# Supplementary material for: High expression level of the FTH1 gene is associated with poor prognosis in children with non-M3 acute myeloid leukemia
Source: Front Oncol. 2023 Feb 1;12:1068094. doi: 10.3389/fonc.2022.1068094 (PMC9928996; doi:10.3389/fonc.2022.1068094)
Supplement: Supplementary file 1 [file DataSheet_1.zip › hospital/clinical.txt]

id	futime	Fustat	Sex	Age	WBC	Group
AML1	5	1	0	5.5	0	3
AML2	49	1	0	13	0	3
AML3	382	0	0	12.75	0	2
AML4	459	0	1	13.17	0	3
AML5	271	0	1	9.17	0	3
AML6	265	0	0	1.92	0	1
AML7	32	1	1	2	0	3
AML8	242	0	0	11.42	0	3
AML9	293	0	1	1.75	0	2
AML10	6	1	0	10.17	1	3
AML11	21	1	0	7.67	0	3
AML12	605	0	1	12.75	0	1
AML13	699	0	1	10.17	0	2
AML14	539	0	1	8.33	0	2
AML15	724	0	1	7.33	0	1
AML16	709	0	0	10.92	1	3
AML17	516	0	1	10.67	0	2
AML18	527	0	0	5.33	0	1
AML19	756	0	0	9.67	1	3
AML20	653	0	0	13.17	0	2
AML21	500	0	1	14	0	3
AML22	553	0	1	8.92	0	3
AML23	673	0	0	11.58	0	1
AML24	532	0	1	4	0	2
AML25	662	0	1	1.5	0	3
AML26	263	0	1	6.5	0	2
AML27	372	0	0	10.5	0	2
