# Supplementary material for: High expression level of the FTH1 gene is associated with poor prognosis in children with non-M3 acute myeloid leukemia
Source: Front Oncol. 2023 Feb 1;12:1068094. doi: 10.3389/fonc.2022.1068094 (PMC9928996; doi:10.3389/fonc.2022.1068094)
Supplement: Supplementary file 1 [file DataSheet_1.zip › hospital/mRNA.txt]

gene	AML1	AML2	AML3	AML4	AML5	AML6	AML7	AML8	AML9	AML10	AML11	AML12	AML13	AML14	AML15	AML16	AML17	AML18	AML19	AML20	AML21	AML22	AML23	AML24	AML25	AML26	AML27
TSPAN6	0.092173088	0.051132307	0.02223099	0.011217835	0.231645094	0.011862989	1.304470642	0.106766946	0.209217487	0.013747227	0.104158011	0.043095292	0	3.317439962	0	0	0.061376766	0.253484042	0.038080661	0.032749036	0.058628865	0.06064649	0.222832122	0.037689969	0.921581674	0.008768734	0.095131323
TNMD	0	0	0	0	0	0	0	0	0.030617193	0	0	0	0	7.546342985	0	0	0.165043621	0	0	0	0	0.09318851	0	0	0	0	0.032483866
DPM1	14.25996959	6.344738797	8.142409068	5.715958455	7.205570884	6.29413685	11.37746939	6.108505771	10.54748446	7.357718635	5.925283776	6.83316825	8.370679206	3.371716623	9.717119646	9.848775301	2.622427535	3.330608364	6.97688938	5.370164081	3.706588152	2.179743134	10.76197248	6.01449992	3.9213013	7.20374746	24.68639369
SCYL3	1.928604347	5.383088674	1.882596286	4.886588566	6.674528794	5.159805713	4.495628688	4.47751915	3.742388066	2.871902176	1.9143404	6.262297473	3.186343312	8.118033105	1.597658615	2.254213882	4.681879993	7.807761306	6.006243577	6.409885166	5.039407779	3.323917567	3.273884557	7.517711419	5.355600277	3.842853368	1.448904088
C1orf112	1.400660385	6.080068152	7.372957939	7.347084238	4.184977101	5.074593359	2.518459014	3.547218386	3.678863478	2.69484335	6.251992991	4.363105919	7.142610691	62.45249886	1.633899666	3.261235456	5.858396897	8.658487629	5.85424139	5.805959787	2.971864769	5.990288517	2.599369969	6.500553731	6.520200867	2.318541375	2.152358131
FGR	24.74029779	2.743183278	7.961034346	4.754398321	28.13439945	44.40720263	3.757294293	68.89114672	8.832417502	58.49465416	3.290678628	4.81186582	28.16102122	20.10959241	57.39839866	16.47337067	69.85850155	36.95406672	40.92767989	12.72320392	31.79064404	68.65110982	26.15960903	31.8636481	17.07985484	39.65736919	10.53341713
CFH	0.026196562	3.044525226	0.36014203	4.705822642	1.141156886	0.013486346	6.272264017	0.993085853	32.10371558	0.007814213	0.88150569	0.1898461	0.145454311	9.331455349	0.126848006	3.49078569	0.191883153	2.054786887	0.064937548	0.043435564	3.456369971	0.103418226	0.104310269	0.099977602	17.79717205	0.31899731	0.378522527
FUCA2	2.4816183	10.33521275	8.040024056	9.195921414	8.481067026	9.93454307	8.45581783	13.6823207	13.38754678	19.33477817	7.515321577	13.83670392	8.897350521	5.711371135	14.59250598	9.510298099	8.533675914	23.34824458	11.56864023	7.878429376	13.04527569	6.515006179	8.385481085	14.05496608	14.12066667	4.510273797	4.213555744
GCLC	5.385098732	6.842627657	4.885194163	5.449758982	10.43128663	5.725718981	6.010523336	12.59806266	8.34811277	4.113505946	10.26399964	26.91879531	2.488149749	4.955848532	3.555753069	6.999968832	4.910369184	5.040912045	7.943860898	6.969548198	10.57572751	5.437157015	7.06472706	7.234164895	10.81003112	4.149188253	4.18374709
NFYA	6.952573387	14.87656147	13.22821571	15.53813025	13.3126723	11.11049859	21.76240944	12.65708633	22.48995327	6.809201468	10.47545413	19.56691429	19.57975731	3.088855831	6.49892893	10.56490472	16.40544907	15.25750032	9.894617849	18.39823871	15.7986898	13.61653873	10.58138556	15.65795132	24.17628833	17.5524943	9.590781756
STPG1	0.380713514	0.940171195	1.131500162	1.733801969	0.829905089	0.979982433	0.980156403	0.988029606	0.939819408	1.315140077	1.23359505	0.912976107	0.689075058	5.334496287	0.270304495	0.478631688	0.789157665	0.798829604	1.555978212	1.402125109	0.96418341	0.700309843	1.194586055	0.910617285	1.658474919	0.59351687	0.264771563
NIPAL3	1.295985394	6.430328445	4.45922986	7.597955532	8.498978634	5.595240244	13.65822795	8.462368234	8.253269161	4.323739915	4.922164379	8.883574246	4.499238076	6.920305371	1.488656266	2.594923306	6.066775856	8.475563868	6.324015928	7.941829495	10.3146369	6.402038709	3.676504021	7.793592443	11.33632128	4.876625538	2.699396848
LAS1L	8.233732709	4.401337062	4.598229183	4.709464153	4.644857763	5.408910819	4.828817819	5.558143191	4.13215786	4.37569801	7.087224636	1.782754901	6.734343442	2.91414334	4.518665712	5.095979369	3.245840975	4.125141702	7.516549164	6.195976796	5.204730226	4.594004252	9.177808183	3.585815547	4.894922954	3.392990873	5.231881786
ENPP4	3.421122039	5.681037171	6.525053919	6.124937781	4.349181539	0.475071337	9.56644959	7.10079195	8.349237407	11.30597525	3.244239431	8.281812606	12.39180526	4.455399019	2.486825801	6.927159701	3.102381418	5.67301899	6.199177323	2.548331981	4.81029387	7.049096719	12.30362533	2.662840136	8.604026789	5.36157098	8.259463692
SEMA3F	0.227415034	0.012014927	0.229846136	0.463924644	0.048383393	0.06690077	0.100498645	0.191579554	0.01872813	0.07752684	0.130532045	0	0.594958164	18.07422907	0.305088976	0.062066294	0.338920315	0.50758011	0.7039162	0.123124433	0.826586819	0.63652425	2.735064533	0	0.101244477	0.032967242	0.149024617
CFTR	0	0	0	0	0	0	0	0	0	0	0	0	0	7.786767906	0.132914583	0	0.002872287	0.00412607	0	0	0.009406942	0	0	0	0.008961627	0	0
ANKIB1	7.087111234	12.66561577	9.000382629	13.61454361	8.856122072	12.46766937	16.44912969	9.908861638	11.7365659	10.38024478	5.733384672	14.22648538	11.32689276	10.44719056	6.326622122	11.30186805	9.556160624	10.33792842	12.9275726	16.07662554	8.941294705	7.352925277	5.560249783	16.94423484	11.02836614	9.872419529	8.305740834
CYP51A1	0.213008005	0.27803422	0.870350434	0.463580854	0.223925442	0.528945406	0.4883786	0.686104627	0.585066596	1.098842123	1.283758094	0.058583146	0.395457177	1.414802269	0.717029495	0.071812979	0.567356171	0.527361377	0.414130609	0.284918971	0.255037672	0.340760285	0.627212071	0.87441451	0.403494533	0.009536077	0.333358767
KRIT1	0.829361303	1.631573553	1.566814023	1.535441532	0.901473604	1.687473414	1.842611001	1.099105961	1.66977557	0.943780021	0.833066723	1.305670972	1.452751631	0.324968051	1.362246304	1.336613365	1.020444704	1.013564448	1.696517787	1.796763228	0.982632001	0.751476379	2.858773383	1.500942758	1.098135148	0.676419553	1.653473422
RAD52	1.787335034	7.120846592	3.963721742	8.22643209	8.49108134	9.440441979	6.311654155	6.325859113	5.178446432	4.112847934	3.998668357	7.303919793	5.874377305	10.10716062	4.260866843	4.124134993	6.229026167	7.293890779	6.751312978	9.687780184	7.458247858	5.192729476	4.476098884	9.314368998	9.006059367	2.959053367	2.097579122
BAD	1.22393772	3.9380259	1.475991926	2.651454781	2.802525895	5.040798059	2.726031635	5.619346454	1.878547651	4.673155725	6.362176189	1.144497908	1.573767955	7.428250331	1.697135575	1.262663888	3.443387501	5.034268952	4.045289858	2.406248858	5.360627997	4.912365721	2.40194548	3.636773076	9.917058573	0.76848609	0.364929993
LAP3	7.122255206	15.3744389	9.979908276	8.455997315	15.30806899	12.45943487	12.60323751	14.87754207	12.24545138	14.38065441	13.26629629	9.052406051	12.83569824	11.37011843	13.05214073	12.28564427	11.50197997	57.87579886	12.85943302	19.44497207	17.62347384	9.160043339	16.44149556	23.26840454	15.48666912	4.378510307	6.737079957
CD99	26.49684075	34.60183654	131.2805918	71.91647185	29.98034924	73.71531614	16.19350517	42.57676726	15.3954441	62.93504294	56.00759333	12.33320181	24.16972788	9.247103798	50.1217446	70.09219883	24.59253813	8.448536405	34.11061464	72.54204093	38.46854906	27.79426906	13.62195919	68.49494738	11.16411055	23.26074718	7.994320966
HS3ST1	0.028116821	0.202768655	1.383410407	0.0342193	0.706618795	1.925164509	0.326164399	0.041450927	0.322141466	0.046128557	0.042363662	0.006572974	0	3.864314278	0.092826963	0	0.196587264	0.396704267	0.015488355	0.432895128	0.025549095	0.480995594	0.007996887	0.321918466	2.782019395	0.080245414	0.070935851
AOC1	1.808330803	0.229730731	0.452793466	1.330566759	0.154185324	1.535006889	0	0.546555702	0.047745354	0	0.013865726	0.077448591	0.048407932	17.94423594	0.109376936	0.458870896	0.036767698	0.46215033	0.030416249	0.091551981	0.170590486	0.423852651	0.314087973	0.39135448	0.028679101	0.02101161	0
WNT16	0.192140223	0.532941512	0.046341805	0.15589491	0.071537456	0.511068045	0.297185332	0.148374653	0.124607474	0.08597071	0.048249667	0.11977956	0	9.661218835	0.126869204	0.036707345	0.287872828	0.566692425	0.08820153	0.197216623	0.221151528	0.196655164	0	0.785669575	0.864906865	0.085301728	0.235030327
HECW1	0.026252959	0	0.010854658	0.007303064	0	0.007723074	0	0	0.019457902	0.006712317	0.003767179	0.014028004	0	10.01256441	0.019811079	0	0.007492062	0.00717495	0.028923266	0.017766969	0.005452674	0.006580373	0.038400551	0.024537022	0	0.002854322	0.010322107
MAD1L1	0.886690524	0.750332608	0.492962203	1.221803659	0.847711135	1.555127876	0.767084267	1.658522389	0.649762434	0.757613535	0.566092423	0.154585382	0.772967841	2.131792223	0.60863167	0.318696809	0.505372144	0.553464059	1.084502175	0.377336703	1.054257426	0.982237708	1.641368201	0.696465107	1.92023386	0.36029095	0.399838797
LASP1	13.78903385	14.49395616	14.05273079	16.82684747	24.25590853	24.41706611	8.901973862	32.00532446	8.192104651	16.75287197	19.90983102	3.986567759	23.14373579	7.077649285	28.89304616	14.28726174	10.49785216	9.034004365	21.45412973	8.043545467	17.5887592	28.36245938	7.70471899	8.30475328	25.52630904	19.81707538	6.681638259
SNX11	5.235065623	3.886179076	3.24502521	5.638741134	4.999902148	7.173867922	4.036830942	7.510016536	2.514862032	5.084551443	3.835877687	3.393589986	5.365585352	7.986814262	8.160230447	1.985766992	8.765413022	15.27684874	6.603424281	4.444867497	10.0287277	14.13290669	9.969416732	9.734572128	9.628413209	7.400667154	4.73313433
TMEM176A	0.075154071	0.050029367	0.159510706	13.27347637	0.772283559	0.309522688	0.111591938	1.000321451	0.350922171	0.03586852	0.166077656	0.281104749	0.12298984	9.133020143	0.092631182	0.809778595	1.761550255	6.297457613	0.016559666	0.569646739	0.098338666	6.672265126	0	2.491245165	1.171042679	0.228789054	0.027579055
M6PR	6.720459366	24.9080659	19.77415821	25.96011608	32.5822879	30.78532079	29.89858523	39.0039432	27.06416409	51.16439496	18.1428437	31.17596339	24.40224291	5.318845041	20.67617668	30.93074526	39.97461068	82.07803128	43.17142363	38.01102529	54.04649196	31.85752527	18.52532919	63.67945774	40.47864342	21.97886458	5.724119365
KLHL13	0.029936784	0.465001582	1.371871401	0.808840746	4.171403025	1.055712608	20.58655524	0.472864165	4.355366994	0.513468674	1.871890835	1.189733684	2.624551509	5.234166906	0.599602182	3.697501455	1.819021712	1.331578381	0.420517816	4.779342664	1.196925537	0.669708172	0.042572571	1.085393385	1.1117577	0.786044226	0.357038767
CYP26B1	0.075601361	0	0	0	0	0	0	0	0.028016725	0.006443214	0	0.020198413	0	12.355017	0.028525252	0	0	0	0	0	0.007851107	0.037899357	0.024574025	0.011776655	0.011219165	0	0
ICA1	0.13913738	3.621775782	1.073861961	4.668457121	2.928889643	0.154279597	9.773630112	9.476177202	3.424260004	5.753024468	0.602038847	6.455291651	13.91214037	10.98986161	1.11188312	0.821979912	9.592800134	0.72688793	7.747024175	2.829226998	1.408245411	8.741589843	8.279881273	1.902297564	5.158784745	15.23227669	1.158642235
DBNDD1	0.105414448	0.103960621	0.033899519	0.125442645	0.170073807	0.313553003	0.15217594	0.296011695	0.18230336	0.398293707	0.305891208	0	0.095839461	5.000826225	0.195924113	0.080555428	0.054595335	0.033611471	0.077424418	0.133168649	0.136231303	0.102753803	0.146576734	0.038315038	1.654723722	0	0.118199922
ALS2	1.545423608	3.261418222	6.103705134	15.79831841	3.974897936	4.396299997	2.341600141	4.043640061	2.39756386	1.235500493	2.156968718	5.443616998	11.40405548	3.948708572	1.5816232	6.66222371	9.736241834	0.994966276	3.157827965	11.70353401	3.038141391	5.063295188	2.217678711	6.664069666	3.086013518	3.775376779	0.905616811
CASP10	5.942483211	8.74234979	8.413290265	11.30310274	11.56557114	12.23708419	8.688019721	11.5511565	4.417163194	7.822438734	8.898152486	6.066050269	12.44218594	6.100802903	9.929346283	12.40641434	12.84423592	9.878275856	8.529224103	11.0581067	10.21826645	16.55901181	9.301652558	13.8314878	13.11227347	7.854259416	4.604250619
CFLAR	21.20199575	9.371652492	12.30552027	14.42448063	16.56343837	17.7724573	20.37294693	18.33699436	17.7563267	11.17706433	9.075453632	14.74493956	20.96514428	1.934514962	11.20907117	9.943532731	14.71417176	12.47228917	13.08683123	14.79240078	13.63793269	22.27370381	11.58030536	16.23063736	14.80535953	35.60601869	15.6969476
TFPI	0.513073773	5.806323617	18.61584421	19.06090355	7.564673707	10.84111537	9.754782515	3.927609052	9.775818377	1.958983369	7.757379909	7.684706483	7.801933815	2.090637877	4.15570109	9.399687445	4.310714429	1.037043293	2.162737062	9.967560852	3.801096418	1.925694331	2.928683999	15.41194764	4.894122653	4.057631686	1.788670275
NDUFAF7	10.47819418	7.988488188	5.302995215	6.857019024	11.01618035	8.710494904	12.96538775	7.126771416	11.7216805	6.840358092	6.096453091	12.93028721	6.358397163	7.647156907	7.548816068	7.514961682	6.005038235	7.133813043	10.31388254	10.59228154	6.191439404	3.729684409	19.62353006	10.41097905	6.899574338	14.35864688	22.46944002
RBM5	25.52301895	18.62073047	21.99450003	29.11452811	26.46779487	29.619945	15.350499	21.17809677	19.05464882	12.56540881	14.57226585	26.82497778	26.83229676	4.120171915	32.51484029	20.71880633	23.76939565	19.22525741	24.67785651	35.86208238	24.06703311	21.55869427	29.24333406	30.67527516	20.89913975	15.50367697	13.54548058
MTMR7	3.492692135	4.385628629	3.908123241	2.306236566	2.932209612	2.368967722	5.432520414	1.728535115	3.287565323	1.845160429	2.159534735	4.041937754	4.276709463	7.591500085	4.781767672	3.908442087	1.763137969	1.147321359	3.058413525	3.066194695	1.491583323	0.840472118	3.904859737	3.438317474	1.92771745	2.038123102	2.775176224
SLC7A2	0.006611276	5.097900745	0.012756454	1.602800825	0.051691581	0.00680715	0	0.077972838	0	0	0.066408143	0.006182171	0	8.090272941	0.011641045	0.053048034	0.066035344	0.189720916	0.029134957	0.043847666	0.004806009	0.063799648	0.022564271	0.036045056	0.006867747	0.407561435	0.018195896
ARF5	9.507414076	15.02819139	7.569889462	11.06903403	10.23553995	14.41827065	10.94918697	26.4160837	11.68774865	17.3404885	24.8239644	8.247659554	10.91265987	12.16604945	22.99300976	15.887502	35.44896678	35.58296353	16.24802678	21.0547053	43.67461739	38.51294725	34.1428944	29.60213536	37.21436317	5.4704215	4.623851433
SARM1	1.077715462	0.751886651	0.213393477	0.169537293	0.58873941	0.295582321	0.235842854	1.395536764	0.097666227	0.81421217	0.950168672	0.796531381	0.137529965	2.935956772	0.11186882	0.037761793	0.197428137	0.828314175	1.591754471	0.784773663	0.947649418	0.30552069	1.338515383	0.189871916	0.606204663	0.082379511	0.552644025
POLDIP2	7.477205138	19.26286157	10.85821476	12.74961119	9.772820227	13.76501298	10.28141039	18.56711001	7.091767598	18.99916201	20.11349701	4.246387294	10.91397628	14.07598766	9.512434307	7.067607418	16.00568133	24.54636928	16.90678646	12.42549949	20.60363248	19.67890028	22.42436378	13.08358574	22.34614341	3.277338933	3.483730422
PLXND1	1.820999564	14.56729849	16.39160617	17.70853946	16.1191246	22.80908377	1.877706297	15.27140969	4.572530611	14.75581345	28.20054433	6.8470243	15.2391433	19.48882908	17.16815426	12.66828581	8.622777355	3.441914998	29.84028783	13.61614255	30.46237314	17.29942249	27.5851928	10.01167359	3.192499811	3.620825576	1.520110346
AK2	2.921250042	30.62761992	16.38056913	20.08401976	14.58605983	17.2640918	18.84596537	33.39633369	10.82235872	57.27488692	21.22732681	25.74754053	20.0060504	3.352920604	12.4290079	14.90657622	22.6556597	101.2294633	63.26696043	20.02268929	46.81342806	22.70287033	17.99457805	20.94761879	18.68688222	12.29408381	2.839410539
CD38	1.623426565	31.14411646	47.25071836	74.51919455	19.39292056	32.27689453	11.59997954	16.89930783	6.445497418	25.86782646	27.16268358	43.1898159	22.68298146	4.835501218	18.14414016	54.76057047	32.16659906	41.95724963	18.19621366	35.44220386	27.33704009	34.59551051	2.297807515	36.71716437	32.08126154	11.09082049	1.559282433
FKBP4	3.289791924	23.23629122	14.06248949	22.31291865	12.83268059	12.6944049	11.59205837	14.87173154	7.746274435	7.017172576	31.92645773	5.830710318	25.65269755	10.02953822	4.562802702	12.13675779	13.60210419	9.004853604	13.41589863	23.14224631	11.32460307	16.2242224	31.21974227	6.953700733	15.34155274	4.514456043	5.729768974
KDM1A	8.795440201	6.666977625	8.039667209	6.730862469	6.523934876	6.489563307	5.282798896	5.506654282	3.694192851	5.21318254	8.25893165	4.474977451	8.537711653	3.574496967	10.8644255	11.87993502	4.326102418	3.78652925	6.708264251	7.503816603	4.500930782	3.500267213	8.796045258	6.073455189	6.233298183	2.750062533	5.638419231
RBM6	21.34449119	17.54853222	26.34627186	31.42697849	35.09351772	38.24019229	25.55603304	24.91776082	37.06786972	21.53761613	16.56356389	31.91049584	25.05903371	12.5163759	18.38179888	28.42249857	14.29405093	12.12972712	42.66085794	45.51397251	18.64961791	15.1824114	21.15487712	26.06156792	11.96764866	35.56806072	22.15023177
CAMKK1	0.914042551	0.936107142	1.180285194	1.827802273	1.19372174	1.288614615	0.130500864	1.670329522	0.291829263	1.694631937	0.529688255	0.262989698	3.016322818	10.27618516	1.157554181	0.402975829	1.329662032	0.995390326	4.028055787	0.952625537	1.349355203	2.942264522	2.279725978	0.559675504	0.766904554	0.808021194	0.199963916
RECQL	5.462700595	11.15490727	6.711088052	9.371614858	12.97555797	11.86138199	10.90911597	11.52223109	26.70321575	11.13820049	4.973124681	11.93624398	7.72728433	11.50675504	7.51228622	7.767697665	10.90339814	17.13123646	12.66136118	15.14716153	10.71684148	6.709276777	8.338748944	25.36452134	14.71089905	9.409587054	9.655212518
VPS50	3.761518229	6.787753623	2.447413565	3.891230882	4.830450878	6.119053714	7.529549003	6.397450963	8.065258632	3.480247356	2.625056455	11.40591122	3.406360714	8.388089059	1.843529818	4.762930629	4.434267484	5.261158095	4.86693073	5.563423676	4.681869701	3.266345488	3.371232817	8.793406099	15.53888248	2.896054401	4.123000889
HSPB6	0	0.201800591	0.11698349	1.003514703	0.270879646	0.249700786	0.168795752	0.255375906	0.183490047	0.488297676	0.030449906	0	0.035435505	3.166215048	0	0	0.060557934	0.318971042	0.033397888	0.028721893	0.044073671	0.079783202	0.137950936	0	0.377885419	0.299927321	0
ARHGAP33	1.102870268	0.881886487	2.300527035	3.511583223	2.197369511	1.964186255	1.715041861	4.637043843	2.448560557	4.226315749	4.211627179	0.241563038	2.659656965	19.72422476	1.00594897	1.173071831	1.402610796	0.389667285	4.652211514	0.668379189	1.444543903	2.039659075	11.98179934	0.357524467	2.229380292	1.330873757	0.337264051
NDUFAB1	7.191108497	22.51189015	11.79069643	13.77289229	9.578255296	11.78408659	9.211363033	11.20578917	5.751048144	12.76957537	18.24460781	5.240587901	5.959116541	9.839998904	3.863992281	2.747644351	8.430384288	25.89996905	7.550597979	8.220769696	13.7927814	8.233818857	3.994517277	14.46768904	14.09844607	3.417359139	3.066325896
PDK4	0.011501351	0.510422857	0.366165532	0.291150211	1.169032857	0.50921046	1.046008654	1.957177563	1.292875671	1.152734028	0.392793061	0.161322824	0.228552769	7.800115251	0.617668376	0.145019862	3.683781089	1.298193761	0.190068086	0.196148277	0	0.100899531	0.078508169	1.580191764	0.692956258	2.687261873	0.242685364
SLC22A16	0.46817889	8.503929596	18.0412076	18.72826558	4.332895699	13.19438891	0.12413782	16.10297057	0.670866824	13.8696185	5.50888439	12.93361728	16.3398764	10.47841325	4.899071452	5.45858041	18.15297581	4.158491163	18.92247231	11.85000447	14.71234874	12.34524739	8.887331031	17.22598473	0.305699987	7.676051367	0.760855792
ZMYND10	0.470341176	0.582048134	0.087261828	0.68690891	0.788026302	1.769470174	0.402912948	1.005804502	0.281563721	1.802300004	0.054512604	0.067663635	0.824694225	20.52836955	0.573348675	0.248832343	0.987764403	0.813291343	2.212237261	0.908403173	1.709551957	1.825062608	1.090762626	0.650944512	1.916764603	0.385496489	0.033192237
ABCB5	0	0.032960457	0.011464276	0	0.00663649	0.006117612	0	0.120127711	1.75194671	0.003544647	0.119362522	1.011181337	0.020835884	9.409219211	0.01569278	0.013621279	0.03165132	0.005683431	0	0.005629439	0.064787696	0.020849817	0	0.012957534	0.080236926	0.031653574	0.098116344
ARX	0	0.018620436	0	0.03268086	0.074983383	0	0	0.014138345	1.20451224	0	0	0	0	3.529503449	0.014775604	0	0.033526615	0.016053777	0	0.031802532	0	0.014723425	0	0	0	0.025545907	0
SLC25A13	3.014581696	7.42383217	12.92434228	9.038442292	4.34268992	11.99495942	10.92898658	9.790327516	10.56080251	13.73207912	7.386178624	10.63022613	12.97562231	14.56396645	10.55405868	9.962868082	8.573523579	9.378452069	17.44410401	9.649719788	8.212718794	6.982356307	7.372008768	13.4864665	9.921376595	6.882893602	4.936777179
ST7	1.521576267	2.452282268	4.079328663	2.549662919	1.395407899	2.514895553	5.157745701	2.27352646	2.541386556	3.315664317	0.257410419	6.589894788	2.714731089	8.047831495	2.32664822	6.076927365	2.666306033	3.868478093	3.882056688	4.165581056	0.477367971	2.121716444	4.710265579	3.082515063	4.018058097	0.347406327	0.808164349
CDC27	15.2712058	17.97131261	14.63683918	14.95055942	21.2916602	16.36237214	31.13025062	28.69742582	38.60835253	15.28323385	12.71619117	46.67148086	13.02566376	6.826220098	21.33346064	21.6396898	12.0353866	16.43916171	16.1579413	16.69659509	14.43610368	9.594374315	16.57194241	16.69365168	19.12544707	21.86924295	28.06229042
SLC4A1	0.203949817	23.99690566	14.39303231	7.466310647	23.4067763	9.470651393	9.577103206	246.2236718	15.22825713	9.478328099	102.9016923	156.2506954	1.025133603	19.8983571	1.499292801	8.544696325	86.76050786	6.720803306	0.157286132	6.560338055	109.9937455	170.0474103	0.661276222	3.736138603	32.01228988	73.66713797	93.96517065
CALCR	0	0.027467568	0	0	0	0	0.0229752	0	0	0	0	0.034725292	0	12.53572992	0.01089797	0.014189102	0.008242687	0.023681412	0	0	0.008998462	0	0	0	0.128587254	0	0
HCCS	4.594964135	5.84047487	3.5291767	5.277352084	8.794801969	6.10909011	10.43291749	8.88804068	4.590462056	10.93849779	6.743997799	9.532060488	4.719349861	4.092766934	5.105813103	4.678987949	5.302528213	7.659809929	7.10201884	7.946316721	7.685861375	4.559435761	14.69292278	7.807469843	7.345191522	3.208480863	5.27960571
DVL2	3.044777973	4.925537401	3.117485792	5.41259157	4.563769692	3.761983306	1.768300199	5.48576818	1.656124896	5.109535024	7.567027598	0.36737501	4.45465787	14.90256949	3.311840168	3.028531858	2.511452831	1.418663913	4.750370981	1.98215065	3.541399418	3.532791986	7.933539909	1.477962446	5.285093214	0.897011322	1.063268189
PRSS22	0	0	0	0	0	0	0	0	0	0.013078318	0	0	0.05125068	11.23172145	0.057900039	0	0.043792734	0	0	0	0	0.057695571	0	0.047808082	0	0.066736539	0
UPF1	12.24712942	8.312420494	4.810855624	8.849666494	9.750656168	10.8148285	6.958566989	15.09329095	7.80154513	10.32137891	8.848267348	0.798064679	9.306496989	13.39682052	7.572827151	5.324701581	4.513973696	4.023574992	9.644459242	3.771643814	8.229350767	11.22553591	14.76538443	4.553394927	16.05952057	3.080670099	3.249356642
SKAP2	0.926115158	11.89748931	10.43948358	19.75187632	16.92111026	29.37947956	48.47350535	27.90581745	44.92123074	31.11473663	15.38344456	25.63376433	26.77922123	6.700837782	16.61588202	26.79640277	14.05397426	8.849449156	28.7406488	11.49936499	20.21819861	13.25602638	14.5065406	20.35637968	12.03058606	37.4378911	10.55334832
SLC25A5	20.1318471	109.7408486	80.73666343	59.49021933	62.20363484	67.47942932	55.01938254	78.88018133	31.59009152	90.10747689	101.8854235	40.82457158	55.23709309	9.202742853	65.59929227	63.91298747	81.41779976	263.6205685	72.31495426	83.78007974	99.73075367	69.2006486	52.1920288	112.1787271	118.4594241	22.38141795	19.54847742
MCUB	13.89246776	7.095093078	3.191131911	3.964808799	8.620716169	6.902277578	20.57355118	3.331423589	7.016995631	3.420449292	4.385711475	3.972840375	2.508933433	7.034059596	5.151187061	9.773756478	4.542191455	16.32632539	2.429449746	12.87012251	3.04573244	3.404801445	5.234879069	13.06458369	10.09434178	3.938338093	12.97446741
HOXA11	0	0	0	0	0	0	8.286359931	1.22067578	0.660340245	30.78152982	0	0.128171759	0	2.28008651	0	0	0	0.037460818	0.517748601	0	0.52667129	0	0.935626766	0	0	0	0
POLR2J	17.17901741	25.18623572	17.9186995	16.07437903	6.790637622	15.73541332	34.8873378	12.02866849	33.13361943	21.96152525	26.05173038	3.390132277	6.454632073	6.730889707	9.526338148	4.859002549	16.86177626	18.19326399	7.373911501	5.601657986	12.08267704	12.82003377	15.99053046	7.784808797	16.04930864	21.05484377	15.19745727
DHX33	2.897935246	9.305090678	6.924133345	8.288772651	4.830094325	7.529196859	5.227915566	8.525487944	3.817306598	4.938828442	5.368356765	4.870966489	7.270956733	8.760221823	2.813607848	3.51842658	5.566657452	8.264264746	7.519249781	8.741735481	6.385512872	7.20717905	3.050386152	5.985185309	7.811916678	2.679606331	0.927616672
MEOX1	0.019544555	0.065053145	0	0	0.087321711	0.160988839	0.036275726	0.016464774	0.101400847	0.023319903	0.019631876	0.036552027	0.045692454	6.91022642	0.017206893	0.022403286	0.065072226	0.205649243	0.02153252	0.037035559	0.071038715	0.085730641	0	0.021311606	0.263935678	0	0.071722044
THSD7A	0.636817655	2.178053594	0.050812526	7.328429027	0.026740524	2.415680664	0.124417599	0.032268846	4.616393924	0.802676844	0.01923798	0.062682625	2.513034721	12.61392384	0.080092844	0.016465338	0.095649912	0.091601395	0.416734655	5.806795669	0.027845354	0.033604212	0	2.709699863	0.034816928	0.918304555	0.013178063
LIG3	8.616508264	3.923731795	7.175483092	5.44299325	3.959208069	5.735172778	4.834650878	7.111996282	3.537934041	7.576564493	11.91029614	5.223766658	8.40051919	8.63660992	11.1951984	7.982255539	5.716031875	6.010135394	10.94342728	8.321204922	9.885860095	6.706192161	22.18167855	5.866137945	5.289663593	4.230002985	6.039264665
RPAP3	6.994335082	12.04117095	9.480823083	9.834422026	11.50033462	11.40581848	17.94977186	8.031806133	20.06986207	9.050567842	6.191541527	12.50525478	9.043723743	8.32777738	7.886411023	10.65997759	4.859078108	7.690275286	11.90303227	11.19906855	6.419499102	3.993554388	5.70118986	13.85801688	8.219537619	19.57523637	15.10977025
ACSM3	2.101620036	21.87333895	52.93080785	67.55863463	4.516061458	4.958306171	64.90432677	7.978759412	1.793197235	2.233574759	16.84613662	6.63747828	47.90463167	4.051631755	21.92732308	15.92983412	13.77196558	2.769167506	1.870708654	20.96046464	7.901828263	18.29676351	2.129679566	7.110124828	12.41213552	13.63259533	1.85145062
REXO5	0.521223003	12.20048446	5.531347062	12.30328239	6.588615323	8.403394156	2.359554667	7.100406832	3.099940549	3.587334039	12.5780109	13.83720521	8.440666612	15.02738072	6.603411915	18.05497765	16.87970054	11.52807236	8.54355509	13.44209723	13.09510145	6.457412881	6.985565593	12.25412652	8.214082463	2.699396399	0.384875739
CIAPIN1	6.318420194	7.970019801	5.469730268	5.820912242	5.26285603	5.789840088	3.784856811	7.287913524	3.352922052	7.769332914	6.517341912	4.26150396	5.327162027	9.354083552	4.624244337	5.843661722	8.826171268	17.49627265	7.47168903	9.074861517	8.815646215	8.998985465	8.084585435	9.871273611	12.93448658	1.269789394	1.459786353
SPPL2B	4.163219451	4.150090767	3.214530964	5.672078373	3.823970615	4.540421225	1.176724129	4.682187635	0.974599861	7.904994624	7.429629225	0.322770316	4.001905104	6.064994541	2.269862597	1.986382413	1.843462212	1.051175089	8.016987683	1.381577618	3.502653885	4.764710032	8.791503989	1.551613573	7.646929213	1.254528188	1.279598999
FAM214B	1.475636912	1.937348985	1.471074268	4.70129161	7.078202007	4.904143012	4.990811591	8.031870677	2.792979616	7.262805587	4.314935525	4.208574636	4.235629537	8.070677124	3.875769589	3.157418969	8.799781908	3.364131289	4.515918351	2.050567418	6.734180431	12.27667618	10.11932327	3.843844746	9.384638672	5.134871546	2.150997554
COPZ2	0	0.093221924	0	0.027269077	0.062566521	0.086512089	0.155950631	0.21234794	0.217962913	0.401012358	0.056265421	0	0	19.66651447	0.07397304	0	0.074599413	0.642976996	3.116491884	0.159217179	0.142519042	0.024570604	0.095589796	0.091619346	0.232752577	0.042631272	0.102778535
PRKAR2B	0.294296428	1.99991867	2.472490801	0.21490234	13.72391199	1.212062377	185.7408604	30.26713798	101.0488066	27.69652728	21.39486675	8.267319038	4.185480222	6.585475921	3.163137196	3.90754939	4.074498485	11.31904278	10.17273653	6.587489382	4.216326067	11.98392864	4.547849409	2.473636352	46.02254879	5.851457205	29.1817007
MSL3	22.82861603	6.907096376	5.438954787	6.102970095	10.54681536	8.445720562	7.061852776	6.185361111	4.334267557	5.939257497	4.600077833	8.085046846	10.73774064	3.869229237	8.647100498	11.90164717	9.169858291	11.91514281	5.916753453	8.146433262	8.363569478	11.13402592	7.277081127	10.76813976	8.792906865	9.053077597	12.01596152
CREBBP	38.93578433	7.435771853	12.99666244	12.52789582	18.3582516	15.62969796	11.98807883	16.14136087	9.091330402	12.1620942	12.11750838	5.768176293	15.39603671	11.71583543	14.0390881	9.094903334	6.938092441	4.563468896	10.41901047	8.662755849	8.227115677	11.1815375	13.87800317	6.394910781	7.151390219	20.7418835	14.12459536
TSPOAP1	4.194187069	12.57025079	11.76714832	45.54057564	3.029183176	6.709187582	0.638782766	12.09973688	1.555436219	15.82342161	4.042380714	3.994909692	18.784794	14.50802769	9.061655236	6.564507032	3.822599311	7.681539868	21.58225541	3.617329316	5.007046138	29.08973956	12.38314655	3.037250902	1.201243632	4.990643796	1.498713011
MPO	75.48152661	475.0186423	1807.110406	2290.66448	18.75202176	1296.365133	2.58523433	19.36080985	6.739567354	5.639925581	64.71534766	84.6323591	2537.56366	19.49200002	956.3604639	807.9124437	1214.085021	27.97934361	6.758512905	718.0951646	674.3465145	2329.719504	39.66599826	586.6275798	1.062086238	696.2820053	2.528491844
PON1	0	0	0	0	0	0.02025236	0	0	0.017008271	0.164283761	0	0	0	11.88223576	0.103901915	0	0	0.056445007	2.730456466	0.14909008	0.014298647	0.034511665	0.067132315	0.042895923	0.040865291	0.089819293	0
GCFC2	6.008902291	9.681699252	4.744749263	5.73866801	9.436971771	6.827295837	8.400148532	5.521487041	7.810377621	4.931967443	2.633431826	4.285748638	4.395585606	8.238043666	2.872542992	5.078113701	2.440248973	4.374939322	7.611000802	7.152792427	3.700380899	2.308386186	4.212706378	7.480748109	7.35522859	4.318301243	6.346593374
WDR54	0.824613018	3.374947428	1.361266158	1.712788729	1.637435169	1.660352629	0.680233467	1.713525766	0.332752638	2.733056702	2.503298275	0.685414596	0.578349189	13.35877869	0.62918584	1.155277443	1.391048879	2.927270008	2.685087147	2.916822996	4.35596845	1.173547865	1.751183618	1.938205335	3.388337262	0.432336707	0.437097074
CROT	1.02536332	3.703084615	1.009407091	0.947391624	2.687917851	1.702114524	3.88393563	1.806905959	4.197920614	0.973749528	1.944282865	2.064380941	1.186348074	11.92485176	0.515841631	2.722472428	1.0032613	2.041693321	1.348672913	2.716222766	1.931900336	0.917892827	0.773712806	3.171661825	5.945220743	1.258147422	1.507017281
ABCB4	0.216406379	0.420174178	0.176156428	0.144856388	0.271931198	0.76593648	0.489525155	0.153820363	0.51459705	0.121035368	0.101893706	0.246626859	0.086956382	13.43467734	0.107169017	0.178292818	0.198140212	0.87976692	0.03725282	0.205037444	0.117986039	0.201715501	0.084630614	0.368706219	1.355833456	0.293371337	0.781731305
KMT2E	75.0904681	18.20956006	31.29002207	21.82066969	18.57183958	25.27611824	34.90423072	24.39252591	40.3140478	16.50869296	20.42302841	31.63610148	21.81366831	9.203789557	30.99864583	52.98265178	14.67632004	12.09629978	25.58212308	26.73041126	14.93026842	12.10737016	37.48030108	25.06772425	12.93914242	41.78460721	60.13429136
RHBDD2	17.75600761	5.31318159	4.240333357	5.769703218	3.101911966	5.853864022	2.02931574	5.913223756	2.079919457	8.42738377	14.91403254	1.001938482	5.827909969	17.36083367	10.37659146	1.654318628	9.304435244	5.814906396	4.047320965	3.563533621	4.323719357	6.426497972	7.637344757	4.33961357	7.450614502	1.431233484	3.049297232
SOX8	0.046767016	0.103774562	0.022559232	0.011383467	0.03917756	0.180572212	0	0.049246987	0.040439353	0	0.035231971	0.010932899	0.082001088	3.407677473	0.020586681	0.013401876	0.007785375	0.033551316	0	0.166162895	0.033996872	0.020513981	0.266026189	0.165734683	0.170034349	0	0.021452433
IBTK	7.702357002	17.34400359	11.90092002	14.77092021	15.08405691	15.81791042	10.89164643	13.21965576	14.49179637	14.79370648	7.875248727	17.76226887	12.56989497	10.2410401	9.461880659	14.28436494	12.3771926	15.65279158	15.16877758	17.41796498	11.6776273	7.319813676	9.901519787	18.93474188	23.41193544	10.18210216	8.292562174
ZNF195	4.7795024	10.52634802	9.747298933	10.53658431	7.731103101	9.249472744	11.00800252	5.60532559	5.757402282	3.713969912	4.787408478	7.920363346	7.235330403	5.520823841	3.630294389	7.806092228	6.053187248	6.608042211	8.043509596	6.870837843	5.654443907	3.269037957	3.924528018	9.021802601	8.284126503	2.951452058	4.507621176
MYCBP2	16.52714695	27.94849708	21.84954145	20.2556238	33.16459119	36.51533862	20.9484354	24.28864639	36.23236969	32.14993542	19.24165904	49.15515843	29.9099533	14.62497097	22.52448548	47.77344761	24.17274106	34.86746236	55.44849346	48.4945998	30.27193199	21.82168199	26.96991662	43.10580806	22.21180132	23.51473877	25.61439926
FBXL3	20.71725614	9.989053212	7.510254089	9.312451603	10.90604484	11.85565285	19.30155732	10.11695687	27.86436319	5.133295385	4.985453406	13.91650258	9.51414264	2.470622955	15.96998074	11.3615561	9.305085506	7.474698449	9.731944451	13.42181021	9.342173273	7.879038443	12.46106748	13.79580701	10.54180696	17.58283327	30.22046253
ITGAL	7.936809272	4.832003044	3.363370215	4.307402903	16.86613004	25.95604732	1.514415959	11.47535672	6.922502706	10.79433268	8.057420412	2.501964785	10.60914017	10.95545733	18.92878914	15.6993116	7.51473379	13.54695625	18.64395792	10.41132499	17.77096537	25.6992823	7.010170358	12.58294747	8.943684126	12.70186311	8.7395827
PDK2	0.668680286	1.367198083	0.506871437	1.590418725	2.326019905	1.416325128	2.145340226	2.486617274	0.991211346	1.46461866	2.274075316	0.401965405	0.859804865	8.386285056	0.454141196	0.372293392	1.227658725	1.160467118	1.105042166	1.203747064	2.090192451	2.388392034	1.228043214	0.520811855	3.711257071	0.530720768	0.517058128
ITGA3	0.101303884	0.053239781	0.0565822	0.04672076	0.339456247	0.203120711	0	0.247038802	0.032272683	0.03180852	0.026778024	0.009971447	0.261764339	13.15444958	0.009388131	0.018334948	0.081658274	0.11730296	0.017622309	0.015155032	0.093021436	0.191777047	0	0.197670468	0.072002041	0.032462744	0.053806168
ZFX	19.80143516	21.43683369	18.99742234	13.09123924	13.40993631	21.62067008	12.37606397	18.20606115	11.13647299	11.43368903	10.52584872	17.23457822	9.788590661	3.260907291	13.00350607	11.45493374	11.21768557	21.30321103	18.77639096	24.98018352	11.1279753	7.300691218	17.27058094	14.84430086	11.28804283	10.55002987	16.23495977
LAMP2	7.902675879	20.18712629	26.45381844	26.04265908	22.19152121	32.66740265	32.64664933	30.00040131	13.71010828	32.3888586	19.61608567	29.65774524	18.17003375	2.486523638	18.54833872	19.86899405	17.47432556	24.45350093	32.60342743	28.96538725	29.00669963	20.96931728	19.04971279	29.83891281	17.56731879	31.73454411	6.515868423
ITGA2B	0.422134937	0.75343612	0.318720954	0.107218469	10.57814747	2.059823214	97.52930641	7.081396742	111.1166383	0.301111343	46.53169049	0.351830112	0.214541916	21.08660305	2.205630572	5.817073194	0.733288	1.132379022	4.185649695	1.104231946	2.421583176	23.17797047	84.82650276	0.880575332	108.9222595	0.600640566	7.282432226
ASB4	0	0	0	0	0	0	0	0	0	0	0	0	0	5.669245693	0	0	0	0	0	0	0	0	0	0	0	0	0
GDE1	5.678597057	7.77963497	7.442388373	11.15045621	7.180470259	8.347372125	13.69949915	13.13783965	8.86319623	8.927480533	12.59177816	38.09415663	7.681578011	6.124617385	9.21272715	8.542459696	12.41407309	12.86796161	9.325268526	10.67030739	17.55051741	16.87735187	8.356464351	11.68303185	10.36324222	7.800969302	7.328449043
REX1BD	1.054234815	4.420616253	1.181599185	4.09065283	3.359437963	3.096778624	1.841614568	3.839774848	2.19855244	3.366671833	5.232433744	0.275446797	2.065960372	7.078830002	1.405860816	0.710844102	5.399207231	6.020923569	2.066725908	1.498275693	5.736480529	4.080280041	2.539835918	4.632008865	9.453562491	0.932133844	0.426694038
CRLF1	0.281831564	0.449488655	0.084967786	0.428750409	0.393492172	0.453408487	0.294240523	0.341293071	0.472167272	0.346780404	0.353863413	0	0.288261324	14.41970573	0.294645565	0.121145372	0.105563073	0.168491613	0.407528527	0.100134566	0.281703102	0.216340564	0.14027569	0.268898303	0.951485004	0.20108684	0.355516046
OSBPL7	2.226628024	2.18807685	1.641791725	3.306072741	3.099927382	2.832994472	1.402179363	3.985993558	1.155216705	4.018315291	3.282974277	0.446166105	3.011780683	14.26011622	2.149337791	2.306195349	1.726263571	1.06494288	4.608339382	1.75553172	3.613008278	3.439353642	5.835311989	1.378723383	3.229946682	0.708105952	0.919236082
TMEM98	0	0.044714892	0	0	0.011254013	0	0.299213549	0	0.766687103	0.048087466	0.111326781	0	0	7.480238524	0	0.011549332	0.053673609	0.048189186	0	0	0.00732437	0	0	0.01098655	0.020932924	0	0.157139999
YBX2	0.011285282	0.025041691	0.010887472	0.065926277	0.063025873	0.058098164	0	0.028520928	0.009758363	0.026930435	0.226714046	0.052764047	0	9.397734709	0.03974194	0.025871901	0.007514711	0.01079496	0.273529496	0.074846858	0.041018683	0.069302791	0.0641944	0.0492224	0.093784562	0.051533116	0.020706624
KRT33A	0	0	0	0	0	0	0	0	0	0	0	0	0	41.15626411	0	0	0.026708079	0	0	0	0.029156949	0	0	0	0	0	0
MAP3K14	9.930544364	2.168774831	1.031881892	2.05583249	5.602639854	3.436733941	0.907033962	2.206000873	0.813246239	1.694255988	2.889668111	0.534570177	2.24186461	14.40016695	3.839681076	2.938245501	2.222622924	2.425485515	3.149112082	2.603375043	3.740165771	3.114285019	3.209914805	2.885556795	6.091768974	0.989462202	1.471883644
ABCC8	0.001917595	0	0.005549998	0	0	0.136234161	0	0	0	0.005720025	0.001926163	0.005379401	0.002241536	7.238662046	0.010129426	0	0.0025538	0	0.002112643	0.10537754	0	0	0	0.002090968	0	0	0.005277705
CACNG3	0	0	0	0	0	0	0	0.022966513	0.117869007	0	0	0	0	11.33206708	0.096006742	0.031250071	0	0	0	0	0.019818208	0	0	0	0	0	0
TMEM132A	0.251467545	0.03188564	0.069315211	0.013990679	0.329029023	0.362484939	0.053341376	0.242105066	0.093190082	0.291469939	0.014433774	0	0.411527319	7.42814346	3.358807224	0.222363547	0.157880213	0.151197711	0.047493505	0.020422	0.052229179	0.189092989	0.367824911	0.10968123	0.313467229	0.317149941	0.520724327
AP2B1	13.56984313	26.55914834	25.57193441	26.40396047	28.43750979	28.82276003	46.78194326	51.66523374	21.44949166	26.53743259	28.6232964	58.95180418	30.85524542	9.581287543	30.0276168	23.03606149	37.32207865	37.30096663	28.72450674	48.85119072	50.01806052	48.26469966	31.91762314	35.24635221	38.48399515	14.08970008	19.02435969
TAC1	0	0	0	0	0	0	0	0	0	0	0	0	0	11.1809718	0.026875719	0	0	0	0	0	0	0	0	0	0	0	0
ZNF263	4.252471539	5.062170298	3.346626703	4.08471445	4.330457253	4.80706185	5.63555845	4.510633272	4.996909562	3.12614905	4.968351747	3.587213574	6.068054906	7.332648323	3.125860621	3.592699123	5.092642024	5.160761522	5.143619012	6.032001148	5.037449234	5.069641212	6.11932943	5.793954206	7.698719514	3.633978068	3.856362044
CX3CL1	0.008768816	0	0	0	0	0	0	0.029548192	0	0.005231327	0.044039964	0	0	4.758784461	0	0	0.005839031	0.033551316	0	0	0.006374414	0	0	0	0.009108983	0	0
SPATA20	1.645126405	4.05247248	3.098692527	3.680206486	3.773510306	5.253003662	2.144679126	6.475743458	0.694333921	7.641325425	6.373837924	1.501721932	4.326836504	17.04856781	5.043389587	3.243947115	4.962202857	7.484200432	9.731182124	2.412273022	10.58522904	6.563320686	14.67203969	5.91548195	3.662026212	1.028470458	0.673780027
CACNA1G	0.036358078	0	0.020043683	0	0	0.005347895	0	0.017502209	0	0.046479891	0.005217217	0.004856893	0	22.85064376	0.018291088	0.005953726	0.003458619	0.014905027	0.011444635	0.004921143	0.015102963	0.004556624	0.023636197	0	0	0	0
TNFRSF12A	2.321472099	0.321954673	0.363941418	0.452051958	0.35653537	0.657318947	0.323158109	2.371238311	0.225829426	0.779034974	0.816145389	0.027134959	1.492501759	14.00742622	6.616828912	0.399154159	1.333283297	0.777213171	0.287729945	0.604866153	0.590650822	1.120124851	1.881754936	0.569555912	1.326340754	0.463783741	0.053243961
DLX6	0	0.01683136	0	0	0	0	0	0	0	0.063352968	0	0	0	6.594888247	0	0	0	0	0	0	0	0	0.017258883	0	0	0.023091424	0
MAP3K9	1.223641271	0.205982368	0.18725292	0.073947503	0.164953151	0.29976795	0.438565507	0.35545621	0.058376848	0.070483118	0.093242695	0.047347063	0.103577186	7.137611623	0.133731981	0.058039451	0.188248181	0.548913189	0.079026748	0.41177167	0.153364705	0.314641004	0.388826507	0.216244143	0.60048981	0.064225702	0.642585742
RALA	19.71329697	15.08330204	14.41171878	18.22671536	14.20627132	16.74906915	19.51409067	16.39780179	30.65763981	10.54100032	10.04736283	17.04102702	9.422220584	4.019007932	6.53079224	13.32368924	12.83510108	11.18836564	17.06907362	18.99586846	15.36007466	7.340411253	12.4761377	25.9221055	12.75705559	12.83601522	11.97649928
BAIAP2L1	1.669439879	0.481095512	0.376501935	0.654389983	0.714395201	1.417534941	1.388319679	1.0867434	0.459315057	2.011321111	0.315779607	0.314244323	1.12779136	8.361784779	1.975591132	0.770420239	1.73245184	1.140647326	1.134599897	0.55463458	1.166302155	1.464573117	0.727640395	1.028394375	1.058539023	1.509815557	1.113871171
KDM7A	22.69819778	6.102606532	5.279625323	3.765575214	8.210284668	14.76375198	7.509377079	16.08400916	6.784911072	6.572863228	5.026773549	26.37878515	10.44888678	8.278617677	14.59132027	6.611549394	10.33479893	7.724208536	3.591715291	7.693069183	8.750442528	11.83619277	7.367121301	19.78571456	9.800830544	27.47518675	35.27199214
ETV1	0	0.012061162	0.010487755	0.010584316	0.018213592	0.005596518	0	0	0.00470005	0.308057986	0.016379294	0.00508269	0.304977526	6.194969789	0.023926797	0.031152567	0.039813509	1.242637472	0.071860167	0.046349338	0.023707647	0	0.185512803	0.047415275	0.045170703	0.05377792	0.004986603
AGK	6.458871638	6.060218084	4.11013733	4.585610072	3.765396747	5.704508634	6.048411891	4.506810577	5.834228255	3.649223706	3.528499884	9.301621344	3.837807305	4.978759547	2.550683376	4.821856496	3.594904376	9.094454894	5.145791229	9.012686618	6.11586155	3.0517255	4.290987264	8.545154901	6.30341282	2.859395844	6.790546219
ALDH3B1	0.505100725	7.005018004	4.773975746	5.025400244	1.489776696	7.037135261	0.161131715	8.742864709	0.272974795	17.68457233	5.977304525	1.542410553	7.149709792	5.92609223	5.725348003	4.05286337	6.76357688	3.895438555	13.05981492	1.73479884	7.630429051	13.08579452	8.377113281	2.684991958	1.590481801	4.973373753	0.195491852
TTC22	0.188147127	0.408004184	0.016501353	0.141552884	0.353437876	0.228943463	0.063492909	0.194521971	0.273615801	0.020408255	0.094493865	0.095964773	0.189940337	8.920272161	0.037646237	0.049015208	0.130979284	0.507195322	0.037688077	0.202571358	0.379231187	0.802784471	0.01945896	0.17718171	0.879506516	0.182245027	0.258914116
PHTF2	3.874627821	7.839849492	5.440868835	6.12657258	6.170986733	8.787931208	8.021735372	4.598219519	8.697407613	4.442767959	2.604745365	5.816249413	5.362933758	7.264661308	5.843202847	5.071880066	6.319336497	7.586027924	5.360890235	7.302057832	5.431124189	3.537024528	2.489403297	12.39798584	6.888228526	3.43189138	5.196111146
CCL26	0	0	0	0	0	0	0	0	0	0	0	0	0	14.1652549	0	0	0	0	0	0	0	0.652187009	0	0	0	0	0
FARP2	1.734676855	1.517082857	1.961221576	1.285291751	3.672020434	1.831002987	2.794414796	3.532315601	2.487374785	2.340952544	0.547933032	1.775114583	2.227512683	8.174070931	2.033061846	0.842049274	1.595825813	5.301439514	2.948812038	2.156937984	1.493646936	1.547327407	3.086411007	1.974785478	2.916395783	0.667021743	1.648139743
USH1C	0	0	0.010281379	0	0	0	0	0.008977734	0	0	0	0	0.024914686	24.65326491	0.009382388	0	0.007096376	0.020388035	0	0	0.007747044	0	0	0	0	0	0
GGCT	1.442618687	17.42431211	15.78389097	13.27966435	4.321329062	13.16568539	11.62311596	11.60053864	35.55174751	8.645539647	9.945848482	5.763846553	4.982312034	6.802600522	2.713334836	7.704397284	4.126297603	9.283232492	8.091256468	6.834152702	5.362665336	2.703752944	2.051522542	7.00721311	5.347213024	11.22882037	3.338787157
DBF4	14.72893844	8.10136049	13.21121666	6.201326475	2.90920024	4.731109856	7.747437278	7.923866963	16.13893226	4.220491436	5.620860408	8.806182858	10.29037811	9.672026682	9.873139047	9.086997066	3.294509784	6.495082152	4.799207462	6.347169464	3.670996314	3.023323234	12.15016001	6.089386611	5.39941657	9.409227432	27.53644979
TBXA2R	0.406709266	1.784439752	2.247225118	4.445833862	1.941000706	4.130485562	0.102937346	0.903273703	12.24488455	0.463213957	3.788153526	0.069147592	1.166927405	7.005908032	0.260410222	0.12714479	0.874016438	0.176835732	0.101835796	0.78820107	0.349408957	2.757087706	0.336508544	0.826486225	9.94764096	0.47836902	0.339201887
IFRD1	5.469601404	2.847102781	15.68363393	3.039394392	2.024124332	3.942836075	2.725169185	2.679940998	3.316978845	4.115337309	7.367459102	2.288271633	58.1993954	0.639439553	43.42011525	15.23814696	2.215225898	1.42344708	10.48528005	1.792170492	1.956788457	1.868298715	10.11263109	3.879920455	2.301568645	3.377500582	12.77836867
LGALS14	0	0.448991433	0	0	0	0	0	0	0	0	0	0	0	27.29440567	0	0	0	0	0	0	0.378234006	0.05071764	0	0	0	0	0.106075634
COX10	2.351641615	3.887917192	2.940413613	3.185904923	3.464801669	3.878881422	4.034541615	2.906446943	2.207374557	3.188941563	2.867212875	1.815628364	2.974966948	6.196153602	2.696928292	2.438463046	3.935417188	6.400623766	3.536834366	5.093842099	3.739542716	2.999577569	1.892128991	5.09477336	4.275019913	1.354091877	1.660658333
GTF2IRD1	0.088457231	0.22304984	1.024069043	0.963031869	0.278444603	0.149036674	0.014925572	0.040646382	0.013907056	0.052772091	0.072697451	0.263186971	1.156203986	17.83099583	0.042478441	0.092177853	0.294512148	0.199996615	0.053157063	0.053333713	0.070148955	0.634926482	0.100634773	0.06138031	0.85205923	0.073442026	0.022132414
PAF1	22.86697872	9.80642302	20.82252761	10.67673365	13.92796609	9.931344962	27.60282389	16.34398629	18.21909927	18.21493108	18.75107327	2.126276324	52.53809715	22.59515548	32.8052006	16.54257064	5.079670371	3.771285689	16.40466761	5.959359357	5.412123118	5.75924608	32.60739008	4.039095122	8.800619941	19.3571555	27.80878831
VPS41	6.128261846	15.77506876	14.08790882	14.11915581	10.74567886	17.85354174	18.83216525	15.18106977	15.86231285	17.82962141	10.78760969	21.28293664	13.66504975	12.44153266	9.840895415	14.71384936	10.52727925	12.22701379	19.9873952	17.76386809	16.21696193	10.33844289	12.40218419	19.7382251	12.63394319	16.09573052	8.696122104
ARHGAP44	0.134551746	0.37942783	0.162260945	0.573142066	0.695084379	0.357890173	0.3017633	0.415614561	0.14543331	0.180610425	0.219623456	0.272607075	0.203155453	8.403522526	0.088843828	0.051410759	0.265055189	0.112617538	0.092648507	0.318707634	0.134490415	0.113121774	0.089293708	0.299546709	1.048285448	0.072535358	0.061720043
ELAC2	8.098317992	7.187966825	5.429390557	7.05633528	6.952925762	8.030847279	6.760444254	11.26764305	5.356828214	9.057054823	9.176615269	3.915467586	7.861014051	14.09548285	5.250353284	6.69048763	8.633060262	11.25200561	11.80011013	9.490317107	12.03986701	12.12025567	9.45093941	8.781665891	10.87031321	2.828897253	3.547004389
SCIN	0	0.01994978	0.004336821	0.013130251	0.035147252	0	0.025030438	0	0.003887062	0.026818089	0.009030731	0.033628117	0.010509343	4.400095446	0.02374569	0.010305589	0.044900172	0.748194933	0.0297151	0.004259121	0.003267805	0.011830917	0.051141281	0	0.018678665	0.006842418	0.032992387
ARSD	0.349604414	5.86772701	10.93650776	8.871764966	4.868701163	9.014372501	5.356746574	16.97532279	2.373394623	17.79928967	8.136599641	6.621733241	7.703737293	4.761185435	5.448526092	5.687099334	10.01025702	7.613274091	29.53472305	5.158854156	9.078812453	9.736169957	5.839059037	4.866544249	4.025740052	5.876234867	0.320733102
PNPLA4	1.011228754	4.793754999	2.956311005	1.939294284	1.831157527	2.350562114	2.218147406	3.575322576	0.357712221	3.893911118	3.986036375	2.249369547	1.343245616	3.903385435	0.728409992	1.598206153	1.663002666	3.253621942	2.734573249	4.369533676	2.873587862	1.733945567	4.706347229	2.121776198	1.671181927	1.084454079	1.166676488
MYH13	0.025618696	0	0	0.01662879	0	0	0	0	0.007384147	0	0	0	0	23.75642863	0.052627225	0.039154501	0.011372754	0.049011237	0.056448979	0	0.037246573	0	0	0	0	0	0
ADIPOR2	6.829660634	14.88631499	10.08224746	15.34114991	12.65399565	11.98762897	14.45620358	22.15308683	8.548387576	18.67193591	9.867127171	12.03522674	9.712087371	3.712880867	9.437391951	7.951902469	16.31708325	21.75070103	16.88532153	14.80995551	18.41262084	15.34843999	8.544819599	17.87508994	19.41239718	6.098238635	3.034152445
CDKL3	0.813224799	0.902260333	0.640455817	0.678670097	0.574662266	0.615172656	1.108938242	0.447398475	0.574035914	0.62377224	0.616811236	0.356942329	0.87300301	5.926438895	0.526009629	0.570718196	0.077359284	0.28575621	1.078786783	0.408837762	0.313680254	0.203836918	0.717485051	0.253357023	0.362045192	0.290512694	1.187615931
UPP2	0.035348083	0.823581175	0.085255131	0.172080144	0.375081742	1.073662711	0.098411862	3.111803344	0.320936937	14.54022397	0.372813116	2.231132293	0.599132062	10.41480411	0.077800526	0.162073417	0.706133778	0.067624567	0.350491465	0.117218735	0.385439682	1.271422804	0	0.809422994	0.091798341	2.569164902	0.081072348
PRSS21	1.14248706	0.324262533	15.99492005	16.11631589	1.424493676	10.20402831	1.528744313	16.07079147	7.099141832	0.237763428	0	0	19.65962538	11.51277364	0.023391577	0	11.55302949	0.177905557	35.91670344	12.71268637	0.077257762	22.53977534	0	0.144858244	11.89567419	4.974399773	0.121876428
MARK4	2.46549161	3.284252069	4.795040068	5.343747723	7.752871751	5.578314048	5.246464129	4.564076961	5.126079907	5.166784566	6.901094153	0.58003828	5.378487835	13.80863275	6.86435585	3.195127295	1.688792414	1.036481623	5.000009057	1.792891647	2.363053324	3.878131672	6.208310255	1.523997521	7.006417316	3.25083947	1.916118641
PROM1	0.021025402	12.2002083	10.68979977	1.351086429	16.99492798	18.97836472	0.065040427	4.221425024	0.121204177	1.120543718	12.15769957	53.45756804	4.169937322	11.24219845	4.183400124	39.91884611	0.336012484	0.067039643	0.200754584	32.11901801	0.927243375	0.141413595	0.047839764	23.07917985	0.029121383	1.050780539	2.507578494
CCDC124	5.411853214	10.89164323	4.765756663	8.2100773	9.488941733	6.86804942	18.10379327	13.38563342	10.31148729	17.87003777	16.65575008	1.206304929	3.199819702	5.195916697	5.484782522	5.806699733	3.205596526	3.431081641	4.159756217	3.130184822	7.708089744	8.087707881	4.510273039	3.430899046	12.71440729	3.280657348	2.944317307
CEACAM21	5.101969216	4.370066486	3.366426259	3.732015317	6.673065965	4.19161354	2.306049945	4.63205649	5.897456825	3.406475237	5.151316968	1.038210697	7.632488734	20.48385182	2.094593224	6.03003083	8.378906494	7.029654166	1.223203984	3.481436238	4.938703436	10.66789251	3.067576651	5.390294688	12.96138706	6.961123954	4.510870376
PAFAH1B1	14.75529756	13.51178369	15.06262461	17.31116124	16.02322642	15.7863988	12.22817831	13.97437875	10.6422438	13.42375838	9.255639205	11.94869612	10.81100178	1.944406647	8.519979628	7.699826043	14.13404278	13.82379531	13.97324369	13.21783539	13.17053541	12.36527815	6.748316153	17.59565139	12.09894662	9.387021668	6.9877276
NOS2	0	0	0.01146167	0	0	0	0.02205076	0.030025101	0	0.014175363	0	0.022218714	0.013887431	32.8828599	0.02091895	0.013618183	0.015822062	0.034092836	0.039266624	0.022512636	0.025909187	0.031267615	0	0.038863764	0.1357547	0	0
DNAH9	0.030849502	0.027381636	0.020833433	0.048057705	0.048240593	0.006352697	0.017177491	0.051976632	0.024007957	0.029446867	0.046480996	0.031731932	0.028848739	18.07422321	0.048887442	0.014144711	0.028759151	0.076723806	0.030588609	0.029228819	0.109886295	0.021651023	0.143895342	0.050457972	0.092934102	0.004695706	0.016981118
KIAA0100	10.82378822	22.16482506	18.33400685	27.87271296	23.50284376	27.44732835	13.6276729	28.3322417	14.27882157	28.35871263	22.41527323	22.17997771	30.76377585	15.24503848	26.31989945	24.08065435	31.43440458	46.87782516	37.65144479	40.09810157	50.55931825	41.63733672	26.66284367	32.80222671	17.53001674	14.41153577	5.972499431
SLC13A2	0	0	0	0	0.036190058	0	0	0	0	0	0	0.01514881	0	19.18419358	0	0	0	0.015496423	0.017848096	0	0.01177666	0	0	0	0	0	0
GAS7	12.55876012	1.335722046	11.95226237	21.6750831	5.183486565	15.25637877	1.260501141	14.07314822	1.343539589	27.4463509	1.462518741	4.35394811	6.856027183	8.147616872	24.49130999	16.47160248	12.55261813	10.8122899	19.29468127	11.09954399	11.02942973	20.90681186	14.37547074	7.214568009	1.362850201	10.94418791	2.265620165
TRAPPC6A	2.464666868	24.36199606	9.294984009	14.72530181	9.822943743	11.18889683	14.34745803	11.89148462	5.521727129	10.5934098	43.0430467	2.880871743	9.363328961	17.63068433	5.967158596	5.521917744	19.5077466	15.16354083	12.65110567	6.580976744	23.98391879	21.96611981	8.220722485	15.33097055	45.73588139	1.364200713	0.925006818
MATK	1.174572034	10.80369555	3.27765801	4.193203863	2.807283275	4.16127747	3.891303656	4.968709154	3.363659016	0.203437698	6.279685957	0.342491967	4.178032723	13.2091135	1.734594505	3.315264029	3.347184457	3.008186057	5.231830008	2.572754155	7.363264071	6.59255783	3.290386518	3.66326825	15.86178158	0.711297318	0.660447715
CEACAM7	0	0	0	0	0	0	0	0	0	0	0	0	0	15.02811116	0	0.045161241	0	0	0	0	0.014320205	0	0	0	0	0	0
CD79B	0.202762912	6.748869431	3.618885965	5.94717155	4.303071626	10.09925847	1.928735687	3.074616919	1.161552763	1.859835807	3.640580088	0.355504806	1.718364218	12.41328608	1.004124831	1.103997427	6.413306503	11.54022098	0.363003621	4.586643873	9.378116326	8.782858854	0.836202108	13.2380624	20.95755224	0.443658813	0.16276591
SCN4A	0.006340184	0.056274693	0.048933528	0.018519022	0.127470842	0.228480914	0	0.197621234	0.021929384	0.015129788	0.178318312	0.011857348	0.037056175	21.23082505	0.05581855	0.014535093	0.071771278	0.042453018	0.034925366	0.570674701	0.239664957	0.061183576	0.144260229	0.124441368	0.144895044	0.106156678	0.017449783
ST7L	3.893232972	5.299231755	5.478529597	4.204778736	5.061336746	4.904535489	4.271023849	4.371186354	3.940555124	5.47588607	6.442175526	4.478349171	10.9101497	5.604190925	7.785817606	6.132498884	4.159078308	4.14334757	7.470647859	4.3055208	3.753230787	3.438090529	8.286413943	4.990248586	5.102198867	2.222257598	6.835938809
TKTL1	0.251972884	0.164447069	1.301250556	6.768191206	0.115888243	0.106827463	0.247592635	0.024972664	0.281962989	0.070740127	0.104217091	0.013859915	0.103954868	11.72571298	0.026098259	0.050969699	9.9289365	16.85758584	1.534976785	0.12638936	6.863468082	4.5380637	6.795550734	0.16162006	0.292541473	2.87652273	0.244762156
PAX6	0	0.022475522	0.007328827	0.036981514	0.022626896	0.002607225	0.037599222	0.014932295	0.021895914	0.00151067	0	0.066299806	0.026639726	2.868153169	0.004458669	0.002902582	0.02360622	0.026644027	0.00557953	0.014395041	0.022089154	0.011107308	0.005761602	0.030372574	0.021043476	0.011563054	0.011615434
RPUSD1	0.471850313	4.753476451	1.547739312	3.822279699	3.288707818	3.944938755	1.331184221	3.990873365	0.946578795	3.749552443	5.441042947	0.105893956	3.375548583	13.38625398	2.010602734	1.254810555	5.240831053	6.318891842	2.5160466	2.074365822	4.870705724	5.629676377	3.13495868	3.189967908	9.587426643	0.35910958	0.103892062
RHBDF1	0.233977838	0.141597159	0.112865024	0.134614017	0.724633372	1.861576776	0.039479565	2.168190291	0.045981865	0.831178494	0.085462983	0.308297086	0.149183909	18.32848052	0.880149721	0.012190962	0.106229018	0.122079271	0.64444195	0.544137833	0.510264409	0.055981376	0.27828808	1.055319132	0.232006575	0.016188432	0.048785294
LUC7L	22.22156433	14.57111799	15.11127034	19.04034191	16.70140126	16.68509463	14.6852669	13.61580307	13.00996723	9.167833372	15.99688949	14.18782687	19.68437713	7.381202806	17.53731188	21.56280725	13.230549	10.83040405	18.05837217	14.46370517	12.39522051	7.535051478	18.19518342	17.13492422	13.75698314	10.99350483	14.46304176
CACNA2D2	0.562131199	0.115825519	12.22534992	11.51694485	0.233211226	0.975667067	0.044714794	0.331486402	0.270812556	0.162888164	0.169392806	0.090110745	0.78851077	20.43024993	0.212098484	0.04602519	0.550778198	0.176675417	0.265417758	0.410862524	0.344422061	2.085314848	0.036543856	0.218912236	0.358704696	1.130665451	0.405199796
BAIAP3	0.710060185	0.208814667	1.865263354	4.064730736	0.343998084	0.695863648	0.095270544	0.230620036	0.103564197	0.132697083	0.189049603	0	0.680009023	18.11202814	0.308800209	0.078450007	1.646321986	0.065465983	0.141376557	0.753812159	2.549765412	0.743006372	1.060860536	0.513062338	0.479887884	0.1432394	0.08633296
TSR3	3.800882955	9.871662418	5.208665722	5.004303901	7.188272729	5.558937942	8.65796659	9.605848617	3.958879003	9.946266437	10.368973	0.888546558	4.241014953	19.4469395	2.813910005	1.980376419	9.03090634	8.882780342	2.807520314	3.519357585	11.11486995	8.033003559	2.40775687	7.676792565	11.80012285	5.621091797	1.941622438
PIGQ	0.54550605	1.778787271	1.020463542	2.642656846	1.159169036	1.417868825	0.518591431	5.155888705	0.299125613	1.563698075	2.913454415	0.174180461	1.368633232	8.0186701	0.620823638	0.388903478	2.144030442	0.661801425	1.289933908	0.472726668	3.095030928	3.425816488	2.997061344	0.710889619	4.44350475	0.298717368	0.079340686
CRAMP1	1.556434155	2.448604614	3.724595912	5.818877247	3.483730947	3.975067443	1.512118796	3.129406534	1.172357834	1.849830448	3.010743278	0.943744773	3.262061666	2.445650557	1.755663543	1.16383976	1.708453271	0.971216154	3.489776248	2.177437548	4.574361017	2.837544586	2.718304253	1.909297714	2.279958519	1.860114096	0.485262709
TEAD3	0.754192912	0.304278316	0.049609594	0.267020523	0.134018349	0.194134376	0.1908848	0.346554066	0.207502028	0.439712879	0.172173294	0.016028226	0.06010903	15.79798537	0.588533295	0.058943641	0.308172158	0.213148245	0.963094755	0.211123337	0.199365062	0.2405969	2.12554838	0.261666535	0.48075354	0.065226266	0.031450434
SELE	0.307692498	0.063218531	1.440253997	0.521489889	0.101830901	0.05866825	0.021151612	0.028800789	0	0	0.869966951	0.031969076	1.212224982	10.36656372	0.070230837	0.065314421	0.394599339	0.817566422	0	0	0.008284236	0.329919024	0.064824306	0	0.04735241	0.008673131	0.177733357
DNAJC11	2.749961594	2.308509089	2.450219294	3.237167651	2.994918926	3.683957731	3.200994871	2.931024446	2.199823472	2.956116486	2.240825104	1.203498457	2.723059446	6.421522788	1.269066957	2.311279079	1.425505873	2.228317483	2.920963606	2.6014273	2.657097517	2.088824038	1.561828358	1.651329281	2.687292052	1.250518487	1.212233255
FMO3	0	0.118025082	0	0.059184761	0.203691412	0.031294283	0.169237498	0.051208847	0.078844392	0.009066214	0.076323986	0.042631632	0	12.075974	0.013379247	0.139357689	0.111313431	0.639611603	0	0	0.055236267	0.026663999	0	0.066283493	0.18943718	0.080960988	0.013941898
MYLIP	22.42236372	12.09888262	28.72226476	22.69245278	13.28249352	19.37318826	6.946707134	18.27284435	5.060447978	36.94352458	27.30730094	19.29667435	68.21011734	8.176018308	74.64842972	55.47971033	21.35389995	16.17562262	39.97844612	20.18057016	17.89508699	15.95452808	43.87652555	26.47160863	12.37066309	8.351191469	31.49590001
NOX1	0.184962354	0.36482288	0.178442374	0.28013267	0.573874988	0.211602514	0.610310923	0.138503519	0.302102483	0.196169632	0.082572768	0.096087418	0.024023126	9.514225355	0.09046644	0.141344208	0.082109225	0.058975377	0.067925237	0.525736003	0.328672081	0.072117573	0	0.112047254	0.170788954	0.218973527	0.018854183
E2F2	0.717623681	2.590279186	1.320037246	1.723463607	4.253584105	6.403668534	1.260910245	8.382987625	2.33318484	3.133854313	1.624269995	13.51039758	0.905960392	5.131896054	2.880966872	0.767749372	5.12261142	3.139339304	2.656471194	2.438658001	9.139662596	6.648152217	0.261253109	2.92135212	7.265773108	2.119098923	2.88800722
PSMB1	30.38222686	34.98901528	27.5389363	21.69281531	26.91175247	27.35388272	35.80173882	31.18978787	23.84796504	33.34253306	36.3613315	22.00143786	18.17031772	7.811897035	19.90571515	19.54584225	21.76803486	46.92754133	24.49463419	23.60905914	30.62947355	18.5750443	28.67004644	43.17058987	47.85504168	13.89166616	18.60372545
SYN1	0.868002336	0.03106565	0.715846199	0.449819247	0.187649281	0.331540837	0.181893664	0.259466846	0.205798718	0.434313679	0.407815024	0	0.490952135	2.440365733	0.912089768	0.096286718	0.018644857	0.013391766	0.185088537	0.053058176	0.071240432	0.085974076	0.302619934	0.076329002	0.014543139	0.511438226	0.706413145
JARID2	39.05431585	17.18905375	43.01517026	30.64943857	44.65037101	29.50788245	51.18822202	34.66300114	50.35131791	34.97368527	43.45771132	23.73845195	37.66810073	17.42509186	67.91888494	53.68932413	17.33900521	10.39220323	35.5205474	29.00096042	23.40091718	23.18871591	86.99516527	15.83485739	46.83820378	35.32863912	37.19592065
CDKL5	0.540283465	0.346881831	0.066146993	0.10413937	2.156574984	0.13271906	0.198522796	0.753187385	0.417380983	0.600471604	0.052341368	1.205338398	0.141057707	2.574161861	0.11348278	0.072305148	0.235583585	1.372036857	0.154097182	0.215673439	0.628008184	0.348870082	0.51169836	0.535301991	0.376061036	4.25802651	0.553534901
CAMK1G	0.015703768	0	0	0.015289693	0	0.016169026	0	0	0	0.046843015	0	0	0.091783069	15.52640007	1.382549013	0	0	0.015021473	0.017301069	0	0	0	0.107193846	0	0	0.011951616	0.388986491
CDK11A	2.148040785	1.140295704	2.062406276	0.780523045	1.067617391	1.047638428	0.70581078	0.554123027	0.63098513	1.189512272	2.704789968	0.451699676	3.231745931	2.132417941	3.718901869	0.883575025	0.458533326	0.422739989	1.01907892	0.25318193	0.597703121	0.838531651	2.011126602	0.593967229	0.427056351	0.641405726	3.3944203
NADK	3.809412764	6.069065224	7.902434273	7.582370152	11.33954722	21.07015127	3.848704777	24.05270577	3.342671929	18.17545317	5.965841731	2.01797378	16.44077651	11.15733993	16.47152512	5.37759306	13.20799355	9.702113077	9.902995457	7.903089141	12.60472183	28.67810298	21.53042606	10.45618533	14.84433883	10.61856209	1.652723133
TFAP2B	0	0	0	0	0	0	0	0	0	0	0	0	0	8.61681529	0	0	0	0.00812209	0.224511944	0	0	0	0	0	0	0	0
TFAP2D	0	0	0	0	0	0	0	0	0	0	0	0.022183414	0	18.09785697	0.020885715	0	0	0	0.052272319	0	0	0	0	0	0.024643458	0	0
DLEC1	1.704881536	0.319892742	0.574464979	0.317339065	0.784115033	0.942232647	0.174504604	0.607229876	0.130077171	1.12180538	1.152158987	0.099639126	1.201594261	18.96744532	2.554953229	0.80469121	0.396505097	0.467658191	1.353475649	0.451338121	0.719915775	0.731336449	3.608199542	0.628786933	0.94410927	0.228975641	0.615284478
CYTH3	2.789473759	1.747108539	4.774610245	4.94122444	2.241309869	3.650369249	3.290160915	4.570964896	6.372488017	2.689485905	1.690200445	0.757283998	1.809163125	8.426753108	5.402833962	1.691571525	2.037226749	1.282494449	2.795624041	3.043630469	1.360577301	2.399796661	1.689115151	1.481589567	2.009685055	1.739470415	0.817264547
ADAM22	1.085926832	2.905989539	2.648630147	4.273847312	1.687002684	0.374012243	3.314281792	1.098415342	0.76045689	0.095808155	0.303420789	1.383722086	2.498519399	7.315440834	0.6227742	1.183400966	1.211962111	0.691277891	0.720356379	1.094088083	0.917266354	1.361910387	0.783013872	0.704627041	1.596751135	1.123290982	1.38211864
SYPL1	15.90586889	37.71150058	46.48847389	29.21767495	14.74571266	55.33801875	57.89405195	41.05266331	63.18292945	34.84218137	39.61223084	55.82390329	34.77105427	6.003450725	45.13498421	28.41409645	38.82714509	40.59673119	66.99153114	60.51231115	37.02226396	19.5882716	53.19711274	56.96675624	38.89807401	17.09337856	23.68882744
CYB561	0.967086439	3.120364504	1.256688956	1.34512345	3.207514739	7.589965616	0.128211678	2.876373665	0.153594711	0.971391105	4.083875111	1.605625105	1.580332526	10.07712184	1.81577555	0.746567508	1.938478998	1.246010746	1.358996388	5.750127227	6.5423437	3.125263891	2.39129716	4.401015551	0.717573207	0.878714561	0.552250263
SPAG9	21.25294983	9.766702831	18.39011591	13.73968587	11.7716257	11.54915756	8.311381756	10.83816114	9.287008639	15.74458372	8.978418772	12.4189084	19.47074703	8.542358509	32.97516483	20.59203719	9.19882676	9.930527111	18.47158352	13.75988942	10.73209938	8.96948957	34.76069234	13.58996021	7.063863486	11.44558163	17.09469514
CELSR3	0.437719012	0.334925843	0.797253042	0.609874393	0.160161258	0.870292875	0.259137026	0.222518154	0.365443282	1.503781866	0.38661047	0.042342291	1.561454654	20.9522435	0.531537688	0.112459643	0.557815094	0.18047459	0.257749708	0.071504033	0.545870717	1.80415646	0.16742363	0.238646897	2.11278421	0.525546628	0.124625467
AASS	0.217436791	0.112579953	0.037292814	0.032931647	0.086352905	0.094526615	0.080714833	0.044775783	1.186597407	0.054770295	0.033974617	0.24850715	0.028240944	6.69375135	0.04253997	0.09969628	0.115830487	0.36975933	0.021293624	0.109873985	0.052687922	0.161081026	0.065965444	0.094838221	0.225871786	1.213548671	0.248242091
PLEKHG6	0.871842939	1.061338945	1.203254882	3.383627495	1.136112919	3.029646938	0.404546632	1.448518646	0.282705372	0.527350763	0.523010289	0.441596934	2.335492066	19.2357894	0.820867655	0.360881848	1.588443788	0.463312896	1.61421062	1.021077921	1.96295309	3.420596952	2.011283731	1.45240863	2.490576608	0.838629034	0.088871523
SS18L2	1.525290185	6.322826305	6.37121051	5.499660421	3.931577419	4.400796157	2.488808014	3.840696368	3.550926696	5.319780043	7.458488565	2.99364387	5.133352273	4.246530938	5.430446782	2.593765941	3.348360456	8.657918277	5.835354405	3.604956769	4.776353374	3.05854372	7.81825204	6.287238038	4.979733175	1.288413304	2.229697587
MPND	1.989481195	4.839077719	1.943958444	3.84921194	4.15943695	3.991800356	3.834604529	3.566837395	2.426065155	4.412799486	11.29847539	0.095402754	2.921864052	12.94204444	1.818892008	2.719030728	2.089056633	1.317490932	4.467982175	1.208309975	3.04080369	4.273846083	4.091467212	2.364038466	7.710227297	0.737652088	0.350996975
MGST1	2.26860253	25.53604189	19.71125428	19.53714143	2.118147053	21.3260612	0.117324504	15.15880626	2.599346631	15.92247026	9.594687111	41.32380348	12.25757026	2.11647199	13.31301985	10.03136108	11.16837733	7.323033596	15.66931419	41.67082257	26.76917872	10.23448035	5.60129743	20.05007074	0.058368003	7.590440452	0.135313791
CRY1	18.31688576	4.40154857	2.003299456	3.436964411	3.088407494	1.147777701	4.564050769	3.277612504	2.438158123	7.582777231	4.336214294	1.747549221	1.967374496	7.21137357	1.472128475	0.801758417	0.349316199	2.446257211	5.394170979	0.19674076	2.45490902	0.690319901	10.25761271	3.312934089	4.552510451	1.122882037	11.35989744
PGLYRP1	0.442899497	1.310373707	20.15371077	10.06182739	18.63368844	13.22461914	2.329127076	94.52082679	3.063795071	1.497282725	10.67707878	5.660091772	79.72868507	25.42157881	20.08117292	4.146063485	234.3143867	5.366315072	0.650598406	1.608588253	28.97657134	482.8365192	0.083978606	5.312369192	4.754168634	126.6282461	2.099338685
NFIX	1.675998343	28.62548334	4.438753295	11.97180609	13.02312578	11.54030717	17.36332106	53.3466959	8.646623932	3.312077055	11.98674667	4.453007378	4.577572305	10.01947381	4.256358109	2.327537688	4.383612661	0.316011397	3.542029854	3.588155272	14.43864615	8.694720702	3.162598581	1.634231478	5.901036804	12.14222241	13.23214219
ST3GAL1	11.02275379	8.61376051	11.17530646	19.14764257	18.10191793	19.02699111	21.93815943	11.81740753	13.09986983	12.28551101	14.00160413	8.916080883	15.30720944	4.91233928	11.24291606	5.596767034	12.05755999	9.515997804	12.99601921	17.08913671	13.00003023	15.91135901	30.89042797	13.97642151	11.80607341	12.32071702	7.74548656
MMP25	1.035330078	0.611001439	1.38136669	3.034815569	1.869954414	4.60422989	0.511071087	7.599147365	0.857152362	0.985628373	0.597421373	0.257481879	2.845325427	6.855645036	2.540556915	0.303003853	0.748085118	0.368746291	0.46110905	0.793099526	1.176976013	10.14566577	0.050121689	0.564467852	3.398101784	6.446144857	1.162025601
IL32	5.846715015	8.817765605	1.335522018	2.188222372	5.348121455	4.510760264	2.267091594	1.426858162	5.435873243	1.146490458	4.564126775	0.533017178	2.227368291	8.769418083	0.702570996	0.597383725	3.090738083	12.02661522	0.627992697	2.19113402	4.191022949	8.529667122	1.296970936	7.494114176	11.48725357	3.383785831	8.531403124
PKD1	1.170216271	1.780129318	0.851485041	2.446192498	2.28030561	2.406869563	0.518135747	2.705650816	0.54617346	2.403926719	3.036329084	0.084376926	3.081898562	5.414711697	1.102243802	0.762809283	0.955731024	0.488208402	2.957495249	0.742721425	2.433145355	2.476238021	4.240960402	0.830179829	3.670270414	0.218897575	0.12934657
MAPK8IP2	0.054129612	0.010009328	0.008703588	0.017567443	0.020153483	0.027866659	0	0.015200002	0.031203851	0.05920349	0.027185726	0.008436054	0.010545626	11.20534143	0.02382767	0.041364672	0	0.008629633	0.04969615	0	0.039349047	0.015829017	0.030790706	0	0.037486303	0	0.041382864
MED24	3.993602243	4.980530572	5.330226194	7.681583958	6.154399571	6.322465494	5.726448026	9.390951903	3.290983265	8.585117596	8.912646272	1.642573139	9.415461047	19.89791262	6.879875271	4.603550255	5.888413937	4.653040366	10.99952391	5.896181262	9.451491819	9.226385258	15.36381487	4.092734354	9.872243014	1.365443768	2.059165446
RHOBTB2	0.790140355	1.455862688	0.877992044	1.600431284	2.237901743	1.568989223	1.11300079	1.782943014	0.835740266	1.346812564	1.587341086	0.349637313	1.146277359	5.103156021	0.795010474	0.929972256	0.793912777	1.322668257	1.639976963	1.163050545	1.364165798	1.739133076	1.717571087	0.784651428	2.389091466	0.515442467	0.537194047
HEATR5B	5.27823513	17.62466952	25.09365443	29.33340419	31.66738596	28.74074834	23.1846983	22.52646127	17.96009464	19.07510351	13.5413	32.0935941	32.1694509	15.14146059	21.30211649	31.727551	33.19112906	26.12445273	40.18155938	40.48238838	34.75867571	19.52384117	33.48146911	47.26107998	35.38902916	11.94987475	7.845528007
SEC62	26.9023456	21.15159355	25.4325324	22.02752599	22.57522862	19.05902348	26.68514362	25.85075463	29.0936867	20.18672084	13.75295646	56.96986638	18.17775256	3.200668911	17.69528807	14.93125884	16.11855448	12.56722789	17.226907	18.12525316	17.63480538	15.70701263	12.87681851	18.47340933	12.18227663	51.24389702	53.41935765
RPS20	102.9714815	255.8411687	147.451144	123.6788221	109.656165	88.04562275	85.31525343	110.0507453	51.5571268	77.31767232	200.2671705	330.7921579	97.75432744	1.935425714	81.76600458	157.4656863	106.7116323	239.8925075	107.6405687	207.6547403	232.9303234	123.0562741	114.4753163	153.3306161	92.12770186	49.42327525	54.73590542
CSDE1	120.8462316	66.25398762	84.56486578	70.73044982	75.6256429	59.19704532	82.91982295	71.16397997	62.98233865	59.82950385	56.30330667	127.5344523	81.46270049	7.200081488	116.7833385	117.2592865	48.90496971	61.74428622	73.51586603	86.27363457	70.16254072	64.00634296	68.61429746	71.86884327	44.85652416	64.21453568	112.4467334
UBE3C	8.796373316	14.45353575	9.974546813	13.43472725	7.918416139	17.12126343	9.231701941	15.62318569	12.31411221	14.77562998	8.978092725	11.06271802	13.64350388	8.349008809	8.088789417	9.387392553	12.92324941	17.14845466	15.67695052	14.66957805	12.60749009	11.77688372	5.432736896	17.34044512	14.32206927	7.385239905	4.687955968
REV3L	5.964403655	14.20550561	16.68624256	20.84917066	14.50320148	17.54417816	16.4258124	15.52011356	15.11215378	11.25444814	6.962801638	22.21473663	18.04944594	12.80559311	11.39819473	19.44004436	14.85013448	9.978175003	15.80671373	22.67200095	13.24581071	9.535063303	11.10658805	18.40561502	13.85093258	13.83881093	9.967404453
TENM1	11.61065702	1.326402821	1.532614346	0.264363725	0.855520514	1.351939225	29.65850618	1.529467212	0.79546773	0.190998616	2.242951007	2.338153492	6.641541293	7.627530378	1.980166974	0.552796217	0.682735613	3.283403215	0.08483105	1.405323717	1.549591458	0.426632259	2.060888139	2.43044186	2.349066574	1.394098141	11.00873596
PAX7	0	0	0	0	0	0	0	0	0	0	0	0.015099663	0	7.811740402	0	0	0	0	0	0	0.005869227	0	0	0	0	0	0
MASP2	9.784572722	1.702608543	4.382277931	2.832870881	4.278333074	3.185400718	1.344391884	2.595895783	1.8046667	2.731890803	2.453989155	6.004003225	5.037085866	10.54393895	10.87322024	2.448604953	2.436125593	2.771431737	4.287576461	5.129620709	2.48992948	2.024797835	4.413522586	3.226197601	2.423070785	1.51363549	5.710292853
IYD	0	0.005595834	0	0	0	0	0	0	0	0	0	0	0	3.014781052	0	0	0	0	0	0	0.003666426	0	0	0.010999273	0	0	0
FAM76A	5.554305603	4.113054494	4.548506606	4.175363495	3.765635478	4.176100606	3.524268407	3.416810958	2.904017325	5.04746802	3.996207688	2.077521116	4.590115282	7.63895752	3.980210308	3.257391268	3.139453439	2.841828012	5.051946474	3.647041459	3.070494814	2.187050944	14.41600917	4.971945947	2.777541891	2.978699467	7.92782969
TRAF3IP3	13.73651361	10.61669004	4.189729731	9.809141051	14.86856631	21.28119246	11.07692177	15.9859913	7.288867306	13.6864483	7.450993688	16.74824273	7.685618112	4.925548526	8.590742127	11.3319694	14.05047224	25.58272724	12.75630394	27.2500716	21.0938638	15.71872517	5.784576439	27.32445915	15.41822896	15.76115542	12.65160669
POMT2	0.269168035	1.071582588	0.626286526	1.298791274	1.025744058	1.50390681	0.800813517	0.997047265	0.503148804	0.760398765	0.791231677	0.558916849	1.22616563	6.444525196	0.742285256	1.075347546	0.980522078	1.27979353	1.722585306	1.691430795	1.268973229	1.264026646	1.107807765	1.208545428	1.01152969	0.412722249	0.177941616
VTA1	5.249256065	8.548211503	4.466793267	5.356220894	8.083003113	6.806014976	11.98817295	7.20030572	11.68689231	8.557177186	5.72114207	8.834047891	4.570447806	2.952399501	2.954151794	5.117382164	5.17837923	9.002320216	7.853703415	9.046422664	6.511632926	4.52928512	10.14977146	9.791000239	10.98057904	4.608811752	4.987513225
MLXIPL	0.054270136	0.361271256	0.010471419	0	0.048493926	0	0.020145647	0.054862064	0.009385457	0.615156289	0.010902521	0	0.076125621	12.82257113	0.22933947	0	0.007227544	0	0.035874118	0.113121905	0.023670719	0.009522066	0	0.011835355	0.011275086	0.008260639	0.009957671
BAZ1B	18.97278561	21.8795288	18.31113075	24.61320062	14.07273478	25.74673288	27.80886908	28.37421644	50.11333729	27.25708263	15.01256258	18.66199484	19.91075854	14.21476864	16.41023797	18.77802178	11.0711341	14.03443011	27.54934071	27.35333099	15.65938789	13.78060065	8.421650612	16.48270964	14.28753013	31.52702147	16.32615197
RANBP9	33.03579757	17.72535777	30.29652522	22.1510379	23.70155726	21.50636011	30.45701164	24.16728497	67.64906939	16.76135782	22.09808062	43.41303897	28.51917611	12.5590879	42.39951484	36.21206956	19.61262496	14.05232623	22.50282863	23.55388891	17.42064848	18.71713624	34.97075287	22.42946932	33.23696185	32.29930419	44.9644587
ETV7	0.682445813	0	0.021238367	0.021433908	0	0.158666232	0.040859854	0.037090822	0.22842954	1.037539241	0.066338211	0.020585535	0.15439969	21.22198188	0.096906553	0	0.249204148	5.580344266	0.097014253	0.104289264	0.192037934	0.309005875	0	0.360070976	0.84613013	0.150789719	0.22216009
SPRTN	7.388907454	3.38714741	4.447808951	3.110253904	4.062300324	3.380240883	3.251990499	3.742203978	3.382054176	2.512879507	3.475413851	3.285034555	5.554650408	5.414291195	5.780618611	2.393821073	3.447065088	5.578119387	2.739486365	3.152424666	2.875415268	2.724840857	5.496688438	5.326270352	3.493062084	2.801623849	6.624464676
METTL13	1.214129605	11.15485119	3.685086811	10.57262918	8.944366728	9.888437894	7.140267409	13.25056317	5.331851145	7.747881162	8.303930105	3.533543932	5.070967837	15.2111094	1.825556548	3.143091549	9.837921777	12.69686557	7.86042092	11.47760114	12.24732661	8.84422444	3.771343085	10.1151967	14.59624765	3.291221019	0.963679556
DYRK4	0.36324041	1.924576532	0.736630932	1.616742987	1.970659032	2.213482353	2.091375381	1.673643128	1.640977332	1.105628044	1.109482265	2.398445531	0.519921793	8.480273374	0.33937362	0.91771486	1.846160887	2.503118567	1.053554143	2.170299534	2.063935642	1.274660193	0.818058833	2.513904895	1.902059012	1.399176497	0.340043878
ZNF207	36.59473192	31.99056055	36.7805692	28.36938074	38.03314289	35.73306957	32.82639512	24.54623869	33.3061331	26.1031526	22.38481944	34.57484188	40.86495558	1.967917239	57.55912518	36.89518391	25.77156006	33.74060201	34.71858469	30.3616733	24.16920668	15.36214172	30.5478472	36.18894658	29.26926193	23.66684056	26.42223478
UQCRC1	3.262305907	16.23335854	9.677974025	11.3393403	9.218954204	12.84801724	6.902713688	17.32765374	5.557192589	25.76817301	18.39968812	4.697871	14.03334477	20.53611546	18.49640004	8.152055117	27.86005199	52.51911962	15.67040581	14.58914368	31.48172435	26.74510226	15.10545524	22.42849594	29.51697136	3.240096445	0.942762099
STARD3NL	5.12468724	13.35617493	10.05132751	9.908513166	6.291060758	12.45706055	8.32272883	10.55869519	9.750967118	12.13546956	11.64276508	13.29120984	11.74062526	4.563352857	13.36496446	13.28636097	11.01000389	13.39965398	12.02425924	13.982354	15.85029472	8.005505037	15.55173476	19.95343917	14.41359628	6.227488312	5.544193656
CD9	5.774029604	1.024593543	0.752535585	1.213396756	1.732509784	13.51494257	2.512814401	2.824845686	47.17568997	2.171651502	3.701442263	3.3368132	1.15285455	6.118548029	5.186031716	0.770797564	4.907551013	1.543740446	16.258933	18.92654954	2.098690083	2.524866649	11.91381106	20.32534873	11.77251274	7.437763764	3.61920092
HHATL	0	0	0	0	0	0	0	0.015244739	0	0.010795953	0	0	0.021153328	16.05292008	0	0	0.024100157	0.017310063	0.019936966	0	0	0.03175121	0	0	0.037596633	0	0.016601865
NCAPD2	2.00324743	15.70139598	8.120173003	13.14178185	10.48396339	16.12652193	7.406281054	25.22525045	9.638879238	14.82313981	9.712098595	6.971725811	15.67399469	19.23913098	9.614711673	8.305414043	17.51864606	23.26495988	21.76749423	21.5898249	16.45319877	31.30045043	12.85628096	12.72744233	13.02277649	11.90790271	1.956382272
IFFO1	1.173123885	2.685206141	2.283934087	7.40880706	4.851758486	8.59662492	2.726628845	7.728062234	1.937408936	8.417306165	2.919373159	1.680062753	9.302604734	8.927786772	4.773258156	3.573788488	8.888410732	4.17522216	8.825903519	4.195638305	7.460010315	13.1844121	5.158137528	6.545752969	6.883628048	3.603476181	1.07624403
GIPR	1.185667029	0.194462147	0.925044235	4.145814298	1.370403056	0.212312169	0.133953254	0.191081029	0.445758308	0.086112044	0.06213727	0.009640967	0.265140626	12.15822324	0.308617451	0.200909168	0.308942234	1.065116954	0.02271768	0.166064555	0.134907691	1.094436448	0.469180141	0.224846057	0.524795303	0.737590815	0.520228895
PHF7	2.656607029	7.722011999	6.804586035	7.638665201	5.257875393	5.966505259	4.930802911	4.606847731	2.874812468	10.26932569	9.456705183	7.060300084	9.279846681	9.845466624	3.925452837	4.220515352	4.882846502	7.20744911	14.78815593	7.153697913	6.968120798	5.138221616	9.544203565	4.387542624	6.27783309	2.624864716	3.420655415
SEMA3G	0.041420361	0.229776249	0.029970211	0.030246145	0.092529525	0.010661882	0.26907432	0.366381189	0.385023187	0.667188582	0.135217612	0.009682992	0.024208762	17.83817538	0	0.035609106	0.034476547	0.326871058	0.193942006	0.078488675	0.082802962	0.190771484	0.223832022	0.045165233	0.430271754	0.039404574	0.113999255
NISCH	9.388961039	5.854711259	4.645840135	7.215412333	9.353328912	4.993891714	3.125620985	13.02536607	3.196580937	11.10281394	10.32302204	2.658677986	8.298696523	18.02185575	5.356637483	6.286799132	5.103733437	4.104353048	10.21052528	6.32753879	11.66744178	12.05161275	13.95549846	3.458726355	10.66979345	2.673025935	3.841197481
STAB1	13.69240443	16.14987946	0.161907448	1.3600491	4.471266643	6.698362713	0.045807184	21.56847786	0.174993395	17.29729387	20.59566278	2.82013667	0.957789438	27.00671778	11.83741912	4.9563652	4.723129963	1.647810734	2.517812146	2.689083121	60.64718658	0.939665474	5.121330773	4.451118419	1.076766444	0.086402009	0.443778457
FUZ	1.079576897	4.712552918	1.536671039	3.463496037	1.996556363	2.915571651	2.365083999	3.488747932	1.591554906	2.597346045	4.550925554	0.430281604	2.172209657	15.42479729	2.383920883	1.237483775	1.74415601	0.94802636	4.270089067	1.86127201	4.245579591	2.499711555	6.080585744	1.640336884	5.662437483	0.686936617	0.584511589
SLC6A13	0.123172615	0.040997433	0.035649223	0.047969926	0.151336366	0.012682187	0.091445951	0.103763389	0.106507135	0.029393081	0.024744585	0.080624658	0.115184182	12.43891662	0.07590823	0.014118875	0.041009458	0.047128411	2.089796296	0.011670173	0.134308878	0.140474595	2.143977977	0.107447058	0.102360667	0.074994065	0
IDS	5.460139719	1.272729014	1.725147748	1.089513191	3.523577607	2.252237142	0.761899542	2.411194785	0.700182992	2.720672961	5.292491091	0.899158637	3.082805056	2.01990558	4.133782872	5.420838305	2.669770452	1.936402639	3.134758687	2.514720054	5.109681602	2.792165983	5.149856566	3.010623141	1.52459324	1.540670512	3.265540801
PRSS3	1.173605965	0.081381104	0.353823749	0.178540696	0.163858425	0.113285304	0.068071082	0.123584017	0.0951389	0.087519188	0.626263744	0.034294779	0	32.94803313	0.09686575	0.462435266	0.073264477	0.070163455	0.606083779	0.069496902	0.186624935	0.225221914	0.292068753	0.119973122	0.190489609	0	0
ZNF200	1.658894301	2.227180918	0.827106663	2.449874574	2.670375483	2.382647693	2.393336768	2.777364539	1.621282061	1.131049527	0.889163236	2.444154808	1.238437345	3.743304664	0.405006836	0.383503142	2.854412537	3.573676093	1.412956048	3.110468343	1.996352738	2.623247846	2.664377529	3.648155763	3.149633141	1.904403409	0.997546697
CD4	2.351050873	4.504355702	2.323496967	6.364699614	19.50942739	12.71756183	17.8165639	16.24074197	10.53166949	77.25916237	1.912283476	1.608626092	4.008372258	11.15285726	13.09558192	5.23211365	11.03508999	19.93295709	19.38217886	5.150502802	6.811292362	22.72818057	8.833067742	6.252713754	14.5343948	6.546243753	3.135388116
LRRC23	1.061681756	1.975864941	1.569426277	2.384150093	2.218692463	2.2215352	3.21006898	1.543534816	1.125332331	1.951223386	3.199275409	2.866232261	2.682230873	9.715999286	1.884470477	2.885399359	2.13227953	1.65437012	3.659935793	3.244858634	4.817402456	1.63745524	4.675506159	3.529025906	2.54371036	1.576924057	1.131102701
BTK	2.22756665	23.90336457	28.12492775	48.14803549	29.12986428	36.72053359	81.01463127	37.01138721	104.0923538	27.61445604	16.21340668	43.219293	38.04321738	9.230608744	20.6673399	42.12433792	58.64761292	44.03619446	43.12998151	59.14926911	48.44643456	40.70767414	26.8368092	55.23090531	47.32386446	31.75912375	7.629469714
HFE	0.018418376	0.306523541	0.07996105	0.197259941	0.493740804	0.474101491	0.170927387	0.341353211	0.079631678	0.126363057	0.111003991	0.344458577	0.118413906	5.420210329	0.308092825	0.084449532	0.441523365	0.722343584	0.050729479	0.21813455	0.455228602	0.864460952	0.010476979	0.50209016	0.315692471	0.406510779	0.152076011
SCMH1	7.298131174	16.5854946	24.41061629	19.06294313	13.46802393	36.20442403	3.533665249	11.42499085	1.483670494	8.665816643	14.81493701	9.857531913	27.76355482	17.20115373	14.34035673	18.23999271	18.86762089	10.35352732	15.40763912	37.60228579	10.32870005	14.50622592	9.238741993	21.59286887	2.466041555	9.623988149	4.851761644
FYN	43.22856862	8.137012278	9.409081073	3.014184218	22.25968388	7.188289581	12.91867164	6.932840749	35.17834948	10.98470032	5.383441423	9.475951582	5.457039082	8.589738306	6.543764356	2.578617913	8.339753391	24.81697297	2.758086012	8.933155805	6.443843117	9.248937573	6.63484249	16.70938573	20.07929096	5.511928407	34.14006577
HIVEP2	12.69398592	8.048652279	0.653021494	1.031531232	12.22277351	5.353275498	1.647792953	4.098976228	4.368531827	15.97415134	6.129007308	6.801905206	1.955135282	16.07513807	2.284368023	1.69233434	2.103388396	8.374918696	0.432307529	10.81417128	1.943253874	2.439815992	2.589205062	10.80912231	7.107827906	6.499130458	11.79417695
FMO1	0.043527602	0.064390935	0.013997747	0.014126624	0.016206153	0.014939067	0.026929842	0.012222878	0.025092158	0.008655944	0.043722074	0.135674794	0.016960247	10.34174012	0.012773801	0.033262847	0.028984419	0.013878807	0	0.013746958	0.031642008	0.012728691	0.198079467	0	0.241152864	0.01104247	0.01331099
ELOA	12.19580245	8.706279232	8.107909574	9.885672837	10.44585967	10.031617	10.06651407	10.37280773	9.345778027	8.360185371	8.638025592	7.538855656	7.710601567	9.261910262	10.42737699	6.541759503	5.446545297	5.926437278	9.172853599	10.16626102	6.784197258	8.538771829	7.104137859	7.714801197	7.968827187	6.559747523	6.553601814
LYPLA2	4.887454022	9.008900282	7.035332678	9.819296591	10.91815196	10.41064475	8.015445731	12.67867451	4.829911477	18.065448	13.16936573	0.991426268	10.48911989	12.59211647	9.061093518	5.572687134	14.37828946	19.09619409	8.461481353	5.953745616	14.2115673	16.35672756	9.149471243	10.65867102	23.71977367	2.558509162	1.708127385
CLCN6	4.444168327	2.752698663	5.496649555	6.86714311	5.778174733	6.083558034	3.097679836	4.611152095	2.737004009	6.080859549	4.727369276	2.421678034	6.884208564	13.20409917	8.607753877	5.394726612	5.049986889	4.067578841	6.016343688	4.931661055	5.234116509	5.155389483	8.256885907	4.880834847	5.254254867	2.287316678	2.194038155
MRC2	0.467829813	1.249238839	0.619634444	0.054041676	5.243171257	1.15932237	0.029434469	3.734028925	0.150842285	2.317943911	2.596507021	0.615417241	1.538624574	15.64594539	1.033175878	0.427188617	2.053928637	2.54091027	13.44446652	1.742958264	0.991433591	3.046844343	26.26890561	0.518773174	1.317907173	0.374153934	0.167313351
NME1-NME2	0	0.373789115	0.121885296	0.287017477	0	0.346884895	0.23449144	0.141907514	0.837544301	0.301486326	0.507612932	0	0	0	0.111227795	0.096545345	0.056084813	0.201416041	0.231982107	0.079801036	0.459204327	0.369450014	0.574925254	0.826567443	0.218733032	0	0
SLC6A7	0	0	0.047154439	0	0.027296967	0.01258137	0	0	0	0.021869566	0.036821817	0	0.157119223	18.74719273	0.150609595	0.126059733	0.008136691	0	0.134622303	0	0	0	0.264129112	0	0	0	0.033630713
TSPAN9	0.090824864	0.050384391	0.255567842	0.022107501	0.262072625	1.667697484	0.014047979	0.229538743	0.202884909	0.02709229	0.144448531	0.007077489	0.937816934	6.714096045	0.146596247	0.008675798	0.19655676	0.202717005	0.308527803	0.207962308	0.071526366	1.394386215	0.017221391	0	0.849133985	0.069123783	0.222198114
BTBD7	3.698423787	7.56713933	5.458854487	10.13820651	8.941872647	8.546627963	8.824524169	8.43397125	7.249377634	6.231340341	4.071619627	9.43507392	6.889089914	6.079221086	4.648624343	3.38833441	7.286851346	6.568189015	7.387130711	8.747208912	8.407543779	6.125033314	5.980835859	9.282487637	5.920927354	8.423184056	3.156080059
APBA3	3.137969845	1.730402806	0.40544939	1.409405873	2.002844218	1.413535799	1.022708408	2.171443621	1.074052891	1.704911637	1.472804693	0.034932138	1.790366859	6.656709776	1.019548367	0.428208625	1.573366416	1.643750698	1.111225799	0.610550652	2.036713973	2.466131659	2.815594376	1.283129267	6.412684956	0.390926329	1.465117572
MKS1	0.250080248	1.423267888	0.598694239	1.681858107	1.272498244	1.244532169	0.859559525	1.712695428	0.224252967	0.969758751	1.116433581	1.095624754	1.147651914	7.438521953	0.689047237	1.215645773	1.693003444	1.342260773	2.040866955	8.845844059	2.57204338	1.584493684	2.565838508	2.075476546	1.573121765	0.789507741	0.161449277
ABHD5	5.615112602	4.460902134	10.37289301	4.819106821	4.367058492	7.166170759	10.07454728	29.05337056	11.5689861	5.922259443	3.13344433	15.76495391	28.67759369	3.453877359	10.55835388	5.911971308	12.85116643	4.131142126	4.6969684	3.553316041	8.027651797	17.39929226	6.711471306	5.238380763	6.301014229	13.22667031	6.21347983
ANOS1	0	0	0	0	0	0	0	0	0	0	0	0.006900602	0	4.317323212	0.006496926	0	0	1.672970399	0.008130183	0	0	0.006473983	0	0	0	0	0
AKAP8L	9.360383396	3.515823111	5.532312386	5.458648625	5.55429618	5.879250999	4.637421859	8.480909955	6.760730395	4.849860107	8.037170224	3.208237425	7.828684805	7.190638496	10.20444982	5.776886869	3.923997863	2.506568147	7.794777328	4.659497435	5.599494155	6.148094535	13.04778428	3.714536303	6.729218695	4.665768063	4.478182786
MBTD1	14.8114864	21.89736792	17.4476381	20.82394899	21.94734086	21.69199107	23.77773884	12.28141976	17.04726454	7.00045387	13.35043561	21.99288782	20.48549037	9.035710313	10.14501533	16.06064877	15.18167636	11.20354301	15.38831866	25.11668733	13.29491129	11.7238513	14.17728142	22.43317029	23.18489761	13.2435614	14.95648726
UTP18	22.17709038	24.77675257	29.47222235	14.11878426	15.13894532	17.29979329	15.79007349	13.92634823	14.56209442	18.905626	22.04311816	12.58363382	27.46035328	17.42451932	29.0740595	24.62300984	12.70744291	19.9374012	19.3417635	22.58745735	13.81637035	11.29680552	17.39932334	23.99240523	14.15986856	6.710096016	22.50969699
RNF216	23.70283991	9.115494655	10.42871681	12.3919168	7.09648538	13.82907617	4.980662978	11.81447953	13.41532576	9.033430612	10.1304939	11.06285032	15.53880571	10.86601197	14.43013269	12.05876976	9.122761868	10.77561465	20.04132495	11.37913159	9.422655389	11.05671334	22.64163435	11.20036829	16.69675619	8.358205314	11.99287538
TTC19	22.33269868	14.4433312	18.20579234	12.0696342	15.09022007	14.46146595	11.6324642	14.76287025	10.83866849	12.08213671	12.30447793	23.82153106	24.77336308	3.411627175	35.08983387	17.8610882	14.049014	14.0957094	19.57308219	22.77891833	14.25152082	9.527209016	27.89188362	19.01457069	15.30760528	8.035149806	18.96780925
PTBP1	25.59253609	32.13368758	23.71162483	27.21125437	24.17720598	31.9099742	20.08124082	31.76299032	21.55899834	36.30676102	31.38151649	3.638775957	22.30492833	6.934094811	20.65947715	11.43804963	13.37239863	13.53976958	24.76594832	13.70741152	18.64468071	23.73210624	24.98120682	13.04015799	39.35468215	8.244806437	5.826727121
DPF1	0.185095081	0.144960091	0.220586993	0.106008539	0.729682047	0.100894724	0.040417205	0.165100523	0.282443608	0.292300414	0.481210009	0.020362525	0.152727027	9.804498665	0.277984522	0.049921989	0.00725013	0	0.155940306	0.206318928	0.047489381	0.019103644	0.829918578	0	0.124413526	0.024859361	0.779125534
SYT7	0.027681219	0	0	0.006737831	0	0	0	0.011659641	0	0.008257074	0.006951223	0.006471142	0	8.917738777	0.018277767	0	0.004608134	0.013239264	0.0228726	0	0.015091964	0.01821322	0	0	0	0.021067255	0
LARS2	5.24853931	3.94910219	3.267315781	3.732129413	3.519317619	3.912072893	2.626939166	3.530802944	2.56423374	2.985436326	3.520300659	2.631192111	3.589522121	7.247410716	3.545316111	3.833776983	2.925530207	3.231494486	4.172046838	5.79495608	5.034096368	3.056090396	4.284228812	4.446170846	3.9644009	1.346456868	3.489595117
PIK3C2A	24.63535248	10.97080391	11.88895064	11.87682499	14.595226	11.85269177	10.20899884	10.19019484	8.162549717	7.588953081	6.18635457	17.59576964	10.34436557	12.76273004	15.39204865	17.38567017	9.056402815	11.34269175	13.22035465	14.54787099	8.454935703	5.139123126	20.70366805	14.85493207	9.304756371	7.249094328	19.0545343
PLAUR	10.36565679	1.261936626	12.10439221	3.139584269	6.208109318	6.579926634	1.76286845	9.522513157	3.792108034	32.09511451	5.853787696	0.811394321	19.42240939	11.84994511	35.16137611	6.733924104	6.714951459	6.774701082	14.06829646	6.554803731	4.577392415	15.42007434	60.81754415	5.216690852	3.386244498	11.31583372	12.48945991
ANLN	1.289777691	9.378775293	5.246291101	10.55524738	1.460094141	8.057669887	3.979042508	14.35991877	16.93248724	12.06699815	2.389746373	12.01989986	6.855780483	13.60401269	9.298918153	6.642945997	7.265363378	20.44006395	8.506598574	10.15596925	4.187491174	4.021417505	5.22490607	8.656890012	6.309789628	19.31377908	1.798881443
WIZ	3.801072298	2.51878449	2.230390414	3.163462933	3.652408693	3.382926937	3.682125375	3.877622462	3.318297327	3.087739224	3.410098192	0.345698347	3.091972881	10.52042728	1.595288278	1.068371348	1.608796515	0.951317041	2.134004258	1.248150375	2.153747748	2.969182562	1.824520357	1.226386606	4.99786128	1.042225661	0.678326045
RABGAP1	11.70027547	10.22445785	7.026909147	9.524152709	17.19365743	11.67440864	16.40761149	14.12354179	12.78522163	10.03860008	10.12748908	13.66650991	9.391834394	10.78137401	6.995437966	9.647932965	8.495607449	9.42237185	13.07837913	14.55874318	9.954409393	7.174346732	12.7285505	13.65877388	11.13304279	9.658004484	12.01159694
DCN	0	0.080651623	0	0.003932007	0.148857167	0	0	0.044227531	0.038412855	0.057823125	0.117639555	0.041540118	0.014162154	3.1863239	0	0.115729825	0.134458799	0.312905369	0.062289732	0.053568627	0.008807242	0.038971966	0.018377823	0.008807238	0	0.079912635	0
QPCTL	1.035992876	2.196209525	2.516532273	2.07138808	2.128346927	1.923845114	0.824081776	2.072766449	1.247750878	2.726067816	5.073029733	0.259487048	3.957387025	15.61452158	2.833966096	1.441994441	0.862316405	2.105835014	3.770592004	0.736175149	2.165179557	3.278388262	9.386816489	1.149830899	3.689766871	0.577265154	0.594023552
PPP5C	1.562924787	6.12639912	4.957350724	7.084582481	4.174905323	6.361012153	6.458542811	6.651531866	8.197996446	6.724819988	4.576428817	1.220200414	5.575645998	11.45120056	2.498846663	3.304189194	4.27582812	4.604940659	7.212473913	4.323704326	7.401081664	6.163613434	3.472300363	3.360229011	9.940445916	2.373369345	1.136261725
CEP68	14.18223461	8.203702258	9.144926229	9.388449576	11.35944776	11.20766469	6.502000113	7.704563435	6.058305666	3.706155471	6.562715652	8.501112258	15.00525767	7.048793309	12.23515633	8.010212669	8.701165533	6.017759132	8.960874515	11.75465186	9.203786756	6.401703706	14.48670403	10.81852031	9.714572429	4.160620352	8.023466016
MAP4K3	7.197263091	8.712924908	8.658632688	5.125379802	9.108976679	7.463810468	35.30231974	5.757798956	19.15542251	4.360694863	5.799138274	6.633287627	7.908717889	15.74920401	9.831329775	10.49548816	4.625908885	3.945825393	6.912017202	8.601618722	4.284708995	2.498363015	8.354983847	7.791517346	8.238455411	4.801107698	9.350139784
ZBTB32	0.801390984	3.641202732	0.441795261	2.749487615	3.111605079	2.593278038	1.699913119	2.153921879	2.276872898	0.705761253	1.092461237	0.410372908	1.159810936	14.98715113	0.453560877	0.371817661	0.838569309	1.533144492	2.291346305	1.627049598	1.817045312	1.975228957	1.671477804	1.498021463	7.730164313	0.958433182	0.682694882
TYROBP	64.99635571	28.25682927	35.02152926	21.71129671	55.67144175	123.6989335	63.84759816	147.6135805	36.96990645	215.9478077	34.32184449	84.91644499	28.55843849	25.53690797	117.9957262	71.13470613	221.5038764	490.8202473	51.10281915	88.00514545	428.5039609	233.8943232	162.8344252	224.9330702	55.96551112	312.4550292	31.77029573
LDAF1	1.184989897	7.571019625	4.888245223	7.877288117	4.564078481	3.786510348	3.450788743	4.698716998	1.483988308	2.97404435	7.408492996	2.139736824	2.841988454	8.088691574	2.518206553	1.662765229	5.183361468	5.022597965	7.945668302	3.813431948	7.292349015	3.943207303	9.739023277	5.50267654	6.770274751	1.197292116	0.880950264
GABRA3	0	0	0	0	0	0	0	0	0.20689845	0	0	0	0	5.243483065	0.022174087	0	0.008385693	0	0.013874207	0	0.009154579	0	0	0	0.065409083	0	0
BRCA1	0.18532674	13.96327379	5.640135337	10.54754201	4.089857681	8.442226321	4.961596299	9.944589142	13.24261714	10.35939974	2.606166393	9.825476414	7.477158104	13.59399252	5.809498884	11.23325218	4.958696597	9.379442479	15.44321788	11.31761084	6.846309186	3.936508557	3.226489461	9.185563048	6.51054428	10.37756762	1.617784508
ERCC1	1.7623825	7.15569814	3.798448674	3.660004214	8.449914433	5.35692165	5.880975213	5.891299981	4.871708943	8.181964839	8.606459648	1.402548826	3.594221684	7.555047287	4.159580359	4.54536351	5.686703246	7.110893083	6.300009861	3.694866688	8.504645344	6.019961005	6.750885767	3.874109662	11.0818825	1.327021656	1.100827247
CD22	1.322448327	2.435987909	0.760591927	1.411383754	2.073646304	6.720859667	2.454533918	1.264029958	1.546682272	1.34526149	0.73229924	0.396350857	0.554920583	13.92726534	1.716558502	0.553879001	1.4902458	3.300328437	0.588387902	0.682709835	0.94285486	2.788853207	0.221817944	2.061338685	15.94782715	0.922598819	3.826362348
SEMA3B	0.2265176	0	0.069930491	0.114683301	0.131565418	0.018658294	0.016817145	0.030531766	0.047008645	0.075676483	0.145618966	0	0.254192	11.31145666	0.199424546	0.197333798	0.054300561	0	0.199646182	0.025754096	0.098798989	0.158976237	0.515402681	0.01975979	0.065885362	0.041374803	0.074812011
MBTPS2	1.79368107	2.865169832	2.542131668	2.724816454	2.714792457	3.453017112	3.611115746	1.604554367	2.652349143	3.182354724	1.831038441	2.802721199	1.775697123	2.473926885	1.44540592	1.855122315	2.454912825	4.431886969	4.698927898	3.3546143	2.841399285	1.558191057	2.871476874	4.020004932	3.993573661	0.929342672	2.07436269
PRICKLE3	0.285897925	1.427396961	0.675758842	1.600566555	2.953855114	2.369664552	2.069502408	3.829465087	2.719369531	2.882495697	1.392800006	0.106936675	1.804651955	10.67321936	1.00681031	0.802902885	0.97091463	0.738385919	2.456827571	0.365685628	2.192616926	1.818399419	1.870223778	0.966413691	2.034372754	2.023562837	0.209830139
LTF	0.11791408	1.148342664	6.547380298	4.222270394	28.00925422	25.83282638	3.793482478	63.14298271	8.791225465	2.587152994	8.922547537	17.27420044	156.4255552	20.15618854	120.9625924	20.10896259	201.7459223	9.825346148	0.404157145	1.055128136	33.03898962	100.6281719	0.357724863	9.400250542	2.163960049	302.7345395	9.423366859
EXTL3	0.592886464	1.297818386	0.77682023	0.725466988	2.022482203	2.087085908	1.256570474	2.460182561	1.2816696	1.928653967	1.448599528	0.737958144	0.220088004	7.429574491	1.163859136	0.606135447	1.272412905	3.352945637	1.602084862	1.609306617	1.855019811	2.579563092	1.162156799	2.066147576	2.488513267	1.411606191	0.569650387
NR1H4	0	0.015982369	0	0	0	0	0	0	0	0	0	0	0	11.44687833	0	0	0	0	0	0	0	0	0	0	0	0	0
ELOVL5	40.99555799	23.93571296	38.10912831	39.22065708	69.4585355	29.01506101	36.2005872	37.45684741	63.33610875	24.05658729	42.19751599	25.91535869	35.79251795	7.94131287	28.56244011	66.52075563	31.30504809	41.62677423	23.26977046	46.50373449	14.48718798	35.95272822	23.20267447	43.04307146	44.28021637	260.1802983	52.67416109
ALOX5	14.81788697	2.099743812	4.368460996	8.68087088	9.113196383	18.73552951	4.059066954	35.8072093	4.945793653	15.92389095	1.478552018	3.657389197	29.8735375	17.20440403	29.53456979	3.953050194	63.21615922	4.116786123	7.320802724	12.55180604	21.72690126	43.59812423	1.738411216	21.07977321	12.62581276	42.677014	6.996439266
KDM5D	0.005522788	0.006127448	0	0.82270602	26.35892539	0	15.24262092	0	25.05728182	0	0	28.38316109	1.058743839	9.131863333	22.58017093	0.006330591	3.074429211	0.015848503	0	0.015697942	23.41397602	5.499136377	0.006283087	32.79641464	18.24376337	7.721296928	0.020266802
CALCOCO1	7.130393203	4.353038481	5.031788847	9.098291829	11.87434934	8.702330551	7.674635852	17.39202334	8.948808945	5.8236702	9.439539195	11.63808255	10.53881707	9.433998678	8.583799025	9.681432238	10.49337834	3.977742719	9.939283545	11.05190536	13.02248698	12.4334711	9.161086301	8.146522878	9.38993031	11.28254013	7.204321383
UBR7	2.636192331	14.29358552	6.451561129	8.758619404	9.948130276	8.55693068	7.740200016	12.3335282	9.143799909	12.60831881	8.078553482	9.929995228	5.553710058	3.857435303	4.353299728	6.572801047	7.934027094	16.85377569	13.192556	15.95987742	10.71860633	6.872738894	3.507429079	12.47255488	13.46021618	5.474868599	2.910384091
MAP4K5	10.59032296	13.34856778	15.13261696	16.49369789	17.0117957	18.88337484	17.78783593	10.36198182	15.83472766	6.322121185	8.469942543	15.05429969	7.575905277	9.819014718	11.21751388	17.79804523	8.0757654	5.645473748	10.20147743	17.39611522	6.605910702	4.621166557	6.494759175	15.26927052	8.243701705	9.828302375	15.19350139
EHD3	0.292451357	1.970856371	4.399330828	2.446655098	3.133473993	9.479573344	12.54483035	2.910787806	13.56197619	2.869087589	3.568615347	0.324112319	0.696371935	10.04416879	1.563905059	3.265363668	1.089097322	1.35728113	0.453463718	3.068486277	1.614146829	4.855691104	0.086258647	3.61411261	5.209545362	0.420419446	0.675718279
PSMC4	18.3019967	11.84693452	14.84915021	9.658001439	11.69780474	10.90981901	20.61752959	16.24675474	18.83843485	17.21553917	16.51039261	5.423618497	18.71055808	22.76567346	30.54784876	13.93117149	16.81347908	27.87759145	13.57033464	15.47634689	15.91173606	19.13061432	27.6532659	14.05685084	29.59312104	5.740075119	10.52935866
MAN2B2	5.400342762	5.051738437	3.808165499	6.878861131	5.125186824	5.42708524	4.71685708	9.544757842	3.280974826	12.91859913	4.945840664	1.864807583	6.092577468	12.13905204	4.464394559	3.695261133	4.802517773	4.017773917	8.399486136	3.154700946	6.581373891	8.990152724	4.323404688	3.29068557	6.911466474	5.918788795	2.22892561
SLC7A14	0	0.005524394	0	0	0	0	0	0	0	0	0	0.00931213	0	6.353171205	0	0	0	0	0	0.004717658	0.003619617	0	0	0	0	0	0
CLDN11	0	0.053676498	0	0.011776001	0.027019007	0	0.022448806	0	0.03137536	0.028862496	0.012148956	0	0	3.072799257	0.042593132	0	0	0.046277678	0.03997544	0.03437853	0	0.021221359	0	0.026376873	0.037692343	0.00920504	0
SLC25A39	2.312221763	17.61228109	4.132542975	8.35561345	33.90558894	16.22251333	7.592840808	59.22267204	7.228505727	10.57564894	12.52093903	60.04115224	3.378533203	12.25917539	3.849493248	2.922262765	118.2589634	20.16104884	4.833543918	5.153877253	73.78497555	139.0415907	6.694376281	8.630511203	50.40951485	4.96341177	17.09255721
MVP	6.433834606	3.975130985	2.397428136	4.26727092	9.382135555	7.912538497	5.370532389	11.80787327	2.428435517	20.81119293	6.394192597	0.509311819	5.063543822	13.1408717	5.244725909	3.511854618	4.663884625	5.535612081	13.99835414	1.967437947	6.588658597	12.2741149	6.680545317	4.769815639	7.850368063	3.380970203	1.68643158
NUB1	28.14793074	13.69761522	14.61213204	12.89737453	10.03893772	14.50605793	23.8232848	14.04601928	16.30532452	11.2086823	13.28617573	11.68194032	11.71918136	9.106527335	16.02376896	18.07965323	8.21446032	10.38601176	10.86193419	15.8994669	10.45513682	9.35355661	11.76216506	14.03863087	8.644830987	23.88137906	30.28747502
PGM3	5.31147725	5.466534602	1.004621924	1.803194183	6.026365771	4.216764415	3.126144886	4.609920998	3.698432483	3.272972455	1.368902017	3.097674346	1.405137661	7.097269355	4.750022794	1.353861908	2.015067024	6.270659381	4.881576088	6.972575491	3.261640276	1.888394489	2.997490466	6.08890068	6.700888489	2.223313774	5.090836088
RWDD2A	0.998374668	0.723069705	0.066887615	0.054002758	1.239046193	0.456868298	0.2058929	1.051316677	0.479607082	0.918237438	0.125354401	0.077797921	0.064835034	3.111837695	0.891170038	0.095367026	0.387802151	1.565134638	0.763836017	2.128331103	0.383039845	0.194635168	0.88341305	1.043279142	1.627677862	0.232170203	1.119465225
CLK1	131.2221971	53.0094436	111.8460241	48.49750798	64.6375373	56.00836929	48.28264444	44.5172357	61.9444039	37.41201576	65.61698192	86.99577538	152.5658529	9.471001447	195.7612886	177.1903777	49.21870878	31.92731992	61.65128732	54.61625314	38.14742053	22.02388498	72.95868321	68.59182509	38.05678619	53.36236416	186.5469282
POLR3B	1.972983497	6.773722388	2.474465793	3.575120175	3.905512971	4.378876149	11.02657308	6.897656083	6.103814886	4.668959637	1.948768417	7.584699013	3.100666144	17.62885206	2.615151771	3.656199355	3.700486064	8.251526881	3.38125598	6.438812188	5.410283484	3.413654591	2.46905557	5.557689475	5.875294026	5.514106507	2.946357532
ANGEL1	1.5698666	4.727587346	2.588607081	4.156509501	5.215688993	4.964587373	3.047550181	4.520760173	3.01273182	5.265737833	4.754777268	1.84245746	4.372323152	7.212504765	4.096938744	2.497247077	5.701435948	5.125561336	4.923908216	4.750552608	7.720572438	5.073225308	3.353275406	4.235832656	7.804381181	0.883888379	0.984641996
RNF14	3.331868629	8.021047555	3.264960424	6.957288527	7.185641972	7.411352595	8.070476408	7.370165025	5.173225348	8.488510292	4.988558962	19.29132908	4.776546942	7.120587	3.449919898	2.149808183	10.07459993	11.32525089	5.563868529	7.544621591	10.80792805	9.311303215	9.917422206	10.60227593	9.109932599	4.178445864	7.391863993
DNASE1L1	1.113036877	0.841975361	1.024992805	1.637847313	2.133242771	1.797156743	1.314635133	2.120361671	1.235861673	3.765289621	2.236019403	0.461261463	1.419341196	1.553119563	1.358511665	1.014871023	4.067933815	2.637497241	2.577909586	0.766955164	2.942226884	3.772646149	4.086579463	2.192877558	1.734322143	2.435399127	0.742632128
DDX11	0.38101955	4.317444097	2.518885095	7.747859624	3.188380022	5.415137712	1.310044943	5.461912848	2.387284805	4.494027165	2.25868644	0.72426049	3.168807436	38.32355791	1.89170115	3.257727494	2.919808736	2.760374709	10.37050128	3.75206025	4.613286568	3.172753	4.810838974	2.43832072	3.581669093	1.468921705	0.429779372
HEBP1	1.783742839	8.068373811	4.235976268	3.028108545	5.58543084	4.976060272	2.546708376	14.87253254	2.359738896	7.067053189	4.119406782	19.81603977	4.223606219	8.004755607	7.731175364	7.164999574	3.938927369	4.404148588	8.230221674	11.26689129	9.508958864	6.379770183	12.08909766	6.367010005	4.751126482	15.4319485	4.29389712
GPRC5A	0.006820063	0.007566754	0	0	0	0.007022122	0	0	0	0.012206203	0.027402134	0	0.055805256	6.054771671	0.492355599	0.062540923	0.004541384	0	0.015027524	0	0.004957785	0.005983133	0.03103581	0	0	0	0.056311586
MAMLD1	0.101951955	0.19142389	0.045396054	0.045814014	0.078837196	0.032299231	0	0.449253124	0.040688155	0.004678678	0.582934748	0.344671796	0.045836443	6.503076051	0.048331125	0.134843307	0.03655528	0.210048157	0.0172803	0.096595897	0.342060366	0.144481345	0.16951984	0.068412045	0.089613584	0.041780438	0.129506507
CD6	44.52544911	3.406245852	1.133981954	0.871127567	3.80149895	3.224295969	2.458408047	1.049312936	2.260307357	0.476210589	2.48468777	0.36910922	2.071222516	10.38741331	1.629467904	1.176409406	1.676364512	5.881841974	0.241599358	1.030555774	3.022486271	3.716842006	4.630409523	3.242476005	9.768107649	1.475372596	18.6859761
TACC3	8.918615726	11.21572242	6.998794123	10.13069247	9.935251534	13.83524853	7.089612869	16.63290331	5.289776719	12.24890544	13.03914301	3.671484444	8.680779211	9.842199234	8.816429676	6.374175309	5.895403556	5.013308033	13.17279311	8.018032816	12.22185628	14.38066073	9.452460647	6.541424043	11.19010433	8.270490978	3.352158325
UFL1	27.1730892	15.58504617	15.16262215	13.86729012	16.80889069	14.53441213	20.34484034	11.20311988	18.08037338	15.73704044	10.30482769	19.98299903	11.22488127	10.84768431	16.20884746	19.95559742	8.901415991	14.75843982	15.89451038	19.61461641	12.07793373	8.060652101	26.10652317	20.05036601	15.41731995	15.43153439	39.5273476
POLA2	0.90107139	2.030690935	0.588594194	1.663237415	1.23710462	2.222776479	0.470372646	1.826543144	0.827851955	1.982267177	0.96166577	0.965464561	0.800939148	1.821584919	0.727188998	0.624024861	1.262522723	2.621678654	2.461126838	1.2272419	1.712619911	1.465710653	0.758160306	1.391929545	2.047558029	0.742923422	0.413329196
ZC3H3	6.53101193	6.716237502	10.5013196	16.21836625	7.420362447	5.871290198	2.945752764	6.602246127	1.882451352	9.208654455	8.662273941	0.367740311	11.88652161	18.52531435	6.93692574	2.930116199	4.161859372	1.974938144	6.437095118	1.556956598	5.074382641	10.5349848	19.49405027	2.144104445	7.601410806	1.988214386	1.069479575
CAPN1	3.439581331	8.003125746	6.972533945	11.19911147	12.48217091	14.99754947	14.35763866	21.01039431	11.81250965	26.60118096	17.79928018	1.113346706	11.86656034	13.68461533	10.29214723	7.614001185	8.28983745	3.403362218	14.97364454	4.26161559	14.34424782	19.36935463	12.54724962	6.066186955	26.21896848	4.599610988	1.577765537
ACP3	0.280847952	2.614700713	2.709479758	3.364532681	6.273901714	3.935208536	0.3399578	6.388001548	1.024188037	24.38932802	0.404756082	12.41162522	6.294637264	9.030950635	5.923408497	4.506975821	10.09868643	16.23554473	7.816073403	2.417980709	9.018544093	6.620216233	3.945267837	4.194153842	2.587632213	29.79405991	0.593726144
MDH1	7.917871405	21.28792684	10.94283258	14.53103013	12.43530286	13.77074812	7.814532971	11.63754656	7.942382182	14.64587139	11.87726945	11.27243283	7.945478177	8.403803205	7.035384644	9.904362528	14.80595786	46.0943315	12.95792544	15.59919944	23.33546327	14.14971342	11.87945546	22.88625556	19.88803137	4.34416082	9.435502079
SLC30A9	9.379453492	13.34623538	9.349985469	10.62353105	12.43875272	10.19551997	21.73400258	10.97765204	19.284162	12.07043578	6.592034472	13.92311355	7.696814175	6.900989663	4.537848885	8.720918634	6.231144236	11.47880064	11.5811758	10.606266	9.815835343	5.101381599	6.219059668	12.85557253	12.82014386	9.398143625	10.36980313
MTMR11	0.18289463	0.038047268	0.077195798	0.077906537	0.702231192	5.59055045	0.212163807	0.491112667	0.365718758	1.848081942	0.114819854	0.064133938	0.708183063	14.42371882	8.785609099	0.864790359	3.090344334	20.02063997	0.793397072	1.732862389	0.365622529	2.567208916	1.677588381	11.55449806	0.581843261	0.078297199	0.639701966
COX15	2.064429716	10.09578239	7.260850053	8.683959282	8.328029808	7.418938324	11.64387517	8.974208044	5.398653664	9.781087431	4.660686499	7.187600485	8.047821075	2.029754621	4.35849438	5.387554239	7.227052412	10.71724907	9.197016265	9.039261497	8.997029383	7.086115026	6.681057727	7.835061586	8.234520619	8.740579807	2.326056614
CCDC88C	36.90650925	5.958926014	8.675174022	9.651844531	15.04227855	16.52077346	7.57212728	10.29984915	10.57583792	5.999380142	7.367808751	3.032256299	11.69604366	17.05790937	11.37135771	10.92932389	5.366006766	5.897914252	9.744603873	10.09777236	7.989039243	11.25002646	9.550609949	7.195635668	11.35510308	13.45998539	16.24444279
YAF2	14.47466982	6.446237109	8.196312939	5.229715446	6.672763587	6.563106051	5.163737032	3.984712321	5.695255557	5.28706251	5.380814936	4.391497287	4.993676374	2.858288253	13.57541445	8.544632698	2.921724326	4.312391961	5.460848955	4.198330362	3.249204244	2.013470195	7.377937791	6.582527531	5.409419843	2.546714094	14.82753187
ZMYND11	4.652066602	12.46792898	15.52837748	19.25473398	17.27667841	16.77473465	31.5686835	12.62515174	27.98021637	16.11339197	10.30196076	20.53001422	15.07480285	10.0430204	9.910775988	18.09004128	11.52832016	8.308440073	19.44134652	21.44322021	10.60194853	7.576882088	4.220599165	17.98977257	19.22818212	9.65803668	10.94883814
WAS	17.68634069	19.89287149	27.69783558	28.44854299	42.20473544	32.66009069	20.58350168	38.67496653	44.5401966	73.33137711	42.49011562	2.815047967	24.0119747	11.7941574	25.97753966	27.20018913	11.34963248	7.072066128	22.33858976	6.543482143	15.30280428	32.00285244	16.77181885	6.806607263	10.96828035	69.52618817	15.21037436
DPEP1	0	0.275408285	0.442118093	1.059698069	0.298591119	0	0.035440735	0.353887371	0	0.068349384	0.172619926	0	0.178562837	13.62361346	0.050432478	0.021887609	0.330586878	0.164385514	0.021036887	0.036183078	0.208210658	0.787318632	0	0.062463171	0.019835418	0.087193958	0.052553365
BID	4.410357116	7.293919527	5.053395633	6.861294729	11.17304999	11.07863632	7.044663992	12.32152924	5.101877301	9.889717786	10.61789588	10.95706564	8.320513123	6.391789368	7.161929194	8.809762748	11.83378765	14.6355093	10.33016323	11.56132854	15.54901174	15.18610073	6.846954376	13.78265888	16.06577296	7.811013592	4.230545888
MATR3	14.08357254	8.983103803	15.50963115	9.228647836	9.000057081	8.300843533	5.346971105	5.576339507	5.693823399	6.636847602	10.14318059	6.586763813	18.11861078	0.495267284	19.71038152	13.46205357	4.058726895	4.537520747	7.373835097	5.947403055	4.06556967	2.375287359	9.76326479	7.661910823	6.183175235	2.594736981	16.33445188
NPC1L1	0.009922563	0	0.00957279	0.048304631	0	0.010216541	0.036833603	0.066871929	0.042900111	0.017758901	0.019933791	0	0.023197574	23.69643375	0.034943027	0	0.039643774	0	0.010931832	0.00940128	0.021639361	0.017409815	0.011288561	0.010819676	0.010307488	0	0
XYLT2	3.2377313	3.359089836	1.787547064	3.282545096	4.928554178	4.130193366	2.375397144	5.736679969	1.569131156	5.224941128	5.094149019	0.62516525	3.259962848	12.16597927	2.02644494	1.357527768	1.628099478	1.525689705	4.713984945	2.21702357	3.894962373	3.988304723	3.976829005	1.739193702	12.69930727	0.806838898	1.042689368
RGPD5	0.198953514	0.016350803	0.031990057	0.010761529	0.032921855	0.007586961	0	0.024830063	0.025486628	0.002198006	0.003700785	0.010335579	0.111974697	0.169005163	0.019461924	0.021116104	0.017173379	0.007048497	0.012177221	0.038398447	0.002678287	0.006464399	0.04610683	0.016069717	0.011481749	0.02523615	0.152102813
STMN4	0.015793938	0	0	0.015377485	0	0	0	0.026610339	0.054627957	0	0.031729004	0.014768831	0	10.27661552	0.069524375	0	0.021033923	0.015107725	0	0	0	0.055423085	0	0	0	0	0
NUDCD3	3.576414556	6.482396078	3.679688303	6.743056011	3.044705843	6.619569591	5.686925054	5.972301008	4.979092818	6.129848641	6.415366982	4.095146092	6.354234726	4.250037842	2.841692332	3.62114821	7.147970558	8.671317888	9.149151067	7.602914025	9.623644055	7.568078783	5.246723234	7.448144391	11.95214951	2.540966895	2.113063521
ISL1	0	0	0	0	0	0	0	0	0	0	0	0.017348264	0	11.29899726	0	0	0	0	0	0	0.040459536	0	0	0	0	0	0
CHDH	0	0.044677568	0.129497584	1.221950227	0	0	0.062284122	0.028269427	0.011606775	0.012011832	0.006741446	0.031379261	0.502094758	6.195174219	0.023634895	0.007693128	1.416694305	0.04493903	0.007394113	0.006358873	0.117092091	0.117757151	0	0.02927301	0.020915451	0.010215738	0.024628836
IL20RA	0	0	0	0	0	0	0	0	0.009554118	0	0	0	0	7.750704837	0	0	0	0	0	0	0	0	0	0	0.011477704	0	0
CLCA1	0	0	0.015232593	0	0.01763582	0	0	0	0	0.00941955	0	0.029528738	0	15.78911585	0.013900674	0	0	0	0	0	0.022955592	0	0	0.017216687	0.377238486	0	0
CLCA4	0.060646522	0.016821595	0	0	0.067739558	0	0.084422361	0.025544999	0.026220468	0	0	0.170130759	0.017722893	15.63237221	0.026696392	0	0.030287751	0	0.066815154	0.043095337	0.033064843	0.039903174	0	0	0.078748968	0.034617038	0.013909541
GLT8D1	4.929348535	10.84615531	6.234215535	14.84175554	8.096868159	11.24547444	7.098905675	10.93400206	7.342787592	19.64629468	5.076196373	10.54870266	6.795041289	6.255832313	3.889985197	5.729487974	10.94128014	13.35306936	14.90789955	18.09283451	16.95314434	8.333933355	7.414434549	13.00844635	9.265797076	4.613266822	2.140794071
ATP2C1	13.60903685	32.17398596	32.38485158	32.65910058	36.43094103	23.29470658	39.63260793	24.93127837	54.18137971	12.82687035	35.52554354	35.6561935	33.41688878	10.6139046	27.70946647	51.10697619	17.98918393	11.61376255	22.422251	34.9059624	20.85291636	11.05003285	51.60379772	35.83967941	29.95812847	13.52162263	19.40947277
IGF1	0	0.250085185	0.142902937	0.006270376	0.028773661	0.006630994	0	0	0.044550563	0.011526326	0.032344817	0.018066566	0.127978285	2.504257767	0	0.00738218	0.004288432	0.172490563	0	0.207463026	0.00468164	0	0.12455533	0.042134738	0.428161487	0.039211314	0
SLC38A5	0.988778364	8.790709048	2.547980207	3.306136347	5.246008843	3.228363243	2.776984969	10.686118	2.857482757	1.047828221	6.717141548	3.236105586	2.691828101	9.346777426	1.557761374	2.251895541	6.774729848	4.505080669	3.511725155	4.388321937	6.535257582	18.37602246	2.531023629	2.979168275	7.541339939	1.80210252	2.888468307
RALBP1	2.794766878	13.19621774	15.5316569	18.79440026	12.71884538	15.17749754	30.52024246	21.73690094	11.68412409	9.170209074	12.50207008	28.1818768	13.97164541	3.930852199	6.67766531	10.00550644	9.854623328	6.123814145	12.13712728	12.25443603	15.53016736	15.7086553	11.091317	8.887201887	9.553500449	23.59490617	8.538607064
RUFY3	2.528365123	7.336629822	5.54323873	8.472567596	13.81624444	5.795859227	1.825542663	3.64198354	3.200126622	2.990238936	4.186254972	5.585892102	1.253644493	7.109760298	6.511530959	13.13418069	5.128513356	4.571255381	6.94853625	9.497909956	4.903953922	3.183331378	3.281032097	10.09470818	5.431840066	2.309105525	3.349350844
CNTN1	0	0.154789206	0	0	0	0	0	0.094024146	0	0	0.021020677	0.006522966	0	12.13979235	0.006141382	0.023988142	0.018580153	0.026690583	0.146019917	0	0.811350873	0	0	0	0	0.01592698	0.006399651
SLC11A1	1.252942053	0.380946298	7.723377834	3.043896625	3.909131115	10.46935875	1.241026216	7.784361532	1.797013274	18.7877248	0.381192387	0.191514761	6.696330211	7.957969234	14.6105281	1.726209851	12.36633599	1.912997373	0.982196626	1.312679211	2.242006729	19.4312865	2.090172921	4.558453182	3.60428472	10.38385466	3.094728512
WWTR1	0.237754261	0.10412553	0.018108422	0.085284015	0.146757553	0.025768236	0.092901992	0.121227887	0.102792837	0.011197909	0.075415737	0.081908398	0.058509097	3.85908999	0.066100176	0.121921295	0.074992371	0.179545534	0.117182486	0.082991931	0.059127207	0.021955583	0.192186644	0.184203914	0.084492278	0.171423342	0.373099741
AGPS	6.821577444	9.63670843	19.28296431	12.34749128	11.13576386	12.35772025	14.61104666	10.60831144	12.81840898	12.31746483	5.817522184	8.192629233	15.94789998	3.229578586	7.269067262	13.90719113	12.42242682	6.761638254	11.72513124	8.401841289	6.316527508	5.47847798	5.733604459	13.06479956	8.017006028	14.82253464	5.067688002
STEEP1	10.10414885	7.683277991	10.56844531	6.407335145	7.192216691	7.130258657	6.539412967	10.35423144	4.202183088	7.248053666	9.783185419	5.547821687	7.408533022	6.630494677	6.667260927	6.475738816	3.465230907	6.624207601	6.380200026	6.484537564	6.373623212	4.387694863	9.191508902	6.690093624	7.088560444	4.731080183	9.083954015
ATP1A2	0	0	0	0	0.278062387	0	0	0	0.007175449	0.024752867	0.025005861	0.038798079	0	19.8641114	0.058445514	0.04755985	0.011051326	0	0.018284522	0	0.006032313	0.00727989	0.207693041	0	0	0	0
TTC27	4.675207468	16.38642682	9.342981735	10.69999631	18.39570192	9.861875592	8.621084943	20.15284534	22.24766382	8.657231361	7.410072539	14.96051233	12.04782469	23.21335127	6.708579158	7.499173007	9.359680509	13.3581599	13.37855567	28.50473068	13.39578468	7.390663501	10.24046297	16.35300214	11.88914089	5.337217367	8.160460478
ZNF582	0.844703859	1.180159977	0.81492779	1.462099208	2.323800354	1.610611173	3.367898806	1.396839705	2.150663092	0.438611018	0.785627617	1.579756526	1.225107546	11.91134829	0.881388445	0.860672422	1.864505272	1.645932583	1.430401256	2.060101599	1.182614931	1.248798549	1.103359744	1.790978593	3.558637819	0.595255568	0.789296699
VSIG2	0.036117582	0.160287592	1.149866053	2.074749005	3.429051777	4.648455363	4.223276723	0.699804106	9.587857657	8.98515717	2.466968445	0.574147223	2.786450243	24.97891092	6.232343681	0.45540446	3.246775782	1.278288925	10.58447622	2.77183135	0.262553591	7.572806128	1.31487167	2.244832266	5.740358953	1.346906617	8.383127328
PHLDB1	0.053006643	0.117620101	0.09065398	0.150135185	0.349854469	0.253039185	0.062607445	0.872782566	1.354208439	0.297542444	0.045982993	0.013518066	0.723818097	7.641338672	0.129393993	0.005523617	0.062570856	0.048398907	0.414096243	0.070767269	0.045538662	0.116254717	0.438573442	0.023645065	0.260297451	0.045842719	0.044208369
MARCO	0.025481297	0.084813315	0.024583074	0.074428228	2.561536197	2.623623563	0.520240963	0.794242725	0.154235417	11.7509232	0	0.023827431	0.029785866	31.86500654	5.967326908	0.175250278	2.680886866	3.656128337	0.364950496	0.724279026	0.037046811	4.359095861	0	2.834079854	0.291167686	0.892076521	0.116884902
CYP24A1	0.065524249	0.029079256	0	0	0	0	0	0.033119463	0.022663479	0	0	0.012254278	0	10.12686276	0.02307484	0.045064985	0.034905342	0	0.014437803	0.086914694	0.019052911	0	0	0.042869032	0.054452897	0.019947331	0
PRDM11	0.183231604	1.248797581	0.981268496	2.909015075	3.036513156	1.686391489	0.589947757	2.101164833	0.287778834	0.762959295	1.863039219	1.566527417	1.438099363	10.3500072	0.339092502	0.767261249	1.640928217	0.693928415	2.558379545	2.472992762	2.267094653	1.486082017	1.008248014	1.394507279	3.635876368	0.369973313	0.126932521
SYT13	0	0	0	0	0	0	0	0.016171462	0	0	0	0	0	5.838823354	0.01690036	0.011002091	0	0	0.010574464	0	0	0	0	0	0	0	0
SNAI2	0	0.212072063	0.015367231	0.015508716	0.088958494	0	0	0.107349725	0.137735377	0.009502807	0.111999226	0.148948676	0.037239141	4.665066308	0	0.29213721	0.03182014	0.289496424	0.210586866	0.030183811	0	0	0.036243129	0	0	0.266702071	0.043839854
CD74	43.91359275	107.9481864	311.988351	260.6264187	464.3396034	230.6623695	575.47099	105.9619972	35.86522104	314.4186303	279.679033	12.00696144	202.1287868	12.32935431	272.3771357	708.8304742	134.3737839	139.3376682	74.86661258	105.1488052	246.2648615	180.9536374	121.0812676	96.04476679	121.7016479	110.5895517	75.73294056
HGF	1.612929799	6.46248823	14.51646004	9.792828142	0.508749915	43.16207242	2.575959676	2.166806824	0.611628115	8.004869473	3.837730896	2.004308855	20.53898986	6.326647992	7.453885495	36.14775819	26.27977166	1.49671965	1.540843565	27.37041751	1.386750298	6.506168919	0.06096263	17.24867346	0.306154478	12.36519331	0.162229484
ZRANB1	17.65035418	4.702192851	5.704101699	5.960393316	7.061831927	6.051775404	9.614344678	8.962573589	7.691439486	3.100702765	3.92425255	29.36443992	7.838951006	5.231070857	9.220672221	9.756154414	6.532738968	4.195846006	7.023108295	9.006012282	6.795743864	7.726887067	8.482497846	8.301327305	6.730707021	12.54375215	13.4646141
NCDN	1.009742396	2.983518658	1.384316528	3.187370823	3.585340301	2.878211627	1.578219115	4.61130876	0.579018013	4.121651831	4.089043951	0.655973969	4.323693736	13.83173511	1.253916001	1.30363705	2.562096143	2.257088559	2.751844694	1.74219278	3.685570005	5.967703458	1.813814927	1.251702498	4.217735152	1.40753427	0.253528748
ADGRA2	0.088529882	0.72029859	4.697504738	7.879708645	1.788153633	1.678730203	0.027386023	3.418230292	0.044655116	22.25290261	0.237134443	0.186263642	9.960458256	13.76051111	2.40318401	0.16067495	3.114567631	0.663353667	0.780277253	2.362590549	4.285038426	9.572317393	0.402869701	0.683782442	0.521130523	1.139796773	0.148901201
ZFP64	0.507997243	2.698520699	1.514824208	2.25568684	3.034789545	1.51366851	2.728607782	2.457460904	0.945083767	2.0847032	2.180231183	1.360300658	0.935706083	16.23030845	0.731842852	1.155778594	1.732343403	2.120403667	2.442187361	2.012749013	2.478679905	1.559802724	2.39928981	1.863205561	2.734465714	0.62093484	0.614332584
MNAT1	5.095457611	4.187652883	4.460670693	4.514864555	6.42918203	4.857797717	6.680254077	5.348626696	6.305988836	4.728677323	4.901578726	9.504262508	4.427783799	4.699450751	3.03814165	6.412471105	3.967468879	4.822493316	5.301865193	7.203335083	4.605624757	2.223256225	6.85509761	7.658072858	5.363139872	3.354763346	3.870816726
SAMD4A	0.241542367	0.249181378	0.024529255	0.045384341	0.790444511	0.65446995	0.534832391	0.139223663	0.626583728	0.300840557	0.080873843	0.083213433	0.049534428	5.987028098	0.425304496	0.068003682	0.177770166	0.774213017	0.77498915	0.843142299	0.02772428	0.159855356	0.785815867	0.651520301	0.35655985	0.296707848	0.338224134
RUNX3	43.07751006	7.386426433	2.407288254	2.139985451	13.91169511	1.967877584	2.108723747	4.973365344	3.883743071	11.10448601	9.726944588	1.747486932	1.042590023	4.735778959	0.579580726	6.255969678	3.273606257	7.901941693	8.235449638	3.128737261	8.112367204	5.598353674	14.66489637	3.299748364	10.47847657	2.488966463	8.679409261
MRE11	8.349411573	17.35592024	14.27709257	13.20175138	18.11178477	16.46430796	13.77787447	14.55512213	14.46888601	12.06681929	8.892927881	21.97688029	12.12422525	6.911193395	9.671112309	18.54022262	6.997311239	10.18199821	23.88952585	16.07964876	11.49052414	5.890912728	8.87126623	20.45866919	10.92299291	9.739012492	8.547091928
PLEKHB1	1.197166408	0.681750277	0.654139994	0.350711403	0.627174515	0.20725722	0.412938808	0.642596806	0.485530468	0.701568397	0.446952517	0.148601441	1.250795028	9.9663237	0.57828833	0.291456169	0.479716722	1.003274819	0.758679776	0.271021012	0.577612578	0.80860348	1.12091777	0.277253922	1.13355412	0.338647686	1.739786626
SERPINB1	26.96294226	105.3874612	273.1642429	206.5757461	96.17338699	256.3372784	75.86284203	190.8598893	98.27220727	178.7327018	95.03312623	233.8770018	260.4830364	7.105286622	193.0146231	230.1687131	295.3998686	63.69112353	158.8259748	315.9990725	221.7521858	278.8843688	143.8321187	324.4363418	184.2316472	234.9947938	25.90069687
CYP3A43	0.238639912	0.022063941	0.038371297	0.116173741	0	0.020475844	0.110732069	0.01675297	0.051587874	0.011864045	0.039951018	0.185959135	0.139476737	19.15681235	0.035016158	0.045590857	0	0.095113131	0.043818842	0.018841911	0.05782573	0.017446251	0.06787312	0.02168464	0.02065812	0.075675375	0.200687996
SLC7A9	0.040232595	0.178549766	0.038814384	0.528818576	0.584195019	0.082849144	0.14934764	0.355874877	0.034789051	0.012001043	0.181855557	0.018810647	0.117572769	20.28658929	0	0.092234622	0.01339516	0.019242287	0.221624168	0.038118971	0.263220586	0.070590834	0	0.043870079	0.417933323	0.045929535	0
SPAST	3.37352917	8.317507613	5.615799779	8.957447567	8.077990473	8.206941343	8.675993662	8.033580283	13.59399507	6.51132238	4.806055608	7.087473201	5.818479275	4.82373558	4.770492588	4.328222221	4.973615514	5.404624828	6.346268023	6.24636485	5.774259908	5.053469078	3.367612091	7.699677847	7.392447456	6.112450327	2.007661231
NRXN3	0	0.029861741	0.042195088	0.183436946	0	0.003464048	0	0.025507999	0.011636662	0.004014254	0.054070439	0.254826504	0.003932716	9.7393127	0.005923939	0.019282344	0.232989902	0.135164245	0.003706576	0.095628704	0.198101704	0.135769432	0.110998374	0	0.031453962	0.030726131	0.01543266
OSBPL5	5.294050643	4.608927833	3.144074138	6.938431201	6.147568806	8.158345824	0.973517587	12.83746964	0.719620808	14.31475404	6.336285948	1.968404692	5.640660958	12.53094066	3.127753971	5.146514151	2.179404942	2.287846891	13.76847487	3.114247972	7.335975003	6.810130987	13.43806039	2.363982641	5.848130412	2.437700988	0.455530477
AQR	14.21050834	10.78431414	7.564296526	8.81218175	10.1745852	9.992065749	16.63271359	11.85980081	16.88731405	9.636127522	5.022477403	14.04864152	9.106083158	9.402457123	6.94399267	8.492425006	8.167044466	12.3313016	11.43756939	12.98099524	10.01905364	6.373286437	8.534942536	13.58172387	10.99857304	12.3758193	10.1596938
CPS1	0.014230026	0.152617268	0.009152275	0	0.275501662	0.014651621	0.272920681	0.039958982	1.796482851	0.002829798	0.042880807	0.008870949	0.011089274	11.62566943	0.004176006	0.021748552	0.00631705	0.03629803	0.047032277	0.049435648	0.027585046	0.004161259	0	0.093099491	0.098546993	0.010829999	0.030461364
C8B	0	0	0	0	0	0	0	0	0	0	0	0.017888016	0	20.66857097	0.033683185	0	0.01273815	0	0	0	0	0	0	0.041718326	0	0	0
FHL1	0.641909609	0.919910508	10.05473296	2.630140198	8.026253566	10.02406807	41.02118794	3.312149696	1.418481717	4.201839231	1.316420793	0.791991771	5.638029436	4.133667213	2.888456681	0.674483371	6.530312005	1.748251382	8.830191934	15.09485874	8.535450634	5.162090215	6.410223695	4.627417772	4.964038329	2.184841796	1.316843409
RTF2	14.04633462	12.68712982	18.7135578	14.17691349	14.42482452	12.5685904	17.59536118	19.03891175	9.053767049	18.83921613	22.36523462	13.09857152	21.48628314	9.259111291	24.93643392	18.34199976	14.31253916	18.62837131	18.05422588	15.94084123	18.74796131	17.36677854	22.77008707	19.18743169	11.94556916	18.06173582	14.10181963
GABRA1	0.006206905	0	0	0	0	0	0	0	0	0	0	0	0	3.911607968	0	0	0.004133091	0	0	0	0.00902411	0.005445219	0	0	2.13418495	0	0
NLRP2	0.389089278	3.223886714	0.20765357	0.088662297	0.536309948	1.721800237	0.614612972	3.961226976	0.536879977	1.471765537	3.658812044	0.418023646	1.267685125	11.42744174	0.138478282	0.09489369	0.110250677	1.971784239	0.200651845	6.549392239	0.517546238	2.491069242	6.677476478	3.033060405	0.438581731	0.163812673	0.478474539
SLC45A4	1.784975528	1.300060299	0.439299642	0.46107803	2.685446939	1.156476077	1.205754912	4.638976904	1.186473149	1.840007564	1.457534541	0.772110624	1.852311986	9.396201641	0.625384996	0.424522489	1.362431584	2.752782613	2.595289043	0.40841944	2.321506906	2.721736707	5.166557421	0.668646671	3.020990821	1.654210244	0.930182758
RNF10	42.23489602	20.63838588	39.91716594	24.40711843	24.4975288	26.7228511	13.81035349	31.22918369	10.90711045	19.50519013	50.12888489	154.1643337	47.15382231	10.65830948	58.51224871	43.88396665	45.42366499	18.90355093	21.40143458	23.34830881	53.45211526	92.08604215	39.24152319	18.50636249	28.46060049	16.66504123	42.53395616
ZNF839	3.549528765	2.445796715	2.586328286	3.264949304	2.639636217	3.308457307	1.78572531	2.746265478	1.227708409	2.128734146	2.44885815	0.908397911	3.581373707	8.108135079	2.705575523	2.633953731	1.331069533	1.027527805	3.889985432	2.557690949	2.390171516	2.745188589	3.453704616	1.446324773	2.910967217	1.76303741	1.876714012
ZDHHC6	12.33951515	8.681934118	4.551416573	7.811396741	8.462734056	7.707993302	6.742900646	6.2018301	7.230556367	8.440161294	3.632130584	9.3355024	6.630829608	4.238454121	4.362362132	6.97504632	7.340110486	11.56559216	9.262270589	9.410819694	7.191689149	4.396523065	7.56548285	11.31119568	9.402361171	5.663096732	16.07881851
GRAMD1B	0.47950129	0.955268751	2.279227286	1.71408395	6.372256828	0.922548415	0.155908855	2.615307867	0.281460011	3.159214407	0.629300769	0.163642046	0.985995537	7.516227657	1.244879279	0.116346452	1.601127129	2.089115453	2.066821994	2.085849544	1.712314668	0.463645912	0.302619934	1.228896938	0.472652024	0.652616486	0.661459581
RNH1	3.316881179	6.644495643	5.155491277	7.832038485	5.375146298	9.114366501	2.525664243	6.878068985	1.642416859	26.4558169	7.033589599	1.007356824	10.0492478	6.492134578	8.498412915	3.47707262	12.07214567	11.13181173	13.06318489	2.632287057	8.263950834	16.4891343	14.12644522	6.963045439	11.73549288	0.992486544	1.196378948
NDUFS1	3.455809365	9.992648977	7.496302808	11.24348817	9.935279788	11.66027188	10.25469552	9.862091375	12.80299661	10.3980258	6.804510903	7.145449974	7.692805381	4.371686278	4.898189221	5.821361545	6.746301804	13.51830878	10.17333578	11.37652128	8.550741147	8.424810779	4.092725734	9.638304013	9.971365886	5.387624211	2.969560112
RB1CC1	91.86548875	26.93176845	25.1602706	20.8736424	21.78407142	20.0667364	27.40703794	13.64813642	24.56328176	10.98401452	14.51508165	35.04290834	19.78048709	12.38286033	26.64698781	27.75381924	14.21189377	12.75888738	19.39937801	17.97112934	12.96990944	9.846670287	28.3187377	22.08227214	12.78617401	19.63931942	54.6408927
ERP44	6.019780763	5.071359232	5.445716453	5.191524262	6.752588154	7.436241195	7.774027018	5.712456414	5.726776675	8.516447757	3.250503861	7.953592057	5.141050487	3.184236518	6.5041207	6.723239992	5.174058786	7.812484935	6.867058856	8.201656463	4.985516195	3.961600125	5.426086318	8.89773926	4.316576035	5.947215467	3.245442699
ALAS1	36.41451202	12.43821604	16.72047421	34.39090884	12.15369467	17.50539369	7.688193912	43.22821267	11.01262775	17.77776652	6.14795122	15.28152922	53.98442691	17.4521104	58.36677075	29.64610224	24.57725622	18.90449982	20.16136734	17.70958371	18.99575232	52.17645231	49.23477601	8.179555547	13.52956956	25.56514692	6.919678369
BIRC3	72.9083973	7.411899322	3.460582634	3.221712009	11.95754565	10.85801513	8.167307536	3.156484241	10.14663071	2.052868033	5.146220368	7.098444566	2.982219673	4.341670933	5.550969228	10.37484909	3.795758659	19.61622922	2.849029095	5.269118676	3.83048158	3.03706782	23.71789081	19.50361145	17.93764484	6.131843362	100.6627576
AKAP11	8.322936969	19.71398761	12.83507692	21.41083801	20.47672545	19.9666062	16.54353861	12.59304309	22.25592962	13.17587478	8.608966851	21.17949074	16.89470527	8.89411647	8.264851507	16.0475404	15.6927484	20.12767667	21.0161002	21.16001933	17.18143286	11.55120215	14.84772252	23.1972237	17.81726259	12.19525267	11.12699704
GLRX2	1.447518227	5.322206252	3.174585301	4.4656737	4.615444575	5.528359308	6.544853703	4.423949605	7.313515649	3.524549922	1.868202231	2.384481221	2.587259774	2.239059862	2.630271668	1.871471661	2.516180552	3.558168432	4.181587681	3.986839192	3.095604082	1.712867833	1.158499074	5.267418974	5.166685557	2.107241135	1.737180679
SNAPC1	2.15659431	5.925865669	5.191711947	4.533060837	3.647003213	4.067436089	5.087611168	2.597802292	2.980199428	3.895835833	13.56424104	3.448986156	6.361171952	8.335104594	5.358809028	4.874758037	1.865517571	1.368836777	5.662313744	3.036301696	1.67027826	1.07858602	19.21513424	3.18671377	2.973048392	1.27316741	4.511712134
DERA	2.15513982	11.93485857	12.27786017	14.43494867	10.08533167	15.62857954	5.931113503	9.140296764	8.305629315	11.18354755	7.315424757	17.18183079	12.03139321	10.79061153	11.41693542	13.99164453	12.24764311	13.9862354	14.36890409	15.91288825	11.61489299	8.671003647	7.165258896	22.77058303	9.032173503	6.136629946	4.448615264
STRAP	70.09969291	37.69616822	64.85158016	30.43856907	32.23119255	32.2134305	56.93078106	43.31124633	68.6331592	39.23027862	55.31594473	39.47112349	77.14266246	12.27184078	101.1000732	89.14286705	17.98948856	25.86465681	48.58383987	38.85316086	23.73825843	23.32800793	50.2766078	38.7204451	33.3335316	51.84214841	92.58051497
ABCC2	1.086988506	0.288551413	0.366713462	0.69472994	1.0204562	0.494367409	0.779773053	0.702226716	0.311383536	0.421710265	0.3416202	0.63605285	0.873059945	14.41494882	0.592973631	0.657387936	0.963600347	0.918562007	0.969795915	0.688695057	0.368425973	0.368568463	1.851151233	0.712613098	0.602678303	0.477076412	0.764740761
DEF6	38.5633399	16.18786596	11.12404579	12.39054434	23.60785964	16.42065866	12.67523673	30.42100371	12.94925639	28.05963082	29.08734617	6.291143909	21.65064014	23.42494123	19.49991301	19.11708268	24.3294026	25.0248068	33.57784036	12.42233547	35.85549527	34.86211413	36.77149323	24.12953028	35.30188299	15.26840918	12.45596941
PLEKHO1	10.1386503	8.195963528	7.362565681	12.38136233	19.20575103	21.30828377	4.214266435	9.059068276	1.595216275	15.57289359	10.37400587	6.848738325	15.22432028	5.930961985	27.00704487	13.71819203	13.24513204	16.04794539	13.15893918	13.38567576	9.886158623	15.19530797	41.85030587	14.9925682	6.224173983	11.28027709	9.077155582
GCLM	1.85893718	4.573750025	0.854889301	1.331651674	4.346355283	1.289231018	4.791070098	11.22983777	13.09255737	6.87816382	4.08277902	7.718695538	1.880236892	2.902445278	0.805578135	1.898986087	1.532869461	3.436567476	1.53866643	1.724774527	3.451863581	2.695493956	0.701297201	1.722430195	4.072215667	6.765997754	3.949860942
UBR2	14.264019	22.58855243	15.04528435	20.04055941	29.47672079	29.13675289	15.97012487	25.53594448	18.69971474	16.55556519	15.67652006	53.45748015	19.5856836	15.41119288	13.55863979	20.40084523	22.00039596	22.24659469	23.33224481	31.22544211	25.8970714	24.38653195	19.72514945	35.58330616	23.15595037	22.06135193	12.88614552
EHD2	0.135957702	0.512866088	0.144281667	0.277982848	5.785824349	2.813713417	6.00580322	2.439570685	4.161708107	0.072999063	1.024238502	0.012713335	0.508560338	14.5168204	0.383027939	0.015584388	0.615619821	0.065025314	0.404423749	1.94510873	0.5732329	0.107346181	2.041702559	0.652299235	2.330326188	0.413891541	0.187094901
DEPDC1	0.088519886	5.401629419	1.187053507	2.835512941	1.245798617	1.148395229	1.445818721	4.220727013	4.232826972	2.381707079	0.737997612	2.988159197	0.351810224	5.14750548	0.592285496	0.649391726	1.102255611	3.539368376	0.741179689	2.583180076	0.836533808	0.512536803	0.463247841	1.660197172	1.857467276	2.162562268	0.324838664
CCDC28A	29.08574627	15.6701045	21.46989455	13.0168624	15.82245594	12.55722623	14.31294129	15.3581882	7.646588781	13.87665158	20.24891866	18.26258883	19.89003137	14.07850223	26.89830595	11.19341467	12.53045808	21.80862473	23.31745732	11.03897264	16.93927553	12.83176633	25.46107432	24.03791871	16.89201361	6.762065063	30.10574516
RRAGD	0.933435681	10.99363676	10.03449707	11.11560385	4.98389308	13.71930609	2.284623176	10.34349106	0.762791766	2.33763838	5.028041418	14.40683633	14.29249191	4.835576172	9.464135477	3.127595458	14.95163318	6.181476098	10.18208852	17.4352655	10.21557632	19.60832564	14.63373779	13.61206335	0.724570878	24.83301315	2.446714141
HSF2	28.2529481	7.331314964	14.39499845	3.90545361	5.995459461	6.324781094	3.308905783	5.893094929	9.383369405	5.202232067	6.014516849	7.918508161	16.28635256	12.00686214	19.89213776	23.94478489	5.729135371	8.248498461	7.984485227	8.794373	3.225826683	3.178982439	11.04482147	9.698605864	17.33158796	3.642721294	17.38649263
PHF20	15.48762194	10.38892198	18.3082236	12.25910495	12.55067066	15.88220176	14.90010296	12.67900498	9.694576591	10.78145818	10.39002282	9.328040724	12.74063012	10.41880429	14.15730189	13.09468319	9.548141269	8.849420196	15.43298375	17.90923214	14.50774491	9.200417403	28.52821068	14.8798485	11.84098154	7.748804056	13.38965415
HSD17B6	0	0.357296	0.266302205	0.268754041	0.231237268	0.307894697	0.341553846	0.251913944	0.07956158	0.082338145	0	0.086038839	0.215108488	10.45426477	0.040502844	0	0.168488948	0.330049261	0.076027235	0.196148277	0.234102581	0.141259343	0	0.376236134	0.238950434	0.140052736	0.084412301
NR1H3	0.195954211	4.603937616	0.978595017	3.580067803	3.295961254	7.583793961	0.941344699	3.019924287	1.674478206	2.434332519	1.366229644	1.789243509	1.360867198	12.99090345	1.146728964	0.779549364	2.479180042	4.101637332	6.324178114	2.315286075	4.457759257	0.940435255	3.868498396	4.185431989	4.095064446	1.640476557	0.27494505
TYMP	3.73093615	3.23744204	1.624640713	7.60434583	10.50742148	14.02062975	2.155584274	9.869342381	1.820192141	29.23004142	1.151987597	0.678750843	14.25452248	10.62410148	10.02022367	2.279770827	12.22855342	16.15001935	6.941342832	2.902219589	4.949448799	17.34610918	14.18706583	11.00170196	15.33679465	6.949572378	2.264125485
NCAPH2	6.11815147	4.434302861	3.075624243	3.503345646	2.513549281	4.115135024	1.087702314	5.302174234	1.702642787	4.768755506	5.215422145	0.646632334	5.521326909	15.13664314	7.181838279	2.270504452	5.229069219	5.785062595	6.223946227	3.098254189	5.521079841	5.840342709	11.09399012	4.358072775	16.29051416	0.731452818	2.397846971
TOMM34	7.151940177	11.46161898	7.257601171	9.568170573	8.99435752	8.400222979	6.588024924	10.08622219	6.504935404	10.03470927	10.69601937	4.929114076	7.493145552	10.46831775	8.068872773	8.623119016	10.05390624	16.29219955	8.871616588	13.70300676	14.82689233	10.17828234	17.84006952	7.711906361	11.33669027	2.721551901	6.561312934
SEC63	22.49956205	15.70541357	23.4289004	14.91756687	18.30055462	16.91348532	18.68790875	16.98966108	38.04947961	18.50217015	10.64430481	20.52815121	25.26402452	5.369893642	25.80178963	24.12683433	9.636287773	13.67997812	23.10879274	22.01374536	11.87068975	10.6923582	21.90079305	16.03800589	14.86243934	50.33572798	23.07055069
KPNA6	18.57243833	11.54704228	12.61004211	13.65416134	14.35683921	16.66199397	10.97882402	18.40895556	10.13266918	13.07858489	12.09434155	21.33190928	16.86817475	7.557447969	28.07444036	12.99832824	15.47990849	20.25937998	15.77467751	20.85710886	21.49472416	20.48037754	21.82290566	18.92187063	16.65015083	7.536816758	9.42592326
VIM	62.24808674	49.69420132	46.89360945	65.92518634	77.50193243	167.0558799	103.091984	98.22673059	19.04202502	252.3572087	25.60886482	22.27288893	35.37271242	3.726690926	223.5847152	316.0710035	77.27944343	65.59930568	399.1634277	215.5921189	143.9728291	42.88133364	226.6160746	173.7912433	35.28400461	60.55386768	26.83541402
RTEL1-TNFRSF6B	0.206910487	0.369853087	0.243976125	0.65472776	0.417282156	0.532601642	0.213353772	0.566494702	0.13418634	0.606909911	0.265566845	0.010748941	0.37623286	0.352880789	0.161922292	0.197645618	0.221976941	0.159436092	0.873832436	0.114356912	0.655962414	0.489093636	0.392324997	0.175480318	1.026921878	0.096233311	0.052728678
FAS	2.059227052	1.673201474	0.544936839	1.663210565	0.894300767	2.357386338	0.452944125	1.917221884	0.488422945	1.199055354	0.468219221	3.189630402	0.666678311	11.26781865	1.496692724	1.489802061	1.086378419	1.851729895	1.386583587	2.247209312	1.965352759	1.005497174	1.746896005	2.397888824	0.720632385	1.256271573	3.04883412
RNASET2	8.385702884	8.520079093	4.669750691	8.703858952	11.67670595	22.37329649	3.595583435	5.811033498	5.020705546	9.312748265	4.641612006	2.937407906	9.254951294	1.295368568	5.747870368	6.631046898	5.603520881	5.523324484	11.42892417	8.725985059	5.024168364	11.5701655	7.923724616	8.499068716	7.752074705	12.83746955	2.410564989
CD44	102.5210387	47.08011293	96.07632056	47.2888049	52.15853737	173.3978282	31.48270527	48.17745182	14.16514621	80.4368303	66.90671954	81.62454388	63.5425135	6.58873059	102.9726933	152.7816705	58.69296989	35.63742794	180.5073624	91.96637315	54.56906271	41.59975359	61.30744193	125.1015772	20.02171234	50.65418163	56.39147183
KCNG1	0.009651365	0.0535402	0.055866908	0.056381273	0	0.109310381	0	0.040652637	0.041727588	0.040304889	0.048472426	0.018049884	0	4.835883641	0	0	0.032133542	0.221568804	0.042532195	0.018288658	0.0561278	0.093136882	0	0.094715623	0.240618454	0.036726664	0
AGPAT4	1.683036732	2.579237996	3.120068607	8.725232352	7.626004192	5.421448515	13.90399497	5.303727368	6.791487642	1.966579742	1.955741488	3.960213293	4.676213738	5.014913452	0.849011001	2.921135112	10.10104477	1.897521971	2.520777829	3.314304483	5.26171544	4.107826392	0.830134976	3.574446533	13.5333425	2.812964068	1.056276057
SLAMF7	1.567972355	4.163141046	0.552918242	1.600327534	25.52150905	3.050710176	1.605649366	1.922130375	7.471051285	0.696730969	1.227396445	1.102180139	0.543535042	7.448159653	0.342727979	1.177551569	3.211479278	30.87616645	0.08339452	2.838005865	3.026428572	5.80580033	0.479788388	14.33819067	3.369927908	2.197376137	2.043640486
BTN3A1	21.35208959	10.68815694	5.834834043	12.55796401	17.3679872	13.21218744	11.61073422	7.892872092	9.35801606	8.972533869	8.57709908	11.9550338	8.503523199	13.19739574	7.168747516	8.500888235	15.24215915	32.25663175	8.586278049	25.03986934	11.95508081	16.77837328	7.310004895	29.10577407	21.2198684	19.78336555	19.68399145
MIPEP	3.193111898	4.860527265	2.529923351	3.484389271	3.704407087	3.716547081	1.66058883	3.35269067	2.360921777	3.25775196	3.114410598	2.53870445	3.047327921	17.95118856	2.349451886	3.783933516	3.779997194	4.810276398	4.180690055	4.720732973	4.586341617	2.111099318	2.351599275	4.423743305	3.685535383	1.490974641	2.929415777
PRKCH	36.77100427	7.66682857	6.638495985	1.660685901	13.5187321	11.36113456	2.862226576	5.831202113	5.025709446	1.864380273	5.885003271	6.183179689	5.605851741	5.222941148	8.871059992	4.506203	5.013748447	20.43911546	0.559884032	15.64583284	6.127388085	6.636205098	7.602396356	19.31209242	10.0423814	3.618736036	26.1782857
INSRR	0.06030247	0	0	0.019570807	0.033677633	0.082785414	0	0.016933387	0.03476229	0.017987718	0.010095315	0	0.023496466	22.92366025	0.035393255	0.011520459	0.046846997	0.048068713	0.254671742	0.019044824	0.036530293	0.017634133	0.057170051	0.109590833	0.062641775	0.03824517	0.036881682
IFNGR1	37.64916113	21.18647489	31.33543474	18.48354005	24.51874229	31.12665874	26.85597441	30.11723828	21.10567621	65.60282476	14.85453474	23.13719905	25.84611219	11.19073073	35.36516485	44.87493069	27.5345615	30.18409975	25.85383933	22.85378897	27.13678903	27.05299982	34.99170122	45.55847485	27.60878245	31.263909	57.86911549
B4GALT7	5.92475682	2.829069433	2.335976594	4.078655701	3.1951637	3.232161162	1.551066175	3.709515648	1.315522504	5.337069201	4.788962407	0.551015444	2.479700801	7.923835326	2.084559673	1.559678374	2.732398501	2.982270456	4.72143985	1.553101895	4.54838842	4.718341709	5.314306693	2.009389935	5.497956553	1.810177307	1.788890116
SH2D2A	8.452323784	2.34443062	3.693690475	1.242566056	5.234548553	0.775491871	1.514431706	1.903480811	4.830260584	1.372961647	5.947263959	0.215200427	1.88310345	16.58071586	1.823503557	0.791397422	1.685698874	4.042544121	0.898935308	0.594674253	2.281315331	4.037920048	15.11413205	2.212874946	3.303446704	1.130513759	6.199607012
VRK2	8.199724131	15.46897831	12.05165173	13.25782232	15.14333062	13.82218663	24.03742022	13.96488896	27.82361502	30.01315157	8.786440576	16.77443034	11.53995205	10.03787134	9.408130528	15.28622328	9.067282989	13.30840379	21.73645407	13.46244153	9.575881941	7.063641523	6.920636283	16.47804164	14.54486081	12.4134876	16.28079238
TNFRSF1B	11.30179166	3.959735687	6.2724578	2.424335026	27.07047002	35.50810602	3.312114006	27.80517721	5.765497897	44.06117979	1.736885831	1.733347837	10.78548721	12.92534031	24.82024592	8.721152111	18.46883425	14.11881667	17.11488828	9.580887442	17.71864245	33.00915593	15.06093399	26.00476177	11.98450905	11.80194528	5.00021111
VEZT	11.63765669	8.380763665	10.98585202	8.985692957	14.25735125	10.93275551	8.531598951	7.187127494	8.882506717	5.285371244	10.4560099	14.58965877	12.34221146	7.918339304	14.38703908	14.76816126	6.621885094	6.655263007	8.282660993	15.49439617	8.949630058	4.691572646	17.85197786	14.04852964	9.791439713	5.767054052	12.78783762
POU2F2	2.01628629	2.045292294	3.401341394	2.327700714	9.201457914	12.82389139	2.576864138	4.076556126	5.330064562	11.01152883	1.197817122	0.37169689	3.151510072	8.818048135	5.700686047	2.793254141	2.558643934	2.99772432	5.667671667	3.056576714	2.072949162	3.760082404	2.883709817	3.379533888	4.619876962	3.849474189	4.698430336
BRD9	14.14783051	4.5420525	6.035179352	7.140506019	5.740257135	7.646965615	5.505780757	6.436424903	4.28294423	6.451893669	4.980735935	2.292783242	6.813458302	7.102966896	5.372554481	4.284853085	6.024236605	6.229954879	8.580315805	6.756734236	7.054030551	6.95725563	8.088224156	5.747063098	6.452887874	6.689560492	6.748316575
SNX1	13.69952527	13.63563715	17.31139348	18.56237774	16.56599634	18.19520061	11.89105637	14.69359237	8.90062358	13.90285758	11.81406569	9.440523518	17.95466975	6.084853869	27.60955887	14.91998884	14.55092079	13.28305151	19.25147203	19.45455342	16.89416894	16.73486281	14.96595021	17.55781951	13.48780855	11.47863011	10.96164735
TBPL1	2.7484555	3.900890729	1.951156463	2.080199303	3.278428567	3.342467262	6.063783903	2.839593571	12.02641408	1.80055663	3.510821549	4.490342943	1.612438542	2.290951704	2.301018109	2.734365735	2.555314893	3.47231822	1.793955062	3.311584622	2.782072874	2.447571516	1.781699713	4.320127617	9.588745654	1.633939323	3.51104245
ARNTL2	0.014929907	4.679471595	4.23466532	4.099218904	2.059493965	4.181248748	9.005976293	2.760715313	3.789044947	1.465190097	0.622359363	1.291381406	1.657942297	7.744140289	1.406428149	1.651468737	2.241834378	0.799749133	1.463916112	6.379648846	3.147417896	2.344500975	0.475586886	5.176957618	5.296351216	2.317981807	0.472544906
BCLAF1	104.1734182	40.03471399	68.31780595	31.39623071	40.04104401	37.22087109	55.51652691	36.8314045	60.64019528	38.72073406	37.8752747	53.05321072	67.92211286	5.509299102	92.98294013	91.84221561	23.17364691	30.32105635	56.93773411	48.52444587	30.23219912	15.90975078	84.70403073	44.91787159	34.71045188	52.04584744	119.1990586
SLC39A9	6.208783308	13.61463228	10.46117239	13.44457968	11.75178595	9.58909786	11.23845178	12.74914659	8.281002844	13.25248091	9.082671915	13.17944337	11.84501008	4.831155563	8.366850384	8.426171509	16.1375838	34.80072457	15.60848285	19.12540045	22.5511355	15.61478051	12.08628386	21.44406112	15.89592822	7.31641144	4.480261495
ANK1	0.387234533	4.532604134	1.555045053	0.739909555	7.698932927	1.749327801	34.48994733	55.52181094	44.20319637	1.550705541	13.68669252	20.60807504	0.135795078	22.4223654	0.822466205	2.885183021	6.223951974	1.115860166	0.106655476	1.316221892	12.34363233	13.32530955	1.299603351	0.733650589	29.40997603	6.907296653	8.033217727
IBSP	0	0.073724141	0	0	0.074220679	0.034208849	0	0	1.953583252	0.019821177	0.467221184	0	0	11.79383961	0	0	0	0.222466771	0	0	0	0	0	0	0	0.278146693	0.060961458
TFB1M	0.813616395	10.2963626	4.108650256	7.463661248	6.744810944	8.521198747	5.757313387	4.390900152	5.342450734	4.087892277	3.741479383	7.144467638	4.562120862	5.347056064	3.256937063	5.493726047	6.941501727	10.28771014	7.002914008	8.780724804	7.679625483	4.104193334	7.36160018	9.689631713	11.07976718	2.109205788	1.422873943
RABEP1	23.35101169	15.89447665	14.37813102	16.28377652	19.59050029	16.09970488	22.65974374	15.5113567	24.4168278	10.30898302	7.741600578	22.38233548	15.51718706	7.957427238	9.327393652	13.98579477	8.8837978	11.81976897	13.37694471	18.21007862	10.27961097	8.170806542	5.491694059	17.09051885	12.74369818	24.74737203	20.1253083
HMGB3	5.194167783	6.340615134	8.82412383	5.382221966	3.415374324	4.701890034	8.624540045	9.280049842	16.51075563	9.885738418	6.880496158	3.845676721	2.388066946	2.73270739	9.498486146	6.045739075	2.187264711	9.719852368	7.443650291	10.66490688	4.261183071	1.675107507	4.891442711	5.110505579	6.366606596	13.04830622	6.100460141
NUP160	9.403041393	19.05981798	10.96467864	17.12354341	14.00145495	17.54363478	7.182348489	14.78512147	8.141331614	11.55750021	8.135109846	13.03809454	14.75268993	14.23075525	10.12397309	8.598969451	15.28208475	26.64540232	19.60443566	19.42323342	19.89503817	10.78856937	7.709424078	21.70910573	13.49641981	5.546976743	4.931032731
BAK1	5.883034817	9.331969713	3.738183096	6.441025125	8.022544027	8.70893576	4.516787121	9.533833703	3.370936372	10.2190621	16.66000788	1.63489353	8.25775424	11.90499024	14.20690365	8.260148255	11.37470743	23.45892269	10.46398712	5.999291799	13.5855697	12.93382367	21.31522816	13.62850196	26.28575761	1.348609077	1.84241676
MUSK	0	0.056871875	0.005494756	0	0.076339883	0.422227265	0	0.062374507	0	0.078150648	0	0.14379813	0	6.78878726	0.25572938	0.039171569	0.00379257	0.032688401	0.125496859	0.22664503	0.070385307	0.009993188	0.051836838	0.267050025	0.035498826	0.021673375	0.005225173
IKZF2	3.773563041	3.414725994	15.27875279	34.41316144	32.05999892	8.662952993	1.822290063	1.71173403	3.251919546	0.277585517	12.34888798	5.165225721	14.48555283	4.582023574	6.693294347	18.93145553	29.46526935	8.619780702	0.22103766	21.30226503	1.505013457	5.40388316	1.11211463	26.87611567	8.394192319	6.757490178	8.447269851
GRN	5.872817165	7.914393181	8.799156861	8.663580901	28.27621463	47.39723378	6.606217413	126.3209526	2.898172778	229.478497	12.61742475	2.579407288	41.13748401	21.49713057	84.3713325	16.28556142	60.25920032	46.07612566	121.7241187	12.84282636	34.80039075	140.8118575	76.56503983	22.91455998	13.84968649	15.83549739	1.455800789
FAM13B	19.37568198	23.78810429	22.85484175	24.16396745	27.93541845	22.69242081	26.95746844	21.41844624	18.10161502	13.09340986	15.13644773	33.04184625	24.81141178	9.269288878	26.72949754	32.15304597	16.58754884	17.04321123	35.5887267	28.24217619	18.19217173	13.73846112	38.0164046	24.28319086	19.8880889	18.58463601	22.7688046
ARHGAP31	0.373539943	0.797945457	0.769153343	0.944509616	6.158784251	2.27893921	0.78644103	0.681020577	2.834680462	2.863758272	0.464810956	0.307588391	0.625636635	11.97665815	1.992805617	2.620185464	1.52210975	3.525107321	1.185464698	2.704551941	0.437708822	0.821697189	0.177596746	3.252418363	0.822393267	0.377637397	1.028075905
CENPQ	0.540332298	9.558540198	4.25716426	5.494664283	4.82822354	5.501592436	5.571584856	4.121981278	8.09855538	4.351767224	2.683579394	4.912269165	3.193144037	8.727993209	1.559254818	1.858095854	2.458631269	3.761563154	5.688345171	4.920368695	2.553133856	1.764426209	2.595474355	5.793647483	6.267775564	3.929520995	1.184196456
SARS1	25.07876688	11.28346151	8.737350677	10.74792727	11.52628435	14.56756588	26.4617711	19.35395064	16.89524976	16.56546212	10.33818995	16.98834533	10.76112487	13.03187639	9.407856306	12.21785231	18.07390285	29.7429064	14.21123955	18.7954453	20.35294429	17.8558772	9.175726389	24.34061089	19.38005353	10.23050852	8.2837657
RANBP3	15.33818365	5.607589832	4.815115871	6.9098487	7.934863471	7.740908818	8.507970974	7.516194846	7.89703982	7.08588029	6.056917728	1.91016624	5.760342386	11.59223322	4.907040637	3.958890833	4.150833605	3.941569896	6.163819114	5.440501273	6.149061531	7.149817992	5.702107894	3.720053098	11.92255146	4.161814254	4.855799167
ARID4A	40.52438237	16.86044075	24.16418131	20.73207664	19.8970355	18.39194282	21.04364189	12.97339771	15.22746047	14.48225796	11.69153744	22.99497418	28.37618537	12.03657536	39.09935471	43.64504773	8.446708609	6.194404474	19.55594525	15.475166	9.690409293	7.152133668	34.61731412	15.3159405	6.588500858	38.29055717	49.22706889
EIPR1	1.534167329	5.410357419	2.968984968	4.881245863	4.936796936	4.437980971	3.152584375	4.169583949	3.040105934	4.668907077	2.228977787	2.186044999	3.99230529	12.91486664	2.210918848	2.889072641	5.229519248	12.61360656	4.285900843	5.831583054	9.194169829	5.663998591	4.488093768	5.387051046	7.645879453	1.26490404	0.929936524
PNPLA6	4.64892942	4.574917	2.774114561	5.05217065	6.651814557	6.274512442	4.253373244	9.062353342	4.650991519	7.719571895	4.691692208	0.402643985	4.342301719	16.21350854	5.332959344	4.826977394	4.918060865	2.659788691	3.682545065	2.129743775	7.79353726	9.462986687	4.525064245	3.64476369	17.40661648	1.177530391	0.937364355
IFT88	3.792871505	5.63640494	4.384337756	4.862127447	3.676757943	5.462003445	4.313663026	3.020519847	5.707704853	3.391567489	2.976690959	3.675959267	3.140889752	11.59692592	3.202302582	3.040380346	2.565891775	2.999983553	6.244195914	5.681018462	3.341292853	1.417377358	6.900101014	6.547549519	3.634859172	3.655957553	4.089970632
ALG1	0.447104898	1.662605165	0.530885309	1.262893861	1.031721161	1.310230751	0.556273276	1.171344001	0.373865376	1.257466105	1.263409153	0.390519428	0.936147611	3.332116546	0.462837429	0.298490034	1.504962688	3.835012931	1.337008166	1.210331966	2.600151864	1.892225234	0.905519436	1.735814942	2.128300987	0.295405019	0.279464471
ZCCHC8	10.2519706	6.437022357	13.7142085	5.308675262	6.493170655	5.84396982	4.379674789	6.436357197	5.526918429	5.675379586	6.834500512	7.679963506	15.27772382	5.840512109	19.12554518	11.57424216	3.61926514	4.119844276	7.767503287	6.978440985	4.450730791	2.783584185	11.18766215	6.288892469	4.301516318	4.367619397	9.526184827
ABCF2	1.134811894	2.270797863	1.407612122	2.130857944	1.029873072	2.128217513	1.654927051	2.193658236	1.568279359	2.272818007	2.188166349	1.18432679	1.906867102	0.858056455	1.070443532	0.847841456	1.545045256	2.267933692	2.154429252	1.660791372	1.554130958	2.186659887	1.210346956	1.358943326	2.336618373	0.840533637	0.455479478
CHPF2	4.46375624	6.647908159	2.971809117	6.217601447	5.084641905	8.893890075	3.09006887	10.33932075	4.381396691	10.87272373	9.742957625	2.557066886	5.1520105	9.739878319	8.22084324	6.342812256	5.618014317	5.039151624	9.622909117	6.180042502	12.74568792	10.68251809	13.87143577	7.612329697	11.62989192	1.842454308	1.269120363
LRRC7	0.49404014	0.243184389	0.239990795	0.316723577	0.312828438	0.241800756	0.422966059	0.136287753	0.293320926	0.235581246	0.076883402	0.226107194	0.205378021	3.669429702	0.280266794	0.27318094	0.214296704	0.124799774	0.147571908	0.232394652	0.137838232	0.064096374	0.156345618	0.265559786	9.711146704	0.09664725	0.561763397
FUT8	2.464771254	7.156573316	3.910142968	3.771083561	10.84481575	6.633750943	10.51218134	6.563629359	18.35235646	5.707456101	4.966617066	6.984439576	3.362796916	5.757545286	3.245058161	4.233636559	5.143269174	10.72781219	5.818873434	12.79082713	4.367715987	4.134011137	3.349561834	10.73412046	19.26905068	2.902159306	8.818084515
UBA6	16.39147433	14.93312582	16.07001218	15.76300877	15.06952054	15.00921041	14.11484443	12.23395648	10.72731123	11.00875239	8.287573884	15.72598113	15.55116708	7.064116998	26.92189411	23.59391614	10.82028591	11.04737678	13.81911393	15.2178295	8.825165437	5.799416333	18.44475841	18.79259915	16.50862635	9.598572213	17.97561717
GAB2	38.34614038	7.762586145	21.29170312	20.0231744	15.33678576	17.39410143	2.4053457	17.27280454	2.488005097	9.098200938	13.86194763	6.203432055	22.70504224	9.276331188	30.99561018	16.3051479	7.555973631	4.220681322	7.181310012	14.17890671	10.07125348	15.91679001	16.77955772	6.367429593	5.48905298	28.34444121	8.188005616
ATP6V0A1	2.056811319	2.79677716	2.985691476	2.831551518	4.96873003	7.623895647	13.49459678	13.34988182	9.438569485	7.873152411	5.313946084	7.957151558	13.67078821	6.866030165	32.69972634	8.00506357	3.52911349	3.385839418	11.89923406	3.398993874	8.174814884	4.456467969	21.93580228	4.156949004	7.259474271	4.164614108	8.153396939
PIAS1	25.17143394	11.29509644	23.47434638	16.34962909	17.11706472	17.56789377	11.59788158	12.36819548	11.78267615	14.10904751	9.407502213	16.57001212	18.34388293	4.780439069	18.26274658	19.02915373	15.98665008	13.29724982	13.8874987	15.68233138	12.73163225	10.88622445	9.722398951	16.52292559	10.30517118	23.98378441	17.46363409
SLC4A7	13.0818399	5.662126695	10.49715143	10.48796622	16.80332701	13.28475174	7.232729473	4.015339955	14.56863869	2.029728889	6.611087441	1.25529378	10.19662553	9.400799958	9.765902953	18.54630961	6.221118623	9.929668405	8.951648156	11.04029406	4.215571491	4.18627284	2.751487077	16.70029357	10.52367928	3.958470573	11.81701982
APBA2	36.34535533	1.705164562	0.462433062	0.266680382	1.351223707	0.752046856	4.349453784	0.647358775	2.144745756	0.331350399	1.260995802	0.369958241	0.91605088	12.23676905	0.355014595	2.0146128	0.582628043	1.615679785	10.78800891	0.295556595	0.984493788	1.702057128	4.310600226	1.742221424	6.085739514	0.44007836	4.215969834
MAP2K3	18.16368967	10.38336654	19.15287786	20.08405477	13.57691841	20.88275781	4.830792837	34.67329661	3.447682506	24.83559829	30.46832886	22.70677786	23.74045542	29.42754051	45.69433261	27.45378781	21.19381191	4.899825361	13.08659306	4.053142176	29.43712611	43.20105751	28.25578672	6.581836729	15.89137487	10.00959687	14.78393678
EFCAB1	0	0.00995947	0	0	0	0	0	0.007562145	0	0	0	0.134304529	0.010493097	3.287843306	0.015805988	0	0.01195487	0.008586647	0.267022482	0	0.013051015	0	0.030637334	0	0	0.157132338	0
TMSB10	637.2353416	707.3800899	1114.487245	1068.676446	736.8364135	1325.186172	450.7088248	261.6777633	229.3858717	1033.225956	1419.887423	130.8148695	197.8494149	13.92080268	444.0433133	732.5212619	340.7592783	548.0625731	261.1616317	367.8832081	273.4399401	300.1551358	161.7329589	421.7796952	280.3978121	123.9840391	216.9538949
ASTE1	6.31354719	7.055542233	3.442735016	6.830080334	7.154163054	5.82541659	6.198798665	5.63985057	6.395571634	5.285915088	3.98274459	10.90913231	4.064401758	10.45011525	2.712071402	3.268892416	6.123366701	8.037728411	6.384483341	10.04201845	6.995225979	3.799545979	9.611641885	10.79215475	6.89114365	3.644395329	5.946054672
RNF19A	42.8492397	26.29692976	30.00896388	18.56417469	27.83066181	18.51920469	16.16135681	17.80783496	18.30188247	16.78812678	23.33239111	33.98857603	33.05083843	7.273064618	48.26776283	40.76336838	17.00187811	29.95899784	32.15392514	19.27523657	17.51556383	10.85107898	53.07631609	25.55271698	17.06984809	15.81619473	43.55466997
PEX3	6.0572375	9.281543657	3.331631924	4.387180223	12.29372438	6.141624639	4.421613679	6.580685161	7.521183854	3.536525153	4.433377147	17.47579555	4.231024341	12.17240505	2.552566534	4.614696925	4.525311129	6.889282674	4.150495983	6.368912214	6.752553652	3.029581497	8.634899899	8.155416758	12.75708239	3.176376259	10.57188004
GABARAPL2	10.7649592	12.50220588	17.33706981	12.42518684	19.76202009	15.73197906	14.21181725	16.29430633	8.632827889	15.20609553	19.02748849	47.94461433	16.33824005	3.749478655	22.92918496	15.38459698	25.37786539	22.13907579	13.17980523	12.96313478	28.24750412	50.78396066	18.3703899	20.14432428	18.66766526	8.655352148	22.8421368
MYOC	0	0	0	0.024184457	0	0	0.046103276	0	0.107393007	0	0	0	0	20.86013817	0	0	0	0	0	0.023534478	0.036113598	0	0	0	0	0	0
SH3YL1	1.755842669	9.907082059	2.953087001	5.444031738	4.798124852	5.09488747	6.761857965	2.369031341	4.883645858	2.540342323	2.461617202	4.679795605	3.369543454	3.525205062	1.442500869	3.374173954	3.645124893	3.727354744	5.461940772	5.689153628	4.539049692	2.034610212	1.746531714	5.216492147	6.393602686	1.986605034	2.752211042
FAM136A	6.570871861	20.1234294	10.57085712	14.09783027	7.793363667	10.74117948	12.82453898	15.82168763	18.72950744	11.06308762	13.84687259	16.89706893	10.51173702	6.011571517	9.422909297	14.77276742	8.119394351	15.60005748	13.50824443	17.02432011	16.69360995	11.45475817	7.533256529	13.4989201	11.15345673	5.310204324	7.131334968
VCL	3.870494802	5.913303966	11.58062792	11.35623895	24.48436717	22.73160547	54.45158615	27.30525598	61.00239209	43.97533747	13.42337404	25.98545159	15.38275416	8.858797432	18.15214904	26.62572691	13.36369128	10.02630992	17.01062199	27.57801846	21.50139699	35.21708678	22.26061732	21.94624431	49.16593622	13.74131513	16.04124322
DEPDC1B	0.096120595	6.794766236	3.139651223	4.679304906	2.300626528	1.413833927	2.217318033	6.582042224	5.544978034	3.407867502	2.248236702	3.171546239	1.653272069	8.866827608	0.894595666	1.023099089	2.935102747	9.391459523	2.511282499	3.083400061	3.294061096	1.98766243	0.859203083	3.863033671	5.420395341	1.431731964	0.277145588
DAPK2	1.320759358	0.217248447	0.459305439	0.373817944	1.037808142	1.249201006	0.149649364	2.778359278	0.497990493	2.166842526	0.192828524	0.588795912	2.04653318	4.798578187	0.912652984	0.607337743	1.091674071	0.56190814	3.138616335	0.720267078	0.761951276	2.913544367	0.262078401	0.657287364	0.574323652	4.660673552	0.327578267
NSMAF	15.06030568	35.65501371	18.64800255	19.85881834	18.91260178	26.63489885	17.37219255	22.46294745	17.40987894	18.87398461	14.68516533	31.97543516	20.52532422	17.01838161	22.83409883	33.06987894	15.55593638	22.21662679	27.98643419	30.86557917	20.25187338	11.50305672	23.02146233	30.61793807	15.19579144	13.27981405	13.29593606
ADSS2	22.87322981	23.22057609	23.72269471	21.27934255	23.75018578	33.04319304	24.80707273	36.33714894	23.03544731	24.02962545	13.16586313	25.02442514	24.9795904	9.20713362	16.74108149	21.88385006	24.95005672	24.52356494	28.52961931	31.5144518	17.47763785	23.03762949	9.81444135	36.18631341	16.10857858	49.50776713	14.85342489
STAP1	5.169960605	7.221999424	25.06780506	23.05563458	3.560519267	8.743175095	14.66703293	10.13225831	4.007195834	0.990815004	8.771695426	13.15058014	11.61696092	12.77925044	14.73963069	24.4722656	18.85405538	2.716091704	9.237263536	12.61390146	8.996450613	2.773014922	3.809383221	13.93280892	14.13587166	13.5981085	20.12707685
TIMP2	15.19712167	4.446849597	16.93492293	21.02932386	12.80862077	23.62389742	0.981550446	18.46108932	2.093883379	32.25250278	2.61872432	8.146456056	16.32197231	1.852945471	17.34916651	5.85982941	9.174317436	4.588245264	25.06322659	12.88678354	15.24920859	14.15426426	14.91435003	9.044307906	1.387838373	19.90514118	2.357730113
RFC1	29.70059087	19.73685736	17.50012367	15.03858951	15.18277795	17.29022644	13.46718374	14.0022689	17.72498782	12.35444226	8.32047641	16.25604729	14.87911148	12.598051	24.15366879	19.00798505	9.943036098	13.52368449	17.90037247	21.13286087	12.74495285	8.120685216	15.79198115	17.52996223	9.373093287	22.52710602	39.81826174
TBC1D23	26.00990615	13.48778593	14.39733169	11.94439329	13.64629485	14.51303804	21.34553168	14.37505843	26.2275301	9.698169334	8.499100483	18.77003103	17.82208734	9.598188676	25.24572962	12.5113609	12.4652939	9.803194239	12.55902544	15.47870289	11.61911744	7.741847882	19.24077073	19.56458912	15.50230642	9.213716669	23.23203948
CUL3	35.69542817	10.56362804	20.35201583	13.15777427	13.15140107	12.39442643	15.56404917	10.18299272	19.05837652	9.850900821	7.679283586	9.799498475	14.75100147	4.420726001	18.76442387	16.33952555	8.164006127	7.538912267	11.23032942	12.56743197	7.902100879	6.348288008	11.18336641	12.17015488	8.479643708	12.01719428	22.57492338
MYOM2	0.125915021	1.75036845	1.114725331	1.05287392	2.084805849	0.770246945	0.673620086	0.131032161	5.738536799	0.34466262	0.1413573	0.263189102	0.510821688	23.98697267	0.104333857	0.636760063	1.568395575	0.871449796	0.293765097	1.501777232	0.312288445	2.612130978	0.337056992	0.718801552	0.900209186	1.251423598	0.699894733
OTC	0	0.103358354	0	0	0	0	0	0	0	0	0	0	0	10.32173598	0.054677637	0	0	0	0	0	0	0	0	0	0	0	0
CYP46A1	0.050262798	0.012392399	0.312497679	0.010874994	1.160255275	0.276010357	0.031096802	0	0.019316511	0.016658854	0.011219414	0	3.923442743	7.555357637	0.024583902	0	0.44625723	0.021368438	1.070588252	0.497387799	0.020298945	0.347858626	0.069889441	0.012179362	0.040609828	0.799069853	0.097347462
ZZZ3	10.34451562	17.73379448	8.854824244	14.27443571	15.46200146	17.37730912	17.05706562	14.5012804	15.30111909	9.968326738	7.500209288	26.96859143	15.36086657	5.54787762	8.749693492	12.54921755	10.2918371	11.80415614	24.41694086	22.70790832	13.32739284	7.263117404	13.87414583	22.95178529	11.89693042	13.11408546	12.85413421
SLC18A1	0	0.266934184	0.116055999	0.117124523	0.044788668	0.096335968	0	0.011260053	0.046231179	0.007974095	0	0.174982314	0.046872745	16.79976152	0.047070313	0.091927959	0.596327868	0.3196385	0.073629104	0.012664077	0.058298984	0.26969851	0.106444494	0.05829896	0.05553917	0.050863142	0
USP2	0.485299559	0.179477451	0.769173559	0.742505085	0.025812321	0.011897086	0.042892457	0.02920195	0.009991372	2.543653395	0.069638254	0.010804789	0.634814968	10.06246833	0.590017998	0.013244835	0.007694147	0.287370771	0.687422017	0.076634048	0.050397751	0.070957601	1.406562747	0	0.012002993	0.246230236	0.148407388
CASR	0.004347932	0	0.029362661	0.008466572	0.009712906	0.004476749	0.016139982	0.010988388	0	0.051878055	0.004367358	0.012197187	0.00508243	6.67069412	0.038278894	0.074758386	0.026057041	0.016636094	0.023950898	0	0	0.015257486	0.098929872	0.037928275	0.009033201	0.029781597	0.007977735
TUBG2	0.467795745	0.830419428	1.119238389	0.892703482	1.379420411	1.868822188	1.319745474	10.81360151	0.906084758	2.880095739	0.338317749	1.609754952	0.940531635	24.85218845	0.411844174	1.30837436	1.270914388	1.771985207	1.91720379	1.843795362	4.21674416	0.640208064	2.61840063	0.81614369	1.069074337	0.683565663	0.583662853
RPL26L1	3.951089669	11.20825448	7.017200377	6.819518354	6.72009583	5.455018277	8.666782134	6.051794661	4.77533523	9.294684421	9.20026634	3.526705409	2.834109772	35.51964258	2.608884241	3.345287916	4.185642344	8.160118279	3.116332831	6.380997778	7.408996181	4.529730132	2.553988545	7.588506133	5.223735672	4.578906292	3.089316156
FLT4	0.135791825	0.189961258	0.432886489	1.770481511	0.145079124	1.933093666	0	0.174077973	0.015315514	0.077488888	0.136398515	0	6.169813004	17.70358745	0.140341532	0.033837769	0.8806304	0.163776817	0.006504514	3.658361835	0.184549785	3.625635191	0.100751559	1.480689519	0.055197226	0.512239876	0.38998254
NSUN2	18.90777046	15.36482188	13.84578004	19.12081362	16.15743465	19.02816583	16.50748473	17.26368952	15.53696332	15.89514009	11.05020772	15.51486852	18.99518122	10.10808738	21.10031941	17.33216019	15.20710261	15.71653102	23.37209196	27.20442097	14.11053887	14.69724627	23.98359448	15.7941369	12.41382657	17.35188792	13.59317063
FBXO42	6.520440233	5.387128269	6.508860619	7.342582755	7.049786368	6.82710884	3.962312752	6.807563657	3.782217436	6.046088118	5.500708365	7.621537933	6.747181328	6.050813983	6.27681242	5.984654015	5.941099269	6.19829753	8.308507788	7.326623543	7.641314953	6.529464097	8.559833362	6.572287184	6.128589272	3.615907004	2.730202441
MFAP3	3.673114323	6.027280498	2.739617686	6.050594643	6.527562206	5.196192481	5.986791052	7.280739674	3.83894216	3.946827656	2.867908134	7.182104594	4.383817399	1.434042723	1.653125246	1.415250793	7.505480098	7.002446073	5.90572234	5.853860405	7.393365949	6.665872519	3.979787406	7.987973226	5.89441491	5.947257617	3.388656568
MRI1	0.346805896	4.349639209	3.287620839	6.13662815	2.913675572	5.449363031	1.707177967	3.099405858	2.620711609	4.965565029	3.741033591	0.437095176	2.679112296	6.895446643	0.955801686	1.814821293	3.313389121	2.870254135	4.751095287	1.885800244	5.425791921	5.291257556	4.151344058	3.699402037	6.500334252	0.768875782	0.318165694
METTL1	2.1473915	5.301057269	4.221079159	3.110019374	2.668380162	2.984867017	3.288179402	4.590365511	2.576373128	4.948239164	5.419426352	1.204808892	3.89073473	12.8812769	2.197762967	2.553790496	3.628416614	6.290656424	4.879488049	4.32347831	5.483108785	4.874520068	4.122586132	2.34154014	5.046947348	1.205302335	1.182032339
HOXC8	0	0	0	0	0	0	0	0	0	0	0	0	0	4.669396257	0.038073009	0	0	0	0.023822077	0	0	0	0	0	0	0.016456341	0.396741305
AGA	3.490830122	9.326415089	9.348485245	10.25495267	5.781434723	6.796031034	4.542862828	9.498297529	2.133777431	6.642681199	7.778624191	7.691641026	5.088946606	13.77593444	4.186050589	4.185398225	9.137669258	11.38001407	4.376366939	7.755374067	8.12332748	5.385687715	5.409318325	14.21946317	9.190666611	4.534805444	3.23935849
PI4K2B	13.54419113	7.66301921	9.126204275	7.636066883	7.302760895	8.834562867	9.160501964	14.19371661	16.9972034	11.70999615	6.068695118	14.07086414	8.488058357	6.755884799	8.278275782	12.89165933	7.007344571	10.90722795	12.06246522	10.0376818	6.536394557	5.113659404	6.002157242	15.80487172	12.08071144	25.25738027	13.64872453
BOD1L1	26.97783429	11.04335988	17.08846913	13.6272633	19.22879181	16.77889474	21.42810039	15.53511752	19.75217788	14.91514676	8.680876104	17.78325496	15.73294423	12.1514307	11.73341508	13.69062235	8.587167539	6.571188825	14.74840798	15.93944442	9.724215663	10.23806966	12.24971609	12.23669878	7.704309127	64.72774445	36.07601429
MAT2B	5.964092387	22.00796245	9.779591948	17.52949761	21.86062047	19.92089526	26.69188434	15.40723869	14.22173696	13.29117781	17.02146761	20.51876354	8.67287263	5.882465768	5.394111228	7.501422909	16.33291324	18.41944403	15.50736461	19.78733121	19.02904575	14.50909707	15.14499789	29.87529341	23.44969749	7.250122398	11.69009266
TLL1	0	0	0	0	0	0	0.01196808	0.016296165	0	0	0.025907779	0	0	10.70287006	0.005676895	0.022173863	0	0.043175846	0.113664077	0.006109382	0	0.005656847	0	0	0	0	0
EDC4	9.150130484	4.230757063	3.900561073	6.265208218	5.114904774	3.093666662	2.448729693	8.066800803	1.876823976	8.688399718	6.814173122	1.058586005	10.79536312	21.74483688	8.183104955	6.039422371	4.834679848	2.597276255	8.918019378	4.024227172	7.084734986	8.587305983	12.96624212	3.452646699	8.090379123	1.528810193	1.803838621
TRIO	2.806237002	5.434785955	18.71407684	23.62435301	11.40363119	17.8695515	3.644337467	6.722346047	1.452386392	1.8626923	7.124827824	10.65509609	20.34194014	15.77505965	12.40705987	19.48802389	16.35590468	7.431541443	10.19703719	16.81788065	11.99944444	12.43512481	10.30008422	16.83771721	5.623496439	5.240230738	1.323486566
VCAN	0.08901441	1.200922953	3.723610469	1.358943085	26.85277658	39.60817893	5.286894255	26.41968311	10.15396124	61.0234368	1.369793508	3.965406885	7.500043655	11.4706982	129.5793884	22.11695799	58.50526336	28.28240196	16.5225755	17.71098579	1.791124214	24.25504281	0.388871639	41.03795166	5.747781917	7.080802222	5.611905492
CLEC16A	4.127386176	4.736698025	3.679930859	5.733247862	7.411607155	5.869613458	5.879100926	8.079022643	3.760201097	6.256655783	6.086693718	3.691693475	7.024735871	8.965039806	3.736598426	4.893734215	5.682925886	4.003947604	5.747221011	4.721133279	6.473997517	7.790955285	5.084906964	3.608630191	6.177640541	5.158074161	2.863830366
MSR1	0.013379964	0.207828088	0.019362475	0.013027163	1.150753049	0.337521178	0.223505282	1.172244711	0.237177428	3.256762424	0.114237818	0.131371131	0	5.656014813	0.524193494	0.398762431	0.196009672	3.206057628	0.132668108	0.608498221	0.121580596	0.152594395	0	1.429787212	0.180687148	0.061098275	0.202537655
CDH1	0.086014056	0.19086253	0.224051493	0.133993676	0.787806819	0.123987372	1.899794896	1.673830188	0.386756224	0.133417788	0.397432409	3.353985401	0	9.372284979	0.28775951	0.019719021	0.9622293	0.707581581	0.322193977	0.301532601	1.269301422	1.652546994	0.08806973	0.215718624	0.321662836	0.805187982	0.725979128
MTREX	27.87259272	28.11042704	23.89522793	23.81860038	22.32157969	21.49199092	45.08489246	21.56599029	27.68276662	16.79533833	13.02672583	28.56592486	17.55626888	11.91826717	17.61576992	23.39813023	12.79184831	20.24232802	23.74966072	28.73316953	18.80720145	10.50324212	15.35367616	26.23549634	20.37461493	19.83422126	24.60386485
DNAH5	0	0	0	0.002047815	0.002349266	0	0.007807573	0	0.021824361	0	0	0.003933521	0	11.39504532	0.016665369	0.004821828	0.002801081	0.004023782	0.002317207	0	0.003057912	0	0.004785645	0.004586867	0.004369731	0	0
ZFYVE16	4.817968807	3.376475207	4.449579192	7.515998537	5.664103896	7.413276187	3.40663028	5.997195675	4.218602529	5.541316396	1.55555181	7.862116926	9.019669717	5.295406691	5.768483596	5.170744932	7.366769127	5.060465563	4.757894608	6.888841165	3.472948391	5.783631446	5.343056154	8.454271258	5.306285438	12.68485388	3.123157031
RIPOR1	7.704568807	3.403729296	2.585058708	7.077948609	11.5725469	4.558180411	1.931664909	9.768468063	8.542565481	7.955691267	6.186512174	0.871512451	4.475816562	18.33966351	10.8993762	3.026923982	1.887684443	1.092100585	6.631433824	2.266472755	5.036175084	5.130644417	6.494395481	2.693110439	4.009793533	6.573008541	3.698034019
C6	0	0	0	0	0.036055938	0	0	0	0	0	0.010808243	0.030185337	0	12.44591426	0.018946358	0	0	0.010292662	0	0	0.00782201	0	0	0.011733011	0	0	0
RAI14	0.006893832	0.1376748	0	0.013424113	0.415806153	0.007098077	0.012795316	0.14518799	0.131143847	0.176847984	0.103869484	0.006446387	0.016116821	10.87344058	0.006069283	0.189652194	0.110172145	0.725374062	0.516462368	0.032658319	0.055125518	0.054430645	0	0.015034226	0.014322527	0.325293309	0.050596161
SOX30	0.104853822	0.033238198	0.028902198	0.306267145	0.06692412	0.046268718	0	0.063093732	0.051809662	0.366387832	0	0.098048273	0.140076379	14.26024329	0.026375025	0.017170074	0.209462067	0.601788874	0.165027111	0.014192188	0.544446899	0.105127536	0.170412305	0.179667402	0.077801001	0.285002702	0
PNKP	3.863603795	5.026558942	4.370832645	7.669000543	5.895252975	8.263969737	5.314262221	9.328451999	5.657572295	11.23668391	7.900333542	0.806436645	8.790624897	11.16607398	4.727666656	3.44016874	4.601798995	3.761733734	9.615329122	2.996050442	7.088403947	7.878519515	14.18068845	3.297611071	9.078118665	3.141741861	2.289179873
BEST2	0.039502752	0	0.133385937	0.019230574	0.044122875	0.061009659	0.036659597	0.033278009	0.034157957	0.04713335	0.059518863	0.129285875	0.046175972	17.59079509	0.052166929	0.045280716	0.026304328	0	0.065281133	0.03742747	0.014358089	0.034655137	0.224704661	0	0.102587941	0.045096346	0.036240504
PHLPP2	1.660775621	1.137123905	0.669951235	0.977522103	2.200786003	0.63316628	2.313806541	3.513545645	0.998375869	0.613940836	0.588280575	5.558661347	0.303180202	7.539978503	0.471419002	0.407591681	1.830145802	1.496582613	0.424011224	1.922318357	1.964501081	2.12123394	0.623456959	1.546359724	1.794731405	0.808680395	2.536814971
SPDL1	1.094495092	5.731615758	2.301892095	3.878913477	3.92423769	3.797726701	6.399038134	4.388850206	7.552335054	4.022216939	2.099825494	5.475493708	2.609952957	8.52730216	1.551373448	2.496622189	2.784050107	7.799714929	4.750935253	6.253083829	2.561940208	1.574700411	2.104336798	5.310852095	3.774686244	3.223647354	1.727066831
STAU2	1.358442522	13.11820907	5.692204686	7.038853428	8.980201187	10.07296423	13.6238986	8.010678363	19.32867101	5.300798231	8.743416618	13.70040857	9.813784841	6.61607091	4.547741054	8.941850222	5.776810798	7.991718459	8.652109631	12.56142551	6.620117163	4.879485093	4.158795965	10.22260943	8.539519123	12.39751069	4.498297975
SLC66A1	5.428569335	1.770175352	2.196249609	1.401870174	2.69487934	3.205392064	1.011182497	3.573285087	1.043127547	14.18480442	3.791568744	0.254721091	3.866507002	15.4476517	4.727885257	1.739649353	2.202571287	8.766187024	15.17691547	1.198278213	6.492219148	2.32145553	5.533958798	1.951908209	5.11364604	0.503480722	0.928221039
CTNS	1.161615573	3.842950896	1.517996109	3.927606713	4.352437671	2.903093281	5.017646159	4.439154632	4.510879528	3.244501129	4.911190158	0.977598708	2.987265341	9.576385681	1.775741594	2.517787115	3.02369556	2.242494331	2.920199576	3.341791328	4.314250477	4.13185311	2.582991203	1.96904766	5.243564245	0.859956061	0.600659442
RTN4R	0.03343707	1.984738295	0.451617645	0.976662159	0.224086617	2.323870794	0.093091451	1.140809757	0.028912973	0.209453912	1.696116242	0.125067334	0.566741365	8.412334068	0.147188839	0.134147379	0.667958279	0.271866553	0.386800108	0.522727419	1.932389392	1.261353877	0.437462452	0.583362591	0.538379941	0.178134894	0
PHF23	2.964007244	12.13570029	4.907314012	17.5757735	17.23683607	13.58553176	18.27869212	14.74003938	15.42743572	7.76900918	9.604031714	5.024693395	6.862377923	20.75547412	5.319995992	5.61142883	10.93806734	10.51777912	8.026784621	10.10985396	10.67598813	13.63886977	13.29240299	8.945306631	16.14979688	8.630282249	1.859603291
CDH10	0	0.031685266	0	0	0	0	2.411780766	0.024058364	2.704050281	0	0.215146055	0.053409902	0	13.84591312	0	0.114575057	0.009508368	0.040976608	0	0	0.020760385	0	0	0	4.212630864	0	0
INPP4A	3.514786469	7.772824064	3.065944887	5.054073017	11.28188362	9.543013465	4.765853169	9.844192234	6.561583253	6.706649684	3.387200499	6.962381075	6.470836489	7.827209983	4.674732713	4.841929502	8.364393472	13.1678169	8.569681815	8.882867554	12.12997392	9.76141336	4.174467069	12.94084186	8.644175529	6.598502523	4.805888154
RAB27B	0.445623508	6.216627903	1.628039313	4.338733587	11.33383689	3.971478079	67.51040461	10.66514608	146.6211594	0.305075449	16.06275512	3.340433277	0.529442306	2.149824827	2.122407923	1.473794249	3.662967799	1.104088749	14.47094915	7.26067282	12.21421033	2.332812945	2.102681561	13.12761535	25.12617589	1.745784567	13.41742603
PSMA4	12.33697372	16.075357	11.8227924	11.37143923	13.84664016	14.04890023	16.79561982	17.80208862	14.94520024	19.73968139	14.0433711	17.36375475	8.961848972	3.696650097	16.44010104	14.16716665	10.78252177	31.85758418	14.31628119	30.06816659	20.23968349	9.249725712	11.30649341	23.73517446	12.45849434	7.387431396	10.50236747
MYO16	0.029640506	0.03946282	0.10294441	0.167381903	0.006621434	0.122074681	4.346133221	0.114861223	7.453230602	0.827565601	1.834012739	0.13858343	0.117802153	16.71744306	0.099162136	0	0.256583565	0.045364303	0.006531075	0.499883428	0.056021956	0.083210067	0.040465191	0.14220952	45.90840633	0.175955547	0.114209383
LSG1	14.93515037	10.84558734	20.56282717	10.56684986	9.410937797	16.67778644	7.516034317	10.74763941	13.09324087	10.24786622	11.76532093	11.89941698	18.85785906	10.57835626	11.98917937	10.73099199	12.28641151	12.80764374	14.6193568	19.59621563	10.96776202	8.862244733	15.80232136	14.19636135	11.64720366	6.312962405	10.58591084
PARP3	0.604658913	2.719701526	0.599110569	0.986495968	2.007880555	1.362930601	0.909955838	1.996212287	2.359879052	2.583601744	2.823405136	0.336191787	0.649495798	14.56601812	0.532337571	0.561973609	1.022907716	3.720440221	1.818440856	1.765130042	2.672948263	1.820760111	2.807374875	0.766244848	1.748537359	1.019871206	0.584709594
TNC	0.016265839	1.293346598	0.172617095	0.622919766	0.33914053	1.127681802	0	0.753649032	0.070325206	0.161732082	1.317973259	1.840422453	0.335907559	22.42620025	0.367555223	0.677435019	0.895378705	2.131599819	0.979643663	0.48288775	0.756755773	0.447119223	0.080188722	1.040538752	0.039425954	0.643728231	0.019896747
THAP3	0.74531698	2.224123358	1.128155756	1.376260348	1.449675668	1.521566195	0.906331229	2.435709709	0.86670672	1.157606427	1.781263328	0.492665967	1.757468612	6.057846225	2.013769153	1.090010478	1.882502531	1.74546042	1.500679531	1.70452815	2.428765972	2.017931071	1.754320727	1.695464768	3.48403481	0.420537008	0.424406866
RIPOR3	3.661733911	1.7521326	1.238941202	2.365523423	4.535828631	1.384796694	11.46686371	9.612360967	9.311307127	1.08708771	11.00813382	2.499083295	1.551866848	20.36691901	1.726471566	1.611295807	3.495663114	1.900721347	0.611819587	1.04409778	5.065113437	3.562545819	2.882517212	2.015321378	37.16350118	0.825481011	2.117497206
TDP1	10.09466383	7.994585143	7.834810865	9.182523317	6.697643988	8.275215644	6.531181342	7.930909482	5.126921094	6.778851966	7.077589545	6.89505275	10.58266011	9.536130767	9.353078485	8.606188285	7.376189321	16.91820952	11.11218524	12.87446026	9.822968178	7.772847147	15.04813498	11.75825283	11.30632203	4.103412384	7.658446025
AIFM2	0.284973698	0.756558997	0.049094337	0.287368813	0.613870778	0.492520819	0.604487119	1.894824569	0.554436528	0.795406255	0.848517605	0.751847087	0.30932056	8.346062543	0.385293659	0.256658327	0.352411406	1.528463379	1.222200103	0.212144876	1.102382511	0.535720507	0.602094717	0.51049907	0.687209349	0.185900574	0.084034212
SPATA7	0.319413549	2.514441631	2.318492928	1.999229714	2.072670774	1.918448374	2.216123821	1.601673682	0.328805132	2.522608154	1.451421871	2.247226305	1.449039891	7.014688522	0.709719223	1.978863472	1.347055676	0.458303561	2.555482754	2.579587065	2.189265984	0.880680234	3.806899805	2.388289166	1.303517734	1.232839073	0.418622119
MED17	3.064619203	1.829237516	5.20287065	2.472213575	2.27031717	2.410296589	1.757819928	1.553263601	1.499110686	1.083089474	3.337470984	1.850648294	3.339581942	0.748300823	5.783952478	2.989909366	1.636320841	1.477772882	2.301731774	1.949657975	1.406669197	1.206255408	2.974632457	2.686393953	2.346772349	1.934869443	3.461016129
RETSAT	1.819946117	5.456141743	3.623656779	6.082465712	6.58858376	7.535333275	3.928923671	7.393980783	3.035797931	6.09097562	6.288067205	2.848440187	9.595889248	18.09036886	8.624975166	6.376797397	8.715197607	6.790640603	9.356951594	9.477727992	10.06788947	9.704217324	7.694589069	6.389776204	11.0348951	2.563909362	0.959160564
CAPG	4.342575554	3.787299616	0.917104136	0.904512706	18.24355941	15.34901129	1.042593469	37.74766266	1.756077663	90.39119438	30.20832046	10.28311735	5.429733066	18.64689578	37.48992832	35.16621294	12.38666361	112.4032901	64.2188232	29.88596628	49.44078405	16.37590623	51.9356474	36.30315266	6.710447309	7.234803596	3.092023617
AP2S1	2.415195202	20.05994589	12.58879008	14.72960746	12.92633152	17.20002478	10.21066235	20.91132	10.87716077	28.29698148	20.78935061	3.073983277	8.155897697	15.38728005	11.0745903	4.92170571	20.88484315	21.36990586	9.27603832	7.850183608	15.1917249	20.01100627	8.548353751	12.87516436	30.9081006	7.837559662	3.754451079
USH2A	0	0.233251346	0.036654789	0.120841411	0.121654933	0.192990764	0.065817772	0.070415577	0.102940723	0.05742214	0.005088512	0.161060637	0.032569133	15.44069258	0.020069843	0.01451713	0.094452337	0.092069769	0.10325132	0.165591114	0.095747504	0.064441121	0.005763278	0.138097303	0.178921564	0.042410192	0.009295049
ZPBP	0.079637548	0.022089157	0.03841515	0.019384418	0	0	0.295622986	0.033544233	0.01721561	0.071265625	0.119990028	0.055851498	0.139636139	7.727683677	0	0.205393326	0.039772144	0.057133099	0.570295975	0.018863445	0.043418862	0	0.181201839	0.065128266	0.020681729	0	0.146121712
TG	0.253517391	0.255229769	0.276285747	0.155413165	0.424752036	0.164351209	0.148133486	0.059324658	0.158322684	0.470537498	0.075451868	0.118531408	0.356710626	22.65209305	0.293460062	0.118392069	0.453295977	0.637692016	0.206891696	0.249095077	0.720104876	0.840203407	0.170914418	0.199649847	0.209706267	0.214381838	0.155054143
ADAM28	2.580015528	25.30812155	5.513829361	5.941392912	29.28125253	10.2157983	1.457413708	9.690811272	1.96419251	6.00285547	9.335186852	31.19544117	5.671125907	7.797573458	16.22589671	28.36520477	4.948575864	6.609731758	18.84043753	8.210244533	18.23331281	3.419712275	13.28495048	25.42347373	6.356502104	8.827500808	11.9479551
BARX2	0.013929142	0	0	0	0	0	0	0	0	0.016619782	0	0	0	5.809524745	0	0	0	0	0	0	0.020251335	0	0	0	0	0	0
DCUN1D1	15.62768235	15.53779527	12.23624492	12.4836635	16.76678815	12.91011977	23.61100435	24.83033428	30.8073317	8.718929254	9.415974437	51.70566549	8.096904118	1.944669733	12.53995755	14.57455248	9.023781045	7.113266816	12.42774533	9.787668618	11.25521764	6.843920301	11.19423602	13.22636156	16.71754421	19.03759585	38.89026197
JADE2	7.897515796	4.99799287	3.932305457	7.932432268	8.273808877	9.87326722	4.504162434	6.287842481	3.398185472	4.258925881	5.921201183	2.736300394	5.282308845	8.114001353	2.10329945	2.111928338	5.582031761	4.588522925	9.131695053	6.884366507	7.813418275	6.783679865	5.95051007	6.283958718	10.31848773	2.155329655	3.570782638
ZIC2	0.015885149	0	0	0	0	0	0	0.013382008	0.013735859	0	0	0.014854122	0	10.29112227	0.013985177	0	0	0	0.017500899	0	0	0	0	0	0	0	0
LCP2	67.25217568	20.51494419	17.69092815	21.09792095	40.39078346	35.18228441	77.31101096	36.89011444	70.17417623	36.05909531	25.34378271	28.45680068	30.27231874	10.21110028	30.74383744	45.05929598	26.01248635	31.87935641	29.4683032	36.04699808	27.00553972	27.31571969	25.54126295	30.73618907	45.17099672	75.12533038	75.513663
TRIT1	4.399843463	4.36677575	5.302075683	5.498878545	5.799034424	4.826720388	3.340776179	5.013920677	3.728445854	3.636641309	4.435571991	4.869800933	4.956089031	5.560828829	6.409034188	6.17128398	3.387907294	5.785021409	7.51783239	6.594120955	4.803456733	3.172146567	7.926973709	6.646911321	4.254744185	2.240500773	2.245757407
ADRB1	0.068788602	2.365916594	0.365000807	2.27714294	0.096042389	0.991572583	0.095756458	3.418995148	0.074351723	0.246228714	2.211069951	2.122687729	0.060306822	11.23818666	5.374790083	0.098562663	0.114513413	0.032899942	0.85258577	0.505104582	0.362538215	0.045260362	0.371727612	0.46879922	0.053592832	0.157058152	0.425977967
GUCA2B	0	0	0	0	0	0	0	0	0	0	0	0	0.101143726	23.75355507	0.076177535	0	0	0	0	0	0	0	0	0	0	0	0
CUL7	0.723558152	2.327315578	1.556208797	3.57410218	2.973224955	2.815944868	1.909716793	3.282577825	2.135277982	2.360283458	2.640451212	0.341401415	3.763373956	15.74974086	1.37922654	2.313164175	2.157081882	1.073105168	4.453826624	2.13840017	3.599855514	3.884302562	4.380156856	1.585190405	5.288971942	1.606559469	0.517645862
CTNNA1	1.669074027	7.4466475	14.78336129	12.72390594	14.16723558	15.33874032	18.77408931	18.21902035	12.18569841	24.00372326	3.133091833	11.14104554	14.98558277	9.339573632	16.34623241	5.766752965	14.17642729	9.092444745	20.94455314	16.43635185	11.5308304	17.2646753	12.78019339	15.5537069	17.68867526	16.73882386	3.849812729
PHKA2	4.848938518	5.630835418	6.235382893	6.542836579	6.180996866	9.620039015	6.957036646	11.36341809	4.901373108	10.70662412	5.976161828	7.135817914	8.334138903	8.009035573	8.074979143	5.957696114	8.399870381	9.288222861	13.60798843	9.663460082	12.26378394	9.296347031	9.41208875	7.407606883	10.13760426	6.03116535	2.956316884
CNTLN	0.335377077	4.847725397	4.374827262	3.706849547	5.708719993	4.84897756	4.225833597	2.212482305	7.286759174	5.120364933	2.182573498	4.46120402	4.102537265	6.897064355	2.45775828	3.584420461	2.900052195	2.155271793	6.447857119	5.656987531	2.389921116	1.670014907	1.536936013	4.043291578	2.335667062	12.30924814	2.730124516
EPHA3	0	0.008816183	0.022998275	6.963005723	0.10650673	0	0	0.046858392	0.006871062	0.042665105	0	0	0	11.82112254	0.020987334	0	0.010582523	0.129216184	0.008754441	0.022586229	0.011552837	0	0.045200588	0.216615604	45.07756884	0.006047587	0
HSPA5	98.22561285	40.34907534	73.49875614	42.41380522	30.46562226	35.36826168	32.4426987	41.86254816	71.71731971	72.55615469	57.97029723	33.00412979	274.9180033	8.974839086	576.6553075	331.5401085	33.9532604	73.86946579	80.2917143	66.22932381	36.11811039	40.79344847	208.4267733	33.12764733	17.17644514	34.85335661	76.26600943
DSG2	0	0.018326181	0	0.005360735	2.675193346	0.017007117	0.010219268	0.018553226	0.014282863	0.003284736	0.016591542	0	0	7.075679795	0.014542108	0.018933751	0.040329424	0.094800496	0.03032973	0.005216661	0.004002476	0.024151257	0.012527782	0.012007424	1.721570914	0.012571105	0.020204883
GEMIN8	2.54714257	6.231725996	4.234211719	6.600561639	5.427477562	4.559301683	6.206531078	3.455240474	2.146034913	3.14826273	4.657823359	5.093430467	3.343885911	2.682504087	1.931988711	3.353919175	4.375084991	6.334834031	5.84270216	5.445458339	6.380977536	3.495093165	5.855036293	5.611839505	6.038201618	1.968369271	1.294223486
OFD1	9.682779881	8.430990778	6.640509506	12.45106076	15.65414347	8.135596838	15.23325762	5.699418701	7.521173585	9.36965375	5.286698913	9.013461993	6.179797114	3.114227156	6.740423445	13.09850256	5.509912672	8.046857108	8.353432504	12.33296271	7.911028427	4.806010107	12.44196789	8.09182063	6.151650611	7.341105088	11.10316517
GPM6B	2.029949627	3.368242108	8.428085375	12.67911384	6.447823327	2.724583255	9.066012931	1.473413142	2.883696835	1.378632091	0.791940428	2.211736749	1.59956865	2.7947788	0.997295629	1.849026674	1.321542772	2.973308701	1.198084806	3.57185396	1.949971454	4.57930954	1.618645044	1.74904461	2.560560863	3.317455169	2.236435622
MAGEC2	0	0	0	0	0	0	0	0	0	0	0	0	0	6.825228049	0	0	0	0	0	0	0	0	0	0	0	0	0
PREX2	0.008615585	0.076470869	0.004155942	0	3.137175699	0.00443542	0	0.047176762	0.018624702	0.043689259	0.064905585	0.024169169	0.010071021	12.39132445	0.015170205	6.794525889	0.040158982	0.127739475	0.004745958	0.620385303	0.072024778	0.018895791	0.044107458	0.230166042	0	0.160647369	0.683703454
WDR37	9.74575706	7.426300187	7.305721991	12.4686634	13.28505387	12.39153523	8.405444473	11.32636927	5.135175328	8.317951586	4.782176772	7.189739127	13.06941957	11.64236627	6.294505834	5.286137279	14.64708158	13.28927122	10.59083549	11.82707457	13.29491632	15.84805116	6.161771976	12.81557044	12.51907627	7.827483183	2.678472898
YTHDC2	31.13962622	10.24983894	9.542680534	7.290012445	11.42639541	9.402522943	11.54499417	7.58703499	11.04993633	10.57277155	4.55237503	8.729219536	6.68295587	8.837373982	6.638732936	7.196528451	6.634825568	10.11395972	7.630878043	8.468909858	4.760804932	4.141450884	9.536207941	12.44700326	9.621884906	9.103518578	24.10399688
CTPS2	1.086629212	9.969773773	5.970895705	9.816187505	9.445893071	6.956160059	8.3655065	6.391886702	9.314358004	3.912136202	6.140784192	11.15060867	7.322944757	5.407956013	3.626992729	7.430081589	5.341842662	4.320361341	11.12833812	8.164723738	6.800142758	3.929182055	10.20151036	8.644420288	9.25601788	2.941234065	1.829080709
ATP6V1H	8.652333235	9.951805643	10.76756931	7.477091275	7.113828109	7.179655883	5.587456887	6.771364192	3.249429598	7.031092514	10.24405462	6.156631859	13.80049073	7.580201968	10.7545844	11.45545325	4.997817223	7.296951173	7.163402027	5.481357104	5.292311873	4.05129012	20.79358996	7.681664657	6.084172429	3.951001834	12.70987278
POLR2B	20.05851298	25.57163926	25.09439831	22.69097381	26.54650422	25.27477624	26.29622541	28.03336444	25.78286788	23.94901827	20.4689321	30.98449781	23.40552701	13.56706305	29.50779686	31.29043487	21.37305485	36.22704956	32.94776773	37.27819846	28.74353016	18.23520855	28.97651093	40.7258957	27.93270947	26.32534977	28.02218994
FAM214A	24.28427655	11.91710905	7.382765333	9.254002883	14.29133563	9.890032483	12.50930557	6.598656163	6.396854422	2.862058754	7.654725349	11.3739012	8.207061583	5.475392887	11.38133216	11.25982146	5.968547714	6.193093316	7.70005808	8.633215264	6.322915933	4.799965259	16.60903772	13.29200594	13.59994839	4.70126658	24.2944224
ARAP2	19.27395111	12.37882425	14.07472264	9.687919613	11.35830814	12.99904875	4.909778135	6.890813389	7.203937074	4.019336508	4.393293864	18.24319719	16.51275714	9.550710834	14.47315544	10.99111303	14.83374247	13.32354714	0.472596106	15.75906708	7.159902139	11.2196056	34.77367103	19.8196525	6.745235986	22.02394923	17.82115044
TPR	34.85694351	26.95436063	21.84181218	26.52153376	28.74770015	28.86596682	38.17216849	26.35904492	41.1036638	24.88995225	13.40657815	30.11345439	26.59305247	14.29891679	26.01963064	32.58713407	13.96533637	19.8913394	32.45345526	36.73445868	19.75250618	12.69286357	29.16996553	26.68479104	16.7616203	39.97143645	54.12289792
CP	0.162580189	1.197068627	0.121201645	1.043296703	1.543558177	1.36200268	0.31547366	0.715933641	0.562331165	0.185167683	0.475073641	0.9328985	0.336897853	9.267468756	0.26024452	0.821679795	1.240067568	2.566021	1.099126762	2.114535621	0.601675413	0.369538824	0.151332489	2.33686335	0.921202578	2.37345027	0.223730792
KATNIP	3.903996364	2.78660858	3.745713294	5.610338147	4.013662495	4.560026585	5.407183424	4.867806522	1.907847387	4.210835219	3.039249421	1.50731512	4.394481921	16.14136314	3.81894633	4.634626698	3.234365006	2.23345396	5.746585925	3.429980828	4.624849628	4.59474068	8.133507448	2.744543455	4.856518823	2.522872302	1.778514151
DTNBP1	12.18191722	6.319993476	5.445877183	7.968389685	10.5212198	9.04497238	7.897675805	7.675060431	8.619815433	7.902155213	7.652023304	6.225076671	7.440804578	16.49161408	5.18117278	6.824529278	7.917542369	8.091198457	8.941029085	8.030588353	6.922286631	6.592827008	6.812357784	9.391855234	14.72198256	5.249356787	4.612026498
XK	0.121210995	11.57663505	0.721119333	1.111307137	5.043183225	1.736829671	4.630714961	12.92553509	23.73967458	0.464004781	15.31038206	44.06239525	0.129879961	2.423641874	0.36460388	0.891533006	12.22797423	1.951734676	0.600929607	1.014447919	13.76035557	17.52779687	0.919317407	1.00228802	47.03904166	2.921239134	15.32721161
ANO2	0	0.047810057	0.008314625	0	0.308045191	0.017747533	0.047988766	0.094384644	4.717329919	0.005141608	0.121197052	0.137003798	0.010074342	17.96057387	0.015175208	0.029637065	0.017216669	0.008243975	0.075960368	0.032662627	0.093976347	0.015121618	0	0	0.134291405	0.006559198	0.197667327
C12orf4	7.364596053	8.570633137	3.486046332	6.685501991	8.39163944	7.179100098	11.26961487	6.400490677	7.724248552	6.795846343	3.001575372	7.035227711	4.260997335	7.605256041	3.302509292	4.324143078	5.397907371	10.86594621	6.852851159	7.811003704	6.601524631	4.025244796	7.028253343	8.400186233	7.914472476	4.048466844	6.114791455
SCML1	20.56449157	1.139217018	0.4861295	0.05554022	0.594683568	0.3621956	0.299985805	0.104120153	0.62479794	0.527491379	0.381994814	0.320051334	0.388971871	3.629840006	0.242737075	0.632084851	0.183594354	1.382336209	0.450400625	0.108095054	0.297186593	0.166813705	2.228144767	0.373210914	1.915985171	0.332844996	12.57747886
WWC3	3.030302113	3.620092896	1.665705451	2.669082297	2.668416548	3.185385378	4.08096052	5.467730377	1.468584888	1.585001887	4.240141151	7.103819498	3.031474961	6.415580281	1.495240926	0.226183769	2.205541313	3.05368555	0.644413511	5.134603746	4.585004943	7.660005015	0.272590751	3.058376321	4.414319279	6.806155053	2.967543111
ARHGAP6	0.158672866	0.149964336	0.062365763	0.057218147	1.732923067	0.036305309	4.54846946	0.445565338	9.929514184	1.321755762	1.635139047	0.098916124	0.199216632	4.835776416	0.077608059	0.080836235	0.266101719	0.22485758	0.148914096	0.100224645	0.128162053	0.835207126	0.240688937	0.1858349	5.622474423	0.111815408	1.407169092
FAM184B	1.149130413	0.447952741	0.689144161	0.801324386	0.711144589	0.543621351	0.605267312	0.562517506	0.342406751	0.143595311	0.592730417	0.646179676	1.152656804	10.17532449	1.018522276	0.587404772	0.263680277	0.170822109	0.598790243	0.492884915	0.48540624	0.5176801	1.669491202	0.380987296	0.725903799	0.330916463	0.83341314
MAP4	5.019173169	6.268649007	10.23596955	10.88676724	11.1423237	12.2952407	14.12903978	7.760627497	13.59285765	14.64322274	8.843802851	4.709699724	11.71783189	11.88325689	8.168727314	13.42040502	6.008991703	4.274313298	13.24438979	12.43692811	6.354721465	6.831139135	8.537455329	6.369921486	5.116120984	6.029646714	4.649443478
GOPC	8.153255301	18.78091417	7.865850559	14.75506918	17.40641703	13.60378296	22.86698573	11.587003	29.67488764	10.26040982	7.146121765	18.48994733	10.40180613	3.75356129	3.310661187	7.015830074	8.64751951	9.343693639	13.69778151	12.49682842	10.76207057	5.50818997	3.610063912	15.88451399	16.10620927	12.96038578	10.17354265
ROS1	0	0	0	0	0	0	0	0	0	0.052607499	0.011810042	0	0.006871857	16.92678028	0.046580549	0	0.003914581	0	0.012953422	0	0.01709404	0.082517429	0.18726568	0.416667059	0.036640858	0	0
USP28	1.946465458	4.035259056	3.738071498	6.530674644	6.991882529	6.068855558	2.883409634	4.210991951	4.093185214	3.930730989	1.845011909	6.682354859	3.407583248	14.91020752	2.252691856	4.148090423	3.51718168	8.994791719	4.419780379	11.10853722	5.301140183	4.826183866	4.324890887	8.928232366	7.318977838	3.706952748	2.825295494
HDAC9	0.148291441	1.014023918	2.242311139	0.748425561	6.763999196	6.64958296	0.572941793	2.16704993	8.201315817	6.465398318	1.544257558	5.204241216	9.40647782	5.860475737	5.126273018	13.78932695	3.403686252	11.77052998	7.495237233	4.739755931	5.163359859	1.964680791	3.277718708	7.09824185	3.860533522	1.990015645	1.696399334
TSPAN17	1.022193355	3.224423891	0.84113709	1.170870914	3.022268882	2.17718496	2.697063737	15.13711667	1.568469202	3.736662374	6.885333835	1.433771674	1.663450644	9.441541527	1.296960878	0.964935088	2.816081365	8.407001285	3.003107352	2.706081436	4.057769528	4.474978348	3.431737843	3.081572339	5.517441123	0.7398222	0.799869271
NOP16	5.289539536	8.988972164	5.156987442	5.385808001	5.325690779	5.638023046	6.91384835	4.142222675	6.200472651	5.400161609	4.190670979	2.142201519	2.525493241	8.609334622	1.820116414	2.369782225	2.009159468	4.204556274	4.021838902	6.176332846	4.048275085	3.447642751	2.140107693	4.325830599	5.281911631	2.664895112	1.025221384
CC2D2A	1.368531514	2.40076488	0.815676766	1.897515052	1.824705311	5.647374898	1.808633913	3.917383767	4.913140252	2.329640446	0.287883945	1.919560239	5.435691815	8.950008796	1.460323555	0.533851814	3.435214007	4.660569481	2.754964036	2.980225154	3.109532256	3.567200955	0.570603199	2.711073472	1.670962629	5.769389322	1.294954591
RRM2B	3.092491719	12.41209018	5.854729643	6.522150261	9.355522742	8.454370215	9.194520569	12.25008519	8.609002724	8.975952373	4.683806634	14.06906588	5.790651871	8.257600975	5.590309109	5.211666733	5.448289488	10.52500626	10.46677792	5.915164819	9.915423304	5.323931636	11.96636725	12.27270964	6.062382162	9.030712651	4.731473074
ZNF800	39.3161417	19.93858118	17.45939715	15.69651027	10.41935076	16.13479579	17.7492439	11.23280157	24.90067314	14.77934404	10.89241431	13.8013843	14.17332116	5.98467099	23.39877214	19.75163103	11.43801011	16.04248694	14.71999952	9.829798752	9.148653371	6.561127401	17.61228384	16.7430124	18.73378002	8.946451768	32.00550735
TNFRSF17	0.514897937	5.998348607	0.894145729	4.261229923	8.684294709	6.945002981	3.249304374	4.250864043	3.339234776	0.737230601	1.913634071	3.225905482	1.083383834	12.89966006	0.362650098	0.94433713	1.371453255	4.383487753	0.964359904	1.707466992	1.834072638	2.213387773	2.225970863	5.670650786	2.032514745	2.782289035	2.125693008
SNX29	5.846477188	5.419164756	8.20176539	10.19573405	6.116955793	9.020012701	3.185014555	6.861775878	2.7036995	6.52603338	4.594936308	6.734284844	7.704611484	10.33443782	6.474719669	6.738739488	7.807734116	5.477425373	7.307442532	6.214218748	8.429480675	9.158387588	8.982462928	5.633661335	7.120727162	4.565726633	4.862937428
LMO3	0	0.568129932	0.388155477	0.376467035	0.081708048	0.376598315	0	0.162866609	0.045181941	0.480056136	0.05248514	0.21498527	0.171020066	3.038479539	0.036801625	0.095831052	0.24703504	0.134949956	0.299345518	0.222779886	0.258290573	0.059591452	0	0.461504288	0	0.21871863	0.00958732
MRPS10	12.14472601	18.33400012	15.43808835	16.7917525	17.40117949	12.37641943	19.58502284	14.99007924	18.65741777	17.40069006	14.17382208	11.42628561	11.25816367	10.41481005	11.15224603	13.26498562	10.93733971	34.6131357	13.07842211	17.49584511	15.5765169	10.4578808	16.84610844	19.2128386	23.3445016	7.424662382	13.4477638
GUCA1A	0.229363627	0	0.015805606	0.063804512	0.054897709	0.016868501	0	0	0.014166451	0	0.032912625	0.015319768	0.13405507	0.323730265	0.086541501	0	0	0	0	0	0.011909563	0	0	0.035728673	0	0.012468645	0.030060305
RSF1	18.86321437	11.34446006	8.728572287	11.07241119	12.45129183	9.388085975	19.21471135	7.734859007	15.28121628	6.478303295	5.701432595	11.08273473	7.568217763	5.655780252	5.115312431	8.62122851	5.126608733	4.508505254	8.300924055	9.157016477	5.908814157	4.323243401	3.896620273	8.270629318	5.913688106	13.93745425	16.79763061
VPS13D	14.9302427	7.583043298	7.443536447	8.886586346	14.21980538	13.97860899	6.440908231	12.67509024	5.507432759	10.01958379	6.746478047	14.57065753	14.58731365	14.18420385	11.29233654	10.43342646	11.78844406	15.04943264	13.89545119	17.25258587	13.79862864	11.92358826	11.79231408	16.49962601	9.39505979	7.553568445	8.144941583
CELF2	65.85247695	32.49608576	48.53182433	53.45852291	56.4744397	52.37121352	66.64056507	35.09689725	56.95480863	37.44894212	34.55601842	38.90019608	46.39002077	5.200082231	50.58356857	46.79965796	56.93242371	44.98732931	38.57498766	75.14805447	38.28085875	38.19966757	37.41323439	67.82250633	56.3274268	35.87645948	39.92979646
FAM120A	14.1077487	34.19345682	20.44350259	29.00941359	27.59217236	32.76456128	29.04951758	33.67327626	27.23557795	41.49703111	17.57582338	18.53366364	22.24933056	12.50103547	23.71680215	24.05845781	21.95330707	22.67070692	27.51759204	24.61476498	26.0267498	27.77120472	13.32568725	21.76934327	25.45149912	22.37411074	10.86497911
R3HDM1	7.120038404	16.28369119	12.27620123	14.23827015	16.95508348	11.70504838	21.33340653	10.90357468	21.9317569	10.11788249	8.933164928	10.77269886	8.902953031	10.57244046	6.303387201	12.66696199	6.278917769	6.905632369	10.22085319	12.69574564	7.258695937	5.271038494	6.459101057	8.124540963	8.654156634	12.75136008	11.34609053
COL9A2	1.165513931	0.976718053	2.870883086	4.394261412	3.379215554	3.319272838	0.96656092	4.28256003	0.439580088	2.981025023	0.435906834	0.869574033	3.492973989	23.0217972	2.674436924	3.965333781	3.178704897	3.534390395	17.19825631	0.387674	3.875764412	4.677333593	33.78390598	1.66297264	1.326648274	4.208692707	0.52325613
KITLG	0.008422585	1.205469897	0.024377059	0.049202996	0.084668989	0.390245506	0	0.262528901	0.021848982	1.416985731	0.059221509	0.196897908	0.098454167	5.367374755	0.170549286	0.19309069	0.196296845	0.281982458	0.19486497	0.805990462	2.718489615	0.081279003	0.03832835	0.266338398	0.017498643	0.160253735	0.046362147
ERCC8	0.92838484	3.940407351	2.484977284	3.021351528	3.490383245	2.814791696	3.992531838	1.725595207	2.912185966	1.28919456	1.295625187	2.406746128	1.861032329	1.414897518	1.086893169	2.024200986	1.625730371	1.619271391	2.354650828	2.736154869	1.720229139	0.944423878	0.692142672	2.655728266	2.694162982	2.315120744	0.933263518
ADAMTS6	1.256976179	1.37428598	0.147168372	0.190109883	0.279434573	1.118303845	1.551567665	0.318699589	0.638424781	0.320341688	1.513884696	4.085343075	0.171182657	11.24334298	0.601664669	0.783364309	0.755740397	1.149832797	1.889014182	4.341730719	1.428285405	0.738718861	0.694183927	4.604222456	1.838174687	0.756955197	1.449861338
H6PD	2.909681504	5.67275706	3.580558178	6.140807853	5.260098002	5.662746129	5.639852012	12.69985859	1.837307487	15.7030731	12.31017628	1.771945989	4.921604676	6.654766897	4.644557876	2.962544976	3.923563429	4.451074127	14.13816221	2.778068211	8.122406002	9.015313533	6.250559564	2.946561508	6.015993711	3.119020405	0.663490462
VAMP3	18.54894856	14.44827255	23.17137744	26.81050195	19.07372318	21.12648635	15.15534279	20.84547646	14.61720597	38.44575762	16.61497487	21.92268364	27.94127819	5.060665017	42.47579078	22.1388403	39.99588999	42.4003687	32.84450715	18.37167009	21.50488755	30.24708758	18.1220486	29.8385403	24.19489865	18.04645867	18.7188369
PER3	1.041642074	0.242551334	0.130267909	0.413182886	0.423732685	0.873891307	3.389316809	0.287084243	3.41934683	1.488353815	2.247598646	4.100563653	0.278095472	11.94766725	0.46984894	0.353777874	2.290641621	1.027137557	0.453369756	0.164486547	2.5427385	2.758370712	1.499588451	0.30849388	0.714687577	1.536582529	0.778653623
UTS2	0.495513882	0	1.15293656	4.937999519	3.874273892	1.710652314	1.298399898	1.841612081	1.260205725	5.807969562	1.346792704	0.87219294	0.919939703	10.42902298	0.975140426	4.510519912	5.395746862	9.702748794	2.890137372	1.242746472	3.517339526	2.812806548	3.647659713	1.652725111	0.726686518	0.110917393	0.053481525
TNFRSF9	0.164501544	0.136883939	0.095221689	0.104106591	0.578784627	0.228656598	0.091597065	0.138579812	0.135131975	0.161929093	0.214807455	0.038456138	0.461498097	4.098014071	0.448960707	0.113137652	0.131447125	3.139218307	0.072493496	0.046757831	0.221228466	1.508087514	1.066742411	0.143499485	0.495560787	0.913935576	0.520662084
EPN3	0	0.038630271	0	0.045200176	0.064817415	0.179248898	0.021541482	0.254207631	0.080285991	0.263111484	0.058289626	0.13023334	0.094966839	11.51593828	0.030653718	0.013303661	0.038641602	0.0888145	0.242944975	0.142952489	0.126553979	0.142545515	0.237668967	0.113898534	0.132619348	0.008832995	0.01064761
LTBP1	0.177810767	1.357274671	0.157819452	0.159272491	15.57078729	0.344188134	7.603802993	39.04772669	120.2530184	0.967439585	15.0671338	6.989988264	1.662787442	18.97813294	0.563556179	0.260887912	0.961421767	0.857229742	1.433963867	14.62314886	2.533456352	4.985458442	1.310834273	2.031934552	35.93689653	0.903976751	9.846324957
RCN1	2.86319867	9.931970479	7.080430964	5.780215124	5.364925248	5.703529995	2.082317546	3.800167079	2.091800604	5.410259307	6.996287983	4.535124145	3.770363089	2.045341549	4.064051053	4.567995944	1.922127618	2.325184254	6.295979861	6.654615876	2.463670918	2.429819538	3.696110291	4.676725082	1.044029588	1.743268225	1.983462555
ELN	0.031808972	0.052937343	0.207141947	0.387127956	0.293116343	0.253823204	0	0.053593191	0.02750516	0.061674261	0.071889948	0.007436102	0.260277343	21.9036732	0.035005501	0.145846346	0.031771722	0	1.147704295	0.030137884	0.01734244	0.027905506	4.188758839	0	0.123910998	0.006052188	0.021886573
RFC2	8.934911423	13.71580783	7.502551741	8.745344833	4.303506963	8.712874673	5.220784165	15.2729807	10.83275349	16.3014879	10.8742659	8.22237113	7.156273159	24.03760493	7.345981275	7.749084845	10.05771155	24.28350502	20.80723167	12.76545878	16.30662049	9.269285295	12.39692871	12.50059162	17.87552424	5.091053145	3.122682447
ARID1B	7.409615723	16.60834697	8.72476627	13.41480805	15.49758182	10.58145066	8.884727894	9.875861268	8.27253352	6.071332866	13.84880882	11.89113666	8.239698066	3.488990883	5.187044805	8.289934767	6.524312413	4.866252078	9.07588389	11.28517057	9.365740068	5.213646647	4.780522073	9.85871317	9.364830165	4.820868198	5.199537483
CLPTM1L	7.142253147	9.296570218	5.142843585	7.078243048	7.237768481	8.126218288	5.213689862	10.2924172	4.388679426	10.27388273	7.807413464	2.835642549	5.886135518	9.134647948	7.784462379	4.006565486	8.156811946	11.80131309	7.965434544	6.177281331	9.484823651	11.4184312	10.92175821	8.927912843	11.67196066	2.830224355	3.126129445
NEDD4L	0.099628681	0.163253879	0.028095662	0.053724009	1.369611726	0.145190714	1.812177706	0.09038556	0.156393094	0.258778637	0.181672441	0.50020973	0.03583354	3.54791845	0.314415252	0.014055521	0.224539924	0.755069439	0.601160026	0.832125378	0.191645564	0.35498927	0.392345133	0.292482207	1.249883796	0.142315957	0.437318945
FOXP3	1.388689414	0.225472598	0.490147934	0.659547615	1.267367392	0.610294289	0.471490404	1.141330037	0.380740573	0.980017807	1.003643099	0.079180267	1.979611492	10.27823361	1.476056994	0.892966231	0.327031161	0.388786479	1.567254878	0.481366261	0.898697291	0.668565652	3.198262363	0.443192999	0.844425746	1.005329945	1.320617587
PPP1R3F	0.799808913	0.980086501	0.36853273	0.9298145	0.76001602	0.958707287	0.553913273	0.744171689	0.578048134	0.769141337	1.342967424	0.357204646	0.36280518	5.956067505	0.262741156	0.191569076	0.691561099	0.84499044	1.078435961	0.260137159	1.726886575	0.963472978	0.461748061	1.041338203	1.78567692	0.472430061	0.284742087
HEXB	8.211877729	5.873557439	6.846648282	4.951433712	9.253794257	12.33940123	2.146987727	12.32574992	4.65877074	25.85066395	3.056575495	10.56333914	9.07530487	9.531253465	24.26713986	13.03247615	6.758885355	35.25818528	21.44678512	10.07116124	11.04518719	8.831483417	23.29665339	19.93132741	2.998644505	9.168469285	7.954382326
PTCD2	0.983554937	3.302433777	1.498238408	3.183668729	2.616375413	2.296330043	2.017690935	2.22405327	1.488336768	1.3279583	1.217604135	3.247247118	2.133009732	2.219320703	0.953266118	1.310374946	1.984913975	3.424920595	2.357298197	4.508192048	3.070052253	1.661378441	1.874743538	3.081026638	3.208527415	1.329662873	1.551374759
NEXMIF	0.038122813	1.273599765	0	0.012372532	0.009462565	0	0.01572399	0	0.003662747	0.007581142	0.004254793	0	0.044562919	3.186606176	0.014916917	0	0.00564121	0.0283628	0	0.004013336	0.175515948	0.00743212	0.004819003	0.009237678	0	0	0.058290874
JKAMP	2.414871325	12.07667519	5.215850089	10.1768197	12.41298195	11.09610018	21.29568602	9.442990839	7.511052089	16.34911252	6.9390785	10.60536489	4.76087007	6.113106508	5.574234211	6.224755582	8.576154354	12.26227342	18.72938206	11.44002884	9.895258566	6.081546405	12.08272605	14.81668062	10.42109534	5.211893544	2.402820393
DKK3	0.327785629	0.063036668	0.03794773	0.034041879	0.019526531	0.00899992	0.06489466	0.022090721	0.049128843	0.088649956	0.03073001	0.012260427	0.209460046	3.76285286	0.169300399	0.015029199	0.037833094	0.13377879	0.101115332	0.020704358	0.034947863	0.019170742	0.114359226	0.014296847	0.086260347	0.016631116	0.140334214
ARHGEF5	2.25469187	0.697642241	0.05199713	0.069967822	0.682274035	0.194228413	0.1833988	2.224799074	0.427209308	0.16612926	1.037641508	0.125997063	0.69302054	21.38884415	0.086992702	0.195637908	0.041870812	0.343702038	0.484929527	0.221283966	1.541078566	0.559515472	0.449656505	0.342824538	1.091762808	0.355499967	1.911913943
NFE2L3	6.509994742	8.678066355	3.772996214	7.662769189	5.20934987	6.190148046	3.155979765	3.642468741	3.822801705	4.55761309	1.768967561	5.678603377	7.084432839	2.759945335	9.794628803	12.52980433	7.294948864	10.07264631	7.252441033	4.764082896	3.752356373	3.558791868	8.166163215	12.78007901	7.784486478	3.799097273	2.295355442
MCUR1	0.819696774	5.399206968	3.546123603	4.981718739	6.23548667	4.850675834	4.708334151	4.804642376	7.371419113	2.913513347	4.212131377	3.76792444	2.571926154	3.452561632	2.149773554	2.739651496	2.091369983	4.250553517	3.31760074	5.215709804	2.747280673	3.164070684	1.28592501	3.631677728	9.232000124	1.654828168	2.517234172
LIMA1	0.373835055	7.410453882	3.133710812	4.553766881	7.079922454	2.891107219	6.583937662	4.150039112	2.147846481	5.402129205	2.962319386	5.189190991	2.51510411	9.11060639	1.331114937	4.913637821	2.041238455	6.0075576	7.788720885	6.194487228	3.599258745	2.361308844	3.468552721	4.08539853	7.102255645	2.124366919	1.112723456
LETMD1	6.645401502	12.775329	9.980328535	15.16737551	11.28394253	13.89867192	6.850555461	10.16733106	4.982095474	9.515916227	8.650640505	10.60525687	10.7557097	7.117174305	6.483678131	8.809178546	10.53480499	16.65829535	16.35130035	13.08510762	16.35045525	10.20803496	14.51922164	13.22647984	13.56338439	5.407075792	4.610210263
SLC4A8	0.151653533	0.485357449	0.858150931	0.902965587	0.94467765	1.438350376	0.525062799	0.953258973	0.186614527	0.744670103	0.705996016	0.269985268	0.787498731	6.160056085	1.281227921	0.865834495	0.996245609	1.322318791	1.731837047	1.621998359	0.799263239	0.644748001	0.282021905	2.019357871	0.684678333	0.474991355	0.232774456
LAMC3	0.070158372	0.22703225	0.654290924	2.812030949	0.019590971	0.060197471	0	0.059102995	0	0.003487942	0.064599173	0	0.362211988	18.81446442	0.051472459	0.026806751	0.085648706	0.039147581	0.077294497	0.044315062	1.253774904	1.990078726	0.033256994	0.012750248	0.042513343	0.120139208	0.005363708
PTGER3	0.384684526	0.054874483	0.021207102	0	0.153455741	0.016974927	8.272139652	0.203699208	21.5833248	3.147377752	0.033120276	0.025694038	0.025695399	6.344811691	0.082249309	0.018897914	0.051231206	0.03679708	0.006054465	0.21347826	0.183765427	0.062674417	0	0.053931135	8.20337192	0.012547311	0.05545826
TNIP3	0.975820177	0.092799205	0.147937777	0.325745096	0.420408968	0.086119796	0.051747822	0.046974453	0.337515968	0.091481947	0.084015424	0.130354923	0.032590456	11.84478007	0.085910541	0.079896488	0.111391709	3.466999194	0.092149308	0.145287269	0.162140324	0.244591874	0.11101573	0.273611682	0.144810719	0.116704387	0.703398312
MAPK9	4.867294839	5.924667049	4.791437347	5.108297548	6.916293932	5.948901629	3.477098252	5.781744729	3.845396393	5.410576959	3.892473836	6.112168392	4.850426171	6.289113052	4.901698998	4.562384782	4.410799654	6.648780636	6.661168676	5.811489273	5.595845296	3.583933301	3.950511192	6.567372933	4.358925544	2.411816029	3.999531155
COL23A1	0.611463448	0.385762115	5.401717347	7.809465907	0.763328776	0.135791629	0.022253107	11.0193268	0.093305528	3.018448263	2.68559925	0.818424966	16.14512821	24.73192388	1.150544665	1.29185601	3.951894939	2.500146501	6.366730036	0.022719221	1.751845018	8.73008942	11.49853805	0.091514254	19.59106314	2.582316702	0.120992901
BCAR1	0	0.031516489	0	0.005531482	0.025383004	0.005849605	0	0.114865023	0.024562984	0	0.034240007	0.005312541	0.013282055	9.810910304	0.035012351	0.006512272	0.01891544	0.097820014	0	0.005382818	0.008259921	0.004984101	0.006463404	0.024779751	0	0	0
FHIP1B	6.491298465	5.631543116	5.814396294	11.04678059	8.658605418	10.39547273	4.536031657	13.40553831	1.864629829	18.16888906	5.742751695	3.340040117	15.13697403	18.77663917	11.25454575	3.878830793	24.39578398	14.99955403	13.13352513	7.187547256	13.83482427	17.47219485	23.79028981	9.489833366	9.143984918	7.288432103	2.414556166
HERPUD1	19.58539723	9.553276663	10.28916246	5.719686298	29.17574997	10.92793635	5.652979305	10.16739162	11.83785774	19.402003	10.14238114	4.576137644	19.70788103	8.466422591	53.18287505	26.58035253	12.93851813	19.89980143	11.636162	10.14394604	5.703979362	11.43954309	37.91519607	19.28469585	9.191255349	7.268244521	22.21134095
HOMER3	1.80214278	1.016669255	6.306169034	12.49054434	0.835871895	4.748911988	0.198424619	10.8458789	0.092442093	13.93110722	1.227250435	0.913992952	11.33625504	5.669198893	5.969896737	1.032868736	7.057754144	1.154098613	5.788082375	2.532260369	5.451148095	10.33003616	6.567706182	2.164915345	0.285567415	2.510635605	0.294234343
RAD51	2.101331205	6.07290655	4.283401316	3.959852023	1.892819837	3.856071583	1.66701313	9.36497563	5.128677709	6.541058989	2.80861873	2.29771686	2.377074344	9.806531727	2.416932376	2.777760472	3.012894693	6.791965743	7.038550756	4.463553465	3.018131854	2.081330915	2.699078945	4.730457745	5.809191873	2.747104446	2.31646622
POLQ	0.369846395	10.38472946	5.472904141	7.534281322	2.942561026	5.290244846	2.724696072	8.522554312	18.48967803	6.439413662	1.588871767	7.438252021	4.955106578	16.01370942	4.453346162	5.980855372	3.398602268	11.90324727	8.469006268	8.205136427	3.805354847	2.341106392	3.281940624	6.427738001	4.911769905	6.270459092	1.06489081
PIK3CB	9.451309196	14.42760557	16.77018977	16.2691538	21.58243341	21.85773548	19.7194312	34.07711856	90.10531043	20.62145064	10.99991483	26.80654648	20.36620061	9.600359709	14.4764325	16.80068159	14.32235955	14.19219401	22.66108677	15.85716603	13.75562832	12.32027922	18.88879245	18.7219886	22.71699734	19.95089717	10.83543462
CYBA	14.94122065	42.24474841	30.08453588	30.95592712	39.83754429	53.0992213	9.959554763	51.7819122	12.86407777	82.27422501	85.36794392	4.13134543	34.91171748	12.04082954	27.4398366	19.5022636	80.52392083	75.10245071	24.30204048	18.43360998	64.59606892	92.78275429	43.37261387	37.36666717	37.25000004	9.109240055	2.535119618
THOC3	1.015240192	7.531704368	4.151709803	5.384950985	9.037986969	4.867753556	7.143615035	13.55652889	5.738952756	4.773081858	4.383515093	8.246557062	2.763168008	4.812106984	1.534152387	3.230672057	3.874584087	9.696807108	4.874677883	7.738305754	10.68476646	3.84177669	3.378817991	10.31024456	10.07402282	2.836951103	1.709881406
HEBP2	8.385569511	7.203194646	3.925659453	5.126749877	6.106998896	5.229268006	5.86580458	6.877061975	0.908010363	7.110986893	4.082205184	3.833316196	2.065473698	1.532004874	7.711503676	1.7013599	5.795622084	5.06578855	5.139300047	6.801828034	5.901307908	7.387529901	3.434621164	3.781900036	7.148052657	9.644048723	5.066955978
MPHOSPH9	8.911547077	16.3474016	15.29135657	16.76548082	14.42368394	14.11063889	13.49959756	16.16395649	13.13099631	12.96288794	11.32039074	22.63749996	14.75096437	7.681390118	10.36860236	18.40098155	9.483711061	15.93283768	27.51493303	19.28473273	11.79860393	7.671121832	18.55718559	15.20360092	11.62293499	8.97098667	11.14897743
PLEKHA5	2.16494993	3.831178688	5.764792356	4.005347659	8.108480791	5.318158183	12.67950422	2.838971122	12.1268624	1.53203811	4.937770453	6.986433098	7.373447606	8.489604566	2.341352305	10.22652558	3.854438459	0.743293575	2.202035324	7.047357203	2.383342384	1.294132551	4.164863463	3.905779993	2.857571325	3.156192024	4.24680385
PRSS8	0.80808688	0.214394757	0.152530742	0.205246784	0.37281234	0.271313543	0.065210953	0.281179602	0.1367122	0.450650274	0.282329478	0.016426911	0.533902883	16.79841398	0.912491643	0.100683003	0.198860722	0.050411558	0.445140523	0.116509512	0.357567103	0.431517616	0.579579411	0.249019842	0.437966026	0.080218441	0.225629114
SIKE1	5.887692802	14.35336093	7.399592777	9.617388144	12.11267246	11.59473354	15.40434504	9.807803951	11.56226565	11.03474565	8.470198697	11.80708626	11.56724545	3.310255343	8.45438808	9.279696478	7.374615253	11.54366798	13.43225205	11.40039846	9.075676712	4.737340814	6.04252717	14.03893155	12.28745241	5.715881499	10.85174976
RRP12	8.321255361	2.773770302	18.7810965	3.710858162	3.114131377	5.570956563	2.55895073	5.296225011	2.18298542	10.54278369	6.265747312	0.607366213	48.22657146	19.77944041	63.52775919	24.8995358	5.700137765	3.639898882	19.5369461	2.705441309	4.387575574	11.63823856	60.46069749	1.783983029	5.321380498	4.878019227	4.221782886
FNIP2	3.298211771	1.636922987	0.202028495	0.254860706	4.316560039	3.165612918	3.321417532	4.779159725	2.436304395	2.186286072	1.329003477	2.932826699	0.205842819	7.795593838	3.578325417	3.267819472	1.698673684	4.206548619	3.728069286	5.366058272	2.494479086	0.47180661	1.673086939	5.407585552	2.195114756	2.452204668	1.803276124
MSMO1	4.856054441	7.237839062	3.783259192	6.601373226	7.511733838	5.471616617	5.986054507	4.692899394	10.18856886	9.040951569	5.614014513	5.106338737	2.142034033	4.565003753	7.566363048	5.98643766	5.259140937	7.25682505	3.876216032	7.292057489	5.474932822	3.536719593	6.024905543	13.62738184	6.852816934	2.496395824	8.321655832
TTC17	21.22686802	22.61151566	19.36273527	29.068262	30.02445251	25.64288467	38.13586573	23.40093344	23.59164245	15.73564364	15.0246455	38.17540858	24.14211922	7.904712163	16.76542382	24.10362318	27.88424832	24.24338048	30.50673552	38.3998685	21.38367444	16.2353919	20.50145571	33.13492806	23.17013682	25.47908409	17.07998012
ALX4	0.164260264	0.091122111	0.299332297	0.222123706	0.265014608	0.065771544	0.186312941	0.176814483	0.236725916	0.108883223	0.164994146	0.068266193	0.298680408	5.036113678	0.329397674	0.156905151	0.066842481	0.052374501	0.080430185	0.146984674	0.152576324	0.176125795	0.477565087	0.189061888	0.331785202	0.083342016	0.117207371
FSTL4	0	0.017280297	0.007513021	0.053075352	0.008698341	0	0	0.04592276	0.040403198	5.2545257	0.015644654	0	0	12.612797	0	0	0.010371219	0.052144275	0.68637114	0.088540979	0.056610795	0.01366376	0	0	0.024268904	0.011853666	0.014288835
FOXN3	10.67358404	9.866747475	19.00351382	14.49334597	20.14377766	18.2166506	28.38553149	15.71765664	13.74285413	11.22310598	14.63232352	21.23223184	18.63833859	4.821063353	10.91498275	15.40894956	15.12582361	14.57972244	15.45529937	19.39997237	11.54663804	11.40258413	7.633334585	15.42446269	12.66463864	15.11263697	14.47326616
METTL24	1.170759076	0.422910399	0.341473558	0.410890089	0.532198419	0.336403351	0.202138666	0.630756535	0.670978303	0.349227551	0.082045799	0.381896801	0.811573676	4.765182291	0.527349354	0.780234263	0.371665976	0.260440018	0.40495048	0.503033386	0.168235368	0.143314655	0.108413121	0.564083058	0.325256418	0.372987542	1.336348523
AKR7A2	1.263222061	11.76629409	5.668339988	7.179262912	8.728293403	8.953296069	6.924769043	13.38870272	3.099100186	22.71366457	10.82962277	3.406344869	5.80345531	25.64541352	5.689977996	2.997003044	15.55171329	72.33165924	21.42586219	7.904833133	34.06208539	13.78812788	9.224334748	15.98461458	24.44402497	1.274409045	1.670974467
MRTO4	4.78456217	14.51869459	9.093727156	8.73948327	7.216886601	10.02105132	9.146052995	11.36842413	6.930697613	10.88083336	11.19331861	4.072505056	7.122481052	11.60142012	3.834269263	6.703140294	6.698712113	18.38496626	10.1594912	15.49813545	13.1989265	9.811918803	6.490008637	9.430985768	14.71934673	2.303089438	1.669487723
NNAT	6.803122896	2.92319823	4.097326932	4.900801059	6.896016939	4.656290231	4.963196298	5.565465339	3.740411966	6.052751994	5.253513745	1.875374789	6.067710311	3.441221748	6.439495106	4.823162811	2.723299578	2.482645941	6.758586606	3.725849719	4.716778229	6.451253302	5.547516788	2.830065755	7.026185582	9.756691134	4.581765023
USE1	2.880759705	7.22713413	6.59544351	6.907343686	5.883080265	4.714784289	8.538986657	4.763081045	6.078753425	6.617941094	10.55959139	3.920058342	5.729619426	18.2362469	4.031424203	3.351406248	4.924481885	6.045861649	6.34754957	4.175603153	6.876290433	6.431272165	3.766497495	4.922796776	7.056970052	3.125059899	1.814499868
MCF2L2	0.445444409	0.158259437	0.168999803	0.567707094	0.184481958	0.110795457	0.051092426	0.185518049	0.114686928	0.074647364	0.138252253	0.067862084	0.114084544	4.96082617	0.125581315	0.129083863	0.256622125	0.155594953	0.099253329	0.796665312	0.161905953	0.144896441	0.31032355	0.141895045	0.161173692	0.133319689	0.431616697
NRIP2	5.868811812	4.450800245	6.038202193	9.366724598	8.608899775	7.935808636	4.170986629	9.465606868	1.718349172	4.021987221	9.290272708	2.500813339	8.705549063	11.50764292	5.166861779	5.577637993	3.029905279	2.416076318	11.27414904	7.021002331	7.925022468	7.73921631	12.27591748	3.868003387	7.948574947	2.374625495	3.203227827
LAMA3	0.003607271	0.184101717	0.180965901	0.101852489	0.092670829	0.167136483	0.01339057	0.282612712	0	0.176467027	0.0289871	0.020238843	0.151799364	19.10294577	0.053988883	0.008269794	0.319470134	0.055208682	0.373573174	0.263167711	0.052445479	0.177217685	2.248920184	0.055067729	0.007494414	0.219629912	0.016546862
AP5M1	4.785042755	5.910194061	3.566841796	6.566194444	6.999208392	6.489170848	6.839786956	5.174054338	5.310868366	4.267644423	3.080625773	8.03302326	3.969799969	2.807449689	2.668290923	4.109102336	6.18279812	8.866294224	5.010817076	7.340573587	6.76137309	3.648460067	3.744882074	10.72422776	8.656969208	2.844343162	4.953346736
ANAPC4	3.840326561	12.57203586	7.633424165	12.70051787	10.96287482	12.70807266	8.717606741	8.847944924	8.098436823	9.989417703	4.619108337	11.2524562	9.052010227	9.022347208	5.501074117	8.015416596	7.699708703	7.823757738	16.49835928	10.2305807	7.900436484	6.085244729	12.05271247	14.26977466	7.365990594	5.466120569	5.42325218
KCNQ1	1.395233619	0.655928015	0.239551486	0.161171353	2.443279253	1.594836657	0.087783975	2.360713362	0.173811451	13.60717946	0.047507364	0.309584095	0.953680076	17.71510291	2.290151777	0.528585765	0.897572716	1.560819385	5.523315521	0.134434053	3.481122032	0.663873256	2.448223372	1.005657056	1.916101362	0.548930679	0.748481196
TRAPPC3	4.208235877	9.716066229	5.832524171	8.281109309	7.927818556	8.406463318	7.920717946	9.549335615	5.073894814	8.857688765	9.912700447	5.944217756	6.99764318	6.629789705	5.139899369	5.825883366	10.46880197	17.33471998	8.815451615	10.40310694	16.90067218	11.54343269	9.20426479	13.81459721	11.97540715	3.214025647	2.283799085
THRAP3	68.43904475	48.14394898	57.34193609	56.84573122	58.51060619	58.50753918	80.76590655	65.17273192	68.16944033	55.49414192	48.36939128	41.37389034	46.84060248	16.88607535	38.95357621	53.06538194	33.13432517	40.61806243	56.54106776	66.92076828	49.60628032	49.42339478	44.52965604	41.46062683	40.92419032	70.3477772	50.36381225
PHPT1	3.566275105	23.34468965	7.569238197	15.1515926	6.699314081	7.610917119	3.730818936	16.14134146	3.139819763	24.21572332	19.89753996	2.455629599	10.91448726	17.18267811	6.821764421	4.496695279	17.87525968	36.22210111	11.82276949	6.727123365	24.20426506	15.78539357	10.73321608	8.873322283	16.4687248	2.04796718	0.535379256
ENTPD2	0.079185062	0.02196365	0.019098441	0	0.110557886	0.020382772	0	0.016676821	0	0.023620235	0	0	0.046280917	16.6388685	0.034856993	0.022691813	0.013182055	0.037872319	0	0	0.086344329	0.052100849	0.180172283	0	0	0	0
LY75	2.077427509	4.695356962	5.66901594	4.987277342	4.289419962	5.298548576	2.48975492	3.105127385	0.692876994	3.643713057	3.314886356	7.515055326	6.993700979	0.154984519	3.370499046	5.803537518	4.331798577	5.808207277	5.277162168	4.605797674	3.53810719	3.910551822	4.335184535	5.57898864	1.86822603	5.709888811	2.711777512
ARID4B	62.69285776	13.88202663	18.31380603	18.65704325	19.16823931	14.34558412	19.61400646	11.7293487	15.08406503	10.33940452	9.970046541	18.88953849	18.10159394	6.881466056	21.04640891	30.65921551	8.293944994	9.724700441	14.0032009	14.44400191	9.548483466	6.860956681	25.25291982	15.65051711	8.952650364	33.12964989	63.47792807
OPN3	0.196474213	3.051791396	0.676958703	2.609791303	0.548633118	2.413092567	2.135903859	1.040375656	2.160041342	1.892155922	0.479283477	1.1285782	1.017086536	4.951950408	0.77838549	1.01345391	1.513883316	3.288911938	2.535656625	1.422736325	3.988903952	0.960312096	0.718463587	2.341312211	2.27421268	1.13215563	0.527871551
SDCCAG8	3.447474415	20.355982	31.57283483	26.71869408	14.02042708	17.2626492	17.08141532	11.9396131	10.38687563	10.75228987	12.75641028	13.45510973	26.86572014	10.48725007	5.369850507	19.12816218	15.43497053	7.788558833	20.42984148	14.92661804	13.20170872	9.900434127	5.810479934	14.20129133	8.162306122	20.69853626	7.442877324
PTPRN	0.025406972	0.00704716	0	0	0.021283871	0.006539927	0.047156681	0.053508515	0.197724257	0.011368028	0.019140364	0.190063435	0.111371191	13.12031899	0.117432651	0.021842387	0.008459073	0.006075773	0.034989037	0.024072213	0.027704063	0.044578266	0.079487772	0	0.131962904	0.009668201	0.023308793
HHAT	0.165162521	2.225121041	1.122971085	1.225200265	2.670559426	0.906964358	3.153089413	1.285357471	0.14281573	1.435769078	2.662306966	2.323993856	1.36983157	7.826004299	0.678570452	2.524272125	1.880124132	1.504633904	3.682563215	2.190799634	2.246901629	0.731372032	1.592674175	1.878134546	1.045757854	0.73624111	0.483430325
KIF1B	2.730263877	1.688980847	6.222804977	3.763524522	7.578452139	5.957967827	1.258774777	5.902117651	2.401124608	4.905589427	2.704453609	1.589535808	3.436464424	10.05091872	7.587817068	6.302598967	2.789089463	3.432997604	5.958220427	9.555824041	4.557711	7.635073947	7.93089188	3.888017856	2.494506786	12.65355995	3.906726326
FOXC1	0.301789916	2.795112984	0.037976312	0.242731075	10.56692455	0.040530143	0	6.466402612	0.249611223	0.039139732	0.540376885	0.049078645	0.184054664	4.037310373	0.150174744	0.240648302	0.323279733	0.326331408	0.072279637	0.111887744	0.200306703	0.046044436	0.567250923	0.171691388	0.027260627	0.499309277	9.931108224
TBC1D22A	3.638192292	7.112999401	5.710775218	8.089757897	10.12631191	13.40453952	8.376969556	9.418340283	5.076013819	9.29788461	5.827361437	2.923928371	8.022838349	11.40813099	6.293539991	6.402037185	7.634530633	6.631040513	9.305638148	6.726424059	7.955699844	9.428538132	8.08792191	8.566848408	17.36448083	5.941925075	4.663815342
SYNE2	35.33617772	3.732524123	3.987282785	1.87283171	5.215268206	3.270969172	2.326184458	1.402751542	9.824732695	0.655197113	1.015552674	3.195681213	4.323309013	13.92810617	1.943735993	1.329237172	8.267017358	12.58940077	0.446616635	2.509568594	3.701820642	33.51765977	1.530565185	7.585030847	6.949141471	80.87992489	34.57684767
PLEKHH1	0.376472753	0.230265383	0.162975244	0.16917506	0.366593123	0.193813285	0.268751272	0.134178482	0.250411769	0.397364435	0.329673378	0.171505569	0.547267144	13.41354033	0.92634359	0.08298816	0.134985806	0.544790585	0.255240306	0.128044255	0.119293605	0.067748425	0.439282256	0.205255088	0.376035777	0.07714024	0.478222032
ATP9A	0.349579536	0.754158781	1.16166214	0.466421812	1.352166905	0.193299276	0.096124159	0.654430415	0.470214554	0.587038777	4.766419197	0.417692826	0.128644095	14.72452548	0.199478891	0.096467611	0.370723878	2.40885402	0.613366093	0.085870383	0.800019298	1.760573701	0.478718626	0.381185506	0.531261433	0.576448943	0.522638973
SPO11	0	0	0	0	0	0	0	0	0	0	0	0	0	20.04947202	0	0	0	0	0	0	0.062520304	0	0	0	0	0	0
CBLN4	0	0	0	0	0	0	0	0	0	0	0	0	0	4.595648627	0	0	0	0	0.018255536	0	0	0	0	0	0	0	0
CHRDL2	0.100697766	0	0.064765426	0.01634043	0.056237537	0.051840577	0.031150062	0.014138345	0	0.040049725	0	0.015693661	0.196181152	23.65241069	0.044326812	0	0.022351077	0	0.055470095	0	0.012200226	0.058893702	0.51552185	0	0.01743402	0	0.046190931
FAM168A	4.565565474	6.778405183	7.856731035	12.52263664	20.575794	16.31986333	9.937497682	16.12697388	7.093499416	15.71388052	5.797350086	8.662399494	11.53343693	3.722349792	8.925723808	9.980599988	12.36355458	9.849972246	15.53517138	13.3915032	21.42591767	16.74203	6.181643175	11.62577129	13.01654843	12.95069622	3.775146692
RELT	23.07744758	3.008384633	3.569405087	3.914794065	9.453905431	6.56650106	3.496248294	10.11186222	2.541855519	12.68414663	7.772103412	1.176925657	10.79234783	6.384476747	32.38708771	11.75470397	4.736080068	3.829958418	9.017786042	1.888783593	12.26265311	8.329398953	23.11196577	4.365920238	9.520631869	4.165861504	4.579957388
GALC	4.717247847	5.087376127	8.540541547	15.61422678	5.875587031	9.674070494	8.870664502	7.398804123	11.00926273	12.08082472	6.904859663	8.096643068	7.572866223	8.459454522	9.262355916	19.13873874	10.10540753	13.82632017	6.46213435	8.218452317	5.442666565	6.90862202	5.490226064	10.26210122	18.49680687	10.59327625	6.690827721
NOP58	66.16572171	35.45633511	45.09145416	24.24532488	26.12056687	27.05318104	41.41961109	24.00361912	59.47706816	21.68415535	37.39151689	25.88292156	44.12943407	13.61957578	33.64413176	48.90952096	11.38407783	22.85803842	28.54276952	26.66391719	17.1507159	9.326592951	33.50577104	21.49640591	16.58202156	35.99671869	89.09731218
SZRD1	25.29346536	13.85405175	20.52095666	15.11929455	14.41514428	13.53773714	16.18051924	18.92168514	11.26438953	16.10220643	27.31057304	4.79219279	19.56915676	5.934429065	30.03052729	12.56998202	10.53852793	14.0212239	11.48645069	12.34258826	13.0831141	17.62595219	17.61638105	9.373690818	22.16460285	7.666454875	12.80047921
KCNH2	0.050761063	0.458594434	0.083951521	0.162388548	0.275389922	0.126929212	25.38427048	20.41592704	2.200920359	0.211982355	3.153962949	0.515349606	0.703557275	10.05597042	0.47881814	1.421394772	1.067148387	1.019667661	0.167772601	1.058075147	0.500789918	0.973339566	0.214496765	0.324195443	15.48008905	0.380806635	0.119749044
CUL1	11.56765589	19.14646293	16.22373923	22.31694204	10.17899426	30.30081745	17.10138391	12.26854883	20.95198249	9.146355929	9.634314947	12.34698787	14.11032933	14.23053152	11.69119674	11.94664937	17.62661782	24.03250411	18.38833661	27.50123979	11.62071553	11.45114411	5.427299472	29.07007703	11.93794526	11.75431041	8.533774566
FAM114A2	2.595881276	5.866850239	2.573941658	5.842739502	5.763179376	4.693880955	7.301492341	11.41335723	4.205261876	5.530241983	4.056078679	9.529774209	4.354932845	6.066920418	1.798691391	3.36129657	4.353412708	7.196379321	5.869897703	6.459999676	7.600630624	5.074780797	6.57188276	6.980346357	4.394431455	5.341542219	3.403201665
CYFIP2	23.70664066	16.86276086	10.56617882	8.95246046	19.24503384	9.380191492	13.20392901	14.51064482	6.026611565	5.527108106	20.73722691	6.521904648	14.11175612	12.9041771	4.233839712	10.51129399	20.55948605	20.80040995	1.069508668	11.79661587	24.6050905	33.96074057	2.775181761	11.81217559	18.87050165	21.43332493	12.47751783
TAB2	69.17099936	20.84566258	25.50793195	24.35081647	40.42453327	31.73930156	54.59393911	20.12505307	40.16212656	14.6995881	23.83667154	29.1058264	23.0766875	6.782275568	28.87938977	33.4128327	21.02611298	23.08791744	14.67158732	36.83221392	16.76322216	18.14749448	33.40306501	32.69885482	32.64522914	35.15404084	50.99848535
GINM1	24.80709608	10.12787838	21.13153369	6.535779762	13.56884305	10.09246184	7.372098218	9.411952784	9.841590611	13.2197734	18.19848761	8.57941065	14.30882542	9.736881433	21.18561577	16.42766248	5.568100215	6.487780776	12.46242934	8.736918878	4.9979935	4.075444153	22.25007578	8.282144551	11.09919456	4.560864034	25.69915609
EIF2AK2	24.04266835	18.31572593	15.01723082	12.21845424	17.91542656	17.4021152	25.25232991	15.55060624	33.9956047	9.114037804	13.11915257	22.20762543	35.87064633	3.435558734	19.157449	18.26069996	9.747076479	8.294161465	17.87441894	17.78575349	9.053792788	8.595601393	9.853804343	15.67200549	16.4600214	34.71840829	26.14535627
USP36	30.83065972	6.343274684	19.0332479	7.301310928	7.286586502	9.428016324	5.640705208	8.944058259	5.728708418	10.50839278	15.05943464	2.404223505	18.14467598	10.54059267	30.84127513	11.28455617	4.268886843	4.886424003	9.907956043	7.505744155	9.070579326	8.31500089	40.36702751	5.262819244	7.327242721	5.981909375	21.39965201
KMT2C	29.63991213	9.175749226	12.62246416	13.69772983	9.949139859	15.97402029	12.3266336	15.19825627	24.39899189	11.30507475	7.46449725	18.98272189	17.99659528	6.299883902	20.06746168	23.10219102	13.69978522	10.18167495	18.00053592	21.24618322	12.51492403	11.64490411	18.14748674	17.75173367	9.53289355	13.17403454	14.7151147
MCOLN3	0.055228711	0.017507257	0.015223395	0.038408891	0.141001362	0.008123569	0.05857566	0.013293118	0.607185534	11.10835713	0	0.066399539	0.036890586	4.844119894	0.00694614	0.009043839	0.031522306	0.347162927	0.017384649	0.044851941	0.051618892	0.083059324	0.107711691	0.154856612	0.057371191	0.042032735	0.05066777
CCDC85A	0	0	0	0	0	0	0.282940085	0	0.010984681	0.075786852	0	0	0.044548476	6.652051037	0.011184062	0	0	0	0	0	0	0.022289133	0	0	0.01319629	0	0.093235171
PUM2	49.61491209	53.02514921	44.17618207	46.90478529	47.33457596	53.20052774	45.23664803	43.79305787	64.49554602	38.32355247	35.48671941	66.41531706	42.84859842	9.452070337	34.88640342	40.08372523	50.50060758	57.53071042	53.94267386	60.41600848	50.22467101	34.13162549	50.12326205	66.86534732	52.47443421	34.13605075	38.63077034
MRPL43	1.270767533	5.380296291	2.649228124	4.323299592	4.241863214	3.428954275	3.768356522	5.647932931	2.450265398	3.999728418	5.457903045	3.469255285	1.809845145	7.524860941	1.787468175	1.490125326	3.851606493	5.407125652	3.29890486	3.847288677	4.746283559	3.587939934	2.326428023	4.539229024	8.496965236	1.522965862	0.830817098
ITIH4	0.235566635	0.074673582	0.205618759	0.196590207	0.28817664	0.103948202	0.187381762	0.103948244	0.058198297	0.334607328	0.236619099	0.073425719	0.144236728	1.108284552	0.069130418	0.141440278	0.134451873	0.05365042	0.580846549	0.127537779	0.236478565	0.236181567	0.1276172	0.02446329	0.116526161	0.281728749	0.092619807
ITIH1	0.01150895	0	0.055516279	0.056027415	0.038565006	0.071099563	0.021361218	0.009695399	0	0.041196271	0.034681108	0.0538098	0.161437949	19.77713684	0.273574816	0.343000673	0.076636482	0.176142564	0.139475347	0.054521628	0.02509899	0.201932379	0.235680106	0.200791837	0.035866244	0.026277237	0
HPF1	0.698298644	12.31447189	5.992236588	6.61994249	9.113328522	11.5416374	19.98690482	13.31330988	22.97684711	10.26134788	3.987010432	13.05950988	4.553886025	13.20183014	4.52993837	7.330317358	3.915682289	6.644434751	14.13129935	21.24127362	9.431083783	3.385455982	6.020947172	13.46533779	7.712016031	9.901787534	4.416983447
ZFR	46.22625317	27.05236618	25.02005773	25.50592679	25.23443334	24.56480802	40.29901571	24.23392506	33.7781031	29.75584545	20.87110556	26.17085216	29.33188973	10.63268516	30.36836391	33.01885026	20.31706926	44.65342769	24.29482038	27.57744539	22.78592532	15.62825394	23.93728875	26.20015608	25.42491905	27.57990212	32.92715527
ZNF280C	4.676323493	6.58852679	6.03342728	6.319370576	5.550492157	6.276733706	6.483484396	2.733876709	5.017971821	3.536007311	3.893596216	4.425490617	6.151230825	7.459127811	3.511853348	7.091118217	3.586610477	3.99888577	4.791956051	5.380840352	3.153671688	2.332967708	4.794493994	4.435616897	4.693856183	3.936333433	3.928320603
NPFFR2	0	0	0	0	0	0	0	0	0	0	0	0	0	11.20189441	0	0	0	0	0	0	0.045608049	0	0	0	0	0	0
PHF21B	0.017400413	0	0	0	0	0	0	0	0	0	0	0	0	7.171354073	0.007659602	0	0	0.024966603	0.019170288	0.00824314	0	0	0.029693784	0	0	0	0.023945157
TRAF1	31.1751375	3.096109189	1.317946034	2.52374215	4.395046468	3.822999359	1.560342504	1.681989243	1.181265492	2.082760175	2.193182347	0.884377773	4.039964242	8.594293585	5.36592106	3.493200832	2.760103296	9.62748878	3.833385115	3.728122187	3.904399494	5.982052745	11.03857129	5.932987187	7.338063193	1.377372976	14.9537258
RC3H2	13.1344617	15.61552277	10.40839432	18.09085262	22.32904052	15.84578554	15.30981221	13.43306859	13.70228889	6.805765475	9.211592855	18.42717846	12.04064321	6.67597432	6.589518187	8.957722268	13.77518523	14.28018656	13.14588011	17.53612753	14.85095572	11.47507334	13.49772896	22.37499252	16.1276974	8.634021654	9.524551667
IL17RB	0.63524941	2.133446811	2.633627328	18.90601688	3.010777435	2.775378294	4.620626607	3.268744478	5.478144094	0.870627603	0.827789288	5.667257364	6.18133038	11.87400923	1.14876924	1.554732112	22.87649583	3.136783554	1.664540207	4.034199279	3.694311884	1.717068701	0.605506719	3.669348784	3.085443554	1.176001292	0.614290829
TRAF3IP2	6.121927793	5.060987562	7.180877929	9.386826453	5.391730131	5.783724979	3.536954758	4.866385638	3.111867576	2.998638561	3.908327212	3.644610038	5.394246397	5.304353622	4.203033312	2.99113327	3.753745619	1.803782881	5.245000201	5.84434865	5.492863967	5.341545007	5.159322935	3.37391064	3.876346168	3.198775311	2.64980196
GYG2	0.014433068	0.256212258	0.362031756	0.323207475	0.112847817	0.104024754	2.009140272	0.656572089	1.210584037	0.404694673	0.217463286	0	0.202455048	8.861488588	0.063533873	0.314338953	0.230658667	0.607463216	2.49647599	0.464944063	0.020983985	0.063309509	0.065680037	0.094427893	0.689676547	0.087876227	0.039723436
DCBLD2	0.352120806	1.511286059	1.832637635	2.941173069	0.212177049	0.744188033	19.47765312	0.581559762	40.91225711	0.679961247	0.074461897	3.816890377	1.023596029	4.933965346	0.330399798	0.270853344	1.29268284	0.265912029	1.618103989	3.718130471	0.279547419	0.406460521	0.247736889	0.742652772	9.895327248	0.895642214	0.212527423
SERPINB3	0	0.067936774	0	0	0	0	0	0	0	0	0	0	0	14.51950152	0.026954441	0.035094544	0	0	0	0	0.044512601	0	0	0	0	0	0
SOAT1	17.94296191	9.039053232	13.11420828	10.53275415	7.299945448	11.66854801	4.458874538	7.234097629	4.819080662	14.34532264	6.887007955	6.732278165	7.255896424	5.470453902	17.48492467	11.51947221	9.379526414	28.46052081	9.501801652	9.556940158	10.92832004	6.944399754	7.57958173	14.4318846	7.075852782	7.324728107	9.534480817
PKP2	0.022494465	0.008319087	0.086806113	1.211873795	0.016750234	0.023160912	5.51112077	0.018949845	6.003851503	0.026839636	0.015063311	0	0.017529644	10.20740635	0.052810595	0.197682481	2.361649392	0.078896137	1.594339467	2.230730908	0.474212468	0.210496398	0.366806986	0.065408589	1.246244788	1.84893724	0.061910428
MSH4	0.271699202	0.461035153	0.262121722	0.637996342	0.464140262	0.427851224	0.593280076	0.134638551	1.976241515	0.257438897	0.208698252	0.044834918	0.168139846	17.08759078	0.351767822	0.238159947	0.564046849	0.733819618	1.267771574	0.317996146	0.790037405	0.266399446	0.69093591	0.766800691	1.095752155	0.121636015	0.131961982
F7	0.013756815	0	0.079631299	0.026788154	0.015365771	0	0.025533375	0	0.047581971	0	0	0.025727855	0.048242283	11.39763535	0.024222812	0	0.027481411	0	0.015156083	0	0	0	0	0.015000588	0.042871444	0.010469854	0
GDI2	23.18315477	103.3293882	86.29804578	104.0929172	94.68360204	88.17343894	88.23701019	83.77229197	57.86705796	80.97870384	62.65176117	110.8369982	69.52626968	7.587287921	73.36196045	94.24782224	79.30066156	149.4767665	92.6567206	113.8324402	123.574205	72.71672082	62.62849251	131.3411729	99.11512751	59.54064328	26.151353
PRDM1	9.786569741	4.054587443	1.322121408	1.055373895	3.563010411	2.535073353	2.284919331	1.65671241	6.005378761	2.364962956	1.524317766	0.818121016	1.095109346	12.64373941	5.071460145	1.748378989	1.495138021	6.117473654	0.93830748	2.508838166	5.594600832	2.567529817	2.56325101	4.626519076	1.954423389	2.139009877	4.013273408
ATG5	8.141988663	7.239032677	5.92021275	6.973505982	5.646487424	6.746535485	7.049961301	5.97145187	6.377082207	7.250221887	4.74363761	9.367841868	7.31361252	3.834958526	8.250289725	5.773471396	6.320113749	9.070068869	6.964336682	8.02071674	6.805551583	3.810594334	7.181084141	11.35713736	10.43549575	3.812208233	6.943930493
TMCC3	5.674037688	0.21370038	0.727805454	0.242230813	2.115540088	1.966662099	0.417081724	1.791631393	0.6731457	0.560182612	0.161227387	0.953086257	1.482240184	5.63539865	2.006632317	0.413972267	1.507029581	0.806066255	0.008841824	1.186207105	1.528527982	2.844424705	0.228258804	3.719222065	1.267200532	1.869033012	1.104411549
PITHD1	24.17093941	16.43726024	15.33711157	12.20000705	18.83137101	20.55348873	20.89121253	30.53308646	13.37220359	14.36258148	24.01319076	70.0328435	23.05313609	6.46667752	27.56862539	21.58614854	28.98717611	18.47360495	16.66660662	14.74330564	33.77799677	20.10761879	18.30494012	17.57084501	26.33279967	12.73970733	47.92412222
MTA3	3.650446306	1.331769459	1.901468222	0.403994733	2.780792074	1.9276169	0.375902929	1.273365093	0.781658681	0.780941245	0.168700536	0.512719918	0.715998159	4.880432637	1.509064009	0.328409303	0.328928415	1.960912713	2.753728473	2.326060657	2.057573928	1.200387792	0.916017683	2.052186751	1.421380169	1.289491222	2.58311214
USP13	0.211836606	2.05840297	1.532769753	1.696580167	1.732613229	1.924317079	0.342447031	0.339641941	0.31021526	0.617622214	0.772196548	0.523972931	0.966525639	0.812583465	0.848271913	0.936037292	1.246779762	2.150521812	1.042697087	3.030039489	1.525025095	0.827291717	0.295418466	2.417933729	0.968949009	0.418656597	0.354204962
ATP11B	64.22548902	22.41855859	3.616708793	18.79837055	28.96806751	22.25167767	38.85542134	22.18352952	67.31670015	16.86711581	9.194022042	27.086791	3.198506576	8.350367194	50.44357464	38.32261179	17.3264466	20.46564565	22.96349643	22.94458719	18.1831551	16.51393305	41.61397266	28.50912415	22.01246667	25.49633611	50.14335062
LAMC2	0.046317998	0	0	0	0	0	0	0	0	0.087503029	0	0.028874482	0	14.25709386	0.04757439	0	0	0.036921316	0.017009737	0	0.005611744	0	0	0.008417612	0	0.035251087	0
CDK14	3.306881921	5.569508426	15.62103865	10.83380977	3.127951543	1.104277437	1.313256773	7.202903445	4.302062539	0.626506802	4.107183256	10.5094658	6.433819162	5.997221961	10.32744607	5.993199865	4.870203088	2.749993462	3.65144531	8.672628053	2.441808265	7.350696889	3.660447575	4.255566506	2.290110222	11.86957417	2.972294603
SEC61A1	28.53017289	31.29138523	23.2322656	25.84780606	28.97340956	27.27636667	14.63381566	34.13026331	26.07246686	35.71440693	26.4967204	17.1466506	28.08334032	8.616427862	36.58091201	16.97777985	45.68332221	77.9500482	29.74447579	30.03007572	53.38461428	40.9476738	27.47316671	42.5193537	43.64223685	8.469327009	9.103575542
PPP1R12A	27.28080217	17.2280621	16.62955216	18.44677239	28.56732276	20.68693345	34.07799954	23.90970264	35.70254806	19.19498517	13.71683039	27.73038169	21.87920216	6.581208876	15.7029227	25.47435273	12.03531439	9.944356797	18.70895413	19.32413966	12.24220518	12.14620794	14.46329052	18.21919887	19.33813133	51.81072954	29.25509489
RASGRF1	0.041906097	0.546306448	0.348699209	0.265207289	0.181378318	0.118656051	0.009722491	0.061779622	0.031706609	0.028125528	0.057878321	0.039186177	0.012246329	13.31187111	0.069175951	0.036026693	0.090690216	0.060128048	0.028855347	0.094298317	0.121853077	0.151649658	0.005959392	0.09138977	0.021765877	0.139533346	0.024028359
CAMK2B	0.012810918	0	0.030898323	0.112258092	0.014309245	0	0.02377774	0.032376619	0	0.026749721	0.006434077	0.005989712	0.052412756	15.84408063	0.062032546	0	0.008530611	0.042890088	0.042341924	0	0.018625569	0.061813484	0.080159993	0	0.039923671	0	0.011752957
CROCC	1.460395592	0.352804279	1.051006037	1.066416036	2.459953448	0.218273656	0.8525184	0.59033126	0.300424525	2.582124223	3.377465795	0.165194571	1.658916661	16.85565134	0.285140024	0.33750077	0.423489312	0.337970444	2.355019618	0.217593822	0.873269515	1.141698369	1.487258753	0.488003349	1.04602942	0.233047753	0.442995753
POLR3E	18.86968497	5.238490334	5.793556164	4.114284582	5.2122344	4.725296496	3.405168707	5.332785187	3.625377791	4.203834196	7.852762956	1.962839249	4.501631524	9.552960695	6.533536619	4.269103669	2.659756915	3.019724585	4.898314663	4.003709498	4.745934325	3.537980456	11.86504568	3.496370408	6.879193063	1.652049437	9.466920488
ATP2B4	8.267270692	19.15702186	12.59036813	7.733096801	30.24779924	26.45471343	47.90300788	34.96178183	15.358745	37.84133374	30.15942093	38.34459736	23.71571648	10.63153034	15.44853132	18.95931459	22.50037337	48.26453156	64.84266617	45.88167911	47.93051439	17.31580893	36.28777936	37.69139802	29.30891783	10.98367455	5.978755671
ZC3H11A	0.712906276	0.26214624	0.738868051	0.257811708	0.404968133	0.369111053	0.204149575	0.24365915	0.154992829	0.094782892	0.335539969	0.171420433	0.647622593	0.258741242	1.244516113	1.00396548	0.113931429	0.151973419	0.327632006	0.138950467	0.10660957	0.085772073	0.440283815	0.191008732	0.186198433	0.108513851	0.485852699
RIOK2	4.789188693	8.207978937	3.30682425	6.164679449	7.518822479	6.832926205	9.878615854	4.84463307	7.319143526	4.90202723	2.610914374	6.38364611	2.915976022	6.867103922	3.897836125	4.474698222	3.448996307	5.255068913	5.674927274	6.603408508	5.253334309	2.856671776	4.029504361	8.440630452	6.547581445	4.181118921	4.68193771
YIPF1	7.418349038	9.027966395	4.754723853	8.222430453	10.69435771	8.431019474	10.10033103	10.68233902	5.992909563	9.264793745	8.740678321	11.92947945	7.111258409	12.4268855	6.711854447	7.650127966	10.22140204	19.93765555	8.568821989	11.79544363	15.18913791	11.46218668	5.139688696	12.90329788	12.42579813	6.075647279	3.17914303
NDC1	5.126561676	20.33126705	8.823479733	11.2440921	8.780919551	11.50313855	8.857533263	12.24728739	11.69986743	9.432881165	7.040198823	13.72917382	6.808001355	11.71320081	4.269686281	7.805599113	8.316759855	24.02132089	12.89404717	14.6031838	12.35528806	7.421280191	4.043569897	15.40587066	13.99795942	4.820187896	2.864581496
DGKG	0.328572911	2.414460564	7.299972299	7.636092047	2.57433156	12.76743437	0.194444504	10.17330118	8.704667517	8.653335149	2.295936759	8.981404316	15.51344777	8.119108698	7.018022866	2.794721639	10.01687277	4.805557343	11.47886781	13.36833861	3.9047305	13.28882582	3.694722001	6.817698144	0.855771315	10.77820335	1.13148632
FLYWCH1	2.909310855	4.68689957	2.651158302	8.751460975	5.383624457	3.48730487	1.277999223	6.33881494	1.335614641	4.000496906	6.748103887	0.400241446	3.001969804	5.765431547	4.177874402	2.168717856	2.275981616	1.26981279	4.141512539	1.281258911	3.237732977	6.056932357	8.729748078	1.075486062	6.385867389	2.676844152	1.007296742
UNKL	4.993286988	1.802812985	1.735832682	2.485132112	3.263803339	3.346103814	1.333217656	3.26646707	0.639210514	1.185739604	4.05590793	0.319540028	2.771667416	5.827120088	1.927879181	1.11914787	1.472084141	0.60037784	2.19739742	0.667356661	2.585490708	4.031801987	3.149769251	1.133052807	3.288957903	0.743060687	1.036466807
TBXAS1	3.916952016	10.86449417	11.49743811	11.5627237	8.331244551	19.74453913	5.274667627	20.24769717	27.182326	20.82723964	18.81840101	16.06921784	13.42419663	11.93919902	13.83785392	11.31066207	27.25891829	7.525424911	19.62112874	15.76064732	36.97977106	25.87445617	11.96532433	25.56292248	13.59186343	9.590139578	2.377812801
PARP12	16.26670983	4.703968118	7.613311007	7.646467069	7.055800267	14.00440738	9.224805298	6.46418987	6.266044765	7.435358631	8.250675489	5.569945208	17.50678584	11.06463799	10.83894338	6.751699842	15.13290394	13.17379347	7.168508141	10.0021619	6.033133678	12.34837389	11.35183479	20.4781709	14.55274928	5.782169984	7.344207188
ALDH18A1	2.585995785	21.00937956	15.72016607	16.7853903	13.04459526	14.12901903	10.68330275	20.63719938	11.12041873	14.44057877	17.21923939	16.01700312	15.22800999	17.62178756	8.176510352	13.75344818	13.73879476	20.46737408	14.49022325	27.16230678	25.60055367	22.8694866	10.07555615	18.90478312	21.83713284	4.888544665	2.104581221
TARBP1	4.745634972	36.36701818	28.10848896	26.49955865	16.43954335	20.85940452	13.16260023	22.82141519	7.779390643	18.13541079	28.82258232	35.93846385	30.93215492	12.2877529	12.5458428	35.27420441	13.44134692	24.57695074	63.66050074	19.01121133	27.89963162	12.67158737	50.51437225	22.20745612	20.90622851	6.460445178	6.052293939
GATB	0.636528925	2.577946263	1.520197513	2.062927424	1.829643086	2.062408115	1.503639827	1.499933776	0.75825079	1.537558435	1.578311897	2.222690776	1.810714769	5.029238119	0.940524272	1.744994826	1.8762283	4.41539439	1.554570564	4.175230162	3.892665027	1.917360927	2.187663796	2.892802228	2.959313917	0.829986319	0.583962584
MXD1	45.45678867	9.212075714	28.3497727	8.797156376	17.76697084	17.85211213	28.68342419	39.59708972	22.05826321	19.36703107	15.82886876	25.03138204	32.42593649	5.325288951	49.15544062	32.28775966	18.45512668	8.390945979	13.48109353	17.31636616	25.35159765	38.17480282	25.54837864	25.68956834	15.33544831	56.00186502	34.07795417
CDK17	48.69826185	14.65964121	22.45388379	14.18648981	19.1001356	14.45320427	13.93446739	11.51218946	11.85852613	10.4475439	16.02387322	15.37060513	20.43287821	7.493909758	25.53491706	20.67590151	16.3052262	11.03105234	12.02842471	14.57855225	7.654697781	8.493397028	30.37659554	19.45690595	17.07513863	12.84829551	48.47999305
DNAJC25	9.051545861	3.763172878	7.377102871	2.970193153	3.698849087	2.810380423	3.985844194	2.654457975	4.9460171	2.250997558	2.721548019	3.866064707	6.310840269	4.589020365	10.33662451	6.55657458	1.710629866	2.034982686	4.02426595	2.433992885	1.269301422	1.32052842	5.411395636	2.669908773	2.084851713	4.139408133	9.132606997
SLC2A3	50.15306066	4.517616419	50.19564817	6.084970434	18.66332207	19.85431777	19.34912947	28.65259614	25.12264015	46.60629237	22.1794284	9.7160539	88.41111221	8.553785918	164.5521085	24.23490128	33.66563639	21.96956336	9.692748159	18.20473125	8.360509011	44.22504708	6.59108257	26.02019606	16.41831541	41.34081785	45.84543139
PSD	3.811054242	0.261844621	0.337313157	0.246803622	0.361240819	0.179998392	0.081118324	0.220907206	0.287214775	0.484967404	0.342420113	0.016347236	1.154584647	15.40302228	2.701110911	0.310603443	0.122229997	0.200668184	0.269640885	0.115944405	0.260520437	0.222380608	5.797515552	0.19062463	0.58112234	0.07317691	3.680765966
CTDP1	15.47789349	7.580224272	9.813812191	8.310959921	9.779341058	8.623926024	5.432448103	8.036526431	2.326649735	12.03671342	13.03918429	2.405643722	10.98372548	11.27416847	11.67360481	9.127118953	4.689884279	4.260085805	10.27779578	4.299531957	8.038551096	7.902915027	30.98550345	6.456590973	10.16395493	2.61913987	4.317942575
YBX3	12.77909668	30.58942097	45.49545054	27.72920713	25.6019285	26.44024587	45.83960852	22.47557985	6.667779042	19.46815921	1.077801625	96.39663399	30.74736427	4.008647798	39.96428476	24.99515983	39.94341696	9.678198489	63.86939121	18.17310536	22.93768492	72.58365565	33.33197681	16.56536437	20.29639055	18.73174885	44.4090362
STYK1	0.045577448	0.488818913	0.439708292	0.517716118	3.275084537	2.627955593	0.394772701	1.996564465	0.105095296	1.214519551	0.106822518	2.415090207	0.603804524	9.788773728	0.575140389	0.034829295	1.23420826	1.017268111	0.552346699	3.238727361	1.049183995	0.786359319	0.380247318	1.789134064	0.315636852	0.369999786	0.376321814
WNK1	26.13409474	19.43874558	15.93711849	14.17864203	34.07885413	23.68534778	28.80287217	62.14455029	35.24268577	23.19999214	20.84635784	168.7318032	19.13683785	10.27705091	18.04502972	23.92788663	27.07722345	20.76612907	19.23263768	28.05650869	32.81824015	47.57072801	15.69344375	17.08627633	14.88563853	50.32179098	47.95451073
CCAR1	37.64185207	32.15487089	30.9808927	28.62912886	33.8840305	29.08556703	45.35478812	19.13229586	45.03434905	25.28671152	20.85443128	21.54347781	24.56134918	15.18747417	18.24046497	28.59370693	13.48028883	16.84808785	23.03498474	24.14125554	14.80408359	9.292335531	23.78666652	22.85508773	18.17118077	36.85372522	46.79085693
OGFR	14.64940479	7.522386704	4.578751712	6.915129506	9.633913545	11.45562097	4.311626989	11.60127878	2.989024657	23.52659849	9.065601346	0.353377725	5.313939079	8.957760235	9.217902967	3.796704218	4.078082755	4.497317779	6.832943664	2.611676436	4.15304836	9.780155884	5.614385979	4.04800848	8.31315776	4.957068598	2.681805
GNA15	10.34611938	31.36150759	21.39136387	24.76741445	28.64658033	30.6678913	7.892586083	30.36938064	5.023043608	26.05964899	67.92207056	3.674574122	14.17981402	8.788476236	34.42903603	28.15796018	9.468096306	6.101391591	15.74871163	22.39306056	49.84573729	14.70557332	52.89133083	21.13474938	46.69728565	2.976260542	5.834352545
CREB3L3	0.532884364	0.021897295	0.019040742	0	0	0	0.073263816	0.016626437	0.034132158	0.011774438	0.27754491	0	0	18.84498389	0.034751685	0	0.01314223	0.037757901	0.021743942	0	0	0	0	0.215208584	0.061506275	0	0
PIGV	1.131355098	3.528964123	2.370058881	4.148023368	3.119471988	2.955451578	2.879800861	1.459572495	1.045362785	2.888774669	3.961199751	3.50626363	3.64247535	5.169155057	1.82132533	1.830390588	3.073682238	2.448864267	4.558373793	3.803781921	4.1215425	3.856648661	2.1034958	3.144025975	2.827300315	1.431781089	0.954890656
PTPRU	0.109498648	0.13884235	0.007545628	0.0533057	0.017472183	0	0	0.013177733	0.013526183	0.475939615	0.015712552	0.014627375	0.054855562	22.3213589	0.089516014	0.008965338	0.005208115	0.067333606	0.336058126	0	0.056856487	0.048030713	0.453801185	0.008528469	0.121871158	0	0.007175425
SNRNP40	15.11259225	14.06713312	9.780445763	11.9781194	11.12826132	11.65640783	10.20672204	13.87518332	9.300947218	15.74577036	13.68100865	8.788312942	9.634336743	11.48118684	10.07346481	10.01779042	11.49575617	24.03757177	16.73863999	15.69446377	15.6090643	11.63027123	11.41106575	17.53453328	17.66819303	3.673582907	8.794862655
RIMBP2	0	0	0	0	0	0	0.071986117	0	0.004192113	0	0	0	0	9.815846135	0.004268203	0	0	0	0	0	0.003524258	0	0	0.010572771	0.186337006	0.007379402	0
COL11A1	0	0.038269081	0	0	0.032105689	0	0.010670035	0.072643504	134.2407152	0	0.063519086	0.016126959	0	17.1732529	0.025305924	0.03953782	0	0.005499006	0.025334049	0	0.004179024	0	0.019620565	0	1.355596223	0.109380093	0
QSER1	4.340804859	13.84748947	8.717629408	13.69597664	13.55009126	13.94100912	14.53062997	12.22966838	19.32672434	9.455369958	5.409341436	23.75851959	8.053592381	8.081067352	7.883662544	12.52717895	9.711505921	15.44932312	15.52409033	23.41458815	10.89800312	6.691529592	5.167317285	15.61558855	10.0337101	10.96109103	6.474581322
MPC1	11.96688084	17.25268875	12.84956945	15.46929256	12.87563147	13.74848326	12.67416627	14.03959601	12.51082683	17.52542027	13.10693145	12.58103761	9.246603938	11.49882603	9.077248061	13.36850156	12.08792778	31.88329948	16.34975678	10.88979595	12.95053231	9.074848964	12.46055658	17.58273623	15.90760736	8.104215892	6.574768168
ACAA1	3.111016815	4.716404885	4.356573163	5.291774386	6.580076778	6.830437432	2.907581659	7.465845965	2.111371301	6.866687656	7.882471862	1.286054228	5.966369629	9.077798972	9.168576318	5.951858852	9.956328927	8.829057716	6.012221441	6.139047871	10.11538514	11.72349744	5.999234989	9.639551681	7.250319748	2.485236393	2.051173764
BCAT1	0.196870087	26.84587237	14.30219755	16.68499173	22.54695153	23.45224121	0.977235972	8.130399246	16.88079958	1.281017555	6.866052261	3.189504616	9.815203391	2.97577211	7.194923138	9.047622483	7.063780222	3.262692842	0.832270103	23.96661399	3.697640093	7.318126722	0.119799179	29.65432895	8.33723707	8.853983064	2.956996536
HDAC7	5.958978967	3.743731609	3.214724687	6.28363263	7.596689806	8.888925425	3.146093487	9.015561737	1.597706792	5.747083084	9.052430615	0.580848827	7.685578413	11.25261499	4.921829924	3.222200895	4.479774422	3.771515374	7.121850687	4.443920185	5.812761438	11.84549107	9.001173503	4.305038765	9.88126473	3.401385527	2.255325262
LZTS1	0.036636622	0.091457471	0	0.071341183	0.040921531	0.009430515	0.016999876	0.038579396	0.01583981	0.114748147	0.018400153	0	0.128476994	6.696439397	0.096763893	0.020997682	0.006098953	0.061328467	0	0	0.006658168	0.008035182	0	0	0.009514465	0.020912186	0.0252083
PRDM6	0	0.012564255	0	0	0.006324438	0	0.031528047	0.004769968	0.107714139	0.023645826	0.005687501	0.015884093	0	3.488417829	0	0	0.007540764	0.021664772	0	0	0.012348268	0	0.006441696	0.006174131	0.005881857	0.01723726	0.020778412
WNT8A	0	0.029123072	0	0	0	0.027026881	0	0.022112911	0	0	0	0.09818194	0	13.74512203	0	0	0	0.02510872	0	0.074610562	0.01908162	0	0	0.028622417	0	0.019977387	0
SPAG4	1.157423898	0.864327631	0.730100538	0.476767533	0.795564753	0.710445527	0	0.675027692	0.404178247	1.487229819	1.386171003	0.499523618	1.691185133	23.53041981	1.704845447	0.944010352	1.007854596	1.06455412	2.182469484	0.738108602	1.067904304	1.601191325	6.153328517	1.019362774	0.97110759	0.728417382	0.837220467
NCKAP1	0.248314789	0.121014641	0.040300085	0.040671127	0.282541183	0.038231275	2.584403881	0.11534554	5.947871079	0.006922449	0.062938819	0.084632876	0.048829245	4.3957206	0.04086255	0.047882547	0.06953944	0.317441341	0.081815927	0.02858415	0.060732423	0.252453135	0.277218899	0.08856808	1.38134572	0.060051031	0.44710032
MRPS35	13.21446872	29.38258431	20.71656382	16.84711862	16.8469596	17.48144849	21.36038821	19.07067873	17.46760055	19.27264355	16.37428688	23.87796228	18.04236376	19.62587775	18.97665285	26.60091885	14.40709868	34.78680453	20.88319755	35.55954832	25.98382701	15.70260186	25.01500772	32.80456789	23.03789229	7.460384295	13.39015267
GUCY1B1	0.092757349	3.675458705	1.955943783	4.967134361	14.96366227	8.254402678	27.59519524	3.862392224	55.14811707	0.173917758	8.478631083	7.595676265	1.363080968	13.99912363	0.536642148	2.764442793	2.805932854	0.912623029	4.686238547	14.96544599	5.798906135	3.33635657	1.688429912	13.48100622	11.43879477	1.946392132	5.835235708
SFSWAP	22.87433326	8.168454054	8.701127878	10.39422173	11.41861176	12.07266917	10.16040314	9.266520139	8.310370702	8.698608639	7.255746686	6.090716362	7.331137839	8.496178021	9.643424998	8.799008558	6.16667921	5.743260044	9.125862763	9.549410048	7.199610793	6.233226937	12.27417025	7.573613384	7.963320782	9.244804174	11.93698624
TNK2	3.585152971	3.935053847	3.817005524	6.19169512	10.12080024	10.56874633	2.18639091	11.00939816	1.321222529	5.871629826	9.200133749	0.73035697	7.917608532	10.03001076	7.233288687	3.860035859	2.253727782	0.702207544	5.71312537	1.888462676	4.151297118	6.98683229	12.30895248	2.447961179	7.279985494	4.696987898	1.832487986
MON2	13.94179248	13.20880263	10.3774159	12.51607743	17.5663184	13.95162208	13.33813199	12.44594427	10.97180715	10.02882101	6.562774196	19.47600394	12.60803854	6.784984706	8.682773858	12.90976274	11.55457289	12.62741736	14.10145842	14.89144935	11.69589846	7.956392354	10.17308468	18.46195614	13.39440283	9.686674814	10.0598968
CDH3	0.065409438	0.009071345	0.015775934	0.007960591	0.009132441	0	0	0	0.007069928	0	0.049276255	0.022936512	0	12.59600789	0.021594758	0.056232528	0.005444403	0	0.333289187	0.007746643	0.005943602	0	0.009301761	0	0.016986714	0	0.037504839
ARSF	0	0	0	0	0	0	0	0	0	0.042420015	0	0	0	17.24511228	0	0	0	0.022671865	0.026112453	0	0.034459415	0	0	0	0	0	0
GPBP1	54.98345419	31.68874184	32.14345522	29.69549444	32.23589168	30.09797277	33.64769798	25.75486529	28.78201613	19.28917773	18.72063211	30.65705289	29.07288269	5.920971814	32.36853144	36.30297413	22.185937	20.12171772	29.65193715	32.39385693	21.59622151	14.18959204	43.37998476	35.46733237	21.14708387	30.86985626	41.94550514
DGAT2	0.681047632	0.198072999	0.280677493	0.412016992	0.413584966	1.382026242	0.233176184	0.52359815	0.182959422	1.140011062	0.033208273	0.080378389	0.86565926	5.43619402	1.199179355	0.121267989	1.43534972	1.859500211	0.400656344	0.338296218	0.797898503	5.139421761	0.300895007	0.490274779	0.81736527	1.554968106	0.636936944
ZNF112	0.013581637	0.91918561	0.550320981	1.229787204	3.989737597	0.349600567	2.848530674	0.640722751	3.335300819	0.121538634	0	1.257311852	0.650915602	14.82761172	0.263057974	0	1.401792381	0.077949264	0.179557045	1.840141792	0.039492209	0.083404685	0	0.888574321	2.694725019	0.12403839	0.037380083
CS	28.30695853	24.23172906	29.47527053	29.16634235	22.98139364	27.12803401	21.91280561	37.0455207	20.09978322	24.70526815	24.57888223	19.50679659	32.03903317	6.666555308	32.86413824	37.0332092	23.53024696	35.12132513	25.84306767	43.05719059	25.94295685	37.17465951	21.51258745	19.10554637	23.63770412	18.37441136	11.68505723
LTK	0.17964643	0.697602273	3.004106534	18.35092524	3.026581508	11.32934164	0.11114442	5.397729315	3.805828509	9.199104033	3.593943663	0.853931166	10.53470868	20.96079612	3.123649895	4.049815886	5.064084269	7.045488123	13.49148394	8.510434161	2.405076633	6.750574568	73.72922315	5.615470697	12.50323375	1.014028346	0.384558358
MRPS24	0.9822957	0.266900053	0.599545995	0.370846901	0.179131765	0.268330169	0.223248084	0.151991276	0.260017131	1.31555742	0.523546824	0.131219956	0.374934012	0.806398626	0.458876874	0.045958103	0.21358267	0.249286152	0.463804042	0.265911622	0.160301707	0.158281059	0.182452945	0.262311775	0.229069783	0.106798941	1.158653534
ELMO2	27.32334743	3.709150131	6.641637011	7.890621912	8.875198949	8.719636973	5.293385667	9.143053576	8.64499217	11.99508385	4.05036826	6.21524646	12.71451918	11.59519943	15.47656843	8.145525066	14.67038682	9.964949495	11.99213516	11.58913779	9.916836592	13.64967994	17.87220557	9.225763984	7.447632625	10.8828003	8.78686369
WAPL	34.88978437	25.58379627	25.91323125	26.66030143	28.82674503	27.36457219	36.80798519	25.83557758	36.24686437	22.44607539	15.43175016	28.80654374	23.37645592	9.971739444	17.5551526	21.53470389	15.7218652	17.84566813	24.83723754	23.57276081	17.21086345	14.91595591	11.99039665	26.71004668	23.95370482	34.87280083	27.53661634
VMP1	44.65233375	22.32563064	42.96798126	26.22899328	40.80427999	42.72495563	13.13352776	30.1391559	15.46805263	145.0442363	89.4279343	36.22117131	109.0703603	4.579324449	194.7589493	130.3886018	31.61708495	47.63557554	110.0483313	37.56003878	41.32282858	47.72845169	161.1945212	60.45435837	21.18036566	45.88572272	42.94450545
APPBP2	5.004271706	9.017133285	5.205126568	7.784392418	8.782745288	7.938275796	7.816989889	5.230687284	7.169326934	4.914824087	3.646562473	8.054418492	5.466670112	3.90450825	2.475022748	4.227973499	4.306973371	4.847503694	7.236542265	7.735395203	5.788998736	3.527896487	1.695331915	7.283302599	6.905585395	5.039236222	3.960771948
POLD1	0.847379662	7.08641549	3.423320066	6.301212845	2.7921356	5.714777483	1.848018136	8.878531036	3.645320017	6.748857558	7.63921111	0.366475931	5.68315405	20.37711334	4.261680713	2.598290789	4.281309321	4.751924488	9.160660274	2.649446147	7.615240797	9.376040828	6.326479123	3.638220195	17.14290659	1.056044182	0.25265522
SEZ6	0.813624106	1.289576227	1.712604235	4.074020017	3.233851693	2.589345651	1.31400861	2.964198636	0.447706811	0.926662049	2.027227403	0.355706062	4.137772253	20.02939591	1.190747592	1.174872525	0.773972685	0.303223583	6.484214142	0.530605897	3.226128579	2.382355016	2.740833513	0.73740051	3.260006665	0.506636384	0.523472318
EIF4B	107.1425902	164.7947103	115.0088599	128.1387882	133.4151236	85.08989213	109.7620795	133.3731764	55.73154035	72.33481607	127.0937843	154.6687156	126.6610735	7.996838009	118.3331315	155.1026836	86.17600355	117.9708924	167.6714485	149.6257177	119.3820639	96.13937602	160.1922287	101.3158888	81.65045735	83.13286924	77.6063278
SLC6A16	1.703725398	1.082454847	0.786713155	1.375245905	2.602376763	1.349386106	1.054068097	1.582462523	1.762813269	0.833980563	0.760594356	0.422115319	2.672403809	13.68821195	0.794844339	1.151724904	2.065347844	2.047574487	1.95723349	0.689837598	2.265305654	6.374623744	1.176215265	1.556073795	3.161469369	3.324740349	1.082095605
BICRA	3.953126165	1.438771451	1.553761106	2.579503392	3.699028521	2.684783112	1.785776193	2.989547003	1.75434557	3.048825381	3.242459991	0.24122095	1.279516712	12.65978013	1.442454552	0.967005441	0.250698215	0.386806932	1.044637463	0.409555183	0.871736766	1.308915662	2.125725279	0.205263513	1.933738901	1.140824448	0.940246725
SPHK2	1.330688553	1.688668063	0.914589345	1.702064203	2.253769146	1.656672669	1.759550818	2.146755568	1.203287796	2.423108332	2.323820858	0.073195298	1.677481071	10.17649625	1.447183007	1.006913805	0.787632748	0.881859696	1.015687078	0.337856258	1.308743795	2.021953384	2.147135492	0.569018803	3.785541134	1.171604416	0.678220315
RPL18	75.26994845	197.3441658	140.7495186	124.1297596	110.6649755	121.0980833	106.5832193	80.85088619	51.08443376	71.59705523	258.830577	82.61156224	91.91339749	12.47891503	84.37579413	77.78355834	179.9851943	224.8902898	98.33186823	163.7370978	264.6994307	171.2463172	156.4191575	162.7763411	266.1834235	20.44951503	23.38262309
CA11	3.357023422	1.28125055	0.570008968	1.961103488	2.549762549	2.488667387	3.090483107	1.04071587	1.277237282	1.554128958	0.99811849	0.100452334	0.470895252	17.01960417	0.638388099	0.153921857	0.375546327	0.539476203	0.562169178	0.458015298	1.288509407	1.319388395	0.947154395	0.644254434	1.841269038	1.308118464	3.498642609
ISOC2	0.296405063	3.564808054	1.098073703	2.412608118	1.522929863	1.684630594	3.080803296	2.866536608	2.645025441	2.610014588	3.489387873	0.232820162	1.302753221	5.438607604	0.991621361	0.652338149	3.568485278	14.77742157	1.358463642	1.53896696	4.231812337	4.274917174	2.306515862	2.921759231	8.879935873	0.622611937	0.18491043
U2AF2	23.90904052	29.99222881	21.25327966	29.21261534	30.53460539	29.15390136	33.91274531	34.96686816	34.46415883	36.04943755	40.46857563	2.065935509	22.66415642	11.97145802	16.34315354	14.74372442	10.65325296	9.777241612	24.48042473	7.555002151	15.7190312	18.72491333	21.71128536	8.736380981	30.71922629	16.59223411	9.214148131
EPN1	3.488889497	2.264589983	1.597087612	2.706539526	3.048626173	2.694191531	2.224598212	3.963812135	2.031746936	5.224770347	2.848877685	0.299612089	2.361650888	3.814670455	3.327560655	2.319264062	1.706842709	1.396219291	3.605159443	0.809534759	1.768451056	2.928010903	2.426741459	1.129004562	4.631992309	0.900897811	1.246557307
MED29	9.298005222	6.660838789	6.724402372	6.189860379	8.104621644	7.064470361	14.55398395	8.199834958	9.558497933	8.625108342	9.913867434	2.864226009	10.86872198	4.505787287	11.87734568	7.942784794	5.720030013	6.458912447	7.469086629	5.056130441	7.85758132	8.682479518	13.69102848	4.824394575	12.92540721	5.242547118	7.431096928
AHRR	0.011025768	0.018349379	0.01595566	0.032205126	0.030788272	0.017028645	0.030696612	0.032509245	0.009533961	0.013155574	0.011075029	0	0.051553427	1.136031749	0.014560516	0	0.007341904	0.026366805	0.066809868	0.005223264	0.008015085	0	0.426483758	0	0.005726745	0.004195673	0.085979449
GSC2	0.099546935	0	0	0	0	0.020499245	0	0	0	0	0	0.018617166	0	2.430707775	0.035056176	0	0.026514763	0	0	0	0.014472954	0	0.090600919	0	0	0	0.073060856
ZNF275	5.022861926	3.594198901	4.697274101	5.421308149	4.392243475	2.727843926	1.678799831	3.512633363	2.817849081	2.560274648	2.951147896	2.333429925	2.879449034	3.657881223	1.903250878	2.191248709	3.246406778	6.277312517	2.826952693	3.8776917	4.709883355	4.547169186	4.415293514	3.61634952	4.87119832	0.888553556	1.936209087
MTMR1	14.71730951	7.467918738	3.18709761	2.44449525	13.02542415	6.624272206	5.947614006	7.590588736	3.170795499	3.779088373	5.831926842	5.645387855	3.485111037	5.991597059	5.293327478	6.238670801	4.317081492	8.855946317	4.74963568	10.0316384	8.165051567	4.028429706	3.899272144	7.771805027	8.124556424	3.425626184	6.947954051
GPC1	0.048079246	0.400073849	0.208729971	0.873814632	0.313264295	0.379528348	0.193348175	0.411780922	0.062361054	0.487615533	0.346107391	0.037465548	0.243538957	9.104603479	0.218697971	0.119408621	0.192091774	0.191626271	1.209472613	0.227766986	0.961146622	0.274164539	0.246141527	0.200966937	1.015535681	0.091478788	0
ADCK1	0.266593198	1.369356616	1.047834359	1.624676487	1.632237944	2.348428104	2.199160227	3.243992897	0.69156795	2.073475575	1.904243788	0.323153622	1.77743904	10.29884436	1.321312514	1.595843666	1.045399507	1.3694997	1.914551441	1.740048546	2.705988523	1.914334598	1.898395657	1.184318089	2.851405957	0.563597823	0.416687056
HAGH	1.664798451	2.423035608	1.683828981	2.387779241	3.549061507	3.382164853	3.040115859	8.196118907	1.586598792	2.990251426	5.619074044	5.130561259	1.464756549	7.592450115	0.937718189	0.707919281	7.789761711	2.602740929	1.518582922	1.746944307	5.771273269	10.67893399	1.507041324	2.039789643	6.750163559	1.573560489	2.570158665
RNF4	21.68501928	8.501510467	9.05877488	10.02575642	10.82312315	10.79827393	7.403123418	11.60319972	6.847309541	9.65793424	12.23991544	4.858947357	7.60533968	3.326157339	14.63261531	9.622269364	9.410448042	13.07716706	7.70017516	11.15699724	10.16689054	10.54245093	11.62326946	10.4222555	12.21723687	4.567354877	8.406193221
CASP8	96.44084499	15.15182153	25.70614248	19.90369481	18.743654	22.35254825	16.04339824	18.03624594	16.13678992	10.56082656	16.47813998	27.59349489	25.38570847	7.226903193	32.42007577	53.48281702	17.44120697	15.87566681	20.2047215	26.94753098	16.69103854	18.08897381	26.86387791	23.76421194	14.71272014	33.90337717	42.09376588
LIMCH1	0	0.037367727	0	0	0.080613005	0.009908032	0.008930334	0.04458616	0.008320931	0	0.072494436	0.040492593	0.016872807	12.96069576	0	0.093758845	0.048058313	0.248530558	0.010601723	0.004558695	0.020985917	0.012663068	0	0	0	0.146473861	0.026484728
INTS13	11.85679163	32.14806341	17.85051801	20.75951452	19.2355542	20.08879144	22.48248325	12.21927376	20.12099087	11.94555381	11.22332358	22.4300638	17.13498383	16.30095954	16.36489686	19.48573218	10.19331847	13.00856598	16.18733073	19.71596897	15.53689843	6.624761704	12.16737175	18.27540887	14.87238749	12.85957904	10.92464601
TM7SF3	2.202909997	50.56747372	54.09328055	72.11045934	20.36321992	28.13711382	23.88022368	40.97116663	9.557103483	20.8632253	41.07898075	32.21304144	64.55380717	8.959193917	11.92914732	28.75593634	55.75434649	24.7414137	30.03385178	36.33672169	68.65252638	46.94831696	14.15124961	31.55833696	29.69945507	14.61210094	2.761435537
DLX3	0.019249407	0	0	0.018741841	0.430015203	0	0	0	0.016644927	0	0	0.018000022	0	12.87817903	0	0.022064967	0	0.018413061	0.063622054	0	0	0	0.087597574	0	0	0	0
SPA17	0.182345131	0.146112129	0.566844986	0.68055879	0.135781114	0.271190832	2.425502367	0.247485439	0.385424113	0.773575303	0.417197351	0.047363889	0.16578239	1.201046186	0.249721743	0.383196503	0.310298277	0.668620051	0.379463192	0.364727394	0.213559534	0.177742767	0.276597108	0.375570058	0.315698034	0.60907602	0.808551705
TSPAN32	2.381182599	12.93454805	0.78345356	0.737062264	17.60307493	4.67671092	6.693268	19.95526295	6.819707661	18.15541999	20.42034669	2.239502385	2.96041853	12.07386974	1.81766781	8.551293543	1.787232588	6.06954536	18.06040272	2.399537495	22.92297528	5.433746649	29.53269038	4.247402418	31.74157906	0.764701955	1.186974336
CCN5	0	0.174615649	0	0	0.082036127	0.021606312	0.428433735	0.11490634	0.045363358	0.093892926	0.042156705	0.049056475	0	3.487549016	0	0.060134899	0.006986675	0.020072861	0.127154698	0.009941085	0.114409269	0	0	0	0.119892577	0.00798534	0
DMRT3	0	0	0	0	0	0	0	0	0	0	0	0	0	16.13678511	0	0	0	0	0	0	0	0	0	0	0	0	0
ST3GAL6	2.006256033	10.54087974	9.781649487	13.07618013	2.416840283	8.706651279	3.10822669	4.162432816	10.92497611	3.679720951	2.614789043	15.39592965	14.08073411	7.102617662	8.313260198	8.619145419	9.633104849	5.305248686	5.955080782	8.930886598	6.297766871	6.160198045	5.885323044	10.42295048	1.636264647	12.41706136	0.737750652
ATP2C2	0.042651366	0.070981546	0.123443677	0.152264713	0.262018581	0.314724201	0.184714104	0.497038209	0.092201395	0.089057798	0.007140321	0.113002045	1.686811012	12.28568119	0.16897487	0.032593246	0.383412777	0.190391855	0.140968888	0.107761791	0.707948332	1.858395882	0.008087167	0.139522606	0.162455094	5.475010442	0.097822742
NGFR	0.151447884	0.042007271	0	0	1.268705805	0.025989142	0	0.159478892	0.021826118	0.037646355	0.21550974	0.011801512	0	5.691301358	0.02222228	0.101266531	0.016807837	0.072433897	0	0.011957629	0.027523428	0.033215706	3.632596931	0	0.026220497	0.009605162	0.092627262
CDON	0.034099971	0.090218085	0.010122442	0.028093008	0.043947925	0.032409468	0.004868565	0.046404484	0.015877175	0.062595284	0.007904382	0.036792356	0.061323841	4.450142162	0.030021382	0.003006745	0.031440036	0.080291446	0.086696385	0.024852712	0.083900131	0.041421273	0	0.074365994	0.046322132	0.027948689	0.028877446
TAF2	7.491281923	7.915507663	5.46538517	4.905283441	5.372399102	4.955665787	6.397132291	5.056785426	7.831619996	4.89690857	3.80758883	6.310566431	5.265347628	4.980391755	5.171486886	4.897913744	3.815116342	6.590692212	6.216506798	6.4610635	4.894137848	3.195732393	5.987749547	5.994965776	5.661074618	3.354751986	6.114576752
HIPK2	9.84556906	7.241509107	8.44311977	11.21130886	9.562188497	9.78247822	13.58589346	26.73680131	29.04927628	25.41677651	6.935795384	7.45783028	12.95178369	7.505330981	8.88003213	2.630635083	7.877033334	7.084950433	6.995452959	11.59147336	7.911046256	16.61730918	3.432984362	5.971584987	14.66533433	26.52513832	6.221157375
TNPO3	21.24686256	22.55623662	22.40644126	27.12875482	11.75980305	26.22629885	26.49072933	32.4175136	32.96544559	27.26470245	17.07567673	31.38511381	31.82575165	17.42357095	23.46808946	20.70331927	29.83655069	33.80517561	30.18040578	37.48686086	31.06106122	31.33716735	22.23910104	29.12734971	22.81414528	31.43039781	11.40208718
BORCS8-MEF2B	0.027092867	0.120236468	0.156827011	0.105513942	0.211830973	0.502119931	0	0.342354636	0.09370861	0.11314203	0.163283475	0	0.380036147	0.344156703	0	0.062111339	0.03608152	0.077747218	0.23878884	0.05133908	0.196949221	0.237681424	0.18493578	0.059084741	0.084431631	0.12371688	0.024855462
RFXANK	1.440706234	7.667884975	5.13666419	8.375648653	5.643885111	6.277535609	6.045625891	7.000666741	4.495626587	6.626877416	9.794431739	1.796262717	6.785155955	12.52489319	5.202228693	6.366399864	10.10789267	7.629539863	5.819905561	7.379013364	11.27754213	19.08685341	6.366135314	7.695439395	18.80504593	1.477855719	0.593820131
TMEM161A	0.334503186	2.597882771	1.198644001	4.497527754	1.725794784	1.066041985	1.212146597	2.401950108	0.716223962	2.470729906	2.559982315	0.372371691	1.284750361	20.1216113	0.378635551	0.438205815	3.43657511	2.163604854	1.825086173	0.996065779	3.763254803	4.639373335	1.4316036	1.910574717	4.732340152	0.181842321	0.175359415
LPAR2	12.01590057	2.689679678	4.965723048	4.618052636	4.473748081	5.534796269	1.956328585	5.23881996	2.840575716	1.792120859	4.781955537	0.936333935	6.776459667	8.938491868	6.263713821	2.013660057	4.491912778	1.949246901	4.683652461	1.81421955	3.090401386	11.88214579	7.474575846	2.279489326	5.146100801	6.965634635	1.885614739
CTSA	7.960699053	9.100934727	6.780665533	10.12613011	10.62953947	12.49740428	2.191040427	17.91059229	3.449652964	36.52745066	18.5282297	4.873986127	8.173275372	6.71166697	16.17028557	16.4529182	8.678993225	12.83228062	20.06858318	9.945752942	15.84262906	22.3640765	16.52229713	7.888305759	5.603148255	2.23915659	2.460345271
SUGP2	10.84988701	17.27606568	22.00660037	26.000885	17.75777944	21.85972914	20.64198498	26.7238762	18.56096115	24.02469158	15.60362768	17.1229889	33.56820287	9.926117928	27.17857561	33.78754166	16.49618731	18.56083548	32.07312618	29.6818577	25.5549847	24.94392728	26.87775561	18.44615093	27.98462872	8.398400916	7.304036477
SLC12A2	3.630337376	5.051082878	9.877621168	9.73929192	6.712554269	10.3600277	3.797009191	7.534109418	0.865386217	26.20030222	2.552589895	6.179289563	6.634944889	7.353575236	5.740066292	4.11634986	3.260210747	2.205574663	4.015809961	4.82011216	3.077693467	2.401539536	2.595272392	8.976305006	1.462601856	5.22716304	4.500721556
SNX24	0.391138646	0.600870845	0.217702436	0.366178026	0.907376639	0.402726972	3.741558197	2.471280139	6.035870312	2.970683158	0.196443087	4.825109617	0.298947548	8.96042455	1.04631182	0.051732631	1.222129077	4.73436696	2.220911486	1.696162518	2.230934642	0.659884092	1.06111828	1.082659006	2.125324482	1.305223772	1.614767947
EYA2	0	0.112185809	0	0.042192453	0.080672421	0	0	0.036506473	0.024981193	0.008617665	0	0	0.067540974	20.43910003	0.076303866	0	0.038474988	0	0.015914306	0.013686164	0.042002769	0.076034406	0.065734498	0.015751032	0	0	0.013252125
CNN2	19.79931097	29.6132758	32.55129886	34.05320437	71.50884062	54.86012007	24.27697179	32.01619668	13.42072705	13.65353437	60.49977986	4.793025181	31.7202286	8.764571303	30.86797431	24.50566203	14.6277358	11.41288584	24.21754263	12.3519288	24.35004954	50.50919626	44.18428248	13.52663996	62.08993109	22.78319427	14.3311679
ABCA7	2.016160153	1.886249546	0.278620984	1.07699635	5.660342437	4.292049551	3.185841632	13.3765106	3.505587228	7.272106785	5.35848493	0.677689299	2.229359162	20.2695954	2.734480425	3.366650237	2.383902774	2.361185699	5.901275536	2.297451937	5.39510263	5.789055603	9.546820364	2.875802403	9.526565891	1.020190215	1.019812542
SNCAIP	0.021578093	0.087782054	0	0	0	0	0	0.024237163	0.006219512	0.02145521	0	0.686037185	0.773514255	7.705349331	0	0.008244755	0.196370173	0.041281141	0	0	0.250976084	0	0.016365773	0.172545985	0	0.049267106	0
DDX20	6.983765203	4.914573158	3.762249276	3.901230153	4.169611698	3.598402235	4.552806157	3.706517402	4.046492157	2.802461023	3.151651958	3.151111225	3.966935756	4.907532914	4.50782169	5.875985297	2.902034459	3.952389411	5.267156648	4.072789231	2.856504109	2.120595941	3.31218971	5.135213195	3.84071582	2.229356198	5.806196913
BTBD1	22.66063795	20.10759752	18.27813805	19.28489812	22.23861271	18.92499817	23.88054443	13.82740567	15.67124397	17.62141602	15.77709514	12.25958236	16.15165308	8.39961861	19.91632239	16.2657774	12.9496674	18.11053191	16.55401723	14.82086388	13.40821672	10.84763757	15.95362198	20.88317201	18.45256821	8.80410215	19.0086702
FAR2	3.490762681	4.381430413	5.357389039	4.644419688	4.735148041	8.395604988	7.386388967	6.875568896	5.766109789	10.33290366	1.918139336	6.614100581	8.317171895	3.458036282	3.621316571	3.734299024	11.45948716	3.887088205	12.35797029	8.941492046	5.08904034	11.8541995	6.004777206	9.186921684	4.058623062	14.95485654	2.855608169
BCAS1	0.009923505	0.016514963	0.023934247	0.019323687	0.060962708	0.066413819	0.174976223	0.029259246	0.051485021	0.044401468	0.009967842	0.032477967	0.017399832	4.993250982	0.11357562	0.051187457	0.019823769	0.052207925	0.256922441	0.05171195	0.039675928	0.073998737	0.056448166	0.054103516	0.051542332	0.24545462	0.059175964
POU1F1	0.200238087	0.444322119	0	0.129972155	0.521867109	0.17180881	34.31591058	0.224913441	24.06722546	0	0.268176947	0.842587253	0.117032204	11.82300611	0.117525495	0.114763193	0.133335733	0.446922389	0.036767534	0.221338314	0.04852044	0.087832848	0	0.764196613	0.381344141	0.304789096	0
CHI3L2	1.141995182	1.108647739	0.459058126	0.7721411	0.673211965	1.731081956	0.853729128	1.282723336	0.699465809	0.851618809	0.732867775	0.978884371	0.537673295	10.70085374	0.363062826	0.327257955	1.193466093	11.95546939	0.856242789	1.607972709	2.098468542	2.101111003	0.685693604	2.161882896	8.122835365	0.784635359	0.596598985
SBNO2	37.26345972	4.070286377	2.410390833	4.657319151	7.153312656	5.910202269	3.84483186	9.611298229	2.638988992	10.91019035	6.615562165	0.125686994	5.369706653	17.14098231	2.491984986	1.649464807	2.91145936	3.410915146	4.477317838	0.883956437	4.822219727	8.122372529	7.44784789	2.22431258	10.44724555	2.124140226	1.247616357
PMS1	1.333413647	18.13597618	6.071116745	13.3468019	10.58628286	10.74630047	10.39808273	7.297394634	12.91526278	9.013669162	4.104835079	14.54978678	7.883046967	9.504865236	3.200854737	7.983119812	6.917965919	7.625349573	13.72866533	14.36961345	9.414194433	3.845976001	4.987478335	13.49367305	10.81206853	5.263905736	3.476274552
HMG20B	2.032491857	6.689887544	5.63416388	8.733542442	7.294928633	6.668765417	3.118527418	7.054333992	4.94441079	7.057042928	14.86264869	1.102332195	8.236251369	11.97210852	11.07037141	11.6178318	8.914446156	6.713916784	7.956715616	8.986668377	8.431612127	10.18728959	14.19750114	8.052383217	20.90224652	2.433729474	1.18094056
CALCRL	0.135857254	2.570369112	0.048288301	1.343635382	8.066535697	1.774296777	0.026542972	1.891423879	0.098926753	0.844627822	0.588950918	1.096550821	1.604793493	5.560829602	0.566563251	0.172121237	1.042733229	1.080674635	0.370250933	0.359060989	1.02918565	0.156822913	0.390467774	4.171318886	0.178266374	0.516982189	0.308314513
TAF11	7.766650678	3.552614057	5.192430136	3.99466706	3.610361925	4.473817796	2.866202729	3.59662785	4.516479481	3.219933493	3.550907103	2.965897367	4.910979128	2.98091348	5.371531332	3.132416801	3.099997856	4.149059591	4.169898535	3.987716943	2.778926687	2.085241378	3.126135248	4.985557477	4.985452994	2.131625363	5.750208954
ANKS1A	1.555933346	3.684558688	5.339832404	7.167364779	5.797614948	7.231303014	4.737060052	7.475956848	3.722485774	7.235163309	4.188284552	2.150788737	9.273610934	14.28759248	4.012040749	4.814787257	6.023972858	3.217854721	9.695700081	6.95725489	6.710431686	9.366136069	6.345889146	5.069704432	5.692160378	4.118849117	1.145337245
AP3D1	9.356579687	7.795833543	6.187602182	9.145313417	13.14156266	11.81419853	11.64511045	12.81495449	15.23680461	17.74866125	9.873787589	1.611412659	7.369482439	16.62329219	5.929695412	5.759025679	5.462724581	5.078663506	8.837578284	4.949929562	9.254171223	12.23804351	9.091451971	4.532248312	15.26637205	8.654163123	3.579403004
ZNF76	3.968593692	4.146602435	2.839928599	5.709643018	4.518821289	5.736509206	4.262221339	5.952901983	4.544418537	4.211102793	4.706185124	1.606904089	5.647882375	10.648069	2.170981122	4.593235193	5.069746214	3.302296481	6.893733808	5.00130224	6.251624769	5.962635596	6.259538967	3.697195899	8.709380418	3.313603956	1.802753998
SLC9A3R2	0.148640901	1.286335281	1.089849601	3.777232567	3.270702236	5.693263132	0.220708287	1.728014576	1.285295145	2.101636653	1.209370485	0.013899335	3.596643288	10.14363381	1.989108969	0.204458658	2.167615805	0.142182769	1.326454686	2.380061356	1.718045858	1.890804401	1.369739795	3.192970686	1.358782536	0.610878487	0.040909716
NTHL1	0.150549376	4.342837304	0.788459094	2.093995823	2.210065789	5.8903696	1.317301501	1.902392859	1.24600637	2.450672334	3.434899728	0.321778177	2.036360354	12.1877974	0.719517195	0.443751012	4.296373622	2.468714146	1.753402866	3.647514878	4.096203381	2.943376333	1.149988521	5.393853343	5.585343477	0.114578123	0.19730941
UHRF1BP1	8.461801592	7.030572005	11.39941565	10.93526774	8.060290451	10.12989916	5.870570531	12.80261051	11.17611083	7.756384638	6.650435086	8.643058707	16.39816052	11.77745342	13.37004522	8.134043724	11.24008941	10.82704172	12.7890836	13.83481957	9.56637762	9.474545028	14.80983396	10.77557278	12.67720594	5.055542185	4.911389464
GNAI3	10.94476939	12.32898079	12.66072059	13.04172272	13.81264556	14.29155985	16.98916929	14.96930882	14.57064239	13.46228061	6.129521566	11.54206652	10.81450551	2.854653765	9.076076557	8.134126808	12.45957852	11.86772089	11.71422429	14.22423464	11.35040309	10.62064622	6.784550268	16.86806979	13.51835923	15.09813094	6.626794938
IPO5	12.45444018	33.40802105	18.28138185	18.1179825	14.08020573	18.79804564	15.04604069	19.87219872	23.61958054	11.97915495	14.24291816	15.86861034	18.09208403	10.89976756	19.63475965	13.27189299	13.61560101	23.13346602	22.79524742	30.7275152	24.82578144	13.59236955	16.84528812	24.11814814	30.06036021	6.81162945	7.585856738
OAT	7.35804046	14.17083301	30.09120597	3.334200078	9.493620023	1.080022229	12.16810781	39.82944536	3.441343608	8.926608479	10.87719522	30.68082026	3.083390974	10.15673676	6.274258794	3.147383952	8.967221605	18.20822416	6.271035083	9.587618669	13.73659775	15.44079693	8.47628694	7.45140032	6.537819288	10.76554131	5.830528021
WDR3	1.952964383	9.022623045	2.271740598	6.006462774	5.277342326	5.676391874	6.48500271	6.225277282	5.180514914	5.151951248	2.068969748	8.327313763	3.739404427	7.860243027	1.302964993	2.600063105	3.708318981	6.912988199	6.863857507	9.536126715	7.431191547	3.779086072	2.285466822	7.115085649	6.556375769	2.833328454	2.001645982
PKN2	25.01338643	21.88378238	19.21175231	21.92656818	22.615171	22.06410737	23.45920772	18.38439927	17.35695213	13.4443216	9.605552318	35.71191906	20.4167491	10.49726179	15.55055529	23.69503014	14.11804444	9.219825863	18.80863297	21.07163303	12.88417129	11.28768623	12.88792166	23.42450427	14.64880837	25.98032066	23.70545118
WDR18	0.846999213	7.975027363	1.126331184	3.031203414	4.014369914	3.582653934	1.6570523	5.418980522	2.791032763	6.336803257	8.438851909	0.363903211	3.880055866	13.39259001	1.672769245	1.810574105	4.329118651	4.445145281	3.934367762	1.821896448	6.856110343	4.699345919	4.739880554	4.218503023	19.28550845	0.243911379	0.25201675
TRAM2	2.388024589	5.619851987	3.834973453	7.444516183	9.029129348	9.262403843	7.075161667	6.809879199	6.932233072	6.809143749	5.147507508	2.274638839	5.374812345	4.385869466	4.237447002	2.363271676	5.051942777	6.086657291	8.350315605	9.963737425	5.121602017	5.809980251	6.488196425	6.711991417	7.52673183	2.985804294	1.898252604
NTN1	0.17108417	8.523608176	2.640854417	3.426645448	2.220326354	0.855599839	4.989933979	1.681460251	0.098624113	0.364521171	0.761043534	0.121889473	1.580837812	6.335791669	0.294070223	0.775094325	0.390591597	0.132479321	0.30516767	1.466585054	0.746208821	1.808220253	3.846390355	0.257619604	3.808307462	0.744036983	0.27654075
GLP2R	0	0	0	0	0	0	0	0	0	0.010947581	0	0.008579716	0.010725213	9.576661745	0.056544701	0.021034546	0	0.017553182	0.03032547	0	0.006669857	0.008049288	0.031315056	0	0	0	0.050505112
MCM10	0.229892114	6.854784377	2.532083627	4.10355633	1.67976659	4.753788543	3.004622142	7.786999257	9.094518525	7.137501806	1.568326409	2.516951438	2.093838268	13.76995821	1.349302966	1.976383725	2.372769978	8.063138945	6.574609318	7.033599824	2.896712964	2.663865966	0.926288954	4.52263049	7.104606041	2.653609172	0.456965123
DGKA	25.12702443	6.350796633	6.475994236	6.737179608	8.781042025	8.595401822	3.121946921	10.777804	5.656703833	6.456197702	11.2186161	5.855889622	12.6985157	11.41746166	16.84071206	6.976620196	9.411815264	14.39643196	7.708991932	8.615623453	14.63903194	13.84815582	13.60712894	10.3556717	8.274074064	11.75366721	16.79398519
ERBB3	0.156192889	0.034658719	0.02152672	0.030414883	0.099691852	0.059733306	0.016565843	0.048872725	0.042447336	0.050584536	0.049308514	0.029211034	0.036515727	10.76765357	0.074648911	0.035807763	0.035659424	0.059762656	0.408075365	0.038053871	0.038929046	0.046980186	0.132002236	0.243306435	0.097351235	0.061134795	0.143294043
ROPN1	0	0.025668011	0	0	0.012920444	0	0	0	0	0	0	0.010816746	0	8.669503872	0.010183982	0	0.015405324	0	0.012744125	0.03287951	0	0	0.039479982	0.012613376	0	0	0
ANKRD44	17.21562016	12.40060909	9.19476915	8.275707894	22.24204687	20.71700797	9.967854617	13.47647287	8.579450313	10.87584222	7.907498157	17.24511887	13.48417939	7.51962897	12.74582132	17.27224528	14.74400464	26.86271264	9.961444797	18.33416978	16.94303809	14.54176686	4.918425181	28.97347165	18.78504384	24.8182708	26.79543634
KARS1	23.59601461	33.93733661	28.838033	24.29272932	22.83971454	24.29509745	25.52539562	26.21393643	17.1906433	26.26831403	30.82871421	20.66512316	24.52077465	15.10428242	26.75943239	25.30235192	25.85778457	60.65367392	25.20012867	39.33454322	44.40626376	29.47176906	27.24066151	41.47083765	28.73284886	10.98696601	16.00178832
ADAT1	3.707382973	6.482687314	5.826554123	7.352328059	6.516807299	7.739989697	4.407708283	5.037392009	3.685893702	9.326093635	4.92521998	5.343914774	6.460567911	6.914645188	4.24163687	5.38550387	6.638171125	11.46420733	8.404236248	7.648436239	10.37035187	8.131070644	15.25780643	9.426459619	8.279199005	2.5225059	3.636324067
PDIA5	0.192754391	6.444254859	2.479463201	3.040284223	4.334673779	4.604391618	6.511274357	6.213766102	6.300291155	6.454997427	7.847884807	1.622192818	2.553586872	15.67966485	3.427932884	2.342049541	1.283524453	3.515504789	4.813500381	5.503190884	4.128902152	2.683059189	4.327324461	2.81643321	8.009275426	1.349630399	0.837024652
TBC1D22B	7.049803487	6.816725265	8.548952057	9.406650212	7.570820085	5.548918366	5.379621066	16.55774166	6.317860489	9.159084037	5.898556594	18.873273	9.58183425	11.97443973	4.213044563	7.458016367	10.84629573	8.85175213	13.022398	7.165738857	16.38397355	11.72043352	11.00862016	5.086382162	9.283479737	5.641107374	6.010584934
NDUFB4	16.12135292	32.52913717	30.75693521	23.09709745	23.4804452	20.58388537	21.49842175	9.030538291	17.98490146	31.59398404	43.79763883	6.378883784	11.42401414	4.106747186	15.34524811	13.97922076	11.29119949	16.0334895	13.98803905	7.650398189	7.225874884	5.56926705	11.87870005	13.99633164	12.81314097	7.098890416	9.272491095
SPEN	33.40023245	15.53952765	19.08682418	21.21472215	24.26029931	23.89493344	21.88212747	26.16548469	27.08432456	21.07216305	16.10828046	18.01947131	20.04116088	16.40863586	25.5443212	25.94160495	9.794958656	8.250543932	21.82869748	18.56179553	13.16293273	11.25750478	40.97197642	14.58469297	9.899055098	23.27513131	19.61191678
MYLK	0.023200367	0.89907708	0.158276581	0.918066146	2.445153272	0.670562643	0.910434808	0.737107323	6.936916038	0.135443555	1.339981231	0.900323596	0.280881743	5.973742045	0.107963063	0.157663383	0.493258077	0.450187876	0.257427536	1.650185066	0.677021454	0.729811677	0.294107528	0.681237496	2.229284728	0.5120538	1.541599814
ZC3H15	84.74895045	34.64479116	56.93481305	27.86350007	32.98760874	27.2609141	51.12923374	24.25402706	70.48956141	35.22802789	37.57618985	36.72522074	75.00078041	13.29755458	104.6884754	72.41822951	16.41126695	21.14642124	39.46354491	38.14377435	23.94243204	13.74250274	53.48365986	34.7836813	17.06191382	32.30895359	115.508163
MAP2K4	7.717110623	6.672887021	4.769090465	5.419080729	8.946880943	6.974914042	7.832824623	6.824964697	6.965853918	5.772621715	3.337872895	11.46207939	4.269615247	6.350522068	4.376265286	5.131235433	7.284419071	9.159409474	6.747180689	8.595357133	6.102331364	5.469083293	3.415983165	10.81050508	9.899353596	4.828176404	5.223774417
PACC1	2.221633678	10.27691014	7.017645863	13.64119473	11.74695541	10.84696103	18.3560896	8.195596759	12.37833077	11.78955025	9.160191776	13.6206237	10.72282998	15.12205124	6.009694574	13.08205976	13.42156484	26.70095885	9.612775461	13.98753213	14.07912805	8.220395796	21.32048974	14.59357668	11.83686889	5.140612391	2.021728134
SNAP91	0	0.017436186	0.015161595	0	0.078991291	0	0	0	0.006794614	0.028126938	0	0.014695553	0	13.91328458	0.027671767	0	0.01046478	0	0	0	0	0	0	0	0	0	0
SLK	30.1440446	16.89383179	26.1521664	25.35103908	20.78068226	22.42160283	23.8823954	19.11611665	32.89403688	16.17200927	10.30227692	21.90622924	14.05382532	7.77495429	12.41798122	27.43708077	10.0276629	6.906431088	16.15762386	17.35247292	12.43733235	9.308873457	10.24561787	18.84578415	11.73248694	50.40682301	22.97064133
CYB5R4	4.611844651	8.769023298	15.01434032	15.74492893	14.13100083	12.91989393	12.54231449	8.511574624	12.50842662	9.044775178	8.997537261	12.53117552	17.46177417	5.363069865	15.3466418	17.96382139	14.13944999	9.378919856	8.360503969	10.79780758	8.695280452	9.669172343	6.390020407	17.20101082	14.95346401	11.32352792	7.11642809
COL17A1	0.867421421	0.423120026	1.98389872	0.99016131	0.860291897	1.039407655	0.319220164	4.082038974	0.491417123	0.218594482	0.307958382	1.083825927	6.363444004	26.79218156	1.784095528	0.660007408	7.742877946	0.643758983	0.980365877	0.623473424	1.358974984	11.20470159	0.646547554	1.043692351	0.877767615	16.35048062	0.28126966
GSTO2	0.695003281	0.239506901	0.335252101	0.210180137	0.29404878	0.173477394	0.381125368	0.22621067	0.122925286	0.304688188	0.412518609	0.142779746	2.424922365	2.162542586	1.77073245	0.579388789	0.171794347	0.135983222	0.214626686	0.174599939	0.241130848	0.097000169	0.197670377	0.252613163	0.503187341	0.136243121	1.381483922
SEC61A2	5.832113241	4.915909124	9.476260154	10.30415988	7.125393637	8.437093676	4.111903608	5.362815766	3.300464634	4.633812491	5.067249979	6.002681098	7.254143755	11.12303155	9.011903549	7.908989253	4.301201009	5.642550042	7.925056151	8.446642125	6.228433601	2.446983674	9.717156825	8.818759778	3.479743153	3.910461226	6.219781119
PRKCQ	20.01393391	10.23766855	9.377944974	10.28524852	18.24982557	14.46413654	36.79257542	11.28480085	27.98126265	4.451389769	11.85746207	14.89160753	7.81069725	21.17494394	4.48206818	10.66826064	11.60020878	15.1420104	11.30526135	23.19816113	13.02235441	9.853642371	12.97734059	23.15919521	58.07410613	5.254898033	15.76312989
TLE2	1.284515264	0.461077881	0.060746848	0.122612286	0.168793919	0.155596682	1.379054518	0.127306427	0.20689845	0.030051769	0.21504237	0.082431428	0.250251513	18.97429889	0.12195748	0.07217637	0.13417109	0.168645894	0.041622621	0.20283885	0.292946542	0.265149379	0.100288668	0.109854907	0.784908992	0.162933641	0.554558304
ASB1	2.229625549	4.571712884	1.776642335	5.653788721	5.745248683	6.008005865	3.575179264	8.434459018	2.257413474	3.670559722	1.956095033	2.012335426	1.459845212	3.998426852	0.937990537	0.881570966	3.044526241	5.257641215	2.067738232	3.289069669	5.324042368	3.571584563	1.01944382	4.416183587	6.142113318	1.820401947	0.860921133
FAM107B	65.41144115	12.98630936	25.06986691	26.8375741	11.93439222	24.29484764	6.840809191	33.09380671	7.706738827	34.61241131	6.873271224	14.37068033	43.61391254	5.307158841	25.58510261	21.20919945	39.09926476	88.45903281	10.3195715	21.82001236	20.96866918	58.82801154	10.71561753	27.05249478	12.73124099	44.05904638	50.75369247
ME1	0.062626891	0.347417834	0.015104819	0.045731664	2.710622344	1.192923435	0.029059704	0.659478822	0.094768377	1.288994038	0.424620194	0	0.036603242	12.81703622	1.17164609	0.394829391	0.208511841	1.812153037	0.465729446	1.79493759	0.75118014	0.563151173	0.124684833	2.646201659	5.724960331	0.166821354	0.459639897
TBC1D1	8.102657461	12.16187876	19.18524054	18.93925305	12.62519635	17.88320801	5.585899449	13.70535461	5.970413722	24.89462959	8.981811706	14.97491228	25.52554026	10.72563284	15.3472678	14.52879146	19.59703045	21.08720672	20.64644863	19.37889946	16.81639469	22.59942101	18.55475223	19.3743971	10.40699793	23.12498665	5.421157991
CDK13	7.222187116	10.60143588	7.401797931	9.121436617	6.063196018	9.921437444	9.196564154	8.779250607	15.01776689	6.746648497	5.508011669	10.5629049	7.809439478	2.889983845	3.960427282	7.400086193	5.499002213	6.047386962	15.24466393	7.490438104	6.402906522	4.508888449	3.125240401	8.42840669	7.50015114	8.937979243	7.50802461
MTHFD2	4.946246465	5.943832461	4.912887431	5.611791689	3.173029683	4.359202252	4.84031617	4.478476131	5.904090803	7.454771729	6.918065291	1.417885182	3.320675017	2.53336988	2.995575217	3.926399547	3.856260963	11.51162291	4.860640424	5.231626339	4.047159325	3.365633772	4.26584607	5.398423555	8.663173772	1.338230024	1.257000439
SLC9A7	2.0842016	9.458718584	9.285746207	8.586054294	28.03499841	14.52021327	10.04031413	11.19198469	8.902350838	0.965352871	11.8299287	10.78764966	9.696176758	4.357116965	7.962063748	9.832330801	7.817936298	4.267808133	3.213519354	15.32631268	9.619692609	4.796201561	3.616263524	16.11973539	10.90686622	3.076781791	4.410280503
FOXJ2	5.842869144	5.018469098	4.331770263	5.494868505	8.361736783	8.083968753	8.441592537	10.73926858	6.243631928	6.827924768	6.52756615	8.893931955	6.014975797	7.526366958	6.685767272	4.537930197	5.858133067	4.31084065	12.66404211	8.563365899	6.238401747	7.273764964	12.65240328	6.027234759	5.81088598	7.725074945	5.923794391
YBX1	127.1994309	195.2157695	152.6111134	133.3777886	127.9082121	128.0833008	280.6323103	114.85874	205.7221072	152.8721122	172.7485303	54.23928972	63.82595149	10.0923404	65.662567	81.1868292	39.2288651	29.67092631	54.20299172	66.46447286	48.45455526	61.66285053	19.85981492	47.93977552	56.2084619	148.8954884	148.1177044
PDE4A	0.695591934	0.094324815	1.20792979	1.474901406	1.070459318	1.050427173	0.329936369	0.364611231	3.669010135	2.416096493	0.295006539	0.021681482	0.424618175	13.49944742	1.38809393	0.549274767	0.406573422	1.086770901	0.298022562	0.497948079	0.202261782	0.996711885	2.523531042	0.674205657	1.204293225	0.241167415	0.411250936
PPP2R5A	21.34501431	23.10830071	21.3344411	23.23474817	26.01829238	32.4883399	29.18405193	25.43100904	20.99053258	25.93480286	15.26128879	20.0711893	28.87168448	9.253278348	29.11009906	18.87461498	21.01103265	24.42505195	27.78114611	19.58302642	19.19814238	20.49352911	30.87472825	31.1825119	30.24348725	23.20711497	27.39087076
CTNNA2	0	0	0.675833882	0.047271226	0	0	0	0	0.011994951	0.016551406	0	0.012971483	0.008107606	11.85514409	0	0	0.00461853	0.006634567	0.076414013	0	0.005042005	0	0	0	0.007204982	0	0
ELAVL1	5.217205937	12.2847535	10.93565428	11.65028052	9.675990605	12.49034748	11.43896309	11.73710891	11.41133842	10.73027739	11.51405318	5.250618411	9.222413384	5.991623848	8.340444372	10.39455833	7.617948082	9.74409842	11.09876773	11.21625796	10.91941982	12.05818088	7.780119703	7.424220119	20.36832445	3.03368469	2.286431197
TIE1	0.179273562	0.752365575	2.308561439	2.314638335	2.455127067	2.792850218	0.20253812	4.832770967	1.941088958	0.251103712	1.949502416	0.918363556	3.362044612	18.30079572	1.90769907	1.259776364	3.067437758	0.246042987	5.641867121	0.915742178	1.580854556	3.022393147	3.24551951	2.107805193	4.696186784	0.877956242	0.243127569
DIP2B	12.24886032	11.73573148	16.39096805	16.15844186	14.42022602	17.44124164	8.4434513	14.04042963	7.199296837	9.69609412	10.85819337	19.23453069	21.24102285	13.40099298	15.27336395	17.32198004	18.67621286	13.74028672	11.35316532	17.09710403	21.9815594	15.14855703	15.49175282	18.49841594	16.63144883	12.55768766	10.7185273
SMARCD1	12.55655755	10.35978299	11.33239086	12.72361916	11.52489858	10.7884439	9.872250639	11.43098598	6.746847926	7.936167886	13.35142969	4.78434206	10.57844141	9.124621582	10.84825275	7.880811628	10.02212613	7.116875402	10.67476335	11.4828287	10.21268675	12.28742672	9.701301786	9.472689173	12.32393564	4.826863419	5.583779854
KDM4A	3.951921128	6.16304092	5.641113586	9.207037883	7.882367794	6.736695025	5.295402341	11.2954576	2.990066592	6.922588	7.25055485	4.760682993	8.520188289	6.851367275	5.973294477	6.147800486	4.873698828	5.969273658	9.929532277	6.925056617	7.870925152	6.712808404	9.54245794	6.112056642	4.890666382	6.076732604	2.007006659
NFYC	6.116153686	7.947394656	5.942644113	9.641644706	11.96727284	12.12757947	7.934997204	9.011162663	6.269399354	9.707561893	6.257409861	8.452317671	7.914268623	9.051206371	4.485903004	6.390681318	11.20127005	10.48234985	8.679949408	12.45766777	8.860456091	10.6470128	12.51670986	10.17968939	11.03917496	7.198009201	3.265783671
ZMYND12	0.095849868	1.196369392	0.208060045	1.28318451	0.562065951	0.46877573	0.756085268	0.827647434	0.165762411	1.358082316	0.55359911	1.165173386	0.392146423	15.33795913	0.232060313	0.549347883	0.446775579	0.366741579	0.686394742	0.771922262	1.201932059	0.756788117	1.09045123	0.783868406	1.369062184	0.291792587	0.241819374
SLC9A3	0.227068738	0.292237932	0.061338059	0.282984211	0.253626016	0.346018285	0.033716125	0.252499931	0.023561511	0.140883991	0.90320961	0.169864653	0.148639442	9.198097277	0.351841184	0.135346372	0.042336528	0.02606437	0.180118745	0.094661448	0.112244626	0.127490432	0.206662681	0.089135401	0.330228337	0.013825157	0.033330682
NGEF	0.101217832	0.187166031	0.043399943	0.32849644	0.113055966	0.173694381	0.06262188	0.037896971	0.058348583	0.053675422	0.09037338	0	0.170901773	16.52433563	0.10891404	0.038674233	0.037444186	0	0.111513155	0.03196678	0.065403924	0.10852942	0.166330771	0.012263231	0.163557895	0.051355684	0.020635329
ASPM	0.265798781	13.99081222	4.418150599	10.10554632	4.428952229	4.782559075	6.809662178	12.15747724	21.37095408	5.739752673	1.952063887	9.037334881	3.25980647	14.58187798	3.249250691	2.442406461	4.282618349	18.76451221	3.480408559	10.72569435	3.430448518	2.568814224	0.575037101	7.502321256	7.649601486	12.51217179	1.571023127
CD84	10.19267032	17.68027564	6.286822945	8.422953959	39.99493343	17.07052238	34.78630895	14.40920539	33.59415708	25.58641912	25.56432604	43.88008689	11.71649799	4.33180677	24.75309778	40.4360019	10.38942524	49.51612395	22.98141334	38.82139754	22.01906331	7.500270399	30.88801197	39.9249292	35.12541946	6.184353535	11.055339
ELOVL1	3.670445631	10.66665636	8.45025992	11.91898077	13.37071014	14.75172655	12.0380694	24.03378724	10.81986687	18.86150265	12.10793232	3.666229611	7.142700525	9.698851339	7.913344225	5.785054101	24.1354703	19.48988741	14.06133715	10.84779807	16.47915624	21.68027329	8.778545782	17.44182276	19.10749124	6.809044354	1.205351063
SPI1	69.78532895	26.17808708	43.37592978	51.2083599	52.47987743	58.90141645	41.89124439	57.73122867	17.96562872	128.2300902	32.16644445	4.719314682	49.11222031	14.93364539	100.9766088	46.75047432	23.1662993	12.2773148	32.40171417	10.51012893	17.87835513	38.6118367	30.66108318	10.02863564	12.61433397	118.4475419	58.14650293
POLR1H	3.145406612	7.405913163	3.542573562	3.921623059	3.863022603	5.055726893	2.483148551	3.644920772	3.212103778	4.899269107	7.062321582	3.127577412	6.022569022	3.063466401	4.786571433	2.47978507	5.705331443	5.595449526	4.578639439	4.598349968	6.890616038	4.070449737	7.092075641	7.014768351	10.97027169	1.884761984	5.993273342
MPPED2	0.128819671	0.057169373	0.012427874	0	0.007194302	0.013263623	0.011954806	0.032556179	0.03341704	0.007685164	0.006469761	0.012045862	0	3.1772993	0.011341196	0.029532357	0.012866882	0.160189549	0.042576751	0.006102606	0.023411082	0.005650573	27.47882671	0.007023322	0.06021763	0	2.789080619
CLDN18	0	0.046824256	0.380015278	0.410907929	0.219984897	0.115877296	0	2.465027101	0.072986774	0.428025371	0	1.105002718	1.693769447	9.143590481	0.148623089	0	1.152214546	0.269133036	1.069415658	0.959674584	0.357928038	1.394591758	0.04801361	0.015339767	0.07306802	3.019258015	0.012906107
ZBTB11	24.07152561	10.55282624	18.3155189	7.642842422	9.976795344	9.721159714	12.43091236	9.777179636	19.7466239	7.774737619	6.401283102	14.99023179	24.13418186	6.114822068	29.89693105	28.35135976	6.740528187	8.580578535	13.87369995	11.91316506	7.395593181	5.412039905	16.06472173	12.81501186	8.160956344	10.82922082	24.04026125
ATXN3	4.757027763	9.519407494	13.7156335	11.35163752	12.16743297	10.77999597	11.06685567	7.250881937	6.559829103	7.156460128	7.980165985	6.489602819	9.743806559	3.901288957	7.811965057	6.486123745	5.188996135	3.443925493	10.60741077	6.580596237	6.276651328	4.211376985	4.04039714	7.407629746	6.01336743	5.215712908	5.116451972
GOLGA5	6.310592331	9.932366944	7.299477774	12.22488482	12.47631082	11.93737261	26.51267772	12.56927539	18.89419956	10.94416528	5.683615027	15.82749547	7.414766096	12.17512948	4.909778801	7.196243018	7.76363427	9.327580016	8.533394856	15.99052161	8.321384168	8.497396429	8.088358205	14.08233655	8.977677209	16.41881268	8.571970358
FGFR2	0.00277798	0.012328504	0.265325495	0.933132088	0.037234613	0.071507095	7.79598969	0.17083702	0.009608457	0.018230257	0.01674235	0.00519535	0.019483595	4.640407897	1.083451624	0.019105848	0.155384713	0.029230111	0	0.386909679	0.014135998	0.019496623	0.034764545	0.218098165	0.083686633	0.031713425	0
LRRC40	18.93422611	13.64450244	15.44696417	10.30926512	11.53939671	11.03465802	16.58200073	10.53050587	9.457837317	14.14721667	9.047788358	9.299578903	13.98878569	14.0497162	16.9123238	17.06794696	7.271041874	8.545849549	13.54894638	11.12946564	8.338620787	4.483275269	11.48146763	14.33199849	13.61535034	3.483633234	17.48863723
ISOC1	1.184106173	9.972537694	4.20598416	3.773074244	7.935574066	7.536797757	11.23856374	10.83667011	11.00686522	5.555012335	10.24502912	5.083291583	4.561363307	6.647139199	4.809618911	2.498670093	7.18591718	10.29690246	5.870461317	10.5815475	7.473097206	4.839852255	1.561431266	12.26604709	18.28288272	2.908365984	1.777613514
EML1	0.005852423	0.038959039	0.011292247	0	0.019610716	0	0.010862407	0.019720854	0.00506058	0	0.035271425	0.010945142	0	11.04398731	0.015457301	0.013416884	0.02338228	0.095168516	0.135401695	0.011089931	0.017017471	0.005134238	0	0.006381549	0	0	0.005369114
TRMT11	5.251787987	6.698260774	4.300053038	5.824726409	7.620726868	4.354119264	18.2068137	5.624536054	15.04523099	4.337339014	3.045884586	6.50803674	6.192357597	6.207180698	2.597278515	6.250281868	3.922824885	5.390550807	6.47022503	7.156620214	4.269230599	2.291636065	2.670466848	6.961565182	8.358805226	3.572935722	7.07210444
THUMPD1	23.60277571	24.25143752	34.73783438	44.23887474	17.14152319	12.92081535	34.82556781	12.69131437	11.36552036	13.82683024	15.18909304	20.99585901	26.45295061	3.891884153	24.19818479	21.36025294	13.15261328	13.98776625	12.24893359	22.37803455	14.72674845	13.05430398	10.69144155	21.39760593	16.69355294	11.34330218	22.32473577
MSANTD3	2.351716878	2.626823181	4.139060119	2.815720865	4.419357367	2.339587795	3.1852051	4.17645592	2.720527061	1.858019862	6.320544965	3.254041741	1.876002394	5.012560234	2.084424884	2.586411344	1.629460765	1.276765814	3.571268966	5.209098144	1.8019686	1.854023507	3.434722448	3.032157434	3.367304917	2.57588024	2.798926073
KIF26A	0.007583015	0.025239714	0.907148236	1.100076999	0.508194113	0.343537848	0.014074477	2.54246501	0.026228077	0.131193067	0.304675783	0.014181678	0.664801335	11.92300902	0.026704139	0.008692163	0.196927514	0.058028394	0.04177159	0.366416669	0.270107912	0.72511802	0.10352325	0	0.07877182	0.109652432	0.083481463
ATG2B	11.97307459	9.63553469	5.733069043	7.449152185	10.01572552	8.266346606	11.55360511	9.650937798	6.197275576	5.627302401	4.319401137	17.21901759	6.997846084	9.828507233	4.434584148	8.992681503	9.015061243	7.963707139	8.881448638	12.77857469	10.89430913	5.100737395	7.281963096	13.29941952	9.238665869	6.392008446	6.746636545
ARFGEF1	38.87879835	29.74965397	27.95684328	27.91516643	28.86265618	29.8320186	26.21727668	34.87429442	33.11989068	31.46628012	12.55547163	33.94699395	39.12154091	11.56922844	29.59796532	32.07935817	28.79335663	22.11847553	29.20809746	41.35408165	19.82538867	24.36919552	16.16662971	34.0305351	15.58142649	58.11771897	25.51436015
ACSM2B	0	0	0	0	0	0	0	0	0	0	0	0.011980893	0	13.11535295	0	0	0.004265828	0.006127907	0.007057852	0	0.009313926	0	0	0.013970883	0	0.009751159	0
ZFAT	1.374083248	3.368286167	2.232071278	2.818636017	11.08460818	3.210492779	4.119830169	2.943365131	3.386784478	2.305122667	2.825326999	1.740652723	2.745654411	13.62566656	2.372938775	3.230906248	2.956098148	3.358976849	2.542487402	3.421648741	3.04358908	3.049714389	2.31146868	4.213213417	3.897866872	1.385420549	1.185186638
MTFR1	3.104793405	13.24025202	5.228244634	9.101757086	11.10995694	11.31078748	8.738288812	6.95260214	11.04147663	6.30444445	4.059934796	10.30399205	5.820057786	8.389906968	4.164766873	6.302529772	5.698611961	13.21874029	8.234307375	11.77742786	7.731258884	3.991584561	3.622128459	12.76642056	11.20036927	3.711987488	2.496226183
STAG3	3.242454238	0.836308219	2.071970973	6.290616572	1.162680185	1.60150355	1.998653002	1.698378397	1.696730833	0.970765722	1.856816843	1.644665503	2.391604537	15.22823155	1.943468898	1.522346365	1.20304363	1.155938097	0.810678681	3.559568321	7.827919913	1.857881907	1.340773821	1.285082982	1.870553013	4.043060853	2.475243844
FECH	1.432418484	6.747782828	3.411769662	1.989089041	6.342096298	3.916833269	5.439324805	12.8306014	3.305666384	3.339775641	11.25580434	62.13717545	1.564601099	3.900994164	1.178396916	3.617639455	20.73401803	6.985686787	3.01135623	3.93800686	17.89301544	7.671672035	4.707178988	3.528415137	8.796193214	6.716137839	9.539257497
MYO9A	2.078140237	5.98103054	7.280115168	9.513222941	8.828003665	8.249004309	6.406286138	5.401517114	5.306381488	5.203100812	3.172472572	7.972650153	6.866703321	8.993648499	4.112027351	6.695246268	6.624449936	5.080333067	8.197491895	14.49431084	4.870466023	4.532978946	3.809686172	9.327733143	4.964072968	6.038671466	3.68562715
DDX3Y	0.018273476	0.020274139	0	0.969644534	28.72804144	0	31.76283576	0	35.78145737	0.038155765	0	35.09758902	6.322685296	6.738080829	102.3669454	0.010473145	1.624434831	0.008739766	0.020132153	0.017313476	15.44899297	2.73329067	0.010394555	31.49242028	18.88744437	17.83615666	0
PFKP	6.613919971	11.2021437	5.34341164	9.033771109	13.68720362	18.61225647	3.16308562	15.86058855	6.134230743	14.53634772	18.31369543	2.048900059	4.719359983	13.64466875	13.56283444	10.18594618	7.056493462	6.223057185	18.56680561	14.23088011	15.74622016	5.161543692	12.41761921	13.24392737	9.764810902	1.827137274	1.333906593
IDI1	14.72687242	5.995554779	18.58748875	12.50179877	7.381785778	6.666789999	15.47412326	5.8852787	31.42530466	17.00524937	7.665292179	3.550875391	20.7714447	3.384154145	19.85533566	16.16942296	6.36201483	6.810667199	11.37077532	5.823440637	6.387952108	5.413440752	19.59279167	9.329768259	10.36735483	8.697881566	28.10446018
SP100	22.72556363	11.29404645	12.08949961	11.10997085	17.38764069	17.58150403	14.62500028	10.69053338	16.93622518	15.47244078	8.007683184	18.69883176	18.59003655	6.776771111	19.69491641	13.99963175	13.97294145	15.02502676	14.48207472	15.95431836	11.34853068	13.46202766	13.13317504	19.46613568	12.33748394	22.83107321	24.17323664
KLF6	250.3628105	12.42042809	189.1300038	47.07131378	36.87515203	38.15559381	55.12909415	29.25319145	21.03857519	60.46811067	57.79736323	7.618284421	207.4440525	5.9177219	282.4605422	255.2681494	49.69250538	16.12365103	130.5094151	30.07773057	29.76692252	32.71923105	101.625796	48.71624036	26.30022606	28.34590724	127.7966205
PLPP1	6.374090536	1.977750083	5.31558469	4.128580601	1.68939306	3.809840383	3.509090679	1.13764357	1.611461206	2.400841301	1.247958304	0.85869874	4.483149928	7.833878062	3.471648449	4.767743436	3.632933603	4.598697747	1.904387274	3.531412352	1.217298857	2.653777588	2.857616206	3.239584313	2.440924991	1.973332194	7.706079625
NEO1	0.109187218	0.228031113	0.068160099	0.100054759	0.179349157	0.119035191	71.60953215	5.481031663	19.28266845	0.076634413	0.277413347	0.612602456	0.135140051	14.07386054	0.107436818	0.088346644	0.325039646	0.663521917	4.627747962	0.164304615	0.280138906	0.388787455	1.943655276	0.133065925	4.490212545	0.298177903	0.247479396
TRAM1	73.03542431	77.76121094	36.39605293	34.00895568	48.9492832	37.46285486	43.25257335	33.5396657	77.94376985	28.93710419	43.71459513	41.86665328	28.29017689	7.303214619	53.60737244	53.71417484	19.89810686	48.73290131	35.50013592	34.31756522	36.64878867	15.00544797	37.26308236	46.53060698	39.5573738	24.76428007	53.18068933
PHKA1	0.888867904	2.301098773	0.10322181	0.088145682	0.965248692	0.025422293	0.213861117	0.984536453	0.128100408	0.206221395	0.942441363	0.215490031	0.105826601	9.659051434	0.130425537	0.08490669	0.071245377	1.432826139	0.308291434	0.319713111	0.023931656	0.108304126	0.112359408	0.071794939	0.521521552	0.081429087	0.430383094
TNFRSF1A	12.61859925	27.01578331	22.06892809	45.43359206	24.25350165	37.09634051	8.452796761	30.5164579	11.9155236	34.67415184	22.20414723	11.12846325	27.73110955	12.78212029	10.08685667	11.14363498	33.91431826	16.90098347	31.7721072	28.07791975	32.97340078	49.23731827	14.56358879	26.65095822	25.64689314	19.37602502	2.370373277
CACNB1	0.228283269	0.384000242	0.504411974	0.975093334	1.99050929	2.502109534	0.109343432	1.19108733	0.795952115	5.759516687	0.502987648	0.055088134	0.869405647	10.61718821	1.59486584	0.312320179	0.406996194	0.887547435	2.182396923	1.486124223	1.092048323	0.607268169	0.444020463	0.666470389	0.803212844	0.336268652	0.243210191
EVI5	1.944520333	3.011975804	4.781300929	6.202229449	2.707880223	5.622867743	7.8744707	5.786562588	4.367332911	9.231580128	0.393178245	4.469030675	5.018331871	7.73018721	4.624467785	4.313144052	4.826180121	4.179039784	7.762382485	4.725545878	2.684830903	3.771804363	4.740459434	4.839577785	2.852856884	5.809126268	1.280032287
STOML1	0.339818853	0.587713509	0.110887104	0.433035453	0.507944665	0.565993222	0.473041299	0.429406601	0.237665304	0.673779753	0.5722416	0.018691934	0.186929235	4.253188442	0.206782163	0.080195966	0.359386847	0.401537843	0.490001755	0.312496828	0.559446521	0.512937786	0.858480097	0.359644042	1.022665816	0.178755395	0.302586376
PKM	20.59865183	16.33000469	23.27976912	19.96048728	28.07674805	48.65430589	6.53241663	67.63828776	11.94121996	139.4854302	22.17952932	11.94373331	37.93220268	10.57218756	72.04022712	31.33758463	40.113327	75.85655817	58.24997063	36.77331484	53.71487946	72.4814746	36.55680477	37.66558139	25.49732765	37.43527251	13.37994077
DHX29	11.52118356	11.46637287	9.176625139	7.856338315	12.54635307	11.64243955	31.85768415	12.37972566	19.24082101	11.83388289	7.546918826	17.88904061	7.308409861	13.90810665	7.649720027	11.13597249	6.995708731	9.446239343	11.00928254	9.832425975	8.219838837	5.766253423	7.587132203	10.86137041	13.52242495	11.61526937	13.97204828
DNTTIP2	16.27369928	8.059765652	9.301992468	6.172691916	7.329820192	6.69231651	10.91554846	7.706740743	10.51931501	9.534431531	6.745249492	12.50028288	9.783630753	7.206683165	15.7042856	9.442546984	3.110670511	5.439347629	8.531769925	9.260476073	6.453199179	3.726201683	8.493836189	7.815088771	3.357892451	8.888263027	22.80600742
METTL22	3.102550146	3.674055138	2.63888902	5.733245892	5.728543331	5.710929839	3.173049301	5.205980472	4.139129978	4.40445564	3.421692863	2.332784577	3.900515775	8.011830999	4.208684217	3.004754554	4.507132246	2.876901404	4.729568232	4.859268189	5.435905862	5.227001535	11.5902686	3.887062305	7.82705972	2.472081806	1.521916758
TP53BP1	10.14955259	8.204276439	9.830634017	11.51715454	8.313516789	9.778452871	5.920547437	8.271990862	4.569248013	5.149196775	9.478828477	9.287420592	15.45631407	10.85487374	20.04126684	15.01353033	8.305913978	6.144912225	14.25249724	16.14553733	11.95725223	6.511963642	32.84881176	11.80060847	6.275763555	3.549585652	9.329849068
TRO	0.054472154	1.355493409	0.030029711	0.916762346	1.607994982	0	0.505515967	0	0.154763621	0.064994335	0.250128111	0.029106647	0.16373356	10.91746095	0.027403949	0.044599752	0.05181749	0.156316363	0.222904546	0.65619004	0.113137298	0.047787556	0.26559047	0.152735288	0.145505017	0.005922421	0.035695493
RRP15	6.236690642	4.865741799	4.762269117	3.481849573	4.26118753	3.668433268	6.268078939	3.504482349	6.482900133	2.370959477	2.659103631	3.362647313	2.908347593	2.060192424	1.390208584	2.167490187	1.665587931	2.246664638	2.521822502	3.224830067	1.717021157	0.977858252	1.630402478	2.734692666	2.412255746	2.070298412	4.14515084
RHOA	78.00709107	71.87365694	84.49134391	79.45544037	79.86563626	94.47357766	66.13449193	69.12346008	93.43857637	133.0659362	79.73218759	32.07828748	62.68006169	3.162421681	115.0711685	72.99727243	86.02743802	103.0625218	61.06499041	68.90064618	67.79170881	88.60592343	81.39587537	94.89174869	82.64890215	45.67707041	41.48018694
DHX8	16.78155909	4.876902392	5.921522945	6.073530675	6.816610139	7.69089901	5.027081058	8.970688448	4.497885373	9.094661801	6.879397633	5.720779206	7.806795803	11.11516145	11.10281553	5.325522257	7.760883047	8.744554902	9.194602702	9.463119341	8.94196062	9.627402321	11.9665532	8.346918238	6.693230786	5.585795224	10.24695302
PRKCZ	1.20213111	0.557611267	0.098284375	0.099189276	1.729616704	0.391603519	0.012605756	2.128391409	0.293638579	0.486217713	1.200679945	0.203228322	0.198475668	11.13413648	0.161442916	0.046710633	0.149242452	0.435273284	0.658461389	1.499331314	0.715889301	0.643491182	3.345655294	0.185143707	0.818399802	0.263615832	0.529619996
ZFY	0.00940474	0	0	0.293016223	9.653810349	0	8.588201518	0	13.25558629	0	0	10.02552981	0.120928364	4.984429928	6.499697041	0	0.826647953	0	0	0	7.014447321	1.064331173	0	8.57320981	7.786352755	2.72705889	0
IARS2	6.4711526	19.65988373	15.36373738	15.03757397	12.05607677	19.76739511	13.11335488	14.13968527	11.7594901	24.53579809	11.08311763	11.08588075	16.05942229	18.60607404	13.92020561	11.73498748	13.68459938	30.11577521	26.93005385	20.56104085	20.95734513	16.73174336	17.02464676	23.58044883	11.02858825	8.147377402	5.623676074
SYT1	0	0.14520967	0	0.039821645	0.036546917	0.084223696	0.045547641	0.020673097	0.028292989	0.019520245	0.032866262	0.030596375	0	5.235888068	0.007201633	0	0.032681759	0.031298458	0.027036137	0.023250842	0.023785572	0.014352402	0	0.035678343	0.01699469	0	0.09005388
NAV3	0	0.292584007	0.00379725	0.003832211	0.197835169	0.012157822	0.014610829	0.149209691	3.474920004	0.450844441	0.102793084	0.691939404	0	12.98013088	0.024256561	0.302284072	0.104836952	0.572277613	0.008672685	0.026104519	0.02861237	0.017264929	0.031344929	0.008583707	0.069507618	1.204213042	0.018054747
IDH3G	9.042763865	10.50544419	7.640508571	10.36911974	11.33318689	9.390424076	6.936365107	11.05971641	6.647209332	19.55744997	13.79007295	2.897076586	9.597074364	11.90230912	10.62059911	9.144657768	12.03000533	8.631352738	9.343885154	7.155039524	8.966501837	10.60008075	14.29696102	6.862115885	9.313099804	4.995819644	3.854880519
ROGDI	0.462880847	1.925846771	2.763115713	4.239167906	1.32485863	2.844674559	2.174676081	4.484324569	0.250157638	9.328587443	5.652035131	0.432837515	2.722286331	3.511611283	1.158876843	1.160655153	3.072626572	1.867934486	2.151404501	0.808601169	2.155620939	5.685092315	1.464616647	1.230280705	2.794866919	0.847681493	0.331761602
PDZD4	0.686234051	0.240431389	0.150992512	0.398539357	0.161367142	0.148750572	0.044690759	0.101420885	0.291487529	0.093370938	0.37488246	0	0	9.966075685	0.063595344	0.02760027	0.112234225	0.126677281	0.026527509	0.06844028	0.376326814	0.433033544	0.068482899	0.06563837	0.450224232	0.06413841	0.165674453
ATP2B3	0.031136217	0	0.090115968	0.394097873	0.005796303	0.010686232	0.009631744	0.056831345	0.08077029	0.027863012	0.041700437	0.004852553	0.139518285	7.77121167	0.073098967	0.01189681	0.152043249	0.044675122	0.022868815	0.024583727	0.094309167	0.163891856	0.053133917	0	0.0269534	0.027646196	0.042847352
ROCK1	44.03232814	21.82712851	26.59165179	24.30950475	31.7620877	29.89095391	35.34087717	23.91162429	33.32911084	28.383184	15.61834086	24.00038465	25.23064269	8.615265158	34.80235516	37.72344386	15.89045304	15.62712773	26.52485297	23.12858471	18.28051722	15.1725198	23.85790123	24.89428749	14.15694695	61.02181806	49.48739147
CBFB	11.07705732	22.26128316	21.69832505	17.6759895	19.95175331	11.77538878	22.85327094	17.23405288	16.04804267	28.98038386	19.68022174	7.154022208	13.88069365	4.693512247	10.009322	16.0325562	10.67508465	19.10679675	20.16218727	5.620106315	10.48604728	7.046830161	17.75270191	11.33129636	17.89034021	8.267928375	12.44003598
PDK3	3.61667426	5.065631056	2.668880213	3.579610045	6.397258278	5.718292465	2.984056714	8.232326725	3.303373455	3.107868749	2.441937301	6.15635102	3.870671205	1.197993	1.578868439	1.444809166	5.835325006	5.481419411	2.846573018	5.403816107	5.704384376	7.107396233	0.827681906	7.391103108	7.871609887	7.095513206	1.44201123
HYAL2	0.094570714	0.996785066	0.946584571	2.451552359	0.845051364	1.351044479	0.548525743	0.866394964	0.419097505	1.868889024	0.843064974	0.055270369	1.67201721	8.45093741	0.884631226	0.108403324	7.202572518	2.295468599	0.950733093	1.500840699	1.890552142	6.502412169	0.712782906	3.016288749	2.738422779	0.251911187	0.0325353
HDAC4	3.228833852	3.435121707	5.44772287	16.16706846	3.672340143	8.54653286	1.25877973	6.439917905	2.100349393	7.909572109	1.965948475	1.8956579	10.44390472	9.832459179	4.64687799	2.505429671	7.554575632	4.773851387	5.648560613	3.163974028	4.726497933	15.38531186	2.817900094	3.938746631	3.809725009	6.350980184	1.494619828
RASSF1	6.144313573	12.40603334	13.74465483	23.47327813	14.28060873	17.73716275	8.138310979	18.30166718	8.625918284	12.5459814	29.36220824	4.498221712	24.84768784	10.20442222	15.91591325	15.15958523	15.11838234	14.55086796	22.69975466	11.22625935	20.38316947	16.78091517	16.45032135	15.4111551	28.06605525	5.475404117	2.343283631
FGFR3	0.140141879	0.310970493	0.010400141	0.136446634	0.301023947	0.066597177	0.140059622	1.307726916	0.820298268	0.128625045	0.628041866	0.010080458	0.037803719	14.50788274	0.094907655	0	0.136388593	0.051558851	0.213779551	0.18384855	0.360480448	0.085115248	0.588681716	0.211586262	3.057146047	0.049226457	0.03955956
IFI35	4.697720506	4.323630916	3.218838368	4.236010242	5.187525075	6.485843999	2.526591374	7.577647434	1.454050853	13.32818232	6.56865738	1.622346243	9.890596002	14.71141006	5.47528951	4.161015623	14.41435545	18.15318136	7.763320311	4.602661278	9.70160997	14.16674758	4.494185031	12.57328127	8.34583816	1.401671816	0.783594472
HEATR6	5.572748489	5.359592188	3.121265016	5.671449285	6.40686324	5.684371197	6.803725461	6.507440752	5.652882436	5.963044657	2.944168217	6.820853278	4.60588108	13.80395937	2.449838376	3.436345339	5.529163833	5.742310425	8.641190208	7.628205153	8.646937661	6.985049729	9.80957881	5.947127128	5.210809043	2.823724055	3.648893382
COASY	3.046032502	7.147337836	5.364615654	9.250506992	6.095161545	8.74154021	6.158812213	11.33428194	4.090949086	10.47796458	9.178924685	1.515068845	7.681805802	19.26432508	6.481740897	6.804842535	5.68789999	6.856467804	10.65306483	4.986040764	8.499091565	10.70031515	8.302135025	4.353191421	10.51590517	2.466206414	1.034553136
PLEKHH3	0.22850405	0.108652161	0.020995163	0.476740461	0.340305598	0.515362042	0.02019598	4.042436293	0.018817813	0.629676234	0.0546488	0.15262355	0.203508842	15.7419029	0.268231204	0.187090527	0.195631254	0.156125738	0.095903325	0.27835658	0.893824698	0.095458561	2.389167747	0.344082815	0.101729304	0.041406389	0.099825498
MEF2A	25.30255995	11.51057964	9.690690424	11.07200291	30.76785018	26.09749792	13.62209507	9.462551493	14.04927128	7.694073006	9.787696694	6.979478361	10.49034122	5.929702179	20.35906609	20.4310362	10.98992844	6.58557552	5.371681077	23.52869393	6.875566918	8.239652716	7.198550002	25.51953538	8.903545261	19.48572108	22.93721896
OTUD5	31.90922777	11.55157523	9.636203489	13.48054574	17.4790923	15.09536019	16.00681392	22.70689463	13.11121363	12.25445881	18.36481043	6.260880859	14.02174321	5.909107599	12.31383684	12.83323135	7.716070467	4.634671944	11.55705207	8.037338624	10.86285746	13.82477962	22.53045477	6.37750914	16.63054873	11.37280322	17.60760053
TFE3	18.85760149	5.09961814	6.220090301	6.120122138	8.963624483	8.019775514	3.781367232	10.71629415	3.71668128	15.11133621	9.982531467	3.078337551	9.700181009	8.240836473	20.71435032	8.4441377	6.328138615	4.159023416	7.636914929	3.766411619	8.777690163	12.65281553	17.70844716	4.145018622	7.213656305	9.39774832	8.786905151
TBC1D25	8.539048695	2.383105889	2.288345727	3.656572887	3.017343816	3.107062258	2.837153281	2.908477865	1.549665384	1.792422106	3.653251616	1.441703756	3.696872051	6.398109715	2.656725148	2.447008231	3.974958077	3.012596896	3.164900418	2.509537341	3.371913675	4.06927858	6.011648558	2.284662146	4.845813581	1.193449891	1.402359471
ACSL4	9.382131353	10.38606852	9.405374044	16.51398483	15.72501036	13.89650859	16.06149169	19.48553762	18.19241629	11.55091344	5.501749176	13.42934171	12.68257728	3.643455495	14.58183637	18.03620227	24.79426833	11.47632688	14.22269712	20.96668775	7.296533085	6.570841347	8.085798125	23.43272048	7.459298754	17.94281885	7.977406859
INPP5A	6.303884841	5.148622661	3.600457095	5.484432119	6.088815157	6.59139284	6.92681066	7.276963415	6.224486041	9.748037707	4.352406413	4.300147087	5.244758014	15.51633731	3.064133875	3.380649262	5.58448136	3.262347311	8.63900374	5.111897701	7.346311275	6.744266034	12.53062327	4.282806236	10.32357902	2.819034212	2.474890088
GPKOW	10.62264258	6.819594164	5.656271688	6.414219894	10.06943621	8.892691364	12.4615653	12.56012021	10.46642659	8.048545383	9.941875831	3.153857956	7.037602431	19.55331081	6.771254766	8.310294896	6.716646821	7.598219715	7.188563032	6.092505864	7.676208719	8.683055773	4.984621599	6.599245335	6.581542375	7.124950653	7.952473674
GRIPAP1	12.84971796	4.57701794	9.308626478	10.24227505	10.28231974	12.01907228	8.720332524	12.65263864	7.088133115	15.96991709	10.24436133	3.571850655	15.20795944	9.380923894	14.54791595	13.98487057	5.092154213	3.178816801	15.47812696	6.101804641	8.619034528	9.134898668	25.04818759	5.356350083	4.682185027	11.68655224	9.489714492
FTSJ1	12.55601568	8.742022221	9.006058701	7.724744757	7.276495067	7.700600078	7.464235936	10.1175808	6.18386284	10.96465806	8.40807562	3.437239643	10.52923094	9.991049626	10.41340538	8.134920198	6.531176044	7.780704482	9.643105246	6.499908294	7.857574428	7.327498171	13.43575829	6.428921846	7.8825688	2.769845198	6.861379787
PRR11	0.41078058	8.521752959	6.744584835	6.27090106	3.817763996	6.591648958	7.581148015	8.644741414	6.929774659	6.182105355	3.012874337	5.41390113	2.899163489	3.626405155	4.824253363	4.068978956	2.343094225	9.88263653	7.727725474	9.524389138	4.276368386	3.454124772	2.60999979	4.031278394	4.387928005	5.627365876	0.625725112
REEP1	0.241082384	0.275835838	0.036341274	0.278736593	0.176714118	0.318038243	0.181781289	0.209439902	0.201949012	0.125847471	0.113512262	0.598811468	0.079258656	3.477138651	0.053061821	0.069086218	0.306016752	0.612552144	0.033200495	0.521076491	0.290262325	0.191669836	0.188561449	0.533972921	0.508695403	0.172012298	0.138233204
ATP11A	7.837085121	4.200783023	12.968092	12.9060709	6.726561256	12.88474927	12.11824474	15.64044126	16.40203041	10.91388274	5.064646131	10.25211912	18.00837216	9.649210115	12.64127736	9.641237504	14.4448407	9.499946149	12.80969994	6.976945842	16.60909262	24.72576095	6.643531742	9.098289719	8.923088025	14.16118514	2.704323567
POLR1A	2.797009049	5.408585108	4.324118229	5.8495785	5.691030895	6.617704768	4.945125293	7.187274389	6.179511621	5.689869341	6.056163708	2.218433748	6.169880286	7.356199525	3.548850418	4.593208281	2.191163637	3.734002224	6.022676728	7.040028421	5.384091066	4.553678714	5.802583126	2.809718868	5.345151586	1.62177854	1.506991449
LAPTM4A	36.88098022	40.91887701	90.66447481	53.74756328	46.29185976	38.49575312	26.72868728	41.74857557	26.54166066	52.65693016	146.8587526	34.92976522	64.17301195	14.40931726	101.0997104	49.8703232	75.61145141	53.58075785	51.32110444	39.49152472	65.14584658	47.18328334	125.3362775	77.88746678	51.41001585	17.75209195	26.23704656
TTC7A	11.33316894	10.71654826	13.70044485	16.87396079	14.52859965	13.30273979	2.445297203	7.143625234	1.384681756	12.19791069	11.25950996	2.103182277	12.88182274	12.72382001	11.27851906	13.05758986	6.911656429	4.992183547	9.430596066	5.399923813	13.94256473	13.21184638	10.73204483	7.222615901	7.682196548	3.257337953	3.25873804
IP6K2	18.39954453	11.98034325	26.07059446	15.9419953	13.79441594	13.08904523	11.48699515	13.23778969	10.75133848	7.827940918	27.23724569	13.33846784	31.07766878	11.26662403	33.16670183	22.01751445	11.24956236	8.622282648	12.05001026	17.68825292	15.81403136	9.970308899	20.28764252	14.5609271	12.33677637	7.906903331	17.1784435
STON1-GTF2A1L	0.012170969	0.121531516	0.011741939	0.319951248	0.013594449	0	0	0.030759296	0.094717931	0.007260995	0.012225346	0	0.014227017	0.214730593	0	0.013951185	0.03241791	0	0	0	0.132713686	0	0	0	0	0.018525839	0
SRBD1	2.341178153	15.99876687	12.67243075	16.98490027	16.19908608	15.380529	15.30486198	12.53171331	9.575650095	8.800492419	9.385741306	24.53674206	13.90133808	13.64894558	9.840657764	19.11779635	10.17461325	7.639924041	15.49868549	19.79680213	9.285138796	6.652385055	20.98962453	20.38889115	9.426686979	15.73654196	6.643089104
KIF2A	14.56932319	11.85007091	9.813525352	13.42482384	19.4850268	15.22363503	16.42703878	10.45847503	30.27622333	7.005055955	8.487800368	16.9491107	8.515263183	3.821044844	7.196086038	12.76166705	7.920142547	9.810584888	10.01106428	16.79009208	9.639070642	9.391088123	7.166714964	16.99573268	23.66275062	9.914789297	19.73325433
RASGRP2	21.50959897	22.71136737	9.422650941	18.79299298	20.93578208	24.82677969	6.170200549	19.24182735	10.36183651	26.60747317	23.48670691	3.542356468	20.31339742	13.00331388	8.341615379	9.442837744	21.0210884	13.89473395	45.45478911	9.270108843	26.75141451	39.02117202	58.83140319	14.38730936	47.26687803	9.41419575	7.817655694
PSME4	37.50683649	19.8859802	24.92853781	15.03705412	20.91867547	21.13170989	13.09592121	19.1155648	23.63481155	13.40216526	22.22679026	48.71017017	23.23825774	14.24604083	61.88847085	44.26685367	19.59377066	21.45033936	15.81288442	23.52893458	19.84756339	17.48887914	50.57723089	25.17594182	23.80130272	10.2461137	39.94592809
IFT80	0.760310803	7.575597993	2.85570248	4.448765108	6.282686101	4.438607805	4.78156088	4.296966534	6.708434624	2.545380632	3.188294359	3.58932649	2.114018165	1.500289897	1.676680457	3.147623707	1.307481159	1.659321108	4.529791405	3.685765259	3.482554592	0.906613636	2.208637348	3.879639319	3.258905919	2.16852276	1.943581298
SIRT2	4.084295553	3.148665857	5.037113793	4.960502673	4.48673331	3.91049697	4.470249696	6.335149517	4.347246769	6.174449829	5.904278903	0.732342192	8.672414465	12.23065044	7.043291911	2.480815562	3.70100119	3.262414098	4.026560457	1.92289507	4.615790284	5.755103722	4.972302107	2.314015913	6.246008791	2.570055719	2.773554792
ERLEC1	3.523612259	3.358476079	3.574440904	2.848071534	3.228217547	2.52026855	4.259573164	2.745809703	5.457927278	2.472421069	1.953519363	2.351382418	3.977469795	2.363115733	3.69345287	3.39684792	1.729539625	2.843780072	2.661652406	2.261855598	1.957537787	1.460435747	3.179433413	3.658233981	2.066566881	2.764068994	4.19335673
PPP2R5B	3.546359542	1.587658143	2.701065224	2.892518694	2.206419524	2.658495893	1.501210477	4.376474184	0.780082346	2.653902174	2.437297448	2.312601085	3.72726672	14.18205584	4.09445182	1.141074032	4.754014134	1.800287749	2.176309759	1.856870353	5.088147943	11.2165684	4.689305396	1.713009092	3.829351383	1.444210476	1.569666828
PYGM	3.792315056	0.33610326	0.443798895	0.524353097	0.488752251	0.727793627	0.249895987	0.71834205	0.203737768	0.32798558	0.39444983	0.146882965	2.295167853	22.02792536	1.34339361	0.501577733	0.448269124	0.321971628	1.582219568	0.499630208	0.473058667	0.74806886	2.399718425	0.183514061	0.804203126	0.46964872	0.885223714
PAGE1	0	0	0	0	0	0	0	0	0	0	0	0	0	14.83120419	0.069819774	0	0	0	0	0	0.057650235	0.139146424	0	0	0	0	0.072755974
PITX1	0	0.235844425	0	0.044349882	0	0.015633504	0.056363331	0.038373161	0.026258557	0.063408186	0	0	0	7.479292387	0.120308274	0	0.323538653	0.014523957	0.050184159	0	0.066225749	0.026640759	0	0	0.094636035	0.011555775	0
TRPC7	0	0	0	0	0	0.014280923	0	0	0.023986718	0	0	0	0.01621306	20.62384311	0.024422097	0	0.009235835	0	0.015280775	0	0.010082671	0	0	0	0	0	0
MAST4	3.295360853	5.543580946	5.130070106	5.611348653	7.839575645	8.974539997	10.92207809	4.57873977	16.55419449	1.219148445	5.233801431	4.362088123	5.798916173	14.97785831	2.634326664	3.707867662	4.193933815	1.681847311	6.062698969	9.860056761	5.081435042	3.00673165	7.895662383	5.693278923	8.550583805	2.260990574	4.482480949
ADGRF5	0	0	0.007638219	0	0.123806074	0	0.014694939	0.100045765	0.068460805	0	0.15110091	0.022210299	0.009254781	19.11433953	0.006970343	0.099828852	0.179248795	0.848211435	0.008722612	0.02250411	0.005755417	0.02778291	0	0.008633121	0	0.222947152	0.014526946
SDK2	1.114005338	0.518623415	1.336044745	0.548695871	3.381557527	0.764673433	0.056759094	0.095686447	0.094439056	0.039093928	0.087763333	0.020425504	0.173625977	20.45889763	0.184614152	0.090137504	0.191995431	0.087755637	0.033691023	1.063759215	0.130205775	0.360259316	0.780299755	0.066690735	0.4810408	2.02482329	0.541062878
ADAM7	0	0	0	0	0	0	0	0	0	0	0	0.109011958	0	14.8170221	0.020526982	0.013363013	0.007762799	0	0	0.022090806	0.008474572	0	0	0.012711852	0	0	0
NUP133	15.04867756	14.46501947	11.34260838	11.63949696	11.04902531	12.14962062	11.85199148	13.82127495	8.665133946	10.12628744	8.468709133	16.61148091	11.64352072	14.41077666	11.1982605	9.565713118	11.58876309	20.05906363	14.39212262	16.15537261	16.97466175	11.07577848	14.17734539	19.25814243	12.91842828	4.447785626	12.19745944
NUCKS1	49.0935103	68.25194934	61.25597653	56.40726006	48.61680602	40.76883194	65.09871194	42.70238371	99.73688632	46.71730237	44.24155512	43.5276211	25.91788772	3.774570256	21.25406383	32.59598556	20.7217251	82.84365772	54.64058132	44.90196031	38.64541331	17.12662907	11.84711684	45.5084898	60.78845685	56.90245592	39.09149478
VPS35	8.355069435	14.92941493	17.82024059	13.68689714	16.00157569	15.67377193	15.81640306	13.81011396	11.34301423	18.70146039	13.03626379	18.69343839	17.09764391	5.32788144	13.00964843	18.79729836	17.49148917	29.78531645	22.99450596	20.51784824	21.98378241	14.65953969	15.14979926	24.78444035	12.87375476	12.7829167	7.423703217
DNAJA2	26.99137418	12.94129678	21.93585751	13.64857257	12.65116278	14.34657351	19.31797097	13.04530896	15.13363772	20.96423519	16.6573715	13.63149945	20.28545601	6.488453303	30.98393146	33.98849529	8.947929172	12.48019519	20.49128736	13.83182764	10.12134814	9.566098842	20.13919269	15.29711833	11.79873632	14.21969488	22.19605332
BCL3	17.31373437	2.230155251	1.303681556	1.282792399	8.112819141	2.956621938	0.658379812	3.713961347	1.183086348	8.464808376	13.52263186	0.394877672	2.961739365	12.38543296	11.86715012	3.601353563	1.934617883	1.502652203	2.884480815	0.704178371	2.946981614	4.816044824	14.66243668	1.528746074	3.088221976	1.748350639	4.896895607
KCNAB2	6.860120867	14.52105695	11.28799043	8.956445397	11.49537113	16.7921549	1.9722069	18.69655811	1.382122391	18.12143596	17.18610775	2.713439608	10.11963895	4.875272471	15.14538567	9.88548542	7.294060549	7.72244555	19.15838434	7.948543064	19.30428833	14.83310738	23.40330236	8.126966322	6.941756461	5.257664573	2.794697672
ABCC9	0	0.036482549	0	0	0.066778658	0.006155754	0.033289925	0.12591319	0.005169705	0	0.162144049	0.013976452	0	7.185295621	0.010527079	0.071957566	0.0437919	0.237332912	0.003293368	0.033987217	0.006519162	0.002622476	0	0.00325958	0.003105276	0.063701845	0.046621585
GAL	0	0	0.31027621	0.861115513	0.044903511	0	1.343094817	0	0.03476229	0	0	0	0.046992931	17.22111605	0	0	0.080309138	0.653734496	0	0.038089648	0	0.458487467	0	0	0.083522367	0	0
CLEC2D	31.15439756	18.26643049	3.689967082	4.46287564	15.72881848	18.27468678	28.1589661	6.849317652	19.5123659	6.141600844	2.332300782	20.04691346	3.293897051	2.646179898	6.298014675	6.2533482	6.574841555	33.7109927	23.75142549	23.58710369	12.95152516	6.190075223	6.103837997	30.68543323	20.88059177	10.52850219	37.16432677
FUNDC1	5.488148419	8.810621303	7.661255275	7.569869863	8.498444845	7.791180993	13.42738653	8.160895653	10.96519338	7.267591312	9.563644354	3.810076329	3.985239835	6.367081528	3.404172234	4.19392365	3.377626423	5.567863647	8.519888917	7.051281745	6.165685718	2.079060114	11.96705162	7.57109621	5.269151717	5.157773475	8.315249569
MAOB	0	0.020029028	0	0.404260541	0.665409535	0	0	0.121663022	0.031220019	0.010769848	0.018133208	0.0337617	0.358737057	8.752338861	0.127146753	0	0.048083767	0.069072831	0.01988876	0.222354078	0.065615725	1.140279711	0	0.019684709	0	0.096174383	0.115932058
RORA	27.46195429	5.143388073	1.436506129	2.995116412	6.326797284	3.625722	3.481630125	1.608686685	5.089062062	0.811382771	1.227354971	5.181839835	1.812304492	3.308406707	0.783836987	1.46044472	2.224230832	6.131831729	1.582945709	3.269493865	3.180279276	2.178913006	2.361089869	7.100388974	4.97513248	2.053821584	22.30146899
DRD4	1.009728233	0.965756771	0.335908622	1.525505951	2.333426933	0.824544932	0.516995562	2.111878777	0.27096522	0.768562493	1.084187047	0	1.302402359	9.681251097	0.459805774	0.399109838	0.069554883	0	0.920633588	0	0.43028353	0.274909208	0.713006902	0.151864712	0.831885002	0.132494927	0.159714146
TGFBR3	1.401456493	1.007301089	1.064008282	0.705982012	1.313546789	0.621107778	0.361902921	0.564643661	1.975820973	0.410772336	0.930317929	0.43873087	0.797734731	7.37470528	0.193121642	0.726392004	1.39981533	5.822720065	0.355792448	1.616489679	2.670966224	3.506678075	1.532000068	3.833698674	2.076130192	0.667785554	2.386967673
PLA2G10	0.972965384	0.693957884	0.603429465	1.285635467	1.474889244	1.288017749	1.547892963	1.112379411	1.382170848	0.49753262	0.698080284	0.389920697	1.543517822	10.29953005	0.734221774	0.398313741	0.185109715	0.132956015	0.842230783	0.460925265	0.202082472	0.548721703	0.474389787	0.227342685	0.866322424	1.163629648	0.765098724
HES2	0.057993868	0	0	0	0.021592219	0	0	0.024427671	0	0	0.019417658	0	0	1.746222382	0	0	0	0	0	0.018315718	0	0	0.043985096	0	0.020081205	0	0.017734857
ATP1B3	11.30316072	28.18329938	65.85218348	25.45177108	19.38383489	26.48374048	25.2418342	23.95650438	29.51141773	44.47463799	18.4747734	16.0597066	43.23277849	14.33287077	55.80422151	29.39235785	25.82453816	33.29580333	24.7737034	25.01370635	19.80145676	16.0829765	14.94941134	35.01546462	18.17257769	10.6846805	13.66750298
NEDD4	0.641998407	6.269411652	10.27257711	7.861244078	10.73042833	7.592785755	7.922416307	7.571675163	2.215538174	5.424184756	4.194538531	13.52634149	14.79944494	10.54299835	4.200892619	5.595505795	10.17521633	1.289067123	4.91923244	13.9299526	6.239419311	5.46470786	3.533458414	8.589709114	6.038179094	9.666428684	2.164900862
PIGB	9.021029998	9.881031324	9.224774056	12.18888136	10.08895477	11.23125766	8.3931105	8.636698435	6.795560875	13.49567273	6.010068565	10.93174409	12.25313265	5.083269766	8.8841589	8.454424013	8.558410309	13.37288104	11.54855144	6.911820367	6.750141842	9.953074477	16.54633699	9.886820723	8.187656085	16.0606138	13.23745446
MAPK6	16.25263779	8.391500432	10.75399836	5.827896596	9.723190386	7.567104274	6.960195886	7.914406144	10.18030966	12.07985854	11.57101958	13.06265881	9.610311078	3.289849888	26.83057836	23.36458134	4.703786115	13.26381464	11.83527524	12.98006461	11.57265493	3.609754179	21.27711119	11.81758916	8.268612978	3.783208527	14.99773013
GNB5	4.163720431	1.078772773	0.276117895	0.190863085	2.255281346	1.009199536	0.291076646	0.792680681	2.17987985	1.141426174	3.182031131	1.51046249	0.366636523	3.334055709	0.483238737	1.766182293	0.279344863	1.770140271	1.78392326	2.49625782	3.391589687	0.849560423	3.528159863	1.175655598	2.903859041	0.220806324	4.424141762
RAB27A	11.3049642	9.386314677	46.68541124	41.96598592	11.16857619	27.70718332	6.751830094	46.05409797	10.02541224	63.41470442	8.048144295	42.4069668	39.12079753	3.120137074	18.57529982	14.60505519	29.45910597	33.8600029	22.63862995	22.80960144	24.49818067	45.48869946	5.878832186	24.54224408	4.137360875	82.11974557	7.307878542
HDHD5	0.561161559	3.864819291	1.583282425	4.144126336	3.133966653	6.06131457	1.92587655	3.90675468	0.457769219	5.912332528	3.998857302	0.900967488	2.623835465	9.609079186	3.281189904	2.961336781	4.441733103	12.27505091	6.404031498	3.551226932	5.75722153	6.901462483	5.793911355	4.179371637	7.952053567	0.709116284	0.233125705
UFD1	18.48529051	3.70959555	5.676717069	3.646246452	5.434550078	5.873379311	4.114936731	5.779717158	4.652774319	5.329908035	4.845102966	3.546749415	6.675022075	3.953770742	12.85592414	5.027685743	4.281251097	5.594091537	4.739850326	7.510936261	4.216438488	4.983330876	6.905502455	4.717356379	8.988086876	3.917301683	8.850419702
LRP6	0.337695383	0.156577589	2.056862862	0.260088458	4.796521201	9.336013519	9.242673049	0.17833213	5.513220781	0.027062243	0.025313742	0.174384439	10.06887794	9.70338909	2.573682522	0.08088431	8.541575276	0.467660504	0.077740517	17.17248411	0.117246422	4.076819798	0.298173052	13.4100539	0.76442016	2.865455478	1.410317963
GUCY2C	0.012470088	0.02767074	0.036091542	0	0.069642763	0.308149001	0.115725713	0.063030503	0.20487439	0.037197221	0.012525802	0.256535752	0.058306667	18.9910831	0.307400256	0.057176222	0.08303657	0.500988161	0	0.023629942	0.163170385	0.021879621	0.014186794	0.299145581	0.090676872	0.540962465	0.034320821
SCT	0.993576818	0.110235811	0.191710586	1.354329618	5.437934648	0.613808205	0.184413103	2.09252881	0.429572028	0.82985162	1.197619103	0.371635442	0.580711128	12.06031518	1.049685882	0.341671407	0.066160887	0	2.517667408	0	0.288908781	1.220308848	1.582501799	0.43336299	1.135332556	0.378089135	0.091152446
PHRF1	20.47122051	6.94605658	6.23167108	11.36426193	13.67286671	11.01325062	8.484469132	15.69287369	7.178998813	13.64641242	10.46282971	1.140442211	11.29942392	26.01831613	9.345409959	7.621624996	2.640877263	2.091259062	13.21755048	3.731929584	5.752905457	7.719391411	20.12385805	3.191679091	9.497150053	5.720446137	3.779336413
ELP1	6.869624766	4.304408301	3.524674316	3.884314348	3.943609498	3.914742448	2.494901547	4.444237595	2.672975245	4.116294088	2.598708234	5.116440134	5.275349255	5.684113248	5.135749309	3.279159207	3.31065684	4.930941316	6.448180806	5.963782941	4.982851811	2.674085018	9.288218708	5.632718565	3.387921414	1.898496493	9.086870558
NUCB2	10.58217122	36.75171284	24.50865699	30.42443881	20.57957302	26.44903613	12.75003133	27.91503469	11.99516687	25.60158137	31.96398444	47.13688773	11.74693078	4.439098917	18.93890197	32.96411503	11.01524868	25.9403771	47.21481973	43.29336206	17.92838599	14.01427945	27.68239397	23.4378391	10.61362585	66.76183391	19.87351639
PFN2	1.984454896	0.932115887	0.27948938	0.916703548	1.66645789	0.894853425	1.18294259	0.573519925	0.976966804	0.241963388	0.130948098	1.435761206	0.660349671	3.986704376	0.280556288	0.282264017	1.051349299	0.831343594	0.239376215	0.905790416	0.684436752	0.482885913	0.840437783	1.35834314	0.887772388	1.455182087	0.916930955
PTPN3	0.005228828	0	0.010089021	0.213820124	0.023361506	0.016151231	0.019409963	0	0.004521358	0.009358292	0	0.004889451	0	9.494518444	0.004603425	0.005993635	0.017409018	0.190062585	0.011521352	0.004954131	0.011403153	0.018348673	0	0.011403148	0.00543167	0.007958975	0.03357912
SPTB	0.031789623	0.995400465	0.572488547	0.443636706	3.097055458	0.625534558	3.671311416	28.28891904	9.245274958	0.944043151	3.824702424	3.461464151	0.445918326	16.04058428	0.298531913	0.838106383	3.031765839	0.445990329	0.2218129	0.344701534	4.344527295	10.85793515	0.152700759	0.24264637	1.882301521	2.247356097	2.245654731
DAPP1	4.713840135	7.263795426	7.535520818	7.394268778	18.97491267	18.06579743	4.79723167	9.745367115	16.64878924	10.50838032	4.963639784	15.3850191	14.33437975	6.420222045	12.45009784	13.57356038	15.28498098	32.5325698	14.31295233	10.44270444	15.59389864	13.17527166	5.919778206	25.84911098	7.510644228	18.77829526	12.6394087
FGF10	0	0	0	0	0	0	0	0.034401318	0	0.501860794	0	0.022911421	0	1.925086779	0	0.009361836	0	0	0.008997962	0	2.541078917	0	0	0.017811293	0	0	0
SLC44A1	0.798616345	6.745431788	0.62962721	0.986579629	12.02788416	3.678142626	18.04230413	10.96691392	34.19767432	25.99421276	6.969516099	5.837747963	1.129266546	4.163329116	4.226138386	14.84863364	1.95846443	12.62107797	7.507083543	6.492639028	17.63489987	1.404993635	2.627981193	7.401973021	11.61881762	4.62385742	1.871051487
TMEM260	1.819333686	8.35424114	5.315575006	9.266554111	8.873338671	7.599602574	10.89942668	5.857877827	9.052751522	4.105917943	3.225698232	10.25593196	6.107567416	6.702933571	2.023536554	4.631018991	6.087522844	6.70103584	6.890523832	7.943994409	5.539643331	3.975981505	2.246573373	8.958969136	10.10194338	6.257956002	2.328407483
SMG6	10.8648678	3.544444322	5.58206515	6.03791252	6.589785634	5.72831512	3.910158075	6.444877851	4.870602114	4.752924222	5.801940237	3.916818829	7.728843094	11.61465911	8.546560065	6.246862048	3.724404655	3.481615787	6.663308462	6.836169179	4.695013727	5.540201511	14.17220037	3.343308531	4.27925678	12.94719162	12.42209115
EXOC5	4.626154847	9.7910825	6.981650096	10.03239241	10.87736419	8.516834915	9.815236605	8.613326414	9.953464932	8.56214598	4.154361294	7.832845676	5.50072004	3.870967269	4.209334088	5.557383691	5.111830296	6.966417577	7.026431491	8.222318798	4.852506967	3.646725205	4.633744502	10.7148061	7.426070626	5.405595421	5.555022437
CLTCL1	0.270357273	0.288420397	0.887815311	2.834768718	0.243904863	0.273013976	0.173699091	4.314206533	0.359657599	9.624705509	0.151449809	2.139159042	4.0658329	11.85496928	1.281649893	0.548287662	5.83357097	13.24883141	21.54304653	0.650237131	2.418878131	11.87725194	2.904229505	0.476216433	0.426668678	6.244022461	0.085856681
FGF22	0.150394649	0.083430268	0	0.219643591	0.146986312	0.174206717	0	0.095021884	0.097534483	0.022430727	0.075533291	0	0.021975112	5.585386804	0.115855618	0.02154906	0	0	0.020711496	0.017811706	0.013666009	0.06596942	0	0.020499005	0.175757499	0.042922637	0.03449366
FSTL3	0.706477997	2.963246179	4.68790219	8.254195996	2.809985595	5.056379161	1.311260464	6.79345377	0.610890231	3.340943299	4.119341144	0.580060067	17.02002472	6.371986271	4.89997615	1.343103955	19.44842125	1.417496105	3.663879354	1.616266974	5.962399014	31.89609482	3.352166804	1.672226756	6.300665211	8.366777235	0.094849034
DGCR2	6.209917156	7.758791686	2.995507839	7.780137807	7.561094255	11.48213757	5.503373946	13.33764797	3.628178373	12.21003931	9.656200198	1.508389027	6.713994532	10.42306665	4.161943657	2.404805888	7.804529404	6.073895674	9.122074499	4.505519502	11.94987024	14.78121059	5.908557948	4.707419973	20.34041589	3.370760767	0.91529741
RNF126	12.1874343	5.442302386	3.417802115	6.043592231	7.643482858	8.043519104	4.383604173	6.861651713	2.997895076	7.225657208	7.679692023	0.42471084	3.769508304	9.199163105	3.745410184	3.939382902	4.687801636	3.620470847	4.036461782	1.893448333	4.017062339	7.91594816	4.977702958	3.367727567	11.07179466	1.198319123	1.069483308
MNT	11.24407853	3.138774992	5.273197864	5.631695994	6.185650822	6.821400157	4.916396957	5.641867472	3.32920543	8.152116675	5.725590144	0.275213536	5.090315792	4.204926977	5.779827107	3.249720091	0.743927882	0.419420375	6.683569539	1.286143968	2.266129285	3.751788032	4.359668132	0.969326572	3.069814158	5.810136286	3.317274384
ZXDC	9.427009129	7.183722905	9.019029632	13.79542962	11.17471865	9.280460686	6.127929916	14.09290316	4.427223591	9.337872878	7.062450324	6.868080568	14.66212797	9.918770857	11.39451283	6.015977705	16.09689225	9.140204442	15.68093957	8.756097614	15.36455448	12.69301502	18.15587907	10.16268437	11.73347375	8.791849204	4.409295928
JMJD6	13.30850289	2.243979299	6.014233128	3.120050268	4.52796499	4.200988773	2.860148677	5.871224276	3.679479807	8.237364217	10.05235609	2.136888228	8.064928594	6.389029812	12.66484383	6.322838601	4.005366108	4.999983664	6.202484104	4.180991381	3.577018866	4.339846189	16.16660629	4.277145326	3.619908923	2.378902129	7.976304813
POLB	8.273353971	7.879954307	9.921886611	5.787353628	9.624836745	8.256363163	4.299618901	3.259656374	1.628900302	4.146024385	11.05911503	4.189542463	11.3968731	11.83892911	19.20683152	12.25556864	3.729243933	6.221538433	7.193739151	7.259853566	5.246269638	2.914399147	11.81607217	9.479366839	4.28392852	2.973920592	9.435099581
ST6GALNAC1	1.569710938	0.085371079	0.029693689	0	0.292216603	0.063381059	15.25285339	5.19868942	4.111899878	0.027543031	1.468517535	0.25902859	0.017989049	18.67999347	0.081291928	0.229323624	0.040990137	0.264972411	0	0.102065901	0.145432733	0.202512132	0.227602795	0	0.623466433	0.175684528	0.381197598
WIPI1	7.018453795	1.720948484	2.578036982	1.226122855	2.950462818	2.767217418	9.549054639	8.163654037	4.037042932	5.598058281	3.085256383	2.642401164	7.647571358	13.47178472	5.88154145	3.080698698	8.10957881	5.317928019	0.676790584	4.277949918	3.114789831	15.96554948	1.869492596	2.763118857	7.179045656	6.136310005	3.311006137
FRMPD1	0.044192576	0.009806196	0	0.017210925	0.009872241	0	0.246071264	0	0.007642648	0	0	0	0.01033161	20.38403346	0.007781368	0.030393905	0	0	0.009737521	0	0	0.007753889	0.060331662	0	0	0	0.089194665
GBA2	4.265408937	6.567419503	5.448244825	9.74669386	11.05993192	10.90102754	4.78644728	13.25479111	4.53509287	12.74932086	7.63990225	4.985702629	10.59517911	20.4183999	9.503048367	6.336132508	16.15769243	17.30914021	12.37152897	11.00023967	15.60633743	14.7769852	8.529205067	12.30392687	11.55192764	4.082669932	1.956579763
NDST1	2.665314217	2.32301976	4.967763563	6.795247643	4.738713274	7.819783138	0.387597172	11.53678243	0.209085489	6.052145135	3.438988651	3.11411743	5.640140035	9.400870134	4.993016883	4.006357722	3.534953212	5.041199951	5.449018199	6.321039212	6.379856248	12.83861331	4.488961166	4.00888107	0.844884512	3.233023896	0.594915882
ASNS	0.170791309	0.663216104	0.278050832	0.883404488	0.333841459	0.186842081	0.43587182	1.510723741	0.304596048	0.152836818	0.546829556	0.548989652	0.336897853	0.745778296	0.084579469	0.281422977	0.625501454	0.459480344	0.364566325	0.687729761	0.62077622	0.29030048	0.352174989	0.302628281	0.720755721	0.113735637	0.088136373
AP3M2	7.661116854	5.441777807	4.772054049	5.180837944	3.301939155	4.458487894	2.302930618	3.98458029	3.470690098	2.533642851	3.069773567	4.524140415	3.874146372	5.471201387	4.677368623	2.491326789	3.637541568	9.104563487	4.422016607	8.457892581	4.176886266	3.535817944	3.410526959	6.91910001	3.685045163	2.70616877	10.58085861
CNGB1	0.007149404	0.007932153	0	0.027843556	0	0.00736122	0	0.042159732	0.006182076	0.051182562	0.05026942	0.006685371	0.033428624	22.29577533	0.006294286	0	0.004760688	0.006838777	0.015753204	0	0	0	0	0	0.029706998	0.010882347	0
ST6GALNAC2	0.452636794	0.038630271	0.940544142	1.237354827	0.213897469	0.699070703	0.129248891	0.42530892	0.120428987	1.256703535	0.052460664	0.032558335	0.162800295	8.403522526	0.429152056	0.079821968	0.289812012	0.183179905	0.824734256	0.362879394	0.404972734	0.962182226	0.514949429	0.208813979	0.57870261	1.536941152	0.175685561
CHAT	0	0	0	0	0	0	0	0	0.01371918	0	0	0.029672168	0	10.77128289	0.006984097	0	0	0	0	0	0.005766774	0	0	0	0	0	0
PABPC1	337.5359057	404.7949049	217.5935438	181.4205209	229.3766905	185.6141608	411.7016929	254.8490706	251.267704	212.2967763	196.3829568	303.8226996	210.7140196	6.046566959	230.7598683	302.4124102	126.8914101	216.1373976	266.6162288	155.2151172	177.5483978	125.8703232	273.1365377	124.6125607	109.5458928	228.6457014	310.9972697
TESK2	2.83434327	1.764503673	2.233119306	2.223017259	2.761315611	2.804826705	2.3965369	3.210149771	3.512887057	2.611534082	2.293421939	2.503136581	5.337853294	11.87917848	3.354841199	2.111794891	6.196797279	3.238374273	3.712468581	4.908388842	2.758647972	7.694411548	4.836803374	3.365320186	4.596372505	2.157124395	2.600275267
CFAP20	12.28228413	6.775719299	13.57963866	7.780713583	7.708891133	6.241272219	7.753361335	10.48075142	7.499110915	6.880445314	13.70542052	10.97559573	15.17981915	13.74668317	13.03185174	30.70787849	10.31017687	16.65658164	32.11559484	12.77707489	13.25246665	5.676321815	19.70702827	11.95692164	7.829768381	4.198661782	10.1224356
CSNK2A2	4.735515782	6.199586266	6.860179167	7.542022125	6.016021819	5.509308208	4.249598256	6.122032971	3.074364469	4.326448539	4.503389135	4.621505303	5.21125896	4.452334307	4.906147875	4.503239914	4.305162884	5.074883475	7.145156348	6.531806808	5.279143751	4.6322144	6.328371052	5.295638862	6.323214618	1.838484416	2.526162111
PTPN21	0.034069192	0.241915146	0.052589188	0.305171908	0.220712171	0.175392827	0.227643189	0.166463804	0	0.117885608	0.088975657	0.496983668	0.191157686	12.86306242	0.071986281	0.039052403	0.186026816	0.221604914	0.210193331	0.419631718	0.267476043	0.041843706	0.232556141	0.185747175	0.113250667	0.072601001	0.056260193
EIF2B3	1.363626654	7.394622073	4.301432512	4.475294502	5.921313124	5.58455697	5.943497538	8.454282626	7.419216443	4.670865214	4.232278004	6.27531122	3.976007025	11.05058148	3.129465151	5.163435264	4.611516595	12.86792822	7.494756313	9.101985432	9.021729335	3.76360278	3.032979325	6.482276887	7.082628166	3.241701442	2.600423496
CAMK2A	0.292152036	0.030579072	0.005317992	0	0	0.039729315	0	0.06965532	0	0.046039653	0.00553693	0.005154526	0	8.227581252	0.043676941	0	0	0.010545609	0.212554431	0.020890852	0.16829904	0.033850989	0.344913715	0.018032032	0	0	0.035399568
TCOF1	12.45903116	4.840873755	8.114608514	4.666266222	5.261314385	5.132203561	5.511918876	6.900958427	3.737272884	6.075473948	14.45591902	0.602384697	11.06032597	11.06560527	28.28892287	16.86323675	1.369025427	1.533963019	4.897574445	2.874288346	3.178413318	4.220537661	21.00403394	1.713751919	5.154160234	2.444427735	10.87685589
CDC42	39.73759151	20.70654898	47.39060254	22.88190201	25.14933135	30.10189142	27.16727435	22.59761429	16.62665948	33.95794107	28.21503447	28.18179503	45.35836941	1.579238375	65.15007169	42.39964867	28.30356875	40.42496665	29.48580084	31.87334654	28.31975165	27.37743078	26.82827053	38.12452199	28.86570565	22.78789998	23.7610203
OSBPL3	2.732956544	5.060789936	2.007071666	5.736963509	7.144371138	19.82387779	24.0794406	8.790121393	50.04583689	5.588964116	3.893853679	10.44583198	2.817019702	9.287784889	9.601552503	11.10145551	7.584807052	7.063943682	4.719271455	26.40800661	11.14054259	2.811346072	4.983526586	20.88850863	11.43644131	2.915880997	4.255824215
EPHA8	0	0	0	0	0	0.019805123	0	0	0	0	0	0	0	18.19672093	0.008467286	0.011024363	0.006404237	0	0	0	0.006991444	0	0	0	0	0	0.026470107
SLC12A3	0.016913314	0.00938253	0.057109901	0.016467346	3.523254415	0.008707204	0.094176012	0	0.007312456	0.005045099	0	0	0.009885244	17.30117882	0.119122929	0.03877436	0.028155847	0.388283196	0	0.056086699	0.006147493	0.007418891	0	0.193645938	0.05270829	0.019308241	0.038791413
RAD18	4.849064594	6.658533405	8.800377839	7.453383842	6.009637937	6.317959022	4.861175877	6.764141325	8.508896785	4.816985826	3.50271578	6.535600897	6.018109639	6.094211647	4.453549866	5.927163975	4.564343317	7.107892501	7.642435276	8.727786961	4.357273084	3.039514567	3.873549293	7.833296653	5.068267349	2.893139797	5.56076908
ATP2B1	29.41533326	9.271342262	31.02680452	11.78368597	20.81821285	26.52575387	5.493336346	17.23533601	9.642327471	17.69966186	4.603038517	16.81644509	18.98316558	7.667600012	45.63345473	36.2086813	17.34170159	17.35493051	11.17618488	31.37263904	12.82513215	7.606065773	53.25456473	38.78731048	10.38358859	18.07458694	24.61405818
TRPM5	0.105526786	0	0	0.025686067	0.01473361	0.027163311	0	0.011112268	0	0.196735934	0.079498694	0	0.354641253	26.0557982	0.150970723	0.015120239	0.008783601	0.012617734	0.305183528	0	0.105478685	0.046288487	0.345155888	0	0.150728149	0	0.048406044
NCK2	31.00594225	7.971586871	11.8465543	14.82908013	10.96853148	10.90680441	5.184270751	7.44386	15.29657618	5.816532613	9.969759698	5.371599946	10.57538403	5.082914932	5.212028538	5.054286742	11.58071263	6.687933331	7.741574316	9.370693638	6.947017992	17.47646346	5.89572159	10.07572593	11.20463082	6.778458273	14.0695869
MAP4K4	28.16334121	8.09778734	15.79047218	10.96148501	21.28391855	19.85832259	29.65685941	31.99472701	27.82204172	21.70359501	14.97868495	44.13344917	20.17457862	11.04181413	21.31261159	18.5310022	17.40031317	13.3653372	20.3241817	21.02320518	19.13872085	23.13525153	14.816978	16.32699956	15.46784228	70.0036935	27.74206941
MGAT4A	10.75506692	9.88665131	8.832374898	12.62597338	14.33920636	7.388056974	1.620714826	9.887298519	4.900847994	2.452621713	2.604079976	11.7559984	9.129386396	5.530787982	3.585972872	4.140478781	8.757940938	11.95831451	2.431945756	6.371991804	6.706470465	8.845249083	2.739605944	11.54411365	8.129909111	12.83316767	12.0164011
RPL31	45.86431178	244.7372457	158.1772186	147.8213435	77.22433764	99.43270295	45.86284336	34.88271301	22.86524718	66.33969404	224.2778367	36.33998826	39.02541646	4.899444907	24.5358356	27.09807561	53.08134194	64.74164253	52.54793451	41.76580099	65.90377743	31.75614351	30.64670097	59.74102213	42.27320714	18.33101083	25.31326061
WDR1	19.43053906	21.42453477	21.54134314	19.984377	40.50495156	30.23619059	34.40342246	37.33306663	27.19426384	43.07338705	38.68593794	4.458058428	28.738516	9.904973834	52.59518144	19.67029689	22.34229556	24.63486225	25.32047206	17.51140799	20.65821436	37.17925073	40.74697345	19.51996577	63.05687944	26.49124254	18.48136519
SNX13	13.27721943	7.416644945	6.91284927	7.971366873	3.523522518	8.705124814	7.657063886	7.369086572	10.18709995	7.68548196	1.733014706	10.03416826	7.981470874	5.238708693	4.884734798	6.969253172	7.863949551	7.286488444	9.009488159	8.722246416	5.706361947	5.386906593	5.211256665	10.52760861	6.606803394	11.05452675	9.079345508
MS4A12	0	0	0	0	0	0	0	0	0.024573669	0	0	0	0	10.40882204	0.025019702	0	0.018923668	0	0	0.026925798	0.020658784	0	0	0	0	0	0
ARHGAP10	1.496674971	1.374795845	3.323821282	1.528178876	2.909229771	1.165769502	0.117249354	0.233335932	2.916089097	0.066676927	0.375840453	2.19472239	1.079242587	6.906611163	3.957265348	7.274545887	0.197381516	1.222478323	9.936280042	0.837936846	2.857752418	1.453688762	6.866147078	2.209546836	2.528968744	1.664224981	1.631641501
RPS6KA2	0.905767314	0.583283848	1.344367291	0.715374552	1.344220957	8.178207632	0.235126148	2.246428965	0.273851517	0.578153286	1.730555491	0.467911137	2.635841545	15.11313419	2.169236325	3.652031572	2.100437755	0.551354138	1.751553473	5.677208757	0.520305421	2.933964158	0.490009214	2.735055669	0.815889321	5.620848774	0.418388734
ING3	10.1710166	5.073603196	8.270800234	4.736135321	3.614732603	5.370703751	8.189147566	5.325550207	9.533558095	4.119187376	4.300604137	9.501467564	6.708240937	7.922564511	8.397049686	3.49069907	4.711469412	6.383525079	6.134267168	5.275416286	4.354410917	3.394570671	7.500710727	6.674081729	5.512476227	4.93362696	13.71076532
VASH1	0.405188962	1.091766436	0.767850929	2.986966324	13.00355436	3.203450545	1.705546743	1.554317537	1.914500769	3.669099297	1.439033116	0.142083798	1.65773209	5.519808791	1.961990751	1.716824317	1.76339876	1.079699292	2.646529472	1.34365809	1.662095454	2.691384274	1.325287745	1.420144257	2.893738386	0.770939608	1.573203137
LMCD1	0.028954095	0.025699296	0.016760072	0.011276255	0.13583001	0.029811922	0.182717116	0.043904848	0.235343594	0.314378137	0.029083456	0	0	4.940774638	0	0.026551307	0.030848201	0.166176603	0.070178122	0.016459793	0.063143775	0.035561355	0.006588017	0.239946245	0.048123691	0.026443198	0.074376356
BUD23	9.566807563	3.204707546	4.195838279	2.927613372	2.300294405	2.940169378	3.333923305	4.750216905	3.333993793	4.400268773	7.904416753	0.824447706	5.706833878	7.512939809	7.298772663	3.107318559	1.489640307	2.473453903	3.885406774	1.982407226	2.63544241	2.418560352	5.621565762	2.281498192	3.41061057	1.256895284	4.611719333
SEL1L	21.64778504	16.41859299	12.7619889	16.80512203	17.89794801	17.47306928	18.27722456	18.27806063	18.77083617	17.96700547	8.028485938	19.74139685	14.95135719	7.532401243	10.69244564	10.54146719	16.62983976	20.37231859	18.63614039	17.92920773	14.65096861	15.65566961	15.21741928	25.31108869	11.82628806	21.30936172	12.00536781
TRIP13	0.094478109	5.485684685	2.506562486	3.050899548	1.160807836	2.853465319	1.870467825	3.926464183	2.478083118	3.860937077	2.024537988	1.119049295	2.245579662	15.12400553	1.788324441	1.985448188	2.002687445	5.226585455	3.157333092	4.416058047	1.659767452	1.864893284	1.271900146	2.90173016	3.091510333	0.81491366	0.158905711
ATP6AP1	6.198254933	6.764634211	7.239596252	7.440557073	10.62102744	11.17304465	10.20706895	14.65752547	4.850694378	20.84249912	16.47012518	2.141236162	10.72824723	5.276292268	12.52496474	11.13164602	11.67165121	9.14853421	19.3513816	4.373975799	13.3568584	14.06200344	17.25221734	7.139699103	9.409677198	6.075080077	2.893813488
TCF3	4.488193686	11.74914632	10.32407152	29.69492382	14.49299514	10.51469917	14.98821282	14.7406663	11.73184484	8.201690441	18.6536222	1.291967121	7.964877446	8.999481148	4.978883634	6.561175685	5.828676333	3.004412955	6.977427541	3.959697262	5.439834491	12.09081892	6.814595011	4.482247074	26.93973492	6.191572781	3.448346435
TRIB2	10.87125763	5.103915631	1.104004471	1.392711257	14.77578185	5.643800905	3.249660112	2.20760644	4.393429805	0.42327131	6.712820717	1.465994813	1.712201393	5.790340443	4.674668548	3.016962763	6.81991692	10.96812883	0.151288703	15.28756849	2.803402029	4.21643828	1.080560286	10.51899224	27.85206677	2.473416571	11.61122893
DAZAP1	18.67032456	16.63708906	13.6776471	19.09605392	16.08298219	18.8433315	20.5894494	19.19264422	20.13726844	17.29891522	13.07113413	3.574562638	14.90586565	6.42961973	11.09650276	11.04241189	6.444980685	6.873078877	12.99117953	7.351331095	10.87595079	12.82130479	9.499138613	7.847280122	21.88456675	7.145749055	6.086419531
MBD3	0.568282222	3.966286985	1.306875238	3.229715191	2.435656347	3.265779397	1.434966646	2.761069144	1.737015691	3.023652955	4.19487202	0.030895221	2.139607352	1.823354598	0.942447774	0.727147948	1.447642694	1.921532973	2.81738148	0.550949015	1.907020779	2.434754536	1.586217733	1.354608652	11.62121493	0.372151764	0.163680243
PRLH	0	0	0	0	0	0	0	0	0	0	0	0	0	22.63221408	0	0	0	0	0	0	0	0	0	0	0	0	0
HLTF	0.954321957	13.34094864	6.369444201	6.673047445	10.79503055	7.33373777	17.85764164	11.70101538	42.2952739	3.44704871	7.869116953	12.939533	5.476267886	11.1062712	3.23850631	10.50151798	4.881561962	6.348517267	11.59396817	15.37939102	8.684313063	3.9348941	6.622767028	9.015410556	14.60878852	8.999550749	4.091025893
FAM50A	5.304033864	2.067612588	2.864766147	4.107415474	5.261030434	5.672033576	8.818299304	8.901971779	8.659242907	15.91922423	6.129976462	1.97242016	6.200047004	7.067147307	5.210519516	5.093920811	6.886487579	5.798382677	5.956340583	3.977621969	8.842850219	8.354101578	7.105932705	4.667057887	5.658705825	10.28663199	5.861759507
FAM3A	3.926324021	2.706983267	1.226376155	2.774770377	3.045828553	2.765468037	1.369967252	3.955330958	1.604465848	3.247527552	5.601731408	0.738131556	2.109058978	3.899463762	2.021678262	2.256184042	4.389329686	3.186980183	3.636740445	2.08828103	4.888667526	5.162255908	6.787738061	3.141116617	5.676014922	0.928446895	1.307281278
CPSF1	3.476666007	12.07920999	9.213405711	10.37336772	11.72694687	9.948461801	8.678557354	14.88393843	6.415358282	9.886811414	19.77468545	1.000311575	14.06762642	21.46688322	4.708973806	8.791148525	6.456900629	6.362399601	10.98714437	4.552775556	9.3881285	12.21523229	30.53322395	4.44007495	25.30763569	1.313138892	0.459042395
MYO3B	0.063455732	0.049282207	0.01224378	0.006178254	0.085052788	0.026134298	7.59662865	0.032073924	0.965712968	0.003785662	0.025495696	0.035602278	0.022252602	15.92433734	0.011173198	0.014547447	0.033803425	0.151746787	0.02097303	0	0.064580022	0.016700612	0	0.034596426	0.309811597	0.038635238	0.104787683
CYBRD1	0.788176135	18.66655468	12.65371417	26.30782664	11.68168475	15.75195789	7.614563939	25.62271588	7.627943383	5.238650373	7.044078175	37.85256439	20.61165208	5.39112292	10.26623371	8.050065496	24.19625915	6.398752414	29.72412035	23.45621225	30.44756124	26.77169666	4.333958566	29.39712646	8.240001508	12.15859217	0.741627018
CDH19	0	0	0	0	0	0	0	0	0	0	0	0.007119764	0	6.453297508	0	0	0	0	0	0	0	0	0	0	0	0	0
PDCD2	8.497843434	15.03322998	6.617804441	10.1909629	10.9519912	10.38652704	11.83307921	11.62536111	18.15036009	8.704618471	8.235881338	14.36822043	6.99959566	2.505888777	6.643066883	6.373610319	9.893136673	18.18713453	10.78475359	12.68498216	13.54576656	8.226720768	6.656303066	15.76916643	18.05739131	7.235164138	8.336535865
SLC6A15	0	0	0	0	0	0	0	0	0	0	0	0.002424832	0	1.811715063	0	0	0	0	0	0	0.00188506	0	0	0	0	0	0
RDH11	6.055107963	5.030626669	5.511522444	4.118483781	7.835654432	5.343860227	14.25555551	5.869706969	14.77049585	6.771076893	6.82691537	6.5509703	4.222355046	2.971768298	12.51123874	7.027940963	5.468850702	6.355771473	3.969088114	8.943238807	4.512268558	4.528168329	3.525451834	8.074400623	6.141886687	4.427480166	8.005565555
PRKACA	3.621462089	3.360744003	4.305561981	4.692557254	8.27048173	7.977319383	9.257851318	9.056003277	7.927628938	10.34471396	5.382087498	0.635738811	4.500765544	5.952254596	10.91611126	4.120300166	1.936356334	1.178314973	2.988655006	1.511517341	1.75669116	7.239897409	2.534804025	1.005570703	6.230290944	9.733701235	2.840706581
ADGRL1	2.007477064	3.450210728	1.651552705	4.094949837	6.128400651	4.926449096	3.371672115	3.714291647	3.280033229	3.47164861	2.01026065	0.149713866	2.540951591	13.77158705	1.214388568	0.712919177	1.242440177	1.030812508	4.484391526	2.012867592	2.694813927	3.516853319	1.898528013	1.470508314	10.91931688	2.165198468	1.005587515
SPP2	0	0	0	0	0	0	0	0	0	0	0	0.038632459	0	16.53135637	0	0	0	0	0	0	0	0	0	0	0	0	0
ACTN1	4.886802116	8.446557277	8.49251122	8.122978293	14.63032887	11.11532933	2.194721978	23.33236257	10.26579952	19.58467207	14.46196155	5.258991864	21.24526794	10.04728883	7.852754815	6.099407248	6.002622002	3.59575456	14.10499163	4.764929883	9.866648448	24.98308455	7.079185399	2.714056774	18.72837435	17.94873615	5.216491546
ZFYVE26	5.873074856	4.084873891	3.939251843	5.702196884	7.754364742	5.796386205	3.383197933	7.043069407	1.886276627	4.349787412	4.048549216	5.99030522	8.026726378	12.40394866	6.491511523	4.74453755	7.565258295	6.470816215	6.249332742	9.099646708	8.103451129	10.14306824	7.48263975	7.842740598	6.292309277	3.312912027	2.774020751
RPS6KA6	0.017828795	0.006593591	0.011466883	0.005786229	0.013275998	0	0	0.010012919	0.005138842	0.003545453	0.005969483	0.005557205	0.006946874	4.403710823	0	0.020436566	0.00791463	0	0	0	0.012960486	0.026068198	0	0.00648024	0	0	0.043617181
EPN2	0.516959469	0.2458108	2.582742537	0.38348826	0.213096029	1.558806847	1.325029429	0.321439235	0.420405936	1.090447141	0.086544857	0.184154727	1.704960212	8.673293323	1.918037662	0.070544497	1.311375463	0.423856009	1.050940137	0.962108991	0.299744561	2.094832045	1.1342452	0.684491025	0.933381139	1.934416571	0.688817096
PTPN18	5.662035821	9.903414474	11.98044003	16.12986862	19.63471022	21.24445309	33.64245799	26.50671808	48.47859724	43.36843364	10.64199766	3.904830388	15.85888455	14.18147368	14.95445283	12.67732852	20.81237737	14.27704508	14.80633488	11.2561157	8.7754278	25.50796464	11.90796713	8.321408609	24.17077852	42.82818533	8.423204822
LIMS2	0.047886511	0.172670364	0.023099248	0.075763748	0.28080766	0.110936817	0.122209852	0.247086646	0.031055534	0.014284142	0.24050229	0.039181128	0.062973004	4.988866288	0.052698696	0.061752088	0.095660867	0.229029717	0.006594658	0.022685394	0.248026087	0.299321792	0.047668992	0.084850994	0.938921123	0.264225022	0.032948931
ASIC4	0.039818774	0.011044578	0.028811362	0.009692209	0.144546539	0	0	0	0.490644896	0.047510417	0.129989197	0.009308583	0	11.20514133	0.052584264	0	0	0.009522183	0.032901691	0.03772689	0.021709431	0	0.056625575	0	1.447721029	0	0.036530428
SPEG	0.410355493	0.169881743	0.035452866	0.044724099	0.054728291	0.012612333	0.005683892	0.020638372	0.018536086	0.012788643	0.024608291	0.022908736	0.046535834	13.77947026	0.016176455	0.007020554	0.022430967	0.058586032	0.047233765	0.014507366	0.104629129	0.064477319	0.101034147	0.04340994	0.23222409	0.025637217	0.073045872
LNX1	0.427464166	1.103181349	0.79789646	1.067625111	1.048334093	0.975937583	0.517432214	0.735867671	0.618724262	0.293824978	0.438708207	0.738612226	0.6626137	12.30934419	0.35997407	0.607159325	0.990060493	0.30222434	0.624512002	0.792405556	0.459356742	0.366855193	0.444023442	0.922090721	1.37075293	0.226315659	0.306910157
ALDH3A2	0.494293288	0.983357217	1.568735553	1.164980665	0.750100389	3.387068756	2.341039604	2.438116133	0.604275673	6.95730023	0.171207479	2.173986131	1.605870242	1.972692182	1.746692097	0.37903069	2.669462956	5.360769854	4.026063011	2.73243723	5.040422702	2.811155301	3.998435573	3.337977651	1.430629026	2.039210225	0.350268927
TFRC	29.5575463	30.18235004	44.02844904	22.04716456	34.51244417	20.42231409	29.45882204	124.0760582	54.43326852	42.59170316	73.55720497	125.6363107	22.675868	7.84585142	41.05236098	111.3502468	23.5799471	38.75396589	32.66001496	30.9843699	48.77379978	24.08912213	60.10527936	26.24161917	37.95531124	17.48384287	28.31002712
SREBF1	6.613693288	2.436540763	3.392350722	2.125835545	4.905902129	2.306911988	0.718615355	4.352419263	0.993389226	6.603797878	8.912910009	0.201795247	6.818369562	12.4926222	8.555160906	4.532630423	1.432768075	1.699976829	7.076620656	0.956173221	4.429420022	4.404464253	14.16739692	1.391114144	5.142803025	0.695603193	2.107908623
TRPC5	1.312686559	0.730590265	0.502413406	0.624370475	1.182586073	0.717887188	0.655036315	0.369820821	0.439144801	0.49298464	0.423665689	1.384443784	0.930725518	2.548308017	0.246292516	0.488407501	0.607570846	0.675170854	0.725473748	0.888957121	0.685179899	0.234095553	2.076068995	1.182638784	0.500735265	0.474954432	1.184538913
AFF4	50.27932029	13.5078493	22.47240295	18.04240705	21.72810862	17.13865755	18.44408936	16.30174358	17.61811171	14.82792161	13.15997362	20.17444132	21.70481066	8.235624236	34.96625164	27.82107613	14.59460715	15.40380463	16.62875546	19.3703132	15.26260961	12.51787429	46.68635819	21.44914387	15.7367956	16.87466006	34.52839474
UBE2D1	11.93919592	4.398788978	4.027795346	4.942191175	6.659397074	8.071577892	7.470214468	4.946690003	4.597013208	9.057953066	1.508495326	2.682236088	4.810023596	4.048555281	11.83334824	9.622893723	5.380096831	7.254508056	4.847799419	3.699511815	3.122290324	2.766734716	5.945685332	9.530623475	7.332207799	4.2403783	4.891062152
PALS1	6.867227652	3.007738556	4.686583502	3.17489316	4.067515978	2.587986526	3.428578563	3.064800267	2.99342595	1.520553656	2.740750308	4.021684588	6.074054292	2.801300142	5.086840328	6.901862291	1.91784902	1.763611086	2.555568095	2.525093175	1.850243936	1.370050239	5.293966029	2.902216596	3.160328621	3.171266298	6.953409881
RHOBTB1	0.185908431	5.02309921	1.529793515	5.83479514	3.969812351	0.056298932	0.081189615	3.620534593	0.463351724	0.189199124	4.646506507	3.896106531	1.636246864	11.57631094	0.067394563	3.660319086	0.582559135	0.899616172	2.602393626	4.486432939	6.089452303	2.599918469	0.572298651	3.756220641	0.36352066	1.273398512	0.802614551
SMC1A	29.67312121	21.11625485	18.09622252	13.61607732	13.32427716	26.99966406	17.358126	30.21304002	25.26188149	35.53739675	13.94066972	10.16659711	10.2156471	6.191293281	9.86076339	14.24920149	7.859864454	22.84466692	19.88380116	17.03131318	11.67809039	9.444926496	10.88120806	11.29746903	10.72757272	31.74285564	21.40976538
HSD17B10	1.66675856	11.36256988	3.591210745	5.49952163	4.6542441	5.853943805	4.262282158	11.60735074	3.362900507	9.424323301	9.580174782	3.013249665	3.593577096	6.861487061	4.010901086	3.566361787	11.98660836	26.55464236	6.202586651	9.738370387	22.26716821	10.44675554	6.973854872	12.21731965	17.08331335	1.47993359	0.713586053
MARK2	5.221862511	3.814103985	4.857269443	6.300137756	8.175355226	9.565816708	6.033302696	11.17716336	4.665846115	8.56441025	5.573017287	2.726306465	7.034853548	6.780660751	5.800250123	4.234847818	4.204472008	3.400751375	6.668687838	4.168295148	6.238072203	9.853090367	4.34663757	3.501796675	5.460596388	6.878653399	1.888305273
HMMR	0.983570297	7.196391106	2.705644854	5.758754788	2.939512621	2.87390871	6.512802945	7.076536494	14.8836001	5.114513861	1.735613646	4.424654526	2.750018688	11.77188935	2.340347465	1.630209404	1.460351817	9.980492687	2.635817044	5.729915299	2.357560309	1.749062057	1.255065825	4.260998613	2.789035299	8.911941703	2.01198393
CHFR	5.344401689	2.629323459	2.589790113	4.540408952	5.314531079	4.672613314	4.092498865	6.426632489	3.71287992	3.186557896	3.690308639	1.62776454	3.684083245	5.310440019	3.592064794	2.663984121	3.03613248	3.280570982	2.052390287	2.523135937	4.300212966	5.379786328	4.558370336	3.709681396	6.424140458	2.803051617	1.686647836
TRHDE	0	0	0	0	0	0	0	0.003589922	0.003684848	0	0.004280466	0.043833225	0	4.420802851	0	0.014654204	0.008512873	0.020381385	0	0	0	0.026169376	0.00484808	0	0	0.006486461	0.027366545
P4HA2	0.32509033	0.017175366	0.373369995	0.065313318	0.017291044	0.05313045	0.220283346	0.26516935	0.089239687	1.194445084	0.129580463	0.149582532	0.440326735	6.733318736	1.013082993	0.212937393	0.123698909	0.103655281	0.233086129	0.088003334	0.108782942	0.104119389	0.199598441	0.106907329	0.048243073	0.2827605	0.19409495
FCGR2B	0.306269494	0.679602532	0.075762411	0.206441872	1.456074769	2.029517707	0.524725248	1.501740796	0.434593921	6.156097079	0.063105199	0.205614079	0.3947265	4.627584635	1.417325678	0.153029087	1.746567873	2.561545959	0.631583923	2.537211282	0.976190427	0.68893684	0	3.21115138	1.941534213	0.79490187	0.172908863
NFATC3	19.49592686	12.39222766	8.840370337	8.511500917	17.00326551	9.392092679	8.966506015	17.9286994	12.36773283	11.94251552	13.16861945	23.96886123	16.30290768	8.414284854	14.6351872	16.55827222	18.19860144	19.23359884	19.59585999	24.01602931	21.22623244	16.55157459	20.47163062	21.80865043	17.39164074	11.28297668	10.75331806
TRNT1	13.08805418	13.13185522	12.40944409	28.26602024	13.76359932	13.42944363	14.060339	9.56114715	13.60714191	6.937558723	6.867319674	13.13983017	14.203982	3.77593644	7.668538526	12.94770922	11.98408332	10.25333318	11.66047945	15.35337132	9.219586098	8.052373822	10.42185795	17.42422468	12.9314275	6.396079556	13.01538161
ACADVL	13.42334649	24.54096152	22.82493513	31.66004385	21.04875349	23.45558112	15.17406109	47.08676053	14.15733936	54.21990754	25.20226241	8.648581276	40.50751676	16.52808995	38.16450252	25.21785448	25.57340633	24.38380205	66.87166272	21.79960658	36.27321667	35.93704671	83.91804422	17.29716226	26.2662249	11.9077369	5.759510813
STK10	23.61908745	10.26346715	12.05213384	11.16995858	32.18949585	14.88465962	17.39821273	29.45326662	16.40358974	22.23603405	20.01488181	5.130945237	20.36588774	11.70381787	9.362240417	22.0407121	12.7999163	12.22449646	19.86649487	7.86488217	23.40430101	27.14410378	15.24603104	9.294384408	26.44750041	20.18418353	15.1986454
FBXW11	10.60798694	12.23726215	12.74736179	15.00884741	16.59022478	13.96159609	12.05341503	12.33097924	11.17417208	11.55574598	9.704680313	14.98436502	13.166784	7.830094664	11.14598768	9.560101157	16.87303095	19.01235248	13.9479689	15.36016119	13.41317422	12.28223554	9.424396331	19.40447476	14.14428897	9.200236756	6.972271372
ACAP1	7.381499107	8.994558766	5.979716723	8.201803476	15.09714122	15.26565271	5.699806397	11.45171643	3.410639796	6.685354308	16.37128097	2.423744249	12.7121579	13.30639529	5.952935568	7.807206998	7.100828609	7.074263414	9.094523978	6.039416603	16.17455029	24.14165141	10.3849167	7.672539881	18.77452238	12.32917078	5.24047944
CRMP1	0.008932172	0	1.533881283	2.591601666	0.069837967	0.009196807	0.049735751	0.045147981	0.030894532	0	0.035888318	0.016704858	0.835287105	13.09879664	0.031455294	0	0.87432782	0.205058123	0.009840704	0.152332553	0.058438479	1.026522957	0	0.03895897	0.055672061	0.30590907	0.016389057
EVC	0.058524234	0.040582332	3.655865063	6.139710652	0.163422631	0.022596803	0.027156017	0.043139368	0.044280073	0.008728642	0.022044641	0.006840714	2.82194394	11.48178187	0.006440542	0.008385552	1.091173054	0.139953699	0.193430993	0.041587242	0.053179598	2.259064788	0.008322628	0.079769363	0.068393876	0.378597206	0.033556962
DERL2	9.448615116	6.186296236	4.273407073	5.78753807	6.73095393	5.530268	4.635029636	4.814461962	4.984246908	5.900655289	6.891954269	4.249237611	6.479473414	2.455726746	7.806699568	3.359938341	5.555669472	7.565682558	5.394269069	4.972599704	5.327024386	3.878791044	12.2490619	7.303079542	5.792131566	3.408571588	9.885192189
SIDT1	6.132323503	3.286604789	1.758682803	0.743881409	6.108443709	2.366889986	1.903205659	0.63798783	6.994807591	1.671287655	3.965110336	1.00898689	2.05255096	14.51542019	1.675710394	1.697782952	2.503610077	6.545432438	1.88283913	3.682943678	2.15827604	2.322423052	2.912608101	4.245906958	8.939185375	0.923220165	4.586798577
NDE1	15.20734797	3.98697586	10.71967113	8.075071733	5.654880463	7.452400017	6.185794961	8.25134252	4.916725533	5.596762627	9.870483109	3.288930698	11.44941565	5.525361798	8.393675977	6.860400374	4.205552143	2.762093648	7.33651248	3.621691882	5.164477387	9.184256677	11.91018383	2.947495934	5.60932436	7.328625441	6.348478906
IRAG1	0.20361873	0.798221802	0.353593993	1.506697981	2.683713711	1.090187144	0.352731972	1.177860009	0.498861438	1.243099251	0.149987535	0.577555262	1.555038816	10.58564933	1.218998851	0.217841406	3.556895186	0.681701747	0.343972222	0.475873268	1.144679101	4.060888996	0.463300156	0.984324936	2.439503942	4.153127473	1.836899362
TMEM38A	0.384923701	0.116472788	0.118158416	0.255527779	0.195428737	0.4143428	0.097423461	0.707494709	0.075646095	0.354896608	0.087873514	0.049082753	0.143165609	10.47072092	0.415903328	0	1.223322988	0.870289922	0.019276183	0.712826026	0.076313702	1.857281002	0.019905207	0.286176263	0.581608716	0.506009082	0.016051619
AP1M1	2.517808534	3.122597114	2.765330671	5.101407064	3.773182035	5.062632933	3.943645559	4.032822957	4.684547881	6.475101934	3.977958045	0.710824637	4.091792624	4.922327246	2.210132219	1.759702291	3.755623149	2.12820185	4.47338336	2.132577086	2.878879449	5.234187135	1.889929778	2.04998774	6.652336679	3.82961855	1.432194169
PVR	0.677059546	1.093500197	3.604963842	4.422527419	2.259166456	0.097067188	1.288472398	4.180308424	1.511800487	4.085239418	1.162169735	1.306300408	7.41344701	7.106674123	0.663986281	0.402781544	3.22439388	1.41825563	6.845526444	0.032480513	4.361110733	5.706657718	2.369303929	0.336428402	0.471850696	0.789237819	0.377405209
XRCC1	5.787865483	7.055252532	6.134878441	9.342654149	7.27289647	6.54743659	10.4245469	10.50548562	8.643083089	7.519237371	9.332557751	0.996984844	5.58608141	17.64161467	5.59845217	3.862816191	2.852510356	1.675487961	5.957063879	3.301102851	3.930632903	5.896031911	6.801257538	2.304401778	7.772600608	4.680261415	2.707343878
SCARB1	0.049148248	5.0322681	2.851719117	4.662182464	4.744624314	3.67243149	2.013394192	4.619457999	1.053353202	2.339398134	3.554483942	0.623719455	2.995653373	5.993004927	2.117128592	1.843025801	1.17583899	1.407027766	5.345115826	1.639796842	4.986592334	3.252252068	1.705385663	1.799153596	2.031253644	0.817568548	0.138489019
CYP2W1	0.280878577	0.020775362	0.126456177	0	0.020915286	0	0	0.031549127	0	0.256936707	0.601884771	0.017509875	0.021888503	11.19282023	0.082427859	0.04292826	0.012468874	0.071646666	0.309448006	0	0.068060739	0.065709418	0.447364357	0.020418213	0.466839458	0	0.137430847
MCM2	1.030833315	16.36834626	9.046706686	14.00796603	5.620795748	8.468166555	4.340884981	19.85174759	8.520631774	20.52570912	13.38276906	1.720557809	11.92015817	19.6183189	6.050257331	10.24062517	7.417736898	4.718176108	21.49251491	5.860070172	9.99140313	17.26013265	7.149954578	4.629079596	19.66628461	4.327584989	0.783002413
MOV10L1	0.007605084	0.025313171	0.410872165	0.007404554	0.042472762	0.039152008	0.056461753	0.006406695	0.059184924	0.00907413	0.045834375	0.007111476	0.133347229	18.68794601	0.046868251	0.00871746	0.025320595	0.014549319	0	0.028822202	0.016585348	0.02001546	0.15573681	0.041463354	0.047400645	0.057879769	0.048839247
PANX2	13.84449874	0.186864443	0.162487542	0.065593424	0.733679661	0.780365249	0.062520975	2.610677516	0.101945485	0.291389821	3.231281577	0.236239417	0.275627247	17.38915607	1.601422161	0.270283408	0.145797017	0.016110687	0.334000407	0.829797043	1.54267792	0.413717341	1.437081534	0.385669319	0.209949875	0.538365787	0.231773381
SELENOO	5.425756341	5.696415429	3.590605223	6.417814224	6.636318919	8.425928587	3.079406106	8.083858017	2.035629608	5.189763968	7.161567	1.32081245	6.99753172	15.91738284	3.651685012	3.700780645	5.523908943	4.267825324	5.409512233	3.802428637	9.273773549	7.729968882	9.947736077	4.889509494	15.30168462	0.870237593	0.863895256
TP63	0	1.147431128	0.16179666	0.251733072	0.148297461	0.194261802	0.077818927	0.359090143	0.114805264	3.443457035	0.589602024	1.986428459	0.490098762	9.039301796	0.012304113	0.368457519	0.060490459	2.018641712	0.469615657	0.086069669	0.289546165	0.147127948	0.12719744	0.259067513	0.079848232	0.095727983	0.423111154
ALPK1	4.651271156	6.237776443	6.941630981	7.756873362	7.553742432	7.028633461	5.091662839	6.940133407	3.629650132	5.448559401	3.858595444	12.73492089	15.7906314	7.429686877	5.024429429	5.978002241	13.29798394	8.995705137	8.41294046	6.81324489	7.887413628	18.14458758	6.603637206	9.140334248	7.245358672	20.98141333	4.621131741
LLGL2	0.572717752	0.766888	0.438212874	0.749897912	0.999992527	1.253929471	0.500951378	0.593383078	0.586304404	1.460949797	1.335699552	0.01231139	0.60021202	18.05314827	0.550581554	0.233920895	1.047657097	1.101965708	1.494024379	0.966754519	1.454769796	1.409131402	1.467885534	0.689101194	2.940483889	0.150302218	0.434831269
PDE8A	4.348648883	2.77459845	5.014271341	4.602709559	3.369446335	6.30613032	4.447710431	4.780021808	2.207605213	2.61770286	1.68557956	8.212172863	4.34291245	7.658432593	6.869492908	8.375218229	5.491403182	4.859240007	4.424093549	5.926642674	3.825731227	3.981119312	3.223922331	7.048645779	3.201482036	5.386815982	4.468747539
CLCN4	0.006911153	0.398726514	0.033337665	0.040373524	0.262461673	0.426954662	4.489612843	5.851221924	14.00191217	0.107200011	3.540435738	0.969387609	0.040393289	5.174813061	0.164282365	0.047532177	0.331346879	1.606443419	0.015228236	0.072028824	0.301440132	1.691589571	0.039312915	0.188400004	20.96342934	0.36818942	0.374084239
NLE1	1.212290751	4.342183558	1.38136669	2.602291795	1.737909387	2.692983065	0.584665324	2.525007696	0.949216875	1.839401572	3.653121065	0.981864233	2.309734758	10.41456946	1.31940882	1.302074889	3.324333804	3.853223148	3.449419277	2.604705811	4.933691288	3.224067121	1.84614887	2.779103425	5.820631809	0.552127535	0.306505303
SDHA	6.533518212	2.305236888	1.934992683	2.794737341	2.95796652	3.035845681	1.370924849	2.514227584	1.853749155	1.970388483	2.448951943	1.662132363	1.804014516	3.720844214	3.906963096	2.14762641	2.239268155	3.934752511	2.236165705	3.157725064	2.130283151	2.291647113	2.179333128	3.594851316	3.917480207	1.325375542	3.889464304
SMARCE1	6.281643324	3.098551384	2.129264194	2.821078335	3.391223981	3.08529182	3.854842912	1.899803168	3.334883706	2.771816092	2.299348707	3.974165193	2.001079612	1.036373781	3.265875693	4.300805021	1.67691161	1.762016319	2.896043524	3.35114664	1.787472525	0.848958927	4.00456554	3.745668708	3.00400154	2.144876943	6.141888349
FNDC8	0.541176012	0.042887601	0.261049696	0	0.086352905	0.15920272	0	0	0.033425279	0.06918353	0.038828134	0	0.090371022	11.94849961	0.170159879	0.044309458	0.077220325	0.147903732	0.212936239	0.073249324	0.056200451	0.06782359	0	0.04215032	0	0.088258085	0.141852623
GSDMB	5.230639307	4.045626258	5.251181842	8.453395532	10.74566483	5.476735324	5.305913197	3.742837713	6.390256739	1.356973529	3.075950978	3.244210632	6.052180224	8.032246378	2.259654028	3.378294118	3.270846337	2.285807721	2.06715111	6.448471021	5.249969143	4.992505359	2.325915854	3.995379259	5.865660563	5.637875662	4.011078111
KDM5A	27.27154848	19.38746321	19.57443338	22.36886797	31.53847285	24.59922234	24.21605129	23.02174834	18.11921885	16.04942868	15.243766	31.06736669	23.55975314	10.38488344	20.82726358	19.72642761	21.77317432	25.54223311	26.32627603	29.78649126	23.52637111	20.28489734	30.64037191	31.75537649	19.88073967	21.39694708	22.34486016
ADAM11	0.097726837	0.240947586	0.32474889	0.105722208	0.38811262	0.08944196	0.040308038	0.384194028	0.018778715	0.356291107	0.621701918	0	0.165007384	17.90848327	0.076478257	0.497871487	0.137380407	0.197348383	0.801521556	0.041152331	0.378888889	0.104786248	1.457699707	0.118402728	0.135357254	0.016528143	0.049809045
PPP2R3A	1.792420237	2.271693146	0.692990059	1.359523762	4.409022929	1.963029862	2.96548588	1.323349087	2.496097654	0.520646424	0.768722243	3.822975844	1.004447497	8.110751549	1.341624852	0.684864279	1.21589857	2.221842731	1.028045767	1.70461573	1.185861995	0.653720088	1.084505224	2.54008605	3.152070834	1.323277977	1.502744966
FERMT2	0.197611781	0.150732459	0.06553453	0.366764742	0.055180965	0.044508287	0.045847237	0.08843858	0.058738125	0.022104722	0.08063846	0.046196442	0.129934372	7.229995049	0.141355549	0.035393115	0.250837553	0.318981321	0.197301289	0.140422666	0.026934778	0.010835105	0.133484605	0.080804301	0.173203065	0.159795489	0.141634724
ABCB11	0.006774095	0	0.013070612	0.026381905	0.015132745	0	10.48594657	0.028533251	0.726335863	0.012123932	0	0	0.11877669	11.79845607	0.101385733	0.077649237	0.239071056	0.032398873	0.014926237	0.044927518	0.024621844	0.035656835	0.06165325	0.05170585	1.083679708	0.015466615	0.006214671
DHRS9	0.222985133	0.324710605	0.994952381	2.781664051	2.615180457	3.01338908	15.59780781	13.83028738	1.217143655	8.555438258	0.055995347	7.897401804	7.444933456	5.792952691	2.674786238	4.648735607	27.16304888	35.38062366	1.781078198	4.753588105	8.520228108	16.61558581	0.301248057	6.580125854	18.1399445	8.061062014	0.498640342
CD5L	0	0.422726876	0.040842353	0.082436774	0.496502973	0	0	2.175484144	0.018303352	0.075768435	1.360761762	0.118760779	0.123715696	15.0127733	0	0.194107369	1.324932716	16.01589551	0	0.320884846	0.030774811	1.299883463	0	0.069243297	0.131930835	0.451073049	0.466062568
PTGS2	0.686155019	0.687265203	2.969661304	1.002093843	6.173823302	2.276447934	2.936217092	2.986501074	1.030064216	3.007574406	3.235507918	1.318885663	16.29756673	7.653512056	10.8987216	6.838329334	5.43204525	0.59253191	2.708809886	0.848751827	2.376200965	1.070138509	16.96753746	1.932827383	2.465006402	2.647313388	9.30246949
IGF2BP2	3.559316519	24.33588925	37.81018332	35.35156036	23.47029834	25.61299951	64.20648394	41.87089689	45.25032755	45.49868912	34.29452331	40.85647098	29.58262331	12.41398409	21.05467032	15.1058506	13.46973586	10.77677096	39.88326914	26.48624079	36.9294532	26.7522706	36.28764425	13.46096183	1.252835506	19.58898963	20.28492516
MAP3K13	2.317878182	1.274323875	1.396107552	0.843762027	1.296800846	0.640398119	4.232839638	1.568393841	2.036534045	1.293753235	1.195354484	3.334516992	0.799744823	5.805628313	1.368947293	1.235771226	0.728924576	1.336648882	2.032861928	1.115732953	0.473235975	0.461979597	3.731384559	1.302151948	2.847142575	0.994058852	2.860642052
ST6GAL1	2.340585907	10.82972357	6.606805862	9.024140964	18.30557582	15.91810012	14.19934552	11.66461423	10.05055122	5.246821293	8.207449315	5.272106706	12.41883738	3.17447132	6.342959169	7.242317615	15.83862647	18.18931832	8.123546177	21.34517635	8.9096932	19.34848385	3.495264667	18.75024203	17.92597491	13.19406885	6.85929112
TBX21	4.837981018	2.650698813	0.557019673	1.570137896	2.779741132	1.188956235	1.515067804	1.039871231	7.230556367	0.451348957	1.379885325	0.96809263	0.488726485	13.62882394	0.157752793	0.159750364	0.941274084	5.008668329	0.131606763	3.452010409	2.605131747	5.484383418	0.588905976	2.887353146	4.736115938	2.924407836	3.561716729
FRY	3.465291523	6.10536349	3.821876433	5.94889418	11.76347166	14.20332824	4.733778324	11.45743216	11.24021284	8.363608147	1.801648492	20.1784719	19.34607148	11.97514838	16.2108316	11.83383111	25.61128208	12.58802607	6.23364175	20.02514969	7.714379364	4.837320032	8.739387893	28.5389597	4.106560685	17.23118171	3.774248945
PICALM	50.62225321	34.69716472	39.48842081	32.64701936	54.50869862	48.97419068	61.10377845	79.31350684	68.44202727	46.56650098	34.22728799	71.23994179	45.84218982	9.432798709	53.4911396	71.00540976	40.52939548	37.49753739	36.40612039	42.21632714	34.07973351	49.9767244	42.44105566	62.01921842	33.14555242	122.4858565	64.57085792
NSF	1.806463602	8.352945123	6.024193955	7.624989784	6.146532489	8.665590118	6.725164524	7.80255286	6.293328906	15.49902749	3.58711448	7.049786973	7.201514141	5.386780135	4.385086366	4.883477676	8.315993827	17.82912262	9.7324582	9.972562458	8.592683967	9.646099961	2.720403479	10.62319451	6.128589272	6.079491996	2.768521072
GLI2	0	0.300435422	0	0.019773613	0	0.006970275	0	0.045623633	0.005853754	0	0	0.012660637	0.007913317	14.90572994	0	0	0	0	0	0	2.229294249	0	0	0	0	0	0
CLASP1	13.03568063	10.93328465	13.22594531	17.76594975	15.69673399	14.12519983	9.66377924	15.93914443	12.36236131	11.39885234	9.836034784	25.89787147	20.71537405	15.07848939	15.06372635	17.80053588	17.93627017	16.84201873	17.18760753	23.50236784	17.28906879	15.7564471	22.80239069	19.32909444	12.01802966	7.957903734	9.640947886
MRPS34	5.120924036	28.72652359	10.11168007	16.63518604	13.25722694	13.94540014	27.98114202	20.44101715	17.71221454	22.95575414	21.20016124	4.475280281	7.552435381	11.04437309	3.87640409	6.308822774	15.07389767	39.87414188	9.385418221	13.19534244	25.88432185	13.7294324	2.940174065	17.58671939	26.10073971	12.85766199	1.668457048
NOTCH3	0.761045203	0.129428653	0.010718513	0	0.229576835	0.354618643	0.030931535	0.262064322	0.124890031	0.069595337	0.245515311	0.067528783	0.019480488	18.93894067	0.088031692	0.120984412	0.166457078	0.286940786	0.07956138	0.378953133	3.646506026	0.092594195	0.189594558	0.345267038	0.138493721	0.042277824	0
CLNS1A	20.43254614	40.45339025	22.02361674	28.00236025	24.88660184	21.87190284	34.21831225	28.32285478	24.04069235	18.63508193	28.90067614	40.27166099	23.52416284	4.750153835	15.55804345	37.98909699	13.81845434	18.22434853	31.07022802	33.49743855	29.79774638	14.67239963	15.1075698	22.64063836	19.32901931	20.28254669	18.24278618
PPP2R2C	0.01115997	0	0	0.206448403	0	0	0.010356747	0.014102116	0	0	0	0.005217816	0.019567845	8.100206545	0.004912581	0	0.003715634	0.010675093	0.043032854	0	0	0	0	0.012168959	0	0.012740223	0.010238349
TEAD2	0.333214991	0.291865956	0.084597121	0.290278414	0.333009256	0.451430531	0.065101538	0.517093361	0.379118937	0.251103712	0.334703728	0.098396095	0.225502992	13.73797335	0.293360199	0.080411257	0.443766376	0.553596721	0.347786329	0.149546606	0.344218331	1.261609809	0.578606962	0.267725256	1.165949822	0.29364077	0.257429191
EED	5.274583607	8.790880814	4.110920483	5.853129002	5.908634412	6.086983964	4.289318201	6.532550936	4.48789491	3.206272601	2.421570461	4.946594946	7.736194912	5.727105606	10.72040732	4.725977619	3.568508475	5.713729545	4.449244369	4.699234115	3.521762807	2.209253552	4.690514211	8.020239365	4.338696782	3.868229	6.902785809
CDHR2	0.300190172	0.590906431	0.13079088	0.273418354	0.562437894	0.727842859	0.521222434	0.571035099	0.452160974	0.514156988	0.389072724	0.081495376	0.475414869	27.67697108	0.23870937	0.277498549	0.373992279	0.333461666	0.661447741	0.284419645	0.485716846	0.76457054	0.61693233	0.464598529	1.327815285	0.604326129	0.239864192
SNCB	0.026026962	0	0	0	0	0	0	0	0	0	0	0	0	8.412357571	0	0.029833858	0	0.024896146	0	0	0	0	0	0	0	0	0
TSG101	17.58228846	10.75589211	11.33667998	10.88330493	12.63305624	12.90061072	16.82119094	12.99273369	8.852757497	15.00223524	12.21652269	16.67460755	14.57731822	10.67695066	12.16879385	10.43899937	16.93082749	21.45502014	11.97517978	17.38228272	15.39734393	11.45574363	23.77939918	17.18586317	17.11997254	7.579380111	12.70749131
NCBP3	6.728040522	7.322848092	8.977616608	12.38225821	7.629936189	8.535839845	6.695197896	11.74845751	5.314237887	10.61177591	5.245997455	7.360388892	11.4960289	3.828525102	5.751403895	5.327273109	9.213182123	7.940219897	10.61202464	8.443377875	8.41646037	9.967118854	2.916294028	6.457520713	4.750334627	10.52739882	3.426588889
ATP2A3	13.81424927	19.60000074	12.69823284	19.85756926	29.03061143	38.47846359	28.97514304	51.05270008	30.83318819	9.724971468	59.85249005	6.636062206	36.90441542	17.04721536	19.18414019	23.79568936	19.74543009	7.600616801	10.68362245	14.76229441	26.53287442	45.52282353	28.40438387	12.26883128	71.34116359	14.10848961	6.893177289
CA12	0.029872615	0	0	0.021813703	0	0	0	0	0.006457699	0.004455375	0.01500304	0.006983433	0.069838023	6.698654324	0.092048762	0.051363007	0.004972939	0.021431035	0.041138868	0	0.005428909	0.04586185	0	0.03257344	0.03103146	0.011367527	0
MGLL	1.253588255	0.939199742	3.837944805	5.494653935	2.769407522	0.785867913	2.017640618	4.380078786	17.50360388	4.859772509	2.811104673	2.482865536	2.054744914	4.40052281	0.920387524	6.32574963	2.233178801	1.331866693	2.349392732	1.367424442	5.138167737	3.65637465	5.446790865	0.504401072	4.372763332	1.499746877	0.738417108
NTN4	0.011972999	0.066419286	0.057754736	0.011657296	0.013373325	0	0	0	0.01035303	0	0.084185444	0	0.041986811	10.04647161	0.010540946	0.013724258	0.023917956	0.148886369	0.197862402	0	0.008703667	0	0	0.013055494	0.024874932	0.045561257	0.054921176
BCS1L	2.258145171	8.871780671	2.760484929	8.267348349	6.081043637	6.242593536	4.650550269	7.283511289	4.346572247	5.886953987	4.722898418	3.818199472	4.700683861	10.35843095	1.824653736	2.854373559	7.374148701	10.2823515	9.678686208	10.75618301	12.91868566	6.825072389	5.613121104	6.813507604	8.32257502	2.766238415	1.37637766
NUAK1	0.02646631	0.009787987	0.025533365	0.017178966	0.01970782	0	0.540351561	0.089183267	0.190711417	0	0.044307594	0.008249504	0.010312426	8.790945783	0.015533839	0	0.052870634	0.337552069	0.019438879	0.008358633	0.102610411	0.077394913	0	0.086577498	0.018328676	0.114141561	0.040467747
DPP8	9.980528275	10.18738239	9.722529818	12.78206959	13.34308411	13.32220084	14.07853445	11.29235191	9.333833231	11.36796989	5.567797008	14.47292757	9.949468033	6.414911068	6.258897275	10.00297613	9.996105872	14.80013593	13.95043292	13.26777602	9.327656659	9.770529123	4.972691483	16.50849434	10.96317977	10.75494189	6.742799349
SLC24A1	8.957744711	4.372420192	5.650312869	5.500680836	4.440425316	5.976972033	4.826572451	3.814299477	3.313209036	3.823545122	2.005282492	6.245942364	5.279203693	10.65781401	2.760471266	3.402872692	5.654527133	5.27210701	5.520740012	7.32064255	4.604650662	3.013177212	4.12349379	5.188071534	5.313011868	4.978439993	3.74216715
ZNF532	0.444632811	0.710371045	0.094371061	0.12121446	4.906761018	0.563101401	0.330104789	0.550616004	0.388317909	7.846403497	0.120587222	0.174625025	0.103948972	10.85063756	0.109606472	0.244640681	0.222056064	4.363726345	7.568312627	0.214849726	1.535304127	0.366665152	3.586430918	0.562405908	0.812911247	0.192885289	1.260453607
SCARF1	0.527474169	2.984644593	2.941329538	3.718216321	5.514593429	4.073262965	1.194404286	7.953974872	1.696714125	3.354512088	3.782992034	0.808910976	6.572749711	10.91425064	1.374578565	1.366455732	2.107425899	0.736652541	7.008378938	1.369351304	7.323755942	11.03183409	4.080607616	1.42640632	4.86567524	0.730626345	0.69683598
LMAN1	22.04997399	36.60540823	24.47067196	24.54508079	25.57132868	22.12702737	16.12426754	16.92167031	28.06009776	20.53582965	13.2406624	16.66573733	18.97136376	6.878182431	16.7520298	22.84732869	14.87196454	28.90774789	23.50546661	27.70315967	18.43871049	10.93722986	13.70348234	30.91580869	18.41551235	15.75272567	22.18794704
HACD3	4.552861983	8.541488325	10.84588995	10.37192084	7.101388291	5.529724916	7.561561132	8.570766748	7.59340921	5.458691694	7.118805065	6.461815183	5.830064674	4.356811689	3.813730465	6.460161519	5.48450807	10.97218854	6.606774542	8.920516161	8.193826065	4.730939189	4.517513947	8.169723162	12.69612976	2.904347069	3.717282591
IPCEF1	6.726017391	2.002277278	2.323414817	1.661154423	3.123400348	4.794431653	2.217825659	2.895339757	2.093111854	7.613705231	0.464015651	0.840899099	7.703850015	0.473795145	1.919620015	1.560319559	7.230819592	11.77170772	0.149288756	2.462696646	1.768608643	10.42336269	0.721750842	5.325972409	3.263130782	9.455053471	3.181343916
ZZEF1	11.30241158	6.758964983	9.402952974	10.34784254	10.82765858	13.25957849	5.116256482	13.61982328	5.589140885	12.60453549	7.685350735	7.895861388	14.5921215	15.96182671	10.74116669	9.656360543	12.97795261	13.37259008	13.45587624	12.5785981	12.98425669	15.31465879	27.88724012	12.14493778	10.64400256	6.211084973	5.398774425
NOX3	0	0.058569734	0.101858352	0.154194238	0	0.02717703	0	0	0.091294904	0	0	0.024681849	0.185123669	25.46356925	0.023237996	0	6.046169425	0	0.029079777	0.05001671	0.019187629	0.092623731	0	0	0	0.060265117	0
ENO1	26.9226173	137.1229085	85.90519762	86.33517478	75.69891667	161.0189005	31.03818193	124.0870547	24.04236235	207.2941936	154.6085086	27.95787213	87.65406955	9.340737978	102.3520543	92.96056247	169.0058792	318.3409495	98.31083256	138.3349427	239.9451951	153.0694163	75.46096031	163.925699	85.34781758	34.40657524	11.24198358
SLC12A1	0.012212683	0.248412682	0.031419152	0.107015942	0.309196942	0.100596079	0.030223179	0.576141411	0.742740007	0.065572924	0.040890822	0.194140294	0.009517185	7.208074135	0.003583987	0.055995999	0.01897526	0.85668496	0.699654276	0.026999205	0.156842946	0.014285324	0.013893952	0.053267394	0.1860679	5.682139578	0.026142959
MYDGF	10.89055385	19.7562376	16.63554263	17.94654731	14.08679593	14.59650613	12.60435954	16.47709811	7.928716376	18.55786742	19.45796378	2.019182147	10.64516521	14.26697833	13.50030136	5.990638669	16.65012003	32.59922247	9.895134267	7.709162346	11.78419126	15.84115381	7.191787048	16.41368811	16.05930064	3.810776244	2.526505648
ANO8	0.814474919	1.471323205	0.815986138	3.507495301	2.810843131	1.440681235	0.348855797	1.372264088	0.794566634	3.482297576	0.923000217	0.175756462	1.025300318	19.27008215	1.139938594	0.754066406	0.542347424	1.158643263	3.957406171	1.11795591	1.38150926	1.804635985	3.991509034	1.081675754	2.614141619	0.333776031	0.4981422
TUBE1	3.502824439	7.183573314	2.063181377	4.494630401	3.747767252	2.763796955	4.954771812	3.646639652	7.250196301	3.312765524	2.199972385	4.268458805	3.827334545	4.93878061	1.045267139	2.223138098	2.042762884	2.511212118	6.012091102	2.892598942	3.404064548	1.688517412	9.455040736	3.16014994	6.181975116	1.515344123	6.738309861
ARHGEF10L	0	0.029159686	0.133117622	0.012794594	0.594460607	2.408416503	0.085366991	0.675291721	0.034089246	7.69472082	0.046199329	0.043008603	0.345623143	17.38848063	3.239412805	0.866134582	0.748165339	2.300336295	1.483968015	0.329944275	0.195832498	0.835814468	0.725083577	1.132006894	0.38905	0.020002503	0.090419009
TXK	39.008124	13.58425784	8.320881061	14.18177702	19.9073094	8.259433426	37.97771313	6.376646478	28.52794528	3.706182594	3.619866511	11.63237162	6.627277784	12.99280918	2.7213798	7.121013074	10.99442754	22.2408637	2.641343184	17.00077492	10.1719897	6.137858766	2.967696372	14.9784678	19.95524298	6.128054744	26.6982517
WSCD2	0	0	0	0.00754957	0	0.02395127	0.071959416	0.013064334	0	0.009251843	0	0	0.009063918	7.332648323	0.061439329	0.017776376	0.005163298	0.044502785	0.025628172	0.022040004	0.011273444	0.013604969	0.097036407	0.050730475	0.10471276	0.017703996	0
KCNQ2	0	0	0	0	0.045687222	0	0.007591868	0.020674715	0	0	0	0.007649693	0	7.40702332	0.003601098	0	0	0.003912613	0.004506375	0.003875444	0.050548296	0	0	0	0	0	0.052535542
TACR2	0.679658229	0.297659325	0.189807914	0.452767475	0.539395353	0.534053751	0.298771948	0.271212358	0.525836149	0.586868274	0.359313055	0.117074067	0.564494143	8.355909595	0.440901599	0.041003687	0.333476228	0.598802584	0.394099651	0.474491169	0.416060284	0.470726352	0.101739995	0.429061988	0.854660772	0.462816297	0.295356386
ACTR6	6.030774161	9.717230355	5.447939231	7.659971816	7.21070536	6.505808914	9.005627456	5.357576202	5.202947557	5.110593832	5.768600065	4.037259142	3.364560775	8.628076833	2.015178495	4.556216139	2.391231078	5.139431653	6.130776644	5.85679538	4.842347563	2.212475583	5.863041398	7.099117689	4.299879532	3.004246889	9.569118307
TIPIN	1.545539756	6.562632831	3.313464459	4.402895707	2.791919626	5.363370487	3.789389661	4.082807143	5.560189613	4.883412543	1.801602742	2.230287544	2.810311114	5.561269917	2.03262467	2.165291085	1.969367318	3.066288983	5.381510587	4.429190572	2.302515433	1.908272043	1.04196019	3.058460487	1.942451545	5.329469359	2.503214568
SRI	4.921990527	9.933848189	10.96447553	8.007081282	4.986563541	6.29020268	9.915891693	10.67853202	7.645894171	4.065184496	13.70153526	5.6433009	10.5817495	4.817542335	11.22517258	10.37659135	6.159694393	15.3310303	8.079443841	7.897337865	9.178733138	5.88026993	9.848508596	10.04625857	13.6430407	3.11536143	6.750587105
EIF4G3	7.163233242	13.94348981	19.8709918	22.68698678	28.06006587	19.04308322	15.20516682	21.61517997	8.285329367	26.71636444	15.94524618	22.57439067	24.65221101	12.42541313	15.39256669	23.88190661	10.77252876	12.10142487	19.73201741	16.49857041	15.38839742	14.03044946	14.06753652	11.24401024	15.27963876	28.17882261	13.99859217
NUP37	2.247511782	9.226244345	4.437759302	5.280975818	4.635824015	5.908666538	5.144850655	5.907266423	4.677162501	5.720864377	4.183998619	6.781281354	3.467884319	9.283975685	2.545919614	3.709799175	5.15823504	10.86397012	6.091246233	9.341136793	7.221435659	4.18001762	8.881026542	8.642845853	7.579990051	2.622776583	3.409017864
SEMA3A	0.135467262	0.062624513	0.021782	0.01648691	0.031523147	0.023246795	0	0.256771523	0.034165335	0.121226222	0.062366563	0.031668686	0.079175908	6.879299353	0.004969352	0.239392624	0.135308624	0.458934466	0.080841718	0.048131427	0.262604633	0.009903607	1.515478711	0.036928761	0.140722424	0.158945259	0.181241661
GTSE1	0.381197233	4.031955859	1.642660949	2.350590497	1.632160183	2.093285457	1.745221404	6.122862418	4.054332755	3.365754344	1.863448347	0.962430079	0.906039253	16.08717121	1.174612028	0.626300663	1.565308989	5.505988826	1.51189389	2.154986908	1.662647906	1.52717683	0.621600946	1.330117769	4.237039117	1.508605986	0.128229529
SEMA3C	0.44551333	0.180606015	0.008265555	0	0.172252811	0	22.75554907	1.328021694	58.74086213	0.010222528	0.086058422	0.168241192	0	10.00049794	0.022628474	0.019641438	0.011410041	0.516305258	0.018878019	0.008117466	0.12456231	0.022548564	0	0	8.107831092	0.03260244	0.25938101
TTC38	2.497715497	4.407953588	5.058898386	4.451292014	5.139180433	5.053195773	2.223059243	10.72984208	3.662767864	9.071279485	8.861756557	1.761944613	5.651497574	20.38928074	5.516718325	3.850885673	6.847300432	8.578747159	6.935746316	3.238365289	8.643120397	10.04623181	5.766218027	3.503966264	14.91520862	2.290007063	1.326627302
ACAT1	5.538771762	6.896039785	8.642426903	7.681600147	5.221783265	7.188183185	10.36289152	8.274248968	7.36884738	8.510529014	1.708411439	6.220128696	5.152487862	5.046234059	3.990410063	4.991348286	3.907584386	15.7495676	9.025681079	11.58395182	7.664328079	5.359045877	4.61958172	5.486077139	6.105144909	9.155902877	4.558523121
[truncated: 18,650 more rows]
