# Supplementary material for: High expression level of the FTH1 gene is associated with poor prognosis in children with non-M3 acute myeloid leukemia
Source: Front Oncol. 2023 Feb 1;12:1068094. doi: 10.3389/fonc.2022.1068094 (PMC9928996; doi:10.3389/fonc.2022.1068094)
Supplement: Supplementary file 2 [file DataSheet_2.zip]

Archive with 3 entries (2 files):
- TCGA/
- TCGA/TCGA-AML.clinical.xlsx
- TCGA/TCGA-AML.xlsx
