# Supplementary material for: High expression level of the FTH1 gene is associated with poor prognosis in children with non-M3 acute myeloid leukemia
Source: Front Oncol. 2023 Feb 1;12:1068094. doi: 10.3389/fonc.2022.1068094 (PMC9928996; doi:10.3389/fonc.2022.1068094)
Supplement: Supplementary file 2 [file DataSheet_2.zip › TCGA/TCGA-AML.clinical.xlsx]

## Sheet: TARGET-AML.clinical
sample_id	TARGET USI	Gender	Race	Ethnicity	Age at Diagnosis in Days	First Event	Event Free Survival Time in Days	Vital Status	Overall Survival Time in Days	Year of Diagnosis	Year of Last Follow Up	Protocol	WBC at Diagnosis	Bone marrow leukemic blast percentage (%)	Peripheral blasts (%)	CNS disease	Chloroma	FAB Category	t(6;9)	t(8;21)	t(3;5)(q25;q34)	t(6;11)(q27;q23)	t(9;11)(p22;q23)	t(10;11)(p11.2;q23)	t(11:19)(q23:p13.1)	inv(16)	del5q	del7q	del9q	monosomy 5	monosomy 7	trisomy 8	trisomy 21	MLL	Minus Y	Minus X	Cytogenetic Code Other	Cytogenetic Complexity	Primary Cytogenetic Code	ISCN	FLT3/ITD positive?	FLT3/ITD allelic ratio	FLT3 PM	NPM mutation	CEBPA mutation	WT1 mutation	c-Kit Mutation Exon 8	c-Kit Mutation Exon 17	MRD at end of course 1
TARGET-20-PAPRND-09A	TARGET-20-PAPRND	Male	Asian	Not Hispanic or Latino	2429	Censored	3113	Alive	3113	2006	2015	AAML0531	10.1	20.5	18	No	No	M2	No	Yes	No	No	No	No	No	No	No	No	Yes	No	No	No	No	No	Yes	No	deletion 9q,-Y	4	t(8;21)	45,X,-Y,der(8)t(8;8)(p23;q22)t(8;21)(q22;q22),del(9)(q22q34)	No		No	No	No	No	No	No	No
TARGET-20-PAPRND-14A	TARGET-20-PAPRND	Male	Asian	Not Hispanic or Latino	2429	Censored	3113	Alive	3113	2006	2015	AAML0531	10.1	20.5	18	No	No	M2	No	Yes	No	No	No	No	No	No	No	No	Yes	No	No	No	No	No	Yes	No	deletion 9q,-Y	4	t(8;21)	45,X,-Y,der(8)t(8;8)(p23;q22)t(8;21)(q22;q22),del(9)(q22q34)	No		No	No	No	No	No	No	No
TARGET-20-PAPSCM-09A	TARGET-20-PAPSCM	Female	White	Not Hispanic or Latino	2892	Relapse	333	Dead	618	2006	2008	AAML0531	10.1	40	64	No	No	M2	No	No	No	No	No	No	No	No	No	No	No	No	No	No	No	No	No	No		0	Normal	46,XX	Yes	0.46	No	No	No	No	Not done	Not done	Unknown
TARGET-20-PAPSCM-04A	TARGET-20-PAPSCM	Female	White	Not Hispanic or Latino	2892	Relapse	333	Dead	618	2006	2008	AAML0531	10.1	40	64	No	No	M2	No	No	No	No	No	No	No	No	No	No	No	No	No	No	No	No	No	No		0	Normal	46,XX	Yes	0.46	No	No	No	No	Not done	Not done	Unknown
TARGET-20-PAPUEM-03A	TARGET-20-PAPUEM	Female	Black or African American	Not Hispanic or Latino	1469	Censored	2681	Alive	2681	2006	2014	AAML0531	23.6	33	24	No	Yes	M2	No	Yes	No	No	No	No	No	No	No	No	No	No	No	No	No	No	No	Yes	#NAME?	2	t(8;21)	46,XX,t(8;21)(q22;q22)[4]/45,idem,-X[14]	No		No	No	No	No	No	No	No
TARGET-20-PAPUNR-14A	TARGET-20-PAPUNR	Female	White	Not Hispanic or Latino	4846	Censored	2083	Alive	2083	2006	2012	AAML0531	18.2	52	30	No	No	M4	No	No	No	No	No	No	No	No	No	No	Yes	No	No	No	No	No	No	No	del(9)(q13q22)	1	Other	46,XX,del(9)(q13q22)[7]/46,XX[13]	No		No	Yes	No	No	Not done	Not done	No
TARGET-20-PAPUNR-09A	TARGET-20-PAPUNR	Female	White	Not Hispanic or Latino	4846	Censored	2083	Alive	2083	2006	2012	AAML0531	18.2	52	30	No	No	M4	No	No	No	No	No	No	No	No	No	No	Yes	No	No	No	No	No	No	No	del(9)(q13q22)	1	Other	46,XX,del(9)(q13q22)[7]/46,XX[13]	No		No	Yes	No	No	Not done	Not done	No
TARGET-20-PAPUNR-14A	TARGET-20-PAPUNR	Female	White	Not Hispanic or Latino	4846	Censored	2083	Alive	2083	2006	2012	AAML0531	18.2	52	30	No	No	M4	No	No	No	No	No	No	No	No	No	No	Yes	No	No	No	No	No	No	No	del(9)(q13q22)	1	Other	46,XX,del(9)(q13q22)[7]/46,XX[13]	No		No	Yes	No	No	Not done	Not done	No
TARGET-20-PAPUNR-09A	TARGET-20-PAPUNR	Female	White	Not Hispanic or Latino	4846	Censored	2083	Alive	2083	2006	2012	AAML0531	18.2	52	30	No	No	M4	No	No	No	No	No	No	No	No	No	No	Yes	No	No	No	No	No	No	No	del(9)(q13q22)	1	Other	46,XX,del(9)(q13q22)[7]/46,XX[13]	No		No	Yes	No	No	Not done	Not done	No
TARGET-20-PAPUPC-09A	TARGET-20-PAPUPC	Female	White	Not Hispanic or Latino	181	Death without Remission	29	Dead	29	2006	2006	AAML0531	7.8	29	0	No	No	NOS	No	No	No	No	No	No	No	No	No	No	No	No	No	No	No	No	No	No	add(X)(p11.2),del(2)(p21p25,add(7)(p13),+10,+18,+19	6	Other	49,X,add(X)(p11.2),del(2)(p21p25),add(7)(p13),+10,+18,+19[4]/46,XX[13]	No		No	No	No	No	Not done	Not done	Unknown
TARGET-20-PAPUSR-09A	TARGET-20-PAPUSR	Male	Unknown	Not Hispanic or Latino	1109	Relapse	229	Dead	332	2006	2008	AAML0531	48	84.2	20	No	No	Unknown	No	No	No	No	No	No	No	No	No	No	No	No	No	Yes	No	No	No	No		1	Other	47,XY,+8[15]/46,XY[5]	YES	1.25	NO	NO	NO	NO	Not done	Not done	Unknown
TARGET-20-PAPUSR-14A	TARGET-20-PAPUSR	Male	Unknown	Not Hispanic or Latino	1109	Relapse	229	Dead	332	2006	2008	AAML0531	48	84.2	20	No	No	Unknown	No	No	No	No	No	No	No	No	No	No	No	No	No	Yes	No	No	No	No		1	Other	47,XY,+8[15]/46,XY[5]	YES	1.25	NO	NO	NO	NO	Not done	Not done	Unknown
TARGET-20-PAPVET-14A	TARGET-20-PAPVET	Female	White	Not Hispanic or Latino	6493	Censored	1892	Alive	1892	2006	2012	AAML0531	2.2	90	9	No	No	M5	Unknown	Unknown	Unknown	Unknown	Unknown	Unknown	Unknown	Unknown	Unknown	Unknown	Unknown	Unknown	Unknown	Unknown	Unknown	Unknown	Unknown	Unknown			Unknown	Unknown	No		No	No	No	No	Not done	Not done	No
TARGET-20-PAPVET-09A	TARGET-20-PAPVET	Female	White	Not Hispanic or Latino	6493	Censored	1892	Alive	1892	2006	2012	AAML0531	2.2	90	9	No	No	M5	Unknown	Unknown	Unknown	Unknown	Unknown	Unknown	Unknown	Unknown	Unknown	Unknown	Unknown	Unknown	Unknown	Unknown	Unknown	Unknown	Unknown	Unknown			Unknown	Unknown	No		No	No	No	No	Not done	Not done	No
TARGET-20-PAPVGE-14A	TARGET-20-PAPVGE	Male	Black or African American	Not Hispanic or Latino	4807	Relapse	591	Dead	769	2006	2008	AAML0531	13.4	32	38	No	No	M2	No	Yes	No	No	No	No	No	No	No	No	No	No	No	No	No	No	No	No		1	t(8;21)	46,XY,t(8;21)(q22;q22)[20]	No		No	No	No	No	No	No	Unknown
TARGET-20-PAPVGE-09A	TARGET-20-PAPVGE	Male	Black or African American	Not Hispanic or Latino	4807	Relapse	591	Dead	769	2006	2008	AAML0531	13.4	32	38	No	No	M2	No	Yes	No	No	No	No	No	No	No	No	No	No	No	No	No	No	No	No		1	t(8;21)	46,XY,t(8;21)(q22;q22)[20]	No		No	No	No	No	No	No	Unknown
TARGET-20-PAPVGE-14A	TARGET-20-PAPVGE	Male	Black or African American	Not Hispanic or Latino	4807	Relapse	591	Dead	769	2006	2008	AAML0531	13.4	32	38	No	No	M2	No	Yes	No	No	No	No	No	No	No	No	No	No	No	No	No	No	No	No		1	t(8;21)	46,XY,t(8;21)(q22;q22)[20]	No		No	No	No	No	No	No	Unknown
TARGET-20-PAPVGE-09A	TARGET-20-PAPVGE	Male	Black or African American	Not Hispanic or Latino	4807	Relapse	591	Dead	769	2006	2008	AAML0531	13.4	32	38	No	No	M2	No	Yes	No	No	No	No	No	No	No	No	No	No	No	No	No	No	No	No		1	t(8;21)	46,XY,t(8;21)(q22;q22)[20]	No		No	No	No	No	No	No	Unknown
TARGET-20-PAPVKG-14A	TARGET-20-PAPVKG	Female	Other	Not Hispanic or Latino	5782	Censored	2824	Alive	2824	2006	2014	AAML0531	4.4	79	49	Yes	No	M2	No	Yes	No	No	No	No	No	No	No	No	No	No	No	No	No	No	No	Yes	#NAME?	2	t(8;21)	45,X,-X,t(8;21)(q22;q22)[20]/46,XX[2]	No		No	No	No	No	No	No	Yes
TARGET-20-PAPVKG-09A	TARGET-20-PAPVKG	Female	Other	Not Hispanic or Latino	5782	Censored	2824	Alive	2824	2006	2014	AAML0531	4.4	79	49	Yes	No	M2	No	Yes	No	No	No	No	No	No	No	No	No	No	No	No	No	No	No	Yes	#NAME?	2	t(8;21)	45,X,-X,t(8;21)(q22;q22)[20]/46,XX[2]	No		No	No	No	No	No	No	Yes
TARGET-20-PAPVKG-14A	TARGET-20-PAPVKG	Female	Other	Not Hispanic or Latino	5782	Censored	2824	Alive	2824	2006	2014	AAML0531	4.4	79	49	Yes	No	M2	No	Yes	No	No	No	No	No	No	No	No	No	No	No	No	No	No	No	Yes	#NAME?	2	t(8;21)	45,X,-X,t(8;21)(q22;q22)[20]/46,XX[2]	No		No	No	No	No	No	No	Yes
TARGET-20-PAPVKG-09A	TARGET-20-PAPVKG	Female	Other	Not Hispanic or Latino	5782	Censored	2824	Alive	2824	2006	2014	AAML0531	4.4	79	49	Yes	No	M2	No	Yes	No	No	No	No	No	No	No	No	No	No	No	No	No	No	No	Yes	#NAME?	2	t(8;21)	45,X,-X,t(8;21)(q22;q22)[20]/46,XX[2]	No		No	No	No	No	No	No	Yes
TARGET-20-PAPVWB-14A	TARGET-20-PAPVWB	Female	White	Not Hispanic or Latino	290	Censored	2722	Alive	2722	2006	2014	AAML0531	5.8	50	4	No	No	M5	No	No	No	No	Yes	No	No	No	No	No	No	No	No	No	No	Yes	No	No		1	MLL	46,XX,t(9;11)(p22;q23)[20]	No		Yes	No	No	No	Not done	Not done	Yes
TARGET-20-PAPVWB-09A	TARGET-20-PAPVWB	Female	White	Not Hispanic or Latino	290	Censored	2722	Alive	2722	2006	2014	AAML0531	5.8	50	4	No	No	M5	No	No	No	No	Yes	No	No	No	No	No	No	No	No	No	No	Yes	No	No		1	MLL	46,XX,t(9;11)(p22;q23)[20]	No		Yes	No	No	No	Not done	Not done	Yes
TARGET-20-PAPWFN-14A	TARGET-20-PAPWFN	Male	White	Hispanic or Latino	344	Censored	2822	Alive	2822	2006	2014	AAML0531	30	42	7	No	No	NOS	No	No	No	No	No	No	No	No	No	No	No	No	No	No	Yes	No	No	No	Gain of a chromosome 21	2	Other	47,XY,t(1;4)(q23;p15.1)?c,+21[16]/92,idemx2[3]/46,XY,t(1;4)(q23;p15.1)?c[1]	No		No	No	No	No	Not done	Not done	No
TARGET-20-PAPWFN-09A	TARGET-20-PAPWFN	Male	White	Hispanic or Latino	344	Censored	2822	Alive	2822	2006	2014	AAML0531	30	42	7	No	No	NOS	No	No	No	No	No	No	No	No	No	No	No	No	No	No	Yes	No	No	No	Gain of a chromosome 21	2	Other	47,XY,t(1;4)(q23;p15.1)?c,+21[16]/92,idemx2[3]/46,XY,t(1;4)(q23;p15.1)?c[1]	No		No	No	No	No	Not done	Not done	No
TARGET-20-PAPWZR-10A	TARGET-20-PAPWZR	Female	White	Hispanic or Latino	4936	Induction Failure	68	Dead	483	2006	2008	AAML0531	88.1	71	61	No	No	M5	No	No	No	Yes	No	No	No	No	No	No	No	No	No	No	No	Yes	No	No		1	MLL	46,XX,t(6;11)(q27;q23)[20]	No		No	No	No	No	Not done	Not done	Yes
TARGET-20-PAPWZR-09A	TARGET-20-PAPWZR	Female	White	Hispanic or Latino	4936	Induction Failure	68	Dead	483	2006	2008	AAML0531	88.1	71	61	No	No	M5	No	No	No	Yes	No	No	No	No	No	No	No	No	No	No	No	Yes	No	No		1	MLL	46,XX,t(6;11)(q27;q23)[20]	No		No	No	No	No	Not done	Not done	Yes
TARGET-20-PAPWZR-10A	TARGET-20-PAPWZR	Female	White	Hispanic or Latino	4936	Induction Failure	68	Dead	483	2006	2008	AAML0531	88.1	71	61	No	No	M5	No	No	No	Yes	No	No	No	No	No	No	No	No	No	No	No	Yes	No	No		1	MLL	46,XX,t(6;11)(q27;q23)[20]	No		No	No	No	No	Not done	Not done	Yes
TARGET-20-PAPWZR-09A	TARGET-20-PAPWZR	Female	White	Hispanic or Latino	4936	Induction Failure	68	Dead	483	2006	2008	AAML0531	88.1	71	61	No	No	M5	No	No	No	Yes	No	No	No	No	No	No	No	No	No	No	No	Yes	No	No		1	MLL	46,XX,t(6;11)(q27;q23)[20]	No		No	No	No	No	Not done	Not done	Yes
TARGET-20-PAPXAZ-09A	TARGET-20-PAPXAZ	Male	Asian	Not Hispanic or Latino	251	Relapse	90	Dead	242	2006	2007	AAML0531	43.5	46	17	No	Yes	M5	No	No	No	No	No	Yes	No	No	No	No	No	No	No	No	No	Yes	No	No		1	MLL	46,XY,t(10;11)(p11.2;q23)[20]	No		No	No	No	No	Not done	Not done	Unknown
TARGET-20-PAPXAZ-14A	TARGET-20-PAPXAZ	Male	Asian	Not Hispanic or Latino	251	Relapse	90	Dead	242	2006	2007	AAML0531	43.5	46	17	No	Yes	M5	No	No	No	No	No	Yes	No	No	No	No	No	No	No	No	No	Yes	No	No		1	MLL	46,XY,t(10;11)(p11.2;q23)[20]	No		No	No	No	No	Not done	Not done	Unknown
TARGET-20-PAPXJT-09A	TARGET-20-PAPXJT	Male	White	Not Hispanic or Latino	4751	Censored	1685	Alive	1685	2006	2011	AAML0531	11.9	24	25	No	No	M2	No	Yes	No	No	No	No	No	No	No	No	No	No	No	No	No	No	No	No		1	t(8;21)	46,XY,t(8;21)(q22;q22)[14]/46,XY[6]	No		No	No	No	No	No	No	Unknown
TARGET-20-PAPXJT-14A	TARGET-20-PAPXJT	Male	White	Not Hispanic or Latino	4751	Censored	1685	Alive	1685	2006	2011	AAML0531	11.9	24	25	No	No	M2	No	Yes	No	No	No	No	No	No	No	No	No	No	No	No	No	No	No	No		1	t(8;21)	46,XY,t(8;21)(q22;q22)[14]/46,XY[6]	No		No	No	No	No	No	No	Unknown
TARGET-20-PAPXUF-09A	TARGET-20-PAPXUF	Male	White	Not Hispanic or Latino	6436	Induction Failure	79	Alive	1070	2006	2009	AAML0531	62.6	69	57	No	No	M2	No	No	No	No	No	No	No	No	No	No	No	No	No	No	No	No	No	No		0	Normal	46,XY[22]	Yes	0.34	No	No	No	Yes	Not done	Not done	Yes
TARGET-20-PAPXUF-14A	TARGET-20-PAPXUF	Male	White	Not Hispanic or Latino	6436	Induction Failure	79	Alive	1070	2006	2009	AAML0531	62.6	69	57	No	No	M2	No	No	No	No	No	No	No	No	No	No	No	No	No	No	No	No	No	No		0	Normal	46,XY[22]	Yes	0.34	No	No	No	Yes	Not done	Not done	Yes
TARGET-20-PAPXUF-09A	TARGET-20-PAPXUF	Male	White	Not Hispanic or Latino	6436	Induction Failure	79	Alive	1070	2006	2009	AAML0531	62.6	69	57	No	No	M2	No	No	No	No	No	No	No	No	No	No	No	No	No	No	No	No	No	No		0	Normal	46,XY[22]	Yes	0.34	No	No	No	Yes	Not done	Not done	Yes
TARGET-20-PAPXUF-14A	TARGET-20-PAPXUF	Male	White	Not Hispanic or Latino	6436	Induction Failure	79	Alive	1070	2006	2009	AAML0531	62.6	69	57	No	No	M2	No	No	No	No	No	No	No	No	No	No	No	No	No	No	No	No	No	No		0	Normal	46,XY[22]	Yes	0.34	No	No	No	Yes	Not done	Not done	Yes
TARGET-20-PAPYFJ-14A	TARGET-20-PAPYFJ	Male	White	Hispanic or Latino	6410	Censored	2277	Alive	2277	2006	2013	AAML0531	139.4	98	98	No	No	M5	Unknown	Unknown	Unknown	Unknown	Unknown	Unknown	Unknown	Unknown	Unknown	Unknown	Unknown	Unknown	Unknown	Unknown	Unknown	Unknown	Unknown	Unknown			Unknown	Unknown	Yes	0.05	No	No	No	No	Not done	Not done	Unknown
TARGET-20-PAPYFJ-09A	TARGET-20-PAPYFJ	Male	White	Hispanic or Latino	6410	Censored	2277	Alive	2277	2006	2013	AAML0531	139.4	98	98	No	No	M5	Unknown	Unknown	Unknown	Unknown	Unknown	Unknown	Unknown	Unknown	Unknown	Unknown	Unknown	Unknown	Unknown	Unknown	Unknown	Unknown	Unknown	Unknown			Unknown	Unknown	Yes	0.05	No	No	No	No	Not done	Not done	Unknown
TARGET-20-PAPYFJ-14A	TARGET-20-PAPYFJ	Male	White	Hispanic or Latino	6410	Censored	2277	Alive	2277	2006	2013	AAML0531	139.4	98	98	No	No	M5	Unknown	Unknown	Unknown	Unknown	Unknown	Unknown	Unknown	Unknown	Unknown	Unknown	Unknown	Unknown	Unknown	Unknown	Unknown	Unknown	Unknown	Unknown			Unknown	Unknown	Yes	0.05	No	No	No	No	Not done	Not done	Unknown
TARGET-20-PAPYFJ-09A	TARGET-20-PAPYFJ	Male	White	Hispanic or Latino	6410	Censored	2277	Alive	2277	2006	2013	AAML0531	139.4	98	98	No	No	M5	Unknown	Unknown	Unknown	Unknown	Unknown	Unknown	Unknown	Unknown	Unknown	Unknown	Unknown	Unknown	Unknown	Unknown	Unknown	Unknown	Unknown	Unknown			Unknown	Unknown	Yes	0.05	No	No	No	No	Not done	Not done	Unknown
TARGET-20-PAPYUI-09A	TARGET-20-PAPYUI	Male	White	Not Hispanic or Latino	3730	Censored	2726	Alive	2726	2007	2014	AAML0531	22.2	25	28	Yes	No	M4	No	No	No	No	No	No	No	Yes	No	No	No	No	No	No	No	No	No	No	gain of 1q in Clone 2	2	inv(16)	46,XY,inv(16)(p13.1q22)[10]/46,XY,der(16)inv(16)t(1;16)(q21;q22)[2]/46,XY[8]	No		No	No	No	No	Yes	No	No
TARGET-20-PAPYUI-14A	TARGET-20-PAPYUI	Male	White	Not Hispanic or Latino	3730	Censored	2726	Alive	2726	2007	2014	AAML0531	22.2	25	28	Yes	No	M4	No	No	No	No	No	No	No	Yes	No	No	No	No	No	No	No	No	No	No	gain of 1q in Clone 2	2	inv(16)	46,XY,inv(16)(p13.1q22)[10]/46,XY,der(16)inv(16)t(1;16)(q21;q22)[2]/46,XY[8]	No		No	No	No	No	Yes	No	No
TARGET-20-PAPZCL-04A	TARGET-20-PAPZCL	Male	White	Not Hispanic or Latino	5439	Relapse	1662	Dead	1697	2007	2011	AAML0531	192.6	97	93	No	No	M0	No	No	No	No	No	No	No	No	Yes	No	No	No	No	No	No	No	No	No		1	Other	46,XY,del(5)(q13q31)[13]/46,XY[7]	No		No	No	No	No	Not done	Not done	Unknown
TARGET-20-PAPZCL-09A	TARGET-20-PAPZCL	Male	White	Not Hispanic or Latino	5439	Relapse	1662	Dead	1697	2007	2011	AAML0531	192.6	97	93	No	No	M0	No	No	No	No	No	No	No	No	Yes	No	No	No	No	No	No	No	No	No		1	Other	46,XY,del(5)(q13q31)[13]/46,XY[7]	No		No	No	No	No	Not done	Not done	Unknown
TARGET-20-PAPZCL-10A	TARGET-20-PAPZCL	Male	White	Not Hispanic or Latino	5439	Relapse	1662	Dead	1697	2007	2011	AAML0531	192.6	97	93	No	No	M0	No	No	No	No	No	No	No	No	Yes	No	No	No	No	No	No	No	No	No		1	Other	46,XY,del(5)(q13q31)[13]/46,XY[7]	No		No	No	No	No	Not done	Not done	Unknown
TARGET-20-PAPZCZ-14A	TARGET-20-PAPZCZ	Female	White	Not Hispanic or Latino	1106	Relapse	958	Dead	1659	2007	2011	AAML0531	5.3	37.8	0	No	No	M2	No	No	No	No	No	No	No	No	No	No	No	No	No	No	No	No	No	No		1	Other	46,XX,t(11;22)(p13;q11.2)[11]/46,XX[9]	No		No	No	No	No	Not done	Not done	No
TARGET-20-PAPZCZ-03A	TARGET-20-PAPZCZ	Female	White	Not Hispanic or Latino	1106	Relapse	958	Dead	1659	2007	2011	AAML0531	5.3	37.8	0	No	No	M2	No	No	No	No	No	No	No	No	No	No	No	No	No	No	No	No	No	No		1	Other	46,XX,t(11;22)(p13;q11.2)[11]/46,XX[9]	No		No	No	No	No	Not done	Not done	No
TARGET-20-PAPZFV-09A	TARGET-20-PAPZFV	Male	White	Not Hispanic or Latino	6765	Death	188	Dead	188	2007	2007	AAML0531	6.3	59.2	37	No	No	Unknown	No	No	No	No	No	No	No	No	No	No	No	No	No	No	No	No	No	No		0	Normal	46,XY[20]	No		No	No	Yes	No	Not done	Not done	Yes
TARGET-20-PAPZFV-14A	TARGET-20-PAPZFV	Male	White	Not Hispanic or Latino	6765	Death	188	Dead	188	2007	2007	AAML0531	6.3	59.2	37	No	No	Unknown	No	No	No	No	No	No	No	No	No	No	No	No	No	No	No	No	No	No		0	Normal	46,XY[20]	No		No	No	Yes	No	Not done	Not done	Yes
TARGET-20-PAPZIZ-09A	TARGET-20-PAPZIZ	Male	White	Not Hispanic or Latino	5611	Relapse	411	Dead	974	2007	2009	AAML0531	54.4	90	76	Yes	No	M5	No	No	No	No	No	No	No	No	No	No	No	No	No	No	No	No	No	No		1	MLL	46,XY,t(?5;11)(p15;q23)[21]	No		No	No	No	No	Not done	Not done	No
TARGET-20-PAPZIZ-14A	TARGET-20-PAPZIZ	Male	White	Not Hispanic or Latino	5611	Relapse	411	Dead	974	2007	2009	AAML0531	54.4	90	76	Yes	No	M5	No	No	No	No	No	No	No	No	No	No	No	No	No	No	No	No	No	No		1	MLL	46,XY,t(?5;11)(p15;q23)[21]	No		No	No	No	No	Not done	Not done	No
TARGET-20-PAPZIZ-09A	TARGET-20-PAPZIZ	Male	White	Not Hispanic or Latino	5611	Relapse	411	Dead	974	2007	2009	AAML0531	54.4	90	76	Yes	No	M5	No	No	No	No	No	No	No	No	No	No	No	No	No	No	No	No	No	No		1	MLL	46,XY,t(?5;11)(p15;q23)[21]	No		No	No	No	No	Not done	Not done	No
TARGET-20-PAPZIZ-14A	TARGET-20-PAPZIZ	Male	White	Not Hispanic or Latino	5611	Relapse	411	Dead	974	2007	2009	AAML0531	54.4	90	76	Yes	No	M5	No	No	No	No	No	No	No	No	No	No	No	No	No	No	No	No	No	No		1	MLL	46,XY,t(?5;11)(p15;q23)[21]	No		No	No	No	No	Not done	Not done	No
TARGET-20-PAPZJT-40A	TARGET-20-PAPZJT	Female	White	Not Hispanic or Latino	277	Relapse	150	Dead	192	2007	2007	AAML0531	16.7	79	2	No	Yes	M4	No	No	No	No	No	No	No	No	No	No	No	No	No	No	No	No	No	No	inv(11)(p15q22)	2	Other	46,XX,inv(11)(p15q22)[11]/46,idem,del(13)(q12q14)[8]/46,XX[1]	No		No	No	No	No	Not done	Not done	No
TARGET-20-PAPZJT-03A	TARGET-20-PAPZJT	Female	White	Not Hispanic or Latino	277	Relapse	150	Dead	192	2007	2007	AAML0531	16.7	79	2	No	Yes	M4	No	No	No	No	No	No	No	No	No	No	No	No	No	No	No	No	No	No	inv(11)(p15q22)	2	Other	46,XX,inv(11)(p15q22)[11]/46,idem,del(13)(q12q14)[8]/46,XX[1]	No		No	No	No	No	Not done	Not done	No
TARGET-20-PAPZJT-14A	TARGET-20-PAPZJT	Female	White	Not Hispanic or Latino	277	Relapse	150	Dead	192	2007	2007	AAML0531	16.7	79	2	No	Yes	M4	No	No	No	No	No	No	No	No	No	No	No	No	No	No	No	No	No	No	inv(11)(p15q22)	2	Other	46,XX,inv(11)(p15q22)[11]/46,idem,del(13)(q12q14)[8]/46,XX[1]	No		No	No	No	No	Not done	Not done	No
TARGET-20-PAPZLT-14A	TARGET-20-PAPZLT	Male	Other	Hispanic or Latino	1358	Relapse	506	Dead	803	2007	2009	AAML0531	338.4	87.6	76	No	No	M5	No	No	No	No	Yes	No	No	No	No	No	No	No	Yes	No	No	Yes	No	No		2	Other	46,XY,t(9;11)(p22;q23)[10]/45,idem,-7[10]	No		No	No	No	No	Not done	Not done	Yes
TARGET-20-PAPZLT-09A	TARGET-20-PAPZLT	Male	Other	Hispanic or Latino	1358	Relapse	506	Dead	803	2007	2009	AAML0531	338.4	87.6	76	No	No	M5	No	No	No	No	Yes	No	No	No	No	No	No	No	Yes	No	No	Yes	No	No		2	Other	46,XY,t(9;11)(p22;q23)[10]/45,idem,-7[10]	No		No	No	No	No	Not done	Not done	Yes
TARGET-20-PAPZLT-14A	TARGET-20-PAPZLT	Male	Other	Hispanic or Latino	1358	Relapse	506	Dead	803	2007	2009	AAML0531	338.4	87.6	76	No	No	M5	No	No	No	No	Yes	No	No	No	No	No	No	No	Yes	No	No	Yes	No	No		2	Other	46,XY,t(9;11)(p22;q23)[10]/45,idem,-7[10]	No		No	No	No	No	Not done	Not done	Yes
TARGET-20-PAPZLT-09A	TARGET-20-PAPZLT	Male	Other	Hispanic or Latino	1358	Relapse	506	Dead	803	2007	2009	AAML0531	338.4	87.6	76	No	No	M5	No	No	No	No	Yes	No	No	No	No	No	No	No	Yes	No	No	Yes	No	No		2	Other	46,XY,t(9;11)(p22;q23)[10]/45,idem,-7[10]	No		No	No	No	No	Not done	Not done	Yes
TARGET-20-PAPZTC-14A	TARGET-20-PAPZTC	Female	Black or African American	Not Hispanic or Latino	5516	Relapse	902	Dead	1117	2007	2010	AAML0531	18.5	92	44	No	No	M5	No	No	No	Yes	No	No	No	No	No	No	No	No	No	No	No	Yes	No	No		1	MLL	46,XX,t(6;11)(q27;q23)[17]/46,XX[4]	No		No	No	No	No	Not done	Not done	No
TARGET-20-PAPZTC-09A	TARGET-20-PAPZTC	Female	Black or African American	Not Hispanic or Latino	5516	Relapse	902	Dead	1117	2007	2010	AAML0531	18.5	92	44	No	No	M5	No	No	No	Yes	No	No	No	No	No	No	No	No	No	No	No	Yes	No	No		1	MLL	46,XX,t(6;11)(q27;q23)[17]/46,XX[4]	No		No	No	No	No	Not done	Not done	No
TARGET-20-PAPZTU-09A	TARGET-20-PAPZTU	Female	Asian	Not Hispanic or Latino	6732	Death without Remission	36	Dead	36	2007	2007	AAML0531	384.9	89.6	64	No	No	M5	Unknown	Unknown	Unknown	Unknown	Unknown	Unknown	Unknown	Unknown	Unknown	Unknown	Unknown	Unknown	Unknown	Unknown	Unknown	Unknown	Unknown	Unknown			Unknown	Unknown	No		No	No	Yes	Yes	Not done	Not done	Yes
TARGET-20-PAPZXN-09A	TARGET-20-PAPZXN	Female	Asian	Not Hispanic or Latino	2477	Relapse	1450	Dead	1787	2007	2011	AAML0531	5.6	55.2	15	No	No	M2	No	Yes	No	No	No	No	No	No	No	No	No	No	No	No	No	No	No	No		2	t(8;21)	46,XX,del(2)(q33q37),t(8;21)(q22;q22)[18]/46,XX[2]	No		No	No	No	No	No	Yes	No
TARGET-20-PAPZXN-14A	TARGET-20-PAPZXN	Female	Asian	Not Hispanic or Latino	2477	Relapse	1450	Dead	1787	2007	2011	AAML0531	5.6	55.2	15	No	No	M2	No	Yes	No	No	No	No	No	No	No	No	No	No	No	No	No	No	No	No		2	t(8;21)	46,XX,del(2)(q33q37),t(8;21)(q22;q22)[18]/46,XX[2]	No		No	No	No	No	No	Yes	No
TARGET-20-PAPZYJ-14A	TARGET-20-PAPZYJ	Female	White	Not Hispanic or Latino	77	Censored	1112	Alive	1112	2007	2010	AAML0531	12.6	13	0	No	Yes	M4	No	No	No	No	No	No	No	No	No	No	No	No	No	No	No	No	No	No		1	MLL	46,XX, cryp ins(10;11)(p12;q23q23)[11]/46,XX[9]	No		No	No	No	No	Not done	Not done	No
TARGET-20-PAPZYJ-09A	TARGET-20-PAPZYJ	Female	White	Not Hispanic or Latino	77	Censored	1112	Alive	1112	2007	2010	AAML0531	12.6	13	0	No	Yes	M4	No	No	No	No	No	No	No	No	No	No	No	No	No	No	No	No	No	No		1	MLL	46,XX, cryp ins(10;11)(p12;q23q23)[11]/46,XX[9]	No		No	No	No	No	Not done	Not done	No
TARGET-20-PAPZYS-09A	TARGET-20-PAPZYS	Male	White	Hispanic or Latino	2357	Relapse	522	Alive	2566	2007	2014	AAML0531	1.7	90	0	No	No	M1	No	No	No	No	No	No	No	No	No	No	No	No	No	No	No	No	No	No		0	Normal	46,XY[20]	No		Yes	No	No	No	Not done	Not done	No
TARGET-20-PAPZYS-14A	TARGET-20-PAPZYS	Male	White	Hispanic or Latino	2357	Relapse	522	Alive	2566	2007	2014	AAML0531	1.7	90	0	No	No	M1	No	No	No	No	No	No	No	No	No	No	No	No	No	No	No	No	No	No		0	Normal	46,XY[20]	No		Yes	No	No	No	Not done	Not done	No
TARGET-20-PAPZZE-09A	TARGET-20-PAPZZE	Male	White	Not Hispanic or Latino	3920	Censored	2849	Alive	2849	2007	2014	AAML0531	63.9	33	15	No	No	M4	No	No	No	No	No	No	No	No	No	No	No	No	No	No	Yes	No	No	No		1	Other	47, XY,+21[2]/46,XY[29]	No		No	No	Yes	No	Not done	Not done	Unknown
TARGET-20-PARAEF-14A	TARGET-20-PARAEF	Male	White	Not Hispanic or Latino	5005	Censored	2840	Alive	2840	2007	2014	AAML0531	1.8	81	24	No	No	M5	No	No	No	No	Yes	No	No	No	No	No	No	No	No	No	No	Yes	No	No		2	MLL	46,XY,t(9;11)(p22;q23)[17]/52,idem,+7,+8,+der(9)t(9;11),+15,+17,+21[1]/46,XY[2]	Unknown		NO	No	No	No	Not done	Not done	No
TARGET-20-PARAEF-09A	TARGET-20-PARAEF	Male	White	Not Hispanic or Latino	5005	Censored	2840	Alive	2840	2007	2014	AAML0531	1.8	81	24	No	No	M5	No	No	No	No	Yes	No	No	No	No	No	No	No	No	No	No	Yes	No	No		2	MLL	46,XY,t(9;11)(p22;q23)[17]/52,idem,+7,+8,+der(9)t(9;11),+15,+17,+21[1]/46,XY[2]	Unknown		NO	No	No	No	Not done	Not done	No
TARGET-20-PARAEG-09A	TARGET-20-PARAEG	Male	White	Not Hispanic or Latino	4321	Death	205	Dead	205	2007	2007	AAML0531	1.7	49	5	No	No	Unknown	No	No	No	No	No	No	No	No	No	No	No	No	No	No	No	No	No	No	+21q	2	Other	48,XY,r(21)c,+r(21),+r(21)[14]/46,XY,r(21)c	No		No	No	No	No	Not done	Not done	No
TARGET-20-PARAEG-14A	TARGET-20-PARAEG	Male	White	Not Hispanic or Latino	4321	Death	205	Dead	205	2007	2007	AAML0531	1.7	49	5	No	No	Unknown	No	No	No	No	No	No	No	No	No	No	No	No	No	No	No	No	No	No	+21q	2	Other	48,XY,r(21)c,+r(21),+r(21)[14]/46,XY,r(21)c	No		No	No	No	No	Not done	Not done	No
TARGET-20-PARAFA-09A	TARGET-20-PARAFA	Female	White	Not Hispanic or Latino	5204	Censored	2774	Alive	2774	2007	2014	AAML0531	3.8	40	4	No	No	NOS	No	No	No	No	No	No	No	No	No	No	No	No	No	No	No	No	No	No		0	Normal	46,XX,der(4)t(4;18)(q35;q21.3)c	Yes	0.05	No	Yes	No	No	Not done	Not done	No
TARGET-20-PARAFA-14A	TARGET-20-PARAFA	Female	White	Not Hispanic or Latino	5204	Censored	2774	Alive	2774	2007	2014	AAML0531	3.8	40	4	No	No	NOS	No	No	No	No	No	No	No	No	No	No	No	No	No	No	No	No	No	No		0	Normal	46,XX,der(4)t(4;18)(q35;q21.3)c	Yes	0.05	No	Yes	No	No	Not done	Not done	No
TARGET-20-PARAIC-09A	TARGET-20-PARAIC	Female	White	Not Hispanic or Latino	687	Relapse	428	Dead	476	2007	2008	AAML0531	26.8	66	0	No	No	Unknown	No	No	No	No	No	No	No	No	No	No	No	No	No	No	No	No	No	No		0	Normal	46,XX[30]	No		No	No	No	No	Not done	Not done	Unknown
TARGET-20-PARAUM-14A	TARGET-20-PARAUM	Male	White	Not Hispanic or Latino	3324	Censored	2885	Alive	2885	2007	2015	AAML0531	9.3	30	18	No	No	M2	No	Yes	No	No	No	No	No	No	No	No	No	No	No	No	No	No	Yes	No	Loss of Y	2	t(8;21)	45,X,-Y,t(8;21)(q22;q22)[17]/46,XY[3]	No		No	No	No	No	No	No	Yes
TARGET-20-PARAUM-09A	TARGET-20-PARAUM	Male	White	Not Hispanic or Latino	3324	Censored	2885	Alive	2885	2007	2015	AAML0531	9.3	30	18	No	No	M2	No	Yes	No	No	No	No	No	No	No	No	No	No	No	No	No	No	Yes	No	Loss of Y	2	t(8;21)	45,X,-Y,t(8;21)(q22;q22)[17]/46,XY[3]	No		No	No	No	No	No	No	Yes
TARGET-20-PARBCV-14A	TARGET-20-PARBCV	Female	White	Not Hispanic or Latino	3829	Death	110	Dead	110	2007	2007	AAML0531	2.1	76	4	No	No	M2	No	No	No	No	No	No	No	No	No	Yes	Yes	No	No	No	No	No	No	No	del(9)(q22q34)	2	Other	46,XX,del(7)(q22q32)[6]/46,XX,del(9)(q22q34)[5]/46,XX[13]	No		No	No	No	No	Not done	Not done	Yes
TARGET-20-PARBCV-09A	TARGET-20-PARBCV	Female	White	Not Hispanic or Latino	3829	Death	110	Dead	110	2007	2007	AAML0531	2.1	76	4	No	No	M2	No	No	No	No	No	No	No	No	No	Yes	Yes	No	No	No	No	No	No	No	del(9)(q22q34)	2	Other	46,XX,del(7)(q22q32)[6]/46,XX,del(9)(q22q34)[5]/46,XX[13]	No		No	No	No	No	Not done	Not done	Yes
TARGET-20-PARBEL-14A	TARGET-20-PARBEL	Female	White	Not Hispanic or Latino	6731	Censored	1990	Alive	1990	2007	2012	AAML0531	20.2	65	70	No	No	M2	No	No	No	No	No	No	No	No	No	No	No	No	No	No	No	No	No	No		0	Normal	46,XX[20]	No		No	No	Yes	No	Not done	Not done	Yes
TARGET-20-PARBEL-09A	TARGET-20-PARBEL	Female	White	Not Hispanic or Latino	6731	Censored	1990	Alive	1990	2007	2012	AAML0531	20.2	65	70	No	No	M2	No	No	No	No	No	No	No	No	No	No	No	No	No	No	No	No	No	No		0	Normal	46,XX[20]	No		No	No	Yes	No	Not done	Not done	Yes
TARGET-20-PARBFZ-03A	TARGET-20-PARBFZ	Female	Unknown	Hispanic or Latino	5298	Censored	2373	Alive	2373	2007	2013	AAML0531	59.3	77	54	Yes	No	M2	No	Yes	No	No	No	No	No	No	No	No	No	No	No	No	No	No	No	No		1	t(8;21)	46,XX,t(8;21)(q22;q22)[20]	No		No	No	No	No	No	Yes	Yes
TARGET-20-PARBFZ-14A	TARGET-20-PARBFZ	Female	Unknown	Hispanic or Latino	5298	Censored	2373	Alive	2373	2007	2013	AAML0531	59.3	77	54	Yes	No	M2	No	Yes	No	No	No	No	No	No	No	No	No	No	No	No	No	No	No	No		1	t(8;21)	46,XX,t(8;21)(q22;q22)[20]	No		No	No	No	No	No	Yes	Yes
TARGET-20-PARBFZ-03A	TARGET-20-PARBFZ	Female	Unknown	Hispanic or Latino	5298	Censored	2373	Alive	2373	2007	2013	AAML0531	59.3	77	54	Yes	No	M2	No	Yes	No	No	No	No	No	No	No	No	No	No	No	No	No	No	No	No		1	t(8;21)	46,XX,t(8;21)(q22;q22)[20]	No		No	No	No	No	No	Yes	Yes
TARGET-20-PARBFZ-14A	TARGET-20-PARBFZ	Female	Unknown	Hispanic or Latino	5298	Censored	2373	Alive	2373	2007	2013	AAML0531	59.3	77	54	Yes	No	M2	No	Yes	No	No	No	No	No	No	No	No	No	No	No	No	No	No	No	No		1	t(8;21)	46,XX,t(8;21)(q22;q22)[20]	No		No	No	No	No	No	Yes	Yes
TARGET-20-PARBGF-09A	TARGET-20-PARBGF	Male	White	Not Hispanic or Latino	4369	Censored	2759	Alive	2759	2007	2014	AAML0531	0.8	48	0	No	No	M5	No	No	No	No	No	No	No	No	No	No	No	No	No	No	No	No	No	No	add(1)(p13),del(15)(q22)	3	MLL	46,XY,add(1)(p13),cryp ins(10;11)(p12;q23q23),del(15)(q22)[16]/46,XY[2]	No		No	No	No	No	Not done	Not done	No
TARGET-20-PARBGF-14A	TARGET-20-PARBGF	Male	White	Not Hispanic or Latino	4369	Censored	2759	Alive	2759	2007	2014	AAML0531	0.8	48	0	No	No	M5	No	No	No	No	No	No	No	No	No	No	No	No	No	No	No	No	No	No	add(1)(p13),del(15)(q22)	3	MLL	46,XY,add(1)(p13),cryp ins(10;11)(p12;q23q23),del(15)(q22)[16]/46,XY[2]	No		No	No	No	No	Not done	Not done	No
TARGET-20-PARBLP-14A	TARGET-20-PARBLP	Female	White	Not Hispanic or Latino	5395	Death	171	Dead	171	2007	2007	AAML0531	4.3	69	7	No	No	M4	No	No	No	No	No	No	No	No	No	No	No	No	No	No	No	No	No	No		0	Normal	46,XX,add(13)(q32)c	No		No	Yes	No	No	Not done	Not done	No
TARGET-20-PARBLP-09A	TARGET-20-PARBLP	Female	White	Not Hispanic or Latino	5395	Death	171	Dead	171	2007	2007	AAML0531	4.3	69	7	No	No	M4	No	No	No	No	No	No	No	No	No	No	No	No	No	No	No	No	No	No		0	Normal	46,XX,add(13)(q32)c	No		No	Yes	No	No	Not done	Not done	No
TARGET-20-PARBLV-03A	TARGET-20-PARBLV	Female	White	Not Hispanic or Latino	2610	Censored	2634	Alive	2634	2007	2014	AAML0531	77.3	65	48	No	No	M4	No	No	No	No	No	No	No	Yes	No	No	No	No	No	No	No	No	No	No	t(9;22;13)(q34;q11.2;q14)	2	inv(16)	46,XX,inv(16)(p13.1q22)[2]/46,idem,t(9;22;13)(q34;q11.2;q14)[19]	No		No	No	No	No	No	No	No
TARGET-20-PARBTV-14A	TARGET-20-PARBTV	Male	White	Not Hispanic or Latino	6273	Induction Failure	77	Dead	444	2007	2008	AAML0531	247.1	87	95	No	No	M1	No	No	No	No	No	No	No	No	No	No	No	No	No	No	No	No	No	No		0	Normal	46,XY[20]	No		No	No	No	No	Not done	Not done	Yes
TARGET-20-PARBTV-09A	TARGET-20-PARBTV	Male	White	Not Hispanic or Latino	6273	Induction Failure	77	Dead	444	2007	2008	AAML0531	247.1	87	95	No	No	M1	No	No	No	No	No	No	No	No	No	No	No	No	No	No	No	No	No	No		0	Normal	46,XY[20]	No		No	No	No	No	Not done	Not done	Yes
TARGET-20-PARBVE-14A	TARGET-20-PARBVE	Male	White	Not Hispanic or Latino	4665	Censored	2820	Alive	2820	2007	2014	AAML0531	18.1	72	58	No	Yes	M4	No	No	No	No	No	No	No	Yes	No	Yes	No	No	No	No	No	No	No	No		2	inv(16)	46,XY,t(16;16)(p13.1;q22)[13]/46,idem,del(7)(q22q32)[7]	No		No	No	No	No	No	No	No
TARGET-20-PARBVE-09A	TARGET-20-PARBVE	Male	White	Not Hispanic or Latino	4665	Censored	2820	Alive	2820	2007	2014	AAML0531	18.1	72	58	No	Yes	M4	No	No	No	No	No	No	No	Yes	No	Yes	No	No	No	No	No	No	No	No		2	inv(16)	46,XY,t(16;16)(p13.1;q22)[13]/46,idem,del(7)(q22q32)[7]	No		No	No	No	No	No	No	No
TARGET-20-PARBVE-14A	TARGET-20-PARBVE	Male	White	Not Hispanic or Latino	4665	Censored	2820	Alive	2820	2007	2014	AAML0531	18.1	72	58	No	Yes	M4	No	No	No	No	No	No	No	Yes	No	Yes	No	No	No	No	No	No	No	No		2	inv(16)	46,XY,t(16;16)(p13.1;q22)[13]/46,idem,del(7)(q22q32)[7]	No		No	No	No	No	No	No	No
TARGET-20-PARBVE-09A	TARGET-20-PARBVE	Male	White	Not Hispanic or Latino	4665	Censored	2820	Alive	2820	2007	2014	AAML0531	18.1	72	58	No	Yes	M4	No	No	No	No	No	No	No	Yes	No	Yes	No	No	No	No	No	No	No	No		2	inv(16)	46,XY,t(16;16)(p13.1;q22)[13]/46,idem,del(7)(q22q32)[7]	No		No	No	No	No	No	No	No
TARGET-20-PARBZJ-14A	TARGET-20-PARBZJ	Female	Black or African American	Hispanic or Latino	512	Relapse	278	Dead	350	2007	2008	AAML0531	5.4	39	15	No	Yes	M2	No	No	No	No	No	No	No	No	No	No	No	No	No	No	No	No	No	No		2	Other	46,XX,der(2)t(2;12)(q33;p12),add(12)(p12)[131]/46,XX[2]	No		No	No	No	No	Not done	Not done	No
TARGET-20-PARBZJ-09A	TARGET-20-PARBZJ	Female	Black or African American	Hispanic or Latino	512	Relapse	278	Dead	350	2007	2008	AAML0531	5.4	39	15	No	Yes	M2	No	No	No	No	No	No	No	No	No	No	No	No	No	No	No	No	No	No		2	Other	46,XX,der(2)t(2;12)(q33;p12),add(12)(p12)[131]/46,XX[2]	No		No	No	No	No	Not done	Not done	No
TARGET-20-PARCAU-09A	TARGET-20-PARCAU	Female	White	Not Hispanic or Latino	2860	Induction Failure	62	Alive	2597	2007	2014	AAML0531	245.7	76	65	No	No	M4	Yes	No	No	No	No	No	No	No	No	No	No	No	No	No	No	No	No	No		1	Other	46,XX,t(6;9)(p23;q34)	Yes	0.71	No	No	No	No	Not done	Not done	Yes
TARGET-20-PARCAU-14A	TARGET-20-PARCAU	Female	White	Not Hispanic or Latino	2860	Induction Failure	62	Alive	2597	2007	2014	AAML0531	245.7	76	65	No	No	M4	Yes	No	No	No	No	No	No	No	No	No	No	No	No	No	No	No	No	No		1	Other	46,XX,t(6;9)(p23;q34)	Yes	0.71	No	No	No	No	Not done	Not done	Yes
TARGET-20-PARCEA-14A	TARGET-20-PARCEA	Female	White	Hispanic or Latino	3131	Censored	2768	Alive	2768	2007	2014	AAML0531	2.3	32.6	0	No	No	M4	Unknown	Unknown	Unknown	Unknown	Unknown	Unknown	Unknown	Unknown	Unknown	Unknown	Unknown	Unknown	Unknown	Unknown	Unknown	Unknown	Unknown	Unknown			Unknown	Unknown	No		No	No	No	No	Not done	Not done	No
TARGET-20-PARCEA-09A	TARGET-20-PARCEA	Female	White	Hispanic or Latino	3131	Censored	2768	Alive	2768	2007	2014	AAML0531	2.3	32.6	0	No	No	M4	Unknown	Unknown	Unknown	Unknown	Unknown	Unknown	Unknown	Unknown	Unknown	Unknown	Unknown	Unknown	Unknown	Unknown	Unknown	Unknown	Unknown	Unknown			Unknown	Unknown	No		No	No	No	No	Not done	Not done	No
TARGET-20-PARCEV-14A	TARGET-20-PARCEV	Female	White	Not Hispanic or Latino	4152	Relapse	308	Dead	669	2007	2009	AAML0531	111	94	88	No	No	M4	No	No	No	No	No	No	No	No	No	No	No	No	No	Yes	No	No	No	No		1	Other	47,XX,+8[12]	Yes	0.69	No	No	No	Yes	Not done	Not done	Yes
TARGET-20-PARCEV-09A	TARGET-20-PARCEV	Female	White	Not Hispanic or Latino	4152	Relapse	308	Dead	669	2007	2009	AAML0531	111	94	88	No	No	M4	No	No	No	No	No	No	No	No	No	No	No	No	No	Yes	No	No	No	No		1	Other	47,XX,+8[12]	Yes	0.69	No	No	No	Yes	Not done	Not done	Yes
TARGET-20-PARCEV-04A	TARGET-20-PARCEV	Female	White	Not Hispanic or Latino	4152	Relapse	308	Dead	669	2007	2009	AAML0531	111	94	88	No	No	M4	No	No	No	No	No	No	No	No	No	No	No	No	No	Yes	No	No	No	No		1	Other	47,XX,+8[12]	Yes	0.69	No	No	No	Yes	Not done	Not done	Yes
TARGET-20-PARCEV-14A	TARGET-20-PARCEV	Female	White	Not Hispanic or Latino	4152	Relapse	308	Dead	669	2007	2009	AAML0531	111	94	88	No	No	M4	No	No	No	No	No	No	No	No	No	No	No	No	No	Yes	No	No	No	No		1	Other	47,XX,+8[12]	Yes	0.69	No	No	No	Yes	Not done	Not done	Yes
TARGET-20-PARCEV-09A	TARGET-20-PARCEV	Female	White	Not Hispanic or Latino	4152	Relapse	308	Dead	669	2007	2009	AAML0531	111	94	88	No	No	M4	No	No	No	No	No	No	No	No	No	No	No	No	No	Yes	No	No	No	No		1	Other	47,XX,+8[12]	Yes	0.69	No	No	No	Yes	Not done	Not done	Yes
TARGET-20-PARCEV-04A	TARGET-20-PARCEV	Female	White	Not Hispanic or Latino	4152	Relapse	308	Dead	669	2007	2009	AAML0531	111	94	88	No	No	M4	No	No	No	No	No	No	No	No	No	No	No	No	No	Yes	No	No	No	No		1	Other	47,XX,+8[12]	Yes	0.69	No	No	No	Yes	Not done	Not done	Yes
TARGET-20-PARCHW-09A	TARGET-20-PARCHW	Male	Other	Hispanic or Latino	4209	Relapse	299	Dead	395	2007	2008	AAML0531	76.5	80	43	No	No	Unknown	No	No	No	No	No	No	No	Yes	No	No	No	No	No	No	No	No	No	No		1	inv(16)	46,XY,inv(16)(p13.1q22)[17]/46,XY[3]	Yes	0.07	No	No	No	No	Yes	No	Unknown
TARGET-20-PARCHW-09A	TARGET-20-PARCHW	Male	Other	Hispanic or Latino	4209	Relapse	299	Dead	395	2007	2008	AAML0531	76.5	80	43	No	No	Unknown	No	No	No	No	No	No	No	Yes	No	No	No	No	No	No	No	No	No	No		1	inv(16)	46,XY,inv(16)(p13.1q22)[17]/46,XY[3]	Yes	0.07	No	No	No	No	Yes	No	Unknown
TARGET-20-PARCIN-09A	TARGET-20-PARCIN	Female	White	Not Hispanic or Latino	5055	Censored	2687	Alive	2687	2007	2014	AAML0531	15.1	49.5	28	No	No	M4	Yes	No	No	No	No	No	No	No	No	No	No	No	No	No	No	No	No	No		1	Other	46,XX,t(6;9)(p23;q34)[20]	Yes	0.48	No	No	No	No	Not done	Not done	No
TARGET-20-PARCIN-14A	TARGET-20-PARCIN	Female	White	Not Hispanic or Latino	5055	Censored	2687	Alive	2687	2007	2014	AAML0531	15.1	49.5	28	No	No	M4	Yes	No	No	No	No	No	No	No	No	No	No	No	No	No	No	No	No	No		1	Other	46,XX,t(6;9)(p23;q34)[20]	Yes	0.48	No	No	No	No	Not done	Not done	No
TARGET-20-PARCRW-14A	TARGET-20-PARCRW	Male	Asian	Not Hispanic or Latino	4790	Induction Failure	65	Dead	369	2007	2008	AAML0531	235	0	92	No	No	Unknown	No	No	No	No	No	No	No	No	No	No	No	No	No	No	No	No	No	No		0	Normal	46,XY[20]	Yes	0.9	No	No	No	Yes	Not done	Not done	Yes
TARGET-20-PARCRW-03A	TARGET-20-PARCRW	Male	Asian	Not Hispanic or Latino	4790	Induction Failure	65	Dead	369	2007	2008	AAML0531	235	0	92	No	No	Unknown	No	No	No	No	No	No	No	No	No	No	No	No	No	No	No	No	No	No		0	Normal	46,XY[20]	Yes	0.9	No	No	No	Yes	Not done	Not done	Yes
TARGET-20-PARCTW-09A	TARGET-20-PARCTW	Male	White	Not Hispanic or Latino	1918	Induction Failure	55	Dead	379	2007	2008	AAML0531	8.8	51	17	No	No	M2	No	No	No	No	No	No	No	No	No	No	No	No	No	No	No	No	No	No		0	Normal	46,XY	No		No	No	No	No	Not done	Not done	Yes
TARGET-20-PARCVP-09A	TARGET-20-PARCVP	Female	White	Not Hispanic or Latino	3541	Censored	2651	Alive	2651	2007	2014	AAML0531	27.9	71	85	No	No	M2	No	Yes	No	No	No	No	No	No	No	No	No	No	No	No	No	No	No	No		1	t(8;21)	46,XX,t(8;21)(q22;q22][20]	No		No	No	No	No	No	No	No
TARGET-20-PARCVP-14A	TARGET-20-PARCVP	Female	White	Not Hispanic or Latino	3541	Censored	2651	Alive	2651	2007	2014	AAML0531	27.9	71	85	No	No	M2	No	Yes	No	No	No	No	No	No	No	No	No	No	No	No	No	No	No	No		1	t(8;21)	46,XX,t(8;21)(q22;q22][20]	No		No	No	No	No	No	No	No
TARGET-20-PARCVP-09A	TARGET-20-PARCVP	Female	White	Not Hispanic or Latino	3541	Censored	2651	Alive	2651	2007	2014	AAML0531	27.9	71	85	No	No	M2	No	Yes	No	No	No	No	No	No	No	No	No	No	No	No	No	No	No	No		1	t(8;21)	46,XX,t(8;21)(q22;q22][20]	No		No	No	No	No	No	No	No
TARGET-20-PARCVP-14A	TARGET-20-PARCVP	Female	White	Not Hispanic or Latino	3541	Censored	2651	Alive	2651	2007	2014	AAML0531	27.9	71	85	No	No	M2	No	Yes	No	No	No	No	No	No	No	No	No	No	No	No	No	No	No	No		1	t(8;21)	46,XX,t(8;21)(q22;q22][20]	No		No	No	No	No	No	No	No
TARGET-20-PARCZP-14A	TARGET-20-PARCZP	Female	Unknown	Unknown	2088	Censored	2709	Alive	2709	2007	2014	AAML0531	4.2	16	28	No	No	M2	No	Yes	No	No	No	No	No	No	No	No	No	No	No	No	No	No	No	Yes	#NAME?	2	t(8;21)	45,X,-X,t(1;21;8)(q42;q22;q22)[18]/46,XX[2]	No		No	No	No	No	No	No	No
TARGET-20-PARCZP-09A	TARGET-20-PARCZP	Female	Unknown	Unknown	2088	Censored	2709	Alive	2709	2007	2014	AAML0531	4.2	16	28	No	No	M2	No	Yes	No	No	No	No	No	No	No	No	No	No	No	No	No	No	No	Yes	#NAME?	2	t(8;21)	45,X,-X,t(1;21;8)(q42;q22;q22)[18]/46,XX[2]	No		No	No	No	No	No	No	No
TARGET-20-PARDDA-14A	TARGET-20-PARDDA	Male	White	Not Hispanic or Latino	4593	Censored	2768	Alive	2768	2007	2014	AAML0531	4.5	88	56	No	No	M2	No	Yes	No	No	No	No	No	No	No	No	No	No	No	No	No	No	Yes	No	#NAME?	2	t(8;21)	45,X,-Y,t(8;21)(q22;q22)[18]	No		No	No	No	No	Yes	No	No
TARGET-20-PARDDA-09A	TARGET-20-PARDDA	Male	White	Not Hispanic or Latino	4593	Censored	2768	Alive	2768	2007	2014	AAML0531	4.5	88	56	No	No	M2	No	Yes	No	No	No	No	No	No	No	No	No	No	No	No	No	No	Yes	No	#NAME?	2	t(8;21)	45,X,-Y,t(8;21)(q22;q22)[18]	No		No	No	No	No	Yes	No	No
TARGET-20-PARDDA-14A	TARGET-20-PARDDA	Male	White	Not Hispanic or Latino	4593	Censored	2768	Alive	2768	2007	2014	AAML0531	4.5	88	56	No	No	M2	No	Yes	No	No	No	No	No	No	No	No	No	No	No	No	No	No	Yes	No	#NAME?	2	t(8;21)	45,X,-Y,t(8;21)(q22;q22)[18]	No		No	No	No	No	Yes	No	No
TARGET-20-PARDDA-09A	TARGET-20-PARDDA	Male	White	Not Hispanic or Latino	4593	Censored	2768	Alive	2768	2007	2014	AAML0531	4.5	88	56	No	No	M2	No	Yes	No	No	No	No	No	No	No	No	No	No	No	No	No	No	Yes	No	#NAME?	2	t(8;21)	45,X,-Y,t(8;21)(q22;q22)[18]	No		No	No	No	No	Yes	No	No
TARGET-20-PARDEV-10A	TARGET-20-PARDEV	Female	White	Not Hispanic or Latino	5517	Censored	2898	Alive	2898	2007	2015	AAML0531	1.1	80	7	No	No	M7	No	No	No	No	No	No	No	No	No	No	No	No	No	No	No	No	No	No		0	Normal	46,XX[20]	No		No	No	No	No	Not done	Not done	No
TARGET-20-PARDEV-14A	TARGET-20-PARDEV	Female	White	Not Hispanic or Latino	5517	Censored	2898	Alive	2898	2007	2015	AAML0531	1.1	80	7	No	No	M7	No	No	No	No	No	No	No	No	No	No	No	No	No	No	No	No	No	No		0	Normal	46,XX[20]	No		No	No	No	No	Not done	Not done	No
TARGET-20-PARDEV-03A	TARGET-20-PARDEV	Female	White	Not Hispanic or Latino	5517	Censored	2898	Alive	2898	2007	2015	AAML0531	1.1	80	7	No	No	M7	No	No	No	No	No	No	No	No	No	No	No	No	No	No	No	No	No	No		0	Normal	46,XX[20]	No		No	No	No	No	Not done	Not done	No
TARGET-20-PARDEV-10A	TARGET-20-PARDEV	Female	White	Not Hispanic or Latino	5517	Censored	2898	Alive	2898	2007	2015	AAML0531	1.1	80	7	No	No	M7	No	No	No	No	No	No	No	No	No	No	No	No	No	No	No	No	No	No		0	Normal	46,XX[20]	No		No	No	No	No	Not done	Not done	No
TARGET-20-PARDEV-14A	TARGET-20-PARDEV	Female	White	Not Hispanic or Latino	5517	Censored	2898	Alive	2898	2007	2015	AAML0531	1.1	80	7	No	No	M7	No	No	No	No	No	No	No	No	No	No	No	No	No	No	No	No	No	No		0	Normal	46,XX[20]	No		No	No	No	No	Not done	Not done	No
TARGET-20-PARDEV-03A	TARGET-20-PARDEV	Female	White	Not Hispanic or Latino	5517	Censored	2898	Alive	2898	2007	2015	AAML0531	1.1	80	7	No	No	M7	No	No	No	No	No	No	No	No	No	No	No	No	No	No	No	No	No	No		0	Normal	46,XX[20]	No		No	No	No	No	Not done	Not done	No
TARGET-20-PARDFM-03A	TARGET-20-PARDFM	Male	Unknown	Unknown	2368	Censored	1843	Alive	1843	2007	2012	AAML0531	3	71	0	No	No	M1	No	Yes	No	No	No	No	No	No	No	No	Yes	No	No	No	No	No	No	No	del(9)(q11q22)	2	t(8;21)	46,XY,t(8;21)(q22;q22),del(9)(q11q22)[15]/46,XY[5]	No		No	No	No	No	No	No	No
TARGET-20-PARDFM-14A	TARGET-20-PARDFM	Male	Unknown	Unknown	2368	Censored	1843	Alive	1843	2007	2012	AAML0531	3	71	0	No	No	M1	No	Yes	No	No	No	No	No	No	No	No	Yes	No	No	No	No	No	No	No	del(9)(q11q22)	2	t(8;21)	46,XY,t(8;21)(q22;q22),del(9)(q11q22)[15]/46,XY[5]	No		No	No	No	No	No	No	No
TARGET-20-PARDKT-14A	TARGET-20-PARDKT	Female	White	Hispanic or Latino	3849	Relapse	269	Dead	724	2007	2009	AAML0531	14.9	30	10	No	No	Unknown	No	No	No	No	No	No	No	No	No	No	No	No	No	Yes	No	No	No	No	21	More than 6	Other	56,XX,+3,+5,+6,+8,+8,+12,+15,+17,+19,+21[12]/46,XX[8]	No		No	No	No	No	Not done	Not done	Yes
TARGET-20-PARDKT-09A	TARGET-20-PARDKT	Female	White	Hispanic or Latino	3849	Relapse	269	Dead	724	2007	2009	AAML0531	14.9	30	10	No	No	Unknown	No	No	No	No	No	No	No	No	No	No	No	No	No	Yes	No	No	No	No	21	More than 6	Other	56,XX,+3,+5,+6,+8,+8,+12,+15,+17,+19,+21[12]/46,XX[8]	No		No	No	No	No	Not done	Not done	Yes
TARGET-20-PARDLW-03A	TARGET-20-PARDLW	Female	White	Not Hispanic or Latino	3484	Relapse	172	Dead	241	2007	2007	AAML0531	6.6	85	0	No	No	M5	No	No	No	No	No	No	No	No	No	No	No	No	No	Yes	No	No	No	No		More than 6	Other	46,XX,dic(12;17)(p11.1;p11.1),+mar[1]/48,sl,+7,+8[2]/50,sdl1,+8,+18[3]/51,sdl2,+13[2]	No		No	No	No	No	Not done	Not done	No
TARGET-20-PARDLW-04A	TARGET-20-PARDLW	Female	White	Not Hispanic or Latino	3484	Relapse	172	Dead	241	2007	2007	AAML0531	6.6	85	0	No	No	M5	No	No	No	No	No	No	No	No	No	No	No	No	No	Yes	No	No	No	No		More than 6	Other	46,XX,dic(12;17)(p11.1;p11.1),+mar[1]/48,sl,+7,+8[2]/50,sdl1,+8,+18[3]/51,sdl2,+13[2]	No		No	No	No	No	Not done	Not done	No
TARGET-20-PARDLW-14A	TARGET-20-PARDLW	Female	White	Not Hispanic or Latino	3484	Relapse	172	Dead	241	2007	2007	AAML0531	6.6	85	0	No	No	M5	No	No	No	No	No	No	No	No	No	No	No	No	No	Yes	No	No	No	No		More than 6	Other	46,XX,dic(12;17)(p11.1;p11.1),+mar[1]/48,sl,+7,+8[2]/50,sdl1,+8,+18[3]/51,sdl2,+13[2]	No		No	No	No	No	Not done	Not done	No
TARGET-20-PARDPM-14A	TARGET-20-PARDPM	Female	White	Not Hispanic or Latino	2278	Censored	913	Alive	913	2007	2009	AAML0531	151.9		87	No	No	M4	No	No	No	No	No	No	No	Yes	No	No	No	No	No	No	No	No	No	No		1	inv(16)	46,XX,inv(16)(p13.1q22)[20]	No		No	No	No	No	Yes	Yes	No
TARGET-20-PARDPM-03A	TARGET-20-PARDPM	Female	White	Not Hispanic or Latino	2278	Censored	913	Alive	913	2007	2009	AAML0531	151.9		87	No	No	M4	No	No	No	No	No	No	No	Yes	No	No	No	No	No	No	No	No	No	No		1	inv(16)	46,XX,inv(16)(p13.1q22)[20]	No		No	No	No	No	Yes	Yes	No
TARGET-20-PARDRM-03A	TARGET-20-PARDRM	Female	White	Hispanic or Latino	4567	Relapse	478	Dead	599	2007	2008	AAML0531	286		22	Yes	No	M4	No	No	No	No	No	No	No	No	No	No	No	No	No	No	No	No	No	No		1	Other	46,XX,t(7;11;9)(p15;p15;q22)[23]	No		No	No	No	No	Not done	Not done	No
TARGET-20-PARDRM-14A	TARGET-20-PARDRM	Female	White	Hispanic or Latino	4567	Relapse	478	Dead	599	2007	2008	AAML0531	286		22	Yes	No	M4	No	No	No	No	No	No	No	No	No	No	No	No	No	No	No	No	No	No		1	Other	46,XX,t(7;11;9)(p15;p15;q22)[23]	No		No	No	No	No	Not done	Not done	No
TARGET-20-PARDYL-14A	TARGET-20-PARDYL	Male	White	Not Hispanic or Latino	272	Censored	1585	Alive	1585	2007	2011	AAML0531	18.5	57	0	No	No	M5	No	No	No	No	No	No	No	No	No	No	No	No	No	No	No	No	No	No		1	MLL	46,XY,der(10)(10pter->10p12::10q21->10p12::11q23->11q21::11q24->11qter),der(11)(11pter->11p15::11q21->11p15::	No		No	No	No	No	Not done	Not done	No
TARGET-20-PARDYL-09A	TARGET-20-PARDYL	Male	White	Not Hispanic or Latino	272	Censored	1585	Alive	1585	2007	2011	AAML0531	18.5	57	0	No	No	M5	No	No	No	No	No	No	No	No	No	No	No	No	No	No	No	No	No	No		1	MLL	46,XY,der(10)(10pter->10p12::10q21->10p12::11q23->11q21::11q24->11qter),der(11)(11pter->11p15::11q21->11p15::	No		No	No	No	No	Not done	Not done	No
TARGET-20-PARDZW-14A	TARGET-20-PARDZW	Female	Asian	Not Hispanic or Latino	2808	Censored	2555	Alive	2555	2007	2014	AAML0531	68.3	71	85	No	No	M1	No	No	No	No	No	No	No	No	No	No	No	No	No	No	No	No	No	No		0	Normal	46,XX[30]	Yes	0.69	No	Yes	No	No	Not done	Not done	No
TARGET-20-PARDZW-09A	TARGET-20-PARDZW	Female	Asian	Not Hispanic or Latino	2808	Censored	2555	Alive	2555	2007	2014	AAML0531	68.3	71	85	No	No	M1	No	No	No	No	No	No	No	No	No	No	No	No	No	No	No	No	No	No		0	Normal	46,XX[30]	Yes	0.69	No	Yes	No	No	Not done	Not done	No
TARGET-20-PARDZW-14A	TARGET-20-PARDZW	Female	Asian	Not Hispanic or Latino	2808	Censored	2555	Alive	2555	2007	2014	AAML0531	68.3	71	85	No	No	M1	No	No	No	No	No	No	No	No	No	No	No	No	No	No	No	No	No	No		0	Normal	46,XX[30]	Yes	0.69	No	Yes	No	No	Not done	Not done	No
TARGET-20-PARDZW-09A	TARGET-20-PARDZW	Female	Asian	Not Hispanic or Latino	2808	Censored	2555	Alive	2555	2007	2014	AAML0531	68.3	71	85	No	No	M1	No	No	No	No	No	No	No	No	No	No	No	No	No	No	No	No	No	No		0	Normal	46,XX[30]	Yes	0.69	No	Yes	No	No	Not done	Not done	No
TARGET-20-PAREEC-09A	TARGET-20-PAREEC	Female	White	Not Hispanic or Latino	770	Censored	2556	Alive	2556	2007	2014	AAML0531	5	13	0	No	Yes	Unknown	No	No	No	No	No	No	No	No	No	No	No	No	No	Yes	No	No	No	No		More than 6	Other	57,X,t(X:10)(p11.2;p11.2),+i(1)(q10),+3,+5,+6,+6,+7,+8,+13,+17,+20,+22[6]/46,XX[14]	NO		NO	NO	NO	NO	Not done	Not done	Unknown
TARGET-20-PAREEC-14A	TARGET-20-PAREEC	Female	White	Not Hispanic or Latino	770	Censored	2556	Alive	2556	2007	2014	AAML0531	5	13	0	No	Yes	Unknown	No	No	No	No	No	No	No	No	No	No	No	No	No	Yes	No	No	No	No		More than 6	Other	57,X,t(X:10)(p11.2;p11.2),+i(1)(q10),+3,+5,+6,+6,+7,+8,+13,+17,+20,+22[6]/46,XX[14]	NO		NO	NO	NO	NO	Not done	Not done	Unknown
TARGET-20-PAREFM-09A	TARGET-20-PAREFM	Female	White	Not Hispanic or Latino	4353	Censored	837	Alive	837	2007	2009	AAML0531	143	55	90	No	No	M4	No	No	No	No	No	No	No	Yes	No	No	No	No	No	No	No	No	No	No		1	inv(16)	46,XX,inv(16)(p13.1q22)[20]	No		No	No	No	No	No	No	Unknown
TARGET-20-PAREFM-14A	TARGET-20-PAREFM	Female	White	Not Hispanic or Latino	4353	Censored	837	Alive	837	2007	2009	AAML0531	143	55	90	No	No	M4	No	No	No	No	No	No	No	Yes	No	No	No	No	No	No	No	No	No	No		1	inv(16)	46,XX,inv(16)(p13.1q22)[20]	No		No	No	No	No	No	No	Unknown
TARGET-20-PAREFM-09A	TARGET-20-PAREFM	Female	White	Not Hispanic or Latino	4353	Censored	837	Alive	837	2007	2009	AAML0531	143	55	90	No	No	M4	No	No	No	No	No	No	No	Yes	No	No	No	No	No	No	No	No	No	No		1	inv(16)	46,XX,inv(16)(p13.1q22)[20]	No		No	No	No	No	No	No	Unknown
TARGET-20-PAREFM-14A	TARGET-20-PAREFM	Female	White	Not Hispanic or Latino	4353	Censored	837	Alive	837	2007	2009	AAML0531	143	55	90	No	No	M4	No	No	No	No	No	No	No	Yes	No	No	No	No	No	No	No	No	No	No		1	inv(16)	46,XX,inv(16)(p13.1q22)[20]	No		No	No	No	No	No	No	Unknown
TARGET-20-PAREHK-03A	TARGET-20-PAREHK	Male	White	Not Hispanic or Latino	4052	Censored	2698	Alive	2698	2007	2014	AAML0531	26.4	20.2	56	No	No	M2	No	No	No	No	No	No	No	No	No	No	No	No	No	No	No	No	No	No		0	Normal	46,XY[20]	No		No	Yes	No	No	Not done	Not done	Unknown
TARGET-20-PAREHP-09A	TARGET-20-PAREHP	Male	White	Not Hispanic or Latino	378	Censored	2633	Alive	2633	2007	2014	AAML0531	8	35	0	No	Yes	M4	No	No	No	No	Yes	No	No	No	No	No	No	No	No	No	No	Yes	No	No		1	MLL	46,XY,t(9;11)(p22;q23)[12]/46,XY[8]	No		No	No	No	No	Not done	Not done	No
TARGET-20-PAREHP-10A	TARGET-20-PAREHP	Male	White	Not Hispanic or Latino	378	Censored	2633	Alive	2633	2007	2014	AAML0531	8	35	0	No	Yes	M4	No	No	No	No	Yes	No	No	No	No	No	No	No	No	No	No	Yes	No	No		1	MLL	46,XY,t(9;11)(p22;q23)[12]/46,XY[8]	No		No	No	No	No	Not done	Not done	No
TARGET-20-PARERV-09A	TARGET-20-PARERV	Female	White	Not Hispanic or Latino	2588	Relapse	2356	Dead	2710	2007	2014	AAML0531	13.8	88	54.5	No	No	M0	No	No	No	No	No	No	No	No	Yes	No	No	No	Yes	No	No	No	No	No		3	Other	46,XX,add(5)(q22),+add(5)(q22),-7[17]/46,XX[8]	No		No	No	No	No	Not done	Not done	No
TARGET-20-PARERV-14A	TARGET-20-PARERV	Female	White	Not Hispanic or Latino	2588	Relapse	2356	Dead	2710	2007	2014	AAML0531	13.8	88	54.5	No	No	M0	No	No	No	No	No	No	No	No	Yes	No	No	No	Yes	No	No	No	No	No		3	Other	46,XX,add(5)(q22),+add(5)(q22),-7[17]/46,XX[8]	No		No	No	No	No	Not done	Not done	No
TARGET-20-PARERV-09A	TARGET-20-PARERV	Female	White	Not Hispanic or Latino	2588	Relapse	2356	Dead	2710	2007	2014	AAML0531	13.8	88	54.5	No	No	M0	No	No	No	No	No	No	No	No	Yes	No	No	No	Yes	No	No	No	No	No		3	Other	46,XX,add(5)(q22),+add(5)(q22),-7[17]/46,XX[8]	No		No	No	No	No	Not done	Not done	No
TARGET-20-PARERV-14A	TARGET-20-PARERV	Female	White	Not Hispanic or Latino	2588	Relapse	2356	Dead	2710	2007	2014	AAML0531	13.8	88	54.5	No	No	M0	No	No	No	No	No	No	No	No	Yes	No	No	No	Yes	No	No	No	No	No		3	Other	46,XX,add(5)(q22),+add(5)(q22),-7[17]/46,XX[8]	No		No	No	No	No	Not done	Not done	No
TARGET-20-PARFIW-03A	TARGET-20-PARFIW	Female	Unknown	Unknown	36	Censored	2688	Alive	2688	2007	2014	AAML0531	32.7	23	0	No	No	M7	No	No	No	No	No	No	No	No	No	No	No	No	No	No	No	No	No	No		1	Other	46,XX,t(1;22)(p13;q13.1)[15]/46,XX[5]	No		No	No	No	No	Not done	Not done	Yes
TARGET-20-PARFIW-14A	TARGET-20-PARFIW	Female	Unknown	Unknown	36	Censored	2688	Alive	2688	2007	2014	AAML0531	32.7	23	0	No	No	M7	No	No	No	No	No	No	No	No	No	No	No	No	No	No	No	No	No	No		1	Other	46,XX,t(1;22)(p13;q13.1)[15]/46,XX[5]	No		No	No	No	No	Not done	Not done	Yes
TARGET-20-PARFIW-03A	TARGET-20-PARFIW	Female	Unknown	Unknown	36	Censored	2688	Alive	2688	2007	2014	AAML0531	32.7	23	0	No	No	M7	No	No	No	No	No	No	No	No	No	No	No	No	No	No	No	No	No	No		1	Other	46,XX,t(1;22)(p13;q13.1)[15]/46,XX[5]	No		No	No	No	No	Not done	Not done	Yes
TARGET-20-PARFIW-14A	TARGET-20-PARFIW	Female	Unknown	Unknown	36	Censored	2688	Alive	2688	2007	2014	AAML0531	32.7	23	0	No	No	M7	No	No	No	No	No	No	No	No	No	No	No	No	No	No	No	No	No	No		1	Other	46,XX,t(1;22)(p13;q13.1)[15]/46,XX[5]	No		No	No	No	No	Not done	Not done	Yes
TARGET-20-PARFJN-09A	TARGET-20-PARFJN	Female	White	Hispanic or Latino	1105	Censored	2783	Alive	2783	2007	2014	AAML0531	7	37	0	No	No	M5	No	No	No	No	No	No	Yes	No	No	No	No	No	No	No	No	Yes	No	No		1	MLL	46,XX,t(11;19)(q23;p13.1)[9]/46,XX[12]	No		No	No	No	No	Not done	Not done	No
TARGET-20-PARFJN-14A	TARGET-20-PARFJN	Female	White	Hispanic or Latino	1105	Censored	2783	Alive	2783	2007	2014	AAML0531	7	37	0	No	No	M5	No	No	No	No	No	No	Yes	No	No	No	No	No	No	No	No	Yes	No	No		1	MLL	46,XX,t(11;19)(q23;p13.1)[9]/46,XX[12]	No		No	No	No	No	Not done	Not done	No
TARGET-20-PARFKS-14A	TARGET-20-PARFKS	Female	White	Not Hispanic or Latino	151	Censored	2597	Alive	2597	2007	2014	AAML0531	16.1	49	0	No	Yes	M5	No	No	No	No	No	No	Yes	No	No	No	No	No	No	No	No	Yes	No	No		3	MLL	47,XX,t(11;19)(q23;p13.1),+neo(13)(qter->q21.2::q21.2->qter)[18]/48,idem,+neo(13)[2]	No		No	No	No	No	Not done	Not done	Yes
TARGET-20-PARFKS-09A	TARGET-20-PARFKS	Female	White	Not Hispanic or Latino	151	Censored	2597	Alive	2597	2007	2014	AAML0531	16.1	49	0	No	Yes	M5	No	No	No	No	No	No	Yes	No	No	No	No	No	No	No	No	Yes	No	No		3	MLL	47,XX,t(11;19)(q23;p13.1),+neo(13)(qter->q21.2::q21.2->qter)[18]/48,idem,+neo(13)[2]	No		No	No	No	No	Not done	Not done	Yes
TARGET-20-PARFLB-14A	TARGET-20-PARFLB	Male	White	Not Hispanic or Latino	1725	Death	82	Dead	82	2007	2007	AAML0531	237	25	7	No	No	M2	No	No	No	No	No	No	No	No	No	No	No	No	No	No	No	No	No	No		0	Normal	46,XY[30]	Yes	0.48	No	No	No	No	Not done	Not done	Unknown
TARGET-20-PARFLB-03A	TARGET-20-PARFLB	Male	White	Not Hispanic or Latino	1725	Death	82	Dead	82	2007	2007	AAML0531	237	25	7	No	No	M2	No	No	No	No	No	No	No	No	No	No	No	No	No	No	No	No	No	No		0	Normal	46,XY[30]	Yes	0.48	No	No	No	No	Not done	Not done	Unknown
TARGET-20-PARFLB-09A	TARGET-20-PARFLB	Male	White	Not Hispanic or Latino	1725	Death	82	Dead	82	2007	2007	AAML0531	237	25	7	No	No	M2	No	No	No	No	No	No	No	No	No	No	No	No	No	No	No	No	No	No		0	Normal	46,XY[30]	Yes	0.48	No	No	No	No	Not done	Not done	Unknown
TARGET-20-PARFMY-14A	TARGET-20-PARFMY	Male	White	Not Hispanic or Latino	6440	Relapse	456	Dead	905	2007	2009	AAML0531	7.5	55	8	No	No	M1	No	No	No	No	No	No	No	No	No	No	No	No	No	No	No	No	No	No		0	Normal	46,XY[20]	No		No	No	No	No	Not done	Not done	Yes
TARGET-20-PARFMY-09A	TARGET-20-PARFMY	Male	White	Not Hispanic or Latino	6440	Relapse	456	Dead	905	2007	2009	AAML0531	7.5	55	8	No	No	M1	No	No	No	No	No	No	No	No	No	No	No	No	No	No	No	No	No	No		0	Normal	46,XY[20]	No		No	No	No	No	Not done	Not done	Yes
TARGET-20-PARFPI-10A	TARGET-20-PARFPI	Male	Other	Not Hispanic or Latino	4361	Censored	2652	Alive	2652	2007	2014	AAML0531	76.1	20	64	No	No	M2	No	Yes	No	No	No	No	No	No	No	No	No	No	No	No	No	No	No	No		1	t(8;21)	46,XY,t(8;21)(q22;q22)[20]	No		No	No	No	No	No	No	Yes
TARGET-20-PARFPI-09A	TARGET-20-PARFPI	Male	Other	Not Hispanic or Latino	4361	Censored	2652	Alive	2652	2007	2014	AAML0531	76.1	20	64	No	No	M2	No	Yes	No	No	No	No	No	No	No	No	No	No	No	No	No	No	No	No		1	t(8;21)	46,XY,t(8;21)(q22;q22)[20]	No		No	No	No	No	No	No	Yes
TARGET-20-PARFUZ-14A	TARGET-20-PARFUZ	Male	White	Not Hispanic or Latino	5796	Censored	1970	Alive	1970	2007	2012	AAML0531	21	52	0	No	No	M2	No	Yes	No	No	No	No	No	No	No	No	No	No	No	No	No	No	No	No		1	t(8;21)	46,XY,t(8;21)(q22;q22)[20]	No		No	No	No	No	No	No	Yes
TARGET-20-PARFUZ-09A	TARGET-20-PARFUZ	Male	White	Not Hispanic or Latino	5796	Censored	1970	Alive	1970	2007	2012	AAML0531	21	52	0	No	No	M2	No	Yes	No	No	No	No	No	No	No	No	No	No	No	No	No	No	No	No		1	t(8;21)	46,XY,t(8;21)(q22;q22)[20]	No		No	No	No	No	No	No	Yes
TARGET-20-PARFWM-14A	TARGET-20-PARFWM	Female	Asian	Not Hispanic or Latino	4441	Censored	2827	Alive	2827	2007	2015	AAML0531	30.6	64	17	No	No	M4	No	No	No	No	No	No	No	No	No	No	No	No	No	No	No	No	No	No		0	Normal	46,XX[20]	No		No	Yes	No	No	Not done	Not done	No
TARGET-20-PARFWM-09A	TARGET-20-PARFWM	Female	Asian	Not Hispanic or Latino	4441	Censored	2827	Alive	2827	2007	2015	AAML0531	30.6	64	17	No	No	M4	No	No	No	No	No	No	No	No	No	No	No	No	No	No	No	No	No	No		0	Normal	46,XX[20]	No		No	Yes	No	No	Not done	Not done	No
TARGET-20-PARFXF-14A	TARGET-20-PARFXF	Male	White	Not Hispanic or Latino	7685	Relapse	439	Alive	1497	2007	2011	AAML0531	4.1	20	0	No	No	M6	No	No	No	No	No	No	No	No	No	No	No	No	No	No	No	No	No	No	t(3;21)(q26'q22)	1	Other	46,XY,t(3;21)(q26;q22)[20]	No		No	No	No	Yes	Not done	Not done	No
TARGET-20-PARFXF-09A	TARGET-20-PARFXF	Male	White	Not Hispanic or Latino	7685	Relapse	439	Alive	1497	2007	2011	AAML0531	4.1	20	0	No	No	M6	No	No	No	No	No	No	No	No	No	No	No	No	No	No	No	No	No	No	t(3;21)(q26'q22)	1	Other	46,XY,t(3;21)(q26;q22)[20]	No		No	No	No	Yes	Not done	Not done	No
TARGET-20-PARFXF-14A	TARGET-20-PARFXF	Male	White	Not Hispanic or Latino	7685	Relapse	439	Alive	1497	2007	2011	AAML0531	4.1	20	0	No	No	M6	No	No	No	No	No	No	No	No	No	No	No	No	No	No	No	No	No	No	t(3;21)(q26'q22)	1	Other	46,XY,t(3;21)(q26;q22)[20]	No		No	No	No	Yes	Not done	Not done	No
TARGET-20-PARFXF-09A	TARGET-20-PARFXF	Male	White	Not Hispanic or Latino	7685	Relapse	439	Alive	1497	2007	2011	AAML0531	4.1	20	0	No	No	M6	No	No	No	No	No	No	No	No	No	No	No	No	No	No	No	No	No	No	t(3;21)(q26'q22)	1	Other	46,XY,t(3;21)(q26;q22)[20]	No		No	No	No	Yes	Not done	Not done	No
TARGET-20-PARFZP-09A	TARGET-20-PARFZP	Male	White	Not Hispanic or Latino	1190	Censored	503	Alive	503	2007	2008	AAML0531	5.7	94.3	0	No	Yes	M5	No	No	No	No	Yes	No	No	No	No	No	No	No	No	Yes	No	Yes	No	No		2	MLL	47,XY,+8,t(9;11)(p22;q23)[20]	No		No	No	No	No	Not done	Not done	Unknown
TARGET-20-PARGMH-09A	TARGET-20-PARGMH	Female	White	Hispanic or Latino	6615	Censored	1288	Alive	1288	2007	2010	AAML0531	58.7	50	13	No	No	M4	No	No	No	No	No	No	No	Yes	No	No	No	No	No	No	No	No	No	No	22	2	inv(16)	46,XX,inv(16)(p13q22),+22[20]	No		Yes	No	No	No	No	No	No
TARGET-20-PARGMH-14A	TARGET-20-PARGMH	Female	White	Hispanic or Latino	6615	Censored	1288	Alive	1288	2007	2010	AAML0531	58.7	50	13	No	No	M4	No	No	No	No	No	No	No	Yes	No	No	No	No	No	No	No	No	No	No	22	2	inv(16)	46,XX,inv(16)(p13q22),+22[20]	No		Yes	No	No	No	No	No	No
TARGET-20-PARGMH-03A	TARGET-20-PARGMH	Female	White	Hispanic or Latino	6615	Censored	1288	Alive	1288	2007	2010	AAML0531	58.7	50	13	No	No	M4	No	No	No	No	No	No	No	Yes	No	No	No	No	No	No	No	No	No	No	22	2	inv(16)	46,XX,inv(16)(p13q22),+22[20]	No		Yes	No	No	No	No	No	No
TARGET-20-PARGSY-14A	TARGET-20-PARGSY	Male	Asian	Not Hispanic or Latino	3301	Censored	2748	Alive	2748	2007	2014	AAML0531	1.6	62	4	No	No	Unknown	No	No	No	No	Yes	No	No	No	No	No	No	No	No	No	No	Yes	Yes	No	#NAME?	2	MLL	45,X,-Y,t(9;11)(p22;q23)[18]/46,XY[2]	No		No	No	No	No	Not done	Not done	No
TARGET-20-PARGSY-09A	TARGET-20-PARGSY	Male	Asian	Not Hispanic or Latino	3301	Censored	2748	Alive	2748	2007	2014	AAML0531	1.6	62	4	No	No	Unknown	No	No	No	No	Yes	No	No	No	No	No	No	No	No	No	No	Yes	Yes	No	#NAME?	2	MLL	45,X,-Y,t(9;11)(p22;q23)[18]/46,XY[2]	No		No	No	No	No	Not done	Not done	No
TARGET-20-PARGTF-03A	TARGET-20-PARGTF	Male	Asian	Not Hispanic or Latino	945	Censored	2674	Alive	2674	2007	2014	AAML0531	8.8	31	5	No	No	M4	No	No	No	No	No	No	No	No	No	No	No	No	No	No	No	No	No	No		1	Other	46,XY,t(5;6)(q33;q22)[20]	No		No	No	No	No	Not done	Not done	Yes
TARGET-20-PARGTL-14A	TARGET-20-PARGTL	Female	White	Not Hispanic or Latino	5787	Censored	1515	Alive	1515	2007	2011	AAML0531	18.5	72	72	No	No	M2	No	Yes	No	No	No	No	No	No	No	No	No	No	No	No	No	No	No	Yes	#NAME?	2	t(8;21)	45,X,-X,t(8;21)(q22;q22)[18]/46,XY[2]	No		No	No	No	No	No	No	No
TARGET-20-PARGTL-09A	TARGET-20-PARGTL	Female	White	Not Hispanic or Latino	5787	Censored	1515	Alive	1515	2007	2011	AAML0531	18.5	72	72	No	No	M2	No	Yes	No	No	No	No	No	No	No	No	No	No	No	No	No	No	No	Yes	#NAME?	2	t(8;21)	45,X,-X,t(8;21)(q22;q22)[18]/46,XY[2]	No		No	No	No	No	No	No	No
TARGET-20-PARGTL-14A	TARGET-20-PARGTL	Female	White	Not Hispanic or Latino	5787	Censored	1515	Alive	1515	2007	2011	AAML0531	18.5	72	72	No	No	M2	No	Yes	No	No	No	No	No	No	No	No	No	No	No	No	No	No	No	Yes	#NAME?	2	t(8;21)	45,X,-X,t(8;21)(q22;q22)[18]/46,XY[2]	No		No	No	No	No	No	No	No
TARGET-20-PARGTL-09A	TARGET-20-PARGTL	Female	White	Not Hispanic or Latino	5787	Censored	1515	Alive	1515	2007	2011	AAML0531	18.5	72	72	No	No	M2	No	Yes	No	No	No	No	No	No	No	No	No	No	No	No	No	No	No	Yes	#NAME?	2	t(8;21)	45,X,-X,t(8;21)(q22;q22)[18]/46,XY[2]	No		No	No	No	No	No	No	No
TARGET-20-PARGTR-03A	TARGET-20-PARGTR	Female	White	Not Hispanic or Latino	5050	Relapse	240	Dead	265	2007	2008	AAML0531	331.7	98	95	No	No	M5	No	No	No	No	No	No	No	No	No	No	No	No	No	No	No	Yes	No	No		1	MLL	46,XX,cryp add(11)(q23). ish MLL sep (del 3'MLL)	Yes	0.61	No	No	No	No	Not done	Not done	No
TARGET-20-PARGTR-14A	TARGET-20-PARGTR	Female	White	Not Hispanic or Latino	5050	Relapse	240	Dead	265	2007	2008	AAML0531	331.7	98	95	No	No	M5	No	No	No	No	No	No	No	No	No	No	No	No	No	No	No	Yes	No	No		1	MLL	46,XX,cryp add(11)(q23). ish MLL sep (del 3'MLL)	Yes	0.61	No	No	No	No	Not done	Not done	No
TARGET-20-PARGTR-03A	TARGET-20-PARGTR	Female	White	Not Hispanic or Latino	5050	Relapse	240	Dead	265	2007	2008	AAML0531	331.7	98	95	No	No	M5	No	No	No	No	No	No	No	No	No	No	No	No	No	No	No	Yes	No	No		1	MLL	46,XX,cryp add(11)(q23). ish MLL sep (del 3'MLL)	Yes	0.61	No	No	No	No	Not done	Not done	No
TARGET-20-PARGTR-14A	TARGET-20-PARGTR	Female	White	Not Hispanic or Latino	5050	Relapse	240	Dead	265	2007	2008	AAML0531	331.7	98	95	No	No	M5	No	No	No	No	No	No	No	No	No	No	No	No	No	No	No	Yes	No	No		1	MLL	46,XX,cryp add(11)(q23). ish MLL sep (del 3'MLL)	Yes	0.61	No	No	No	No	Not done	Not done	No
TARGET-20-PARGXP-03A	TARGET-20-PARGXP	Male	Other	Not Hispanic or Latino	1165	Death	185	Dead	185	2007	2007	AAML0531	210		78	No	No	M2	Unknown	Unknown	Unknown	Unknown	Unknown	Unknown	Unknown	Unknown	Unknown	Unknown	Unknown	Unknown	Unknown	Unknown	Unknown	Unknown	Unknown	Unknown			Unknown	Unknown	Yes	0.21	No	No	No	Yes	Not done	Not done	Unknown
TARGET-20-PARGXP-14A	TARGET-20-PARGXP	Male	Other	Not Hispanic or Latino	1165	Death	185	Dead	185	2007	2007	AAML0531	210		78	No	No	M2	Unknown	Unknown	Unknown	Unknown	Unknown	Unknown	Unknown	Unknown	Unknown	Unknown	Unknown	Unknown	Unknown	Unknown	Unknown	Unknown	Unknown	Unknown			Unknown	Unknown	Yes	0.21	No	No	No	Yes	Not done	Not done	Unknown
TARGET-20-PARGXP-03A	TARGET-20-PARGXP	Male	Other	Not Hispanic or Latino	1165	Death	185	Dead	185	2007	2007	AAML0531	210		78	No	No	M2	Unknown	Unknown	Unknown	Unknown	Unknown	Unknown	Unknown	Unknown	Unknown	Unknown	Unknown	Unknown	Unknown	Unknown	Unknown	Unknown	Unknown	Unknown			Unknown	Unknown	Yes	0.21	No	No	No	Yes	Not done	Not done	Unknown
TARGET-20-PARGXP-14A	TARGET-20-PARGXP	Male	Other	Not Hispanic or Latino	1165	Death	185	Dead	185	2007	2007	AAML0531	210		78	No	No	M2	Unknown	Unknown	Unknown	Unknown	Unknown	Unknown	Unknown	Unknown	Unknown	Unknown	Unknown	Unknown	Unknown	Unknown	Unknown	Unknown	Unknown	Unknown			Unknown	Unknown	Yes	0.21	No	No	No	Yes	Not done	Not done	Unknown
TARGET-20-PARGYS-14A	TARGET-20-PARGYS	Female	White	Not Hispanic or Latino	7532	Censored	2519	Alive	2519	2007	2014	AAML0531	139.8	87	14	No	No	M4	No	No	No	No	No	No	No	Yes	No	No	No	No	No	No	No	No	No	No		1	inv(16)	46,XX,inv(16)(p13.1q22)[20]	No		No	No	No	No	No	Yes	No
TARGET-20-PARGYS-09A	TARGET-20-PARGYS	Female	White	Not Hispanic or Latino	7532	Censored	2519	Alive	2519	2007	2014	AAML0531	139.8	87	14	No	No	M4	No	No	No	No	No	No	No	Yes	No	No	No	No	No	No	No	No	No	No		1	inv(16)	46,XX,inv(16)(p13.1q22)[20]	No		No	No	No	No	No	Yes	No
TARGET-20-PARHBA-14A	TARGET-20-PARHBA	Female	Unknown	Unknown	6879	Censored	1105	Alive	1105	2007	2010	AAML0531	68.2	98	85	No	No	M1	No	No	No	No	No	No	No	No	No	No	No	No	No	No	No	No	No	No		0	Normal	46,XX[26]	Yes	0.23	Yes	Yes	No	No	Not done	Not done	No
TARGET-20-PARHBA-03A	TARGET-20-PARHBA	Female	Unknown	Unknown	6879	Censored	1105	Alive	1105	2007	2010	AAML0531	68.2	98	85	No	No	M1	No	No	No	No	No	No	No	No	No	No	No	No	No	No	No	No	No	No		0	Normal	46,XX[26]	Yes	0.23	Yes	Yes	No	No	Not done	Not done	No
TARGET-20-PARHBA-14A	TARGET-20-PARHBA	Female	Unknown	Unknown	6879	Censored	1105	Alive	1105	2007	2010	AAML0531	68.2	98	85	No	No	M1	No	No	No	No	No	No	No	No	No	No	No	No	No	No	No	No	No	No		0	Normal	46,XX[26]	Yes	0.23	Yes	Yes	No	No	Not done	Not done	No
TARGET-20-PARHBA-03A	TARGET-20-PARHBA	Female	Unknown	Unknown	6879	Censored	1105	Alive	1105	2007	2010	AAML0531	68.2	98	85	No	No	M1	No	No	No	No	No	No	No	No	No	No	No	No	No	No	No	No	No	No		0	Normal	46,XX[26]	Yes	0.23	Yes	Yes	No	No	Not done	Not done	No
TARGET-20-PARHJA-09A	TARGET-20-PARHJA	Male	Black or African American	Not Hispanic or Latino	6132	Censored	2051	Alive	2051	2007	2013	AAML0531	4.3	23	0	No	No	M4	No	No	No	No	No	No	Yes	No	No	No	No	No	No	No	No	Yes	No	No		1	MLL	46,XY,t(11;19)(q23;p13.1)[19]/46,XY[1]	No		No	No	No	No	Not done	Not done	No
TARGET-20-PARHJA-14A	TARGET-20-PARHJA	Male	Black or African American	Not Hispanic or Latino	6132	Censored	2051	Alive	2051	2007	2013	AAML0531	4.3	23	0	No	No	M4	No	No	No	No	No	No	Yes	No	No	No	No	No	No	No	No	Yes	No	No		1	MLL	46,XY,t(11;19)(q23;p13.1)[19]/46,XY[1]	No		No	No	No	No	Not done	Not done	No
TARGET-20-PARHJL-03A	TARGET-20-PARHJL	Female	White	Not Hispanic or Latino	7554	Censored	1093	Alive	1093	2007	2010	AAML0531	6.5	1.2	0	No	Yes	Unknown	No	No	No	No	No	No	No	No	No	No	No	No	No	No	No	No	No	No		0	Normal	46,XX[20]	No		No	No	No	No	Not done	Not done	No
TARGET-20-PARHJV-14A	TARGET-20-PARHJV	Male	White	Not Hispanic or Latino	939	Censored	2662	Alive	2662	2007	2014	AAML0531	12.8	95	39	No	No	M4	No	No	No	No	No	No	No	Yes	No	No	No	No	No	No	No	No	No	No	add(11)(p11.2)	2	inv(16)	46,XY,add(11)(p11.2),inv(16)(p13.1q22)[17]/46,XY[3]	No		No	No	No	No	No	No	No
TARGET-20-PARHJV-09A	TARGET-20-PARHJV	Male	White	Not Hispanic or Latino	939	Censored	2662	Alive	2662	2007	2014	AAML0531	12.8	95	39	No	No	M4	No	No	No	No	No	No	No	Yes	No	No	No	No	No	No	No	No	No	No	add(11)(p11.2)	2	inv(16)	46,XY,add(11)(p11.2),inv(16)(p13.1q22)[17]/46,XY[3]	No		No	No	No	No	No	No	No
TARGET-20-PARHJV-14A	TARGET-20-PARHJV	Male	White	Not Hispanic or Latino	939	Censored	2662	Alive	2662	2007	2014	AAML0531	12.8	95	39	No	No	M4	No	No	No	No	No	No	No	Yes	No	No	No	No	No	No	No	No	No	No	add(11)(p11.2)	2	inv(16)	46,XY,add(11)(p11.2),inv(16)(p13.1q22)[17]/46,XY[3]	No		No	No	No	No	No	No	No
TARGET-20-PARHJV-09A	TARGET-20-PARHJV	Male	White	Not Hispanic or Latino	939	Censored	2662	Alive	2662	2007	2014	AAML0531	12.8	95	39	No	No	M4	No	No	No	No	No	No	No	Yes	No	No	No	No	No	No	No	No	No	No	add(11)(p11.2)	2	inv(16)	46,XY,add(11)(p11.2),inv(16)(p13.1q22)[17]/46,XY[3]	No		No	No	No	No	No	No	No
TARGET-20-PARHKJ-14A	TARGET-20-PARHKJ	Male	White	Not Hispanic or Latino	557	Censored	2796	Alive	2796	2007	2015	AAML0531	8.7	69	7	No	No	M5	No	No	No	No	No	No	No	No	No	No	No	No	No	No	No	No	No	No	+13, +19	3	MLL	47,Y,t(X;11)(q24;q23),+13[15]/47,idem,-13,+19[2]/46,XY[3]	No		No	No	No	No	Not done	Not done	Unknown
TARGET-20-PARHKJ-03A	TARGET-20-PARHKJ	Male	White	Not Hispanic or Latino	557	Censored	2796	Alive	2796	2007	2015	AAML0531	8.7	69	7	No	No	M5	No	No	No	No	No	No	No	No	No	No	No	No	No	No	No	No	No	No	+13, +19	3	MLL	47,Y,t(X;11)(q24;q23),+13[15]/47,idem,-13,+19[2]/46,XY[3]	No		No	No	No	No	Not done	Not done	Unknown
TARGET-20-PARHKX-09A	TARGET-20-PARHKX	Male	White	Not Hispanic or Latino	2646	Induction Failure	37	Dead	842	2007	2009	AAML0531	3.7	52	0	Yes	No	M1	No	No	No	No	No	No	No	No	No	No	No	No	No	No	No	No	No	No	10	1	Other	47,XY,+10[6]/46,XY[10]	No		No	No	No	No	Not done	Not done	Unknown
TARGET-20-PARHKX-14A	TARGET-20-PARHKX	Male	White	Not Hispanic or Latino	2646	Induction Failure	37	Dead	842	2007	2009	AAML0531	3.7	52	0	Yes	No	M1	No	No	No	No	No	No	No	No	No	No	No	No	No	No	No	No	No	No	10	1	Other	47,XY,+10[6]/46,XY[10]	No		No	No	No	No	Not done	Not done	Unknown
TARGET-20-PARHKY-09A	TARGET-20-PARHKY	Male	White	Hispanic or Latino	4345	Censored	65	Alive	65	2007	2007	AAML0531	68.9	89	41	No	No	M1	No	No	No	No	No	No	No	No	No	No	No	No	No	No	No	No	No	No	-16,der(21)t(16;21)(p11.2;q22)	2	Other	45,XY,-16,der(21)t(16;21)(p11.2;q22)[19]/46,XY[1]	No		No	No	No	No	Not done	Not done	Unknown
TARGET-20-PARHKY-03A	TARGET-20-PARHKY	Male	White	Hispanic or Latino	4345	Censored	65	Alive	65	2007	2007	AAML0531	68.9	89	41	No	No	M1	No	No	No	No	No	No	No	No	No	No	No	No	No	No	No	No	No	No	-16,der(21)t(16;21)(p11.2;q22)	2	Other	45,XY,-16,der(21)t(16;21)(p11.2;q22)[19]/46,XY[1]	No		No	No	No	No	Not done	Not done	Unknown
TARGET-20-PARHKZ-09A	TARGET-20-PARHKZ	Male	White	Hispanic or Latino	439	Censored	2550	Alive	2550	2007	2014	AAML0531	54.7	48	11	No	No	M7	No	Unknown	No	No	No	No	No	No	No	No	No	No	No	Yes	No	No	No	No	+6,+7,+19, t(7;10)(p15;q11.2)	5	Other	50,XY,+6,+7,t(7;10)(p15;q11.2),+8,+19[6]/46,XY[13]	No		No	No	No	No	Not done	Not done	Unknown
TARGET-20-PARHKZ-10A	TARGET-20-PARHKZ	Male	White	Hispanic or Latino	439	Censored	2550	Alive	2550	2007	2014	AAML0531	54.7	48	11	No	No	M7	No	Unknown	No	No	No	No	No	No	No	No	No	No	No	Yes	No	No	No	No	+6,+7,+19, t(7;10)(p15;q11.2)	5	Other	50,XY,+6,+7,t(7;10)(p15;q11.2),+8,+19[6]/46,XY[13]	No		No	No	No	No	Not done	Not done	Unknown
TARGET-20-PARHPP-03A	TARGET-20-PARHPP	Female	Black or African American	Not Hispanic or Latino	4780	Relapse	139	Dead	341	2007	2008	AAML0531	65.4	79	89	Yes	No	M4	No	No	No	No	No	No	No	No	No	No	No	No	No	No	No	No	No	No		0	Normal	46,XX[48]	Yes	0.84	No	No	No	No	Not done	Not done	Unknown
TARGET-20-PARHPP-04A	TARGET-20-PARHPP	Female	Black or African American	Not Hispanic or Latino	4780	Relapse	139	Dead	341	2007	2008	AAML0531	65.4	79	89	Yes	No	M4	No	No	No	No	No	No	No	No	No	No	No	No	No	No	No	No	No	No		0	Normal	46,XX[48]	Yes	0.84	No	No	No	No	Not done	Not done	Unknown
TARGET-20-PARHPP-03A	TARGET-20-PARHPP	Female	Black or African American	Not Hispanic or Latino	4780	Relapse	139	Dead	341	2007	2008	AAML0531	65.4	79	89	Yes	No	M4	No	No	No	No	No	No	No	No	No	No	No	No	No	No	No	No	No	No		0	Normal	46,XX[48]	Yes	0.84	No	No	No	No	Not done	Not done	Unknown
TARGET-20-PARHPP-04A	TARGET-20-PARHPP	Female	Black or African American	Not Hispanic or Latino	4780	Relapse	139	Dead	341	2007	2008	AAML0531	65.4	79	89	Yes	No	M4	No	No	No	No	No	No	No	No	No	No	No	No	No	No	No	No	No	No		0	Normal	46,XX[48]	Yes	0.84	No	No	No	No	Not done	Not done	Unknown
TARGET-20-PARHRS-09A	TARGET-20-PARHRS	Male	White	Not Hispanic or Latino	3636	Induction Failure	82	Alive	2616	2007	2014	AAML0531	79.4	84	91	No	No	M0	No	No	No	No	No	No	No	No	No	No	No	No	No	No	No	No	No	No	+4, t(15;22)(q22;q22)	2	Other	47,XY,+4,t(15;21)(q22;q22)[11]/46,XY[10].ish AML1sp	No		Yes	No	No	Yes	Not done	Not done	Yes
TARGET-20-PARHSA-14A	TARGET-20-PARHSA	Female	White	Not Hispanic or Latino	6054	Censored	2642	Alive	2642	2007	2014	AAML0531	3.2	53	0	No	No	M4	No	No	No	No	No	No	No	No	No	No	No	No	No	No	No	No	No	No	t(8;16)(p11.2;p13.3)	1	Other	46,XX,t(8;16)(p11.2;p13.3)[19]/46,XX[1]	No		No	No	No	No	Not done	Not done	No
TARGET-20-PARHSA-09A	TARGET-20-PARHSA	Female	White	Not Hispanic or Latino	6054	Censored	2642	Alive	2642	2007	2014	AAML0531	3.2	53	0	No	No	M4	No	No	No	No	No	No	No	No	No	No	No	No	No	No	No	No	No	No	t(8;16)(p11.2;p13.3)	1	Other	46,XX,t(8;16)(p11.2;p13.3)[19]/46,XX[1]	No		No	No	No	No	Not done	Not done	No
TARGET-20-PARHUP-09A	TARGET-20-PARHUP	Male	White	Not Hispanic or Latino	5942	Censored	1400	Alive	1400	2007	2011	AAML0531	2	33	14	No	No	Unknown	No	No	No	No	No	No	No	No	No	No	No	No	No	No	No	No	No	No		0	Normal	46,XY[20]	No		No	No	No	No	Not done	Not done	No
TARGET-20-PARHUP-14A	TARGET-20-PARHUP	Male	White	Not Hispanic or Latino	5942	Censored	1400	Alive	1400	2007	2011	AAML0531	2	33	14	No	No	Unknown	No	No	No	No	No	No	No	No	No	No	No	No	No	No	No	No	No	No		0	Normal	46,XY[20]	No		No	No	No	No	Not done	Not done	No
TARGET-20-PARHVI-14A	TARGET-20-PARHVI	Male	White	Not Hispanic or Latino	6006	Censored	1167	Alive	1167	2007	2010	AAML0531	432	72	92	No	Yes	M4	No	No	No	No	No	No	No	Yes	No	No	No	No	No	No	No	No	No	No		2	inv(16)	46,XY,der(2)t(2;16)(p11.2;q22),der(16)inv(16)(p13q22)t(2;16)(p11.2;q22)[20]	No		No	No	No	No	No	No	No
TARGET-20-PARHVI-03A	TARGET-20-PARHVI	Male	White	Not Hispanic or Latino	6006	Censored	1167	Alive	1167	2007	2010	AAML0531	432	72	92	No	Yes	M4	No	No	No	No	No	No	No	Yes	No	No	No	No	No	No	No	No	No	No		2	inv(16)	46,XY,der(2)t(2;16)(p11.2;q22),der(16)inv(16)(p13q22)t(2;16)(p11.2;q22)[20]	No		No	No	No	No	No	No	No
TARGET-20-PARHVI-14A	TARGET-20-PARHVI	Male	White	Not Hispanic or Latino	6006	Censored	1167	Alive	1167	2007	2010	AAML0531	432	72	92	No	Yes	M4	No	No	No	No	No	No	No	Yes	No	No	No	No	No	No	No	No	No	No		2	inv(16)	46,XY,der(2)t(2;16)(p11.2;q22),der(16)inv(16)(p13q22)t(2;16)(p11.2;q22)[20]	No		No	No	No	No	No	No	No
TARGET-20-PARHVI-03A	TARGET-20-PARHVI	Male	White	Not Hispanic or Latino	6006	Censored	1167	Alive	1167	2007	2010	AAML0531	432	72	92	No	Yes	M4	No	No	No	No	No	No	No	Yes	No	No	No	No	No	No	No	No	No	No		2	inv(16)	46,XY,der(2)t(2;16)(p11.2;q22),der(16)inv(16)(p13q22)t(2;16)(p11.2;q22)[20]	No		No	No	No	No	No	No	No
TARGET-20-PARHXT-14A	TARGET-20-PARHXT	Female	White	Hispanic or Latino	307	Induction Failure	77	Dead	250	2007	2008	AAML0531	13.2	63	27	No	No	M7	Unknown	Unknown	Unknown	Unknown	Unknown	Unknown	Unknown	Unknown	Unknown	Unknown	Unknown	Unknown	Unknown	Unknown	Unknown	Unknown	Unknown	Unknown			Unknown	Unknown	No		No	No	No	No	Not done	Not done	Yes
TARGET-20-PARHXT-03A	TARGET-20-PARHXT	Female	White	Hispanic or Latino	307	Induction Failure	77	Dead	250	2007	2008	AAML0531	13.2	63	27	No	No	M7	Unknown	Unknown	Unknown	Unknown	Unknown	Unknown	Unknown	Unknown	Unknown	Unknown	Unknown	Unknown	Unknown	Unknown	Unknown	Unknown	Unknown	Unknown			Unknown	Unknown	No		No	No	No	No	Not done	Not done	Yes
TARGET-20-PARHXT-04A	TARGET-20-PARHXT	Female	White	Hispanic or Latino	307	Induction Failure	77	Dead	250	2007	2008	AAML0531	13.2	63	27	No	No	M7	Unknown	Unknown	Unknown	Unknown	Unknown	Unknown	Unknown	Unknown	Unknown	Unknown	Unknown	Unknown	Unknown	Unknown	Unknown	Unknown	Unknown	Unknown			Unknown	Unknown	No		No	No	No	No	Not done	Not done	Yes
TARGET-20-PARHYP-14A	TARGET-20-PARHYP	Male	White	Hispanic or Latino	5766	Relapse	274	Dead	520	2007	2008	AAML0531	21.5	22	13	No	No	M2	No	Yes	No	No	No	No	No	No	No	No	No	No	No	No	No	No	No	No		1	t(8;21)	46,XY,t(8;21)(q22;q22)[20]	No		No	No	No	No	No	No	Yes
TARGET-20-PARHYP-09A	TARGET-20-PARHYP	Male	White	Hispanic or Latino	5766	Relapse	274	Dead	520	2007	2008	AAML0531	21.5	22	13	No	No	M2	No	Yes	No	No	No	No	No	No	No	No	No	No	No	No	No	No	No	No		1	t(8;21)	46,XY,t(8;21)(q22;q22)[20]	No		No	No	No	No	No	No	Yes
TARGET-20-PARIFD-09A	TARGET-20-PARIFD	Female	White	Not Hispanic or Latino	1554	Censored	2549	Alive	2549	2007	2014	AAML0531	162		87	No	No	M5	No	No	No	No	Yes	No	No	No	No	No	No	No	No	No	No	Yes	No	No		1	MLL	46,XX,t(9;11)(p22;q23)[20]	No		No	No	No	No	Not done	Not done	Unknown
TARGET-20-PARILH-04A	TARGET-20-PARILH	Female	White	Unknown	5419	Relapse	483	Alive	2455	2007	2014	AAML0531	120.7	55	15	No	No	Unknown	No	No	No	No	No	No	No	No	No	No	No	No	No	No	No	No	No	Yes	#NAME?	1	Other	45,X,-X[20]	No		No	No	Yes	No	Not done	Not done	No
TARGET-20-PARILH-03A	TARGET-20-PARILH	Female	White	Unknown	5419	Relapse	483	Alive	2455	2007	2014	AAML0531	120.7	55	15	No	No	Unknown	No	No	No	No	No	No	No	No	No	No	No	No	No	No	No	No	No	Yes	#NAME?	1	Other	45,X,-X[20]	No		No	No	Yes	No	Not done	Not done	No
TARGET-20-PARILH-14A	TARGET-20-PARILH	Female	White	Unknown	5419	Relapse	483	Alive	2455	2007	2014	AAML0531	120.7	55	15	No	No	Unknown	No	No	No	No	No	No	No	No	No	No	No	No	No	No	No	No	No	Yes	#NAME?	1	Other	45,X,-X[20]	No		No	No	Yes	No	Not done	Not done	No
TARGET-20-PARILH-09A	TARGET-20-PARILH	Female	White	Unknown	5419	Relapse	483	Alive	2455	2007	2014	AAML0531	120.7	55	15	No	No	Unknown	No	No	No	No	No	No	No	No	No	No	No	No	No	No	No	No	No	Yes	#NAME?	1	Other	45,X,-X[20]	No		No	No	Yes	No	Not done	Not done	No
TARGET-20-PARINM-14A	TARGET-20-PARINM	Male	White	Not Hispanic or Latino	6788	Censored	2228	Alive	2228	2007	2013	AAML0531	69.4	89	96	No	No	M5	No	No	No	No	No	No	No	No	No	No	No	No	No	No	No	No	No	No		0	Normal	46,XY[20]	YES	0.69	NO	YES	NO	NO	Not done	Not done	No
TARGET-20-PARINM-09A	TARGET-20-PARINM	Male	White	Not Hispanic or Latino	6788	Censored	2228	Alive	2228	2007	2013	AAML0531	69.4	89	96	No	No	M5	No	No	No	No	No	No	No	No	No	No	No	No	No	No	No	No	No	No		0	Normal	46,XY[20]	YES	0.69	NO	YES	NO	NO	Not done	Not done	No
TARGET-20-PARINM-14A	TARGET-20-PARINM	Male	White	Not Hispanic or Latino	6788	Censored	2228	Alive	2228	2007	2013	AAML0531	69.4	89	96	No	No	M5	No	No	No	No	No	No	No	No	No	No	No	No	No	No	No	No	No	No		0	Normal	46,XY[20]	YES	0.69	NO	YES	NO	NO	Not done	Not done	No
TARGET-20-PARINM-09A	TARGET-20-PARINM	Male	White	Not Hispanic or Latino	6788	Censored	2228	Alive	2228	2007	2013	AAML0531	69.4	89	96	No	No	M5	No	No	No	No	No	No	No	No	No	No	No	No	No	No	No	No	No	No		0	Normal	46,XY[20]	YES	0.69	NO	YES	NO	NO	Not done	Not done	No
TARGET-20-PARIYP-03A	TARGET-20-PARIYP	Female	Unknown	Not Hispanic or Latino	225	Censored	2705	Alive	2705	2007	2014	AAML0531	41.6		52.8	No	No	Unknown	No	No	No	No	Yes	No	No	No	No	No	No	No	No	No	No	Yes	No	No		1	MLL	46,XX,t(9;11)(p22;q23)[20]	No		No	No	No	No	Not done	Not done	No
TARGET-20-PARJET-03A	TARGET-20-PARJET	Male	Other	Hispanic or Latino	4134	Censored	2681	Alive	2681	2007	2014	AAML0531	5.9	36	33	No	No	Unknown	No	Yes	No	No	No	No	No	No	No	No	No	No	No	No	No	No	Yes	No	#NAME?	2	t(8;21)	46,XY,t(8;21)(q22;q22)[1]/45,idem,-Y[19]	No		No	No	No	No	No	No	Unknown
TARGET-20-PARJGD-14A	TARGET-20-PARJGD	Male	White	Not Hispanic or Latino	290	Death	1239	Dead	1239	2007	2010	AAML0531	21	33	0	Yes	Yes	M4	No	No	No	No	No	No	No	No	No	No	No	No	Yes	Yes	No	No	No	No	+18,+22, -6,+12,+13,+19,+mar	More than 6	Other	48,XY,-7,+8,+18,+22[cp15]/48,idem,-6,+12,+13,+19,+mar[cp3]/46,XY[2]	No		No	No	No	No	Not done	Not done	Yes
TARGET-20-PARJGD-03A	TARGET-20-PARJGD	Male	White	Not Hispanic or Latino	290	Death	1239	Dead	1239	2007	2010	AAML0531	21	33	0	Yes	Yes	M4	No	No	No	No	No	No	No	No	No	No	No	No	Yes	Yes	No	No	No	No	+18,+22, -6,+12,+13,+19,+mar	More than 6	Other	48,XY,-7,+8,+18,+22[cp15]/48,idem,-6,+12,+13,+19,+mar[cp3]/46,XY[2]	No		No	No	No	No	Not done	Not done	Yes
TARGET-20-PARJHP-03A	TARGET-20-PARJHP	Female	Black or African American	Not Hispanic or Latino	4192	Death without Remission	43	Dead	43	2007	2007	AAML0531	309.3	79	82	No	No	M2	No	Yes	No	No	No	No	No	No	No	No	No	No	No	No	No	No	No	No		5	t(8;21)	49,XX,t(8;21)(q22;q22),+del(13)(q12q22)x3[18]/50,idem,+del(13)[3]/46,XX[1]	No		No	No	No	No	No	No	Yes
TARGET-20-PARJHP-14A	TARGET-20-PARJHP	Female	Black or African American	Not Hispanic or Latino	4192	Death without Remission	43	Dead	43	2007	2007	AAML0531	309.3	79	82	No	No	M2	No	Yes	No	No	No	No	No	No	No	No	No	No	No	No	No	No	No	No		5	t(8;21)	49,XX,t(8;21)(q22;q22),+del(13)(q12q22)x3[18]/50,idem,+del(13)[3]/46,XX[1]	No		No	No	No	No	No	No	Yes
TARGET-20-PARJKM-14A	TARGET-20-PARJKM	Female	White	Not Hispanic or Latino	434	Relapse	368	Alive	2540	2007	2014	AAML0531	9	65	16	Yes	No	M5	No	No	No	No	No	No	No	No	No	No	No	No	No	Yes	No	Yes	No	No	21	3	MLL	48,XX,+8,ins(10;11)(p12;q23q13.1),+21[8]/46,XX[12]	No		No	No	No	No	Not done	Not done	No
TARGET-20-PARJKM-09A	TARGET-20-PARJKM	Female	White	Not Hispanic or Latino	434	Relapse	368	Alive	2540	2007	2014	AAML0531	9	65	16	Yes	No	M5	No	No	No	No	No	No	No	No	No	No	No	No	No	Yes	No	Yes	No	No	21	3	MLL	48,XX,+8,ins(10;11)(p12;q23q13.1),+21[8]/46,XX[12]	No		No	No	No	No	Not done	Not done	No
TARGET-20-PARJKM-04A	TARGET-20-PARJKM	Female	White	Not Hispanic or Latino	434	Relapse	368	Alive	2540	2007	2014	AAML0531	9	65	16	Yes	No	M5	No	No	No	No	No	No	No	No	No	No	No	No	No	Yes	No	Yes	No	No	21	3	MLL	48,XX,+8,ins(10;11)(p12;q23q13.1),+21[8]/46,XX[12]	No		No	No	No	No	Not done	Not done	No
TARGET-20-PARJLW-09A	TARGET-20-PARJLW	Female	White	Not Hispanic or Latino	5819	Censored	2662	Alive	2662	2007	2014	AAML0531	18.4	71	32	Yes	No	M5	No	No	No	No	No	No	No	No	No	No	No	No	No	No	No	No	No	No		0	Normal	46,XX[40]	Yes	0.07	Yes	Yes	No	No	Not done	Not done	No
TARGET-20-PARJLW-14A	TARGET-20-PARJLW	Female	White	Not Hispanic or Latino	5819	Censored	2662	Alive	2662	2007	2014	AAML0531	18.4	71	32	Yes	No	M5	No	No	No	No	No	No	No	No	No	No	No	No	No	No	No	No	No	No		0	Normal	46,XX[40]	Yes	0.07	Yes	Yes	No	No	Not done	Not done	No
TARGET-20-PARJRG-09A	TARGET-20-PARJRG	Female	White	Not Hispanic or Latino	2878	Relapse	545	Alive	2505	2007	2014	AAML0531	64	54	4	No	No	M4	No	No	No	No	No	No	No	Yes	No	No	No	No	No	No	No	No	No	No		1	inv(16)	46,XX,inv(16)(p13.1q22)[17]/46,XX[3]	No		No	No	No	No	No	No	No
TARGET-20-PARJRG-14A	TARGET-20-PARJRG	Female	White	Not Hispanic or Latino	2878	Relapse	545	Alive	2505	2007	2014	AAML0531	64	54	4	No	No	M4	No	No	No	No	No	No	No	Yes	No	No	No	No	No	No	No	No	No	No		1	inv(16)	46,XX,inv(16)(p13.1q22)[17]/46,XX[3]	No		No	No	No	No	No	No	No
TARGET-20-PARJRG-04A	TARGET-20-PARJRG	Female	White	Not Hispanic or Latino	2878	Relapse	545	Alive	2505	2007	2014	AAML0531	64	54	4	No	No	M4	No	No	No	No	No	No	No	Yes	No	No	No	No	No	No	No	No	No	No		1	inv(16)	46,XX,inv(16)(p13.1q22)[17]/46,XX[3]	No		No	No	No	No	No	No	No
TARGET-20-PARJUJ-09A	TARGET-20-PARJUJ	Male	Black or African American	Not Hispanic or Latino	4100	Censored	2418	Alive	2418	2007	2014	AAML0531	2.1	64	23	No	No	M2	No	Yes	No	No	No	No	No	No	No	No	No	No	No	No	No	No	Yes	No	#NAME?	2	t(8;21)	46,XY,t(8;21)(q22;q22)[13]/45,idem,-Y[6]/46,XY[1]	No		No	No	No	No	No	No	No
TARGET-20-PARJUJ-14A	TARGET-20-PARJUJ	Male	Black or African American	Not Hispanic or Latino	4100	Censored	2418	Alive	2418	2007	2014	AAML0531	2.1	64	23	No	No	M2	No	Yes	No	No	No	No	No	No	No	No	No	No	No	No	No	No	Yes	No	#NAME?	2	t(8;21)	46,XY,t(8;21)(q22;q22)[13]/45,idem,-Y[6]/46,XY[1]	No		No	No	No	No	No	No	No
TARGET-20-PARJVU-14A	TARGET-20-PARJVU	Male	White	Not Hispanic or Latino	2134	Censored	2507	Alive	2507	2007	2014	AAML0531	13.8	18	22	No	Yes	M2	No	Yes	No	No	No	No	No	No	No	No	No	No	No	No	No	No	No	No		1	t(8;21)	46,XY,t(8;21)(q22;q22)[20]	No		No	No	No	No	No	No	Unknown
TARGET-20-PARJVU-03A	TARGET-20-PARJVU	Male	White	Not Hispanic or Latino	2134	Censored	2507	Alive	2507	2007	2014	AAML0531	13.8	18	22	No	Yes	M2	No	Yes	No	No	No	No	No	No	No	No	No	No	No	No	No	No	No	No		1	t(8;21)	46,XY,t(8;21)(q22;q22)[20]	No		No	No	No	No	No	No	Unknown
TARGET-20-PARJWH-09A	TARGET-20-PARJWH	Male	White	Hispanic or Latino	349	Induction Failure	76	Dead	162	2007	2008	AAML0531	10.8	85	3	No	No	M5	No	No	No	No	No	No	No	No	No	Yes	No	No	No	No	No	No	No	No		5	Other	46,XY,del(1)(p36.1),der(7)r(7)(p22q36)dup(7)(q11.2q22),t(8;22)(p11.2;q13)[17]/47,idem,+i(8)(q10)[2]	No		Yes	No	No	No	Not done	Not done	Yes
TARGET-20-PARJWH-04A	TARGET-20-PARJWH	Male	White	Hispanic or Latino	349	Induction Failure	76	Dead	162	2007	2008	AAML0531	10.8	85	3	No	No	M5	No	No	No	No	No	No	No	No	No	Yes	No	No	No	No	No	No	No	No		5	Other	46,XY,del(1)(p36.1),der(7)r(7)(p22q36)dup(7)(q11.2q22),t(8;22)(p11.2;q13)[17]/47,idem,+i(8)(q10)[2]	No		Yes	No	No	No	Not done	Not done	Yes
TARGET-20-PARJWH-14A	TARGET-20-PARJWH	Male	White	Hispanic or Latino	349	Induction Failure	76	Dead	162	2007	2008	AAML0531	10.8	85	3	No	No	M5	No	No	No	No	No	No	No	No	No	Yes	No	No	No	No	No	No	No	No		5	Other	46,XY,del(1)(p36.1),der(7)r(7)(p22q36)dup(7)(q11.2q22),t(8;22)(p11.2;q13)[17]/47,idem,+i(8)(q10)[2]	No		Yes	No	No	No	Not done	Not done	Yes
TARGET-20-PARJWH-09A	TARGET-20-PARJWH	Male	White	Hispanic or Latino	349	Induction Failure	76	Dead	162	2007	2008	AAML0531	10.8	85	3	No	No	M5	No	No	No	No	No	No	No	No	No	Yes	No	No	No	No	No	No	No	No		5	Other	46,XY,del(1)(p36.1),der(7)r(7)(p22q36)dup(7)(q11.2q22),t(8;22)(p11.2;q13)[17]/47,idem,+i(8)(q10)[2]	No		Yes	No	No	No	Not done	Not done	Yes
TARGET-20-PARJWH-04A	TARGET-20-PARJWH	Male	White	Hispanic or Latino	349	Induction Failure	76	Dead	162	2007	2008	AAML0531	10.8	85	3	No	No	M5	No	No	No	No	No	No	No	No	No	Yes	No	No	No	No	No	No	No	No		5	Other	46,XY,del(1)(p36.1),der(7)r(7)(p22q36)dup(7)(q11.2q22),t(8;22)(p11.2;q13)[17]/47,idem,+i(8)(q10)[2]	No		Yes	No	No	No	Not done	Not done	Yes
TARGET-20-PARJWH-14A	TARGET-20-PARJWH	Male	White	Hispanic or Latino	349	Induction Failure	76	Dead	162	2007	2008	AAML0531	10.8	85	3	No	No	M5	No	No	No	No	No	No	No	No	No	Yes	No	No	No	No	No	No	No	No		5	Other	46,XY,del(1)(p36.1),der(7)r(7)(p22q36)dup(7)(q11.2q22),t(8;22)(p11.2;q13)[17]/47,idem,+i(8)(q10)[2]	No		Yes	No	No	No	Not done	Not done	Yes
TARGET-20-PARKFB-14A	TARGET-20-PARKFB	Male	White	Not Hispanic or Latino	6631	Relapse	600	Alive	2162	2007	2013	AAML0531	58.6	87.5	92	No	Yes	M5	No	No	No	No	No	No	No	No	No	No	No	No	No	No	No	Yes	No	No	+4 in Clone 2	3	MLL	46,XY,derI10)t(10;21;11)(p12;q22;q23)inv(11)(q13q23),der(11)t(11;21)(q13;q22),der(21)t(10;21)(p12;q22)[3]/47,idem,+4[17]	No		No	No	No	No	Not done	Not done	No
TARGET-20-PARKFB-03A	TARGET-20-PARKFB	Male	White	Not Hispanic or Latino	6631	Relapse	600	Alive	2162	2007	2013	AAML0531	58.6	87.5	92	No	Yes	M5	No	No	No	No	No	No	No	No	No	No	No	No	No	No	No	Yes	No	No	+4 in Clone 2	3	MLL	46,XY,derI10)t(10;21;11)(p12;q22;q23)inv(11)(q13q23),der(11)t(11;21)(q13;q22),der(21)t(10;21)(p12;q22)[3]/47,idem,+4[17]	No		No	No	No	No	Not done	Not done	No
TARGET-20-PARKFB-09A	TARGET-20-PARKFB	Male	White	Not Hispanic or Latino	6631	Relapse	600	Alive	2162	2007	2013	AAML0531	58.6	87.5	92	No	Yes	M5	No	No	No	No	No	No	No	No	No	No	No	No	No	No	No	Yes	No	No	+4 in Clone 2	3	MLL	46,XY,derI10)t(10;21;11)(p12;q22;q23)inv(11)(q13q23),der(11)t(11;21)(q13;q22),der(21)t(10;21)(p12;q22)[3]/47,idem,+4[17]	No		No	No	No	No	Not done	Not done	No
TARGET-20-PARKFB-14A	TARGET-20-PARKFB	Male	White	Not Hispanic or Latino	6631	Relapse	600	Alive	2162	2007	2013	AAML0531	58.6	87.5	92	No	Yes	M5	No	No	No	No	No	No	No	No	No	No	No	No	No	No	No	Yes	No	No	+4 in Clone 2	3	MLL	46,XY,derI10)t(10;21;11)(p12;q22;q23)inv(11)(q13q23),der(11)t(11;21)(q13;q22),der(21)t(10;21)(p12;q22)[3]/47,idem,+4[17]	No		No	No	No	No	Not done	Not done	No
TARGET-20-PARKFB-03A	TARGET-20-PARKFB	Male	White	Not Hispanic or Latino	6631	Relapse	600	Alive	2162	2007	2013	AAML0531	58.6	87.5	92	No	Yes	M5	No	No	No	No	No	No	No	No	No	No	No	No	No	No	No	Yes	No	No	+4 in Clone 2	3	MLL	46,XY,derI10)t(10;21;11)(p12;q22;q23)inv(11)(q13q23),der(11)t(11;21)(q13;q22),der(21)t(10;21)(p12;q22)[3]/47,idem,+4[17]	No		No	No	No	No	Not done	Not done	No
TARGET-20-PARKFB-09A	TARGET-20-PARKFB	Male	White	Not Hispanic or Latino	6631	Relapse	600	Alive	2162	2007	2013	AAML0531	58.6	87.5	92	No	Yes	M5	No	No	No	No	No	No	No	No	No	No	No	No	No	No	No	Yes	No	No	+4 in Clone 2	3	MLL	46,XY,derI10)t(10;21;11)(p12;q22;q23)inv(11)(q13q23),der(11)t(11;21)(q13;q22),der(21)t(10;21)(p12;q22)[3]/47,idem,+4[17]	No		No	No	No	No	Not done	Not done	No
TARGET-20-PARKGB-14A	TARGET-20-PARKGB	Male	White	Not Hispanic or Latino	202	Censored	2758	Alive	2758	2007	2015	AAML0531	12.2	87	9	Yes	Yes	M5	No	No	No	No	No	No	Yes	No	No	No	No	No	No	No	No	Yes	No	No		2	MLL	46,XY,t(11;19)(q23'p13.1)[18]/46,idem,del(10)(p11.2)	No		No	No	No	No	Not done	Not done	No
TARGET-20-PARKGB-03A	TARGET-20-PARKGB	Male	White	Not Hispanic or Latino	202	Censored	2758	Alive	2758	2007	2015	AAML0531	12.2	87	9	Yes	Yes	M5	No	No	No	No	No	No	Yes	No	No	No	No	No	No	No	No	Yes	No	No		2	MLL	46,XY,t(11;19)(q23'p13.1)[18]/46,idem,del(10)(p11.2)	No		No	No	No	No	Not done	Not done	No
TARGET-20-PARKHV-14A	TARGET-20-PARKHV	Male	White	Not Hispanic or Latino	2687	Censored	2499	Alive	2499	2007	2014	AAML0531	12.4	47	30	No	No	M2	No	No	No	No	No	No	No	No	No	No	No	No	No	No	No	No	No	No	loss of sex chromosome	1	Other	45,X,-Y[17]/46,XY[3]	No		No	Yes	No	No	Not done	Not done	No
TARGET-20-PARKHV-09A	TARGET-20-PARKHV	Male	White	Not Hispanic or Latino	2687	Censored	2499	Alive	2499	2007	2014	AAML0531	12.4	47	30	No	No	M2	No	No	No	No	No	No	No	No	No	No	No	No	No	No	No	No	No	No	loss of sex chromosome	1	Other	45,X,-Y[17]/46,XY[3]	No		No	Yes	No	No	Not done	Not done	No
TARGET-20-PARKJZ-14A	TARGET-20-PARKJZ	Female	White	Hispanic or Latino	76	Induction Failure	81	Dead	334	2007	2008	AAML0531	114.3		40	No	No	Unknown	No	No	No	No	No	No	No	No	No	Yes	No	No	No	No	No	No	No	No		4	Other	46,XX,t(4;11)(q21;q23),der(7)del(7)(p?)del(7)(q?),der(18)del(q?),del(18)(q?)[2]	No		No	No	No	No	Not done	Not done	Yes
TARGET-20-PARKJZ-03A	TARGET-20-PARKJZ	Female	White	Hispanic or Latino	76	Induction Failure	81	Dead	334	2007	2008	AAML0531	114.3		40	No	No	Unknown	No	No	No	No	No	No	No	No	No	Yes	No	No	No	No	No	No	No	No		4	Other	46,XX,t(4;11)(q21;q23),der(7)del(7)(p?)del(7)(q?),der(18)del(q?),del(18)(q?)[2]	No		No	No	No	No	Not done	Not done	Yes
TARGET-20-PARKJZ-04A	TARGET-20-PARKJZ	Female	White	Hispanic or Latino	76	Induction Failure	81	Dead	334	2007	2008	AAML0531	114.3		40	No	No	Unknown	No	No	No	No	No	No	No	No	No	Yes	No	No	No	No	No	No	No	No		4	Other	46,XX,t(4;11)(q21;q23),der(7)del(7)(p?)del(7)(q?),der(18)del(q?),del(18)(q?)[2]	No		No	No	No	No	Not done	Not done	Yes
TARGET-20-PARKLC-14A	TARGET-20-PARKLC	Male	Native Hawaiian or other Pacific Islander	Not Hispanic or Latino	1175	Censored	2476	Alive	2476	2007	2014	AAML0531	5.9	27	0	No	No	M7	No	No	No	No	No	No	No	No	No	No	No	No	No	No	Yes	No	No	No	-13,add(17)(q21),+21,+21,t(3;18)(p21;q23),+6,+22	More than 6	Other	47,XY,-13,add(17)(q21),+21,+21[1]/47,idem,t(3;18)(p21;q23)[6]/48,idem,+6,-21,+22[cp4]/46,XY[9]	No		No	No	No	No	Not done	Not done	No
TARGET-20-PARKLC-03A	TARGET-20-PARKLC	Male	Native Hawaiian or other Pacific Islander	Not Hispanic or Latino	1175	Censored	2476	Alive	2476	2007	2014	AAML0531	5.9	27	0	No	No	M7	No	No	No	No	No	No	No	No	No	No	No	No	No	No	Yes	No	No	No	-13,add(17)(q21),+21,+21,t(3;18)(p21;q23),+6,+22	More than 6	Other	47,XY,-13,add(17)(q21),+21,+21[1]/47,idem,t(3;18)(p21;q23)[6]/48,idem,+6,-21,+22[cp4]/46,XY[9]	No		No	No	No	No	Not done	Not done	No
TARGET-20-PARKSY-09A	TARGET-20-PARKSY	Male	Black or African American	Not Hispanic or Latino	4165	Censored	2416	Alive	2416	2007	2014	AAML0531	190		82	No	No	Unknown	No	No	No	No	No	No	No	No	No	No	No	No	No	No	No	No	No	No	21q gain	2	Other	46,XY,der(21)(dup(21)(q22q22)t(8;21)(q11.2;q22)[20]	No		No	No	No	No	Not done	Not done	Unknown
TARGET-20-PARLFE-03A	TARGET-20-PARLFE	Female	White	Not Hispanic or Latino	6353	Censored	2542	Alive	2542	2007	2014	AAML0531	15.4	50	40	No	No	M2	No	No	No	No	No	No	No	No	No	No	No	No	No	No	No	No	No	No		0	Normal	46,XX[20]	No		No	Yes	No	No	Not done	Not done	No
TARGET-20-PARLFE-14A	TARGET-20-PARLFE	Female	White	Not Hispanic or Latino	6353	Censored	2542	Alive	2542	2007	2014	AAML0531	15.4	50	40	No	No	M2	No	No	No	No	No	No	No	No	No	No	No	No	No	No	No	No	No	No		0	Normal	46,XX[20]	No		No	Yes	No	No	Not done	Not done	No
TARGET-20-PARLFE-03A	TARGET-20-PARLFE	Female	White	Not Hispanic or Latino	6353	Censored	2542	Alive	2542	2007	2014	AAML0531	15.4	50	40	No	No	M2	No	No	No	No	No	No	No	No	No	No	No	No	No	No	No	No	No	No		0	Normal	46,XX[20]	No		No	Yes	No	No	Not done	Not done	No
TARGET-20-PARLFE-14A	TARGET-20-PARLFE	Female	White	Not Hispanic or Latino	6353	Censored	2542	Alive	2542	2007	2014	AAML0531	15.4	50	40	No	No	M2	No	No	No	No	No	No	No	No	No	No	No	No	No	No	No	No	No	No		0	Normal	46,XX[20]	No		No	Yes	No	No	Not done	Not done	No
TARGET-20-PARLGT-14A	TARGET-20-PARLGT	Male	White	Not Hispanic or Latino	4870	Censored	2576	Alive	2576	2007	2014	AAML0531	6.1	63	66	Yes	No	M1	No	No	No	No	No	No	No	No	No	No	No	No	No	No	No	No	No	No	variant 9;22	1	Other	46,XY,t(3;9;22;7)(q21;q34;q11.2;q22)[2]/46,XY[18]	No		No	No	Yes	No	Not done	Not done	No
TARGET-20-PARLGT-09A	TARGET-20-PARLGT	Male	White	Not Hispanic or Latino	4870	Censored	2576	Alive	2576	2007	2014	AAML0531	6.1	63	66	Yes	No	M1	No	No	No	No	No	No	No	No	No	No	No	No	No	No	No	No	No	No	variant 9;22	1	Other	46,XY,t(3;9;22;7)(q21;q34;q11.2;q22)[2]/46,XY[18]	No		No	No	Yes	No	Not done	Not done	No
TARGET-20-PARLHW-09A	TARGET-20-PARLHW	Female	White	Not Hispanic or Latino	3098	Censored	2593	Alive	2593	2007	2014	AAML0531	11.1	65	38	No	Yes	M2	No	No	No	No	No	No	No	No	No	No	No	No	No	Yes	No	No	No	No		1	Other	47,XX,+8[19]/46,XX[1]	No		No	No	No	No	Not done	Not done	No
TARGET-20-PARLHW-14A	TARGET-20-PARLHW	Female	White	Not Hispanic or Latino	3098	Censored	2593	Alive	2593	2007	2014	AAML0531	11.1	65	38	No	Yes	M2	No	No	No	No	No	No	No	No	No	No	No	No	No	Yes	No	No	No	No		1	Other	47,XX,+8[19]/46,XX[1]	No		No	No	No	No	Not done	Not done	No
TARGET-20-PARLMY-10A	TARGET-20-PARLMY	Female	White	Hispanic or Latino	2904	Relapse	308	Dead	565	2007	2009	AAML0531	50.1	61	55	No	No	Unknown	No	Yes	No	No	No	No	No	No	No	No	No	No	No	No	No	No	No	No	6	2	t(8;21)	46,XX,t(8;21)(q22;q22)[13]/47,idem,+6[7]	No		No	No	No	No	No	Yes	No
TARGET-20-PARLMY-09A	TARGET-20-PARLMY	Female	White	Hispanic or Latino	2904	Relapse	308	Dead	565	2007	2009	AAML0531	50.1	61	55	No	No	Unknown	No	Yes	No	No	No	No	No	No	No	No	No	No	No	No	No	No	No	No	6	2	t(8;21)	46,XX,t(8;21)(q22;q22)[13]/47,idem,+6[7]	No		No	No	No	No	No	Yes	No
TARGET-20-PARLMY-10A	TARGET-20-PARLMY	Female	White	Hispanic or Latino	2904	Relapse	308	Dead	565	2007	2009	AAML0531	50.1	61	55	No	No	Unknown	No	Yes	No	No	No	No	No	No	No	No	No	No	No	No	No	No	No	No	6	2	t(8;21)	46,XX,t(8;21)(q22;q22)[13]/47,idem,+6[7]	No		No	No	No	No	No	Yes	No
TARGET-20-PARLMY-09A	TARGET-20-PARLMY	Female	White	Hispanic or Latino	2904	Relapse	308	Dead	565	2007	2009	AAML0531	50.1	61	55	No	No	Unknown	No	Yes	No	No	No	No	No	No	No	No	No	No	No	No	No	No	No	No	6	2	t(8;21)	46,XX,t(8;21)(q22;q22)[13]/47,idem,+6[7]	No		No	No	No	No	No	Yes	No
TARGET-20-PARLSL-09A	TARGET-20-PARLSL	Male	White	Not Hispanic or Latino	4456	Censored	1077	Alive	1077	2007	2010	AAML0531	28.6	87	0	No	No	Unknown	No	No	No	No	No	No	No	No	No	No	No	No	No	No	No	No	No	No		0	Normal	46,XY[20]	No		No	Yes	No	No	Not done	Not done	Yes
TARGET-20-PARLSL-14A	TARGET-20-PARLSL	Male	White	Not Hispanic or Latino	4456	Censored	1077	Alive	1077	2007	2010	AAML0531	28.6	87	0	No	No	Unknown	No	No	No	No	No	No	No	No	No	No	No	No	No	No	No	No	No	No		0	Normal	46,XY[20]	No		No	Yes	No	No	Not done	Not done	Yes
TARGET-20-PARLSW-14A	TARGET-20-PARLSW	Female	White	Hispanic or Latino	4906	Censored	2613	Alive	2613	2007	2014	AAML0531	61.1	80	36	No	No	M4	No	No	No	No	No	No	No	Yes	No	No	No	No	No	No	No	No	No	No		1	inv(16)	46,XX,inv(16)(p13.1q22)[20]	No		No	No	No	No	No	No	No
TARGET-20-PARLSW-09A	TARGET-20-PARLSW	Female	White	Hispanic or Latino	4906	Censored	2613	Alive	2613	2007	2014	AAML0531	61.1	80	36	No	No	M4	No	No	No	No	No	No	No	Yes	No	No	No	No	No	No	No	No	No	No		1	inv(16)	46,XX,inv(16)(p13.1q22)[20]	No		No	No	No	No	No	No	No
TARGET-20-PARLSW-14A	TARGET-20-PARLSW	Female	White	Hispanic or Latino	4906	Censored	2613	Alive	2613	2007	2014	AAML0531	61.1	80	36	No	No	M4	No	No	No	No	No	No	No	Yes	No	No	No	No	No	No	No	No	No	No		1	inv(16)	46,XX,inv(16)(p13.1q22)[20]	No		No	No	No	No	No	No	No
TARGET-20-PARLSW-09A	TARGET-20-PARLSW	Female	White	Hispanic or Latino	4906	Censored	2613	Alive	2613	2007	2014	AAML0531	61.1	80	36	No	No	M4	No	No	No	No	No	No	No	Yes	No	No	No	No	No	No	No	No	No	No		1	inv(16)	46,XX,inv(16)(p13.1q22)[20]	No		No	No	No	No	No	No	No
TARGET-20-PARLUS-14A	TARGET-20-PARLUS	Female	White	Not Hispanic or Latino	5142	Censored	1217	Alive	1217	2007	2011	AAML0531	8.7	20	18	No	No	M2	No	Yes	No	No	No	No	No	No	No	No	No	No	No	No	No	No	No	No		1	t(8;21)	46,XX,t(8;21)(q22;q22)[20]	No		No	No	No	No	No	No	Unknown
TARGET-20-PARLUS-03A	TARGET-20-PARLUS	Female	White	Not Hispanic or Latino	5142	Censored	1217	Alive	1217	2007	2011	AAML0531	8.7	20	18	No	No	M2	No	Yes	No	No	No	No	No	No	No	No	No	No	No	No	No	No	No	No		1	t(8;21)	46,XX,t(8;21)(q22;q22)[20]	No		No	No	No	No	No	No	Unknown
TARGET-20-PARLXL-14A	TARGET-20-PARLXL	Female	Asian	Not Hispanic or Latino	3483	Censored	2034	Alive	2034	2007	2013	AAML0531	2	71	67	No	No	Unknown	No	No	No	Yes	No	No	No	No	No	No	No	No	No	No	No	Yes	No	No	der(6)ins(6;11)(p24;q21q24)	2	MLL	46,XX,der(6)ins(6;11)(p24;q21q24),cryp MLL sep[17]/46,XX[2]	No		No	No	No	No	Not done	Not done	Yes
TARGET-20-PARLXL-09A	TARGET-20-PARLXL	Female	Asian	Not Hispanic or Latino	3483	Censored	2034	Alive	2034	2007	2013	AAML0531	2	71	67	No	No	Unknown	No	No	No	Yes	No	No	No	No	No	No	No	No	No	No	No	Yes	No	No	der(6)ins(6;11)(p24;q21q24)	2	MLL	46,XX,der(6)ins(6;11)(p24;q21q24),cryp MLL sep[17]/46,XX[2]	No		No	No	No	No	Not done	Not done	Yes
TARGET-20-PARMGH-03A	TARGET-20-PARMGH	Male	White	Not Hispanic or Latino	4956	Censored	2577	Alive	2577	2007	2014	AAML0531	15.1		60	No	No	M1	No	No	No	No	No	No	No	No	No	No	No	No	No	No	No	No	No	No	add(14)(q32)	1	Other	46,XY,add(14)(q32)[6]/46,XY[33]	No		No	No	No	No	Not done	Not done	Yes
TARGET-20-PARMHD-14A	TARGET-20-PARMHD	Female	White	Not Hispanic or Latino	2740	Censored	144	Alive	144	2007	2008	AAML0531	34.2	71	58	No	No	M5	No	No	No	No	No	No	No	No	No	No	No	No	No	No	No	No	No	No	Cryptic insertion of AML1 into 17p. AML1 sep.	1	Other	46,XX,cryp ins(17;21)(p13;q22q22)[20].ish AML1 sep	No		No	No	No	No	Not done	Not done	Unknown
TARGET-20-PARMHD-09A	TARGET-20-PARMHD	Female	White	Not Hispanic or Latino	2740	Censored	144	Alive	144	2007	2008	AAML0531	34.2	71	58	No	No	M5	No	No	No	No	No	No	No	No	No	No	No	No	No	No	No	No	No	No	Cryptic insertion of AML1 into 17p. AML1 sep.	1	Other	46,XX,cryp ins(17;21)(p13;q22q22)[20].ish AML1 sep	No		No	No	No	No	Not done	Not done	Unknown
TARGET-20-PARMIX-09A	TARGET-20-PARMIX	Male	White	Not Hispanic or Latino	5515	Censored	2443	Alive	2443	2007	2014	AAML0531	55.7	79.5	60	No	No	Unknown	No	No	No	No	No	No	No	Yes	No	No	No	No	No	No	No	No	No	No	t(1;2;14)((q25;p21;q22)	2	inv(16)	46,XY,inv(16)(p13.1q22)[10]/46,idem,t(1;2;14)(q25;p21;q24)[10]	No		No	No	No	No	Yes	No	No
TARGET-20-PARMIX-03A	TARGET-20-PARMIX	Male	White	Not Hispanic or Latino	5515	Censored	2443	Alive	2443	2007	2014	AAML0531	55.7	79.5	60	No	No	Unknown	No	No	No	No	No	No	No	Yes	No	No	No	No	No	No	No	No	No	No	t(1;2;14)((q25;p21;q22)	2	inv(16)	46,XY,inv(16)(p13.1q22)[10]/46,idem,t(1;2;14)(q25;p21;q24)[10]	No		No	No	No	No	Yes	No	No
TARGET-20-PARMIX-14A	TARGET-20-PARMIX	Male	White	Not Hispanic or Latino	5515	Censored	2443	Alive	2443	2007	2014	AAML0531	55.7	79.5	60	No	No	Unknown	No	No	No	No	No	No	No	Yes	No	No	No	No	No	No	No	No	No	No	t(1;2;14)((q25;p21;q22)	2	inv(16)	46,XY,inv(16)(p13.1q22)[10]/46,idem,t(1;2;14)(q25;p21;q24)[10]	No		No	No	No	No	Yes	No	No
TARGET-20-PARMIX-09A	TARGET-20-PARMIX	Male	White	Not Hispanic or Latino	5515	Censored	2443	Alive	2443	2007	2014	AAML0531	55.7	79.5	60	No	No	Unknown	No	No	No	No	No	No	No	Yes	No	No	No	No	No	No	No	No	No	No	t(1;2;14)((q25;p21;q22)	2	inv(16)	46,XY,inv(16)(p13.1q22)[10]/46,idem,t(1;2;14)(q25;p21;q24)[10]	No		No	No	No	No	Yes	No	No
TARGET-20-PARMIX-03A	TARGET-20-PARMIX	Male	White	Not Hispanic or Latino	5515	Censored	2443	Alive	2443	2007	2014	AAML0531	55.7	79.5	60	No	No	Unknown	No	No	No	No	No	No	No	Yes	No	No	No	No	No	No	No	No	No	No	t(1;2;14)((q25;p21;q22)	2	inv(16)	46,XY,inv(16)(p13.1q22)[10]/46,idem,t(1;2;14)(q25;p21;q24)[10]	No		No	No	No	No	Yes	No	No
TARGET-20-PARMIX-14A	TARGET-20-PARMIX	Male	White	Not Hispanic or Latino	5515	Censored	2443	Alive	2443	2007	2014	AAML0531	55.7	79.5	60	No	No	Unknown	No	No	No	No	No	No	No	Yes	No	No	No	No	No	No	No	No	No	No	t(1;2;14)((q25;p21;q22)	2	inv(16)	46,XY,inv(16)(p13.1q22)[10]/46,idem,t(1;2;14)(q25;p21;q24)[10]	No		No	No	No	No	Yes	No	No
TARGET-20-PARMIZ-14A	TARGET-20-PARMIZ	Female	White	Unknown	980	Censored	97	Alive	97	2007	2008	AAML0531	16.1	90	1	No	No	M1	No	No	No	No	No	No	No	No	No	No	No	No	No	No	No	No	No	No		0	Normal	46,XX[21]	No		No	Yes	No	No	Not done	Not done	Unknown
TARGET-20-PARMIZ-09A	TARGET-20-PARMIZ	Female	White	Unknown	980	Censored	97	Alive	97	2007	2008	AAML0531	16.1	90	1	No	No	M1	No	No	No	No	No	No	No	No	No	No	No	No	No	No	No	No	No	No		0	Normal	46,XX[21]	No		No	Yes	No	No	Not done	Not done	Unknown
TARGET-20-PARMLW-14A	TARGET-20-PARMLW	Female	White	Not Hispanic or Latino	744	Censored	2343	Alive	2343	2007	2014	AAML0531	22.5	52.3	11	No	No	NOS	No	No	No	No	Yes	No	No	No	No	No	No	No	No	No	No	Yes	No	No	add(13)(p13)	2	MLL	46,XX,t(9;11)(p22;q23)[2]/46,idem,add(13)(p13)[16]/46,XX[2]	No		No	No	No	No	Not done	Not done	No
TARGET-20-PARMLW-09A	TARGET-20-PARMLW	Female	White	Not Hispanic or Latino	744	Censored	2343	Alive	2343	2007	2014	AAML0531	22.5	52.3	11	No	No	NOS	No	No	No	No	Yes	No	No	No	No	No	No	No	No	No	No	Yes	No	No	add(13)(p13)	2	MLL	46,XX,t(9;11)(p22;q23)[2]/46,idem,add(13)(p13)[16]/46,XX[2]	No		No	No	No	No	Not done	Not done	No
TARGET-20-PARMME-09A	TARGET-20-PARMME	Female	White	Not Hispanic or Latino	3832	Censored	2363	Alive	2363	2007	2014	AAML0531	17.5	90	61	No	No	M1	No	No	No	No	No	No	No	No	No	No	No	No	No	No	No	No	No	No		0	Normal	46,XX[20]	Yes	0.49	No	Yes	No	No	Not done	Not done	Yes
TARGET-20-PARMME-14A	TARGET-20-PARMME	Female	White	Not Hispanic or Latino	3832	Censored	2363	Alive	2363	2007	2014	AAML0531	17.5	90	61	No	No	M1	No	No	No	No	No	No	No	No	No	No	No	No	No	No	No	No	No	No		0	Normal	46,XX[20]	Yes	0.49	No	Yes	No	No	Not done	Not done	Yes
TARGET-20-PARMME-09A	TARGET-20-PARMME	Female	White	Not Hispanic or Latino	3832	Censored	2363	Alive	2363	2007	2014	AAML0531	17.5	90	61	No	No	M1	No	No	No	No	No	No	No	No	No	No	No	No	No	No	No	No	No	No		0	Normal	46,XX[20]	Yes	0.49	No	Yes	No	No	Not done	Not done	Yes
TARGET-20-PARMME-14A	TARGET-20-PARMME	Female	White	Not Hispanic or Latino	3832	Censored	2363	Alive	2363	2007	2014	AAML0531	17.5	90	61	No	No	M1	No	No	No	No	No	No	No	No	No	No	No	No	No	No	No	No	No	No		0	Normal	46,XX[20]	Yes	0.49	No	Yes	No	No	Not done	Not done	Yes
TARGET-20-PARMMN-09A	TARGET-20-PARMMN	Female	White	Not Hispanic or Latino	6275	Censored	2691	Alive	2691	2007	2015	AAML0531	20.4	78.8	49	No	No	M2	No	Yes	No	No	No	No	No	No	No	Yes	No	No	No	No	No	No	No	No		2	t(8;21)	46,XX,t(8;21)(q22;q22)[2]/46,idem,del(7)(q32)[23]	No		No	No	No	No	No	No	No
TARGET-20-PARMMN-14A	TARGET-20-PARMMN	Female	White	Not Hispanic or Latino	6275	Censored	2691	Alive	2691	2007	2015	AAML0531	20.4	78.8	49	No	No	M2	No	Yes	No	No	No	No	No	No	No	Yes	No	No	No	No	No	No	No	No		2	t(8;21)	46,XX,t(8;21)(q22;q22)[2]/46,idem,del(7)(q32)[23]	No		No	No	No	No	No	No	No
TARGET-20-PARMMN-09A	TARGET-20-PARMMN	Female	White	Not Hispanic or Latino	6275	Censored	2691	Alive	2691	2007	2015	AAML0531	20.4	78.8	49	No	No	M2	No	Yes	No	No	No	No	No	No	No	Yes	No	No	No	No	No	No	No	No		2	t(8;21)	46,XX,t(8;21)(q22;q22)[2]/46,idem,del(7)(q32)[23]	No		No	No	No	No	No	No	No
TARGET-20-PARMMN-14A	TARGET-20-PARMMN	Female	White	Not Hispanic or Latino	6275	Censored	2691	Alive	2691	2007	2015	AAML0531	20.4	78.8	49	No	No	M2	No	Yes	No	No	No	No	No	No	No	Yes	No	No	No	No	No	No	No	No		2	t(8;21)	46,XX,t(8;21)(q22;q22)[2]/46,idem,del(7)(q32)[23]	No		No	No	No	No	No	No	No
TARGET-20-PARMMZ-03A	TARGET-20-PARMMZ	Female	White	Not Hispanic or Latino	630	Censored	2013	Alive	2013	2007	2013	AAML0531	98.1	97	78	No	No	M5	No	No	No	No	No	No	No	No	No	No	No	No	No	No	No	No	No	No		2	MLL	46,XX,ins(15;11)(q13;q23q25),t(15;19)(q15;q13.1)[21]/46,XX[1]	No		No	No	No	No	Not done	Not done	No
TARGET-20-PARMMZ-14A	TARGET-20-PARMMZ	Female	White	Not Hispanic or Latino	630	Censored	2013	Alive	2013	2007	2013	AAML0531	98.1	97	78	No	No	M5	No	No	No	No	No	No	No	No	No	No	No	No	No	No	No	No	No	No		2	MLL	46,XX,ins(15;11)(q13;q23q25),t(15;19)(q15;q13.1)[21]/46,XX[1]	No		No	No	No	No	Not done	Not done	No
TARGET-20-PARMPM-14A	TARGET-20-PARMPM	Male	Unknown	Unknown	319	Relapse	191	Dead	215	2007	2008	AAML0531	11.6	25.2	5	No	No	M7	No	No	No	No	No	No	No	No	No	Yes	No	No	No	Yes	No	No	No	No	-1,der(17)t(1;17)(q21;q25),+r,+der(8),+21	6	Other	46,XY,-1,del(7)(q22q34),ins(8;11)(q23;q13q23.3)inv(11)(q23.3q23.3),der(17)t(1;17)(q21;q25),+r[3]/48,idem,+ins(8;11),+21[3]/46,XY[6]	No		No	No	No	No	Not done	Not done	Yes
TARGET-20-PARMPM-03A	TARGET-20-PARMPM	Male	Unknown	Unknown	319	Relapse	191	Dead	215	2007	2008	AAML0531	11.6	25.2	5	No	No	M7	No	No	No	No	No	No	No	No	No	Yes	No	No	No	Yes	No	No	No	No	-1,der(17)t(1;17)(q21;q25),+r,+der(8),+21	6	Other	46,XY,-1,del(7)(q22q34),ins(8;11)(q23;q13q23.3)inv(11)(q23.3q23.3),der(17)t(1;17)(q21;q25),+r[3]/48,idem,+ins(8;11),+21[3]/46,XY[6]	No		No	No	No	No	Not done	Not done	Yes
TARGET-20-PARMZC-09A	TARGET-20-PARMZC	Male	White	Not Hispanic or Latino	6006	Censored	828	Alive	828	2007	2010	AAML0531	125.9	68	78	No	Yes	M2	No	No	No	No	No	No	No	No	No	No	No	No	No	No	No	No	No	No		0	Normal	46,XY[20]	Yes	0.09	No	No	Yes	No	Not done	Not done	No
TARGET-20-PARMZC-14A	TARGET-20-PARMZC	Male	White	Not Hispanic or Latino	6006	Censored	828	Alive	828	2007	2010	AAML0531	125.9	68	78	No	Yes	M2	No	No	No	No	No	No	No	No	No	No	No	No	No	No	No	No	No	No		0	Normal	46,XY[20]	Yes	0.09	No	No	Yes	No	Not done	Not done	No
TARGET-20-PARMZC-09A	TARGET-20-PARMZC	Male	White	Not Hispanic or Latino	6006	Censored	828	Alive	828	2007	2010	AAML0531	125.9	68	78	No	Yes	M2	No	No	No	No	No	No	No	No	No	No	No	No	No	No	No	No	No	No		0	Normal	46,XY[20]	Yes	0.09	No	No	Yes	No	Not done	Not done	No
TARGET-20-PARMZC-14A	TARGET-20-PARMZC	Male	White	Not Hispanic or Latino	6006	Censored	828	Alive	828	2007	2010	AAML0531	125.9	68	78	No	Yes	M2	No	No	No	No	No	No	No	No	No	No	No	No	No	No	No	No	No	No		0	Normal	46,XY[20]	Yes	0.09	No	No	Yes	No	Not done	Not done	No
TARGET-20-PARNAW-09A	TARGET-20-PARNAW	Female	White	Not Hispanic or Latino	430	Induction Failure	66	Dead	457	2007	2009	AAML0531	10.9	90.7	0	No	No	M7	No	No	No	No	No	No	No	No	No	No	No	No	No	No	No	No	No	No		0	Normal	46,XX[28]	No		No	No	No	No	Not done	Not done	Yes
TARGET-20-PARNAW-10A	TARGET-20-PARNAW	Female	White	Not Hispanic or Latino	430	Induction Failure	66	Dead	457	2007	2009	AAML0531	10.9	90.7	0	No	No	M7	No	No	No	No	No	No	No	No	No	No	No	No	No	No	No	No	No	No		0	Normal	46,XX[28]	No		No	No	No	No	Not done	Not done	Yes
TARGET-20-PARNFR-03A	TARGET-20-PARNFR	Male	Black or African American	Not Hispanic or Latino	6261	Death	229	Dead	229	2007	2008	AAML0531	34.5	78	71	No	No	M4	No	No	No	No	Yes	No	No	No	No	No	No	No	No	No	No	Yes	No	No	21	2	MLL	46,XY,t(9;11)(p22;q23)[11]/47,idem,+21[9]	No		No	No	No	No	Not done	Not done	No
TARGET-20-PARNFR-14A	TARGET-20-PARNFR	Male	Black or African American	Not Hispanic or Latino	6261	Death	229	Dead	229	2007	2008	AAML0531	34.5	78	71	No	No	M4	No	No	No	No	Yes	No	No	No	No	No	No	No	No	No	No	Yes	No	No	21	2	MLL	46,XY,t(9;11)(p22;q23)[11]/47,idem,+21[9]	No		No	No	No	No	Not done	Not done	No
TARGET-20-PARNFZ-03A	TARGET-20-PARNFZ	Male	White	Not Hispanic or Latino	6280	Censored	1687	Alive	1687	2007	2012	AAML0531	6.2	36	28	No	No	M2	No	Yes	No	No	No	No	No	No	No	No	No	No	No	No	No	No	Yes	No	#NAME?	2	t(8;21)	45,X,-Y,t(8;21)(q22;q22)[20]/46,XY[1]	No		No	No	No	No	No	No	Unknown
TARGET-20-PARNFZ-09A	TARGET-20-PARNFZ	Male	White	Not Hispanic or Latino	6280	Censored	1687	Alive	1687	2007	2012	AAML0531	6.2	36	28	No	No	M2	No	Yes	No	No	No	No	No	No	No	No	No	No	No	No	No	No	Yes	No	#NAME?	2	t(8;21)	45,X,-Y,t(8;21)(q22;q22)[20]/46,XY[1]	No		No	No	No	No	No	No	Unknown
TARGET-20-PARNIA-04A	TARGET-20-PARNIA	Male	White	Not Hispanic or Latino	329	Relapse	311	Dead	529	2007	2009	AAML0531	15.1	16	0	No	No	M0	No	No	No	No	Yes	No	No	No	No	No	No	No	No	No	No	Yes	No	No	+18, +19	3	MLL	47,XY,t(9;11)(p22;q23),+19[4]/48,idem,+18[5]/46,XY[11]	NO		NO	NO	NO	NO	Not done	Not done	No
TARGET-20-PARNIA-14A	TARGET-20-PARNIA	Male	White	Not Hispanic or Latino	329	Relapse	311	Dead	529	2007	2009	AAML0531	15.1	16	0	No	No	M0	No	No	No	No	Yes	No	No	No	No	No	No	No	No	No	No	Yes	No	No	+18, +19	3	MLL	47,XY,t(9;11)(p22;q23),+19[4]/48,idem,+18[5]/46,XY[11]	NO		NO	NO	NO	NO	Not done	Not done	No
TARGET-20-PARNIA-09A	TARGET-20-PARNIA	Male	White	Not Hispanic or Latino	329	Relapse	311	Dead	529	2007	2009	AAML0531	15.1	16	0	No	No	M0	No	No	No	No	Yes	No	No	No	No	No	No	No	No	No	No	Yes	No	No	+18, +19	3	MLL	47,XY,t(9;11)(p22;q23),+19[4]/48,idem,+18[5]/46,XY[11]	NO		NO	NO	NO	NO	Not done	Not done	No
TARGET-20-PARNIA-04A	TARGET-20-PARNIA	Male	White	Not Hispanic or Latino	329	Relapse	311	Dead	529	2007	2009	AAML0531	15.1	16	0	No	No	M0	No	No	No	No	Yes	No	No	No	No	No	No	No	No	No	No	Yes	No	No	+18, +19	3	MLL	47,XY,t(9;11)(p22;q23),+19[4]/48,idem,+18[5]/46,XY[11]	NO		NO	NO	NO	NO	Not done	Not done	No
TARGET-20-PARNIA-14A	TARGET-20-PARNIA	Male	White	Not Hispanic or Latino	329	Relapse	311	Dead	529	2007	2009	AAML0531	15.1	16	0	No	No	M0	No	No	No	No	Yes	No	No	No	No	No	No	No	No	No	No	Yes	No	No	+18, +19	3	MLL	47,XY,t(9;11)(p22;q23),+19[4]/48,idem,+18[5]/46,XY[11]	NO		NO	NO	NO	NO	Not done	Not done	No
TARGET-20-PARNIA-09A	TARGET-20-PARNIA	Male	White	Not Hispanic or Latino	329	Relapse	311	Dead	529	2007	2009	AAML0531	15.1	16	0	No	No	M0	No	No	No	No	Yes	No	No	No	No	No	No	No	No	No	No	Yes	No	No	+18, +19	3	MLL	47,XY,t(9;11)(p22;q23),+19[4]/48,idem,+18[5]/46,XY[11]	NO		NO	NO	NO	NO	Not done	Not done	No
TARGET-20-PARNIH-14A	TARGET-20-PARNIH	Female	White	Hispanic or Latino	5180	Censored	1925	Alive	1925	2007	2013	AAML0531	91.1	6	3	No	No	M2	No	Yes	No	No	No	No	No	No	No	No	No	No	No	No	No	No	No	No		1	t(8;21)	46,XX,t(8;21)(q22;q22)[20]	NO		NO	NO	NO	NO	NO	NO	Unknown
TARGET-20-PARNIH-09A	TARGET-20-PARNIH	Female	White	Hispanic or Latino	5180	Censored	1925	Alive	1925	2007	2013	AAML0531	91.1	6	3	No	No	M2	No	Yes	No	No	No	No	No	No	No	No	No	No	No	No	No	No	No	No		1	t(8;21)	46,XX,t(8;21)(q22;q22)[20]	NO		NO	NO	NO	NO	NO	NO	Unknown
TARGET-20-PARNIL-09A	TARGET-20-PARNIL	Male	White	Hispanic or Latino	5405	Death without Remission	1	Dead	1	2007	2007	AAML0531	207.2	70	18	No	No	M4	No	No	No	No	No	No	No	Yes	No	No	No	No	No	No	No	No	No	No		1	inv(16)	46,XY,inv(16)(p13.1q22)[13]	No		No	No	No	No	No	No	Unknown
TARGET-20-PARNIN-03A	TARGET-20-PARNIN	Female	Other	Hispanic or Latino	413	Relapse	1455	Alive	2534	2007	2014	AAML0531	5.2	35	0	No	No	Unknown	No	No	No	No	No	No	No	No	No	No	No	No	No	No	No	No	No	No	t(X;6)	2	MLL	46,X,der(X)cryp ins(X;11)(q22;q23q23)t(X;6)(q24;p21.3),der(6)t(X;6)(p24;p21.3)[?].ish ins(X;11)(5鈥橫LL+;3鈥橫LL+)	No		No	No	No	No	Not done	Not done	No
TARGET-20-PARNIN-14A	TARGET-20-PARNIN	Female	Other	Hispanic or Latino	413	Relapse	1455	Alive	2534	2007	2014	AAML0531	5.2	35	0	No	No	Unknown	No	No	No	No	No	No	No	No	No	No	No	No	No	No	No	No	No	No	t(X;6)	2	MLL	46,X,der(X)cryp ins(X;11)(q22;q23q23)t(X;6)(q24;p21.3),der(6)t(X;6)(p24;p21.3)[?].ish ins(X;11)(5鈥橫LL+;3鈥橫LL+)	No		No	No	No	No	Not done	Not done	No
TARGET-20-PARNJC-14A	TARGET-20-PARNJC	Male	White	Not Hispanic or Latino	3609	Censored	2255	Alive	2255	2007	2013	AAML0531	2.4	31	25	No	No	M2	No	Yes	No	No	No	No	No	No	No	No	No	No	No	No	No	No	No	No		1	t(8;21)	46,XY,t(8;21)(q22;q22)[20]	No		No	No	No	No	No	No	No
TARGET-20-PARNJC-09A	TARGET-20-PARNJC	Male	White	Not Hispanic or Latino	3609	Censored	2255	Alive	2255	2007	2013	AAML0531	2.4	31	25	No	No	M2	No	Yes	No	No	No	No	No	No	No	No	No	No	No	No	No	No	No	No		1	t(8;21)	46,XY,t(8;21)(q22;q22)[20]	No		No	No	No	No	No	No	No
TARGET-20-PARNNX-09A	TARGET-20-PARNNX	Male	Asian	Not Hispanic or Latino	4386	Relapse	902	Dead	1596	2007	2012	AAML0531	34.9	23	26	No	No	M4	No	No	No	No	No	No	No	No	No	No	No	No	Yes	No	No	No	No	No		1	Other	45,XY,-7[20]	No		No	No	No	No	Not done	Not done	Yes
TARGET-20-PARNPC-14A	TARGET-20-PARNPC	Male	White	Not Hispanic or Latino	2851	Censored	2448	Alive	2448	2007	2014	AAML0531	51	34	15	No	No	Unknown	No	No	No	No	No	No	No	Yes	No	No	No	No	No	No	No	No	No	No		1	inv(16)	46,XY,inv(16)(p13.1q22)	No		No	No	No	No	No	No	No
TARGET-20-PARNPC-09A	TARGET-20-PARNPC	Male	White	Not Hispanic or Latino	2851	Censored	2448	Alive	2448	2007	2014	AAML0531	51	34	15	No	No	Unknown	No	No	No	No	No	No	No	Yes	No	No	No	No	No	No	No	No	No	No		1	inv(16)	46,XY,inv(16)(p13.1q22)	No		No	No	No	No	No	No	No
TARGET-20-PARNPF-14A	TARGET-20-PARNPF	Male	White	Not Hispanic or Latino	3461	Censored	1234	Alive	1234	2007	2011	AAML0531	71.7	80	78	No	No	M0	No	No	No	No	No	No	No	No	No	No	No	No	Yes	No	No	No	No	No		1	Other	45,XY,-7[20]	No		No	No	No	No	Not done	Not done	Yes
TARGET-20-PARNPF-09A	TARGET-20-PARNPF	Male	White	Not Hispanic or Latino	3461	Censored	1234	Alive	1234	2007	2011	AAML0531	71.7	80	78	No	No	M0	No	No	No	No	No	No	No	No	No	No	No	No	Yes	No	No	No	No	No		1	Other	45,XY,-7[20]	No		No	No	No	No	Not done	Not done	Yes
TARGET-20-PARNRS-03A	TARGET-20-PARNRS	Male	White	Not Hispanic or Latino	3466	Induction Failure	71	Dead	324	2007	2008	AAML0531	287.5	82	67	No	Yes	M4	Unknown	Unknown	Unknown	Unknown	Unknown	Unknown	Unknown	Unknown	Unknown	Unknown	Unknown	Unknown	Unknown	Unknown	Unknown	Unknown	Unknown	Unknown			Unknown	Unknown	Yes	0.37	No	No	No	No	Not done	Not done	Yes
TARGET-20-PARNRS-14A	TARGET-20-PARNRS	Male	White	Not Hispanic or Latino	3466	Induction Failure	71	Dead	324	2007	2008	AAML0531	287.5	82	67	No	Yes	M4	Unknown	Unknown	Unknown	Unknown	Unknown	Unknown	Unknown	Unknown	Unknown	Unknown	Unknown	Unknown	Unknown	Unknown	Unknown	Unknown	Unknown	Unknown			Unknown	Unknown	Yes	0.37	No	No	No	No	Not done	Not done	Yes
TARGET-20-PARNTM-03A	TARGET-20-PARNTM	Male	White	Hispanic or Latino	1325	Censored	2356	Alive	2356	2007	2014	AAML0531	21	80	0	No	No	M5	No	No	No	No	No	No	No	No	No	No	No	No	No	No	No	No	No	No		0	Normal	46,XY[21]	No		No	No	No	No	Not done	Not done	No
TARGET-20-PARNTM-14A	TARGET-20-PARNTM	Male	White	Hispanic or Latino	1325	Censored	2356	Alive	2356	2007	2014	AAML0531	21	80	0	No	No	M5	No	No	No	No	No	No	No	No	No	No	No	No	No	No	No	No	No	No		0	Normal	46,XY[21]	No		No	No	No	No	Not done	Not done	No
TARGET-20-PARNTM-09A	TARGET-20-PARNTM	Male	White	Hispanic or Latino	1325	Censored	2356	Alive	2356	2007	2014	AAML0531	21	80	0	No	No	M5	No	No	No	No	No	No	No	No	No	No	No	No	No	No	No	No	No	No		0	Normal	46,XY[21]	No		No	No	No	No	Not done	Not done	No
TARGET-20-PARNXW-03A	TARGET-20-PARNXW	Female	White	Hispanic or Latino	5188	Censored	2435	Alive	2435	2007	2014	AAML0531	5.6	38	8	No	No	M4	No	No	No	No	No	No	No	No	No	No	No	No	No	No	No	No	No	No		0	Normal	46,XX[30]	No		No	No	No	No	Not done	Not done	No
TARGET-20-PARNXW-14A	TARGET-20-PARNXW	Female	White	Hispanic or Latino	5188	Censored	2435	Alive	2435	2007	2014	AAML0531	5.6	38	8	No	No	M4	No	No	No	No	No	No	No	No	No	No	No	No	No	No	No	No	No	No		0	Normal	46,XX[30]	No		No	No	No	No	Not done	Not done	No
TARGET-20-PARNZW-03A	TARGET-20-PARNZW	Male	White	Not Hispanic or Latino	1506	Relapse	300	Alive	2604	2007	2014	AAML0531	40.9	73	65	No	No	M2	No	No	No	No	No	No	No	No	No	No	No	No	No	Yes	No	No	No	No		1	Other	47,XY,+8[20]	No		No	No	No	No	Not done	Not done	Yes
TARGET-20-PARNZW-40A	TARGET-20-PARNZW	Male	White	Not Hispanic or Latino	1506	Relapse	300	Alive	2604	2007	2014	AAML0531	40.9	73	65	No	No	M2	No	No	No	No	No	No	No	No	No	No	No	No	No	Yes	No	No	No	No		1	Other	47,XY,+8[20]	No		No	No	No	No	Not done	Not done	Yes
TARGET-20-PARNZW-09A	TARGET-20-PARNZW	Male	White	Not Hispanic or Latino	1506	Relapse	300	Alive	2604	2007	2014	AAML0531	40.9	73	65	No	No	M2	No	No	No	No	No	No	No	No	No	No	No	No	No	Yes	No	No	No	No		1	Other	47,XY,+8[20]	No		No	No	No	No	Not done	Not done	Yes
TARGET-20-PARNZW-14A	TARGET-20-PARNZW	Male	White	Not Hispanic or Latino	1506	Relapse	300	Alive	2604	2007	2014	AAML0531	40.9	73	65	No	No	M2	No	No	No	No	No	No	No	No	No	No	No	No	No	Yes	No	No	No	No		1	Other	47,XY,+8[20]	No		No	No	No	No	Not done	Not done	Yes
TARGET-20-PARNZW-03A	TARGET-20-PARNZW	Male	White	Not Hispanic or Latino	1506	Relapse	300	Alive	2604	2007	2014	AAML0531	40.9	73	65	No	No	M2	No	No	No	No	No	No	No	No	No	No	No	No	No	Yes	No	No	No	No		1	Other	47,XY,+8[20]	No		No	No	No	No	Not done	Not done	Yes
TARGET-20-PARNZW-40A	TARGET-20-PARNZW	Male	White	Not Hispanic or Latino	1506	Relapse	300	Alive	2604	2007	2014	AAML0531	40.9	73	65	No	No	M2	No	No	No	No	No	No	No	No	No	No	No	No	No	Yes	No	No	No	No		1	Other	47,XY,+8[20]	No		No	No	No	No	Not done	Not done	Yes
TARGET-20-PARNZW-09A	TARGET-20-PARNZW	Male	White	Not Hispanic or Latino	1506	Relapse	300	Alive	2604	2007	2014	AAML0531	40.9	73	65	No	No	M2	No	No	No	No	No	No	No	No	No	No	No	No	No	Yes	No	No	No	No		1	Other	47,XY,+8[20]	No		No	No	No	No	Not done	Not done	Yes
TARGET-20-PARNZW-14A	TARGET-20-PARNZW	Male	White	Not Hispanic or Latino	1506	Relapse	300	Alive	2604	2007	2014	AAML0531	40.9	73	65	No	No	M2	No	No	No	No	No	No	No	No	No	No	No	No	No	Yes	No	No	No	No		1	Other	47,XY,+8[20]	No		No	No	No	No	Not done	Not done	Yes
TARGET-20-PARPBA-14A	TARGET-20-PARPBA	Female	White	Not Hispanic or Latino	84	Induction Failure	83	Alive	2437	2007	2014	AAML0531	28.2	81	9	No	Yes	M2	No	No	No	No	No	No	No	No	No	No	No	No	No	No	No	No	No	No	t(4;21;11)(q35;q11.2;q22)	1	Other	46,XX,t(4;21;11)(q35;q11.2;q22)[16]/46,XX[4]	No		No	No	No	No	Not done	Not done	No
TARGET-20-PARPBA-09A	TARGET-20-PARPBA	Female	White	Not Hispanic or Latino	84	Induction Failure	83	Alive	2437	2007	2014	AAML0531	28.2	81	9	No	Yes	M2	No	No	No	No	No	No	No	No	No	No	No	No	No	No	No	No	No	No	t(4;21;11)(q35;q11.2;q22)	1	Other	46,XX,t(4;21;11)(q35;q11.2;q22)[16]/46,XX[4]	No		No	No	No	No	Not done	Not done	No
TARGET-20-PARPBF-09A	TARGET-20-PARPBF	Male	White	Not Hispanic or Latino	6424	Death without Remission	84	Dead	84	2007	2008	AAML0531	20	60	82	No	No	Unknown	No	No	No	No	No	No	No	No	No	No	Yes	No	No	Yes	No	No	No	No	del(9)	3	Other	46,XY,add(2)(q35)[5]/46,sl,del(9)(q12q32)[3]/47,sdl1,+8[12]	No		No	No	No	No	Not done	Not done	No
TARGET-20-PARPBF-14A	TARGET-20-PARPBF	Male	White	Not Hispanic or Latino	6424	Death without Remission	84	Dead	84	2007	2008	AAML0531	20	60	82	No	No	Unknown	No	No	No	No	No	No	No	No	No	No	Yes	No	No	Yes	No	No	No	No	del(9)	3	Other	46,XY,add(2)(q35)[5]/46,sl,del(9)(q12q32)[3]/47,sdl1,+8[12]	No		No	No	No	No	Not done	Not done	No
TARGET-20-PARPBF-09A	TARGET-20-PARPBF	Male	White	Not Hispanic or Latino	6424	Death without Remission	84	Dead	84	2007	2008	AAML0531	20	60	82	No	No	Unknown	No	No	No	No	No	No	No	No	No	No	Yes	No	No	Yes	No	No	No	No	del(9)	3	Other	46,XY,add(2)(q35)[5]/46,sl,del(9)(q12q32)[3]/47,sdl1,+8[12]	No		No	No	No	No	Not done	Not done	No
TARGET-20-PARPBF-14A	TARGET-20-PARPBF	Male	White	Not Hispanic or Latino	6424	Death without Remission	84	Dead	84	2007	2008	AAML0531	20	60	82	No	No	Unknown	No	No	No	No	No	No	No	No	No	No	Yes	No	No	Yes	No	No	No	No	del(9)	3	Other	46,XY,add(2)(q35)[5]/46,sl,del(9)(q12q32)[3]/47,sdl1,+8[12]	No		No	No	No	No	Not done	Not done	No
TARGET-20-PARPCT-09A	TARGET-20-PARPCT	Male	White	Not Hispanic or Latino	2320	Censored	2593	Alive	2593	2007	2014	AAML0531	4.5	83.6	0	No	No	M5	No	No	No	No	Yes	No	No	No	No	No	No	No	No	No	No	Yes	No	No		1	MLL	46,XY,ins(11;9)(q23;p13p22)[17]/46,XY[3]	No		Yes	No	No	No	Not done	Not done	No
TARGET-20-PARPCT-14A	TARGET-20-PARPCT	Male	White	Not Hispanic or Latino	2320	Censored	2593	Alive	2593	2007	2014	AAML0531	4.5	83.6	0	No	No	M5	No	No	No	No	Yes	No	No	No	No	No	No	No	No	No	No	Yes	No	No		1	MLL	46,XY,ins(11;9)(q23;p13p22)[17]/46,XY[3]	No		Yes	No	No	No	Not done	Not done	No
TARGET-20-PARPEK-14A	TARGET-20-PARPEK	Male	White	Not Hispanic or Latino	174	Induction Failure	40	Alive	2029	2007	2013	AAML0531	299.4	82	81	No	No	M5	No	No	No	No	No	No	No	No	No	No	No	No	No	No	No	No	No	No		1	MLL	46,XY,der(10)(10pter->10p12::11q23->11q22::10p12->10q22::11q23->11q24::10q22->10qter),del(11)(q22q24)[22]/46,XY[1]	No		No	No	No	No	Not done	Not done	No
TARGET-20-PARPEK-03A	TARGET-20-PARPEK	Male	White	Not Hispanic or Latino	174	Induction Failure	40	Alive	2029	2007	2013	AAML0531	299.4	82	81	No	No	M5	No	No	No	No	No	No	No	No	No	No	No	No	No	No	No	No	No	No		1	MLL	46,XY,der(10)(10pter->10p12::11q23->11q22::10p12->10q22::11q23->11q24::10q22->10qter),del(11)(q22q24)[22]/46,XY[1]	No		No	No	No	No	Not done	Not done	No
TARGET-20-PARPEK-09A	TARGET-20-PARPEK	Male	White	Not Hispanic or Latino	174	Induction Failure	40	Alive	2029	2007	2013	AAML0531	299.4	82	81	No	No	M5	No	No	No	No	No	No	No	No	No	No	No	No	No	No	No	No	No	No		1	MLL	46,XY,der(10)(10pter->10p12::11q23->11q22::10p12->10q22::11q23->11q24::10q22->10qter),del(11)(q22q24)[22]/46,XY[1]	No		No	No	No	No	Not done	Not done	No
TARGET-20-PARPHH-03A	TARGET-20-PARPHH	Female	White	Not Hispanic or Latino	325	Induction Failure	79	Dead	1019	2007	2010	AAML0531	22	94	8	No	No	M1	No	No	No	No	No	No	No	No	No	No	No	No	No	No	Yes	No	No	No	21	1	Other	47,XX,+21[7]/46,XX[13]	No		No	No	No	No	Not done	Not done	Yes
TARGET-20-PARPHH-14A	TARGET-20-PARPHH	Female	White	Not Hispanic or Latino	325	Induction Failure	79	Dead	1019	2007	2010	AAML0531	22	94	8	No	No	M1	No	No	No	No	No	No	No	No	No	No	No	No	No	No	Yes	No	No	No	21	1	Other	47,XX,+21[7]/46,XX[13]	No		No	No	No	No	Not done	Not done	Yes
TARGET-20-PARPLC-03A	TARGET-20-PARPLC	Male	White	Not Hispanic or Latino	2587	Relapse	244	Dead	536	2007	2009	AAML0531	73	94	75	No	Yes	M1	No	No	Yes	No	No	No	No	No	No	No	No	No	No	No	No	No	No	No	t(3;5)(q21;q31)	1	Other	46,XY,t(3;5)(q25;q35)[11]	Yes	0.6	No	Yes	No	No	Not done	Not done	No
TARGET-20-PARPLC-09A	TARGET-20-PARPLC	Male	White	Not Hispanic or Latino	2587	Relapse	244	Dead	536	2007	2009	AAML0531	73	94	75	No	Yes	M1	No	No	Yes	No	No	No	No	No	No	No	No	No	No	No	No	No	No	No	t(3;5)(q21;q31)	1	Other	46,XY,t(3;5)(q25;q35)[11]	Yes	0.6	No	Yes	No	No	Not done	Not done	No
TARGET-20-PARPLC-14A	TARGET-20-PARPLC	Male	White	Not Hispanic or Latino	2587	Relapse	244	Dead	536	2007	2009	AAML0531	73	94	75	No	Yes	M1	No	No	Yes	No	No	No	No	No	No	No	No	No	No	No	No	No	No	No	t(3;5)(q21;q31)	1	Other	46,XY,t(3;5)(q25;q35)[11]	Yes	0.6	No	Yes	No	No	Not done	Not done	No
TARGET-20-PARPLC-03A	TARGET-20-PARPLC	Male	White	Not Hispanic or Latino	2587	Relapse	244	Dead	536	2007	2009	AAML0531	73	94	75	No	Yes	M1	No	No	Yes	No	No	No	No	No	No	No	No	No	No	No	No	No	No	No	t(3;5)(q21;q31)	1	Other	46,XY,t(3;5)(q25;q35)[11]	Yes	0.6	No	Yes	No	No	Not done	Not done	No
TARGET-20-PARPLC-09A	TARGET-20-PARPLC	Male	White	Not Hispanic or Latino	2587	Relapse	244	Dead	536	2007	2009	AAML0531	73	94	75	No	Yes	M1	No	No	Yes	No	No	No	No	No	No	No	No	No	No	No	No	No	No	No	t(3;5)(q21;q31)	1	Other	46,XY,t(3;5)(q25;q35)[11]	Yes	0.6	No	Yes	No	No	Not done	Not done	No
TARGET-20-PARPLC-14A	TARGET-20-PARPLC	Male	White	Not Hispanic or Latino	2587	Relapse	244	Dead	536	2007	2009	AAML0531	73	94	75	No	Yes	M1	No	No	Yes	No	No	No	No	No	No	No	No	No	No	No	No	No	No	No	t(3;5)(q21;q31)	1	Other	46,XY,t(3;5)(q25;q35)[11]	Yes	0.6	No	Yes	No	No	Not done	Not done	No
TARGET-20-PARPPY-09A	TARGET-20-PARPPY	Male	Asian	Not Hispanic or Latino	3044	Relapse	332	Alive	2454	2007	2014	AAML0531	7.9	43	41	No	No	M2	No	Yes	No	No	No	No	No	No	No	No	No	No	No	No	No	No	No	No		1	t(8;21)	46,XY,t(8;21)(q22;q22)[20]	Yes	0.63	No	No	No	No	No	No	No
TARGET-20-PARPPY-03A	TARGET-20-PARPPY	Male	Asian	Not Hispanic or Latino	3044	Relapse	332	Alive	2454	2007	2014	AAML0531	7.9	43	41	No	No	M2	No	Yes	No	No	No	No	No	No	No	No	No	No	No	No	No	No	No	No		1	t(8;21)	46,XY,t(8;21)(q22;q22)[20]	Yes	0.63	No	No	No	No	No	No	No
TARGET-20-PARPPY-40A	TARGET-20-PARPPY	Male	Asian	Not Hispanic or Latino	3044	Relapse	332	Alive	2454	2007	2014	AAML0531	7.9	43	41	No	No	M2	No	Yes	No	No	No	No	No	No	No	No	No	No	No	No	No	No	No	No		1	t(8;21)	46,XY,t(8;21)(q22;q22)[20]	Yes	0.63	No	No	No	No	No	No	No
TARGET-20-PARPPY-14A	TARGET-20-PARPPY	Male	Asian	Not Hispanic or Latino	3044	Relapse	332	Alive	2454	2007	2014	AAML0531	7.9	43	41	No	No	M2	No	Yes	No	No	No	No	No	No	No	No	No	No	No	No	No	No	No	No		1	t(8;21)	46,XY,t(8;21)(q22;q22)[20]	Yes	0.63	No	No	No	No	No	No	No
TARGET-20-PARPPY-09A	TARGET-20-PARPPY	Male	Asian	Not Hispanic or Latino	3044	Relapse	332	Alive	2454	2007	2014	AAML0531	7.9	43	41	No	No	M2	No	Yes	No	No	No	No	No	No	No	No	No	No	No	No	No	No	No	No		1	t(8;21)	46,XY,t(8;21)(q22;q22)[20]	Yes	0.63	No	No	No	No	No	No	No
TARGET-20-PARPPY-03A	TARGET-20-PARPPY	Male	Asian	Not Hispanic or Latino	3044	Relapse	332	Alive	2454	2007	2014	AAML0531	7.9	43	41	No	No	M2	No	Yes	No	No	No	No	No	No	No	No	No	No	No	No	No	No	No	No		1	t(8;21)	46,XY,t(8;21)(q22;q22)[20]	Yes	0.63	No	No	No	No	No	No	No
TARGET-20-PARPPY-40A	TARGET-20-PARPPY	Male	Asian	Not Hispanic or Latino	3044	Relapse	332	Alive	2454	2007	2014	AAML0531	7.9	43	41	No	No	M2	No	Yes	No	No	No	No	No	No	No	No	No	No	No	No	No	No	No	No		1	t(8;21)	46,XY,t(8;21)(q22;q22)[20]	Yes	0.63	No	No	No	No	No	No	No
TARGET-20-PARPPY-14A	TARGET-20-PARPPY	Male	Asian	Not Hispanic or Latino	3044	Relapse	332	Alive	2454	2007	2014	AAML0531	7.9	43	41	No	No	M2	No	Yes	No	No	No	No	No	No	No	No	No	No	No	No	No	No	No	No		1	t(8;21)	46,XY,t(8;21)(q22;q22)[20]	Yes	0.63	No	No	No	No	No	No	No
TARGET-20-PARPVZ-14A	TARGET-20-PARPVZ	Female	White	Not Hispanic or Latino	4155	Relapse	611	Dead	1377	2007	2011	AAML0531	156	51	76	No	No	M2	Yes	No	No	No	No	No	No	No	No	No	No	No	No	No	No	No	No	No		1	Other	46,XX,t(6;9)(p23;q34)[20]	Yes	0.44	No	No	No	No	Not done	Not done	No
TARGET-20-PARPVZ-09A	TARGET-20-PARPVZ	Female	White	Not Hispanic or Latino	4155	Relapse	611	Dead	1377	2007	2011	AAML0531	156	51	76	No	No	M2	Yes	No	No	No	No	No	No	No	No	No	No	No	No	No	No	No	No	No		1	Other	46,XX,t(6;9)(p23;q34)[20]	Yes	0.44	No	No	No	No	Not done	Not done	No
TARGET-20-PARPVZ-14A	TARGET-20-PARPVZ	Female	White	Not Hispanic or Latino	4155	Relapse	611	Dead	1377	2007	2011	AAML0531	156	51	76	No	No	M2	Yes	No	No	No	No	No	No	No	No	No	No	No	No	No	No	No	No	No		1	Other	46,XX,t(6;9)(p23;q34)[20]	Yes	0.44	No	No	No	No	Not done	Not done	No
TARGET-20-PARPVZ-09A	TARGET-20-PARPVZ	Female	White	Not Hispanic or Latino	4155	Relapse	611	Dead	1377	2007	2011	AAML0531	156	51	76	No	No	M2	Yes	No	No	No	No	No	No	No	No	No	No	No	No	No	No	No	No	No		1	Other	46,XX,t(6;9)(p23;q34)[20]	Yes	0.44	No	No	No	No	Not done	Not done	No
TARGET-20-PARPZP-04A	TARGET-20-PARPZP	Male	Unknown	Not Hispanic or Latino	566	Relapse	145	Dead	161	2007	2008	AAML0531	10.8	73.1	0	No	No	M2	No	No	No	No	No	No	No	No	No	No	No	No	No	No	No	No	No	No	add(12)(p11.2),dic(12;14)(p11.2;p11.2)	3	MLL	46,XY,t(11;17)(q23;q21)[6]/46,idem,add(12)(p11.2)[5]/45,idem,dic(12;14)(p11.2;p11.2)[3]/46,XY[6]	No		No	No	No	No	Not done	Not done	No
TARGET-20-PARPZP-14A	TARGET-20-PARPZP	Male	Unknown	Not Hispanic or Latino	566	Relapse	145	Dead	161	2007	2008	AAML0531	10.8	73.1	0	No	No	M2	No	No	No	No	No	No	No	No	No	No	No	No	No	No	No	No	No	No	add(12)(p11.2),dic(12;14)(p11.2;p11.2)	3	MLL	46,XY,t(11;17)(q23;q21)[6]/46,idem,add(12)(p11.2)[5]/45,idem,dic(12;14)(p11.2;p11.2)[3]/46,XY[6]	No		No	No	No	No	Not done	Not done	No
TARGET-20-PARPZP-09A	TARGET-20-PARPZP	Male	Unknown	Not Hispanic or Latino	566	Relapse	145	Dead	161	2007	2008	AAML0531	10.8	73.1	0	No	No	M2	No	No	No	No	No	No	No	No	No	No	No	No	No	No	No	No	No	No	add(12)(p11.2),dic(12;14)(p11.2;p11.2)	3	MLL	46,XY,t(11;17)(q23;q21)[6]/46,idem,add(12)(p11.2)[5]/45,idem,dic(12;14)(p11.2;p11.2)[3]/46,XY[6]	No		No	No	No	No	Not done	Not done	No
TARGET-20-PARRAD-09A	TARGET-20-PARRAD	Female	White	Not Hispanic or Latino	2973	Induction Failure	47	Dead	196	2007	2008	AAML0531	447.3	95.8	95	No	No	M1	No	No	No	No	No	No	No	No	No	No	No	No	No	Yes	No	No	No	No	13	2	Other	48,XX,+8,+13[6]/46,XX[14]	Yes	0.52	No	No	No	No	Not done	Not done	Yes
TARGET-20-PARRAD-14A	TARGET-20-PARRAD	Female	White	Not Hispanic or Latino	2973	Induction Failure	47	Dead	196	2007	2008	AAML0531	447.3	95.8	95	No	No	M1	No	No	No	No	No	No	No	No	No	No	No	No	No	Yes	No	No	No	No	13	2	Other	48,XX,+8,+13[6]/46,XX[14]	Yes	0.52	No	No	No	No	Not done	Not done	Yes
TARGET-20-PARRBK-14A	TARGET-20-PARRBK	Male	White	Not Hispanic or Latino	3682	Censored	2561	Alive	2561	2007	2014	AAML0531	610	60	30	No	No	M5	No	No	No	No	Yes	No	No	No	No	No	No	No	No	No	No	Yes	No	No		1	MLL	46,XY,t(9;11)(p22;q23)[14]/46,XY[18]	No		No	No	No	No	Not done	Not done	No
TARGET-20-PARRBK-09A	TARGET-20-PARRBK	Male	White	Not Hispanic or Latino	3682	Censored	2561	Alive	2561	2007	2014	AAML0531	610	60	30	No	No	M5	No	No	No	No	Yes	No	No	No	No	No	No	No	No	No	No	Yes	No	No		1	MLL	46,XY,t(9;11)(p22;q23)[14]/46,XY[18]	No		No	No	No	No	Not done	Not done	No
TARGET-20-PARRDD-14A	TARGET-20-PARRDD	Female	Asian	Not Hispanic or Latino	4446	Censored	2008	Alive	2008	2007	2013	AAML0531	2.7	45	8.2	No	No	NOS	No	No	No	No	No	No	No	No	No	No	No	No	No	No	No	No	No	No		0	Normal	46,XX[54]	NO		NO	NO	NO	NO	Not done	Not done	No
TARGET-20-PARRDD-09A	TARGET-20-PARRDD	Female	Asian	Not Hispanic or Latino	4446	Censored	2008	Alive	2008	2007	2013	AAML0531	2.7	45	8.2	No	No	NOS	No	No	No	No	No	No	No	No	No	No	No	No	No	No	No	No	No	No		0	Normal	46,XX[54]	NO		NO	NO	NO	NO	Not done	Not done	No
TARGET-20-PARRFC-03A	TARGET-20-PARRFC	Male	White	Not Hispanic or Latino	870	Censored	2384	Alive	2384	2007	2014	AAML0531	340.8		88	No	No	M4	No	No	No	No	No	No	No	Yes	No	No	No	No	No	No	No	No	No	No		1	inv(16)	46,XY,inv(16)(p13.1q22)[20]	No		No	No	No	No	No	No	No
TARGET-20-PARRFC-14A	TARGET-20-PARRFC	Male	White	Not Hispanic or Latino	870	Censored	2384	Alive	2384	2007	2014	AAML0531	340.8		88	No	No	M4	No	No	No	No	No	No	No	Yes	No	No	No	No	No	No	No	No	No	No		1	inv(16)	46,XY,inv(16)(p13.1q22)[20]	No		No	No	No	No	No	No	No
TARGET-20-PARRHB-04A	TARGET-20-PARRHB	Female	White	Not Hispanic or Latino	2282	Relapse	100	Dead	228	2007	2008	AAML0531	88.3		63	No	No	M1	No	No	No	Yes	No	No	No	No	No	No	No	No	No	No	No	Yes	No	No		1	MLL	46,XX,t(6;11)(q27;q23)[20]	No		No	No	No	No	Not done	Not done	Unknown
TARGET-20-PARRHB-03A	TARGET-20-PARRHB	Female	White	Not Hispanic or Latino	2282	Relapse	100	Dead	228	2007	2008	AAML0531	88.3		63	No	No	M1	No	No	No	Yes	No	No	No	No	No	No	No	No	No	No	No	Yes	No	No		1	MLL	46,XX,t(6;11)(q27;q23)[20]	No		No	No	No	No	Not done	Not done	Unknown
TARGET-20-PARRHB-10A	TARGET-20-PARRHB	Female	White	Not Hispanic or Latino	2282	Relapse	100	Dead	228	2007	2008	AAML0531	88.3		63	No	No	M1	No	No	No	Yes	No	No	No	No	No	No	No	No	No	No	No	Yes	No	No		1	MLL	46,XX,t(6;11)(q27;q23)[20]	No		No	No	No	No	Not done	Not done	Unknown
TARGET-20-PARRMF-03A	TARGET-20-PARRMF	Female	Unknown	Unknown	9	Death without Remission	10	Dead	10	2007	2007	AAML0531	107.6		91	No	No	Unknown	No	No	No	No	No	No	No	No	No	No	No	No	No	No	No	No	No	No		1	MLL	46,XX,inv(11)(q23q25)[19]/46,XX[1]	No		No	No	No	No	Not done	Not done	Unknown
TARGET-20-PARRTH-14A	TARGET-20-PARRTH	Male	White	Not Hispanic or Latino	6510	Censored	2314	Alive	2314	2007	2014	AAML0531	33.2	25.5	19.8	No	No	M4	Unknown	Unknown	Unknown	Unknown	Unknown	Unknown	Unknown	Unknown	Unknown	Unknown	Unknown	Unknown	Unknown	Unknown	Unknown	Unknown	Unknown	Unknown			Unknown	Unknown	No		No	No	No	No	Not done	Not done	No
TARGET-20-PARRTH-09A	TARGET-20-PARRTH	Male	White	Not Hispanic or Latino	6510	Censored	2314	Alive	2314	2007	2014	AAML0531	33.2	25.5	19.8	No	No	M4	Unknown	Unknown	Unknown	Unknown	Unknown	Unknown	Unknown	Unknown	Unknown	Unknown	Unknown	Unknown	Unknown	Unknown	Unknown	Unknown	Unknown	Unknown			Unknown	Unknown	No		No	No	No	No	Not done	Not done	No
TARGET-20-PARRYL-14A	TARGET-20-PARRYL	Female	White	Hispanic or Latino	4764	Induction Failure	82	Alive	2325	2007	2014	AAML0531	46.2	76	2.6	No	No	M2	No	No	No	No	No	No	No	No	No	No	No	No	No	No	No	No	No	No		0	Normal	46,XX[20]	Yes	0.68	No	No	No	No	Not done	Not done	Yes
TARGET-20-PARRYL-09A	TARGET-20-PARRYL	Female	White	Hispanic or Latino	4764	Induction Failure	82	Alive	2325	2007	2014	AAML0531	46.2	76	2.6	No	No	M2	No	No	No	No	No	No	No	No	No	No	No	No	No	No	No	No	No	No		0	Normal	46,XX[20]	Yes	0.68	No	No	No	No	Not done	Not done	Yes
TARGET-20-PARSAA-03A	TARGET-20-PARSAA	Male	Other	Hispanic or Latino	736	Censored	2308	Alive	2308	2007	2014	AAML0531	14.5	26	18	No	Yes	M4	No	No	No	No	No	No	No	Yes	No	No	No	No	No	No	Yes	No	No	No		More than 6	inv(16)	46,XY,inv(16)(p13.1q22)[10]/78,<3N>,XYY,+4,+8,+15,inv(16)(p13.1q22),+17,+19,+21,+22[8]/46,XY[2]	No		No	No	No	No	No	No	Unknown
TARGET-20-PARSAA-14A	TARGET-20-PARSAA	Male	Other	Hispanic or Latino	736	Censored	2308	Alive	2308	2007	2014	AAML0531	14.5	26	18	No	Yes	M4	No	No	No	No	No	No	No	Yes	No	No	No	No	No	No	Yes	No	No	No		More than 6	inv(16)	46,XY,inv(16)(p13.1q22)[10]/78,<3N>,XYY,+4,+8,+15,inv(16)(p13.1q22),+17,+19,+21,+22[8]/46,XY[2]	No		No	No	No	No	No	No	Unknown
TARGET-20-PARSFK-04A	TARGET-20-PARSFK	Female	Other	Not Hispanic or Latino	710	Relapse	226	Alive	2451	2007	2014	AAML0531	123	23	53	No	No	NOS	No	No	No	No	No	No	No	No	No	No	No	No	No	No	No	No	No	No	der(3)inv(3)(p21q25)t(3;9)(p25;p12),der(9)t(3;9)(p25;p12)[EVI1-3q26- split by abnormality [cryptic ins(10;3)(q21;q26q26)]	3	Other	46,XX,der(3)inv(3)(p21q25)t(3;9)(p25;p12),der(9)t(3;9)(p25;p12),cryp ins(10;3)(q11.2;q26q26)[19]/46,XX[1].ish EVI1 sep	No		No	No	No	No	Not done	Not done	Yes
TARGET-20-PARSFK-14A	TARGET-20-PARSFK	Female	Other	Not Hispanic or Latino	710	Relapse	226	Alive	2451	2007	2014	AAML0531	123	23	53	No	No	NOS	No	No	No	No	No	No	No	No	No	No	No	No	No	No	No	No	No	No	der(3)inv(3)(p21q25)t(3;9)(p25;p12),der(9)t(3;9)(p25;p12)[EVI1-3q26- split by abnormality [cryptic ins(10;3)(q21;q26q26)]	3	Other	46,XX,der(3)inv(3)(p21q25)t(3;9)(p25;p12),der(9)t(3;9)(p25;p12),cryp ins(10;3)(q11.2;q26q26)[19]/46,XX[1].ish EVI1 sep	No		No	No	No	No	Not done	Not done	Yes
TARGET-20-PARSFK-09A	TARGET-20-PARSFK	Female	Other	Not Hispanic or Latino	710	Relapse	226	Alive	2451	2007	2014	AAML0531	123	23	53	No	No	NOS	No	No	No	No	No	No	No	No	No	No	No	No	No	No	No	No	No	No	der(3)inv(3)(p21q25)t(3;9)(p25;p12),der(9)t(3;9)(p25;p12)[EVI1-3q26- split by abnormality [cryptic ins(10;3)(q21;q26q26)]	3	Other	46,XX,der(3)inv(3)(p21q25)t(3;9)(p25;p12),der(9)t(3;9)(p25;p12),cryp ins(10;3)(q11.2;q26q26)[19]/46,XX[1].ish EVI1 sep	No		No	No	No	No	Not done	Not done	Yes
TARGET-20-PARSGE-14A	TARGET-20-PARSGE	Female	White	Not Hispanic or Latino	434	Censored	2355	Alive	2355	2007	2014	AAML0531	13.2	68	2	No	No	M4	No	No	No	No	No	No	No	No	No	No	No	No	No	No	No	No	No	No		0	Normal	46,XX[20]	No		No	No	No	No	Not done	Not done	Unknown
TARGET-20-PARSGE-03A	TARGET-20-PARSGE	Female	White	Not Hispanic or Latino	434	Censored	2355	Alive	2355	2007	2014	AAML0531	13.2	68	2	No	No	M4	No	No	No	No	No	No	No	No	No	No	No	No	No	No	No	No	No	No		0	Normal	46,XX[20]	No		No	No	No	No	Not done	Not done	Unknown
TARGET-20-PARSGS-09A	TARGET-20-PARSGS	Female	White	Not Hispanic or Latino	3843	Censored	2518	Alive	2518	2007	2014	AAML0531	86.5	85.5	90	No	No	M5	No	No	No	No	No	No	No	No	No	No	No	No	No	No	No	No	No	No		0	Normal	46,XX[20]	Yes	0.65	No	No	No	No	Not done	Not done	Yes
TARGET-20-PARSGS-14A	TARGET-20-PARSGS	Female	White	Not Hispanic or Latino	3843	Censored	2518	Alive	2518	2007	2014	AAML0531	86.5	85.5	90	No	No	M5	No	No	No	No	No	No	No	No	No	No	No	No	No	No	No	No	No	No		0	Normal	46,XX[20]	Yes	0.65	No	No	No	No	Not done	Not done	Yes
TARGET-20-PARSIN-14A	TARGET-20-PARSIN	Male	White	Not Hispanic or Latino	2015	Relapse	459	Dead	645	2007	2009	AAML0531	9.2		0	Yes	Yes	NOS	No	No	No	No	No	No	No	No	No	No	No	No	No	Yes	Yes	No	Yes	No	-Y,+3,der(7)t(1;7)(q21;q36),+8,+9,dup(17)(q21q25),add(18)(q22),+21,+mar,i(17)(q10)	More than 6	Other	50,X,- Y,+3,der(7)t(1;7)(q21;q36),+8,+9,dup(17)(q21q25),add(18)(q22),+21,+mar[10] /50,idem,-dup(17),i(17)(q10)[6]/46,XY[4]	No		No	No	No	No	Not done	Not done	No
TARGET-20-PARSIN-04A	TARGET-20-PARSIN	Male	White	Not Hispanic or Latino	2015	Relapse	459	Dead	645	2007	2009	AAML0531	9.2		0	Yes	Yes	NOS	No	No	No	No	No	No	No	No	No	No	No	No	No	Yes	Yes	No	Yes	No	-Y,+3,der(7)t(1;7)(q21;q36),+8,+9,dup(17)(q21q25),add(18)(q22),+21,+mar,i(17)(q10)	More than 6	Other	50,X,- Y,+3,der(7)t(1;7)(q21;q36),+8,+9,dup(17)(q21q25),add(18)(q22),+21,+mar[10] /50,idem,-dup(17),i(17)(q10)[6]/46,XY[4]	No		No	No	No	No	Not done	Not done	No
TARGET-20-PARSIN-09A	TARGET-20-PARSIN	Male	White	Not Hispanic or Latino	2015	Relapse	459	Dead	645	2007	2009	AAML0531	9.2		0	Yes	Yes	NOS	No	No	No	No	No	No	No	No	No	No	No	No	No	Yes	Yes	No	Yes	No	-Y,+3,der(7)t(1;7)(q21;q36),+8,+9,dup(17)(q21q25),add(18)(q22),+21,+mar,i(17)(q10)	More than 6	Other	50,X,- Y,+3,der(7)t(1;7)(q21;q36),+8,+9,dup(17)(q21q25),add(18)(q22),+21,+mar[10] /50,idem,-dup(17),i(17)(q10)[6]/46,XY[4]	No		No	No	No	No	Not done	Not done	No
TARGET-20-PARSRR-09A	TARGET-20-PARSRR	Male	White	Not Hispanic or Latino	3882	Induction Failure	190	Alive	2343	2007	2014	AAML0531	2.5	53	0	No	No	M2	No	No	No	No	No	No	No	No	No	No	No	No	No	No	No	No	No	No		0	Normal	46,XY[20]	No		No	No	No	No	Not done	Not done	No
TARGET-20-PARSXZ-03A	TARGET-20-PARSXZ	Female	White	Not Hispanic or Latino	1397	Death without Remission	8	Dead	8	2008	2008	AAML0531	526		93	Yes	Yes	Unknown	No	No	No	No	Yes	No	No	No	No	No	No	No	No	Yes	No	Yes	No	No		3	MLL	47,XX,t(4;9)(q31.3;p22),+8,t(9;11)(p22;q23)[20]	No		No	No	No	No	Not done	Not done	Unknown
TARGET-20-PARTBN-03A	TARGET-20-PARTBN	Male	White	Not Hispanic or Latino	1336	Censored	2457	Alive	2457	2008	2014	AAML0531	33.3	89	56	No	No	M2	No	Yes	No	No	No	No	No	No	No	No	Yes	No	No	No	No	No	No	No	del(9)(q13q32)	2	t(8;21)	46,XY,t(8;10;21)(q22;q11.2;q22),del(9)(q13q32)[20]	No		No	No	No	No	No	No	Unknown
TARGET-20-PARTST-09A	TARGET-20-PARTST	Male	White	Not Hispanic or Latino	1234	Censored	2379	Alive	2379	2008	2014	AAML0531	123.4	56	77	Yes	Yes	M2	No	Yes	No	No	No	No	No	No	No	No	No	No	No	Yes	No	No	No	No		2	t(8;21)	46,XY,t(8;21)(q22;q22)[3]/47,idem,+8[18]	No		No	No	No	No	No	No	Unknown
TARGET-20-PARTST-14A	TARGET-20-PARTST	Male	White	Not Hispanic or Latino	1234	Censored	2379	Alive	2379	2008	2014	AAML0531	123.4	56	77	Yes	Yes	M2	No	Yes	No	No	No	No	No	No	No	No	No	No	No	Yes	No	No	No	No		2	t(8;21)	46,XY,t(8;21)(q22;q22)[3]/47,idem,+8[18]	No		No	No	No	No	No	No	Unknown
TARGET-20-PARTST-09A	TARGET-20-PARTST	Male	White	Not Hispanic or Latino	1234	Censored	2379	Alive	2379	2008	2014	AAML0531	123.4	56	77	Yes	Yes	M2	No	Yes	No	No	No	No	No	No	No	No	No	No	No	Yes	No	No	No	No		2	t(8;21)	46,XY,t(8;21)(q22;q22)[3]/47,idem,+8[18]	No		No	No	No	No	No	No	Unknown
TARGET-20-PARTST-14A	TARGET-20-PARTST	Male	White	Not Hispanic or Latino	1234	Censored	2379	Alive	2379	2008	2014	AAML0531	123.4	56	77	Yes	Yes	M2	No	Yes	No	No	No	No	No	No	No	No	No	No	No	Yes	No	No	No	No		2	t(8;21)	46,XY,t(8;21)(q22;q22)[3]/47,idem,+8[18]	No		No	No	No	No	No	No	Unknown
TARGET-20-PARTVG-09A	TARGET-20-PARTVG	Male	Black or African American	Not Hispanic or Latino	196	Death	162	Dead	162	2008	2008	AAML0531	52.9	63	3	No	Yes	M5	No	No	No	No	No	No	No	No	No	No	No	No	No	No	No	No	No	No		1	MLL	46,XY,ins(11;10)(q23;p11.2p13)[17]/46,XY[3]	No		No	No	No	No	Not done	Not done	No
TARGET-20-PARTVG-14A	TARGET-20-PARTVG	Male	Black or African American	Not Hispanic or Latino	196	Death	162	Dead	162	2008	2008	AAML0531	52.9	63	3	No	Yes	M5	No	No	No	No	No	No	No	No	No	No	No	No	No	No	No	No	No	No		1	MLL	46,XY,ins(11;10)(q23;p11.2p13)[17]/46,XY[3]	No		No	No	No	No	Not done	Not done	No
TARGET-20-PARTWN-09A	TARGET-20-PARTWN	Female	White	Not Hispanic or Latino	3559	Censored	2321	Alive	2321	2008	2014	AAML0531	64.7	83	49	No	No	M4	No	No	No	No	No	No	No	Yes	No	No	No	No	No	No	No	No	No	No		1	inv(16)	46,XX,inv(16)(p13.1q22)[26]	No		No	No	No	No	No	No	No
TARGET-20-PARTWN-14A	TARGET-20-PARTWN	Female	White	Not Hispanic or Latino	3559	Censored	2321	Alive	2321	2008	2014	AAML0531	64.7	83	49	No	No	M4	No	No	No	No	No	No	No	Yes	No	No	No	No	No	No	No	No	No	No		1	inv(16)	46,XX,inv(16)(p13.1q22)[26]	No		No	No	No	No	No	No	No
TARGET-20-PARTXH-09A	TARGET-20-PARTXH	Male	White	Hispanic or Latino	3386	Censored	2330	Alive	2330	2008	2014	AAML0531	192.9	52	69	No	No	M2	No	No	No	No	No	No	No	No	No	No	No	No	No	No	No	No	No	No		1	Other	46,XY,del(6)(q15q22)[4]/46,XY[17]	No		No	No	Yes	No	Not done	Not done	Yes
TARGET-20-PARTXH-14A	TARGET-20-PARTXH	Male	White	Hispanic or Latino	3386	Censored	2330	Alive	2330	2008	2014	AAML0531	192.9	52	69	No	No	M2	No	No	No	No	No	No	No	No	No	No	No	No	No	No	No	No	No	No		1	Other	46,XY,del(6)(q15q22)[4]/46,XY[17]	No		No	No	Yes	No	Not done	Not done	Yes
TARGET-20-PARTXH-09A	TARGET-20-PARTXH	Male	White	Hispanic or Latino	3386	Censored	2330	Alive	2330	2008	2014	AAML0531	192.9	52	69	No	No	M2	No	No	No	No	No	No	No	No	No	No	No	No	No	No	No	No	No	No		1	Other	46,XY,del(6)(q15q22)[4]/46,XY[17]	No		No	No	Yes	No	Not done	Not done	Yes
TARGET-20-PARTXH-14A	TARGET-20-PARTXH	Male	White	Hispanic or Latino	3386	Censored	2330	Alive	2330	2008	2014	AAML0531	192.9	52	69	No	No	M2	No	No	No	No	No	No	No	No	No	No	No	No	No	No	No	No	No	No		1	Other	46,XY,del(6)(q15q22)[4]/46,XY[17]	No		No	No	Yes	No	Not done	Not done	Yes
TARGET-20-PARTYK-03A	TARGET-20-PARTYK	Male	Unknown	Not Hispanic or Latino	1967	Censored	2437	Alive	2437	2008	2014	AAML0531	18.6	96	89	No	No	Unknown	No	No	No	No	No	No	No	No	No	No	No	No	No	No	No	No	No	No		0	Normal	46,XY[30]	No		No	Yes	No	No	Not done	Not done	No
TARGET-20-PARTYK-09A	TARGET-20-PARTYK	Male	Unknown	Not Hispanic or Latino	1967	Censored	2437	Alive	2437	2008	2014	AAML0531	18.6	96	89	No	No	Unknown	No	No	No	No	No	No	No	No	No	No	No	No	No	No	No	No	No	No		0	Normal	46,XY[30]	No		No	Yes	No	No	Not done	Not done	No
TARGET-20-PARTYK-14A	TARGET-20-PARTYK	Male	Unknown	Not Hispanic or Latino	1967	Censored	2437	Alive	2437	2008	2014	AAML0531	18.6	96	89	No	No	Unknown	No	No	No	No	No	No	No	No	No	No	No	No	No	No	No	No	No	No		0	Normal	46,XY[30]	No		No	Yes	No	No	Not done	Not done	No
TARGET-20-PARTYK-03A	TARGET-20-PARTYK	Male	Unknown	Not Hispanic or Latino	1967	Censored	2437	Alive	2437	2008	2014	AAML0531	18.6	96	89	No	No	Unknown	No	No	No	No	No	No	No	No	No	No	No	No	No	No	No	No	No	No		0	Normal	46,XY[30]	No		No	Yes	No	No	Not done	Not done	No
TARGET-20-PARTYK-09A	TARGET-20-PARTYK	Male	Unknown	Not Hispanic or Latino	1967	Censored	2437	Alive	2437	2008	2014	AAML0531	18.6	96	89	No	No	Unknown	No	No	No	No	No	No	No	No	No	No	No	No	No	No	No	No	No	No		0	Normal	46,XY[30]	No		No	Yes	No	No	Not done	Not done	No
TARGET-20-PARTYK-14A	TARGET-20-PARTYK	Male	Unknown	Not Hispanic or Latino	1967	Censored	2437	Alive	2437	2008	2014	AAML0531	18.6	96	89	No	No	Unknown	No	No	No	No	No	No	No	No	No	No	No	No	No	No	No	No	No	No		0	Normal	46,XY[30]	No		No	Yes	No	No	Not done	Not done	No
TARGET-20-PARTYV-14A	TARGET-20-PARTYV	Male	White	Hispanic or Latino	1636	Censored	406	Alive	406	2008	2009	AAML0531	93.9	80	64	No	No	M1	No	No	No	No	No	No	No	No	No	No	No	No	No	No	No	No	No	No		0	Normal	46,XY[20]	Yes	0.75	No	No	Yes	Yes	Not done	Not done	No
TARGET-20-PARTYV-09A	TARGET-20-PARTYV	Male	White	Hispanic or Latino	1636	Censored	406	Alive	406	2008	2009	AAML0531	93.9	80	64	No	No	M1	No	No	No	No	No	No	No	No	No	No	No	No	No	No	No	No	No	No		0	Normal	46,XY[20]	Yes	0.75	No	No	Yes	Yes	Not done	Not done	No
TARGET-20-PARTYV-14A	TARGET-20-PARTYV	Male	White	Hispanic or Latino	1636	Censored	406	Alive	406	2008	2009	AAML0531	93.9	80	64	No	No	M1	No	No	No	No	No	No	No	No	No	No	No	No	No	No	No	No	No	No		0	Normal	46,XY[20]	Yes	0.75	No	No	Yes	Yes	Not done	Not done	No
TARGET-20-PARTYV-09A	TARGET-20-PARTYV	Male	White	Hispanic or Latino	1636	Censored	406	Alive	406	2008	2009	AAML0531	93.9	80	64	No	No	M1	No	No	No	No	No	No	No	No	No	No	No	No	No	No	No	No	No	No		0	Normal	46,XY[20]	Yes	0.75	No	No	Yes	Yes	Not done	Not done	No
TARGET-20-PARUAD-09A	TARGET-20-PARUAD	Female	White	Not Hispanic or Latino	3163	Censored	2330	Alive	2330	2008	2014	AAML0531	7	80	48	Yes	No	M4	No	No	No	No	No	No	No	Yes	No	No	No	No	No	No	No	No	No	No		2	inv(16)	46,XX,inv(16)(p13.1q22)[18]/46,sl,der(18)t(11;18)(q13;q23)[3]/46,XX[1]	No		Yes	No	No	No	No	No	No
TARGET-20-PARUAD-14A	TARGET-20-PARUAD	Female	White	Not Hispanic or Latino	3163	Censored	2330	Alive	2330	2008	2014	AAML0531	7	80	48	Yes	No	M4	No	No	No	No	No	No	No	Yes	No	No	No	No	No	No	No	No	No	No		2	inv(16)	46,XX,inv(16)(p13.1q22)[18]/46,sl,der(18)t(11;18)(q13;q23)[3]/46,XX[1]	No		Yes	No	No	No	No	No	No
TARGET-20-PARUBE-09A	TARGET-20-PARUBE	Female	White	Not Hispanic or Latino	390	Relapse	260	Dead	264	2008	2008	AAML0531	20.1	85	43	Yes	No	M5	No	No	No	No	No	Yes	No	No	No	No	No	No	No	Yes	No	Yes	No	No	+20,i(q)	4	MLL	46,XX,der(10)t(10;11)(p12;q13)inv(11)(q13q23),der(11)t(10;11)(p12;q13)[14]/46,idem,i(8)(q10)[2]/47,idem,+8[2]/48,idem,+8,+20[2]	No		No	No	No	No	Not done	Not done	No
TARGET-20-PARUBE-14A	TARGET-20-PARUBE	Female	White	Not Hispanic or Latino	390	Relapse	260	Dead	264	2008	2008	AAML0531	20.1	85	43	Yes	No	M5	No	No	No	No	No	Yes	No	No	No	No	No	No	No	Yes	No	Yes	No	No	+20,i(q)	4	MLL	46,XX,der(10)t(10;11)(p12;q13)inv(11)(q13q23),der(11)t(10;11)(p12;q13)[14]/46,idem,i(8)(q10)[2]/47,idem,+8[2]/48,idem,+8,+20[2]	No		No	No	No	No	Not done	Not done	No
TARGET-20-PARUEX-09A	TARGET-20-PARUEX	Female	White	Not Hispanic or Latino	5972	Censored	2499	Alive	2499	2008	2014	AAML0531	28.5	69	32	No	No	M2	No	No	No	No	No	No	No	No	No	No	No	No	No	No	No	No	No	No		0	Normal	46,XX[20]	Yes	0.18	No	Yes	No	No	Not done	Not done	Unknown
TARGET-20-PARUEX-14A	TARGET-20-PARUEX	Female	White	Not Hispanic or Latino	5972	Censored	2499	Alive	2499	2008	2014	AAML0531	28.5	69	32	No	No	M2	No	No	No	No	No	No	No	No	No	No	No	No	No	No	No	No	No	No		0	Normal	46,XX[20]	Yes	0.18	No	Yes	No	No	Not done	Not done	Unknown
TARGET-20-PARURW-09A	TARGET-20-PARURW	Male	Other	Hispanic or Latino	3853	Censored	2283	Alive	2283	2008	2014	AAML0531	11.8	42.5	55	No	No	M2	No	Yes	No	No	No	No	No	No	No	No	No	No	No	No	No	No	No	No		1	t(8;21)	46,XY,t(8;21)(q22;q22)[20]	No		No	No	No	No	No	No	No
TARGET-20-PARURW-14A	TARGET-20-PARURW	Male	Other	Hispanic or Latino	3853	Censored	2283	Alive	2283	2008	2014	AAML0531	11.8	42.5	55	No	No	M2	No	Yes	No	No	No	No	No	No	No	No	No	No	No	No	No	No	No	No		1	t(8;21)	46,XY,t(8;21)(q22;q22)[20]	No		No	No	No	No	No	No	No
TARGET-20-PARURW-09A	TARGET-20-PARURW	Male	Other	Hispanic or Latino	3853	Censored	2283	Alive	2283	2008	2014	AAML0531	11.8	42.5	55	No	No	M2	No	Yes	No	No	No	No	No	No	No	No	No	No	No	No	No	No	No	No		1	t(8;21)	46,XY,t(8;21)(q22;q22)[20]	No		No	No	No	No	No	No	No
TARGET-20-PARURW-14A	TARGET-20-PARURW	Male	Other	Hispanic or Latino	3853	Censored	2283	Alive	2283	2008	2014	AAML0531	11.8	42.5	55	No	No	M2	No	Yes	No	No	No	No	No	No	No	No	No	No	No	No	No	No	No	No		1	t(8;21)	46,XY,t(8;21)(q22;q22)[20]	No		No	No	No	No	No	No	No
TARGET-20-PARURX-09A	TARGET-20-PARURX	Female	White	Not Hispanic or Latino	6723	Death	204	Dead	204	2008	2008	AAML0531	4.3	35	19	No	No	NOS	No	No	No	No	No	No	No	No	No	No	No	No	No	Yes	No	No	No	No		1	Other	47,XX,+8[15]/46,XX[5]	No		No	No	No	No	Not done	Not done	Yes
TARGET-20-PARURX-14A	TARGET-20-PARURX	Female	White	Not Hispanic or Latino	6723	Death	204	Dead	204	2008	2008	AAML0531	4.3	35	19	No	No	NOS	No	No	No	No	No	No	No	No	No	No	No	No	No	Yes	No	No	No	No		1	Other	47,XX,+8[15]/46,XX[5]	No		No	No	No	No	Not done	Not done	Yes
TARGET-20-PARUSN-09A	TARGET-20-PARUSN	Female	White	Not Hispanic or Latino	3816	Relapse	289	Alive	2459	2008	2014	AAML0531	160.7	78	31	No	No	M4	No	No	No	No	No	No	No	Yes	No	Yes	No	No	No	No	No	No	No	No	add(5)(q33). [Not 5q deletion!]	3	inv(16)	46,XX,add(5)(q33),del(7)(q22),inv(16)(p13.1q22)[19]/46,XX[1]	No		No	No	No	No	No	No	No
TARGET-20-PARUSN-14A	TARGET-20-PARUSN	Female	White	Not Hispanic or Latino	3816	Relapse	289	Alive	2459	2008	2014	AAML0531	160.7	78	31	No	No	M4	No	No	No	No	No	No	No	Yes	No	Yes	No	No	No	No	No	No	No	No	add(5)(q33). [Not 5q deletion!]	3	inv(16)	46,XX,add(5)(q33),del(7)(q22),inv(16)(p13.1q22)[19]/46,XX[1]	No		No	No	No	No	No	No	No
TARGET-20-PARUXJ-14A	TARGET-20-PARUXJ	Female	White	Not Hispanic or Latino	2122	Censored	2026	Alive	2026	2008	2013	AAML0531	95.7	91	56	No	Yes	M5	No	No	No	No	No	Yes	No	No	No	No	No	No	No	No	No	Yes	No	No		1	MLL	46,XX,t(10;11)(p11.2;q23)[20]	No		No	No	No	No	Not done	Not done	No
TARGET-20-PARUXJ-09A	TARGET-20-PARUXJ	Female	White	Not Hispanic or Latino	2122	Censored	2026	Alive	2026	2008	2013	AAML0531	95.7	91	56	No	Yes	M5	No	No	No	No	No	Yes	No	No	No	No	No	No	No	No	No	Yes	No	No		1	MLL	46,XX,t(10;11)(p11.2;q23)[20]	No		No	No	No	No	Not done	Not done	No
TARGET-20-PARUZS-14A	TARGET-20-PARUZS	Female	Black or African American	Not Hispanic or Latino	211	Induction Failure	77	Dead	332	2008	2009	AAML0531	28.2	20	8	No	No	M7	No	No	No	No	No	No	No	No	No	No	No	No	No	No	No	No	No	No		0	Normal	46,XX[20]	No		No	No	No	No	Not done	Not done	Unknown
TARGET-20-PARUZS-03A	TARGET-20-PARUZS	Female	Black or African American	Not Hispanic or Latino	211	Induction Failure	77	Dead	332	2008	2009	AAML0531	28.2	20	8	No	No	M7	No	No	No	No	No	No	No	No	No	No	No	No	No	No	No	No	No	No		0	Normal	46,XX[20]	No		No	No	No	No	Not done	Not done	Unknown
TARGET-20-PARVAF-09A	TARGET-20-PARVAF	Female	Black or African American	Not Hispanic or Latino	1233	Censored	1847	Alive	1847	2008	2013	AAML0531	19.4	41	5	No	No	Unknown	No	No	No	No	No	No	No	No	Yes	No	No	No	No	No	No	No	No	No	add(6)(q23), add(9)(p13),-10,add(10)(p13),+mar	6	Other	46,XX,del(5)(q31q35),add(6)(q23), add(9)(p13),-10,add(10)(p13),+mar[2]/46,XX[18]	No		No	No	No	No	Not done	Not done	No
TARGET-20-PARVAF-14A	TARGET-20-PARVAF	Female	Black or African American	Not Hispanic or Latino	1233	Censored	1847	Alive	1847	2008	2013	AAML0531	19.4	41	5	No	No	Unknown	No	No	No	No	No	No	No	No	Yes	No	No	No	No	No	No	No	No	No	add(6)(q23), add(9)(p13),-10,add(10)(p13),+mar	6	Other	46,XX,del(5)(q31q35),add(6)(q23), add(9)(p13),-10,add(10)(p13),+mar[2]/46,XX[18]	No		No	No	No	No	Not done	Not done	No
TARGET-20-PARVLH-14A	TARGET-20-PARVLH	Female	White	Hispanic or Latino	499	Censored	2285	Alive	2285	2008	2014	AAML0531	169.4	69	94	No	No	NOS	No	No	No	No	No	No	No	No	No	No	No	No	No	No	No	No	No	No	+2,+6,+10,+19,+22	5	Other	51,XX,+2,+6,+10,+19,+22[20]	No		No	No	No	No	Not done	Not done	Yes
TARGET-20-PARVLH-09A	TARGET-20-PARVLH	Female	White	Hispanic or Latino	499	Censored	2285	Alive	2285	2008	2014	AAML0531	169.4	69	94	No	No	NOS	No	No	No	No	No	No	No	No	No	No	No	No	No	No	No	No	No	No	+2,+6,+10,+19,+22	5	Other	51,XX,+2,+6,+10,+19,+22[20]	No		No	No	No	No	Not done	Not done	Yes
TARGET-20-PARVSF-09A	TARGET-20-PARVSF	Male	White	Not Hispanic or Latino	2330	Relapse	221	Alive	2192	2008	2014	AAML0531	86.9	46.5	18.5	No	No	M6	No	No	No	No	No	No	No	No	No	No	No	No	No	No	No	No	No	No		0	Normal	46,XY[20]	No		No	No	No	Yes	Not done	Not done	Unknown
TARGET-20-PARVSF-14A	TARGET-20-PARVSF	Male	White	Not Hispanic or Latino	2330	Relapse	221	Alive	2192	2008	2014	AAML0531	86.9	46.5	18.5	No	No	M6	No	No	No	No	No	No	No	No	No	No	No	No	No	No	No	No	No	No		0	Normal	46,XY[20]	No		No	No	No	Yes	Not done	Not done	Unknown
TARGET-20-PARVSF-09A	TARGET-20-PARVSF	Male	White	Not Hispanic or Latino	2330	Relapse	221	Alive	2192	2008	2014	AAML0531	86.9	46.5	18.5	No	No	M6	No	No	No	No	No	No	No	No	No	No	No	No	No	No	No	No	No	No		0	Normal	46,XY[20]	No		No	No	No	Yes	Not done	Not done	Unknown
TARGET-20-PARVSF-14A	TARGET-20-PARVSF	Male	White	Not Hispanic or Latino	2330	Relapse	221	Alive	2192	2008	2014	AAML0531	86.9	46.5	18.5	No	No	M6	No	No	No	No	No	No	No	No	No	No	No	No	No	No	No	No	No	No		0	Normal	46,XY[20]	No		No	No	No	Yes	Not done	Not done	Unknown
TARGET-20-PARVSX-14A	TARGET-20-PARVSX	Female	White	Not Hispanic or Latino	337	Relapse	100	Alive	2265	2008	2014	AAML0531	81.2	88.4	33	No	No	M5	No	No	No	No	Yes	No	No	No	No	No	No	No	No	No	No	Yes	No	No		1	MLL	46,XX,t(9;11)(p22;q23)[20]	No		No	No	No	No	Not done	Not done	No
TARGET-20-PARVSX-03A	TARGET-20-PARVSX	Female	White	Not Hispanic or Latino	337	Relapse	100	Alive	2265	2008	2014	AAML0531	81.2	88.4	33	No	No	M5	No	No	No	No	Yes	No	No	No	No	No	No	No	No	No	No	Yes	No	No		1	MLL	46,XX,t(9;11)(p22;q23)[20]	No		No	No	No	No	Not done	Not done	No
TARGET-20-PARVTI-09A	TARGET-20-PARVTI	Male	White	Not Hispanic or Latino	4469	Censored	361	Alive	361	2008	2009	AAML0531	26.8	43	18	No	No	M4	No	No	No	No	No	No	No	Yes	No	No	No	No	No	Yes	No	No	No	No	9	3	inv(16)	48,XY,+8,+9,inv(16)(p13.1q22)[18]/46,XY[2]	No		No	No	No	No	No	No	No
TARGET-20-PARVTI-14A	TARGET-20-PARVTI	Male	White	Not Hispanic or Latino	4469	Censored	361	Alive	361	2008	2009	AAML0531	26.8	43	18	No	No	M4	No	No	No	No	No	No	No	Yes	No	No	No	No	No	Yes	No	No	No	No	9	3	inv(16)	48,XY,+8,+9,inv(16)(p13.1q22)[18]/46,XY[2]	No		No	No	No	No	No	No	No
TARGET-20-PARVUC-03A	TARGET-20-PARVUC	Female	White	Hispanic or Latino	155	Censored	1343	Alive	1343	2008	2011	AAML0531	190.9	57	11	No	No	M2	No	No	No	No	No	No	No	No	No	No	No	No	No	No	No	No	No	No		1	MLL	46,XX,cryp ins(X;11)(q26;q23q23)[20]	No		No	No	No	No	Not done	Not done	Yes
TARGET-20-PARVUC-14A	TARGET-20-PARVUC	Female	White	Hispanic or Latino	155	Censored	1343	Alive	1343	2008	2011	AAML0531	190.9	57	11	No	No	M2	No	No	No	No	No	No	No	No	No	No	No	No	No	No	No	No	No	No		1	MLL	46,XX,cryp ins(X;11)(q26;q23q23)[20]	No		No	No	No	No	Not done	Not done	Yes
TARGET-20-PARVXT-14A	TARGET-20-PARVXT	Female	White	Hispanic or Latino	3133	Censored	2311	Alive	2311	2008	2014	AAML0531	30	50	36	No	No	M2	No	Yes	No	No	No	No	No	No	No	No	Yes	No	No	No	No	No	No	Yes	-X,del(9)(q13q32)	3	t(8;21)	45,X,-X,t(8;21)(q22;q22),del(9)(q13q32)[20]	No		No	No	No	No	No	No	No
TARGET-20-PARVXT-09A	TARGET-20-PARVXT	Female	White	Hispanic or Latino	3133	Censored	2311	Alive	2311	2008	2014	AAML0531	30	50	36	No	No	M2	No	Yes	No	No	No	No	No	No	No	No	Yes	No	No	No	No	No	No	Yes	-X,del(9)(q13q32)	3	t(8;21)	45,X,-X,t(8;21)(q22;q22),del(9)(q13q32)[20]	No		No	No	No	No	No	No	No
TARGET-20-PARVZU-03A	TARGET-20-PARVZU	Female	White	Not Hispanic or Latino	223	Induction Failure	78	Alive	1745	2008	2012	AAML0531	168		80	No	No	Unknown	No	No	No	No	No	No	No	No	No	No	No	No	No	No	No	No	No	No		1	MLL	46,XX,t(4;11)(p11.2;q23)[10]/46,XX[10]	No		Yes	No	No	No	Not done	Not done	No
TARGET-20-PARVZU-14A	TARGET-20-PARVZU	Female	White	Not Hispanic or Latino	223	Induction Failure	78	Alive	1745	2008	2012	AAML0531	168		80	No	No	Unknown	No	No	No	No	No	No	No	No	No	No	No	No	No	No	No	No	No	No		1	MLL	46,XX,t(4;11)(p11.2;q23)[10]/46,XX[10]	No		Yes	No	No	No	Not done	Not done	No
TARGET-20-PARWCG-09A	TARGET-20-PARWCG	Female	White	Not Hispanic or Latino	8693	Censored	2394	Alive	2394	2008	2014	AAML0531	1.7	35	23	No	No	M2	No	No	No	No	No	No	No	No	No	No	No	No	No	No	No	No	No	No	t(16;21)(p11.2;q22)	1	Other	46,XX,t(16;21)(p11.2;q22)[13]/46,XX[7]	No		No	No	No	No	Not done	Not done	No
TARGET-20-PARWCG-14A	TARGET-20-PARWCG	Female	White	Not Hispanic or Latino	8693	Censored	2394	Alive	2394	2008	2014	AAML0531	1.7	35	23	No	No	M2	No	No	No	No	No	No	No	No	No	No	No	No	No	No	No	No	No	No	t(16;21)(p11.2;q22)	1	Other	46,XX,t(16;21)(p11.2;q22)[13]/46,XX[7]	No		No	No	No	No	Not done	Not done	No
TARGET-20-PARWNS-09A	TARGET-20-PARWNS	Male	White	Not Hispanic or Latino	2976	Censored	2324	Alive	2324	2008	2014	AAML0531	5.7	2	0	No	No	Unknown	No	No	No	No	No	No	No	No	No	No	No	No	No	No	No	No	No	No		0	Normal	46,XY[20]	No		No	No	No	No	Not done	Not done	Unknown
TARGET-20-PARWWW-03A	TARGET-20-PARWWW	Male	White	Not Hispanic or Latino	6079	Censored	801	Alive	801	2008	2010	AAML0531	9.6	46	16	No	No	M2	No	Yes	No	No	No	No	No	No	No	No	No	No	No	No	No	No	No	No		1	t(8;21)	46,XY,t(8;21)(q22;q22)[46]/46,XY[4]	No		No	No	No	No	No	No	No
TARGET-20-PARWWW-14A	TARGET-20-PARWWW	Male	White	Not Hispanic or Latino	6079	Censored	801	Alive	801	2008	2010	AAML0531	9.6	46	16	No	No	M2	No	Yes	No	No	No	No	No	No	No	No	No	No	No	No	No	No	No	No		1	t(8;21)	46,XY,t(8;21)(q22;q22)[46]/46,XY[4]	No		No	No	No	No	No	No	No
TARGET-20-PARXBT-03A	TARGET-20-PARXBT	Male	White	Not Hispanic or Latino	3381	Censored	2246	Alive	2246	2008	2014	AAML0531	34.9	68	68	No	No	M4	No	No	No	No	No	No	No	Yes	No	No	No	No	No	No	No	No	No	No		1	inv(16)	46,XY,inv(16)(p13.1q22)[20]	No		No	No	No	No	No	No	No
TARGET-20-PARXBT-14A	TARGET-20-PARXBT	Male	White	Not Hispanic or Latino	3381	Censored	2246	Alive	2246	2008	2014	AAML0531	34.9	68	68	No	No	M4	No	No	No	No	No	No	No	Yes	No	No	No	No	No	No	No	No	No	No		1	inv(16)	46,XY,inv(16)(p13.1q22)[20]	No		No	No	No	No	No	No	No
TARGET-20-PARXBT-09A	TARGET-20-PARXBT	Male	White	Not Hispanic or Latino	3381	Censored	2246	Alive	2246	2008	2014	AAML0531	34.9	68	68	No	No	M4	No	No	No	No	No	No	No	Yes	No	No	No	No	No	No	No	No	No	No		1	inv(16)	46,XY,inv(16)(p13.1q22)[20]	No		No	No	No	No	No	No	No
TARGET-20-PARXBT-03A	TARGET-20-PARXBT	Male	White	Not Hispanic or Latino	3381	Censored	2246	Alive	2246	2008	2014	AAML0531	34.9	68	68	No	No	M4	No	No	No	No	No	No	No	Yes	No	No	No	No	No	No	No	No	No	No		1	inv(16)	46,XY,inv(16)(p13.1q22)[20]	No		No	No	No	No	No	No	No
TARGET-20-PARXBT-14A	TARGET-20-PARXBT	Male	White	Not Hispanic or Latino	3381	Censored	2246	Alive	2246	2008	2014	AAML0531	34.9	68	68	No	No	M4	No	No	No	No	No	No	No	Yes	No	No	No	No	No	No	No	No	No	No		1	inv(16)	46,XY,inv(16)(p13.1q22)[20]	No		No	No	No	No	No	No	No
TARGET-20-PARXBT-09A	TARGET-20-PARXBT	Male	White	Not Hispanic or Latino	3381	Censored	2246	Alive	2246	2008	2014	AAML0531	34.9	68	68	No	No	M4	No	No	No	No	No	No	No	Yes	No	No	No	No	No	No	No	No	No	No		1	inv(16)	46,XY,inv(16)(p13.1q22)[20]	No		No	No	No	No	No	No	No
TARGET-20-PARXCG-09A	TARGET-20-PARXCG	Male	Other	Not Hispanic or Latino	4934	Censored	2272	Alive	2272	2008	2014	AAML0531	205	87	94	No	No	M1	No	No	No	No	No	No	No	No	No	No	No	No	No	No	No	No	No	No		0	Normal	46,XY[21]	Yes	0.14	No	No	Yes	No	Not done	Not done	No
TARGET-20-PARXCG-14A	TARGET-20-PARXCG	Male	Other	Not Hispanic or Latino	4934	Censored	2272	Alive	2272	2008	2014	AAML0531	205	87	94	No	No	M1	No	No	No	No	No	No	No	No	No	No	No	No	No	No	No	No	No	No		0	Normal	46,XY[21]	Yes	0.14	No	No	Yes	No	Not done	Not done	No
TARGET-20-PARXCG-09A	TARGET-20-PARXCG	Male	Other	Not Hispanic or Latino	4934	Censored	2272	Alive	2272	2008	2014	AAML0531	205	87	94	No	No	M1	No	No	No	No	No	No	No	No	No	No	No	No	No	No	No	No	No	No		0	Normal	46,XY[21]	Yes	0.14	No	No	Yes	No	Not done	Not done	No
TARGET-20-PARXCG-14A	TARGET-20-PARXCG	Male	Other	Not Hispanic or Latino	4934	Censored	2272	Alive	2272	2008	2014	AAML0531	205	87	94	No	No	M1	No	No	No	No	No	No	No	No	No	No	No	No	No	No	No	No	No	No		0	Normal	46,XY[21]	Yes	0.14	No	No	Yes	No	Not done	Not done	No
TARGET-20-PARXDI-03A	TARGET-20-PARXDI	Male	White	Not Hispanic or Latino	5894	Censored	1758	Alive	1758	2008	2013	AAML0531	61.2	75	30	No	No	M2	No	Yes	No	No	No	No	No	No	No	No	No	No	No	No	No	No	Yes	No	-Y, add(7q)	3	t(8;21)	45,X,-Y,add(7)(q22),t(8;21)(q22;q22)[21]	No		No	No	No	No	No	No	No
TARGET-20-PARXDI-14A	TARGET-20-PARXDI	Male	White	Not Hispanic or Latino	5894	Censored	1758	Alive	1758	2008	2013	AAML0531	61.2	75	30	No	No	M2	No	Yes	No	No	No	No	No	No	No	No	No	No	No	No	No	No	Yes	No	-Y, add(7q)	3	t(8;21)	45,X,-Y,add(7)(q22),t(8;21)(q22;q22)[21]	No		No	No	No	No	No	No	No
TARGET-20-PARXDI-09A	TARGET-20-PARXDI	Male	White	Not Hispanic or Latino	5894	Censored	1758	Alive	1758	2008	2013	AAML0531	61.2	75	30	No	No	M2	No	Yes	No	No	No	No	No	No	No	No	No	No	No	No	No	No	Yes	No	-Y, add(7q)	3	t(8;21)	45,X,-Y,add(7)(q22),t(8;21)(q22;q22)[21]	No		No	No	No	No	No	No	No
TARGET-20-PARXEC-14A	TARGET-20-PARXEC	Male	White	Not Hispanic or Latino	639	Censored	2265	Alive	2265	2008	2014	AAML0531	117.2	92	56	No	No	M5	No	No	No	No	Yes	No	No	No	No	No	No	No	No	No	No	Yes	No	No		1	MLL	46,XY,t(9;11)(p22;q23)[20]	Yes	0.49	No	No	No	No	Not done	Not done	No
TARGET-20-PARXEC-09A	TARGET-20-PARXEC	Male	White	Not Hispanic or Latino	639	Censored	2265	Alive	2265	2008	2014	AAML0531	117.2	92	56	No	No	M5	No	No	No	No	Yes	No	No	No	No	No	No	No	No	No	No	Yes	No	No		1	MLL	46,XY,t(9;11)(p22;q23)[20]	Yes	0.49	No	No	No	No	Not done	Not done	No
TARGET-20-PARXEC-14A	TARGET-20-PARXEC	Male	White	Not Hispanic or Latino	639	Censored	2265	Alive	2265	2008	2014	AAML0531	117.2	92	56	No	No	M5	No	No	No	No	Yes	No	No	No	No	No	No	No	No	No	No	Yes	No	No		1	MLL	46,XY,t(9;11)(p22;q23)[20]	Yes	0.49	No	No	No	No	Not done	Not done	No
TARGET-20-PARXEC-09A	TARGET-20-PARXEC	Male	White	Not Hispanic or Latino	639	Censored	2265	Alive	2265	2008	2014	AAML0531	117.2	92	56	No	No	M5	No	No	No	No	Yes	No	No	No	No	No	No	No	No	No	No	Yes	No	No		1	MLL	46,XY,t(9;11)(p22;q23)[20]	Yes	0.49	No	No	No	No	Not done	Not done	No
TARGET-20-PARXJW-03A	TARGET-20-PARXJW	Male	White	Not Hispanic or Latino	4676	Death	84	Dead	84	2008	2008	AAML0531	8.5	75	58	No	No	M2	No	Yes	No	No	No	No	No	No	No	No	No	No	No	No	No	No	Yes	No	add(15)(p11.2)	3	t(8;21)	45,X,-Y,t(8;21)(q22;q22)[10]/45,idem,add(15)(p11.2)[5]/46,XY[5]	No		No	No	No	No	No	Yes	No
TARGET-20-PARXJW-14A	TARGET-20-PARXJW	Male	White	Not Hispanic or Latino	4676	Death	84	Dead	84	2008	2008	AAML0531	8.5	75	58	No	No	M2	No	Yes	No	No	No	No	No	No	No	No	No	No	No	No	No	No	Yes	No	add(15)(p11.2)	3	t(8;21)	45,X,-Y,t(8;21)(q22;q22)[10]/45,idem,add(15)(p11.2)[5]/46,XY[5]	No		No	No	No	No	No	Yes	No
TARGET-20-PARXJW-09A	TARGET-20-PARXJW	Male	White	Not Hispanic or Latino	4676	Death	84	Dead	84	2008	2008	AAML0531	8.5	75	58	No	No	M2	No	Yes	No	No	No	No	No	No	No	No	No	No	No	No	No	No	Yes	No	add(15)(p11.2)	3	t(8;21)	45,X,-Y,t(8;21)(q22;q22)[10]/45,idem,add(15)(p11.2)[5]/46,XY[5]	No		No	No	No	No	No	Yes	No
TARGET-20-PARXNP-03A	TARGET-20-PARXNP	Male	White	Not Hispanic or Latino	6737	Censored	1799	Alive	1799	2008	2013	AAML0531	49.6	20	41	No	No	Unknown	No	No	No	No	No	No	No	Yes	No	No	No	No	No	No	No	No	No	No		1	inv(16)	46,XY,inv(16)(p13.1q22)[18]/46,XY[2]	No		No	No	No	No	No	No	No
TARGET-20-PARXNP-14A	TARGET-20-PARXNP	Male	White	Not Hispanic or Latino	6737	Censored	1799	Alive	1799	2008	2013	AAML0531	49.6	20	41	No	No	Unknown	No	No	No	No	No	No	No	Yes	No	No	No	No	No	No	No	No	No	No		1	inv(16)	46,XY,inv(16)(p13.1q22)[18]/46,XY[2]	No		No	No	No	No	No	No	No
TARGET-20-PARXVI-14A	TARGET-20-PARXVI	Male	White	Not Hispanic or Latino	4151	Censored	2447	Alive	2447	2008	2014	AAML0531	70.6	90	81	No	No	M4	No	No	No	No	No	No	No	No	No	No	No	No	No	No	No	No	No	No		0	Normal	46,XY[20]	Yes	0.71	No	No	No	No	Not done	Not done	Unknown
TARGET-20-PARXVI-09A	TARGET-20-PARXVI	Male	White	Not Hispanic or Latino	4151	Censored	2447	Alive	2447	2008	2014	AAML0531	70.6	90	81	No	No	M4	No	No	No	No	No	No	No	No	No	No	No	No	No	No	No	No	No	No		0	Normal	46,XY[20]	Yes	0.71	No	No	No	No	Not done	Not done	Unknown
TARGET-20-PARXVI-14A	TARGET-20-PARXVI	Male	White	Not Hispanic or Latino	4151	Censored	2447	Alive	2447	2008	2014	AAML0531	70.6	90	81	No	No	M4	No	No	No	No	No	No	No	No	No	No	No	No	No	No	No	No	No	No		0	Normal	46,XY[20]	Yes	0.71	No	No	No	No	Not done	Not done	Unknown
TARGET-20-PARXVI-09A	TARGET-20-PARXVI	Male	White	Not Hispanic or Latino	4151	Censored	2447	Alive	2447	2008	2014	AAML0531	70.6	90	81	No	No	M4	No	No	No	No	No	No	No	No	No	No	No	No	No	No	No	No	No	No		0	Normal	46,XY[20]	Yes	0.71	No	No	No	No	Not done	Not done	Unknown
TARGET-20-PARXYC-09A	TARGET-20-PARXYC	Male	Black or African American	Not Hispanic or Latino	5535	Censored	2441	Alive	2441	2008	2014	AAML0531	13.4	25	34	No	No	M2	No	Yes	No	No	No	No	No	No	No	No	No	No	No	No	No	No	Yes	No	#NAME?	2	t(8;21)	45,X,-Y,t(8;21)(q22;q22)[19]/46,XY[1]	No		No	No	No	No	No	No	Yes
TARGET-20-PARXYC-14A	TARGET-20-PARXYC	Male	Black or African American	Not Hispanic or Latino	5535	Censored	2441	Alive	2441	2008	2014	AAML0531	13.4	25	34	No	No	M2	No	Yes	No	No	No	No	No	No	No	No	No	No	No	No	No	No	Yes	No	#NAME?	2	t(8;21)	45,X,-Y,t(8;21)(q22;q22)[19]/46,XY[1]	No		No	No	No	No	No	No	Yes
TARGET-20-PARYCG-14A	TARGET-20-PARYCG	Female	Black or African American	Not Hispanic or Latino	4346	Censored	2332	Alive	2332	2008	2014	AAML0531	112.8	88	66	No	No	M1	Yes	No	No	No	No	No	No	No	No	No	No	No	No	No	No	No	No	No		1	Other	46,XX,t(6;9)(p23;q34)[20]	Yes	1.15	No	No	No	No	Not done	Not done	Yes
TARGET-20-PARYCG-03A	TARGET-20-PARYCG	Female	Black or African American	Not Hispanic or Latino	4346	Censored	2332	Alive	2332	2008	2014	AAML0531	112.8	88	66	No	No	M1	Yes	No	No	No	No	No	No	No	No	No	No	No	No	No	No	No	No	No		1	Other	46,XX,t(6;9)(p23;q34)[20]	Yes	1.15	No	No	No	No	Not done	Not done	Yes
TARGET-20-PARYCG-14A	TARGET-20-PARYCG	Female	Black or African American	Not Hispanic or Latino	4346	Censored	2332	Alive	2332	2008	2014	AAML0531	112.8	88	66	No	No	M1	Yes	No	No	No	No	No	No	No	No	No	No	No	No	No	No	No	No	No		1	Other	46,XX,t(6;9)(p23;q34)[20]	Yes	1.15	No	No	No	No	Not done	Not done	Yes
TARGET-20-PARYCG-03A	TARGET-20-PARYCG	Female	Black or African American	Not Hispanic or Latino	4346	Censored	2332	Alive	2332	2008	2014	AAML0531	112.8	88	66	No	No	M1	Yes	No	No	No	No	No	No	No	No	No	No	No	No	No	No	No	No	No		1	Other	46,XX,t(6;9)(p23;q34)[20]	Yes	1.15	No	No	No	No	Not done	Not done	Yes
TARGET-20-PARYEB-14A	TARGET-20-PARYEB	Male	White	Not Hispanic or Latino	6986	Censored	790	Alive	790	2008	2010	AAML0531	32.1	93	84	No	No	M0	No	No	No	No	No	No	No	No	No	No	No	No	No	No	No	No	No	No		0	Normal	46,XY[20]	No		No	Yes	No	No	Not done	Not done	Unknown
TARGET-20-PARYEB-09A	TARGET-20-PARYEB	Male	White	Not Hispanic or Latino	6986	Censored	790	Alive	790	2008	2010	AAML0531	32.1	93	84	No	No	M0	No	No	No	No	No	No	No	No	No	No	No	No	No	No	No	No	No	No		0	Normal	46,XY[20]	No		No	Yes	No	No	Not done	Not done	Unknown
TARGET-20-PARYEB-14A	TARGET-20-PARYEB	Male	White	Not Hispanic or Latino	6986	Censored	790	Alive	790	2008	2010	AAML0531	32.1	93	84	No	No	M0	No	No	No	No	No	No	No	No	No	No	No	No	No	No	No	No	No	No		0	Normal	46,XY[20]	No		No	Yes	No	No	Not done	Not done	Unknown
TARGET-20-PARYEB-09A	TARGET-20-PARYEB	Male	White	Not Hispanic or Latino	6986	Censored	790	Alive	790	2008	2010	AAML0531	32.1	93	84	No	No	M0	No	No	No	No	No	No	No	No	No	No	No	No	No	No	No	No	No	No		0	Normal	46,XY[20]	No		No	Yes	No	No	Not done	Not done	Unknown
TARGET-20-PARYHR-14A	TARGET-20-PARYHR	Female	Asian	Not Hispanic or Latino	4269	Induction Failure	71	Alive	2386	2008	2014	AAML0531	139.9	51.6	36	No	Yes	M2	No	No	No	No	No	No	No	No	No	No	No	No	No	No	No	No	No	No		0	Normal	46,XX[20]	No		No	No	No	No	Not done	Not done	Yes
TARGET-20-PARYHR-09A	TARGET-20-PARYHR	Female	Asian	Not Hispanic or Latino	4269	Induction Failure	71	Alive	2386	2008	2014	AAML0531	139.9	51.6	36	No	Yes	M2	No	No	No	No	No	No	No	No	No	No	No	No	No	No	No	No	No	No		0	Normal	46,XX[20]	No		No	No	No	No	Not done	Not done	Yes
TARGET-20-PARYTI-14A	TARGET-20-PARYTI	Female	Other	Hispanic or Latino	6104	Relapse	387	Dead	1509	2008	2012	AAML0531	61.2	26	75	No	No	M4	No	No	No	No	No	No	No	Yes	No	No	No	No	No	No	No	No	No	No	22	3	inv(16)	48,XX,+14,inv(16)(p13.1q22),+22[20]	No		No	Unknown	Unknown	Unknown	Not done	Not done	Unknown
TARGET-20-PARYTI-09A	TARGET-20-PARYTI	Female	Other	Hispanic or Latino	6104	Relapse	387	Dead	1509	2008	2012	AAML0531	61.2	26	75	No	No	M4	No	No	No	No	No	No	No	Yes	No	No	No	No	No	No	No	No	No	No	22	3	inv(16)	48,XX,+14,inv(16)(p13.1q22),+22[20]	No		No	Unknown	Unknown	Unknown	Not done	Not done	Unknown
TARGET-20-PARYXV-14A	TARGET-20-PARYXV	Female	Asian	Not Hispanic or Latino	2139	Relapse	724	Alive	2384	2008	2014	AAML0531	120.4	47	76	No	No	M2	No	No	No	No	No	No	No	No	No	No	No	No	No	No	No	No	No	No	loss of 17p	1	Other	46,XX,i(17)(q10)[20]	No		No	No	No	No	Not done	Not done	Yes
TARGET-20-PARYXV-09A	TARGET-20-PARYXV	Female	Asian	Not Hispanic or Latino	2139	Relapse	724	Alive	2384	2008	2014	AAML0531	120.4	47	76	No	No	M2	No	No	No	No	No	No	No	No	No	No	No	No	No	No	No	No	No	No	loss of 17p	1	Other	46,XX,i(17)(q10)[20]	No		No	No	No	No	Not done	Not done	Yes
TARGET-20-PARYXV-14A	TARGET-20-PARYXV	Female	Asian	Not Hispanic or Latino	2139	Relapse	724	Alive	2384	2008	2014	AAML0531	120.4	47	76	No	No	M2	No	No	No	No	No	No	No	No	No	No	No	No	No	No	No	No	No	No	loss of 17p	1	Other	46,XX,i(17)(q10)[20]	No		No	No	No	No	Not done	Not done	Yes
TARGET-20-PARYXV-09A	TARGET-20-PARYXV	Female	Asian	Not Hispanic or Latino	2139	Relapse	724	Alive	2384	2008	2014	AAML0531	120.4	47	76	No	No	M2	No	No	No	No	No	No	No	No	No	No	No	No	No	No	No	No	No	No	loss of 17p	1	Other	46,XX,i(17)(q10)[20]	No		No	No	No	No	Not done	Not done	Yes
TARGET-20-PARZGM-09A	TARGET-20-PARZGM	Female	Black or African American	Not Hispanic or Latino	678	Death without Remission	15	Dead	15	2008	2008	AAML0531	8	16	0	No	Yes	.	No	No	No	No	No	Yes	No	No	No	No	No	No	No	No	No	Yes	No	No		6	MLL	46,XX,der(10)inv(11)(q13q24)inv(11)(q23q23)t(10;11)(p12;q13),der(11)t(10;11), +mar[3]/46,idem,del(1)(p34.1p34.3),-9,+mar[8]/46,XX[3]	No		No	No	No	No	Not done	Not done	Unknown
TARGET-20-PARZHI-14A	TARGET-20-PARZHI	Female	Other	Hispanic or Latino	703	Relapse	105	Dead	379	2008	2009	AAML0531	7	6	0	No	Yes	Unknown	No	No	No	No	No	No	No	No	No	No	No	No	No	No	No	No	No	No	-10,add(15q),+mar	4	MLL	46,XX,-10,inv(11)(q12q23.3),add(15)(q15),+mar[5]/46,XX[16]	No		No	No	No	No	Not done	Not done	No
TARGET-20-PARZHI-09A	TARGET-20-PARZHI	Female	Other	Hispanic or Latino	703	Relapse	105	Dead	379	2008	2009	AAML0531	7	6	0	No	Yes	Unknown	No	No	No	No	No	No	No	No	No	No	No	No	No	No	No	No	No	No	-10,add(15q),+mar	4	MLL	46,XX,-10,inv(11)(q12q23.3),add(15)(q15),+mar[5]/46,XX[16]	No		No	No	No	No	Not done	Not done	No
TARGET-20-PARZHT-14A	TARGET-20-PARZHT	Female	White	Hispanic or Latino	3498	Censored	2200	Alive	2200	2008	2014	AAML0531	59.3		73	No	No	M2	No	Yes	No	No	No	No	No	No	No	No	No	No	No	No	No	No	No	No		1	t(8;21)	46,XX,t(8;21)(q22;q22)[20]	No		No	No	No	No	No	No	Unknown
TARGET-20-PARZHT-09A	TARGET-20-PARZHT	Female	White	Hispanic or Latino	3498	Censored	2200	Alive	2200	2008	2014	AAML0531	59.3		73	No	No	M2	No	Yes	No	No	No	No	No	No	No	No	No	No	No	No	No	No	No	No		1	t(8;21)	46,XX,t(8;21)(q22;q22)[20]	No		No	No	No	No	No	No	Unknown
TARGET-20-PARZIA-09A	TARGET-20-PARZIA	Female	Asian	Not Hispanic or Latino	6089	Death without Remission	77	Dead	77	2008	2008	AAML0531	2.4	79		No	No	M0	No	No	No	No	No	No	No	No	No	No	No	No	No	No	No	No	No	No		1	Other	47,XX,+10[7]/46,XX[13]	No		No	No	No	No	Not done	Not done	Yes
TARGET-20-PARZIA-14A	TARGET-20-PARZIA	Female	Asian	Not Hispanic or Latino	6089	Death without Remission	77	Dead	77	2008	2008	AAML0531	2.4	79		No	No	M0	No	No	No	No	No	No	No	No	No	No	No	No	No	No	No	No	No	No		1	Other	47,XX,+10[7]/46,XX[13]	No		No	No	No	No	Not done	Not done	Yes
TARGET-20-PARZMZ-03A	TARGET-20-PARZMZ	Female	White	Hispanic or Latino	985	Censored	2289	Alive	2289	2008	2014	AAML0531	76.5	48	37.9	No	No	M4	No	No	No	No	No	No	No	Yes	No	No	No	No	No	No	No	No	No	No		1	inv(16)	46,XX,inv(16)(p13.1q22)[20]	No		No	No	No	No	Yes	No	No
TARGET-20-PARZMZ-09A	TARGET-20-PARZMZ	Female	White	Hispanic or Latino	985	Censored	2289	Alive	2289	2008	2014	AAML0531	76.5	48	37.9	No	No	M4	No	No	No	No	No	No	No	Yes	No	No	No	No	No	No	No	No	No	No		1	inv(16)	46,XX,inv(16)(p13.1q22)[20]	No		No	No	No	No	Yes	No	No
TARGET-20-PARZMZ-14A	TARGET-20-PARZMZ	Female	White	Hispanic or Latino	985	Censored	2289	Alive	2289	2008	2014	AAML0531	76.5	48	37.9	No	No	M4	No	No	No	No	No	No	No	Yes	No	No	No	No	No	No	No	No	No	No		1	inv(16)	46,XX,inv(16)(p13.1q22)[20]	No		No	No	No	No	Yes	No	No
TARGET-20-PARZMZ-03A	TARGET-20-PARZMZ	Female	White	Hispanic or Latino	985	Censored	2289	Alive	2289	2008	2014	AAML0531	76.5	48	37.9	No	No	M4	No	No	No	No	No	No	No	Yes	No	No	No	No	No	No	No	No	No	No		1	inv(16)	46,XX,inv(16)(p13.1q22)[20]	No		No	No	No	No	Yes	No	No
TARGET-20-PARZMZ-09A	TARGET-20-PARZMZ	Female	White	Hispanic or Latino	985	Censored	2289	Alive	2289	2008	2014	AAML0531	76.5	48	37.9	No	No	M4	No	No	No	No	No	No	No	Yes	No	No	No	No	No	No	No	No	No	No		1	inv(16)	46,XX,inv(16)(p13.1q22)[20]	No		No	No	No	No	Yes	No	No
TARGET-20-PARZMZ-14A	TARGET-20-PARZMZ	Female	White	Hispanic or Latino	985	Censored	2289	Alive	2289	2008	2014	AAML0531	76.5	48	37.9	No	No	M4	No	No	No	No	No	No	No	Yes	No	No	No	No	No	No	No	No	No	No		1	inv(16)	46,XX,inv(16)(p13.1q22)[20]	No		No	No	No	No	Yes	No	No
TARGET-20-PARZPD-10A	TARGET-20-PARZPD	Female	Unknown	Not Hispanic or Latino	3318	Censored	2311	Alive	2311	2008	2014	AAML0531	4.7	83	85	No	No	M5	No	No	No	No	Yes	No	No	No	No	No	No	No	No	No	No	Yes	No	No		1	MLL	46,XX,t(9;11)(p22;q23)[29]	No		No	No	No	No	Not done	Not done	Unknown
TARGET-20-PARZPD-09A	TARGET-20-PARZPD	Female	Unknown	Not Hispanic or Latino	3318	Censored	2311	Alive	2311	2008	2014	AAML0531	4.7	83	85	No	No	M5	No	No	No	No	Yes	No	No	No	No	No	No	No	No	No	No	Yes	No	No		1	MLL	46,XX,t(9;11)(p22;q23)[29]	No		No	No	No	No	Not done	Not done	Unknown
TARGET-20-PARZVA-14A	TARGET-20-PARZVA	Male	White	Not Hispanic or Latino	4250	Censored	2250	Alive	2250	2008	2014	AAML0531	33.8	70.4	57	No	No	Unknown	Yes	No	No	No	No	No	No	No	No	No	No	No	No	No	No	No	No	No		1	Other	46,XY,t(6;9)(p23;q34)[20]	Yes	1	No	No	No	No	Not done	Not done	No
TARGET-20-PARZVA-09A	TARGET-20-PARZVA	Male	White	Not Hispanic or Latino	4250	Censored	2250	Alive	2250	2008	2014	AAML0531	33.8	70.4	57	No	No	Unknown	Yes	No	No	No	No	No	No	No	No	No	No	No	No	No	No	No	No	No		1	Other	46,XY,t(6;9)(p23;q34)[20]	Yes	1	No	No	No	No	Not done	Not done	No
TARGET-20-PARZVE-03A	TARGET-20-PARZVE	Male	Black or African American	Not Hispanic or Latino	4067	Censored	2354	Alive	2354	2008	2014	AAML0531	1.3	93	0	No	No	M5	No	No	No	No	Yes	No	No	No	No	No	No	No	No	Yes	No	Yes	No	No		2	MLL	47,XY,+8,t(9;11)(p22;q23)[20]	No		No	No	No	No	Not done	Not done	No
TARGET-20-PARZVE-14A	TARGET-20-PARZVE	Male	Black or African American	Not Hispanic or Latino	4067	Censored	2354	Alive	2354	2008	2014	AAML0531	1.3	93	0	No	No	M5	No	No	No	No	Yes	No	No	No	No	No	No	No	No	Yes	No	Yes	No	No		2	MLL	47,XY,+8,t(9;11)(p22;q23)[20]	No		No	No	No	No	Not done	Not done	No
TARGET-20-PARZYF-14A	TARGET-20-PARZYF	Female	White	Not Hispanic or Latino	6346	Relapse	504	Alive	2170	2008	2014	AAML0531	17	40	22	No	No	M2	No	No	No	No	No	No	No	No	No	No	No	No	No	No	No	No	No	No		0	Normal	46,XX[20]	Yes	0.7	No	No	No	No	Not done	Not done	Unknown
TARGET-20-PARZYF-09A	TARGET-20-PARZYF	Female	White	Not Hispanic or Latino	6346	Relapse	504	Alive	2170	2008	2014	AAML0531	17	40	22	No	No	M2	No	No	No	No	No	No	No	No	No	No	No	No	No	No	No	No	No	No		0	Normal	46,XX[20]	Yes	0.7	No	No	No	No	Not done	Not done	Unknown
TARGET-20-PARZYL-14A	TARGET-20-PARZYL	Female	Other	Not Hispanic or Latino	6534	Censored	2276	Alive	2276	2008	2014	AAML0531	152.8	76.8	59	No	No	M4	No	No	No	No	No	No	No	Yes	No	No	No	No	No	No	No	No	No	No		1	inv(16)	46,XX,inv(16)(p13.1q22)[5]/46,XX[15]	Yes	0.63	No	Yes	No	No	No	No	Unknown
TARGET-20-PARZYL-09A	TARGET-20-PARZYL	Female	Other	Not Hispanic or Latino	6534	Censored	2276	Alive	2276	2008	2014	AAML0531	152.8	76.8	59	No	No	M4	No	No	No	No	No	No	No	Yes	No	No	No	No	No	No	No	No	No	No		1	inv(16)	46,XX,inv(16)(p13.1q22)[5]/46,XX[15]	Yes	0.63	No	Yes	No	No	No	No	Unknown
TARGET-20-PARZYL-14A	TARGET-20-PARZYL	Female	Other	Not Hispanic or Latino	6534	Censored	2276	Alive	2276	2008	2014	AAML0531	152.8	76.8	59	No	No	M4	No	No	No	No	No	No	No	Yes	No	No	No	No	No	No	No	No	No	No		1	inv(16)	46,XX,inv(16)(p13.1q22)[5]/46,XX[15]	Yes	0.63	No	Yes	No	No	No	No	Unknown
TARGET-20-PARZYL-09A	TARGET-20-PARZYL	Female	Other	Not Hispanic or Latino	6534	Censored	2276	Alive	2276	2008	2014	AAML0531	152.8	76.8	59	No	No	M4	No	No	No	No	No	No	No	Yes	No	No	No	No	No	No	No	No	No	No		1	inv(16)	46,XX,inv(16)(p13.1q22)[5]/46,XX[15]	Yes	0.63	No	Yes	No	No	No	No	Unknown
TARGET-20-PARZYN-14A	TARGET-20-PARZYN	Female	White	Not Hispanic or Latino	354	Relapse	269	Alive	2199	2008	2014	AAML0531	9.1	73	2	No	Yes	M5	No	No	No	No	No	No	No	No	No	No	No	No	No	No	No	No	No	No		1	MLL	46,XX,der(10)(?10pter->10p12.3::11q23(3'MLL)::?::11q23(5'MLL)->10p12.3->10qter),der(11)(11pter->11q23::10p12.3::11q2?4->?11qter) CRYPTIC	No		No	No	No	No	Not done	Not done	No
TARGET-20-PARZYN-03A	TARGET-20-PARZYN	Female	White	Not Hispanic or Latino	354	Relapse	269	Alive	2199	2008	2014	AAML0531	9.1	73	2	No	Yes	M5	No	No	No	No	No	No	No	No	No	No	No	No	No	No	No	No	No	No		1	MLL	46,XX,der(10)(?10pter->10p12.3::11q23(3'MLL)::?::11q23(5'MLL)->10p12.3->10qter),der(11)(11pter->11q23::10p12.3::11q2?4->?11qter) CRYPTIC	No		No	No	No	No	Not done	Not done	No
TARGET-20-PASADG-09A	TARGET-20-PASADG	Male	Unknown	Hispanic or Latino	4424	Induction Failure	65	Alive	2207	2008	2014	AAML0531	78.7	74	90	No	No	M1	No	Yes	No	No	No	No	No	No	No	No	No	No	No	No	No	No	No	No		1	t(8;21)	46,XY,t(1;21;8)(q32;q22;q22)[20]	No		No	No	No	No	No	Yes	Yes
TARGET-20-PASADG-03A	TARGET-20-PASADG	Male	Unknown	Hispanic or Latino	4424	Induction Failure	65	Alive	2207	2008	2014	AAML0531	78.7	74	90	No	No	M1	No	Yes	No	No	No	No	No	No	No	No	No	No	No	No	No	No	No	No		1	t(8;21)	46,XY,t(1;21;8)(q32;q22;q22)[20]	No		No	No	No	No	No	Yes	Yes
TARGET-20-PASADG-04A	TARGET-20-PASADG	Male	Unknown	Hispanic or Latino	4424	Induction Failure	65	Alive	2207	2008	2014	AAML0531	78.7	74	90	No	No	M1	No	Yes	No	No	No	No	No	No	No	No	No	No	No	No	No	No	No	No		1	t(8;21)	46,XY,t(1;21;8)(q32;q22;q22)[20]	No		No	No	No	No	No	Yes	Yes
TARGET-20-PASADG-14A	TARGET-20-PASADG	Male	Unknown	Hispanic or Latino	4424	Induction Failure	65	Alive	2207	2008	2014	AAML0531	78.7	74	90	No	No	M1	No	Yes	No	No	No	No	No	No	No	No	No	No	No	No	No	No	No	No		1	t(8;21)	46,XY,t(1;21;8)(q32;q22;q22)[20]	No		No	No	No	No	No	Yes	Yes
TARGET-20-PASADG-10A	TARGET-20-PASADG	Male	Unknown	Hispanic or Latino	4424	Induction Failure	65	Alive	2207	2008	2014	AAML0531	78.7	74	90	No	No	M1	No	Yes	No	No	No	No	No	No	No	No	No	No	No	No	No	No	No	No		1	t(8;21)	46,XY,t(1;21;8)(q32;q22;q22)[20]	No		No	No	No	No	No	Yes	Yes
TARGET-20-PASADG-09A	TARGET-20-PASADG	Male	Unknown	Hispanic or Latino	4424	Induction Failure	65	Alive	2207	2008	2014	AAML0531	78.7	74	90	No	No	M1	No	Yes	No	No	No	No	No	No	No	No	No	No	No	No	No	No	No	No		1	t(8;21)	46,XY,t(1;21;8)(q32;q22;q22)[20]	No		No	No	No	No	No	Yes	Yes
TARGET-20-PASADG-03A	TARGET-20-PASADG	Male	Unknown	Hispanic or Latino	4424	Induction Failure	65	Alive	2207	2008	2014	AAML0531	78.7	74	90	No	No	M1	No	Yes	No	No	No	No	No	No	No	No	No	No	No	No	No	No	No	No		1	t(8;21)	46,XY,t(1;21;8)(q32;q22;q22)[20]	No		No	No	No	No	No	Yes	Yes
TARGET-20-PASADG-04A	TARGET-20-PASADG	Male	Unknown	Hispanic or Latino	4424	Induction Failure	65	Alive	2207	2008	2014	AAML0531	78.7	74	90	No	No	M1	No	Yes	No	No	No	No	No	No	No	No	No	No	No	No	No	No	No	No		1	t(8;21)	46,XY,t(1;21;8)(q32;q22;q22)[20]	No		No	No	No	No	No	Yes	Yes
TARGET-20-PASADG-14A	TARGET-20-PASADG	Male	Unknown	Hispanic or Latino	4424	Induction Failure	65	Alive	2207	2008	2014	AAML0531	78.7	74	90	No	No	M1	No	Yes	No	No	No	No	No	No	No	No	No	No	No	No	No	No	No	No		1	t(8;21)	46,XY,t(1;21;8)(q32;q22;q22)[20]	No		No	No	No	No	No	Yes	Yes
TARGET-20-PASADG-10A	TARGET-20-PASADG	Male	Unknown	Hispanic or Latino	4424	Induction Failure	65	Alive	2207	2008	2014	AAML0531	78.7	74	90	No	No	M1	No	Yes	No	No	No	No	No	No	No	No	No	No	No	No	No	No	No	No		1	t(8;21)	46,XY,t(1;21;8)(q32;q22;q22)[20]	No		No	No	No	No	No	Yes	Yes
TARGET-20-PASAFH-14A	TARGET-20-PASAFH	Female	Unknown	Unknown	5566	Censored	1802	Alive	1802	2008	2013	AAML0531	7.5	58	21	No	No	Unknown	No	Yes	No	No	No	No	No	No	No	No	No	No	No	No	No	No	No	No		1	t(8;21)	46,XX,t(8;21)(q22;q22)[20]	No		No	No	No	No	No	Yes	No
TARGET-20-PASAFH-09A	TARGET-20-PASAFH	Female	Unknown	Unknown	5566	Censored	1802	Alive	1802	2008	2013	AAML0531	7.5	58	21	No	No	Unknown	No	Yes	No	No	No	No	No	No	No	No	No	No	No	No	No	No	No	No		1	t(8;21)	46,XX,t(8;21)(q22;q22)[20]	No		No	No	No	No	No	Yes	No
TARGET-20-PASAFM-14A	TARGET-20-PASAFM	Male	White	Not Hispanic or Latino	3670	Censored	2220	Alive	2220	2008	2014	AAML0531	8.3	83	84	No	No	M1	No	No	No	No	No	No	No	No	No	No	No	No	No	No	No	No	No	No		0	Normal	46,XY[20]	No		No	No	Yes	No	Not done	Not done	Yes
TARGET-20-PASAFM-09A	TARGET-20-PASAFM	Male	White	Not Hispanic or Latino	3670	Censored	2220	Alive	2220	2008	2014	AAML0531	8.3	83	84	No	No	M1	No	No	No	No	No	No	No	No	No	No	No	No	No	No	No	No	No	No		0	Normal	46,XY[20]	No		No	No	Yes	No	Not done	Not done	Yes
TARGET-20-PASAFM-14A	TARGET-20-PASAFM	Male	White	Not Hispanic or Latino	3670	Censored	2220	Alive	2220	2008	2014	AAML0531	8.3	83	84	No	No	M1	No	No	No	No	No	No	No	No	No	No	No	No	No	No	No	No	No	No		0	Normal	46,XY[20]	No		No	No	Yes	No	Not done	Not done	Yes
TARGET-20-PASAFM-09A	TARGET-20-PASAFM	Male	White	Not Hispanic or Latino	3670	Censored	2220	Alive	2220	2008	2014	AAML0531	8.3	83	84	No	No	M1	No	No	No	No	No	No	No	No	No	No	No	No	No	No	No	No	No	No		0	Normal	46,XY[20]	No		No	No	Yes	No	Not done	Not done	Yes
TARGET-20-PASAMY-14A	TARGET-20-PASAMY	Female	Unknown	Hispanic or Latino	3864	Death	249	Dead	249	2008	2009	AAML0531	9.8		0	No	Yes	M2	No	Yes	No	No	No	No	No	No	No	No	No	No	No	No	No	No	No	Yes	#NAME?	2	t(8;21)	45,X,-X,t(8;21)(q22;q22)[10]/46,XX[7]	No		No	No	No	No	No	No	No
TARGET-20-PASAMY-09A	TARGET-20-PASAMY	Female	Unknown	Hispanic or Latino	3864	Death	249	Dead	249	2008	2009	AAML0531	9.8		0	No	Yes	M2	No	Yes	No	No	No	No	No	No	No	No	No	No	No	No	No	No	No	Yes	#NAME?	2	t(8;21)	45,X,-X,t(8;21)(q22;q22)[10]/46,XX[7]	No		No	No	No	No	No	No	No
TARGET-20-PASANH-14A	TARGET-20-PASANH	Female	White	Not Hispanic or Latino	4466	Censored	2313	Alive	2313	2008	2014	AAML0531	107	82	80	No	No	M4	No	No	No	No	No	No	No	Yes	No	No	No	No	No	No	No	No	No	No	22	2	inv(16)	47,XX,inv(16)(p13.1q22),+22[20]	No		No	No	No	No	No	Yes	No
TARGET-20-PASANH-09A	TARGET-20-PASANH	Female	White	Not Hispanic or Latino	4466	Censored	2313	Alive	2313	2008	2014	AAML0531	107	82	80	No	No	M4	No	No	No	No	No	No	No	Yes	No	No	No	No	No	No	No	No	No	No	22	2	inv(16)	47,XX,inv(16)(p13.1q22),+22[20]	No		No	No	No	No	No	Yes	No
TARGET-20-PASANW-14A	TARGET-20-PASANW	Male	White	Not Hispanic or Latino	4986	Censored	1880	Alive	1880	2008	2013	AAML0531	40.5	65	79	No	Yes	M4	No	No	No	No	No	No	No	No	No	No	No	No	No	No	No	No	No	No		0	Normal	46,XY[38]	Yes	0.72	No	No	No	No	Not done	Not done	No
TARGET-20-PASANW-09A	TARGET-20-PASANW	Male	White	Not Hispanic or Latino	4986	Censored	1880	Alive	1880	2008	2013	AAML0531	40.5	65	79	No	Yes	M4	No	No	No	No	No	No	No	No	No	No	No	No	No	No	No	No	No	No		0	Normal	46,XY[38]	Yes	0.72	No	No	No	No	Not done	Not done	No
TARGET-20-PASARF-09A	TARGET-20-PASARF	Male	Unknown	Unknown	4095	Induction Failure	49	Dead	348	2008	2009	AAML0531	121.8	81	85	No	No	M1	No	No	No	No	No	No	No	No	No	No	No	No	No	No	No	No	No	No		0	Normal	46,XY[20]	No		Yes	No	No	No	Not done	Not done	Yes
TARGET-20-PASARK-09A	TARGET-20-PASARK	Male	Black or African American	Not Hispanic or Latino	5665	Relapse	263	Dead	266	2008	2009	AAML0531	16.9	80	61	Yes	No	M5	No	No	No	No	No	No	No	No	No	No	No	No	No	Yes	No	No	No	No		1	Other	47,XY,+8[9]/46,XY[2]	Yes	0.39	No	No	No	No	Not done	Not done	No
TARGET-20-PASARK-14A	TARGET-20-PASARK	Male	Black or African American	Not Hispanic or Latino	5665	Relapse	263	Dead	266	2008	2009	AAML0531	16.9	80	61	Yes	No	M5	No	No	No	No	No	No	No	No	No	No	No	No	No	Yes	No	No	No	No		1	Other	47,XY,+8[9]/46,XY[2]	Yes	0.39	No	No	No	No	Not done	Not done	No
TARGET-20-PASARK-09A	TARGET-20-PASARK	Male	Black or African American	Not Hispanic or Latino	5665	Relapse	263	Dead	266	2008	2009	AAML0531	16.9	80	61	Yes	No	M5	No	No	No	No	No	No	No	No	No	No	No	No	No	Yes	No	No	No	No		1	Other	47,XY,+8[9]/46,XY[2]	Yes	0.39	No	No	No	No	Not done	Not done	No
TARGET-20-PASARK-14A	TARGET-20-PASARK	Male	Black or African American	Not Hispanic or Latino	5665	Relapse	263	Dead	266	2008	2009	AAML0531	16.9	80	61	Yes	No	M5	No	No	No	No	No	No	No	No	No	No	No	No	No	Yes	No	No	No	No		1	Other	47,XY,+8[9]/46,XY[2]	Yes	0.39	No	No	No	No	Not done	Not done	No
TARGET-20-PASARM-14A	TARGET-20-PASARM	Female	Unknown	Hispanic or Latino	132	Induction Failure	39	Alive	2217	2008	2014	AAML0531	210.2		49	No	No	M5	No	No	No	No	No	No	Yes	No	No	No	No	No	No	No	No	Yes	No	No		4	MLL	46,XX,t(11;19)(q23;p13.3)[3]/48,sl,+8,+8[14]/49,sdl1,+13[3]	No		No	Yes	No	No	Not done	Not done	No
TARGET-20-PASARM-04A	TARGET-20-PASARM	Female	Unknown	Hispanic or Latino	132	Induction Failure	39	Alive	2217	2008	2014	AAML0531	210.2		49	No	No	M5	No	No	No	No	No	No	Yes	No	No	No	No	No	No	No	No	Yes	No	No		4	MLL	46,XX,t(11;19)(q23;p13.3)[3]/48,sl,+8,+8[14]/49,sdl1,+13[3]	No		No	Yes	No	No	Not done	Not done	No
TARGET-20-PASARM-03A	TARGET-20-PASARM	Female	Unknown	Hispanic or Latino	132	Induction Failure	39	Alive	2217	2008	2014	AAML0531	210.2		49	No	No	M5	No	No	No	No	No	No	Yes	No	No	No	No	No	No	No	No	Yes	No	No		4	MLL	46,XX,t(11;19)(q23;p13.3)[3]/48,sl,+8,+8[14]/49,sdl1,+13[3]	No		No	Yes	No	No	Not done	Not done	No
TARGET-20-PASASN-03A	TARGET-20-PASASN	Male	White	Not Hispanic or Latino	413	Relapse	173	Dead	219	2008	2009	AAML0531	36	83	36	No	No	M5	No	No	No	No	No	Yes	No	No	No	No	No	No	No	No	No	Yes	No	No		2	MLL	46,XY,t(8;15)(p21;q15),t(10;11)(q22;q23)[21]/46,XY[3]	No		No	No	No	No	Not done	Not done	No
TARGET-20-PASASN-14A	TARGET-20-PASASN	Male	White	Not Hispanic or Latino	413	Relapse	173	Dead	219	2008	2009	AAML0531	36	83	36	No	No	M5	No	No	No	No	No	Yes	No	No	No	No	No	No	No	No	No	Yes	No	No		2	MLL	46,XY,t(8;15)(p21;q15),t(10;11)(q22;q23)[21]/46,XY[3]	No		No	No	No	No	Not done	Not done	No
TARGET-20-PASASN-04A	TARGET-20-PASASN	Male	White	Not Hispanic or Latino	413	Relapse	173	Dead	219	2008	2009	AAML0531	36	83	36	No	No	M5	No	No	No	No	No	Yes	No	No	No	No	No	No	No	No	No	Yes	No	No		2	MLL	46,XY,t(8;15)(p21;q15),t(10;11)(q22;q23)[21]/46,XY[3]	No		No	No	No	No	Not done	Not done	No
TARGET-20-PASAUN-09A	TARGET-20-PASAUN	Male	White	Not Hispanic or Latino	3595	Censored	2368	Alive	2368	2008	2014	AAML0531	24.2	40	17	No	No	M2	No	Yes	No	No	No	No	No	No	No	No	No	No	No	No	No	No	Yes	No	#NAME?	2	t(8;21)	45,X,-Y,t(8;21)(q22;q22)[20]	No		No	No	No	No	No	No	No
TARGET-20-PASAUN-14A	TARGET-20-PASAUN	Male	White	Not Hispanic or Latino	3595	Censored	2368	Alive	2368	2008	2014	AAML0531	24.2	40	17	No	No	M2	No	Yes	No	No	No	No	No	No	No	No	No	No	No	No	No	No	Yes	No	#NAME?	2	t(8;21)	45,X,-Y,t(8;21)(q22;q22)[20]	No		No	No	No	No	No	No	No
TARGET-20-PASAUT-14A	TARGET-20-PASAUT	Female	Black or African American	Not Hispanic or Latino	563	Censored	2340	Alive	2340	2008	2014	AAML0531	10.8	34	2	No	No	M7	No	No	No	No	No	No	No	No	No	No	No	No	No	No	Yes	No	No	No	+2,+6,+9,+10,+13,+21	More than 6	Other	53,XX,t(1;22)(p13;q13),+der(1)t(1;22)(p13;q13),+2,+6,+9,+10,+13,+21[10]/46,XX[5]	No		No	No	No	No	Not done	Not done	No
TARGET-20-PASAUT-03A	TARGET-20-PASAUT	Female	Black or African American	Not Hispanic or Latino	563	Censored	2340	Alive	2340	2008	2014	AAML0531	10.8	34	2	No	No	M7	No	No	No	No	No	No	No	No	No	No	No	No	No	No	Yes	No	No	No	+2,+6,+9,+10,+13,+21	More than 6	Other	53,XX,t(1;22)(p13;q13),+der(1)t(1;22)(p13;q13),+2,+6,+9,+10,+13,+21[10]/46,XX[5]	No		No	No	No	No	Not done	Not done	No
TARGET-20-PASAUT-14A	TARGET-20-PASAUT	Female	Black or African American	Not Hispanic or Latino	563	Censored	2340	Alive	2340	2008	2014	AAML0531	10.8	34	2	No	No	M7	No	No	No	No	No	No	No	No	No	No	No	No	No	No	Yes	No	No	No	+2,+6,+9,+10,+13,+21	More than 6	Other	53,XX,t(1;22)(p13;q13),+der(1)t(1;22)(p13;q13),+2,+6,+9,+10,+13,+21[10]/46,XX[5]	No		No	No	No	No	Not done	Not done	No
TARGET-20-PASAUT-03A	TARGET-20-PASAUT	Female	Black or African American	Not Hispanic or Latino	563	Censored	2340	Alive	2340	2008	2014	AAML0531	10.8	34	2	No	No	M7	No	No	No	No	No	No	No	No	No	No	No	No	No	No	Yes	No	No	No	+2,+6,+9,+10,+13,+21	More than 6	Other	53,XX,t(1;22)(p13;q13),+der(1)t(1;22)(p13;q13),+2,+6,+9,+10,+13,+21[10]/46,XX[5]	No		No	No	No	No	Not done	Not done	No
TARGET-20-PASAWH-09A	TARGET-20-PASAWH	Female	White	Not Hispanic or Latino	1486	Censored	2367	Alive	2367	2008	2014	AAML0531	10.7	42	34	No	No	M2	No	Yes	No	No	No	No	No	No	No	No	No	No	No	No	No	No	Yes	Yes	-Y, 7q+	3	t(8;21)	46,XX,t(8;21)(q22;q22)[20]/45,-X,idem,add(7)(q32)[9]	No		No	No	No	No	No	No	Unknown
TARGET-20-PASAXB-09A	TARGET-20-PASAXB	Male	White	Not Hispanic or Latino	729	Censored	2368	Alive	2368	2008	2014	AAML0531	11.1	43	4	No	No	M2	No	No	No	No	No	No	No	No	No	No	No	No	No	No	No	No	No	No		1	MLL	46,XY,t(9;11)(q22;q23)[20]	No		No	No	No	No	Not done	Not done	No
TARGET-20-PASAXB-14A	TARGET-20-PASAXB	Male	White	Not Hispanic or Latino	729	Censored	2368	Alive	2368	2008	2014	AAML0531	11.1	43	4	No	No	M2	No	No	No	No	No	No	No	No	No	No	No	No	No	No	No	No	No	No		1	MLL	46,XY,t(9;11)(q22;q23)[20]	No		No	No	No	No	Not done	Not done	No
TARGET-20-PASAYA-09A	TARGET-20-PASAYA	Female	White	Not Hispanic or Latino	4445	Censored	2134	Alive	2134	2008	2014	AAML0531	11.2	60	33	No	No	M2	Yes	No	No	No	No	No	No	No	No	No	No	No	No	No	No	No	No	No		1	Other	46,XX,t(6;9)(p23;q34)[20]	Yes	0.51	No	No	No	No	Not done	Not done	No
TARGET-20-PASAYA-14A	TARGET-20-PASAYA	Female	White	Not Hispanic or Latino	4445	Censored	2134	Alive	2134	2008	2014	AAML0531	11.2	60	33	No	No	M2	Yes	No	No	No	No	No	No	No	No	No	No	No	No	No	No	No	No	No		1	Other	46,XX,t(6;9)(p23;q34)[20]	Yes	0.51	No	No	No	No	Not done	Not done	No
TARGET-20-PASBAX-03A	TARGET-20-PASBAX	Male	White	Not Hispanic or Latino	5753	Induction Failure	75	Dead	307	2008	2009	AAML0531	61.6	98.5	75	No	No	M5	No	No	No	No	No	No	No	No	No	No	No	No	No	No	No	No	No	No	der(X)t(X;4)(q22;q21),der(4)t(X;4)(q22;q21)del(4)(q13q21),t(6;16)(p23;q13),i(9)(q10)	6	MLL	46,Y,der(X)t(X;4)(q22;q21),der(4)t(X;4)(q22;q21)del(4)(q13q21),t(6;16)(p23;q13),i(9)(q10),cryp ins(10;11)(p12;q23q23),add(12)(p13)[20]	No		Yes	No	No	No	Not done	Not done	Yes
TARGET-20-PASBAX-14A	TARGET-20-PASBAX	Male	White	Not Hispanic or Latino	5753	Induction Failure	75	Dead	307	2008	2009	AAML0531	61.6	98.5	75	No	No	M5	No	No	No	No	No	No	No	No	No	No	No	No	No	No	No	No	No	No	der(X)t(X;4)(q22;q21),der(4)t(X;4)(q22;q21)del(4)(q13q21),t(6;16)(p23;q13),i(9)(q10)	6	MLL	46,Y,der(X)t(X;4)(q22;q21),der(4)t(X;4)(q22;q21)del(4)(q13q21),t(6;16)(p23;q13),i(9)(q10),cryp ins(10;11)(p12;q23q23),add(12)(p13)[20]	No		Yes	No	No	No	Not done	Not done	Yes
TARGET-20-PASBBE-09A	TARGET-20-PASBBE	Male	White	Not Hispanic or Latino	3889	Relapse	342	Alive	2244	2008	2014	AAML0531	439.2	72	67	No	No	M4	No	No	No	No	No	No	No	No	No	No	No	No	No	No	No	No	No	No	del 7p	1	Other	46,XY,del(7)(p11.2p15)[6]/46,XY[64]	Yes	0.34	No	No	Yes	No	Not done	Not done	No
TARGET-20-PASBBE-04A	TARGET-20-PASBBE	Male	White	Not Hispanic or Latino	3889	Relapse	342	Alive	2244	2008	2014	AAML0531	439.2	72	67	No	No	M4	No	No	No	No	No	No	No	No	No	No	No	No	No	No	No	No	No	No	del 7p	1	Other	46,XY,del(7)(p11.2p15)[6]/46,XY[64]	Yes	0.34	No	No	Yes	No	Not done	Not done	No
TARGET-20-PASBBE-10A	TARGET-20-PASBBE	Male	White	Not Hispanic or Latino	3889	Relapse	342	Alive	2244	2008	2014	AAML0531	439.2	72	67	No	No	M4	No	No	No	No	No	No	No	No	No	No	No	No	No	No	No	No	No	No	del 7p	1	Other	46,XY,del(7)(p11.2p15)[6]/46,XY[64]	Yes	0.34	No	No	Yes	No	Not done	Not done	No
TARGET-20-PASBBE-14A	TARGET-20-PASBBE	Male	White	Not Hispanic or Latino	3889	Relapse	342	Alive	2244	2008	2014	AAML0531	439.2	72	67	No	No	M4	No	No	No	No	No	No	No	No	No	No	No	No	No	No	No	No	No	No	del 7p	1	Other	46,XY,del(7)(p11.2p15)[6]/46,XY[64]	Yes	0.34	No	No	Yes	No	Not done	Not done	No
TARGET-20-PASBBE-09A	TARGET-20-PASBBE	Male	White	Not Hispanic or Latino	3889	Relapse	342	Alive	2244	2008	2014	AAML0531	439.2	72	67	No	No	M4	No	No	No	No	No	No	No	No	No	No	No	No	No	No	No	No	No	No	del 7p	1	Other	46,XY,del(7)(p11.2p15)[6]/46,XY[64]	Yes	0.34	No	No	Yes	No	Not done	Not done	No
TARGET-20-PASBBE-04A	TARGET-20-PASBBE	Male	White	Not Hispanic or Latino	3889	Relapse	342	Alive	2244	2008	2014	AAML0531	439.2	72	67	No	No	M4	No	No	No	No	No	No	No	No	No	No	No	No	No	No	No	No	No	No	del 7p	1	Other	46,XY,del(7)(p11.2p15)[6]/46,XY[64]	Yes	0.34	No	No	Yes	No	Not done	Not done	No
TARGET-20-PASBBE-10A	TARGET-20-PASBBE	Male	White	Not Hispanic or Latino	3889	Relapse	342	Alive	2244	2008	2014	AAML0531	439.2	72	67	No	No	M4	No	No	No	No	No	No	No	No	No	No	No	No	No	No	No	No	No	No	del 7p	1	Other	46,XY,del(7)(p11.2p15)[6]/46,XY[64]	Yes	0.34	No	No	Yes	No	Not done	Not done	No
TARGET-20-PASBBE-14A	TARGET-20-PASBBE	Male	White	Not Hispanic or Latino	3889	Relapse	342	Alive	2244	2008	2014	AAML0531	439.2	72	67	No	No	M4	No	No	No	No	No	No	No	No	No	No	No	No	No	No	No	No	No	No	del 7p	1	Other	46,XY,del(7)(p11.2p15)[6]/46,XY[64]	Yes	0.34	No	No	Yes	No	Not done	Not done	No
TARGET-20-PASBBF-03A	TARGET-20-PASBBF	Male	White	Not Hispanic or Latino	5414	Death without Remission	1	Dead	1	2008	2008	AAML0531	128.7		85.6	No	Yes	M5	No	No	No	No	No	No	No	No	No	No	No	No	No	Yes	No	No	No	No		1	Other	PB=47,XY,+8[1]/46,XY[26] FISH ETOx3 (26%) BM=ND [pt died -Ineligible]	Yes	1	No	No	No	No	Not done	Not done	Unknown
TARGET-20-PASBCT-09A	TARGET-20-PASBCT	Male	White	Not Hispanic or Latino	5942	Censored	2299	Alive	2299	2008	2014	AAML0531	2.1	80	24	No	No	M2	No	Yes	No	No	No	No	No	No	No	No	No	No	No	No	No	No	Yes	No	#NAME?	2	t(8;21)	46,XY,t(8;21)(q22;q22)[8]/45,idem,-Y[12]	No		No	No	No	No	No	No	No
TARGET-20-PASBCT-14A	TARGET-20-PASBCT	Male	White	Not Hispanic or Latino	5942	Censored	2299	Alive	2299	2008	2014	AAML0531	2.1	80	24	No	No	M2	No	Yes	No	No	No	No	No	No	No	No	No	No	No	No	No	No	Yes	No	#NAME?	2	t(8;21)	46,XY,t(8;21)(q22;q22)[8]/45,idem,-Y[12]	No		No	No	No	No	No	No	No
TARGET-20-PASBDC-09A	TARGET-20-PASBDC	Female	White	Hispanic or Latino	2202	Censored	1211	Alive	1211	2008	2011	AAML0531	8	58	7	No	No	M7	No	No	No	No	No	No	No	No	No	No	No	No	No	No	No	No	No	No	21q22 rearrangement, +19	3	Other	48,XX,t(6;21)(q13;q22),+der(6)t(6;21),+19[12]/46,XX[8]	No		No	No	No	No	Not done	Not done	Unknown
TARGET-20-PASBDC-14A	TARGET-20-PASBDC	Female	White	Hispanic or Latino	2202	Censored	1211	Alive	1211	2008	2011	AAML0531	8	58	7	No	No	M7	No	No	No	No	No	No	No	No	No	No	No	No	No	No	No	No	No	No	21q22 rearrangement, +19	3	Other	48,XX,t(6;21)(q13;q22),+der(6)t(6;21),+19[12]/46,XX[8]	No		No	No	No	No	Not done	Not done	Unknown
TARGET-20-PASBGZ-09A	TARGET-20-PASBGZ	Male	Black or African American	Not Hispanic or Latino	400	Censored	2268	Alive	2268	2008	2014	AAML0531	256	88	86	No	No	M5	No	No	No	No	No	No	No	No	No	No	No	No	No	No	No	No	No	No	i(1q)	1	Other	47,XY,+i(1)(q10)[12]/46,XY[8]	No		No	No	No	No	Not done	Not done	Unknown
TARGET-20-PASBGZ-14A	TARGET-20-PASBGZ	Male	Black or African American	Not Hispanic or Latino	400	Censored	2268	Alive	2268	2008	2014	AAML0531	256	88	86	No	No	M5	No	No	No	No	No	No	No	No	No	No	No	No	No	No	No	No	No	No	i(1q)	1	Other	47,XY,+i(1)(q10)[12]/46,XY[8]	No		No	No	No	No	Not done	Not done	Unknown
TARGET-20-PASBII-09A	TARGET-20-PASBII	Male	White	Not Hispanic or Latino	6384	Censored	2148	Alive	2148	2008	2014	AAML0531	3.4	7	0	No	No	M2	No	Yes	No	No	No	No	No	No	No	No	No	No	No	No	No	No	Yes	No	#NAME?	2	t(8;21)	45,X,-Y,t(8;21)(q22;q22)[18]/46,XY[2]	No		No	No	No	No	No	No	Unknown
TARGET-20-PASBII-14A	TARGET-20-PASBII	Male	White	Not Hispanic or Latino	6384	Censored	2148	Alive	2148	2008	2014	AAML0531	3.4	7	0	No	No	M2	No	Yes	No	No	No	No	No	No	No	No	No	No	No	No	No	No	Yes	No	#NAME?	2	t(8;21)	45,X,-Y,t(8;21)(q22;q22)[18]/46,XY[2]	No		No	No	No	No	No	No	Unknown
TARGET-20-PASBNA-03A	TARGET-20-PASBNA	Male	White	Not Hispanic or Latino	5809	Relapse	859	Alive	2212	2008	2014	AAML0531	250.9	45	69	No	No	M4	No	No	No	No	No	No	No	Yes	No	No	No	No	No	No	No	No	No	No		1	inv(16)	46,XY,inv(16)(p13.1q22)[20]	No		No	No	No	No	No	No	No
TARGET-20-PASBNA-04A	TARGET-20-PASBNA	Male	White	Not Hispanic or Latino	5809	Relapse	859	Alive	2212	2008	2014	AAML0531	250.9	45	69	No	No	M4	No	No	No	No	No	No	No	Yes	No	No	No	No	No	No	No	No	No	No		1	inv(16)	46,XY,inv(16)(p13.1q22)[20]	No		No	No	No	No	No	No	No
TARGET-20-PASBNA-14A	TARGET-20-PASBNA	Male	White	Not Hispanic or Latino	5809	Relapse	859	Alive	2212	2008	2014	AAML0531	250.9	45	69	No	No	M4	No	No	No	No	No	No	No	Yes	No	No	No	No	No	No	No	No	No	No		1	inv(16)	46,XY,inv(16)(p13.1q22)[20]	No		No	No	No	No	No	No	No
TARGET-20-PASBPW-14A	TARGET-20-PASBPW	Male	Asian	Not Hispanic or Latino	5215	Relapse	428	Alive	428	2008	2009	AAML0531	2	80	84	No	No	M2	No	Yes	No	No	No	No	No	No	No	No	No	No	No	No	No	No	No	No		1	t(8;21)	46,XY,t(8;21)(q22;q22)[20]	No		No	No	No	No	No	No	No
TARGET-20-PASBPW-09A	TARGET-20-PASBPW	Male	Asian	Not Hispanic or Latino	5215	Relapse	428	Alive	428	2008	2009	AAML0531	2	80	84	No	No	M2	No	Yes	No	No	No	No	No	No	No	No	No	No	No	No	No	No	No	No		1	t(8;21)	46,XY,t(8;21)(q22;q22)[20]	No		No	No	No	No	No	No	No
TARGET-20-PASBPW-04A	TARGET-20-PASBPW	Male	Asian	Not Hispanic or Latino	5215	Relapse	428	Alive	428	2008	2009	AAML0531	2	80	84	No	No	M2	No	Yes	No	No	No	No	No	No	No	No	No	No	No	No	No	No	No	No		1	t(8;21)	46,XY,t(8;21)(q22;q22)[20]	No		No	No	No	No	No	No	No
TARGET-20-PASBPW-14A	TARGET-20-PASBPW	Male	Asian	Not Hispanic or Latino	5215	Relapse	428	Alive	428	2008	2009	AAML0531	2	80	84	No	No	M2	No	Yes	No	No	No	No	No	No	No	No	No	No	No	No	No	No	No	No		1	t(8;21)	46,XY,t(8;21)(q22;q22)[20]	No		No	No	No	No	No	No	No
TARGET-20-PASBPW-09A	TARGET-20-PASBPW	Male	Asian	Not Hispanic or Latino	5215	Relapse	428	Alive	428	2008	2009	AAML0531	2	80	84	No	No	M2	No	Yes	No	No	No	No	No	No	No	No	No	No	No	No	No	No	No	No		1	t(8;21)	46,XY,t(8;21)(q22;q22)[20]	No		No	No	No	No	No	No	No
TARGET-20-PASBPW-04A	TARGET-20-PASBPW	Male	Asian	Not Hispanic or Latino	5215	Relapse	428	Alive	428	2008	2009	AAML0531	2	80	84	No	No	M2	No	Yes	No	No	No	No	No	No	No	No	No	No	No	No	No	No	No	No		1	t(8;21)	46,XY,t(8;21)(q22;q22)[20]	No		No	No	No	No	No	No	No
TARGET-20-PASBSB-03A	TARGET-20-PASBSB	Female	White	Not Hispanic or Latino	6241	Death	162	Dead	162	2008	2008	AAML0531	165.4		80	No	Yes	M5	Unknown	Unknown	Unknown	Unknown	Unknown	Unknown	Unknown	Unknown	Unknown	Unknown	Unknown	Unknown	Unknown	Unknown	Unknown	Unknown	Unknown	Unknown			Unknown	Unknown	Yes	2.2	No	Yes	No	No	Not done	Not done	No
TARGET-20-PASBSB-14A	TARGET-20-PASBSB	Female	White	Not Hispanic or Latino	6241	Death	162	Dead	162	2008	2008	AAML0531	165.4		80	No	Yes	M5	Unknown	Unknown	Unknown	Unknown	Unknown	Unknown	Unknown	Unknown	Unknown	Unknown	Unknown	Unknown	Unknown	Unknown	Unknown	Unknown	Unknown	Unknown			Unknown	Unknown	Yes	2.2	No	Yes	No	No	Not done	Not done	No
TARGET-20-PASBSB-03A	TARGET-20-PASBSB	Female	White	Not Hispanic or Latino	6241	Death	162	Dead	162	2008	2008	AAML0531	165.4		80	No	Yes	M5	Unknown	Unknown	Unknown	Unknown	Unknown	Unknown	Unknown	Unknown	Unknown	Unknown	Unknown	Unknown	Unknown	Unknown	Unknown	Unknown	Unknown	Unknown			Unknown	Unknown	Yes	2.2	No	Yes	No	No	Not done	Not done	No
TARGET-20-PASBSB-14A	TARGET-20-PASBSB	Female	White	Not Hispanic or Latino	6241	Death	162	Dead	162	2008	2008	AAML0531	165.4		80	No	Yes	M5	Unknown	Unknown	Unknown	Unknown	Unknown	Unknown	Unknown	Unknown	Unknown	Unknown	Unknown	Unknown	Unknown	Unknown	Unknown	Unknown	Unknown	Unknown			Unknown	Unknown	Yes	2.2	No	Yes	No	No	Not done	Not done	No
TARGET-20-PASBST-09A	TARGET-20-PASBST	Female	White	Not Hispanic or Latino	8315	Censored	2415	Alive	2415	2008	2015	AAML0531	8.4	48	23	No	No	Unknown	No	Yes	No	No	No	No	No	No	No	No	No	No	No	No	No	No	No	Yes	#NAME?	2	t(8;21)	45,X,-X, t(8;21)(q22;q22)[20]	No		No	No	Yes	No	No	No	Unknown
TARGET-20-PASBST-14A	TARGET-20-PASBST	Female	White	Not Hispanic or Latino	8315	Censored	2415	Alive	2415	2008	2015	AAML0531	8.4	48	23	No	No	Unknown	No	Yes	No	No	No	No	No	No	No	No	No	No	No	No	No	No	No	Yes	#NAME?	2	t(8;21)	45,X,-X, t(8;21)(q22;q22)[20]	No		No	No	Yes	No	No	No	Unknown
TARGET-20-PASBYL-09A	TARGET-20-PASBYL	Female	White	Not Hispanic or Latino	913	Censored	2120	Alive	2120	2008	2014	AAML0531	115.8	77	19	No	No	M2	No	No	No	No	No	No	Yes	No	No	No	No	No	No	Yes	No	Yes	No	No		2	MLL	46,XX,t(11;19)(q23;p13.1)[11]/47,idem,+8[9]	No		No	No	No	No	Not done	Not done	No
TARGET-20-PASBYL-14A	TARGET-20-PASBYL	Female	White	Not Hispanic or Latino	913	Censored	2120	Alive	2120	2008	2014	AAML0531	115.8	77	19	No	No	M2	No	No	No	No	No	No	Yes	No	No	No	No	No	No	Yes	No	Yes	No	No		2	MLL	46,XX,t(11;19)(q23;p13.1)[11]/47,idem,+8[9]	No		No	No	No	No	Not done	Not done	No
TARGET-20-PASCAF-14A	TARGET-20-PASCAF	Female	Asian	Not Hispanic or Latino	4877	Induction Failure	69	Alive	2091	2008	2014	AAML0531	97.7	90	47	No	No	M2	Yes	No	No	No	No	No	No	No	No	No	No	No	No	No	No	No	No	No		1	Other	46,XX,t(6;9)(p23;q34)[20]	Yes	0.88	No	No	No	No	Not done	Not done	Yes
TARGET-20-PASCAF-09A	TARGET-20-PASCAF	Female	Asian	Not Hispanic or Latino	4877	Induction Failure	69	Alive	2091	2008	2014	AAML0531	97.7	90	47	No	No	M2	Yes	No	No	No	No	No	No	No	No	No	No	No	No	No	No	No	No	No		1	Other	46,XX,t(6;9)(p23;q34)[20]	Yes	0.88	No	No	No	No	Not done	Not done	Yes
TARGET-20-PASCBW-09A	TARGET-20-PASCBW	Male	White	Not Hispanic or Latino	5416	Censored	1360	Alive	1360	2008	2012	AAML0531	11.4	88	15	No	No	M5	No	No	No	No	No	No	No	No	No	No	No	No	No	No	No	No	No	No		0	Normal	46,XY[21]	NO		NO	YES	NO	NO	Not done	Not done	Unknown
TARGET-20-PASCBW-14A	TARGET-20-PASCBW	Male	White	Not Hispanic or Latino	5416	Censored	1360	Alive	1360	2008	2012	AAML0531	11.4	88	15	No	No	M5	No	No	No	No	No	No	No	No	No	No	No	No	No	No	No	No	No	No		0	Normal	46,XY[21]	NO		NO	YES	NO	NO	Not done	Not done	Unknown
TARGET-20-PASCDM-14A	TARGET-20-PASCDM	Male	White	Not Hispanic or Latino	901	Censored	2099	Alive	2099	2008	2014	AAML0531	7.9	25	24	No	No	M2	No	Yes	No	No	No	No	No	No	No	No	No	No	No	No	No	No	Yes	No	#NAME?	2	t(8;21)	45,X,-Y,t(8;21)(q22;q22)	No		No	No	No	No	No	No	No
TARGET-20-PASCDM-09A	TARGET-20-PASCDM	Male	White	Not Hispanic or Latino	901	Censored	2099	Alive	2099	2008	2014	AAML0531	7.9	25	24	No	No	M2	No	Yes	No	No	No	No	No	No	No	No	No	No	No	No	No	No	Yes	No	#NAME?	2	t(8;21)	45,X,-Y,t(8;21)(q22;q22)	No		No	No	No	No	No	No	No
TARGET-20-PASCFS-09A	TARGET-20-PASCFS	Male	White	Not Hispanic or Latino	5051	Censored	2257	Alive	2257	2008	2014	AAML0531	31.6	92	37	No	No	M5	No	No	No	No	No	No	Yes	No	No	No	No	No	No	No	No	Yes	No	No		1	MLL	46,XY,t(11;19)(q23;p13.1)	No		No	No	No	No	Not done	Not done	Unknown
TARGET-20-PASCRP-03A	TARGET-20-PASCRP	Male	Unknown	Hispanic or Latino	4784	Censored	2425	Alive	2425	2008	2015	AAML0531	7.6	76	44	No	No	M2	No	Yes	No	No	No	No	No	No	No	No	No	No	No	No	No	No	Yes	Yes	#NAME?	2	t(8;21)	45,X,-Y,t(8;21)(q22;q22)[25]	No		No	No	No	No	No	No	No
TARGET-20-PASCRP-14A	TARGET-20-PASCRP	Male	Unknown	Hispanic or Latino	4784	Censored	2425	Alive	2425	2008	2015	AAML0531	7.6	76	44	No	No	M2	No	Yes	No	No	No	No	No	No	No	No	No	No	No	No	No	No	Yes	Yes	#NAME?	2	t(8;21)	45,X,-Y,t(8;21)(q22;q22)[25]	No		No	No	No	No	No	No	No
TARGET-20-PASDET-04A	TARGET-20-PASDET	Male	White	Hispanic or Latino	7165	Relapse	293	Dead	424	2008	2009	AAML0531	78.3	98	2	No	Yes	M4	No	No	No	No	No	No	No	No	No	No	No	No	No	No	No	No	No	No		0	Normal	46,XY[20]	Yes	0.74	No	Yes	No	No	Not done	Not done	No
TARGET-20-PASDET-09A	TARGET-20-PASDET	Male	White	Hispanic or Latino	7165	Relapse	293	Dead	424	2008	2009	AAML0531	78.3	98	2	No	Yes	M4	No	No	No	No	No	No	No	No	No	No	No	No	No	No	No	No	No	No		0	Normal	46,XY[20]	Yes	0.74	No	Yes	No	No	Not done	Not done	No
TARGET-20-PASDET-14A	TARGET-20-PASDET	Male	White	Hispanic or Latino	7165	Relapse	293	Dead	424	2008	2009	AAML0531	78.3	98	2	No	Yes	M4	No	No	No	No	No	No	No	No	No	No	No	No	No	No	No	No	No	No		0	Normal	46,XY[20]	Yes	0.74	No	Yes	No	No	Not done	Not done	No
TARGET-20-PASDGX-09A	TARGET-20-PASDGX	Male	White	Not Hispanic or Latino	5973	Censored	1771	Alive	1771	2008	2013	AAML0531	75.2	95	60	No	Yes	M5	No	No	No	Yes	No	No	No	No	No	No	No	No	No	No	No	Yes	No	No	t(1;12)(p36.1;q13),add(4)(q25),t(7;20)(q22;q13)	4	MLL	46,XY,t(1;12)(p36.1;q13),add(4)(q25),t(6;11)(q27;q23),t(7;20)(q22;q13)[21]/46,XY[1]	No		No	No	No	No	Not done	Not done	No
TARGET-20-PASDGX-14A	TARGET-20-PASDGX	Male	White	Not Hispanic or Latino	5973	Censored	1771	Alive	1771	2008	2013	AAML0531	75.2	95	60	No	Yes	M5	No	No	No	Yes	No	No	No	No	No	No	No	No	No	No	No	Yes	No	No	t(1;12)(p36.1;q13),add(4)(q25),t(7;20)(q22;q13)	4	MLL	46,XY,t(1;12)(p36.1;q13),add(4)(q25),t(6;11)(q27;q23),t(7;20)(q22;q13)[21]/46,XY[1]	No		No	No	No	No	Not done	Not done	No
TARGET-20-PASDGX-09A	TARGET-20-PASDGX	Male	White	Not Hispanic or Latino	5973	Censored	1771	Alive	1771	2008	2013	AAML0531	75.2	95	60	No	Yes	M5	No	No	No	Yes	No	No	No	No	No	No	No	No	No	No	No	Yes	No	No	t(1;12)(p36.1;q13),add(4)(q25),t(7;20)(q22;q13)	4	MLL	46,XY,t(1;12)(p36.1;q13),add(4)(q25),t(6;11)(q27;q23),t(7;20)(q22;q13)[21]/46,XY[1]	No		No	No	No	No	Not done	Not done	No
TARGET-20-PASDGX-14A	TARGET-20-PASDGX	Male	White	Not Hispanic or Latino	5973	Censored	1771	Alive	1771	2008	2013	AAML0531	75.2	95	60	No	Yes	M5	No	No	No	Yes	No	No	No	No	No	No	No	No	No	No	No	Yes	No	No	t(1;12)(p36.1;q13),add(4)(q25),t(7;20)(q22;q13)	4	MLL	46,XY,t(1;12)(p36.1;q13),add(4)(q25),t(6;11)(q27;q23),t(7;20)(q22;q13)[21]/46,XY[1]	No		No	No	No	No	Not done	Not done	No
TARGET-20-PASDIR-09A	TARGET-20-PASDIR	Male	White	Not Hispanic or Latino	6014	Censored	2036	Alive	2036	2008	2014	AAML0531	3.2	24	0	No	No	.	No	No	No	No	No	No	No	No	No	No	No	No	No	Yes	No	No	No	No		1	Other	47,XY,+8[3]/46,XY[17]	No		No	No	No	No	Not done	Not done	No
TARGET-20-PASDIR-14A	TARGET-20-PASDIR	Male	White	Not Hispanic or Latino	6014	Censored	2036	Alive	2036	2008	2014	AAML0531	3.2	24	0	No	No	.	No	No	No	No	No	No	No	No	No	No	No	No	No	Yes	No	No	No	No		1	Other	47,XY,+8[3]/46,XY[17]	No		No	No	No	No	Not done	Not done	No
TARGET-20-PASDJY-14A	TARGET-20-PASDJY	Male	White	Not Hispanic or Latino	4106	Censored	2261	Alive	2261	2008	2014	AAML0531	27	90	50	No	No	M1	No	No	No	No	No	No	No	No	No	No	No	No	No	Yes	No	No	No	No		1	Other	47,XY,+8[20]	Yes	1.3	No	No	No	No	Not done	Not done	Yes
TARGET-20-PASDJY-09A	TARGET-20-PASDJY	Male	White	Not Hispanic or Latino	4106	Censored	2261	Alive	2261	2008	2014	AAML0531	27	90	50	No	No	M1	No	No	No	No	No	No	No	No	No	No	No	No	No	Yes	No	No	No	No		1	Other	47,XY,+8[20]	Yes	1.3	No	No	No	No	Not done	Not done	Yes
TARGET-20-PASDJY-14A	TARGET-20-PASDJY	Male	White	Not Hispanic or Latino	4106	Censored	2261	Alive	2261	2008	2014	AAML0531	27	90	50	No	No	M1	No	No	No	No	No	No	No	No	No	No	No	No	No	Yes	No	No	No	No		1	Other	47,XY,+8[20]	Yes	1.3	No	No	No	No	Not done	Not done	Yes
TARGET-20-PASDJY-09A	TARGET-20-PASDJY	Male	White	Not Hispanic or Latino	4106	Censored	2261	Alive	2261	2008	2014	AAML0531	27	90	50	No	No	M1	No	No	No	No	No	No	No	No	No	No	No	No	No	Yes	No	No	No	No		1	Other	47,XY,+8[20]	Yes	1.3	No	No	No	No	Not done	Not done	Yes
TARGET-20-PASDMF-09A	TARGET-20-PASDMF	Female	White	Not Hispanic or Latino	288	Censored	2106	Alive	2106	2008	2014	AAML0531	10.4		0	No	Yes	NOS	Unknown	Unknown	Unknown	Unknown	Unknown	Unknown	Unknown	Unknown	Unknown	Unknown	Unknown	Unknown	Unknown	Unknown	Unknown	Unknown	Unknown	Unknown			Unknown	Unknown	No		No	No	No	No	Not done	Not done	No
TARGET-20-PASDMF-14A	TARGET-20-PASDMF	Female	White	Not Hispanic or Latino	288	Censored	2106	Alive	2106	2008	2014	AAML0531	10.4		0	No	Yes	NOS	Unknown	Unknown	Unknown	Unknown	Unknown	Unknown	Unknown	Unknown	Unknown	Unknown	Unknown	Unknown	Unknown	Unknown	Unknown	Unknown	Unknown	Unknown			Unknown	Unknown	No		No	No	No	No	Not done	Not done	No
TARGET-20-PASDNU-14A	TARGET-20-PASDNU	Female	White	Not Hispanic or Latino	1199	Censored	2209	Alive	2209	2008	2014	AAML0531	2.3	41	0	No	No	M5	No	No	No	No	Yes	No	No	No	No	No	No	No	No	No	No	Yes	No	No		1	MLL	46,XX,t(9;11)(p22;q23)[5]/46,XX[7]	No		No	No	No	No	Not done	Not done	No
TARGET-20-PASDNU-09A	TARGET-20-PASDNU	Female	White	Not Hispanic or Latino	1199	Censored	2209	Alive	2209	2008	2014	AAML0531	2.3	41	0	No	No	M5	No	No	No	No	Yes	No	No	No	No	No	No	No	No	No	No	Yes	No	No		1	MLL	46,XX,t(9;11)(p22;q23)[5]/46,XX[7]	No		No	No	No	No	Not done	Not done	No
TARGET-20-PASDSN-14A	TARGET-20-PASDSN	Female	White	Hispanic or Latino	5700	Censored	1036	Alive	1036	2008	2011	AAML0531	11.7	34	2	No	No	M2	No	No	No	No	No	No	No	No	No	Yes	No	No	No	No	No	No	No	No		1	Other	46,XX,del(7)(q22q34)[20]	No		No	No	No	No	Not done	Not done	No
TARGET-20-PASDSN-09A	TARGET-20-PASDSN	Female	White	Hispanic or Latino	5700	Censored	1036	Alive	1036	2008	2011	AAML0531	11.7	34	2	No	No	M2	No	No	No	No	No	No	No	No	No	Yes	No	No	No	No	No	No	No	No		1	Other	46,XX,del(7)(q22q34)[20]	No		No	No	No	No	Not done	Not done	No
TARGET-20-PASDTY-04A	TARGET-20-PASDTY	Male	White	Hispanic or Latino	1112	Relapse	322	Dead	407	2008	2009	AAML0531	14.9	42	35.6	No	No	NOS	Unknown	Unknown	Unknown	Unknown	Unknown	Unknown	Unknown	Unknown	Unknown	Unknown	Unknown	Unknown	Unknown	Unknown	Unknown	Unknown	Unknown	Unknown			Unknown	Unknown	No		No	No	No	No	Not done	Not done	No
TARGET-20-PASDTY-14A	TARGET-20-PASDTY	Male	White	Hispanic or Latino	1112	Relapse	322	Dead	407	2008	2009	AAML0531	14.9	42	35.6	No	No	NOS	Unknown	Unknown	Unknown	Unknown	Unknown	Unknown	Unknown	Unknown	Unknown	Unknown	Unknown	Unknown	Unknown	Unknown	Unknown	Unknown	Unknown	Unknown			Unknown	Unknown	No		No	No	No	No	Not done	Not done	No
TARGET-20-PASDTY-03A	TARGET-20-PASDTY	Male	White	Hispanic or Latino	1112	Relapse	322	Dead	407	2008	2009	AAML0531	14.9	42	35.6	No	No	NOS	Unknown	Unknown	Unknown	Unknown	Unknown	Unknown	Unknown	Unknown	Unknown	Unknown	Unknown	Unknown	Unknown	Unknown	Unknown	Unknown	Unknown	Unknown			Unknown	Unknown	No		No	No	No	No	Not done	Not done	No
TARGET-20-PASDUD-09A	TARGET-20-PASDUD	Female	Black or African American	Not Hispanic or Latino	4184	Censored	2191	Alive	2191	2008	2014	AAML0531	250.2	95	95	No	No	Unknown	No	No	No	No	No	No	No	No	No	No	No	No	No	No	No	No	No	No		0	Normal	46,XX[20]	Yes	0.3	No	Yes	No	No	Not done	Not done	No
TARGET-20-PASDUD-03A	TARGET-20-PASDUD	Female	Black or African American	Not Hispanic or Latino	4184	Censored	2191	Alive	2191	2008	2014	AAML0531	250.2	95	95	No	No	Unknown	No	No	No	No	No	No	No	No	No	No	No	No	No	No	No	No	No	No		0	Normal	46,XX[20]	Yes	0.3	No	Yes	No	No	Not done	Not done	No
TARGET-20-PASDUD-14A	TARGET-20-PASDUD	Female	Black or African American	Not Hispanic or Latino	4184	Censored	2191	Alive	2191	2008	2014	AAML0531	250.2	95	95	No	No	Unknown	No	No	No	No	No	No	No	No	No	No	No	No	No	No	No	No	No	No		0	Normal	46,XX[20]	Yes	0.3	No	Yes	No	No	Not done	Not done	No
TARGET-20-PASDUD-09A	TARGET-20-PASDUD	Female	Black or African American	Not Hispanic or Latino	4184	Censored	2191	Alive	2191	2008	2014	AAML0531	250.2	95	95	No	No	Unknown	No	No	No	No	No	No	No	No	No	No	No	No	No	No	No	No	No	No		0	Normal	46,XX[20]	Yes	0.3	No	Yes	No	No	Not done	Not done	No
TARGET-20-PASDUD-03A	TARGET-20-PASDUD	Female	Black or African American	Not Hispanic or Latino	4184	Censored	2191	Alive	2191	2008	2014	AAML0531	250.2	95	95	No	No	Unknown	No	No	No	No	No	No	No	No	No	No	No	No	No	No	No	No	No	No		0	Normal	46,XX[20]	Yes	0.3	No	Yes	No	No	Not done	Not done	No
TARGET-20-PASDUD-14A	TARGET-20-PASDUD	Female	Black or African American	Not Hispanic or Latino	4184	Censored	2191	Alive	2191	2008	2014	AAML0531	250.2	95	95	No	No	Unknown	No	No	No	No	No	No	No	No	No	No	No	No	No	No	No	No	No	No		0	Normal	46,XX[20]	Yes	0.3	No	Yes	No	No	Not done	Not done	No
TARGET-20-PASDVA-14A	TARGET-20-PASDVA	Female	American Indian or Alaska Native	Not Hispanic or Latino	1150	Censored	2173	Alive	2173	2008	2014	AAML0531	57.8	34	63	No	No	M4	No	No	No	No	No	Yes	No	Yes	No	No	No	No	No	No	No	Yes	No	No	add(X)(q26),t(10;11)(q22;p11.2)	3	inv(16)	46,X,add(X)(q26),t(10;11)(q22;p11.2),inv(16)(p13.1q22)[17]/46,XX[3]	No		No	No	No	No	No	No	No
TARGET-20-PASDVA-09A	TARGET-20-PASDVA	Female	American Indian or Alaska Native	Not Hispanic or Latino	1150	Censored	2173	Alive	2173	2008	2014	AAML0531	57.8	34	63	No	No	M4	No	No	No	No	No	Yes	No	Yes	No	No	No	No	No	No	No	Yes	No	No	add(X)(q26),t(10;11)(q22;p11.2)	3	inv(16)	46,X,add(X)(q26),t(10;11)(q22;p11.2),inv(16)(p13.1q22)[17]/46,XX[3]	No		No	No	No	No	No	No	No
TARGET-20-PASDVA-14A	TARGET-20-PASDVA	Female	American Indian or Alaska Native	Not Hispanic or Latino	1150	Censored	2173	Alive	2173	2008	2014	AAML0531	57.8	34	63	No	No	M4	No	No	No	No	No	Yes	No	Yes	No	No	No	No	No	No	No	Yes	No	No	add(X)(q26),t(10;11)(q22;p11.2)	3	inv(16)	46,X,add(X)(q26),t(10;11)(q22;p11.2),inv(16)(p13.1q22)[17]/46,XX[3]	No		No	No	No	No	No	No	No
TARGET-20-PASDVA-09A	TARGET-20-PASDVA	Female	American Indian or Alaska Native	Not Hispanic or Latino	1150	Censored	2173	Alive	2173	2008	2014	AAML0531	57.8	34	63	No	No	M4	No	No	No	No	No	Yes	No	Yes	No	No	No	No	No	No	No	Yes	No	No	add(X)(q26),t(10;11)(q22;p11.2)	3	inv(16)	46,X,add(X)(q26),t(10;11)(q22;p11.2),inv(16)(p13.1q22)[17]/46,XX[3]	No		No	No	No	No	No	No	No
TARGET-20-PASDXF-09A	TARGET-20-PASDXF	Male	White	Not Hispanic or Latino	330	Censored	2344	Alive	2344	2008	2015	AAML0531	20.8	30.5	23	No	No	.	No	No	No	No	No	No	No	No	No	No	No	No	No	No	No	No	No	No	+2,r(7)(?p22->q11.3::q11.3->q31),add(9)(p13),der(9)t(7;9)(q31;p13),+19	5	Other	48,XY,+2,r(7)(?p22->q11.3::q11.3->q31),add(9)(p13), der(9)t(7;9)(q31;p13),+19[13]/46,XY[17]	No		No	No	No	No	Not done	Not done	No
TARGET-20-PASDXF-14A	TARGET-20-PASDXF	Male	White	Not Hispanic or Latino	330	Censored	2344	Alive	2344	2008	2015	AAML0531	20.8	30.5	23	No	No	.	No	No	No	No	No	No	No	No	No	No	No	No	No	No	No	No	No	No	+2,r(7)(?p22->q11.3::q11.3->q31),add(9)(p13),der(9)t(7;9)(q31;p13),+19	5	Other	48,XY,+2,r(7)(?p22->q11.3::q11.3->q31),add(9)(p13), der(9)t(7;9)(q31;p13),+19[13]/46,XY[17]	No		No	No	No	No	Not done	Not done	No
TARGET-20-PASDXR-14A	TARGET-20-PASDXR	Male	White	Not Hispanic or Latino	3440	Induction Failure	33	Dead	276	2008	2009	AAML0531	257.9	90	92	No	No	M5	No	No	No	No	No	No	No	No	No	No	No	No	No	Yes	No	No	No	No		1	Other	47,XY,+8[20]	Yes	0.8	No	No	No	No	Not done	Not done	Yes
TARGET-20-PASDXR-04A	TARGET-20-PASDXR	Male	White	Not Hispanic or Latino	3440	Induction Failure	33	Dead	276	2008	2009	AAML0531	257.9	90	92	No	No	M5	No	No	No	No	No	No	No	No	No	No	No	No	No	Yes	No	No	No	No		1	Other	47,XY,+8[20]	Yes	0.8	No	No	No	No	Not done	Not done	Yes
TARGET-20-PASDXR-09A	TARGET-20-PASDXR	Male	White	Not Hispanic or Latino	3440	Induction Failure	33	Dead	276	2008	2009	AAML0531	257.9	90	92	No	No	M5	No	No	No	No	No	No	No	No	No	No	No	No	No	Yes	No	No	No	No		1	Other	47,XY,+8[20]	Yes	0.8	No	No	No	No	Not done	Not done	Yes
TARGET-20-PASDZT-10A	TARGET-20-PASDZT	Female	White	Hispanic or Latino	5438	Censored	2222	Alive	2222	2008	2014	AAML0531	54.4	28.8	28	No	No	M4	No	No	No	No	No	No	No	Yes	No	No	No	No	No	No	No	No	No	No		1	inv(16)	46,XX,inv(16)(p13.1q22)[20]	No		No	No	No	No	No	No	No
TARGET-20-PASDZT-09A	TARGET-20-PASDZT	Female	White	Hispanic or Latino	5438	Censored	2222	Alive	2222	2008	2014	AAML0531	54.4	28.8	28	No	No	M4	No	No	No	No	No	No	No	Yes	No	No	No	No	No	No	No	No	No	No		1	inv(16)	46,XX,inv(16)(p13.1q22)[20]	No		No	No	No	No	No	No	No
TARGET-20-PASECW-14A	TARGET-20-PASECW	Male	Black or African American	Not Hispanic or Latino	834	Relapse	259	Dead	330	2008	2009	AAML0531	6.8	72	22	Yes	No	Unknown	No	No	No	No	No	No	No	No	No	No	No	No	No	No	No	No	No	No		0	Normal	46,XY[20]	NO		NO	NO	NO	NO	Not done	Not done	Yes
TARGET-20-PASECW-09A	TARGET-20-PASECW	Male	Black or African American	Not Hispanic or Latino	834	Relapse	259	Dead	330	2008	2009	AAML0531	6.8	72	22	Yes	No	Unknown	No	No	No	No	No	No	No	No	No	No	No	No	No	No	No	No	No	No		0	Normal	46,XY[20]	NO		NO	NO	NO	NO	Not done	Not done	Yes
TARGET-20-PASECW-14A	TARGET-20-PASECW	Male	Black or African American	Not Hispanic or Latino	834	Relapse	259	Dead	330	2008	2009	AAML0531	6.8	72	22	Yes	No	Unknown	No	No	No	No	No	No	No	No	No	No	No	No	No	No	No	No	No	No		0	Normal	46,XY[20]	NO		NO	NO	NO	NO	Not done	Not done	Yes
TARGET-20-PASECW-09A	TARGET-20-PASECW	Male	Black or African American	Not Hispanic or Latino	834	Relapse	259	Dead	330	2008	2009	AAML0531	6.8	72	22	Yes	No	Unknown	No	No	No	No	No	No	No	No	No	No	No	No	No	No	No	No	No	No		0	Normal	46,XY[20]	NO		NO	NO	NO	NO	Not done	Not done	Yes
TARGET-20-PASEFD-04A	TARGET-20-PASEFD	Male	White	Not Hispanic or Latino	1373	Relapse	272	Dead	511	2008	2010	AAML0531	8	64	54	No	No	M5	No	No	No	No	No	No	No	No	No	No	No	No	No	No	No	No	No	No	der(2)t(2;10)(p13;p12)	2	MLL	46,XY,der(2)t(2;10)(p13;p12),der(10)t(2;10)(p13;p12)ins(10;11)(p12;q23q13),del(11)(q13q23)[15]/46,XY[15]	No		No	No	No	No	Not done	Not done	No
TARGET-20-PASEFD-09A	TARGET-20-PASEFD	Male	White	Not Hispanic or Latino	1373	Relapse	272	Dead	511	2008	2010	AAML0531	8	64	54	No	No	M5	No	No	No	No	No	No	No	No	No	No	No	No	No	No	No	No	No	No	der(2)t(2;10)(p13;p12)	2	MLL	46,XY,der(2)t(2;10)(p13;p12),der(10)t(2;10)(p13;p12)ins(10;11)(p12;q23q13),del(11)(q13q23)[15]/46,XY[15]	No		No	No	No	No	Not done	Not done	No
TARGET-20-PASEFD-14A	TARGET-20-PASEFD	Male	White	Not Hispanic or Latino	1373	Relapse	272	Dead	511	2008	2010	AAML0531	8	64	54	No	No	M5	No	No	No	No	No	No	No	No	No	No	No	No	No	No	No	No	No	No	der(2)t(2;10)(p13;p12)	2	MLL	46,XY,der(2)t(2;10)(p13;p12),der(10)t(2;10)(p13;p12)ins(10;11)(p12;q23q13),del(11)(q13q23)[15]/46,XY[15]	No		No	No	No	No	Not done	Not done	No
TARGET-20-PASEFD-03A	TARGET-20-PASEFD	Male	White	Not Hispanic or Latino	1373	Relapse	272	Dead	511	2008	2010	AAML0531	8	64	54	No	No	M5	No	No	No	No	No	No	No	No	No	No	No	No	No	No	No	No	No	No	der(2)t(2;10)(p13;p12)	2	MLL	46,XY,der(2)t(2;10)(p13;p12),der(10)t(2;10)(p13;p12)ins(10;11)(p12;q23q13),del(11)(q13q23)[15]/46,XY[15]	No		No	No	No	No	Not done	Not done	No
TARGET-20-PASEFD-04A	TARGET-20-PASEFD	Male	White	Not Hispanic or Latino	1373	Relapse	272	Dead	511	2008	2010	AAML0531	8	64	54	No	No	M5	No	No	No	No	No	No	No	No	No	No	No	No	No	No	No	No	No	No	der(2)t(2;10)(p13;p12)	2	MLL	46,XY,der(2)t(2;10)(p13;p12),der(10)t(2;10)(p13;p12)ins(10;11)(p12;q23q13),del(11)(q13q23)[15]/46,XY[15]	No		No	No	No	No	Not done	Not done	No
TARGET-20-PASEFD-09A	TARGET-20-PASEFD	Male	White	Not Hispanic or Latino	1373	Relapse	272	Dead	511	2008	2010	AAML0531	8	64	54	No	No	M5	No	No	No	No	No	No	No	No	No	No	No	No	No	No	No	No	No	No	der(2)t(2;10)(p13;p12)	2	MLL	46,XY,der(2)t(2;10)(p13;p12),der(10)t(2;10)(p13;p12)ins(10;11)(p12;q23q13),del(11)(q13q23)[15]/46,XY[15]	No		No	No	No	No	Not done	Not done	No
TARGET-20-PASEFD-14A	TARGET-20-PASEFD	Male	White	Not Hispanic or Latino	1373	Relapse	272	Dead	511	2008	2010	AAML0531	8	64	54	No	No	M5	No	No	No	No	No	No	No	No	No	No	No	No	No	No	No	No	No	No	der(2)t(2;10)(p13;p12)	2	MLL	46,XY,der(2)t(2;10)(p13;p12),der(10)t(2;10)(p13;p12)ins(10;11)(p12;q23q13),del(11)(q13q23)[15]/46,XY[15]	No		No	No	No	No	Not done	Not done	No
TARGET-20-PASEFD-03A	TARGET-20-PASEFD	Male	White	Not Hispanic or Latino	1373	Relapse	272	Dead	511	2008	2010	AAML0531	8	64	54	No	No	M5	No	No	No	No	No	No	No	No	No	No	No	No	No	No	No	No	No	No	der(2)t(2;10)(p13;p12)	2	MLL	46,XY,der(2)t(2;10)(p13;p12),der(10)t(2;10)(p13;p12)ins(10;11)(p12;q23q13),del(11)(q13q23)[15]/46,XY[15]	No		No	No	No	No	Not done	Not done	No
TARGET-20-PASEGC-09A	TARGET-20-PASEGC	Female	White	Not Hispanic or Latino	4312	Censored	2013	Alive	2013	2008	2014	AAML0531	72.3	92	95	No	No	M1	No	No	No	No	No	No	No	No	No	No	No	No	No	No	No	No	No	No		0	Normal	46,XX[20]	Yes	0.35	No	Yes	No	No	Not done	Not done	No
TARGET-20-PASEGC-14A	TARGET-20-PASEGC	Female	White	Not Hispanic or Latino	4312	Censored	2013	Alive	2013	2008	2014	AAML0531	72.3	92	95	No	No	M1	No	No	No	No	No	No	No	No	No	No	No	No	No	No	No	No	No	No		0	Normal	46,XX[20]	Yes	0.35	No	Yes	No	No	Not done	Not done	No
TARGET-20-PASEGC-09A	TARGET-20-PASEGC	Female	White	Not Hispanic or Latino	4312	Censored	2013	Alive	2013	2008	2014	AAML0531	72.3	92	95	No	No	M1	No	No	No	No	No	No	No	No	No	No	No	No	No	No	No	No	No	No		0	Normal	46,XX[20]	Yes	0.35	No	Yes	No	No	Not done	Not done	No
TARGET-20-PASEGC-14A	TARGET-20-PASEGC	Female	White	Not Hispanic or Latino	4312	Censored	2013	Alive	2013	2008	2014	AAML0531	72.3	92	95	No	No	M1	No	No	No	No	No	No	No	No	No	No	No	No	No	No	No	No	No	No		0	Normal	46,XX[20]	Yes	0.35	No	Yes	No	No	Not done	Not done	No
TARGET-20-PASELF-09A	TARGET-20-PASELF	Female	White	Hispanic or Latino	573	Censored	2322	Alive	2322	2008	2015	AAML0531	29.6	80.5	35	Yes	No	M4	No	No	No	No	No	No	No	Yes	No	No	No	No	No	No	No	No	No	No		1	inv(16)	46,XX,inv(16)(p13.1q22)[13]/46,XX[7]	No		No	No	No	Yes	Yes	No	No
TARGET-20-PASELF-14A	TARGET-20-PASELF	Female	White	Hispanic or Latino	573	Censored	2322	Alive	2322	2008	2015	AAML0531	29.6	80.5	35	Yes	No	M4	No	No	No	No	No	No	No	Yes	No	No	No	No	No	No	No	No	No	No		1	inv(16)	46,XX,inv(16)(p13.1q22)[13]/46,XX[7]	No		No	No	No	Yes	Yes	No	No
TARGET-20-PASELF-09A	TARGET-20-PASELF	Female	White	Hispanic or Latino	573	Censored	2322	Alive	2322	2008	2015	AAML0531	29.6	80.5	35	Yes	No	M4	No	No	No	No	No	No	No	Yes	No	No	No	No	No	No	No	No	No	No		1	inv(16)	46,XX,inv(16)(p13.1q22)[13]/46,XX[7]	No		No	No	No	Yes	Yes	No	No
TARGET-20-PASELF-14A	TARGET-20-PASELF	Female	White	Hispanic or Latino	573	Censored	2322	Alive	2322	2008	2015	AAML0531	29.6	80.5	35	Yes	No	M4	No	No	No	No	No	No	No	Yes	No	No	No	No	No	No	No	No	No	No		1	inv(16)	46,XX,inv(16)(p13.1q22)[13]/46,XX[7]	No		No	No	No	Yes	Yes	No	No
TARGET-20-PASELK-14A	TARGET-20-PASELK	Female	White	Not Hispanic or Latino	6680	Censored	1226	Alive	1226	2008	2012	AAML0531	55.5	88.5	73	No	No	M5	No	No	No	No	No	No	No	No	No	No	No	No	No	Yes	No	No	No	No	add(8)(p23.3)	3	Other	47,XX,+8,add(8)(p23.3),del(13)(q12q32)[17]/46,XX[3]	No		No	No	No	No	Not done	Not done	No
TARGET-20-PASELK-03A	TARGET-20-PASELK	Female	White	Not Hispanic or Latino	6680	Censored	1226	Alive	1226	2008	2012	AAML0531	55.5	88.5	73	No	No	M5	No	No	No	No	No	No	No	No	No	No	No	No	No	Yes	No	No	No	No	add(8)(p23.3)	3	Other	47,XX,+8,add(8)(p23.3),del(13)(q12q32)[17]/46,XX[3]	No		No	No	No	No	Not done	Not done	No
TARGET-20-PASENE-14A	TARGET-20-PASENE	Male	White	Not Hispanic or Latino	5550	Censored	1962	Alive	1962	2008	2014	AAML0531	137	88	37	No	Yes	M5	No	No	No	No	No	No	No	No	No	No	No	No	No	No	No	No	No	No		1	MLL	46,XY,t(11;17)(q21;q25)[5]/46,XY[1]	No		No	No	No	No	Not done	Not done	Yes
TARGET-20-PASENE-09A	TARGET-20-PASENE	Male	White	Not Hispanic or Latino	5550	Censored	1962	Alive	1962	2008	2014	AAML0531	137	88	37	No	Yes	M5	No	No	No	No	No	No	No	No	No	No	No	No	No	No	No	No	No	No		1	MLL	46,XY,t(11;17)(q21;q25)[5]/46,XY[1]	No		No	No	No	No	Not done	Not done	Yes
TARGET-20-PASENE-14A	TARGET-20-PASENE	Male	White	Not Hispanic or Latino	5550	Censored	1962	Alive	1962	2008	2014	AAML0531	137	88	37	No	Yes	M5	No	No	No	No	No	No	No	No	No	No	No	No	No	No	No	No	No	No		1	MLL	46,XY,t(11;17)(q21;q25)[5]/46,XY[1]	No		No	No	No	No	Not done	Not done	Yes
TARGET-20-PASENE-09A	TARGET-20-PASENE	Male	White	Not Hispanic or Latino	5550	Censored	1962	Alive	1962	2008	2014	AAML0531	137	88	37	No	Yes	M5	No	No	No	No	No	No	No	No	No	No	No	No	No	No	No	No	No	No		1	MLL	46,XY,t(11;17)(q21;q25)[5]/46,XY[1]	No		No	No	No	No	Not done	Not done	Yes
TARGET-20-PASEYM-10A	TARGET-20-PASEYM	Female	White	Not Hispanic or Latino	1730	Censored	1962	Alive	1962	2008	2014	AAML0531	12.7	81	46	Yes	No	Unknown	No	No	No	No	Yes	No	No	No	No	No	No	No	No	No	No	Yes	No	Yes	-X (if not shown to be constitutional)	2	MLL	45,X,-X,t(9;11)(p22;q23)[18]/45,X,-X?c[2]	No		No	No	No	No	Not done	Not done	Unknown
TARGET-20-PASEYM-14A	TARGET-20-PASEYM	Female	White	Not Hispanic or Latino	1730	Censored	1962	Alive	1962	2008	2014	AAML0531	12.7	81	46	Yes	No	Unknown	No	No	No	No	Yes	No	No	No	No	No	No	No	No	No	No	Yes	No	Yes	-X (if not shown to be constitutional)	2	MLL	45,X,-X,t(9;11)(p22;q23)[18]/45,X,-X?c[2]	No		No	No	No	No	Not done	Not done	Unknown
TARGET-20-PASEYM-09A	TARGET-20-PASEYM	Female	White	Not Hispanic or Latino	1730	Censored	1962	Alive	1962	2008	2014	AAML0531	12.7	81	46	Yes	No	Unknown	No	No	No	No	Yes	No	No	No	No	No	No	No	No	No	No	Yes	No	Yes	-X (if not shown to be constitutional)	2	MLL	45,X,-X,t(9;11)(p22;q23)[18]/45,X,-X?c[2]	No		No	No	No	No	Not done	Not done	Unknown
TARGET-20-PASEYM-10A	TARGET-20-PASEYM	Female	White	Not Hispanic or Latino	1730	Censored	1962	Alive	1962	2008	2014	AAML0531	12.7	81	46	Yes	No	Unknown	No	No	No	No	Yes	No	No	No	No	No	No	No	No	No	No	Yes	No	Yes	-X (if not shown to be constitutional)	2	MLL	45,X,-X,t(9;11)(p22;q23)[18]/45,X,-X?c[2]	No		No	No	No	No	Not done	Not done	Unknown
TARGET-20-PASEYM-14A	TARGET-20-PASEYM	Female	White	Not Hispanic or Latino	1730	Censored	1962	Alive	1962	2008	2014	AAML0531	12.7	81	46	Yes	No	Unknown	No	No	No	No	Yes	No	No	No	No	No	No	No	No	No	No	Yes	No	Yes	-X (if not shown to be constitutional)	2	MLL	45,X,-X,t(9;11)(p22;q23)[18]/45,X,-X?c[2]	No		No	No	No	No	Not done	Not done	Unknown
TARGET-20-PASEYM-09A	TARGET-20-PASEYM	Female	White	Not Hispanic or Latino	1730	Censored	1962	Alive	1962	2008	2014	AAML0531	12.7	81	46	Yes	No	Unknown	No	No	No	No	Yes	No	No	No	No	No	No	No	No	No	No	Yes	No	Yes	-X (if not shown to be constitutional)	2	MLL	45,X,-X,t(9;11)(p22;q23)[18]/45,X,-X?c[2]	No		No	No	No	No	Not done	Not done	Unknown
TARGET-20-PASFFS-14A	TARGET-20-PASFFS	Male	White	Not Hispanic or Latino	117	Relapse	119	Alive	2047	2008	2014	AAML0531	98.6	60	37	No	Yes	M5	No	No	No	No	No	No	No	No	No	No	No	No	No	No	No	No	No	No		2	MLL	46,X,der(Y)ins(Y;*11)(p11.3;q13q22),der(10)ins(10;*11)(p12;q23q21),der(11)ins( Y;11)ins(10;11)	No		No	No	No	No	Not done	Not done	No
TARGET-20-PASFFS-04A	TARGET-20-PASFFS	Male	White	Not Hispanic or Latino	117	Relapse	119	Alive	2047	2008	2014	AAML0531	98.6	60	37	No	Yes	M5	No	No	No	No	No	No	No	No	No	No	No	No	No	No	No	No	No	No		2	MLL	46,X,der(Y)ins(Y;*11)(p11.3;q13q22),der(10)ins(10;*11)(p12;q23q21),der(11)ins( Y;11)ins(10;11)	No		No	No	No	No	Not done	Not done	No
TARGET-20-PASFFS-03A	TARGET-20-PASFFS	Male	White	Not Hispanic or Latino	117	Relapse	119	Alive	2047	2008	2014	AAML0531	98.6	60	37	No	Yes	M5	No	No	No	No	No	No	No	No	No	No	No	No	No	No	No	No	No	No		2	MLL	46,X,der(Y)ins(Y;*11)(p11.3;q13q22),der(10)ins(10;*11)(p12;q23q21),der(11)ins( Y;11)ins(10;11)	No		No	No	No	No	Not done	Not done	No
TARGET-20-PASFFS-09A	TARGET-20-PASFFS	Male	White	Not Hispanic or Latino	117	Relapse	119	Alive	2047	2008	2014	AAML0531	98.6	60	37	No	Yes	M5	No	No	No	No	No	No	No	No	No	No	No	No	No	No	No	No	No	No		2	MLL	46,X,der(Y)ins(Y;*11)(p11.3;q13q22),der(10)ins(10;*11)(p12;q23q21),der(11)ins( Y;11)ins(10;11)	No		No	No	No	No	Not done	Not done	No
TARGET-20-PASFFX-09A	TARGET-20-PASFFX	Male	Black or African American	Not Hispanic or Latino	4166	Censored	2086	Alive	2086	2008	2014	AAML0531	29.3	74	57	No	No	M2	No	Yes	No	No	No	No	No	No	No	No	Yes	No	No	No	No	No	Yes	No	de(9q), -Y	3	t(8;21)	45,X,-Y,t(8;21)(q22;q22),del(9)(q12q22)[20]	No		No	No	No	No	No	No	No
TARGET-20-PASFFX-14A	TARGET-20-PASFFX	Male	Black or African American	Not Hispanic or Latino	4166	Censored	2086	Alive	2086	2008	2014	AAML0531	29.3	74	57	No	No	M2	No	Yes	No	No	No	No	No	No	No	No	Yes	No	No	No	No	No	Yes	No	de(9q), -Y	3	t(8;21)	45,X,-Y,t(8;21)(q22;q22),del(9)(q12q22)[20]	No		No	No	No	No	No	No	No
TARGET-20-PASFIE-14A	TARGET-20-PASFIE	Female	White	Not Hispanic or Latino	6070	Censored	2190	Alive	2190	2008	2014	AAML0531	94.1		82	No	No	M5	No	No	No	No	Yes	No	No	No	No	No	No	No	No	No	No	Yes	No	No		3	MLL	46,XX,der(8)t(8;11)(q22;q23),ins(9;11)(p22;q23q13),der(11)t(11;15)(q13;q22)der(15)t(8;15)(q22;q22)[20].ish der(8)t(8;11)(3'MLL+),ins(9;11)(5'MLL+),der(11)t(11;15)(MLL-)	No		No	No	No	No	Not done	Not done	No
TARGET-20-PASFIE-09A	TARGET-20-PASFIE	Female	White	Not Hispanic or Latino	6070	Censored	2190	Alive	2190	2008	2014	AAML0531	94.1		82	No	No	M5	No	No	No	No	Yes	No	No	No	No	No	No	No	No	No	No	Yes	No	No		3	MLL	46,XX,der(8)t(8;11)(q22;q23),ins(9;11)(p22;q23q13),der(11)t(11;15)(q13;q22)der(15)t(8;15)(q22;q22)[20].ish der(8)t(8;11)(3'MLL+),ins(9;11)(5'MLL+),der(11)t(11;15)(MLL-)	No		No	No	No	No	Not done	Not done	No
TARGET-20-PASFIT-14A	TARGET-20-PASFIT	Female	White	Not Hispanic or Latino	5572	Censored	2010	Alive	2010	2008	2014	AAML0531	19.6	63	66	No	No	M2	No	Yes	No	No	No	No	No	No	No	No	No	No	No	No	No	No	No	Yes	#NAME?	2	t(8;21)	45,X,-X,t(8;21)(q22;q22)[16]/46,XX[4]	No		Yes	No	No	No	No	No	No
TARGET-20-PASFIT-09A	TARGET-20-PASFIT	Female	White	Not Hispanic or Latino	5572	Censored	2010	Alive	2010	2008	2014	AAML0531	19.6	63	66	No	No	M2	No	Yes	No	No	No	No	No	No	No	No	No	No	No	No	No	No	No	Yes	#NAME?	2	t(8;21)	45,X,-X,t(8;21)(q22;q22)[16]/46,XX[4]	No		Yes	No	No	No	No	No	No
TARGET-20-PASFIT-14A	TARGET-20-PASFIT	Female	White	Not Hispanic or Latino	5572	Censored	2010	Alive	2010	2008	2014	AAML0531	19.6	63	66	No	No	M2	No	Yes	No	No	No	No	No	No	No	No	No	No	No	No	No	No	No	Yes	#NAME?	2	t(8;21)	45,X,-X,t(8;21)(q22;q22)[16]/46,XX[4]	No		Yes	No	No	No	No	No	No
TARGET-20-PASFIT-09A	TARGET-20-PASFIT	Female	White	Not Hispanic or Latino	5572	Censored	2010	Alive	2010	2008	2014	AAML0531	19.6	63	66	No	No	M2	No	Yes	No	No	No	No	No	No	No	No	No	No	No	No	No	No	No	Yes	#NAME?	2	t(8;21)	45,X,-X,t(8;21)(q22;q22)[16]/46,XX[4]	No		Yes	No	No	No	No	No	No
TARGET-20-PASFJJ-14A	TARGET-20-PASFJJ	Female	White	Not Hispanic or Latino	3836	Censored	2205	Alive	2205	2008	2014	AAML0531	121.1	96	93	No	No	M1	No	No	No	No	No	No	No	No	No	No	No	No	No	No	No	No	No	No		0	Normal	46,XX,inv(2)(p13q22)mat[25]	Yes	0.85	No	No	No	Yes	Not done	Not done	Yes
TARGET-20-PASFJJ-09A	TARGET-20-PASFJJ	Female	White	Not Hispanic or Latino	3836	Censored	2205	Alive	2205	2008	2014	AAML0531	121.1	96	93	No	No	M1	No	No	No	No	No	No	No	No	No	No	No	No	No	No	No	No	No	No		0	Normal	46,XX,inv(2)(p13q22)mat[25]	Yes	0.85	No	No	No	Yes	Not done	Not done	Yes
TARGET-20-PASFLG-09A	TARGET-20-PASFLG	Male	White	Hispanic or Latino	3971	Induction Failure	69	Dead	694	2008	2010	AAML0531	414.8	95	89	No	No	M4	Unknown	Unknown	Unknown	Unknown	Unknown	Unknown	Unknown	Unknown	Unknown	Unknown	Unknown	Unknown	Unknown	Unknown	Unknown	Unknown	Unknown	Unknown			Unknown	Unknown	Yes	1.43	No	No	No	Yes	Not done	Not done	Yes
TARGET-20-PASFLG-14A	TARGET-20-PASFLG	Male	White	Hispanic or Latino	3971	Induction Failure	69	Dead	694	2008	2010	AAML0531	414.8	95	89	No	No	M4	Unknown	Unknown	Unknown	Unknown	Unknown	Unknown	Unknown	Unknown	Unknown	Unknown	Unknown	Unknown	Unknown	Unknown	Unknown	Unknown	Unknown	Unknown			Unknown	Unknown	Yes	1.43	No	No	No	Yes	Not done	Not done	Yes
TARGET-20-PASFLM-09A	TARGET-20-PASFLM	Male	White	Not Hispanic or Latino	5140	Relapse	771	Alive	2034	2008	2014	AAML0531	0.9	40.6	16	No	No	NOS	No	No	No	No	No	No	No	No	No	No	No	No	No	No	No	No	No	No		0	Normal	46,XY[59]	Yes	0.81	No	No	No	No	Not done	Not done	No
TARGET-20-PASFLM-04A	TARGET-20-PASFLM	Male	White	Not Hispanic or Latino	5140	Relapse	771	Alive	2034	2008	2014	AAML0531	0.9	40.6	16	No	No	NOS	No	No	No	No	No	No	No	No	No	No	No	No	No	No	No	No	No	No		0	Normal	46,XY[59]	Yes	0.81	No	No	No	No	Not done	Not done	No
TARGET-20-PASFLM-14A	TARGET-20-PASFLM	Male	White	Not Hispanic or Latino	5140	Relapse	771	Alive	2034	2008	2014	AAML0531	0.9	40.6	16	No	No	NOS	No	No	No	No	No	No	No	No	No	No	No	No	No	No	No	No	No	No		0	Normal	46,XY[59]	Yes	0.81	No	No	No	No	Not done	Not done	No
TARGET-20-PASFLM-09A	TARGET-20-PASFLM	Male	White	Not Hispanic or Latino	5140	Relapse	771	Alive	2034	2008	2014	AAML0531	0.9	40.6	16	No	No	NOS	No	No	No	No	No	No	No	No	No	No	No	No	No	No	No	No	No	No		0	Normal	46,XY[59]	Yes	0.81	No	No	No	No	Not done	Not done	No
TARGET-20-PASFLM-04A	TARGET-20-PASFLM	Male	White	Not Hispanic or Latino	5140	Relapse	771	Alive	2034	2008	2014	AAML0531	0.9	40.6	16	No	No	NOS	No	No	No	No	No	No	No	No	No	No	No	No	No	No	No	No	No	No		0	Normal	46,XY[59]	Yes	0.81	No	No	No	No	Not done	Not done	No
TARGET-20-PASFLM-14A	TARGET-20-PASFLM	Male	White	Not Hispanic or Latino	5140	Relapse	771	Alive	2034	2008	2014	AAML0531	0.9	40.6	16	No	No	NOS	No	No	No	No	No	No	No	No	No	No	No	No	No	No	No	No	No	No		0	Normal	46,XY[59]	Yes	0.81	No	No	No	No	Not done	Not done	No
TARGET-20-PASFLW-09A	TARGET-20-PASFLW	Male	Black or African American	Not Hispanic or Latino	5058	Censored	1077	Alive	1077	2008	2011	AAML0531	1	60	0	No	No	Unknown	No	Yes	No	No	No	No	No	No	No	No	No	No	No	Yes	No	No	Yes	No	#NAME?	3	t(8;21)	46,X,-Y,+8,t(8;21)(q22;q22)[20]	No		No	No	No	No	No	Not done	Unknown
TARGET-20-PASFMX-09A	TARGET-20-PASFMX	Female	Unknown	Unknown	10898	Relapse	986	Alive	2077	2008	2014	AAML0531	4.4	90	65	No	No	M1	No	No	No	No	No	No	No	No	Yes	No	No	No	No	No	No	No	No	No	t(7;21)(p22;q22)[cryptic], add(11p)	5	Other	46,XX,del(5)(q15), cryp t(7;21)(p22;q22)[13]/~92,idemx2, add(11)(p15),+mar[cp7].ish AML1 sep	No		No	No	No	No	Not done	Not done	Yes
TARGET-20-PASFNP-14A	TARGET-20-PASFNP	Male	White	Not Hispanic or Latino	1935	Censored	2206	Alive	2206	2008	2014	AAML0531	26.5	91	59	No	No	M5	No	No	No	No	No	No	No	No	No	No	No	No	No	No	No	No	No	No		1	MLL	46,XY,inv(11)(p14q23)[16]/46,XY[4]	No		No	No	No	No	Not done	Not done	No
TARGET-20-PASFNP-09A	TARGET-20-PASFNP	Male	White	Not Hispanic or Latino	1935	Censored	2206	Alive	2206	2008	2014	AAML0531	26.5	91	59	No	No	M5	No	No	No	No	No	No	No	No	No	No	No	No	No	No	No	No	No	No		1	MLL	46,XY,inv(11)(p14q23)[16]/46,XY[4]	No		No	No	No	No	Not done	Not done	No
TARGET-20-PASFNP-14A	TARGET-20-PASFNP	Male	White	Not Hispanic or Latino	1935	Censored	2206	Alive	2206	2008	2014	AAML0531	26.5	91	59	No	No	M5	No	No	No	No	No	No	No	No	No	No	No	No	No	No	No	No	No	No		1	MLL	46,XY,inv(11)(p14q23)[16]/46,XY[4]	No		No	No	No	No	Not done	Not done	No
TARGET-20-PASFNP-09A	TARGET-20-PASFNP	Male	White	Not Hispanic or Latino	1935	Censored	2206	Alive	2206	2008	2014	AAML0531	26.5	91	59	No	No	M5	No	No	No	No	No	No	No	No	No	No	No	No	No	No	No	No	No	No		1	MLL	46,XY,inv(11)(p14q23)[16]/46,XY[4]	No		No	No	No	No	Not done	Not done	No
TARGET-20-PASFRD-09A	TARGET-20-PASFRD	Female	White	Not Hispanic or Latino	1161	Censored	2281	Alive	2281	2008	2015	AAML0531	5	93	12	No	No	M4	No	No	No	No	Yes	No	No	No	No	No	No	No	No	Yes	No	Yes	No	No	mar	4	MLL	49,XX,+8,t(9;11)(p22;q23),+der(9)t(9;11)(p22;q23),+mar[19]/46,XX[1]	No		No	No	No	No	Not done	Not done	Yes
TARGET-20-PASFRD-14A	TARGET-20-PASFRD	Female	White	Not Hispanic or Latino	1161	Censored	2281	Alive	2281	2008	2015	AAML0531	5	93	12	No	No	M4	No	No	No	No	Yes	No	No	No	No	No	No	No	No	Yes	No	Yes	No	No	mar	4	MLL	49,XX,+8,t(9;11)(p22;q23),+der(9)t(9;11)(p22;q23),+mar[19]/46,XX[1]	No		No	No	No	No	Not done	Not done	Yes
TARGET-20-PASFTR-14A	TARGET-20-PASFTR	Male	White	Not Hispanic or Latino	453	Censored	2333	Alive	2333	2008	2015	AAML0531	27.6	65	50	Yes	No	M0	No	No	No	No	No	No	No	No	No	No	No	No	No	No	No	No	No	No	t(16;21)	1	Other	46,XY,t(16;21)(q24;q22)[20]	No		No	No	No	No	Not done	Not done	No
TARGET-20-PASFTR-03A	TARGET-20-PASFTR	Male	White	Not Hispanic or Latino	453	Censored	2333	Alive	2333	2008	2015	AAML0531	27.6	65	50	Yes	No	M0	No	No	No	No	No	No	No	No	No	No	No	No	No	No	No	No	No	No	t(16;21)	1	Other	46,XY,t(16;21)(q24;q22)[20]	No		No	No	No	No	Not done	Not done	No
TARGET-20-PASFVP-14A	TARGET-20-PASFVP	Male	White	Not Hispanic or Latino	3664	Censored	2096	Alive	2096	2008	2014	AAML0531	3.1	89	30	No	No	M1	No	No	No	No	No	No	No	No	No	No	No	No	No	No	No	No	No	No		0	Normal	46,XY[20]	Yes	1.67	No	Unknown	Unknown	Unknown	Not done	Not done	No
TARGET-20-PASFVP-09A	TARGET-20-PASFVP	Male	White	Not Hispanic or Latino	3664	Censored	2096	Alive	2096	2008	2014	AAML0531	3.1	89	30	No	No	M1	No	No	No	No	No	No	No	No	No	No	No	No	No	No	No	No	No	No		0	Normal	46,XY[20]	Yes	1.67	No	Unknown	Unknown	Unknown	Not done	Not done	No
TARGET-20-PASFVP-14A	TARGET-20-PASFVP	Male	White	Not Hispanic or Latino	3664	Censored	2096	Alive	2096	2008	2014	AAML0531	3.1	89	30	No	No	M1	No	No	No	No	No	No	No	No	No	No	No	No	No	No	No	No	No	No		0	Normal	46,XY[20]	Yes	1.67	No	Unknown	Unknown	Unknown	Not done	Not done	No
TARGET-20-PASFVP-09A	TARGET-20-PASFVP	Male	White	Not Hispanic or Latino	3664	Censored	2096	Alive	2096	2008	2014	AAML0531	3.1	89	30	No	No	M1	No	No	No	No	No	No	No	No	No	No	No	No	No	No	No	No	No	No		0	Normal	46,XY[20]	Yes	1.67	No	Unknown	Unknown	Unknown	Not done	Not done	No
TARGET-20-PASFWI-14A	TARGET-20-PASFWI	Female	White	Not Hispanic or Latino	115	Relapse	295	Dead	324	2008	2009	AAML0531	76.2	55	1	No	No	M4	No	No	No	No	Unknown	No	No	No	No	Unknown	No	No	No	Unknown	No	Yes	No	No		1	MLL	46,XX,cryp add(11)(q23). ish MLL sep	No		No	No	No	No	Not done	Not done	Yes
TARGET-20-PASFWI-03A	TARGET-20-PASFWI	Female	White	Not Hispanic or Latino	115	Relapse	295	Dead	324	2008	2009	AAML0531	76.2	55	1	No	No	M4	No	No	No	No	Unknown	No	No	No	No	Unknown	No	No	No	Unknown	No	Yes	No	No		1	MLL	46,XX,cryp add(11)(q23). ish MLL sep	No		No	No	No	No	Not done	Not done	Yes
TARGET-20-PASFXF-09A	TARGET-20-PASFXF	Female	White	Not Hispanic or Latino	6861	Censored	2081	Alive	2081	2008	2014	AAML0531	9.9	22	22	No	No	M2	No	No	No	No	No	No	No	No	No	No	No	No	No	Yes	No	No	No	No		1	Other	47,XX,+8[6]/46,XX[14]	No		No	Yes	No	No	Not done	Not done	Yes
TARGET-20-PASFYF-14A	TARGET-20-PASFYF	Male	White	Not Hispanic or Latino	4978	Censored	1013	Alive	1013	2008	2011	AAML0531	298.7	81	92	No	No	Unknown	Unknown	Unknown	Unknown	Unknown	Unknown	Unknown	Unknown	Unknown	Unknown	Unknown	Unknown	Unknown	Unknown	Unknown	Unknown	Unknown	Unknown	Unknown			Unknown	Unknown	No		No	No	No	No	Not done	Not done	No
TARGET-20-PASFYF-09A	TARGET-20-PASFYF	Male	White	Not Hispanic or Latino	4978	Censored	1013	Alive	1013	2008	2011	AAML0531	298.7	81	92	No	No	Unknown	Unknown	Unknown	Unknown	Unknown	Unknown	Unknown	Unknown	Unknown	Unknown	Unknown	Unknown	Unknown	Unknown	Unknown	Unknown	Unknown	Unknown	Unknown			Unknown	Unknown	No		No	No	No	No	Not done	Not done	No
TARGET-20-PASFYF-03A	TARGET-20-PASFYF	Male	White	Not Hispanic or Latino	4978	Censored	1013	Alive	1013	2008	2011	AAML0531	298.7	81	92	No	No	Unknown	Unknown	Unknown	Unknown	Unknown	Unknown	Unknown	Unknown	Unknown	Unknown	Unknown	Unknown	Unknown	Unknown	Unknown	Unknown	Unknown	Unknown	Unknown			Unknown	Unknown	No		No	No	No	No	Not done	Not done	No
TARGET-20-PASFYF-14A	TARGET-20-PASFYF	Male	White	Not Hispanic or Latino	4978	Censored	1013	Alive	1013	2008	2011	AAML0531	298.7	81	92	No	No	Unknown	Unknown	Unknown	Unknown	Unknown	Unknown	Unknown	Unknown	Unknown	Unknown	Unknown	Unknown	Unknown	Unknown	Unknown	Unknown	Unknown	Unknown	Unknown			Unknown	Unknown	No		No	No	No	No	Not done	Not done	No
TARGET-20-PASFYF-09A	TARGET-20-PASFYF	Male	White	Not Hispanic or Latino	4978	Censored	1013	Alive	1013	2008	2011	AAML0531	298.7	81	92	No	No	Unknown	Unknown	Unknown	Unknown	Unknown	Unknown	Unknown	Unknown	Unknown	Unknown	Unknown	Unknown	Unknown	Unknown	Unknown	Unknown	Unknown	Unknown	Unknown			Unknown	Unknown	No		No	No	No	No	Not done	Not done	No
TARGET-20-PASFYF-03A	TARGET-20-PASFYF	Male	White	Not Hispanic or Latino	4978	Censored	1013	Alive	1013	2008	2011	AAML0531	298.7	81	92	No	No	Unknown	Unknown	Unknown	Unknown	Unknown	Unknown	Unknown	Unknown	Unknown	Unknown	Unknown	Unknown	Unknown	Unknown	Unknown	Unknown	Unknown	Unknown	Unknown			Unknown	Unknown	No		No	No	No	No	Not done	Not done	No
TARGET-20-PASFZB-09A	TARGET-20-PASFZB	Male	White	Not Hispanic or Latino	2107	Censored	2310	Alive	2310	2008	2015	AAML0531	15.6	22	12	No	No	.	No	No	No	No	No	No	No	No	No	No	No	No	No	No	No	No	No	No	der(2)t(2;16)(q21;p13.2),der(16)t(2;16)(q21;p13.2)add(2)(q37)	2	Other	46,XY,der(2)t(2;16)(q21;p13.2),der(16)t(2;16)(q21;p13.2)add(2)(q37)[19]/46,XY[1]	No		No	No	No	No	Not done	Not done	No
TARGET-20-PASFZB-14A	TARGET-20-PASFZB	Male	White	Not Hispanic or Latino	2107	Censored	2310	Alive	2310	2008	2015	AAML0531	15.6	22	12	No	No	.	No	No	No	No	No	No	No	No	No	No	No	No	No	No	No	No	No	No	der(2)t(2;16)(q21;p13.2),der(16)t(2;16)(q21;p13.2)add(2)(q37)	2	Other	46,XY,der(2)t(2;16)(q21;p13.2),der(16)t(2;16)(q21;p13.2)add(2)(q37)[19]/46,XY[1]	No		No	No	No	No	Not done	Not done	No
TARGET-20-PASFZN-14A	TARGET-20-PASFZN	Male	White	Hispanic or Latino	6334	Relapse	1060	Alive	2250	2008	2014	AAML0531	9.4	65	57.3	No	No	M1	Unknown	Unknown	Unknown	Unknown	Unknown	Unknown	Unknown	Unknown	Unknown	Unknown	Unknown	Unknown	Unknown	Unknown	Unknown	Unknown	Unknown	Unknown			Unknown	Unknown	No		No	No	No	Yes	Not done	Not done	Unknown
TARGET-20-PASFZN-04A	TARGET-20-PASFZN	Male	White	Hispanic or Latino	6334	Relapse	1060	Alive	2250	2008	2014	AAML0531	9.4	65	57.3	No	No	M1	Unknown	Unknown	Unknown	Unknown	Unknown	Unknown	Unknown	Unknown	Unknown	Unknown	Unknown	Unknown	Unknown	Unknown	Unknown	Unknown	Unknown	Unknown			Unknown	Unknown	No		No	No	No	Yes	Not done	Not done	Unknown
TARGET-20-PASFZN-09A	TARGET-20-PASFZN	Male	White	Hispanic or Latino	6334	Relapse	1060	Alive	2250	2008	2014	AAML0531	9.4	65	57.3	No	No	M1	Unknown	Unknown	Unknown	Unknown	Unknown	Unknown	Unknown	Unknown	Unknown	Unknown	Unknown	Unknown	Unknown	Unknown	Unknown	Unknown	Unknown	Unknown			Unknown	Unknown	No		No	No	No	Yes	Not done	Not done	Unknown
TARGET-20-PASFZN-14A	TARGET-20-PASFZN	Male	White	Hispanic or Latino	6334	Relapse	1060	Alive	2250	2008	2014	AAML0531	9.4	65	57.3	No	No	M1	Unknown	Unknown	Unknown	Unknown	Unknown	Unknown	Unknown	Unknown	Unknown	Unknown	Unknown	Unknown	Unknown	Unknown	Unknown	Unknown	Unknown	Unknown			Unknown	Unknown	No		No	No	No	Yes	Not done	Not done	Unknown
TARGET-20-PASFZN-04A	TARGET-20-PASFZN	Male	White	Hispanic or Latino	6334	Relapse	1060	Alive	2250	2008	2014	AAML0531	9.4	65	57.3	No	No	M1	Unknown	Unknown	Unknown	Unknown	Unknown	Unknown	Unknown	Unknown	Unknown	Unknown	Unknown	Unknown	Unknown	Unknown	Unknown	Unknown	Unknown	Unknown			Unknown	Unknown	No		No	No	No	Yes	Not done	Not done	Unknown
TARGET-20-PASFZN-09A	TARGET-20-PASFZN	Male	White	Hispanic or Latino	6334	Relapse	1060	Alive	2250	2008	2014	AAML0531	9.4	65	57.3	No	No	M1	Unknown	Unknown	Unknown	Unknown	Unknown	Unknown	Unknown	Unknown	Unknown	Unknown	Unknown	Unknown	Unknown	Unknown	Unknown	Unknown	Unknown	Unknown			Unknown	Unknown	No		No	No	No	Yes	Not done	Not done	Unknown
TARGET-20-PASGAE-14A	TARGET-20-PASGAE	Male	White	Not Hispanic or Latino	322	Relapse	381	Dead	991	2008	2011	AAML0531	3.4	29	0	No	Yes	M4	No	No	No	No	No	No	No	No	No	No	No	No	No	No	No	No	No	No		2	MLL	46,XY,der(9)t(9;11)(q34;q23),der(10)ins(10;11)(p12;q23q23),der(11)t(9;11)(q34;q23)del(11)(q23q23)[5]/46,XY[15]	No		No	No	No	No	Not done	Not done	No
TARGET-20-PASGAE-09A	TARGET-20-PASGAE	Male	White	Not Hispanic or Latino	322	Relapse	381	Dead	991	2008	2011	AAML0531	3.4	29	0	No	Yes	M4	No	No	No	No	No	No	No	No	No	No	No	No	No	No	No	No	No	No		2	MLL	46,XY,der(9)t(9;11)(q34;q23),der(10)ins(10;11)(p12;q23q23),der(11)t(9;11)(q34;q23)del(11)(q23q23)[5]/46,XY[15]	No		No	No	No	No	Not done	Not done	No
TARGET-20-PASGAE-04A	TARGET-20-PASGAE	Male	White	Not Hispanic or Latino	322	Relapse	381	Dead	991	2008	2011	AAML0531	3.4	29	0	No	Yes	M4	No	No	No	No	No	No	No	No	No	No	No	No	No	No	No	No	No	No		2	MLL	46,XY,der(9)t(9;11)(q34;q23),der(10)ins(10;11)(p12;q23q23),der(11)t(9;11)(q34;q23)del(11)(q23q23)[5]/46,XY[15]	No		No	No	No	No	Not done	Not done	No
TARGET-20-PASGCE-40A	TARGET-20-PASGCE	Male	Black or African American	Unknown	3544	Relapse	281	Dead	334	2008	2009	AAML0531	71.6	81	68.3	No	Yes	M5	No	No	No	Yes	No	No	No	No	No	No	No	No	No	No	No	Yes	No	No		1	MLL	46,XY,t(1;6;11)(q21;q27;q23)[19]/46,XY[1]	No		No	No	No	No	Not done	Not done	Yes
TARGET-20-PASGCE-09A	TARGET-20-PASGCE	Male	Black or African American	Unknown	3544	Relapse	281	Dead	334	2008	2009	AAML0531	71.6	81	68.3	No	Yes	M5	No	No	No	Yes	No	No	No	No	No	No	No	No	No	No	No	Yes	No	No		1	MLL	46,XY,t(1;6;11)(q21;q27;q23)[19]/46,XY[1]	No		No	No	No	No	Not done	Not done	Yes
TARGET-20-PASGCE-14A	TARGET-20-PASGCE	Male	Black or African American	Unknown	3544	Relapse	281	Dead	334	2008	2009	AAML0531	71.6	81	68.3	No	Yes	M5	No	No	No	Yes	No	No	No	No	No	No	No	No	No	No	No	Yes	No	No		1	MLL	46,XY,t(1;6;11)(q21;q27;q23)[19]/46,XY[1]	No		No	No	No	No	Not done	Not done	Yes
TARGET-20-PASGCE-40A	TARGET-20-PASGCE	Male	Black or African American	Unknown	3544	Relapse	281	Dead	334	2008	2009	AAML0531	71.6	81	68.3	No	Yes	M5	No	No	No	Yes	No	No	No	No	No	No	No	No	No	No	No	Yes	No	No		1	MLL	46,XY,t(1;6;11)(q21;q27;q23)[19]/46,XY[1]	No		No	No	No	No	Not done	Not done	Yes
TARGET-20-PASGCE-09A	TARGET-20-PASGCE	Male	Black or African American	Unknown	3544	Relapse	281	Dead	334	2008	2009	AAML0531	71.6	81	68.3	No	Yes	M5	No	No	No	Yes	No	No	No	No	No	No	No	No	No	No	No	Yes	No	No		1	MLL	46,XY,t(1;6;11)(q21;q27;q23)[19]/46,XY[1]	No		No	No	No	No	Not done	Not done	Yes
TARGET-20-PASGCE-14A	TARGET-20-PASGCE	Male	Black or African American	Unknown	3544	Relapse	281	Dead	334	2008	2009	AAML0531	71.6	81	68.3	No	Yes	M5	No	No	No	Yes	No	No	No	No	No	No	No	No	No	No	No	Yes	No	No		1	MLL	46,XY,t(1;6;11)(q21;q27;q23)[19]/46,XY[1]	No		No	No	No	No	Not done	Not done	Yes
TARGET-20-PASGEM-03A	TARGET-20-PASGEM	Male	Black or African American	Not Hispanic or Latino	3192	Censored	1943	Alive	1943	2008	2014	AAML0531	201.1	56	94	No	No	M1	No	No	No	No	No	No	No	No	No	No	No	No	No	No	No	No	No	No		0	Normal	46,XY[27]	No		No	No	No	No	Not done	Not done	No
TARGET-20-PASGEM-14A	TARGET-20-PASGEM	Male	Black or African American	Not Hispanic or Latino	3192	Censored	1943	Alive	1943	2008	2014	AAML0531	201.1	56	94	No	No	M1	No	No	No	No	No	No	No	No	No	No	No	No	No	No	No	No	No	No		0	Normal	46,XY[27]	No		No	No	No	No	Not done	Not done	No
TARGET-20-PASGFI-14A	TARGET-20-PASGFI	Female	Other	Not Hispanic or Latino	6300	Censored	2207	Alive	2207	2008	2014	AAML0531	164	52	82	No	No	M4	No	No	No	No	No	No	No	Yes	No	No	No	No	No	No	No	No	No	No		1	inv(16)	46,XX,inv(16)(p13.1q22)[20]	No		No	No	No	No	No	No	No
TARGET-20-PASGFI-03A	TARGET-20-PASGFI	Female	Other	Not Hispanic or Latino	6300	Censored	2207	Alive	2207	2008	2014	AAML0531	164	52	82	No	No	M4	No	No	No	No	No	No	No	Yes	No	No	No	No	No	No	No	No	No	No		1	inv(16)	46,XX,inv(16)(p13.1q22)[20]	No		No	No	No	No	No	No	No
TARGET-20-PASGKA-14A	TARGET-20-PASGKA	Female	White	Not Hispanic or Latino	6019	Censored	2177	Alive	2177	2008	2014	AAML0531	4.9	75	28	No	No	M4	No	No	No	No	No	No	No	Yes	No	Yes	No	No	No	No	No	No	No	No	gain 11q	4	inv(16)	46,XX,del(7)(q31q36),inv(16)(p13.1q22)[13]/46,idem,der(5)t(5;11)(q35;q13)[4]/ 46,idem,dup(11)(q14q25)[2]/46,XX[1]	No		No	No	No	No	No	No	No
TARGET-20-PASGKA-09A	TARGET-20-PASGKA	Female	White	Not Hispanic or Latino	6019	Censored	2177	Alive	2177	2008	2014	AAML0531	4.9	75	28	No	No	M4	No	No	No	No	No	No	No	Yes	No	Yes	No	No	No	No	No	No	No	No	gain 11q	4	inv(16)	46,XX,del(7)(q31q36),inv(16)(p13.1q22)[13]/46,idem,der(5)t(5;11)(q35;q13)[4]/ 46,idem,dup(11)(q14q25)[2]/46,XX[1]	No		No	No	No	No	No	No	No
TARGET-20-PASGML-14A	TARGET-20-PASGML	Male	Black or African American	Unknown	2282	Relapse	290	Dead	434	2008	2010	AAML0531	11.5	14	0	No	No	M7	No	No	No	No	No	No	No	No	No	No	No	No	No	No	No	No	No	No		1	MLL	46,XY,cryp ins(X;11)(q28;q23q23)	No		No	No	No	No	Not done	Not done	No
TARGET-20-PASGML-03A	TARGET-20-PASGML	Male	Black or African American	Unknown	2282	Relapse	290	Dead	434	2008	2010	AAML0531	11.5	14	0	No	No	M7	No	No	No	No	No	No	No	No	No	No	No	No	No	No	No	No	No	No		1	MLL	46,XY,cryp ins(X;11)(q28;q23q23)	No		No	No	No	No	Not done	Not done	No
TARGET-20-PASGZK-14A	TARGET-20-PASGZK	Male	White	Not Hispanic or Latino	5585	Censored	1611	Alive	1611	2008	2013	AAML0531	131.1	94	98	No	No	Unknown	No	No	No	No	No	No	No	No	No	No	No	No	No	No	No	No	No	No		0	Normal	46,XY[20]	No		No	No	Yes	No	Not done	Not done	Yes
TARGET-20-PASGZK-09A	TARGET-20-PASGZK	Male	White	Not Hispanic or Latino	5585	Censored	1611	Alive	1611	2008	2013	AAML0531	131.1	94	98	No	No	Unknown	No	No	No	No	No	No	No	No	No	No	No	No	No	No	No	No	No	No		0	Normal	46,XY[20]	No		No	No	Yes	No	Not done	Not done	Yes
TARGET-20-PASGZV-14A	TARGET-20-PASGZV	Male	White	Not Hispanic or Latino	580	Censored	2004	Alive	2004	2008	2014	AAML0531	91.8	91	0	No	No	M4	No	No	No	No	No	No	No	Yes	No	No	No	No	No	No	No	No	No	No		1	inv(16)	46,XY,inv(16)(p13.1q22)[16]/46,XY[4]	No		No	No	No	Yes	No	No	Yes
TARGET-20-PASGZV-09A	TARGET-20-PASGZV	Male	White	Not Hispanic or Latino	580	Censored	2004	Alive	2004	2008	2014	AAML0531	91.8	91	0	No	No	M4	No	No	No	No	No	No	No	Yes	No	No	No	No	No	No	No	No	No	No		1	inv(16)	46,XY,inv(16)(p13.1q22)[16]/46,XY[4]	No		No	No	No	Yes	No	No	Yes
TARGET-20-PASGZV-03A	TARGET-20-PASGZV	Male	White	Not Hispanic or Latino	580	Censored	2004	Alive	2004	2008	2014	AAML0531	91.8	91	0	No	No	M4	No	No	No	No	No	No	No	Yes	No	No	No	No	No	No	No	No	No	No		1	inv(16)	46,XY,inv(16)(p13.1q22)[16]/46,XY[4]	No		No	No	No	Yes	No	No	Yes
TARGET-20-PASHMK-14A	TARGET-20-PASHMK	Male	White	Not Hispanic or Latino	3532	Induction Failure	76	Alive	1968	2008	2014	AAML0531	15.1	57	34	No	No	M4	No	No	No	No	No	No	No	No	No	No	No	No	No	No	No	No	No	No		0	Normal	46,XY[40]	Yes	0.99	No	No	No	No	Not done	Not done	Yes
TARGET-20-PASHMK-09A	TARGET-20-PASHMK	Male	White	Not Hispanic or Latino	3532	Induction Failure	76	Alive	1968	2008	2014	AAML0531	15.1	57	34	No	No	M4	No	No	No	No	No	No	No	No	No	No	No	No	No	No	No	No	No	No		0	Normal	46,XY[40]	Yes	0.99	No	No	No	No	Not done	Not done	Yes
TARGET-20-PASHWN-04A	TARGET-20-PASHWN	Female	White	Not Hispanic or Latino	2606	Relapse	243	Dead	373	2008	2009	AAML0531	66.4	50	22	No	No	Unknown	No	No	No	No	No	No	No	No	No	No	No	No	No	No	No	No	No	No		0	Normal	46,XX[20]	Yes	0.14	No	No	No	No	Not done	Not done	No
TARGET-20-PASHWN-09A	TARGET-20-PASHWN	Female	White	Not Hispanic or Latino	2606	Relapse	243	Dead	373	2008	2009	AAML0531	66.4	50	22	No	No	Unknown	No	No	No	No	No	No	No	No	No	No	No	No	No	No	No	No	No	No		0	Normal	46,XX[20]	Yes	0.14	No	No	No	No	Not done	Not done	No
TARGET-20-PASHWN-14A	TARGET-20-PASHWN	Female	White	Not Hispanic or Latino	2606	Relapse	243	Dead	373	2008	2009	AAML0531	66.4	50	22	No	No	Unknown	No	No	No	No	No	No	No	No	No	No	No	No	No	No	No	No	No	No		0	Normal	46,XX[20]	Yes	0.14	No	No	No	No	Not done	Not done	No
TARGET-20-PASHWN-04A	TARGET-20-PASHWN	Female	White	Not Hispanic or Latino	2606	Relapse	243	Dead	373	2008	2009	AAML0531	66.4	50	22	No	No	Unknown	No	No	No	No	No	No	No	No	No	No	No	No	No	No	No	No	No	No		0	Normal	46,XX[20]	Yes	0.14	No	No	No	No	Not done	Not done	No
TARGET-20-PASHWN-09A	TARGET-20-PASHWN	Female	White	Not Hispanic or Latino	2606	Relapse	243	Dead	373	2008	2009	AAML0531	66.4	50	22	No	No	Unknown	No	No	No	No	No	No	No	No	No	No	No	No	No	No	No	No	No	No		0	Normal	46,XX[20]	Yes	0.14	No	No	No	No	Not done	Not done	No
TARGET-20-PASHWN-14A	TARGET-20-PASHWN	Female	White	Not Hispanic or Latino	2606	Relapse	243	Dead	373	2008	2009	AAML0531	66.4	50	22	No	No	Unknown	No	No	No	No	No	No	No	No	No	No	No	No	No	No	No	No	No	No		0	Normal	46,XX[20]	Yes	0.14	No	No	No	No	Not done	Not done	No
TARGET-20-PASHWV-14A	TARGET-20-PASHWV	Male	White	Not Hispanic or Latino	8574	Censored	2027	Alive	2027	2008	2014	AAML0531	0.6	79.2	4	No	No	Unknown	No	No	No	No	No	No	No	No	No	No	No	No	No	No	No	No	No	No	t(1;3)(p13;q23),+der(1)t(1;3),del(17)(p11.2p13),add(22)(p11.2)	4	Other	47,XY,t(1;3)(p13;q23),+der(1)t(1;3)(p13;q23),del(17)(p11.2p13)[12]/47,idem,add(22)(p11.2)[6]	No		No	No	No	No	Not done	Not done	Yes
TARGET-20-PASHWV-09A	TARGET-20-PASHWV	Male	White	Not Hispanic or Latino	8574	Censored	2027	Alive	2027	2008	2014	AAML0531	0.6	79.2	4	No	No	Unknown	No	No	No	No	No	No	No	No	No	No	No	No	No	No	No	No	No	No	t(1;3)(p13;q23),+der(1)t(1;3),del(17)(p11.2p13),add(22)(p11.2)	4	Other	47,XY,t(1;3)(p13;q23),+der(1)t(1;3)(p13;q23),del(17)(p11.2p13)[12]/47,idem,add(22)(p11.2)[6]	No		No	No	No	No	Not done	Not done	Yes
TARGET-20-PASIAI-09A	TARGET-20-PASIAI	Male	White	Not Hispanic or Latino	2917	Censored	2122	Alive	2122	2008	2014	AAML0531	3.3	87.2	0	No	No	M5	No	No	No	No	Yes	No	No	No	No	No	No	No	No	Yes	No	Yes	No	No	der(1)t(1;11)(q25;q23),der(11)t(1;11)(q25;q13)	3	MLL	47,XY,der(1)t(1;11)(q25;q23),+8,ins(9;11)(p22;q13q23), der(11)t(1;11)(q25;q13)[18]/46,XY[2]	No		No	No	No	No	Not done	Not done	No
TARGET-20-PASIAI-14A	TARGET-20-PASIAI	Male	White	Not Hispanic or Latino	2917	Censored	2122	Alive	2122	2008	2014	AAML0531	3.3	87.2	0	No	No	M5	No	No	No	No	Yes	No	No	No	No	No	No	No	No	Yes	No	Yes	No	No	der(1)t(1;11)(q25;q23),der(11)t(1;11)(q25;q13)	3	MLL	47,XY,der(1)t(1;11)(q25;q23),+8,ins(9;11)(p22;q13q23), der(11)t(1;11)(q25;q13)[18]/46,XY[2]	No		No	No	No	No	Not done	Not done	No
TARGET-20-PASICM-09A	TARGET-20-PASICM	Female	White	Hispanic or Latino	281	Induction Failure	74	Dead	278	2008	2009	AAML0531	300.1	88	72	No	No	M7	No	No	No	No	No	No	No	No	No	No	No	No	No	No	No	No	No	No	t(3;16)(p11.2;q24),(21)(q10)	2	Other	46,XX,t(3;16)(p11.2;q24)[15]/46,idem,i(21)(q10)[4]/46,XX[1]	No		No	No	No	No	Not done	Not done	Yes
TARGET-20-PASICM-14A	TARGET-20-PASICM	Female	White	Hispanic or Latino	281	Induction Failure	74	Dead	278	2008	2009	AAML0531	300.1	88	72	No	No	M7	No	No	No	No	No	No	No	No	No	No	No	No	No	No	No	No	No	No	t(3;16)(p11.2;q24),(21)(q10)	2	Other	46,XX,t(3;16)(p11.2;q24)[15]/46,idem,i(21)(q10)[4]/46,XX[1]	No		No	No	No	No	Not done	Not done	Yes
TARGET-20-PASIGA-14A	TARGET-20-PASIGA	Male	White	Not Hispanic or Latino	318	Censored	1947	Alive	1947	2008	2014	AAML0531	6.7	54	0	No	No	M5	No	No	No	No	Yes	No	No	No	No	No	No	No	No	No	No	Yes	No	No	19	2	MLL	46,XY,t(9;11)(p22;q23)[15]/47,idem,+19[2]/46,XY[4]	No		No	No	No	No	Not done	Not done	Yes
TARGET-20-PASIGA-09A	TARGET-20-PASIGA	Male	White	Not Hispanic or Latino	318	Censored	1947	Alive	1947	2008	2014	AAML0531	6.7	54	0	No	No	M5	No	No	No	No	Yes	No	No	No	No	No	No	No	No	No	No	Yes	No	No	19	2	MLL	46,XY,t(9;11)(p22;q23)[15]/47,idem,+19[2]/46,XY[4]	No		No	No	No	No	Not done	Not done	Yes
TARGET-20-PASILA-14A	TARGET-20-PASILA	Male	White	Not Hispanic or Latino	5386	Censored	555	Alive	555	2008	2010	AAML0531	2.4	90.2	49	No	No	M0	No	No	No	No	No	No	No	No	No	No	No	No	No	No	No	No	No	No		0	Normal	46,XY[19]	No		No	No	No	No	Not done	Not done	Yes
TARGET-20-PASILA-09A	TARGET-20-PASILA	Male	White	Not Hispanic or Latino	5386	Censored	555	Alive	555	2008	2010	AAML0531	2.4	90.2	49	No	No	M0	No	No	No	No	No	No	No	No	No	No	No	No	No	No	No	No	No	No		0	Normal	46,XY[19]	No		No	No	No	No	Not done	Not done	Yes
TARGET-20-PASILA-14A	TARGET-20-PASILA	Male	White	Not Hispanic or Latino	5386	Censored	555	Alive	555	2008	2010	AAML0531	2.4	90.2	49	No	No	M0	No	No	No	No	No	No	No	No	No	No	No	No	No	No	No	No	No	No		0	Normal	46,XY[19]	No		No	No	No	No	Not done	Not done	Yes
TARGET-20-PASILA-09A	TARGET-20-PASILA	Male	White	Not Hispanic or Latino	5386	Censored	555	Alive	555	2008	2010	AAML0531	2.4	90.2	49	No	No	M0	No	No	No	No	No	No	No	No	No	No	No	No	No	No	No	No	No	No		0	Normal	46,XY[19]	No		No	No	No	No	Not done	Not done	Yes
TARGET-20-PASINA-09A	TARGET-20-PASINA	Female	White	Not Hispanic or Latino	2960	Induction Failure	69	Dead	589	2008	2010	AAML0531	77.5	90	83	Yes	No	M1	No	Yes	No	No	No	No	No	No	No	No	No	No	No	No	No	No	No	No	A deletion of 11q that lost MLL.	2	t(8;21)	46,XX,t(8;21)(q22;q22)[25]/46,idem,del(11)(q21q24)[3]/46,XX[2]	No		No	No	No	No	No	No	Yes
TARGET-20-PASINA-03A	TARGET-20-PASINA	Female	White	Not Hispanic or Latino	2960	Induction Failure	69	Dead	589	2008	2010	AAML0531	77.5	90	83	Yes	No	M1	No	Yes	No	No	No	No	No	No	No	No	No	No	No	No	No	No	No	No	A deletion of 11q that lost MLL.	2	t(8;21)	46,XX,t(8;21)(q22;q22)[25]/46,idem,del(11)(q21q24)[3]/46,XX[2]	No		No	No	No	No	No	No	Yes
TARGET-20-PASIZX-09A	TARGET-20-PASIZX	Female	White	Not Hispanic or Latino	2275	Censored	2024	Alive	2024	2008	2014	AAML0531	32.1	91	85	No	No	M1	No	No	No	No	No	No	No	No	No	No	No	No	No	No	No	No	No	No		0	Normal	46,XX[30]	Yes	1.21	No	No	No	No	Not done	Not done	Yes
TARGET-20-PASIZX-14A	TARGET-20-PASIZX	Female	White	Not Hispanic or Latino	2275	Censored	2024	Alive	2024	2008	2014	AAML0531	32.1	91	85	No	No	M1	No	No	No	No	No	No	No	No	No	No	No	No	No	No	No	No	No	No		0	Normal	46,XX[30]	Yes	1.21	No	No	No	No	Not done	Not done	Yes
TARGET-20-PASIZX-09A	TARGET-20-PASIZX	Female	White	Not Hispanic or Latino	2275	Censored	2024	Alive	2024	2008	2014	AAML0531	32.1	91	85	No	No	M1	No	No	No	No	No	No	No	No	No	No	No	No	No	No	No	No	No	No		0	Normal	46,XX[30]	Yes	1.21	No	No	No	No	Not done	Not done	Yes
TARGET-20-PASIZX-14A	TARGET-20-PASIZX	Female	White	Not Hispanic or Latino	2275	Censored	2024	Alive	2024	2008	2014	AAML0531	32.1	91	85	No	No	M1	No	No	No	No	No	No	No	No	No	No	No	No	No	No	No	No	No	No		0	Normal	46,XX[30]	Yes	1.21	No	No	No	No	Not done	Not done	Yes
TARGET-20-PASJCL-03A	TARGET-20-PASJCL	Male	White	Not Hispanic or Latino	5619	Induction Failure	20	Dead	266	2008	2009	AAML0531	16.5	65	53	Yes	No	M5	No	No	No	No	No	No	No	No	No	No	No	No	Yes	No	No	No	No	No		1	Other	45,XY,-7[[20]	No		No	No	No	Yes	Not done	Not done	Unknown
TARGET-20-PASJEJ-14A	TARGET-20-PASJEJ	Male	White	Not Hispanic or Latino	6335	Censored	1980	Alive	1980	2008	2014	AAML0531	33.5	56	73	Yes	Yes	M2	No	Yes	No	No	No	No	No	No	No	No	No	No	No	No	No	No	Yes	No	-Y, dup(2q)	3	t(8;21)	45,X,-Y,add(2)(q34),t(8;21)(q22;q22)[20]	No		No	No	No	No	No	No	Yes
TARGET-20-PASJEJ-09A	TARGET-20-PASJEJ	Male	White	Not Hispanic or Latino	6335	Censored	1980	Alive	1980	2008	2014	AAML0531	33.5	56	73	Yes	Yes	M2	No	Yes	No	No	No	No	No	No	No	No	No	No	No	No	No	No	Yes	No	-Y, dup(2q)	3	t(8;21)	45,X,-Y,add(2)(q34),t(8;21)(q22;q22)[20]	No		No	No	No	No	No	No	Yes
TARGET-20-PASJEJ-14A	TARGET-20-PASJEJ	Male	White	Not Hispanic or Latino	6335	Censored	1980	Alive	1980	2008	2014	AAML0531	33.5	56	73	Yes	Yes	M2	No	Yes	No	No	No	No	No	No	No	No	No	No	No	No	No	No	Yes	No	-Y, dup(2q)	3	t(8;21)	45,X,-Y,add(2)(q34),t(8;21)(q22;q22)[20]	No		No	No	No	No	No	No	Yes
TARGET-20-PASJEJ-09A	TARGET-20-PASJEJ	Male	White	Not Hispanic or Latino	6335	Censored	1980	Alive	1980	2008	2014	AAML0531	33.5	56	73	Yes	Yes	M2	No	Yes	No	No	No	No	No	No	No	No	No	No	No	No	No	No	Yes	No	-Y, dup(2q)	3	t(8;21)	45,X,-Y,add(2)(q34),t(8;21)(q22;q22)[20]	No		No	No	No	No	No	No	Yes
TARGET-20-PASJNM-14A	TARGET-20-PASJNM	Female	White	Not Hispanic or Latino	5035	Censored	2153	Alive	2153	2008	2014	AAML0531	103		88	No	No	M1	No	No	No	No	No	No	No	No	No	No	No	No	No	No	No	No	No	No		0	Normal	46,XX[20]	No		No	No	Yes	No	Not done	Not done	No
TARGET-20-PASJNM-09A	TARGET-20-PASJNM	Female	White	Not Hispanic or Latino	5035	Censored	2153	Alive	2153	2008	2014	AAML0531	103		88	No	No	M1	No	No	No	No	No	No	No	No	No	No	No	No	No	No	No	No	No	No		0	Normal	46,XX[20]	No		No	No	Yes	No	Not done	Not done	No
TARGET-20-PASJPW-14A	TARGET-20-PASJPW	Female	White	Hispanic or Latino	3088	Induction Failure	62	Dead	209	2008	2009	AAML0531	11.4	50	7	No	Yes	Unknown	No	No	No	Yes	No	No	No	No	No	No	No	No	No	No	No	Yes	No	No		5	MLL	46,XX,t(6;11)(q27;q23),add(12)(p11.2)[5]/48,sl,+der(6)t(6;11),+19[5]/49,sdl1,+X[10]	No		No	No	No	No	Not done	Not done	Yes
TARGET-20-PASJPW-09A	TARGET-20-PASJPW	Female	White	Hispanic or Latino	3088	Induction Failure	62	Dead	209	2008	2009	AAML0531	11.4	50	7	No	Yes	Unknown	No	No	No	Yes	No	No	No	No	No	No	No	No	No	No	No	Yes	No	No		5	MLL	46,XX,t(6;11)(q27;q23),add(12)(p11.2)[5]/48,sl,+der(6)t(6;11),+19[5]/49,sdl1,+X[10]	No		No	No	No	No	Not done	Not done	Yes
TARGET-20-PASJRD-03A	TARGET-20-PASJRD	Female	White	Hispanic or Latino	1420	Censored	2020	Alive	2020	2008	2014	AAML0531	53.8		73	No	No	M5	No	No	No	No	No	No	No	No	No	No	No	No	No	No	No	No	No	No	gain of 1q	2	Other	47,X,der(X)t(X;1)(q28;q21),+mar[20]	No		No	No	No	No	Not done	Not done	No
TARGET-20-PASJRD-14A	TARGET-20-PASJRD	Female	White	Hispanic or Latino	1420	Censored	2020	Alive	2020	2008	2014	AAML0531	53.8		73	No	No	M5	No	No	No	No	No	No	No	No	No	No	No	No	No	No	No	No	No	No	gain of 1q	2	Other	47,X,der(X)t(X;1)(q28;q21),+mar[20]	No		No	No	No	No	Not done	Not done	No
TARGET-20-PASJXN-14A	TARGET-20-PASJXN	Female	White	Not Hispanic or Latino	335	Censored	2009	Alive	2009	2009	2014	AAML0531	7.7	77	16	No	No	M5	No	No	No	No	No	No	No	No	No	No	No	No	No	Yes	No	Yes	No	No		2	MLL	46,XX,t(3;11)(p13;q23)[7]/47,idem,+8[10]/46,XX[3]	No		No	No	No	No	Not done	Not done	No
TARGET-20-PASJXN-09A	TARGET-20-PASJXN	Female	White	Not Hispanic or Latino	335	Censored	2009	Alive	2009	2009	2014	AAML0531	7.7	77	16	No	No	M5	No	No	No	No	No	No	No	No	No	No	No	No	No	Yes	No	Yes	No	No		2	MLL	46,XX,t(3;11)(p13;q23)[7]/47,idem,+8[10]/46,XX[3]	No		No	No	No	No	Not done	Not done	No
TARGET-20-PASJYX-09A	TARGET-20-PASJYX	Female	White	Not Hispanic or Latino	6070	Relapse	363	Dead	483	2009	2010	AAML0531	19.7	94	89	No	No	M0	No	No	No	No	No	No	Yes	No	No	No	No	No	No	No	No	Yes	No	No	t(1;4)(q21;p16)	2	MLL	46,XX,t(1;4)(q21;p16),t(11;19)(q23;p13.3)[20]/46,XXc	No		No	No	No	No	Not done	Not done	No
TARGET-20-PASJYX-04A	TARGET-20-PASJYX	Female	White	Not Hispanic or Latino	6070	Relapse	363	Dead	483	2009	2010	AAML0531	19.7	94	89	No	No	M0	No	No	No	No	No	No	Yes	No	No	No	No	No	No	No	No	Yes	No	No	t(1;4)(q21;p16)	2	MLL	46,XX,t(1;4)(q21;p16),t(11;19)(q23;p13.3)[20]/46,XXc	No		No	No	No	No	Not done	Not done	No
TARGET-20-PASJYX-14A	TARGET-20-PASJYX	Female	White	Not Hispanic or Latino	6070	Relapse	363	Dead	483	2009	2010	AAML0531	19.7	94	89	No	No	M0	No	No	No	No	No	No	Yes	No	No	No	No	No	No	No	No	Yes	No	No	t(1;4)(q21;p16)	2	MLL	46,XX,t(1;4)(q21;p16),t(11;19)(q23;p13.3)[20]/46,XXc	No		No	No	No	No	Not done	Not done	No
TARGET-20-PASJZX-14A	TARGET-20-PASJZX	Male	White	Not Hispanic or Latino	256	Induction Failure	75	Dead	96	2009	2009	AAML0531	16.8	50	0	No	Yes	M4	No	No	No	No	No	No	No	No	No	No	No	No	No	No	No	No	No	No		0	Normal	46,XY[20]	No		No	No	No	No	Not done	Not done	No
TARGET-20-PASJZX-09A	TARGET-20-PASJZX	Male	White	Not Hispanic or Latino	256	Induction Failure	75	Dead	96	2009	2009	AAML0531	16.8	50	0	No	Yes	M4	No	No	No	No	No	No	No	No	No	No	No	No	No	No	No	No	No	No		0	Normal	46,XY[20]	No		No	No	No	No	Not done	Not done	No
TARGET-20-PASKAS-09A	TARGET-20-PASKAS	Female	White	Not Hispanic or Latino	367	Censored	2199	Alive	2199	2009	2015	AAML0531	2.8	40	0	No	No	M4	No	No	No	No	No	No	No	No	No	No	No	No	No	No	No	No	No	No	t(X;11)(q28;q13)	1	Other	46,X,t(X;11)(q28;q13)[20]	No		No	No	No	No	Not done	Not done	No
TARGET-20-PASKAS-14A	TARGET-20-PASKAS	Female	White	Not Hispanic or Latino	367	Censored	2199	Alive	2199	2009	2015	AAML0531	2.8	40	0	No	No	M4	No	No	No	No	No	No	No	No	No	No	No	No	No	No	No	No	No	No	t(X;11)(q28;q13)	1	Other	46,X,t(X;11)(q28;q13)[20]	No		No	No	No	No	Not done	Not done	No
TARGET-20-PASKFN-09A	TARGET-20-PASKFN	Male	White	Not Hispanic or Latino	1979	Censored	2012	Alive	2012	2009	2014	AAML0531	7.4	35	41	No	No	M2	No	Yes	No	No	No	No	No	No	No	No	No	No	No	No	No	No	Yes	No	#NAME?	2	t(8;21)	45,X,-Y,t(8;21)(q22;q22)[15]/45,XY[2]	No		No	No	No	No	No	No	No
TARGET-20-PASKFN-14A	TARGET-20-PASKFN	Male	White	Not Hispanic or Latino	1979	Censored	2012	Alive	2012	2009	2014	AAML0531	7.4	35	41	No	No	M2	No	Yes	No	No	No	No	No	No	No	No	No	No	No	No	No	No	Yes	No	#NAME?	2	t(8;21)	45,X,-Y,t(8;21)(q22;q22)[15]/45,XY[2]	No		No	No	No	No	No	No	No
TARGET-20-PASKGD-09A	TARGET-20-PASKGD	Female	Black or African American	Not Hispanic or Latino	6220	Censored	333	Alive	333	2009	2009	AAML0531	3.4	72	51	No	No	M1	No	No	No	No	No	No	No	No	No	No	No	No	No	No	No	No	No	No	4	2	Other	47,XX,+4,add(13)(q34)[10]/46,XX[10]	No		No	No	No	No	Not done	Not done	No
TARGET-20-PASKGD-14A	TARGET-20-PASKGD	Female	Black or African American	Not Hispanic or Latino	6220	Censored	333	Alive	333	2009	2009	AAML0531	3.4	72	51	No	No	M1	No	No	No	No	No	No	No	No	No	No	No	No	No	No	No	No	No	No	4	2	Other	47,XX,+4,add(13)(q34)[10]/46,XX[10]	No		No	No	No	No	Not done	Not done	No
TARGET-20-PASKGH-09A	TARGET-20-PASKGH	Male	White	Not Hispanic or Latino	3791	Relapse	308	Alive	478	2009	2010	AAML0531	210	64	20	No	No	M4	No	No	No	No	No	No	No	No	No	No	No	No	No	No	No	No	No	No		0	Normal	46,XY[20]	Yes	0.47	No	No	No	No	Not done	Not done	No
TARGET-20-PASKGH-04A	TARGET-20-PASKGH	Male	White	Not Hispanic or Latino	3791	Relapse	308	Alive	478	2009	2010	AAML0531	210	64	20	No	No	M4	No	No	No	No	No	No	No	No	No	No	No	No	No	No	No	No	No	No		0	Normal	46,XY[20]	Yes	0.47	No	No	No	No	Not done	Not done	No
TARGET-20-PASKGH-14A	TARGET-20-PASKGH	Male	White	Not Hispanic or Latino	3791	Relapse	308	Alive	478	2009	2010	AAML0531	210	64	20	No	No	M4	No	No	No	No	No	No	No	No	No	No	No	No	No	No	No	No	No	No		0	Normal	46,XY[20]	Yes	0.47	No	No	No	No	Not done	Not done	No
TARGET-20-PASKGH-09A	TARGET-20-PASKGH	Male	White	Not Hispanic or Latino	3791	Relapse	308	Alive	478	2009	2010	AAML0531	210	64	20	No	No	M4	No	No	No	No	No	No	No	No	No	No	No	No	No	No	No	No	No	No		0	Normal	46,XY[20]	Yes	0.47	No	No	No	No	Not done	Not done	No
TARGET-20-PASKGH-04A	TARGET-20-PASKGH	Male	White	Not Hispanic or Latino	3791	Relapse	308	Alive	478	2009	2010	AAML0531	210	64	20	No	No	M4	No	No	No	No	No	No	No	No	No	No	No	No	No	No	No	No	No	No		0	Normal	46,XY[20]	Yes	0.47	No	No	No	No	Not done	Not done	No
TARGET-20-PASKGH-14A	TARGET-20-PASKGH	Male	White	Not Hispanic or Latino	3791	Relapse	308	Alive	478	2009	2010	AAML0531	210	64	20	No	No	M4	No	No	No	No	No	No	No	No	No	No	No	No	No	No	No	No	No	No		0	Normal	46,XY[20]	Yes	0.47	No	No	No	No	Not done	Not done	No
TARGET-20-PASKMZ-09A	TARGET-20-PASKMZ	Male	White	Not Hispanic or Latino	3342	Censored	2115	Alive	2115	2009	2014	AAML0531	14.4	53	24	No	No	M2	No	Yes	No	No	No	No	No	No	No	No	Yes	No	No	No	No	No	No	No	del 9q	2	t(8;21)	46,XY,t(8;21)(q22;q22),del(9)(q12q22)[30]	NO		NO	NO	NO	NO	NO	NO	Unknown
TARGET-20-PASKNV-09A	TARGET-20-PASKNV	Female	White	Not Hispanic or Latino	7557	Death	168	Dead	168	2009	2009	AAML0531	22.7	41	10	No	No	M4	No	No	No	No	No	No	No	Yes	No	No	No	No	No	No	No	No	No	No		1	inv(16)	46,XX,inv(16)(p13.1q22)[11]/46,XX[9]	No		No	No	No	No	No	No	No
TARGET-20-PASKNV-14A	TARGET-20-PASKNV	Female	White	Not Hispanic or Latino	7557	Death	168	Dead	168	2009	2009	AAML0531	22.7	41	10	No	No	M4	No	No	No	No	No	No	No	Yes	No	No	No	No	No	No	No	No	No	No		1	inv(16)	46,XX,inv(16)(p13.1q22)[11]/46,XX[9]	No		No	No	No	No	No	No	No
TARGET-20-PASKPI-09A	TARGET-20-PASKPI	Female	Other	Not Hispanic or Latino	816	Censored	2058	Alive	2058	2009	2014	AAML0531	3.6	82.8	0	No	No	M5	No	No	No	No	No	No	No	No	No	No	No	No	No	Yes	No	No	No	No	14	2	Other	47,XX,+8[8]/48,idem,+14[3]/46,XX[10]	No		No	No	No	No	Not done	Not done	No
TARGET-20-PASKPI-14A	TARGET-20-PASKPI	Female	Other	Not Hispanic or Latino	816	Censored	2058	Alive	2058	2009	2014	AAML0531	3.6	82.8	0	No	No	M5	No	No	No	No	No	No	No	No	No	No	No	No	No	Yes	No	No	No	No	14	2	Other	47,XX,+8[8]/48,idem,+14[3]/46,XX[10]	No		No	No	No	No	Not done	Not done	No
TARGET-20-PASKRJ-03A	TARGET-20-PASKRJ	Male	Black or African American	Not Hispanic or Latino	286	Induction Failure	62	Dead	174	2009	2009	AAML0531	310	91	91	No	Yes	Unknown	No	No	No	No	No	No	No	No	No	No	No	No	No	No	No	No	No	No		0	Normal	46,XY[30]	No		No	No	No	No	Not done	Not done	No
TARGET-20-PASKRJ-14A	TARGET-20-PASKRJ	Male	Black or African American	Not Hispanic or Latino	286	Induction Failure	62	Dead	174	2009	2009	AAML0531	310	91	91	No	Yes	Unknown	No	No	No	No	No	No	No	No	No	No	No	No	No	No	No	No	No	No		0	Normal	46,XY[30]	No		No	No	No	No	Not done	Not done	No
TARGET-20-PASKRM-14A	TARGET-20-PASKRM	Female	White	Not Hispanic or Latino	3615	Censored	1985	Alive	1985	2009	2014	AAML0531	24.6	40	26	No	No	M4	No	No	No	No	No	No	No	Yes	No	No	No	No	No	No	No	No	No	No		1	inv(16)	46,XX,inv(16)(p13.1q22)[20]	No		No	No	No	No	No	No	Unknown
TARGET-20-PASKRM-09A	TARGET-20-PASKRM	Female	White	Not Hispanic or Latino	3615	Censored	1985	Alive	1985	2009	2014	AAML0531	24.6	40	26	No	No	M4	No	No	No	No	No	No	No	Yes	No	No	No	No	No	No	No	No	No	No		1	inv(16)	46,XX,inv(16)(p13.1q22)[20]	No		No	No	No	No	No	No	Unknown
TARGET-20-PASKUA-09A	TARGET-20-PASKUA	Male	Black or African American	Not Hispanic or Latino	3682	Relapse	190	Dead	721	2009	2011	AAML0531	76.4	69.2	66	No	No	M2	No	No	No	No	No	No	No	No	No	No	No	No	No	No	No	No	No	No		0	Normal	46,XY[30]	Yes	0.46	No	No	No	Yes	Not done	Not done	Unknown
TARGET-20-PASKUA-14A	TARGET-20-PASKUA	Male	Black or African American	Not Hispanic or Latino	3682	Relapse	190	Dead	721	2009	2011	AAML0531	76.4	69.2	66	No	No	M2	No	No	No	No	No	No	No	No	No	No	No	No	No	No	No	No	No	No		0	Normal	46,XY[30]	Yes	0.46	No	No	No	Yes	Not done	Not done	Unknown
TARGET-20-PASKUA-09A	TARGET-20-PASKUA	Male	Black or African American	Not Hispanic or Latino	3682	Relapse	190	Dead	721	2009	2011	AAML0531	76.4	69.2	66	No	No	M2	No	No	No	No	No	No	No	No	No	No	No	No	No	No	No	No	No	No		0	Normal	46,XY[30]	Yes	0.46	No	No	No	Yes	Not done	Not done	Unknown
TARGET-20-PASKUA-14A	TARGET-20-PASKUA	Male	Black or African American	Not Hispanic or Latino	3682	Relapse	190	Dead	721	2009	2011	AAML0531	76.4	69.2	66	No	No	M2	No	No	No	No	No	No	No	No	No	No	No	No	No	No	No	No	No	No		0	Normal	46,XY[30]	Yes	0.46	No	No	No	Yes	Not done	Not done	Unknown
TARGET-20-PASLDL-09A	TARGET-20-PASLDL	Female	White	Not Hispanic or Latino	2964	Censored	2035	Alive	2035	2009	2014	AAML0531	17.3	70	70	No	No	M1	No	Yes	No	No	No	No	No	No	No	No	No	No	No	Yes	No	No	No	Yes		3	t(8;21)	46,X,-X,+8,t(8;21)(q22;q22)[20]	No		No	No	No	No	Yes	No	No
TARGET-20-PASLDL-14A	TARGET-20-PASLDL	Female	White	Not Hispanic or Latino	2964	Censored	2035	Alive	2035	2009	2014	AAML0531	17.3	70	70	No	No	M1	No	Yes	No	No	No	No	No	No	No	No	No	No	No	Yes	No	No	No	Yes		3	t(8;21)	46,X,-X,+8,t(8;21)(q22;q22)[20]	No		No	No	No	No	Yes	No	No
TARGET-20-PASLDL-09A	TARGET-20-PASLDL	Female	White	Not Hispanic or Latino	2964	Censored	2035	Alive	2035	2009	2014	AAML0531	17.3	70	70	No	No	M1	No	Yes	No	No	No	No	No	No	No	No	No	No	No	Yes	No	No	No	Yes		3	t(8;21)	46,X,-X,+8,t(8;21)(q22;q22)[20]	No		No	No	No	No	Yes	No	No
TARGET-20-PASLDL-14A	TARGET-20-PASLDL	Female	White	Not Hispanic or Latino	2964	Censored	2035	Alive	2035	2009	2014	AAML0531	17.3	70	70	No	No	M1	No	Yes	No	No	No	No	No	No	No	No	No	No	No	Yes	No	No	No	Yes		3	t(8;21)	46,X,-X,+8,t(8;21)(q22;q22)[20]	No		No	No	No	No	Yes	No	No
TARGET-20-PASLGD-09A	TARGET-20-PASLGD	Female	Black or African American	Not Hispanic or Latino	4725	Death	178	Dead	178	2009	2009	AAML0531	30.9	65	78	No	No	Unknown	No	Yes	No	No	No	No	No	No	No	No	No	No	No	No	No	No	No	No	add(7q),+der(21)	3	t(8;21)	46,XX,add(7)(q22),t(8;21)(q22;q22)[10]/47,idem,+der(21)t(8;21)(q22;q22)[7]/46,XX[3]	No		Yes	Yes	No	No	No	No	No
TARGET-20-PASLGD-14A	TARGET-20-PASLGD	Female	Black or African American	Not Hispanic or Latino	4725	Death	178	Dead	178	2009	2009	AAML0531	30.9	65	78	No	No	Unknown	No	Yes	No	No	No	No	No	No	No	No	No	No	No	No	No	No	No	No	add(7q),+der(21)	3	t(8;21)	46,XX,add(7)(q22),t(8;21)(q22;q22)[10]/47,idem,+der(21)t(8;21)(q22;q22)[7]/46,XX[3]	No		Yes	Yes	No	No	No	No	No
TARGET-20-PASLHH-14A	TARGET-20-PASLHH	Male	Black or African American	Not Hispanic or Latino	5229	Censored	1866	Alive	1866	2009	2014	AAML0531	22.7	27	3	No	No	M4	No	No	No	No	No	No	No	No	No	No	No	No	No	No	No	No	No	No		0	Normal	46,XY[20]	Yes	0.38	No	No	Yes	No	Not done	Not done	No
TARGET-20-PASLHH-09A	TARGET-20-PASLHH	Male	Black or African American	Not Hispanic or Latino	5229	Censored	1866	Alive	1866	2009	2014	AAML0531	22.7	27	3	No	No	M4	No	No	No	No	No	No	No	No	No	No	No	No	No	No	No	No	No	No		0	Normal	46,XY[20]	Yes	0.38	No	No	Yes	No	Not done	Not done	No
TARGET-20-PASLPE-14A	TARGET-20-PASLPE	Male	Black or African American	Not Hispanic or Latino	4652	Death	182	Dead	182	2009	2009	AAML0531	199.9	99	11	No	No	M1	No	No	No	Yes	No	No	No	No	Yes	No	No	No	No	No	No	Yes	No	No		3	Other	46,XY,del(5)(q31q34),t(6;11)(q27;q23),add(12)(p13)[21]	No		No	No	No	Yes	Not done	Not done	Yes
TARGET-20-PASLPE-09A	TARGET-20-PASLPE	Male	Black or African American	Not Hispanic or Latino	4652	Death	182	Dead	182	2009	2009	AAML0531	199.9	99	11	No	No	M1	No	No	No	Yes	No	No	No	No	Yes	No	No	No	No	No	No	Yes	No	No		3	Other	46,XY,del(5)(q31q34),t(6;11)(q27;q23),add(12)(p13)[21]	No		No	No	No	Yes	Not done	Not done	Yes
TARGET-20-PASLPE-03A	TARGET-20-PASLPE	Male	Black or African American	Not Hispanic or Latino	4652	Death	182	Dead	182	2009	2009	AAML0531	199.9	99	11	No	No	M1	No	No	No	Yes	No	No	No	No	Yes	No	No	No	No	No	No	Yes	No	No		3	Other	46,XY,del(5)(q31q34),t(6;11)(q27;q23),add(12)(p13)[21]	No		No	No	No	Yes	Not done	Not done	Yes
TARGET-20-PASLPU-14A	TARGET-20-PASLPU	Male	White	Hispanic or Latino	5524	Death	206	Dead	206	2009	2009	AAML0531	79.4	88	89	No	No	M1	No	Yes	No	No	No	No	No	No	No	No	Yes	No	No	No	No	No	No	No	9q deletion	2	t(8;21)	46,XY,ins(8;21)(q22;q22q21),del(9)(q13q22)[20]	No		No	No	No	No	No	No	No
TARGET-20-PASLPU-09A	TARGET-20-PASLPU	Male	White	Hispanic or Latino	5524	Death	206	Dead	206	2009	2009	AAML0531	79.4	88	89	No	No	M1	No	Yes	No	No	No	No	No	No	No	No	Yes	No	No	No	No	No	No	No	9q deletion	2	t(8;21)	46,XY,ins(8;21)(q22;q22q21),del(9)(q13q22)[20]	No		No	No	No	No	No	No	No
TARGET-20-PASLSI-14A	TARGET-20-PASLSI	Female	White	Not Hispanic or Latino	3713	Censored	1975	Alive	1975	2009	2014	AAML0531	14.6	50	92	No	No	Unknown	No	Yes	No	No	No	No	No	No	No	No	No	No	No	No	No	No	Yes	Yes	#NAME?	2	t(8;21)	45,X,-X,t(8;21)(q22;q22)[14]/46,XX[6]	No		No	No	No	No	Yes	Yes	No
TARGET-20-PASLSI-09A	TARGET-20-PASLSI	Female	White	Not Hispanic or Latino	3713	Censored	1975	Alive	1975	2009	2014	AAML0531	14.6	50	92	No	No	Unknown	No	Yes	No	No	No	No	No	No	No	No	No	No	No	No	No	No	Yes	Yes	#NAME?	2	t(8;21)	45,X,-X,t(8;21)(q22;q22)[14]/46,XX[6]	No		No	No	No	No	Yes	Yes	No
TARGET-20-PASLTF-09A	TARGET-20-PASLTF	Male	White	Hispanic or Latino	6157	Censored	1891	Alive	1891	2009	2014	AAML0531	49.2	81	67	No	No	Unknown	No	No	No	No	No	No	No	No	No	No	No	No	No	No	No	No	No	No		0	Normal	46,XY[20]	No		No	No	Yes	No	Not done	Not done	No
TARGET-20-PASLTF-14A	TARGET-20-PASLTF	Male	White	Hispanic or Latino	6157	Censored	1891	Alive	1891	2009	2014	AAML0531	49.2	81	67	No	No	Unknown	No	No	No	No	No	No	No	No	No	No	No	No	No	No	No	No	No	No		0	Normal	46,XY[20]	No		No	No	Yes	No	Not done	Not done	No
TARGET-20-PASLTF-09A	TARGET-20-PASLTF	Male	White	Hispanic or Latino	6157	Censored	1891	Alive	1891	2009	2014	AAML0531	49.2	81	67	No	No	Unknown	No	No	No	No	No	No	No	No	No	No	No	No	No	No	No	No	No	No		0	Normal	46,XY[20]	No		No	No	Yes	No	Not done	Not done	No
TARGET-20-PASLTF-14A	TARGET-20-PASLTF	Male	White	Hispanic or Latino	6157	Censored	1891	Alive	1891	2009	2014	AAML0531	49.2	81	67	No	No	Unknown	No	No	No	No	No	No	No	No	No	No	No	No	No	No	No	No	No	No		0	Normal	46,XY[20]	No		No	No	Yes	No	Not done	Not done	No
TARGET-20-PASLTS-14A	TARGET-20-PASLTS	Female	White	Not Hispanic or Latino	4586	Censored	1942	Alive	1942	2009	2014	AAML0531	88.7	89	73	No	No	M5	No	No	No	No	No	No	Yes	No	No	No	No	No	No	No	No	Yes	No	No		1	MLL	46,XX,inv(2)(p11.2q13)?c,t(11;19)(q23;p13.1)[19]/46,XX,inv(2)(p11.2q13)?c	No		Yes	No	No	No	Not done	Not done	No
TARGET-20-PASLTS-09A	TARGET-20-PASLTS	Female	White	Not Hispanic or Latino	4586	Censored	1942	Alive	1942	2009	2014	AAML0531	88.7	89	73	No	No	M5	No	No	No	No	No	No	Yes	No	No	No	No	No	No	No	No	Yes	No	No		1	MLL	46,XX,inv(2)(p11.2q13)?c,t(11;19)(q23;p13.1)[19]/46,XX,inv(2)(p11.2q13)?c	No		Yes	No	No	No	Not done	Not done	No
TARGET-20-PASLYX-09A	TARGET-20-PASLYX	Female	White	Hispanic or Latino	5392	Relapse	199	Dead	334	2009	2010	AAML0531	58.2	76	44	No	No	M4	No	No	No	No	No	No	No	No	No	No	No	No	No	No	No	No	No	No		0	Normal	46,XX[20]	Yes	1.96	No	Yes	No	No	Not done	Not done	No
TARGET-20-PASLYX-04A	TARGET-20-PASLYX	Female	White	Hispanic or Latino	5392	Relapse	199	Dead	334	2009	2010	AAML0531	58.2	76	44	No	No	M4	No	No	No	No	No	No	No	No	No	No	No	No	No	No	No	No	No	No		0	Normal	46,XX[20]	Yes	1.96	No	Yes	No	No	Not done	Not done	No
TARGET-20-PASLYX-14A	TARGET-20-PASLYX	Female	White	Hispanic or Latino	5392	Relapse	199	Dead	334	2009	2010	AAML0531	58.2	76	44	No	No	M4	No	No	No	No	No	No	No	No	No	No	No	No	No	No	No	No	No	No		0	Normal	46,XX[20]	Yes	1.96	No	Yes	No	No	Not done	Not done	No
TARGET-20-PASLYX-09A	TARGET-20-PASLYX	Female	White	Hispanic or Latino	5392	Relapse	199	Dead	334	2009	2010	AAML0531	58.2	76	44	No	No	M4	No	No	No	No	No	No	No	No	No	No	No	No	No	No	No	No	No	No		0	Normal	46,XX[20]	Yes	1.96	No	Yes	No	No	Not done	Not done	No
TARGET-20-PASLYX-04A	TARGET-20-PASLYX	Female	White	Hispanic or Latino	5392	Relapse	199	Dead	334	2009	2010	AAML0531	58.2	76	44	No	No	M4	No	No	No	No	No	No	No	No	No	No	No	No	No	No	No	No	No	No		0	Normal	46,XX[20]	Yes	1.96	No	Yes	No	No	Not done	Not done	No
TARGET-20-PASLYX-14A	TARGET-20-PASLYX	Female	White	Hispanic or Latino	5392	Relapse	199	Dead	334	2009	2010	AAML0531	58.2	76	44	No	No	M4	No	No	No	No	No	No	No	No	No	No	No	No	No	No	No	No	No	No		0	Normal	46,XX[20]	Yes	1.96	No	Yes	No	No	Not done	Not done	No
TARGET-20-PASLZE-09A	TARGET-20-PASLZE	Female	Black or African American	Not Hispanic or Latino	3711	Induction Failure	84	Dead	707	2009	2011	AAML0531	28.1	88	75	No	No	Unknown	No	Yes	No	No	No	No	No	No	No	No	No	No	No	No	No	No	No	No		1	t(8;21)	46,XX,t(8;21)(q22;q22)[20]	No		No	No	No	No	No	No	Yes
TARGET-20-PASMPC-14A	TARGET-20-PASMPC	Male	White	Hispanic or Latino	5600	Censored	1972	Alive	1972	2009	2014	AAML0531	18.8	47	41	No	No	M2	No	Yes	No	No	No	No	No	No	No	No	No	No	No	No	No	No	Yes	No	-Y,del 11q	3	t(8;21)	45,X,-Y,t(8;21)(q22;q22),del(11)(q21q22)[20]	No		No	No	No	No	No	Yes	No
TARGET-20-PASMPC-03A	TARGET-20-PASMPC	Male	White	Hispanic or Latino	5600	Censored	1972	Alive	1972	2009	2014	AAML0531	18.8	47	41	No	No	M2	No	Yes	No	No	No	No	No	No	No	No	No	No	No	No	No	No	Yes	No	-Y,del 11q	3	t(8;21)	45,X,-Y,t(8;21)(q22;q22),del(11)(q21q22)[20]	No		No	No	No	No	No	Yes	No
TARGET-20-PASMRU-09A	TARGET-20-PASMRU	Male	White	Not Hispanic or Latino	6461	Induction Failure	74	Dead	334	2009	2010	AAML0531	34.4	56	9	No	No	M4	No	No	No	No	No	No	No	No	No	No	No	No	Yes	No	No	No	No	No		1	Other	45,XY,-7[20]	No		No	No	No	No	Not done	Not done	Yes
TARGET-20-PASMRU-14A	TARGET-20-PASMRU	Male	White	Not Hispanic or Latino	6461	Induction Failure	74	Dead	334	2009	2010	AAML0531	34.4	56	9	No	No	M4	No	No	No	No	No	No	No	No	No	No	No	No	Yes	No	No	No	No	No		1	Other	45,XY,-7[20]	No		No	No	No	No	Not done	Not done	Yes
TARGET-20-PASMTB-14A	TARGET-20-PASMTB	Male	Unknown	Not Hispanic or Latino	2610	Censored	1991	Alive	1991	2009	2014	AAML0531	12.5	79	30	No	No	M2	No	No	No	No	No	No	No	No	No	No	No	No	No	No	No	No	Yes	No	#NAME?	2	Other	45,X,-Y,t(16;21)(q24;q22)[20] [split RUNX1]	No		No	No	No	No	Not done	Not done	No
TARGET-20-PASMTB-09A	TARGET-20-PASMTB	Male	Unknown	Not Hispanic or Latino	2610	Censored	1991	Alive	1991	2009	2014	AAML0531	12.5	79	30	No	No	M2	No	No	No	No	No	No	No	No	No	No	No	No	No	No	No	No	Yes	No	#NAME?	2	Other	45,X,-Y,t(16;21)(q24;q22)[20] [split RUNX1]	No		No	No	No	No	Not done	Not done	No
TARGET-20-PASMTK-14A	TARGET-20-PASMTK	Female	Asian	Not Hispanic or Latino	5179	Death	325	Dead	325	2009	2010	AAML0531	0.7	64	10	No	No	NOS	No	No	No	No	No	No	No	No	No	No	No	No	Yes	No	No	No	No	No		1	Other	45,XX,-7[20]	No		No	No	No	No	Not done	Not done	No
TARGET-20-PASMTK-09A	TARGET-20-PASMTK	Female	Asian	Not Hispanic or Latino	5179	Death	325	Dead	325	2009	2010	AAML0531	0.7	64	10	No	No	NOS	No	No	No	No	No	No	No	No	No	No	No	No	Yes	No	No	No	No	No		1	Other	45,XX,-7[20]	No		No	No	No	No	Not done	Not done	No
TARGET-20-PASMYP-03A	TARGET-20-PASMYP	Male	White	Not Hispanic or Latino	5618	Censored	2064	Alive	2064	2009	2014	AAML0531	16.3	34	15	No	No	M5	No	No	No	No	No	No	No	No	No	No	No	No	No	No	No	No	No	No		0	Normal	46,XY[20]	No		No	Yes	No	Yes	Not done	Not done	No
TARGET-20-PASMYP-14A	TARGET-20-PASMYP	Male	White	Not Hispanic or Latino	5618	Censored	2064	Alive	2064	2009	2014	AAML0531	16.3	34	15	No	No	M5	No	No	No	No	No	No	No	No	No	No	No	No	No	No	No	No	No	No		0	Normal	46,XY[20]	No		No	Yes	No	Yes	Not done	Not done	No
TARGET-20-PASNAL-09A	TARGET-20-PASNAL	Female	White	Not Hispanic or Latino	6559	Censored	1831	Alive	1831	2009	2014	AAML0531	4.1	60	30	No	No	M2	No	Yes	No	No	No	No	No	No	No	No	No	No	No	No	No	No	Yes	No	#NAME?	2	t(8;21)	46,XX,t(8;21)(q22;q22)[4]/45,idem,-X[16]	No		No	No	No	No	No	No	No
TARGET-20-PASNDA-09A	TARGET-20-PASNDA	Male	White	Hispanic or Latino	722	Censored	2195	Alive	2195	2009	2015	AAML0531	47	50	22	No	No	Unknown	No	No	No	No	No	No	No	No	No	No	No	No	No	No	Yes	No	No	No	21	1	Other	47,XY,+21[17]/46,XY[3]	No		No	No	No	No	Not done	Not done	No
TARGET-20-PASNDA-14A	TARGET-20-PASNDA	Male	White	Hispanic or Latino	722	Censored	2195	Alive	2195	2009	2015	AAML0531	47	50	22	No	No	Unknown	No	No	No	No	No	No	No	No	No	No	No	No	No	No	Yes	No	No	No	21	1	Other	47,XY,+21[17]/46,XY[3]	No		No	No	No	No	Not done	Not done	No
TARGET-20-PASNDH-14A	TARGET-20-PASNDH	Male	White	Not Hispanic or Latino	5967	Induction Failure	74	Dead	105	2009	2009	AAML0531	5.3	33	0	No	Yes	Unknown	No	No	No	No	No	No	No	No	No	No	No	No	No	No	No	No	No	No	12	1	Other	47,XY,+12[17]/46,XY[3]	No		No	No	No	No	Not done	Not done	No
TARGET-20-PASNDH-09A	TARGET-20-PASNDH	Male	White	Not Hispanic or Latino	5967	Induction Failure	74	Dead	105	2009	2009	AAML0531	5.3	33	0	No	Yes	Unknown	No	No	No	No	No	No	No	No	No	No	No	No	No	No	No	No	No	No	12	1	Other	47,XY,+12[17]/46,XY[3]	No		No	No	No	No	Not done	Not done	No
TARGET-20-PASNIY-09A	TARGET-20-PASNIY	Female	White	Hispanic or Latino	932	Censored	1962	Alive	1962	2009	2014	AAML0531	212.9	55	57	No	No	M5	No	No	No	No	Yes	No	No	No	No	No	No	No	No	Yes	No	Yes	No	No		3	MLL	48,XX,t(5;9;11;9)(q11.2;p22;q23;q22),+der(5)(t(5;9;11;9),+8[20]	No		No	No	No	No	Not done	Not done	No
TARGET-20-PASNIY-14A	TARGET-20-PASNIY	Female	White	Hispanic or Latino	932	Censored	1962	Alive	1962	2009	2014	AAML0531	212.9	55	57	No	No	M5	No	No	No	No	Yes	No	No	No	No	No	No	No	No	Yes	No	Yes	No	No		3	MLL	48,XX,t(5;9;11;9)(q11.2;p22;q23;q22),+der(5)(t(5;9;11;9),+8[20]	No		No	No	No	No	Not done	Not done	No
TARGET-20-PASNIY-09A	TARGET-20-PASNIY	Female	White	Hispanic or Latino	932	Censored	1962	Alive	1962	2009	2014	AAML0531	212.9	55	57	No	No	M5	No	No	No	No	Yes	No	No	No	No	No	No	No	No	Yes	No	Yes	No	No		3	MLL	48,XX,t(5;9;11;9)(q11.2;p22;q23;q22),+der(5)(t(5;9;11;9),+8[20]	No		No	No	No	No	Not done	Not done	No
TARGET-20-PASNIY-14A	TARGET-20-PASNIY	Female	White	Hispanic or Latino	932	Censored	1962	Alive	1962	2009	2014	AAML0531	212.9	55	57	No	No	M5	No	No	No	No	Yes	No	No	No	No	No	No	No	No	Yes	No	Yes	No	No		3	MLL	48,XX,t(5;9;11;9)(q11.2;p22;q23;q22),+der(5)(t(5;9;11;9),+8[20]	No		No	No	No	No	Not done	Not done	No
TARGET-20-PASNKC-09A	TARGET-20-PASNKC	Female	White	Not Hispanic or Latino	2535	Censored	2211	Alive	2211	2009	2015	AAML0531	9.9	80	0	No	No	M5	No	No	No	No	No	No	No	No	No	No	No	No	No	No	No	No	No	No		1	Other	46,XX,t(8;16)(p11.2;p13.3)[20]	No		No	No	No	No	Not done	Not done	Unknown
TARGET-20-PASNKC-14A	TARGET-20-PASNKC	Female	White	Not Hispanic or Latino	2535	Censored	2211	Alive	2211	2009	2015	AAML0531	9.9	80	0	No	No	M5	No	No	No	No	No	No	No	No	No	No	No	No	No	No	No	No	No	No		1	Other	46,XX,t(8;16)(p11.2;p13.3)[20]	No		No	No	No	No	Not done	Not done	Unknown
TARGET-20-PASNLR-03A	TARGET-20-PASNLR	Male	Black or African American	Not Hispanic or Latino	58	Death	198	Dead	198	2009	2009	AAML0531	54.7		56	No	No	M5	No	No	No	No	No	No	No	No	No	No	No	No	No	No	No	No	No	No	4p, 16q and 16q ins into 8p, 8p ins into 16q.	2	Other	46,XY,del(4)(p12p15.2),der(8)(8pter->8p22::16q22->16q24:: 16q12.1->16q23::4p12->4p15.2::8p11.2->8qter),der(16)(16pter->16q12.1::8p12->8p22::16q23->16qter),del(16)(q22q24)[14]/46,XY[7]	No		No	No	No	No	Not done	Not done	Yes
TARGET-20-PASNLR-14A	TARGET-20-PASNLR	Male	Black or African American	Not Hispanic or Latino	58	Death	198	Dead	198	2009	2009	AAML0531	54.7		56	No	No	M5	No	No	No	No	No	No	No	No	No	No	No	No	No	No	No	No	No	No	4p, 16q and 16q ins into 8p, 8p ins into 16q.	2	Other	46,XY,del(4)(p12p15.2),der(8)(8pter->8p22::16q22->16q24:: 16q12.1->16q23::4p12->4p15.2::8p11.2->8qter),der(16)(16pter->16q12.1::8p12->8p22::16q23->16qter),del(16)(q22q24)[14]/46,XY[7]	No		No	No	No	No	Not done	Not done	Yes
TARGET-20-PASNYB-09A	TARGET-20-PASNYB	Male	Asian	Not Hispanic or Latino	3763	Induction Failure	55	Dead	1000	2009	2011	AAML0531	175.4	82	71	No	No	M1	No	No	No	No	No	No	No	No	No	No	No	No	No	No	No	No	No	No		0	Normal	46,XY[20]	Yes	0.79	No	No	No	No	Not done	Not done	Yes
TARGET-20-PASNYB-14A	TARGET-20-PASNYB	Male	Asian	Not Hispanic or Latino	3763	Induction Failure	55	Dead	1000	2009	2011	AAML0531	175.4	82	71	No	No	M1	No	No	No	No	No	No	No	No	No	No	No	No	No	No	No	No	No	No		0	Normal	46,XY[20]	Yes	0.79	No	No	No	No	Not done	Not done	Yes
TARGET-20-PASPFE-09A	TARGET-20-PASPFE	Male	Unknown	Not Hispanic or Latino	462	Relapse	386	Alive	2093	2009	2014	AAML0531	74.3	93.3	44	No	No	M5	No	No	No	No	Yes	No	No	No	No	No	No	No	No	No	No	Yes	No	No		1	MLL	46,XY,t(9;11)(p22;q23)[20]	No		Yes	No	No	No	Not done	Not done	Unknown
TARGET-20-PASPFE-14A	TARGET-20-PASPFE	Male	Unknown	Not Hispanic or Latino	462	Relapse	386	Alive	2093	2009	2014	AAML0531	74.3	93.3	44	No	No	M5	No	No	No	No	Yes	No	No	No	No	No	No	No	No	No	No	Yes	No	No		1	MLL	46,XY,t(9;11)(p22;q23)[20]	No		Yes	No	No	No	Not done	Not done	Unknown
TARGET-20-PASPFE-09A	TARGET-20-PASPFE	Male	Unknown	Not Hispanic or Latino	462	Relapse	386	Alive	2093	2009	2014	AAML0531	74.3	93.3	44	No	No	M5	No	No	No	No	Yes	No	No	No	No	No	No	No	No	No	No	Yes	No	No		1	MLL	46,XY,t(9;11)(p22;q23)[20]	No		Yes	No	No	No	Not done	Not done	Unknown
TARGET-20-PASPFE-14A	TARGET-20-PASPFE	Male	Unknown	Not Hispanic or Latino	462	Relapse	386	Alive	2093	2009	2014	AAML0531	74.3	93.3	44	No	No	M5	No	No	No	No	Yes	No	No	No	No	No	No	No	No	No	No	Yes	No	No		1	MLL	46,XY,t(9;11)(p22;q23)[20]	No		Yes	No	No	No	Not done	Not done	Unknown
TARGET-20-PASPIX-14A	TARGET-20-PASPIX	Female	White	Not Hispanic or Latino	5969	Censored	1970	Alive	1970	2009	2014	AAML0531	15.3	91	71	No	No	M1	No	No	No	No	No	No	No	No	No	No	No	No	No	No	No	No	No	No		1	Other	46,XX,t(11;20)(p15;q11.2)[20]	No		No	No	No	No	Not done	Not done	Yes
TARGET-20-PASPIX-09A	TARGET-20-PASPIX	Female	White	Not Hispanic or Latino	5969	Censored	1970	Alive	1970	2009	2014	AAML0531	15.3	91	71	No	No	M1	No	No	No	No	No	No	No	No	No	No	No	No	No	No	No	No	No	No		1	Other	46,XX,t(11;20)(p15;q11.2)[20]	No		No	No	No	No	Not done	Not done	Yes
TARGET-20-PASPLH-09A	TARGET-20-PASPLH	Male	White	Not Hispanic or Latino	1120	Induction Failure	79	Dead	561	2009	2010	AAML0531	13.2	62	8	No	No	NOS	No	No	No	No	No	No	No	No	No	No	No	No	Yes	No	No	No	No	No		1	Other	45,XY,-7[20]	No		No	No	No	No	Not done	Not done	No
TARGET-20-PASPLH-14A	TARGET-20-PASPLH	Male	White	Not Hispanic or Latino	1120	Induction Failure	79	Dead	561	2009	2010	AAML0531	13.2	62	8	No	No	NOS	No	No	No	No	No	No	No	No	No	No	No	No	Yes	No	No	No	No	No		1	Other	45,XY,-7[20]	No		No	No	No	No	Not done	Not done	No
TARGET-20-PASPSV-09A	TARGET-20-PASPSV	Female	White	Not Hispanic or Latino	4757	Censored	1880	Alive	1880	2009	2014	AAML0531	10.2	82	46	No	No	M2	No	Yes	No	No	No	No	No	No	No	No	No	No	No	No	No	No	No	Yes	#NAME?	2	t(8;21)	46,XX,t(8;21)(q22;q22)[1]/45,idem,-X[18]/46,XX[1]	No		No	No	No	No	No	No	No
TARGET-20-PASPSV-14A	TARGET-20-PASPSV	Female	White	Not Hispanic or Latino	4757	Censored	1880	Alive	1880	2009	2014	AAML0531	10.2	82	46	No	No	M2	No	Yes	No	No	No	No	No	No	No	No	No	No	No	No	No	No	No	Yes	#NAME?	2	t(8;21)	46,XX,t(8;21)(q22;q22)[1]/45,idem,-X[18]/46,XX[1]	No		No	No	No	No	No	No	No
TARGET-20-PASPSV-09A	TARGET-20-PASPSV	Female	White	Not Hispanic or Latino	4757	Censored	1880	Alive	1880	2009	2014	AAML0531	10.2	82	46	No	No	M2	No	Yes	No	No	No	No	No	No	No	No	No	No	No	No	No	No	No	Yes	#NAME?	2	t(8;21)	46,XX,t(8;21)(q22;q22)[1]/45,idem,-X[18]/46,XX[1]	No		No	No	No	No	No	No	No
TARGET-20-PASPSV-14A	TARGET-20-PASPSV	Female	White	Not Hispanic or Latino	4757	Censored	1880	Alive	1880	2009	2014	AAML0531	10.2	82	46	No	No	M2	No	Yes	No	No	No	No	No	No	No	No	No	No	No	No	No	No	No	Yes	#NAME?	2	t(8;21)	46,XX,t(8;21)(q22;q22)[1]/45,idem,-X[18]/46,XX[1]	No		No	No	No	No	No	No	No
TARGET-20-PASPTW-09A	TARGET-20-PASPTW	Female	Black or African American	Not Hispanic or Latino	2516	Censored	2062	Alive	2062	2009	2014	AAML0531	21.5	74	84	No	No	M2	No	Yes	No	No	No	No	No	No	No	No	Yes	No	No	No	No	No	No	Yes	-X, 9q-	3	t(8;21)	45,X,-X,t(8;21)(q22;q22),del(9)(q13q22)[20]	NO		NO	NO	NO	NO	YES	NO	Unknown
TARGET-20-PASPTW-14A	TARGET-20-PASPTW	Female	Black or African American	Not Hispanic or Latino	2516	Censored	2062	Alive	2062	2009	2014	AAML0531	21.5	74	84	No	No	M2	No	Yes	No	No	No	No	No	No	No	No	Yes	No	No	No	No	No	No	Yes	-X, 9q-	3	t(8;21)	45,X,-X,t(8;21)(q22;q22),del(9)(q13q22)[20]	NO		NO	NO	NO	NO	YES	NO	Unknown
TARGET-20-PASPTW-09A	TARGET-20-PASPTW	Female	Black or African American	Not Hispanic or Latino	2516	Censored	2062	Alive	2062	2009	2014	AAML0531	21.5	74	84	No	No	M2	No	Yes	No	No	No	No	No	No	No	No	Yes	No	No	No	No	No	No	Yes	-X, 9q-	3	t(8;21)	45,X,-X,t(8;21)(q22;q22),del(9)(q13q22)[20]	NO		NO	NO	NO	NO	YES	NO	Unknown
TARGET-20-PASPTW-14A	TARGET-20-PASPTW	Female	Black or African American	Not Hispanic or Latino	2516	Censored	2062	Alive	2062	2009	2014	AAML0531	21.5	74	84	No	No	M2	No	Yes	No	No	No	No	No	No	No	No	Yes	No	No	No	No	No	No	Yes	-X, 9q-	3	t(8;21)	45,X,-X,t(8;21)(q22;q22),del(9)(q13q22)[20]	NO		NO	NO	NO	NO	YES	NO	Unknown
TARGET-20-PASPWC-03A	TARGET-20-PASPWC	Male	White	Not Hispanic or Latino	4832	Censored	2081	Alive	2081	2009	2014	AAML0531	1.1		37	No	No	M7	No	No	No	No	No	No	No	No	Yes	No	Yes	No	No	No	No	No	No	No		2	Other	46,XY,del(5)(q31q34)[10]/46,XY,del(9)(q12q32)[2]/46,XY[8]	No		No	No	No	Yes	Not done	Not done	Yes
TARGET-20-PASPWC-14A	TARGET-20-PASPWC	Male	White	Not Hispanic or Latino	4832	Censored	2081	Alive	2081	2009	2014	AAML0531	1.1		37	No	No	M7	No	No	No	No	No	No	No	No	Yes	No	Yes	No	No	No	No	No	No	No		2	Other	46,XY,del(5)(q31q34)[10]/46,XY,del(9)(q12q32)[2]/46,XY[8]	No		No	No	No	Yes	Not done	Not done	Yes
TARGET-20-PASPWZ-03A	TARGET-20-PASPWZ	Female	White	Hispanic or Latino	10	Relapse	113	Dead	175	2009	2009	AAML0531	191.9	50	60	No	Yes	Unknown	No	No	No	No	No	No	No	No	No	No	No	No	No	No	No	No	No	No	t(8;22)(p11.2;q13.3),inv(7)(q11.2q22)	2	Other	46,XX,inv(7)(q11.2q22),t(8;22)(p11.2;q13.3)[20]/46,XXc	No		No	No	No	No	Not done	Not done	Unknown
TARGET-20-PASPWZ-14A	TARGET-20-PASPWZ	Female	White	Hispanic or Latino	10	Relapse	113	Dead	175	2009	2009	AAML0531	191.9	50	60	No	Yes	Unknown	No	No	No	No	No	No	No	No	No	No	No	No	No	No	No	No	No	No	t(8;22)(p11.2;q13.3),inv(7)(q11.2q22)	2	Other	46,XX,inv(7)(q11.2q22),t(8;22)(p11.2;q13.3)[20]/46,XXc	No		No	No	No	No	Not done	Not done	Unknown
TARGET-20-PASPWZ-04A	TARGET-20-PASPWZ	Female	White	Hispanic or Latino	10	Relapse	113	Dead	175	2009	2009	AAML0531	191.9	50	60	No	Yes	Unknown	No	No	No	No	No	No	No	No	No	No	No	No	No	No	No	No	No	No	t(8;22)(p11.2;q13.3),inv(7)(q11.2q22)	2	Other	46,XX,inv(7)(q11.2q22),t(8;22)(p11.2;q13.3)[20]/46,XXc	No		No	No	No	No	Not done	Not done	Unknown
TARGET-20-PASPWZ-03A	TARGET-20-PASPWZ	Female	White	Hispanic or Latino	10	Relapse	113	Dead	175	2009	2009	AAML0531	191.9	50	60	No	Yes	Unknown	No	No	No	No	No	No	No	No	No	No	No	No	No	No	No	No	No	No	t(8;22)(p11.2;q13.3),inv(7)(q11.2q22)	2	Other	46,XX,inv(7)(q11.2q22),t(8;22)(p11.2;q13.3)[20]/46,XXc	No		No	No	No	No	Not done	Not done	Unknown
TARGET-20-PASPWZ-14A	TARGET-20-PASPWZ	Female	White	Hispanic or Latino	10	Relapse	113	Dead	175	2009	2009	AAML0531	191.9	50	60	No	Yes	Unknown	No	No	No	No	No	No	No	No	No	No	No	No	No	No	No	No	No	No	t(8;22)(p11.2;q13.3),inv(7)(q11.2q22)	2	Other	46,XX,inv(7)(q11.2q22),t(8;22)(p11.2;q13.3)[20]/46,XXc	No		No	No	No	No	Not done	Not done	Unknown
TARGET-20-PASPWZ-04A	TARGET-20-PASPWZ	Female	White	Hispanic or Latino	10	Relapse	113	Dead	175	2009	2009	AAML0531	191.9	50	60	No	Yes	Unknown	No	No	No	No	No	No	No	No	No	No	No	No	No	No	No	No	No	No	t(8;22)(p11.2;q13.3),inv(7)(q11.2q22)	2	Other	46,XX,inv(7)(q11.2q22),t(8;22)(p11.2;q13.3)[20]/46,XXc	No		No	No	No	No	Not done	Not done	Unknown
TARGET-20-PASPXN-09A	TARGET-20-PASPXN	Female	White	Not Hispanic or Latino	3162	Censored	1172	Alive	1172	2009	2012	AAML0531	2.1	33	0	No	No	Unknown	No	No	No	No	No	No	No	No	No	No	No	No	Yes	No	No	No	No	No		1	Other	45,XX,-7[18]/46,XX[4]	No		No	No	No	No	Not done	Not done	Yes
TARGET-20-PASPXN-14A	TARGET-20-PASPXN	Female	White	Not Hispanic or Latino	3162	Censored	1172	Alive	1172	2009	2012	AAML0531	2.1	33	0	No	No	Unknown	No	No	No	No	No	No	No	No	No	No	No	No	Yes	No	No	No	No	No		1	Other	45,XX,-7[18]/46,XX[4]	No		No	No	No	No	Not done	Not done	Yes
TARGET-20-PASPYR-04A	TARGET-20-PASPYR	Female	White	Not Hispanic or Latino	616	Relapse	600	Alive	1994	2009	2014	AAML0531	4.2	93	6	No	No	Unknown	No	No	No	No	No	No	No	No	No	No	No	No	No	No	No	No	No	No		1	MLL	46,XX,ins(10;11)(p12;q23q13)[20]	No		No	No	No	No	Not done	Not done	No
TARGET-20-PASPYR-14A	TARGET-20-PASPYR	Female	White	Not Hispanic or Latino	616	Relapse	600	Alive	1994	2009	2014	AAML0531	4.2	93	6	No	No	Unknown	No	No	No	No	No	No	No	No	No	No	No	No	No	No	No	No	No	No		1	MLL	46,XX,ins(10;11)(p12;q23q13)[20]	No		No	No	No	No	Not done	Not done	No
TARGET-20-PASPYR-09A	TARGET-20-PASPYR	Female	White	Not Hispanic or Latino	616	Relapse	600	Alive	1994	2009	2014	AAML0531	4.2	93	6	No	No	Unknown	No	No	No	No	No	No	No	No	No	No	No	No	No	No	No	No	No	No		1	MLL	46,XX,ins(10;11)(p12;q23q13)[20]	No		No	No	No	No	Not done	Not done	No
TARGET-20-PASRAT-14A	TARGET-20-PASRAT	Female	White	Not Hispanic or Latino	5684	Censored	2037	Alive	2037	2009	2014	AAML0531	27.6	3	15	No	No	Unknown	No	No	No	No	No	No	No	No	No	No	No	No	No	No	No	No	No	No		0	Normal	46,XX[20]	Yes	0.92	No	No	No	No	Not done	Not done	Yes
TARGET-20-PASRAT-09A	TARGET-20-PASRAT	Female	White	Not Hispanic or Latino	5684	Censored	2037	Alive	2037	2009	2014	AAML0531	27.6	3	15	No	No	Unknown	No	No	No	No	No	No	No	No	No	No	No	No	No	No	No	No	No	No		0	Normal	46,XX[20]	Yes	0.92	No	No	No	No	Not done	Not done	Yes
TARGET-20-PASRCW-03A	TARGET-20-PASRCW	Male	White	Not Hispanic or Latino	1734	Censored	1864	Alive	1864	2009	2014	AAML0531	3	91	86	No	No	Unknown	No	No	No	No	Yes	No	No	No	No	No	No	No	No	No	No	Yes	No	No		2	MLL	46,XY,der(9)t(9;11)(p21;q24),der(11)(11pter->11q13::9p21->9p22::11q23->11q24::11q13->11q23::9p22->9pter)[17]/46,XY[3]	No		No	No	No	No	Not done	Not done	No
TARGET-20-PASRCW-14A	TARGET-20-PASRCW	Male	White	Not Hispanic or Latino	1734	Censored	1864	Alive	1864	2009	2014	AAML0531	3	91	86	No	No	Unknown	No	No	No	No	Yes	No	No	No	No	No	No	No	No	No	No	Yes	No	No		2	MLL	46,XY,der(9)t(9;11)(p21;q24),der(11)(11pter->11q13::9p21->9p22::11q23->11q24::11q13->11q23::9p22->9pter)[17]/46,XY[3]	No		No	No	No	No	Not done	Not done	No
TARGET-20-PASREH-09A	TARGET-20-PASREH	Male	White	Hispanic or Latino	2608	Censored	1883	Alive	1883	2009	2014	AAML0531	42.4	68	87.3	No	No	M1	No	Yes	No	No	No	No	No	No	No	Yes	No	No	No	No	No	No	No	No		2	t(8;21)	46,XY,t(8;21)(q22;q22)[10]/46,idem,add(7)(q31)[10]	No		No	No	No	No	No	No	No
TARGET-20-PASREH-14A	TARGET-20-PASREH	Male	White	Hispanic or Latino	2608	Censored	1883	Alive	1883	2009	2014	AAML0531	42.4	68	87.3	No	No	M1	No	Yes	No	No	No	No	No	No	No	Yes	No	No	No	No	No	No	No	No		2	t(8;21)	46,XY,t(8;21)(q22;q22)[10]/46,idem,add(7)(q31)[10]	No		No	No	No	No	No	No	No
TARGET-20-PASREH-09A	TARGET-20-PASREH	Male	White	Hispanic or Latino	2608	Censored	1883	Alive	1883	2009	2014	AAML0531	42.4	68	87.3	No	No	M1	No	Yes	No	No	No	No	No	No	No	Yes	No	No	No	No	No	No	No	No		2	t(8;21)	46,XY,t(8;21)(q22;q22)[10]/46,idem,add(7)(q31)[10]	No		No	No	No	No	No	No	No
TARGET-20-PASREH-14A	TARGET-20-PASREH	Male	White	Hispanic or Latino	2608	Censored	1883	Alive	1883	2009	2014	AAML0531	42.4	68	87.3	No	No	M1	No	Yes	No	No	No	No	No	No	No	Yes	No	No	No	No	No	No	No	No		2	t(8;21)	46,XY,t(8;21)(q22;q22)[10]/46,idem,add(7)(q31)[10]	No		No	No	No	No	No	No	No
TARGET-20-PASRIN-03A	TARGET-20-PASRIN	Female	White	Hispanic or Latino	4994	Relapse	277	Dead	376	2009	2010	AAML0531	7.2	59	33	Yes	Yes	NOS	No	No	No	No	No	No	No	No	No	No	No	No	Yes	No	No	No	No	No		1	Other	45,XX,-7[19]/46,XX[1]	No		No	No	No	No	Not done	Not done	No
TARGET-20-PASRIN-14A	TARGET-20-PASRIN	Female	White	Hispanic or Latino	4994	Relapse	277	Dead	376	2009	2010	AAML0531	7.2	59	33	Yes	Yes	NOS	No	No	No	No	No	No	No	No	No	No	No	No	Yes	No	No	No	No	No		1	Other	45,XX,-7[19]/46,XX[1]	No		No	No	No	No	Not done	Not done	No
TARGET-20-PASRIN-09A	TARGET-20-PASRIN	Female	White	Hispanic or Latino	4994	Relapse	277	Dead	376	2009	2010	AAML0531	7.2	59	33	Yes	Yes	NOS	No	No	No	No	No	No	No	No	No	No	No	No	Yes	No	No	No	No	No		1	Other	45,XX,-7[19]/46,XX[1]	No		No	No	No	No	Not done	Not done	No
TARGET-20-PASRJL-14A	TARGET-20-PASRJL	Male	White	Not Hispanic or Latino	4867	Relapse	97	Dead	220	2009	2009	AAML0531	40.5	67	58.2	No	Yes	M5	No	No	No	No	No	No	No	No	No	No	No	No	No	No	No	No	No	No		2	MLL	46,XY,der(10)ins(10;11)(p11.2;q13q23)inv(11)(q13q23),del(11)(q13q23)[20]	No		No	No	No	No	Not done	Not done	No
TARGET-20-PASRJL-09A	TARGET-20-PASRJL	Male	White	Not Hispanic or Latino	4867	Relapse	97	Dead	220	2009	2009	AAML0531	40.5	67	58.2	No	Yes	M5	No	No	No	No	No	No	No	No	No	No	No	No	No	No	No	No	No	No		2	MLL	46,XY,der(10)ins(10;11)(p11.2;q13q23)inv(11)(q13q23),del(11)(q13q23)[20]	No		No	No	No	No	Not done	Not done	No
TARGET-20-PASRLS-09A	TARGET-20-PASRLS	Female	White	Not Hispanic or Latino	298	Censored	1778	Alive	1778	2009	2014	AAML0531	11.7	3	0	No	Yes	M7	No	No	No	No	No	No	No	No	No	No	No	No	No	No	No	No	No	No		0	Normal	46,XX[20]	No		No	No	No	No	Not done	Not done	Yes
TARGET-20-PASRLS-14A	TARGET-20-PASRLS	Female	White	Not Hispanic or Latino	298	Censored	1778	Alive	1778	2009	2014	AAML0531	11.7	3	0	No	Yes	M7	No	No	No	No	No	No	No	No	No	No	No	No	No	No	No	No	No	No		0	Normal	46,XX[20]	No		No	No	No	No	Not done	Not done	Yes
TARGET-20-PASRLS-09A	TARGET-20-PASRLS	Female	White	Not Hispanic or Latino	298	Censored	1778	Alive	1778	2009	2014	AAML0531	11.7	3	0	No	Yes	M7	No	No	No	No	No	No	No	No	No	No	No	No	No	No	No	No	No	No		0	Normal	46,XX[20]	No		No	No	No	No	Not done	Not done	Yes
TARGET-20-PASRLS-14A	TARGET-20-PASRLS	Female	White	Not Hispanic or Latino	298	Censored	1778	Alive	1778	2009	2014	AAML0531	11.7	3	0	No	Yes	M7	No	No	No	No	No	No	No	No	No	No	No	No	No	No	No	No	No	No		0	Normal	46,XX[20]	No		No	No	No	No	Not done	Not done	Yes
TARGET-20-PASRRB-03A	TARGET-20-PASRRB	Male	White	Not Hispanic or Latino	4465	Censored	1842	Alive	1842	2009	2014	AAML0531	280.8	95	94	No	No	Unknown	No	No	No	No	No	No	No	No	No	No	No	No	No	Yes	No	No	No	No		1	Other	47,XY,+8[8]/46,XY[3]	Yes	0.63	No	No	No	No	Not done	Not done	No
TARGET-20-PASRRB-14A	TARGET-20-PASRRB	Male	White	Not Hispanic or Latino	4465	Censored	1842	Alive	1842	2009	2014	AAML0531	280.8	95	94	No	No	Unknown	No	No	No	No	No	No	No	No	No	No	No	No	No	Yes	No	No	No	No		1	Other	47,XY,+8[8]/46,XY[3]	Yes	0.63	No	No	No	No	Not done	Not done	No
TARGET-20-PASRRB-03A	TARGET-20-PASRRB	Male	White	Not Hispanic or Latino	4465	Censored	1842	Alive	1842	2009	2014	AAML0531	280.8	95	94	No	No	Unknown	No	No	No	No	No	No	No	No	No	No	No	No	No	Yes	No	No	No	No		1	Other	47,XY,+8[8]/46,XY[3]	Yes	0.63	No	No	No	No	Not done	Not done	No
TARGET-20-PASRRB-14A	TARGET-20-PASRRB	Male	White	Not Hispanic or Latino	4465	Censored	1842	Alive	1842	2009	2014	AAML0531	280.8	95	94	No	No	Unknown	No	No	No	No	No	No	No	No	No	No	No	No	No	Yes	No	No	No	No		1	Other	47,XY,+8[8]/46,XY[3]	Yes	0.63	No	No	No	No	Not done	Not done	No
TARGET-20-PASRRL-09A	TARGET-20-PASRRL	Male	White	Not Hispanic or Latino	101	Death without Remission	1	Dead	1	2009	2009	AAML0531	61	82	0	No	No	Unknown	No	No	No	No	No	No	No	No	No	No	No	No	No	No	No	No	No	No		0	Normal	46,XY[20]	No		No	No	No	Yes	Not done	Not done	Unknown
TARGET-20-PASRSS-14A	TARGET-20-PASRSS	Male	White	Hispanic or Latino	743	Censored	1607	Alive	1607	2009	2013	AAML0531	22.8	26	59	No	No	M7	No	No	No	No	No	No	No	No	No	No	No	No	No	No	Yes	No	No	No		2	Other	47,XY,+21[6]/47,idem,inv(6)(p24q21)[13]/46,XY[1]	No		No	No	No	No	Not done	Not done	No
TARGET-20-PASRSS-09A	TARGET-20-PASRSS	Male	White	Hispanic or Latino	743	Censored	1607	Alive	1607	2009	2013	AAML0531	22.8	26	59	No	No	M7	No	No	No	No	No	No	No	No	No	No	No	No	No	No	Yes	No	No	No		2	Other	47,XY,+21[6]/47,idem,inv(6)(p24q21)[13]/46,XY[1]	No		No	No	No	No	Not done	Not done	No
TARGET-20-PASRSY-09A	TARGET-20-PASRSY	Male	Black or African American	Not Hispanic or Latino	6493	Relapse	1485	Alive	1914	2009	2014	AAML0531	3.4	38	0	No	No	NOS	No	No	No	No	No	No	No	No	No	No	No	No	No	No	No	No	No	No		1	Other	46,XY,del(13)(q12q22)[8]/46,XY[12]	Yes	0.14	No	No	No	No	Not done	Not done	No
TARGET-20-PASRSY-14A	TARGET-20-PASRSY	Male	Black or African American	Not Hispanic or Latino	6493	Relapse	1485	Alive	1914	2009	2014	AAML0531	3.4	38	0	No	No	NOS	No	No	No	No	No	No	No	No	No	No	No	No	No	No	No	No	No	No		1	Other	46,XY,del(13)(q12q22)[8]/46,XY[12]	Yes	0.14	No	No	No	No	Not done	Not done	No
TARGET-20-PASRUJ-14A	TARGET-20-PASRUJ	Male	White	Hispanic or Latino	6622	Induction Failure	64	Alive	1885	2009	2014	AAML0531	69.2	90	83.3	No	No	Unknown	No	No	No	No	No	No	No	No	No	No	No	No	No	Yes	No	No	No	No		1	Other	47,XY,+8[13]/46,XY[7]	Yes	0.79	No	No	No	No	Not done	Not done	Yes
TARGET-20-PASRUJ-09A	TARGET-20-PASRUJ	Male	White	Hispanic or Latino	6622	Induction Failure	64	Alive	1885	2009	2014	AAML0531	69.2	90	83.3	No	No	Unknown	No	No	No	No	No	No	No	No	No	No	No	No	No	Yes	No	No	No	No		1	Other	47,XY,+8[13]/46,XY[7]	Yes	0.79	No	No	No	No	Not done	Not done	Yes
TARGET-20-PASRZX-09A	TARGET-20-PASRZX	Male	White	Not Hispanic or Latino	6033	Relapse	500	Alive	828	2009	2011	AAML0531	27	50	11.9	Yes	No	M2	No	Yes	No	No	No	No	No	No	No	No	No	No	No	No	No	No	No	No		2	t(8;21)	46,XY,t(8;21)(q22;q22)[18]/92,idem x2[2]	NO		NO	NO	NO	NO	YES	NO	Unknown
TARGET-20-PASSBI-14A	TARGET-20-PASSBI	Male	White	Hispanic or Latino	456	Censored	1811	Alive	1811	2009	2014	AAML0531	9.1	54	19	No	No	NOS	No	No	No	No	No	No	No	No	No	No	No	No	No	No	No	No	No	No	t(11;17)(p15;q21)	1	Other	46,XY,t(11;17)(p15;q21)[19]/46,XY[1]	No		No	No	No	No	Not done	Not done	No
TARGET-20-PASSBI-09A	TARGET-20-PASSBI	Male	White	Hispanic or Latino	456	Censored	1811	Alive	1811	2009	2014	AAML0531	9.1	54	19	No	No	NOS	No	No	No	No	No	No	No	No	No	No	No	No	No	No	No	No	No	No	t(11;17)(p15;q21)	1	Other	46,XY,t(11;17)(p15;q21)[19]/46,XY[1]	No		No	No	No	No	Not done	Not done	No
TARGET-20-PASSDX-09A	TARGET-20-PASSDX	Male	Asian	Not Hispanic or Latino	4957	Censored	1653	Alive	1653	2009	2013	AAML0531	18.7	23	4	No	No	M4	No	No	No	No	No	No	No	Yes	No	No	No	No	No	No	No	No	No	No		1	inv(16)	46,XY,inv(16)(p13.1q22)[17]/46,XY[3]	No		No	No	No	No	No	No	Yes
TARGET-20-PASSDX-14A	TARGET-20-PASSDX	Male	Asian	Not Hispanic or Latino	4957	Censored	1653	Alive	1653	2009	2013	AAML0531	18.7	23	4	No	No	M4	No	No	No	No	No	No	No	Yes	No	No	No	No	No	No	No	No	No	No		1	inv(16)	46,XY,inv(16)(p13.1q22)[17]/46,XY[3]	No		No	No	No	No	No	No	Yes
TARGET-20-PASSGX-14A	TARGET-20-PASSGX	Male	White	Not Hispanic or Latino	6351	Relapse	347	Dead	495	2009	2010	AAML0531	261.2	47	71	No	Yes	M4	No	No	No	No	No	No	No	Yes	No	No	No	No	No	No	No	No	No	No		1	inv(16)	46,XY,inv(16)(p13.1q22)[20]	Yes	1.1	No	No	No	No	No	No	No
TARGET-20-PASSGX-09A	TARGET-20-PASSGX	Male	White	Not Hispanic or Latino	6351	Relapse	347	Dead	495	2009	2010	AAML0531	261.2	47	71	No	Yes	M4	No	No	No	No	No	No	No	Yes	No	No	No	No	No	No	No	No	No	No		1	inv(16)	46,XY,inv(16)(p13.1q22)[20]	Yes	1.1	No	No	No	No	No	No	No
TARGET-20-PASSHZ-09A	TARGET-20-PASSHZ	Female	White	Not Hispanic or Latino	5215	Censored	2021	Alive	2021	2009	2014	AAML0531	56.6	77	85	No	No	M2	No	Yes	No	No	No	No	No	No	No	No	No	No	No	No	No	No	No	No		1	t(8;21)	46,XX,t(8;21)(q22;q22)[20]	No		No	No	No	No	No	No	No
TARGET-20-PASSHZ-14A	TARGET-20-PASSHZ	Female	White	Not Hispanic or Latino	5215	Censored	2021	Alive	2021	2009	2014	AAML0531	56.6	77	85	No	No	M2	No	Yes	No	No	No	No	No	No	No	No	No	No	No	No	No	No	No	No		1	t(8;21)	46,XX,t(8;21)(q22;q22)[20]	No		No	No	No	No	No	No	No
TARGET-20-PASSNX-14A	TARGET-20-PASSNX	Female	Black or African American	Hispanic or Latino	5312	Relapse	78	Dead	162	2009	2009	AAML0531	2.4	67	0	No	Yes	M0	No	No	No	No	No	No	No	No	No	No	No	Yes	No	No	No	No	No	No		More than 6	Other	43,XX,del(1)(q21q32),del(2)(q33q37),-3,-5,der(6)t(1;6)(q21;q21),-9,add(12)(p11.2),-13,add(16)(q22),der(17)t(3;17)(q12;p13),der(22)t(3;22)(p21;q13),+mar[7]/74,XXX,+X,del(1)(q21q32)x2,+6,der(6)t(1;6)(q21;q21)x2,-9,+12,-13,+14,+16,add(16)(q22)x2,+20,+21[8]/鈥?No		No	No	No	No	Not done	Not done	No	0
TARGET-20-PASSNX-09A	TARGET-20-PASSNX	Female	Black or African American	Hispanic or Latino	5312	Relapse	78	Dead	162	2009	2009	AAML0531	2.4	67	0	No	Yes	M0	No	No	No	No	No	No	No	No	No	No	No	Yes	No	No	No	No	No	No		More than 6	Other	43,XX,del(1)(q21q32),del(2)(q33q37),-3,-5,der(6)t(1;6)(q21;q21),-9,add(12)(p11.2),-13,add(16)(q22),der(17)t(3;17)(q12;p13),der(22)t(3;22)(p21;q13),+mar[7]/74,XXX,+X,del(1)(q21q32)x2,+6,der(6)t(1;6)(q21;q21)x2,-9,+12,-13,+14,+16,add(16)(q22)x2,+20,+21[8]/鈥?No		No	No	No	No	Not done	Not done	No	0
TARGET-20-PASSUW-09A	TARGET-20-PASSUW	Male	Unknown	Hispanic or Latino	4940	Censored	2070	Alive	2070	2009	2015	AAML0531	186	97	94	No	No	M1	No	Yes	No	No	No	No	No	No	No	No	No	No	No	Yes	No	No	No	No		2	t(8;21)	47,XY,+8,t(8;21)(q22;q22)[20]	Yes	0.87	No	No	No	No	No	No	No
TARGET-20-PASSUW-14A	TARGET-20-PASSUW	Male	Unknown	Hispanic or Latino	4940	Censored	2070	Alive	2070	2009	2015	AAML0531	186	97	94	No	No	M1	No	Yes	No	No	No	No	No	No	No	No	No	No	No	Yes	No	No	No	No		2	t(8;21)	47,XY,+8,t(8;21)(q22;q22)[20]	Yes	0.87	No	No	No	No	No	No	No
TARGET-20-PASSVI-09A	TARGET-20-PASSVI	Female	Black or African American	Hispanic or Latino	5752	Death	198	Dead	198	2009	2009	AAML0531	9.7	60	14	No	No	Unknown	No	No	No	No	No	No	No	No	No	No	No	No	No	No	No	No	No	No	t(8;16)(p11.2;p13.3)	1	Other	46,X,t(X;16;8)(q22;p13.3;p11.2)[14]/46,XX[6]	No		No	No	No	No	Not done	Not done	Unknown
TARGET-20-PASSVI-10A	TARGET-20-PASSVI	Female	Black or African American	Hispanic or Latino	5752	Death	198	Dead	198	2009	2009	AAML0531	9.7	60	14	No	No	Unknown	No	No	No	No	No	No	No	No	No	No	No	No	No	No	No	No	No	No	t(8;16)(p11.2;p13.3)	1	Other	46,X,t(X;16;8)(q22;p13.3;p11.2)[14]/46,XX[6]	No		No	No	No	No	Not done	Not done	Unknown
TARGET-20-PASSWG-04A	TARGET-20-PASSWG	Female	Unknown	Unknown	113	Relapse	88	Dead	220	2009	2009	AAML0531	32.7		97	No	Yes	M5	No	No	No	No	No	No	No	No	No	No	No	No	No	No	No	Yes	No	No		2	MLL	46,XX,der(10)ins(10;11)(p12;q23q23),der(11)t(11;14)(q23;q32.3)del(11)(q23q23),der(14)t(11;14)(q23;q32.3)[18]/46,XX[2] [cryptic MLL split, IGH split]	No		No	No	No	No	Not done	Not done	Yes
TARGET-20-PASSWG-10A	TARGET-20-PASSWG	Female	Unknown	Unknown	113	Relapse	88	Dead	220	2009	2009	AAML0531	32.7		97	No	Yes	M5	No	No	No	No	No	No	No	No	No	No	No	No	No	No	No	Yes	No	No		2	MLL	46,XX,der(10)ins(10;11)(p12;q23q23),der(11)t(11;14)(q23;q32.3)del(11)(q23q23),der(14)t(11;14)(q23;q32.3)[18]/46,XX[2] [cryptic MLL split, IGH split]	No		No	No	No	No	Not done	Not done	Yes
TARGET-20-PASSWG-03A	TARGET-20-PASSWG	Female	Unknown	Unknown	113	Relapse	88	Dead	220	2009	2009	AAML0531	32.7		97	No	Yes	M5	No	No	No	No	No	No	No	No	No	No	No	No	No	No	No	Yes	No	No		2	MLL	46,XX,der(10)ins(10;11)(p12;q23q23),der(11)t(11;14)(q23;q32.3)del(11)(q23q23),der(14)t(11;14)(q23;q32.3)[18]/46,XX[2] [cryptic MLL split, IGH split]	No		No	No	No	No	Not done	Not done	Yes
TARGET-20-PASSWG-04A	TARGET-20-PASSWG	Female	Unknown	Unknown	113	Relapse	88	Dead	220	2009	2009	AAML0531	32.7		97	No	Yes	M5	No	No	No	No	No	No	No	No	No	No	No	No	No	No	No	Yes	No	No		2	MLL	46,XX,der(10)ins(10;11)(p12;q23q23),der(11)t(11;14)(q23;q32.3)del(11)(q23q23),der(14)t(11;14)(q23;q32.3)[18]/46,XX[2] [cryptic MLL split, IGH split]	No		No	No	No	No	Not done	Not done	Yes
TARGET-20-PASSWG-10A	TARGET-20-PASSWG	Female	Unknown	Unknown	113	Relapse	88	Dead	220	2009	2009	AAML0531	32.7		97	No	Yes	M5	No	No	No	No	No	No	No	No	No	No	No	No	No	No	No	Yes	No	No		2	MLL	46,XX,der(10)ins(10;11)(p12;q23q23),der(11)t(11;14)(q23;q32.3)del(11)(q23q23),der(14)t(11;14)(q23;q32.3)[18]/46,XX[2] [cryptic MLL split, IGH split]	No		No	No	No	No	Not done	Not done	Yes
TARGET-20-PASSWG-03A	TARGET-20-PASSWG	Female	Unknown	Unknown	113	Relapse	88	Dead	220	2009	2009	AAML0531	32.7		97	No	Yes	M5	No	No	No	No	No	No	No	No	No	No	No	No	No	No	No	Yes	No	No		2	MLL	46,XX,der(10)ins(10;11)(p12;q23q23),der(11)t(11;14)(q23;q32.3)del(11)(q23q23),der(14)t(11;14)(q23;q32.3)[18]/46,XX[2] [cryptic MLL split, IGH split]	No		No	No	No	No	Not done	Not done	Yes
TARGET-20-PASSYV-14A	TARGET-20-PASSYV	Male	Black or African American	Not Hispanic or Latino	4908	Relapse	199	Dead	251	2009	2010	AAML0531	319.9	0	94	Yes	Yes	M5	No	No	No	No	No	No	No	No	No	No	No	No	No	Yes	No	No	No	No		2	Other	48,XY,+8,+8[11]	No		Yes	Yes	No	No	Not done	Not done	Yes
TARGET-20-PASSYV-04A	TARGET-20-PASSYV	Male	Black or African American	Not Hispanic or Latino	4908	Relapse	199	Dead	251	2009	2010	AAML0531	319.9	0	94	Yes	Yes	M5	No	No	No	No	No	No	No	No	No	No	No	No	No	Yes	No	No	No	No		2	Other	48,XY,+8,+8[11]	No		Yes	Yes	No	No	Not done	Not done	Yes
TARGET-20-PASSYV-03A	TARGET-20-PASSYV	Male	Black or African American	Not Hispanic or Latino	4908	Relapse	199	Dead	251	2009	2010	AAML0531	319.9	0	94	Yes	Yes	M5	No	No	No	No	No	No	No	No	No	No	No	No	No	Yes	No	No	No	No		2	Other	48,XY,+8,+8[11]	No		Yes	Yes	No	No	Not done	Not done	Yes
TARGET-20-PASTBK-14A	TARGET-20-PASTBK	Female	White	Not Hispanic or Latino	6243	Censored	1908	Alive	1908	2009	2014	AAML0531	109.9	76	83	No	No	M4	No	No	No	No	No	No	No	No	No	No	No	No	No	No	No	No	No	No		0	Normal	46,XX[20]	Yes	2.95	No	No	No	No	Not done	Not done	Yes
TARGET-20-PASTBK-09A	TARGET-20-PASTBK	Female	White	Not Hispanic or Latino	6243	Censored	1908	Alive	1908	2009	2014	AAML0531	109.9	76	83	No	No	M4	No	No	No	No	No	No	No	No	No	No	No	No	No	No	No	No	No	No		0	Normal	46,XX[20]	Yes	2.95	No	No	No	No	Not done	Not done	Yes
TARGET-20-PASTEI-09A	TARGET-20-PASTEI	Male	Unknown	Unknown	730	Censored	1879	Alive	1879	2009	2014	AAML0531	106.1	32	16	No	No	M4	No	No	No	No	No	No	No	Yes	No	No	No	No	No	No	No	No	No	No		1	inv(16)	46,XY,inv(16)(p13.1q22)[11]/46,XY[9]	No		No	No	No	No	No	No	No
TARGET-20-PASTEI-14A	TARGET-20-PASTEI	Male	Unknown	Unknown	730	Censored	1879	Alive	1879	2009	2014	AAML0531	106.1	32	16	No	No	M4	No	No	No	No	No	No	No	Yes	No	No	No	No	No	No	No	No	No	No		1	inv(16)	46,XY,inv(16)(p13.1q22)[11]/46,XY[9]	No		No	No	No	No	No	No	No
TARGET-20-PASTHA-09A	TARGET-20-PASTHA	Male	White	Not Hispanic or Latino	4053	Relapse	119	Alive	2029	2009	2014	AAML0531	68.1	92	0	No	No	M4	No	No	No	No	No	No	Yes	No	No	No	No	No	No	No	No	Yes	No	No		1	MLL	46,XY,t(11;19)(q23;p13.3)[23]	Yes	0.79	No	No	No	Yes	Not done	Not done	Yes
TARGET-20-PASTHA-14A	TARGET-20-PASTHA	Male	White	Not Hispanic or Latino	4053	Relapse	119	Alive	2029	2009	2014	AAML0531	68.1	92	0	No	No	M4	No	No	No	No	No	No	Yes	No	No	No	No	No	No	No	No	Yes	No	No		1	MLL	46,XY,t(11;19)(q23;p13.3)[23]	Yes	0.79	No	No	No	Yes	Not done	Not done	Yes
TARGET-20-PASTIE-03A	TARGET-20-PASTIE	Male	White	Not Hispanic or Latino	518	Relapse	86	Dead	241	2009	2010	AAML0531	82.4	93.2	57	No	Yes	M5	No	No	No	No	No	Yes	No	No	No	No	No	No	No	Yes	No	Yes	No	No		3	MLL	46,XY,t(10;11)(p12;q23)[8]/45,idem,-10,t(10;12)(q12;p11.2)[12]	No		No	No	No	No	Not done	Not done	Unknown
TARGET-20-PASTIE-14A	TARGET-20-PASTIE	Male	White	Not Hispanic or Latino	518	Relapse	86	Dead	241	2009	2010	AAML0531	82.4	93.2	57	No	Yes	M5	No	No	No	No	No	Yes	No	No	No	No	No	No	No	Yes	No	Yes	No	No		3	MLL	46,XY,t(10;11)(p12;q23)[8]/45,idem,-10,t(10;12)(q12;p11.2)[12]	No		No	No	No	No	Not done	Not done	Unknown
TARGET-20-PASTJT-09A	TARGET-20-PASTJT	Male	White	Not Hispanic or Latino	8	Censored	2122	Alive	2122	2009	2015	AAML0531	83.3	51.5	58.6	No	No	M5	No	No	No	No	No	No	No	No	No	No	No	No	No	No	No	No	No	No		1	MLL	46,XY,t(11;17)(q23;q12)[16]/46,XY[4]	No		No	No	No	No	Not done	Not done	No
TARGET-20-PASTJT-14A	TARGET-20-PASTJT	Male	White	Not Hispanic or Latino	8	Censored	2122	Alive	2122	2009	2015	AAML0531	83.3	51.5	58.6	No	No	M5	No	No	No	No	No	No	No	No	No	No	No	No	No	No	No	No	No	No		1	MLL	46,XY,t(11;17)(q23;q12)[16]/46,XY[4]	No		No	No	No	No	Not done	Not done	No
TARGET-20-PASTPU-14A	TARGET-20-PASTPU	Female	White	Not Hispanic or Latino	5917	Censored	1972	Alive	1972	2009	2014	AAML0531	6.2	65	47	No	No	M2	No	No	No	No	No	No	No	No	No	No	No	No	No	No	No	No	No	No		0	Normal	46,XX[20]	No		No	No	Yes	No	Not done	Not done	No
TARGET-20-PASTPU-09A	TARGET-20-PASTPU	Female	White	Not Hispanic or Latino	5917	Censored	1972	Alive	1972	2009	2014	AAML0531	6.2	65	47	No	No	M2	No	No	No	No	No	No	No	No	No	No	No	No	No	No	No	No	No	No		0	Normal	46,XX[20]	No		No	No	Yes	No	Not done	Not done	No
TARGET-20-PASTPU-14A	TARGET-20-PASTPU	Female	White	Not Hispanic or Latino	5917	Censored	1972	Alive	1972	2009	2014	AAML0531	6.2	65	47	No	No	M2	No	No	No	No	No	No	No	No	No	No	No	No	No	No	No	No	No	No		0	Normal	46,XX[20]	No		No	No	Yes	No	Not done	Not done	No
TARGET-20-PASTPU-09A	TARGET-20-PASTPU	Female	White	Not Hispanic or Latino	5917	Censored	1972	Alive	1972	2009	2014	AAML0531	6.2	65	47	No	No	M2	No	No	No	No	No	No	No	No	No	No	No	No	No	No	No	No	No	No		0	Normal	46,XX[20]	No		No	No	Yes	No	Not done	Not done	No
TARGET-20-PASTSH-09A	TARGET-20-PASTSH	Female	White	Not Hispanic or Latino	4650	Censored	855	Alive	855	2009	2011	AAML0531	5.1	50	34	No	No	M3	No	No	No	No	No	No	No	No	No	No	No	No	No	No	No	No	No	No		0	Normal	46,XX[20]	No		No	No	No	No	Not done	Not done	Unknown
TARGET-20-PASTSH-14A	TARGET-20-PASTSH	Female	White	Not Hispanic or Latino	4650	Censored	855	Alive	855	2009	2011	AAML0531	5.1	50	34	No	No	M3	No	No	No	No	No	No	No	No	No	No	No	No	No	No	No	No	No	No		0	Normal	46,XX[20]	No		No	No	No	No	Not done	Not done	Unknown
TARGET-20-PASTTJ-03A	TARGET-20-PASTTJ	Female	White	Hispanic or Latino	604	Censored	2086	Alive	2086	2009	2015	AAML0531	43.7	61	62	No	No	M7	No	No	No	No	No	No	No	No	No	No	No	No	No	No	Yes	No	No	No	add(3)(q21),add(5)(p14),add(10)(q26),der(11)add(11)(p13)del(11)(q13q22),+21	5	Other	47,XX,add(3)(q21),add(5)(p14),add(10)(q26),der(11)add(11)(p13)del(11)(q13q22),+21[21]	No		No	No	No	No	Not done	Not done	No
TARGET-20-PASTTJ-14A	TARGET-20-PASTTJ	Female	White	Hispanic or Latino	604	Censored	2086	Alive	2086	2009	2015	AAML0531	43.7	61	62	No	No	M7	No	No	No	No	No	No	No	No	No	No	No	No	No	No	Yes	No	No	No	add(3)(q21),add(5)(p14),add(10)(q26),der(11)add(11)(p13)del(11)(q13q22),+21	5	Other	47,XX,add(3)(q21),add(5)(p14),add(10)(q26),der(11)add(11)(p13)del(11)(q13q22),+21[21]	No		No	No	No	No	Not done	Not done	No
TARGET-20-PASTVM-09A	TARGET-20-PASTVM	Male	Black or African American	Not Hispanic or Latino	4170	Relapse	180	Dead	529	2009	2010	AAML0531	26.8	44	35	No	No	M6	No	No	No	No	No	No	No	No	No	No	No	No	No	No	No	No	No	No		0	Normal	46,XY[20]	No		No	No	No	Yes	Not done	Not done	Yes
TARGET-20-PASTWE-09A	TARGET-20-PASTWE	Male	Black or African American	Unknown	6266	Death without Remission	21	Dead	21	2009	2009	AAML0531	17.8	73	48	No	No	M2	No	Yes	No	No	No	No	No	No	No	No	No	No	No	No	No	No	Yes	No	#NAME?	2	t(8;21)	45,X,-Y,ins(21;8)(q22;q24.3q22)[19]/46,XY[1]	No		No	No	No	No	No	No	Unknown
TARGET-20-PASTXM-09A	TARGET-20-PASTXM	Female	White	Not Hispanic or Latino	5008	Death	367	Dead	367	2009	2010	AAML0531	2	53	0	No	No	M2	No	No	No	No	No	No	No	No	No	No	No	No	No	No	No	No	No	No		0	Normal	46,XX[25]	Yes	0.25	No	No	No	No	Not done	Not done	No
TARGET-20-PASTXM-14A	TARGET-20-PASTXM	Female	White	Not Hispanic or Latino	5008	Death	367	Dead	367	2009	2010	AAML0531	2	53	0	No	No	M2	No	No	No	No	No	No	No	No	No	No	No	No	No	No	No	No	No	No		0	Normal	46,XX[25]	Yes	0.25	No	No	No	No	Not done	Not done	No
TARGET-20-PASTZD-14A	TARGET-20-PASTZD	Male	White	Not Hispanic or Latino	804	Relapse	200	Dead	347	2009	2010	AAML0531	3.2	52.7	2	No	Yes	M4	No	No	No	No	Yes	No	No	No	No	No	No	No	No	No	No	Yes	No	No	1q gain	4	MLL	46,XY,der(6)t(1;6)(q12;p25),t(9;11)(p22;q23)[9]/46,idem,-der(6),der(7)t(1;7)(q31;p22)[7]/46,idem,-der(6),add(4)(p16)[2]/46,XY[2]	No		No	No	No	No	Not done	Not done	No
TARGET-20-PASTZD-09A	TARGET-20-PASTZD	Male	White	Not Hispanic or Latino	804	Relapse	200	Dead	347	2009	2010	AAML0531	3.2	52.7	2	No	Yes	M4	No	No	No	No	Yes	No	No	No	No	No	No	No	No	No	No	Yes	No	No	1q gain	4	MLL	46,XY,der(6)t(1;6)(q12;p25),t(9;11)(p22;q23)[9]/46,idem,-der(6),der(7)t(1;7)(q31;p22)[7]/46,idem,-der(6),add(4)(p16)[2]/46,XY[2]	No		No	No	No	No	Not done	Not done	No
TARGET-20-PASTZK-09A	TARGET-20-PASTZK	Male	Black or African American	Not Hispanic or Latino	2145	Induction Failure	58	Dead	102	2009	2009	AAML0531	17.9	55	45	No	No	M2	No	No	No	No	No	No	No	No	No	No	No	No	No	No	No	No	No	No	t(X;10)(p11.2;p11.2),add(17)(p11.2)	2	Other	46,Y,t(X;10)(p11.2;p11.2),add(17)(p11.2)[13]/46,XY[6]	No		No	No	No	Yes	Not done	Not done	Yes
TARGET-20-PASTZK-14A	TARGET-20-PASTZK	Male	Black or African American	Not Hispanic or Latino	2145	Induction Failure	58	Dead	102	2009	2009	AAML0531	17.9	55	45	No	No	M2	No	No	No	No	No	No	No	No	No	No	No	No	No	No	No	No	No	No	t(X;10)(p11.2;p11.2),add(17)(p11.2)	2	Other	46,Y,t(X;10)(p11.2;p11.2),add(17)(p11.2)[13]/46,XY[6]	No		No	No	No	Yes	Not done	Not done	Yes
TARGET-20-PASTZU-14A	TARGET-20-PASTZU	Male	White	Not Hispanic or Latino	2472	Induction Failure	58	Alive	1645	2009	2013	AAML0531	295.6	95	44	No	No	M1	No	No	No	No	No	No	No	No	No	No	No	No	No	No	No	No	No	No		0	Normal	46,XY[20]	Yes	1.23	No	No	No	No	Not done	Not done	Yes
TARGET-20-PASTZU-09A	TARGET-20-PASTZU	Male	White	Not Hispanic or Latino	2472	Induction Failure	58	Alive	1645	2009	2013	AAML0531	295.6	95	44	No	No	M1	No	No	No	No	No	No	No	No	No	No	No	No	No	No	No	No	No	No		0	Normal	46,XY[20]	Yes	1.23	No	No	No	No	Not done	Not done	Yes
TARGET-20-PASUAF-09A	TARGET-20-PASUAF	Female	Other	Hispanic or Latino	381	Censored	1829	Alive	1829	2009	2014	AAML0531	69.4	49	54	No	No	M4	No	No	No	No	No	No	No	Yes	No	No	No	No	No	No	No	No	No	No		2	inv(16)	46,XX,der(16)inv(16)(p13.1q22)del(16)(q23)[28]/46,XX[1]	No		No	No	No	No	No	No	No
TARGET-20-PASUAF-14A	TARGET-20-PASUAF	Female	Other	Hispanic or Latino	381	Censored	1829	Alive	1829	2009	2014	AAML0531	69.4	49	54	No	No	M4	No	No	No	No	No	No	No	Yes	No	No	No	No	No	No	No	No	No	No		2	inv(16)	46,XX,der(16)inv(16)(p13.1q22)del(16)(q23)[28]/46,XX[1]	No		No	No	No	No	No	No	No
TARGET-20-PASUCA-09A	TARGET-20-PASUCA	Male	White	Not Hispanic or Latino	468	Censored	1155	Alive	1155	2009	2012	AAML0531	17.8	47	12	No	No	M5	No	No	No	No	No	No	No	No	No	No	No	No	No	No	No	No	No	No	dup(Xq),del(11q)	3	MLL	46,Y,der(X)dup(X)(q13q28)cryp ins(X;11)(q27;q23q23),del(11)(q21q23)[13]/46,idem,-del(11),der(11)(pter->q21::q23->q13->q21::q23->qter)[5]/46,XY[2]	No		No	No	No	No	Not done	Not done	No
TARGET-20-PASUCA-14A	TARGET-20-PASUCA	Male	White	Not Hispanic or Latino	468	Censored	1155	Alive	1155	2009	2012	AAML0531	17.8	47	12	No	No	M5	No	No	No	No	No	No	No	No	No	No	No	No	No	No	No	No	No	No	dup(Xq),del(11q)	3	MLL	46,Y,der(X)dup(X)(q13q28)cryp ins(X;11)(q27;q23q23),del(11)(q21q23)[13]/46,idem,-del(11),der(11)(pter->q21::q23->q13->q21::q23->qter)[5]/46,XY[2]	No		No	No	No	No	Not done	Not done	No
TARGET-20-PASUGU-14A	TARGET-20-PASUGU	Female	White	Not Hispanic or Latino	6083	Censored	1775	Alive	1775	2009	2014	AAML0531	93	75	2	No	No	M4	No	No	No	No	No	No	No	Yes	No	No	No	No	No	No	No	No	No	No		1	inv(16)	46,XX,inv(16)(p13.1q22)[20]	No		No	No	No	No	No	No	No
TARGET-20-PASUGU-09A	TARGET-20-PASUGU	Female	White	Not Hispanic or Latino	6083	Censored	1775	Alive	1775	2009	2014	AAML0531	93	75	2	No	No	M4	No	No	No	No	No	No	No	Yes	No	No	No	No	No	No	No	No	No	No		1	inv(16)	46,XX,inv(16)(p13.1q22)[20]	No		No	No	No	No	No	No	No
TARGET-20-PASUHK-09A	TARGET-20-PASUHK	Female	White	Hispanic or Latino	549	Relapse	220	Dead	245	2009	2010	AAML0531	14.8	27	1.7	No	No	M5	No	No	No	No	No	No	No	No	No	No	No	No	No	No	No	No	No	No		4	Other	45,XX,dic(4;20)(q12;q11.2),der(7)(t(1;7)(q25;p22),t(8;16)(q13;q11.2),der(14)(4qter->4q12::20q11.2->20q?13.3::14p12->14qter)[14]/46,XX[6]	No		No	No	No	No	Not done	Not done	No
TARGET-20-PASUHK-04A	TARGET-20-PASUHK	Female	White	Hispanic or Latino	549	Relapse	220	Dead	245	2009	2010	AAML0531	14.8	27	1.7	No	No	M5	No	No	No	No	No	No	No	No	No	No	No	No	No	No	No	No	No	No		4	Other	45,XX,dic(4;20)(q12;q11.2),der(7)(t(1;7)(q25;p22),t(8;16)(q13;q11.2),der(14)(4qter->4q12::20q11.2->20q?13.3::14p12->14qter)[14]/46,XX[6]	No		No	No	No	No	Not done	Not done	No
TARGET-20-PASUHK-14A	TARGET-20-PASUHK	Female	White	Hispanic or Latino	549	Relapse	220	Dead	245	2009	2010	AAML0531	14.8	27	1.7	No	No	M5	No	No	No	No	No	No	No	No	No	No	No	No	No	No	No	No	No	No		4	Other	45,XX,dic(4;20)(q12;q11.2),der(7)(t(1;7)(q25;p22),t(8;16)(q13;q11.2),der(14)(4qter->4q12::20q11.2->20q?13.3::14p12->14qter)[14]/46,XX[6]	No		No	No	No	No	Not done	Not done	No
TARGET-20-PASUHK-09A	TARGET-20-PASUHK	Female	White	Hispanic or Latino	549	Relapse	220	Dead	245	2009	2010	AAML0531	14.8	27	1.7	No	No	M5	No	No	No	No	No	No	No	No	No	No	No	No	No	No	No	No	No	No		4	Other	45,XX,dic(4;20)(q12;q11.2),der(7)(t(1;7)(q25;p22),t(8;16)(q13;q11.2),der(14)(4qter->4q12::20q11.2->20q?13.3::14p12->14qter)[14]/46,XX[6]	No		No	No	No	No	Not done	Not done	No
TARGET-20-PASUHK-04A	TARGET-20-PASUHK	Female	White	Hispanic or Latino	549	Relapse	220	Dead	245	2009	2010	AAML0531	14.8	27	1.7	No	No	M5	No	No	No	No	No	No	No	No	No	No	No	No	No	No	No	No	No	No		4	Other	45,XX,dic(4;20)(q12;q11.2),der(7)(t(1;7)(q25;p22),t(8;16)(q13;q11.2),der(14)(4qter->4q12::20q11.2->20q?13.3::14p12->14qter)[14]/46,XX[6]	No		No	No	No	No	Not done	Not done	No
TARGET-20-PASUHK-14A	TARGET-20-PASUHK	Female	White	Hispanic or Latino	549	Relapse	220	Dead	245	2009	2010	AAML0531	14.8	27	1.7	No	No	M5	No	No	No	No	No	No	No	No	No	No	No	No	No	No	No	No	No	No		4	Other	45,XX,dic(4;20)(q12;q11.2),der(7)(t(1;7)(q25;p22),t(8;16)(q13;q11.2),der(14)(4qter->4q12::20q11.2->20q?13.3::14p12->14qter)[14]/46,XX[6]	No		No	No	No	No	Not done	Not done	No
TARGET-20-PASULX-09A	TARGET-20-PASULX	Female	White	Not Hispanic or Latino	3981	Censored	1754	Alive	1754	2009	2014	AAML0531	12.8	41.5	37.3	No	No	M2	No	No	No	No	No	No	No	No	No	No	No	No	No	No	No	No	No	No		0	Normal	46,XX[20]	No		No	No	Yes	No	Not done	Not done	Yes
TARGET-20-PASULX-14A	TARGET-20-PASULX	Female	White	Not Hispanic or Latino	3981	Censored	1754	Alive	1754	2009	2014	AAML0531	12.8	41.5	37.3	No	No	M2	No	No	No	No	No	No	No	No	No	No	No	No	No	No	No	No	No	No		0	Normal	46,XX[20]	No		No	No	Yes	No	Not done	Not done	Yes
TARGET-20-PASUMD-04A	TARGET-20-PASUMD	Female	Other	Hispanic or Latino	1307	Relapse	1292	Alive	1918	2009	2014	AAML0531	10.5	63	48	No	No	M2	No	Yes	No	No	No	No	No	No	No	No	No	No	No	No	No	No	No	No		1	t(8;21)	46,XX,t(8;21)(q22;q22)[19]/46,XX[1]	No		Yes	No	No	No	No	No	No
TARGET-20-PASUMD-14A	TARGET-20-PASUMD	Female	Other	Hispanic or Latino	1307	Relapse	1292	Alive	1918	2009	2014	AAML0531	10.5	63	48	No	No	M2	No	Yes	No	No	No	No	No	No	No	No	No	No	No	No	No	No	No	No		1	t(8;21)	46,XX,t(8;21)(q22;q22)[19]/46,XX[1]	No		Yes	No	No	No	No	No	No
TARGET-20-PASUMD-09A	TARGET-20-PASUMD	Female	Other	Hispanic or Latino	1307	Relapse	1292	Alive	1918	2009	2014	AAML0531	10.5	63	48	No	No	M2	No	Yes	No	No	No	No	No	No	No	No	No	No	No	No	No	No	No	No		1	t(8;21)	46,XX,t(8;21)(q22;q22)[19]/46,XX[1]	No		Yes	No	No	No	No	No	No
TARGET-20-PASURM-03A	TARGET-20-PASURM	Female	White	Not Hispanic or Latino	1316	Censored	1861	Alive	1861	2009	2014	AAML0531	7.6	45	8	No	No	M4	Yes	No	No	No	No	No	No	No	No	No	No	No	No	No	No	No	No	No		1	Other	46,XX,t(6;9)(p22;q34)[20]	No		Yes	No	No	No	Not done	Not done	Unknown
TARGET-20-PASURM-09A	TARGET-20-PASURM	Female	White	Not Hispanic or Latino	1316	Censored	1861	Alive	1861	2009	2014	AAML0531	7.6	45	8	No	No	M4	Yes	No	No	No	No	No	No	No	No	No	No	No	No	No	No	No	No	No		1	Other	46,XX,t(6;9)(p22;q34)[20]	No		Yes	No	No	No	Not done	Not done	Unknown
TARGET-20-PASURR-14A	TARGET-20-PASURR	Female	Other	Hispanic or Latino	4831	Censored	1985	Alive	1985	2009	2014	AAML0531	4.5	60	0	No	No	M4	No	No	No	No	No	No	No	Yes	No	No	No	No	No	Yes	No	No	No	No		2	inv(16)	47,XX,+8,inv(16)(p13.1q22)[12]/46,XX[8]	No		No	No	No	No	No	No	No
TARGET-20-PASURR-09A	TARGET-20-PASURR	Female	Other	Hispanic or Latino	4831	Censored	1985	Alive	1985	2009	2014	AAML0531	4.5	60	0	No	No	M4	No	No	No	No	No	No	No	Yes	No	No	No	No	No	Yes	No	No	No	No		2	inv(16)	47,XX,+8,inv(16)(p13.1q22)[12]/46,XX[8]	No		No	No	No	No	No	No	No
TARGET-20-PASUUD-09A	TARGET-20-PASUUD	Male	Black or African American	Not Hispanic or Latino	4664	Censored	848	Alive	848	2009	2011	AAML0531	31.1	51	46	No	No	M4	No	No	No	No	No	No	No	Yes	No	Yes	No	No	No	No	No	No	No	No		2	inv(16)	46,XY,der(7)t(7;22)(q22;q11.1),inv(16)(p13.1q22)[11]/46,XY[14]	No		No	No	No	Yes	Yes	No	No
TARGET-20-PASUUD-14A	TARGET-20-PASUUD	Male	Black or African American	Not Hispanic or Latino	4664	Censored	848	Alive	848	2009	2011	AAML0531	31.1	51	46	No	No	M4	No	No	No	No	No	No	No	Yes	No	Yes	No	No	No	No	No	No	No	No		2	inv(16)	46,XY,der(7)t(7;22)(q22;q11.1),inv(16)(p13.1q22)[11]/46,XY[14]	No		No	No	No	Yes	Yes	No	No
TARGET-20-PASUUP-09A	TARGET-20-PASUUP	Male	White	Not Hispanic or Latino	2615	Censored	1883	Alive	1883	2009	2014	AAML0531	7.7	62	0	No	No	M4	No	No	No	No	No	No	No	Yes	No	No	No	No	No	No	No	No	No	No		3	inv(16)	46,XY,add(3)(q21),der(16)ins(16)(q22p13.1p13.1),t(16;20)(q22;q13.3)[18]/46,XY[2]	No		No	No	No	No	No	No	Yes
TARGET-20-PASUUP-14A	TARGET-20-PASUUP	Male	White	Not Hispanic or Latino	2615	Censored	1883	Alive	1883	2009	2014	AAML0531	7.7	62	0	No	No	M4	No	No	No	No	No	No	No	Yes	No	No	No	No	No	No	No	No	No	No		3	inv(16)	46,XY,add(3)(q21),der(16)ins(16)(q22p13.1p13.1),t(16;20)(q22;q13.3)[18]/46,XY[2]	No		No	No	No	No	No	No	Yes
TARGET-20-PASUVD-14A	TARGET-20-PASUVD	Female	White	Not Hispanic or Latino	6299	Censored	1480	Alive	1480	2009	2013	AAML0531	19.6	49	34	No	No	M2	No	Yes	No	No	No	No	No	No	No	No	Yes	No	No	No	No	No	No	Yes	,-X,del(9)(q21.2q22.3),del(9)(q12q31)	4	t(8;21)	46,XX,t(8;21)(q22;q22),del(9)(q21.2q22.3)[18]/45,X,idem,-X[2]	No		No	No	No	No	Yes	No	Unknown
TARGET-20-PASUVD-09A	TARGET-20-PASUVD	Female	White	Not Hispanic or Latino	6299	Censored	1480	Alive	1480	2009	2013	AAML0531	19.6	49	34	No	No	M2	No	Yes	No	No	No	No	No	No	No	No	Yes	No	No	No	No	No	No	Yes	,-X,del(9)(q21.2q22.3),del(9)(q12q31)	4	t(8;21)	46,XX,t(8;21)(q22;q22),del(9)(q21.2q22.3)[18]/45,X,idem,-X[2]	No		No	No	No	No	Yes	No	Unknown
TARGET-20-PASVAN-04A	TARGET-20-PASVAN	Male	White	Not Hispanic or Latino	813	Relapse	411	Dead	780	2009	2011	AAML0531	21.4	77	39	No	No	M5	No	No	No	No	Yes	No	No	No	No	No	No	No	No	No	No	Yes	No	No		1	MLL	46,XY,t(9;11)(p22;q23)[19]/46,XY[1]	No		No	No	No	No	Not done	Not done	No
TARGET-20-PASVAN-14A	TARGET-20-PASVAN	Male	White	Not Hispanic or Latino	813	Relapse	411	Dead	780	2009	2011	AAML0531	21.4	77	39	No	No	M5	No	No	No	No	Yes	No	No	No	No	No	No	No	No	No	No	Yes	No	No		1	MLL	46,XY,t(9;11)(p22;q23)[19]/46,XY[1]	No		No	No	No	No	Not done	Not done	No
TARGET-20-PASVAN-03A	TARGET-20-PASVAN	Male	White	Not Hispanic or Latino	813	Relapse	411	Dead	780	2009	2011	AAML0531	21.4	77	39	No	No	M5	No	No	No	No	Yes	No	No	No	No	No	No	No	No	No	No	Yes	No	No		1	MLL	46,XY,t(9;11)(p22;q23)[19]/46,XY[1]	No		No	No	No	No	Not done	Not done	No
TARGET-20-PASVFG-14A	TARGET-20-PASVFG	Female	White	Not Hispanic or Latino	5195	Death	329	Dead	329	2009	2010	AAML0531	96.9		99	No	No	M1	Unknown	Unknown	Unknown	Unknown	Unknown	Unknown	Unknown	Unknown	Unknown	Unknown	Unknown	Unknown	Unknown	Unknown	Unknown	Unknown	Unknown	Unknown			Unknown	Unknown	No		No	No	No	No	Not done	Not done	Yes
TARGET-20-PASVFG-03A	TARGET-20-PASVFG	Female	White	Not Hispanic or Latino	5195	Death	329	Dead	329	2009	2010	AAML0531	96.9		99	No	No	M1	Unknown	Unknown	Unknown	Unknown	Unknown	Unknown	Unknown	Unknown	Unknown	Unknown	Unknown	Unknown	Unknown	Unknown	Unknown	Unknown	Unknown	Unknown			Unknown	Unknown	No		No	No	No	No	Not done	Not done	Yes
TARGET-20-PASVMU-03A	TARGET-20-PASVMU	Female	Black or African American	Not Hispanic or Latino	4615	Relapse	460	Alive	1958	2009	2014	AAML0531	244.7	100	80	No	Yes	Unknown	No	No	No	No	No	No	No	Yes	No	No	No	No	No	Yes	No	No	No	No	19	3	inv(16)	46,XX,inv(16)(p13.1q22)[1]/47,idem,+19[6]/47,idem,+8,-19[1]	No		No	No	No	No	No	No	No
TARGET-20-PASVMU-14A	TARGET-20-PASVMU	Female	Black or African American	Not Hispanic or Latino	4615	Relapse	460	Alive	1958	2009	2014	AAML0531	244.7	100	80	No	Yes	Unknown	No	No	No	No	No	No	No	Yes	No	No	No	No	No	Yes	No	No	No	No	19	3	inv(16)	46,XX,inv(16)(p13.1q22)[1]/47,idem,+19[6]/47,idem,+8,-19[1]	No		No	No	No	No	No	No	No
TARGET-20-PASVPC-09A	TARGET-20-PASVPC	Male	White	Not Hispanic or Latino	7119	Death	285	Dead	285	2009	2010	AAML0531	95.6	88	80	No	No	M5	No	No	No	No	No	No	No	No	No	No	No	No	No	No	No	No	No	No		0	Normal	46,XY[20]	Yes	7.7	No	No	No	No	Not done	Not done	No
TARGET-20-PASVPC-14A	TARGET-20-PASVPC	Male	White	Not Hispanic or Latino	7119	Death	285	Dead	285	2009	2010	AAML0531	95.6	88	80	No	No	M5	No	No	No	No	No	No	No	No	No	No	No	No	No	No	No	No	No	No		0	Normal	46,XY[20]	Yes	7.7	No	No	No	No	Not done	Not done	No
TARGET-20-PASVPJ-09A	TARGET-20-PASVPJ	Male	White	Not Hispanic or Latino	5928	Censored	1186	Alive	1186	2009	2012	AAML0531	143.6	87	98	No	No	M5	No	No	No	No	No	No	No	No	No	No	No	No	No	No	No	No	No	No		0	Normal	46,XY[21]	No		Yes	Yes	No	No	Not done	Not done	Yes
TARGET-20-PASVPJ-14A	TARGET-20-PASVPJ	Male	White	Not Hispanic or Latino	5928	Censored	1186	Alive	1186	2009	2012	AAML0531	143.6	87	98	No	No	M5	No	No	No	No	No	No	No	No	No	No	No	No	No	No	No	No	No	No		0	Normal	46,XY[21]	No		Yes	Yes	No	No	Not done	Not done	Yes
TARGET-20-PASVPJ-09A	TARGET-20-PASVPJ	Male	White	Not Hispanic or Latino	5928	Censored	1186	Alive	1186	2009	2012	AAML0531	143.6	87	98	No	No	M5	No	No	No	No	No	No	No	No	No	No	No	No	No	No	No	No	No	No		0	Normal	46,XY[21]	No		Yes	Yes	No	No	Not done	Not done	Yes
TARGET-20-PASVPJ-14A	TARGET-20-PASVPJ	Male	White	Not Hispanic or Latino	5928	Censored	1186	Alive	1186	2009	2012	AAML0531	143.6	87	98	No	No	M5	No	No	No	No	No	No	No	No	No	No	No	No	No	No	No	No	No	No		0	Normal	46,XY[21]	No		Yes	Yes	No	No	Not done	Not done	Yes
TARGET-20-PASVSS-09A	TARGET-20-PASVSS	Male	White	Not Hispanic or Latino	6773	Induction Failure	71	Alive	1905	2009	2014	AAML0531	148.5	27	33	No	No	M2	No	No	No	No	No	No	No	No	No	No	No	No	No	No	Yes	No	No	No	21	1	Other	47,XY,+21[17]/46,XY[3]	No		No	No	Yes	Yes	Not done	Not done	No
TARGET-20-PASVSS-14A	TARGET-20-PASVSS	Male	White	Not Hispanic or Latino	6773	Induction Failure	71	Alive	1905	2009	2014	AAML0531	148.5	27	33	No	No	M2	No	No	No	No	No	No	No	No	No	No	No	No	No	No	Yes	No	No	No	21	1	Other	47,XY,+21[17]/46,XY[3]	No		No	No	Yes	Yes	Not done	Not done	No
TARGET-20-PASVTP-14A	TARGET-20-PASVTP	Male	White	Not Hispanic or Latino	3605	Death	232	Dead	232	2009	2010	AAML0531	86.1	94	87	No	No	Unknown	No	No	No	No	No	No	No	No	No	No	No	No	No	No	No	No	No	No		0	Normal	46,XY[19]	No		No	Yes	No	No	Not done	Not done	No
TARGET-20-PASVTP-09A	TARGET-20-PASVTP	Male	White	Not Hispanic or Latino	3605	Death	232	Dead	232	2009	2010	AAML0531	86.1	94	87	No	No	Unknown	No	No	No	No	No	No	No	No	No	No	No	No	No	No	No	No	No	No		0	Normal	46,XY[19]	No		No	Yes	No	No	Not done	Not done	No
TARGET-20-PASVVM-09A	TARGET-20-PASVVM	Female	White	Not Hispanic or Latino	4588	Death without Remission	20	Dead	20	2009	2009	AAML0531	6.6	6		No	No	.	No	No	No	No	No	No	No	Yes	No	No	No	No	No	Yes	No	No	No	No		2	inv(16)	47,XX,+8,inv(16)(p13.1q22)[15]/46,XX[5]	No		No	No	No	No	No	No	Unknown
TARGET-20-PASVWE-09A	TARGET-20-PASVWE	Female	White	Hispanic or Latino	4123	Censored	2050	Alive	2050	2009	2015	AAML0531	17.5	80	21	No	No	M4	No	No	No	No	No	No	No	Yes	No	No	No	No	No	No	No	No	No	No		1	inv(16)	46,XX,inv(16)(p13.1q22)[20]	No		No	No	No	No	No	No	No
TARGET-20-PASVWE-14A	TARGET-20-PASVWE	Female	White	Hispanic or Latino	4123	Censored	2050	Alive	2050	2009	2015	AAML0531	17.5	80	21	No	No	M4	No	No	No	No	No	No	No	Yes	No	No	No	No	No	No	No	No	No	No		1	inv(16)	46,XX,inv(16)(p13.1q22)[20]	No		No	No	No	No	No	No	No
TARGET-20-PASVWW-09A	TARGET-20-PASVWW	Female	White	Not Hispanic or Latino	1966	Censored	33	Alive	33	2009	2009	AAML0531	26.4	51	57	No	No	Unknown	No	No	No	No	No	No	No	No	No	No	No	No	No	No	No	No	No	No	del 11q	1	Other	46,XX,del(11)(q14q23.1)[12]/46,XX[8]	No		No	No	Yes	No	Not done	Not done	Unknown
TARGET-20-PASVZC-09A	TARGET-20-PASVZC	Male	Black or African American	Not Hispanic or Latino	559	Relapse	228	Dead	370	2009	2010	AAML0531	75.1	81.6	38	No	No	M5	No	No	No	No	No	No	No	No	No	No	No	No	No	No	No	No	No	No		0	Normal	46,XY[20]	No		No	No	No	No	Not done	Not done	Yes
TARGET-20-PASVZC-04A	TARGET-20-PASVZC	Male	Black or African American	Not Hispanic or Latino	559	Relapse	228	Dead	370	2009	2010	AAML0531	75.1	81.6	38	No	No	M5	No	No	No	No	No	No	No	No	No	No	No	No	No	No	No	No	No	No		0	Normal	46,XY[20]	No		No	No	No	No	Not done	Not done	Yes
TARGET-20-PASVZC-14A	TARGET-20-PASVZC	Male	Black or African American	Not Hispanic or Latino	559	Relapse	228	Dead	370	2009	2010	AAML0531	75.1	81.6	38	No	No	M5	No	No	No	No	No	No	No	No	No	No	No	No	No	No	No	No	No	No		0	Normal	46,XY[20]	No		No	No	No	No	Not done	Not done	Yes
TARGET-20-PASWER-09A	TARGET-20-PASWER	Male	White	Not Hispanic or Latino	2154	Induction Failure	106	Dead	344	2009	2010	AAML0531	11.1	50	29	No	No	M2	No	No	No	No	No	No	No	No	No	No	No	No	No	No	No	No	No	No		0	Normal	46,XY[20]	Yes	0.81	No	No	No	No	Not done	Not done	Yes
TARGET-20-PASWER-14A	TARGET-20-PASWER	Male	White	Not Hispanic or Latino	2154	Induction Failure	106	Dead	344	2009	2010	AAML0531	11.1	50	29	No	No	M2	No	No	No	No	No	No	No	No	No	No	No	No	No	No	No	No	No	No		0	Normal	46,XY[20]	Yes	0.81	No	No	No	No	Not done	Not done	Yes
TARGET-20-PASWGL-14A	TARGET-20-PASWGL	Female	White	Not Hispanic or Latino	2654	Censored	1886	Alive	1886	2009	2014	AAML0531	77	21	5	No	No	M4	No	No	No	No	No	No	No	Yes	No	No	No	No	No	No	No	No	No	No		1	inv(16)	46,XX,inv(16)(p13.1q22)[20]	No		No	No	No	No	No	No	Unknown
TARGET-20-PASWGL-09A	TARGET-20-PASWGL	Female	White	Not Hispanic or Latino	2654	Censored	1886	Alive	1886	2009	2014	AAML0531	77	21	5	No	No	M4	No	No	No	No	No	No	No	Yes	No	No	No	No	No	No	No	No	No	No		1	inv(16)	46,XX,inv(16)(p13.1q22)[20]	No		No	No	No	No	No	No	Unknown
TARGET-20-PASWGS-14A	TARGET-20-PASWGS	Female	White	Not Hispanic or Latino	4456	Relapse	158	Dead	236	2009	2010	AAML0531	2.2	32.5	0	No	Yes	NOS	No	No	No	No	No	No	No	No	No	No	No	No	No	Yes	No	No	No	No	t(5;13)(q15;q12),+X,+11,+15,+19	6	Other	46,XX,t(5;13)(q15;q12)[2]/51,idem,+X,+8,+11,+15,+19[14]/46,XX[4]	No		No	No	No	No	Not done	Not done	Unknown
TARGET-20-PASWGS-04A	TARGET-20-PASWGS	Female	White	Not Hispanic or Latino	4456	Relapse	158	Dead	236	2009	2010	AAML0531	2.2	32.5	0	No	Yes	NOS	No	No	No	No	No	No	No	No	No	No	No	No	No	Yes	No	No	No	No	t(5;13)(q15;q12),+X,+11,+15,+19	6	Other	46,XX,t(5;13)(q15;q12)[2]/51,idem,+X,+8,+11,+15,+19[14]/46,XX[4]	No		No	No	No	No	Not done	Not done	Unknown
TARGET-20-PASWGS-03A	TARGET-20-PASWGS	Female	White	Not Hispanic or Latino	4456	Relapse	158	Dead	236	2009	2010	AAML0531	2.2	32.5	0	No	Yes	NOS	No	No	No	No	No	No	No	No	No	No	No	No	No	Yes	No	No	No	No	t(5;13)(q15;q12),+X,+11,+15,+19	6	Other	46,XX,t(5;13)(q15;q12)[2]/51,idem,+X,+8,+11,+15,+19[14]/46,XX[4]	No		No	No	No	No	Not done	Not done	Unknown
TARGET-20-PASWIM-09A	TARGET-20-PASWIM	Female	White	Not Hispanic or Latino	2402	Censored	1903	Alive	1903	2009	2014	AAML0531	16.2	75		No	No	Unknown	No	No	No	No	No	No	No	No	No	No	No	No	No	No	No	No	No	No		0	Normal	46,XX[20]	No		No	Yes	No	No	Not done	Not done	Yes
TARGET-20-PASWIM-14A	TARGET-20-PASWIM	Female	White	Not Hispanic or Latino	2402	Censored	1903	Alive	1903	2009	2014	AAML0531	16.2	75		No	No	Unknown	No	No	No	No	No	No	No	No	No	No	No	No	No	No	No	No	No	No		0	Normal	46,XX[20]	No		No	Yes	No	No	Not done	Not done	Yes
TARGET-20-PASWMP-14A	TARGET-20-PASWMP	Male	White	Hispanic or Latino	115	Censored	1610	Alive	1610	2009	2013	AAML0531	26.6	65	30	No	Yes	M5	No	No	No	No	Unknown	No	No	No	No	No	No	No	No	No	No	Yes	No	No		1	MLL	Inadequate. ish MLL sep	No		No	No	No	No	Not done	Not done	No
TARGET-20-PASWMP-03A	TARGET-20-PASWMP	Male	White	Hispanic or Latino	115	Censored	1610	Alive	1610	2009	2013	AAML0531	26.6	65	30	No	Yes	M5	No	No	No	No	Unknown	No	No	No	No	No	No	No	No	No	No	Yes	No	No		1	MLL	Inadequate. ish MLL sep	No		No	No	No	No	Not done	Not done	No
TARGET-20-PASWNZ-09A	TARGET-20-PASWNZ	Female	White	Not Hispanic or Latino	2353	Censored	1967	Alive	1967	2009	2014	AAML0531	5.6	30	36	No	No	M6	No	No	No	No	No	No	No	No	No	No	No	No	No	No	No	No	No	No		0	Normal	46,XX[20]	Yes	0.09	No	No	No	Yes	Not done	Not done	Yes
TARGET-20-PASWNZ-14A	TARGET-20-PASWNZ	Female	White	Not Hispanic or Latino	2353	Censored	1967	Alive	1967	2009	2014	AAML0531	5.6	30	36	No	No	M6	No	No	No	No	No	No	No	No	No	No	No	No	No	No	No	No	No	No		0	Normal	46,XX[20]	Yes	0.09	No	No	No	Yes	Not done	Not done	Yes
TARGET-20-PASWTY-09A	TARGET-20-PASWTY	Female	White	Not Hispanic or Latino	5109	Relapse	345	Alive	1713	2009	2014	AAML0531	9.4	92	68	No	No	Unknown	No	No	No	No	Yes	No	No	No	No	No	No	No	No	No	No	Yes	No	No		1	MLL	46,XX,t(9;11)(p22;q23)[17]/46,XX[9]	No		No	No	No	No	Not done	Not done	Unknown
TARGET-20-PASWTY-09A	TARGET-20-PASWTY	Female	White	Not Hispanic or Latino	5109	Relapse	345	Alive	1713	2009	2014	AAML0531	9.4	92	68	No	No	Unknown	No	No	No	No	Yes	No	No	No	No	No	No	No	No	No	No	Yes	No	No		1	MLL	46,XX,t(9;11)(p22;q23)[17]/46,XX[9]	No		No	No	No	No	Not done	Not done	Unknown
TARGET-20-PASWVH-09A	TARGET-20-PASWVH	Female	Asian	Not Hispanic or Latino	6980	Censored	1898	Alive	1898	2009	2014	AAML0531	2.6	94	4	Yes	No	M6	No	No	No	No	No	No	No	No	No	No	No	No	No	Yes	No	No	No	No	6	2	Other	48,XX,+6,+8[13]/46,XX[7]	No		No	No	No	No	Not done	Not done	Unknown
TARGET-20-PASWWD-14A	TARGET-20-PASWWD	Female	White	Not Hispanic or Latino	311	Censored	2007	Alive	2007	2009	2015	AAML0531	334	95	10.7	No	No	M5	No	No	No	No	No	Yes	No	No	No	No	No	No	No	No	No	Yes	No	No		2	MLL	46,XX,der(10)t(10;11)(q26;q23),der(11)t(10;11)(q26;q23)del(11)(q14q22)[20]	No		No	No	No	No	Not done	Not done	No
TARGET-20-PASWWD-03A	TARGET-20-PASWWD	Female	White	Not Hispanic or Latino	311	Censored	2007	Alive	2007	2009	2015	AAML0531	334	95	10.7	No	No	M5	No	No	No	No	No	Yes	No	No	No	No	No	No	No	No	No	Yes	No	No		2	MLL	46,XX,der(10)t(10;11)(q26;q23),der(11)t(10;11)(q26;q23)del(11)(q14q22)[20]	No		No	No	No	No	Not done	Not done	No
TARGET-20-PASXAH-14A	TARGET-20-PASXAH	Female	Black or African American	Not Hispanic or Latino	2410	Censored	1918	Alive	1918	2009	2014	AAML0531	8.9	72	54	Yes	No	M2	No	Yes	No	No	No	No	No	No	No	No	No	No	No	No	No	No	No	No	-11 in 4n line	3	t(8;21)	46,XX,t(8;21)(q22;q22)[14]/91,idemx2,-11[6]	No		No	No	No	No	No	No	No
TARGET-20-PASXAH-09A	TARGET-20-PASXAH	Female	Black or African American	Not Hispanic or Latino	2410	Censored	1918	Alive	1918	2009	2014	AAML0531	8.9	72	54	Yes	No	M2	No	Yes	No	No	No	No	No	No	No	No	No	No	No	No	No	No	No	No	-11 in 4n line	3	t(8;21)	46,XX,t(8;21)(q22;q22)[14]/91,idemx2,-11[6]	No		No	No	No	No	No	No	No
TARGET-20-PASXAP-09A	TARGET-20-PASXAP	Female	White	Not Hispanic or Latino	4191	Censored	1750	Alive	1750	2009	2014	AAML0531	65.5	68	60	No	No	Unknown	No	No	No	No	No	No	No	Yes	No	No	No	No	No	No	No	No	No	No		1	inv(16)	46,XX,inv(16)(p13.1q22)[20]	No		No	No	No	No	Yes	No	No
TARGET-20-PASXAP-14A	TARGET-20-PASXAP	Female	White	Not Hispanic or Latino	4191	Censored	1750	Alive	1750	2009	2014	AAML0531	65.5	68	60	No	No	Unknown	No	No	No	No	No	No	No	Yes	No	No	No	No	No	No	No	No	No	No		1	inv(16)	46,XX,inv(16)(p13.1q22)[20]	No		No	No	No	No	Yes	No	No
TARGET-20-PASXDS-09A	TARGET-20-PASXDS	Male	White	Not Hispanic or Latino	5727	Censored	1930	Alive	1930	2009	2014	AAML0531	8.2	37	3	No	No	NOS	No	No	No	No	No	No	No	No	No	No	No	No	No	No	No	No	No	No		0	Normal	46,XY[20]	No		Yes	Yes	No	No	Not done	Not done	No
TARGET-20-PASXDS-14A	TARGET-20-PASXDS	Male	White	Not Hispanic or Latino	5727	Censored	1930	Alive	1930	2009	2014	AAML0531	8.2	37	3	No	No	NOS	No	No	No	No	No	No	No	No	No	No	No	No	No	No	No	No	No	No		0	Normal	46,XY[20]	No		Yes	Yes	No	No	Not done	Not done	No
TARGET-20-PASXEA-14A	TARGET-20-PASXEA	Male	White	Not Hispanic or Latino	1099	Relapse	1455	Alive	1950	2009	2014	AAML0531	57.6	88	56.9	No	No	M5	No	No	No	No	Yes	No	No	No	No	No	No	No	No	No	No	Yes	No	No		1	MLL	46,XY,t(9;11)(p22;q23)[20]/46,XY[1]	No		Yes	No	No	No	Not done	Not done	No
TARGET-20-PASXEA-09A	TARGET-20-PASXEA	Male	White	Not Hispanic or Latino	1099	Relapse	1455	Alive	1950	2009	2014	AAML0531	57.6	88	56.9	No	No	M5	No	No	No	No	Yes	No	No	No	No	No	No	No	No	No	No	Yes	No	No		1	MLL	46,XY,t(9;11)(p22;q23)[20]/46,XY[1]	No		Yes	No	No	No	Not done	Not done	No
TARGET-20-PASXEA-14A	TARGET-20-PASXEA	Male	White	Not Hispanic or Latino	1099	Relapse	1455	Alive	1950	2009	2014	AAML0531	57.6	88	56.9	No	No	M5	No	No	No	No	Yes	No	No	No	No	No	No	No	No	No	No	Yes	No	No		1	MLL	46,XY,t(9;11)(p22;q23)[20]/46,XY[1]	No		Yes	No	No	No	Not done	Not done	No
TARGET-20-PASXEA-09A	TARGET-20-PASXEA	Male	White	Not Hispanic or Latino	1099	Relapse	1455	Alive	1950	2009	2014	AAML0531	57.6	88	56.9	No	No	M5	No	No	No	No	Yes	No	No	No	No	No	No	No	No	No	No	Yes	No	No		1	MLL	46,XY,t(9;11)(p22;q23)[20]/46,XY[1]	No		Yes	No	No	No	Not done	Not done	No
TARGET-20-PASXGT-03A	TARGET-20-PASXGT	Male	White	Hispanic or Latino	132	Induction Failure	37	Alive	1975	2009	2015	AAML0531	279.8	75	23	No	No	M5	No	No	No	No	Yes	No	No	No	No	No	No	No	No	No	No	Yes	No	No		1	MLL	46,XY,der(9)t(9;11)(9qter->9p22::11q13->11q21::11q23->11q21::11q23->11qter),der(11)t(9;11)(11pter->11q13::11q23->11q23::9p22->9pter)[15]/46,XY[5]	No		No	No	No	No	Not done	Not done	No
TARGET-20-PASXGT-14A	TARGET-20-PASXGT	Male	White	Hispanic or Latino	132	Induction Failure	37	Alive	1975	2009	2015	AAML0531	279.8	75	23	No	No	M5	No	No	No	No	Yes	No	No	No	No	No	No	No	No	No	No	Yes	No	No		1	MLL	46,XY,der(9)t(9;11)(9qter->9p22::11q13->11q21::11q23->11q21::11q23->11qter),der(11)t(9;11)(11pter->11q13::11q23->11q23::9p22->9pter)[15]/46,XY[5]	No		No	No	No	No	Not done	Not done	No
TARGET-20-PASXIS-09A	TARGET-20-PASXIS	Male	Asian	Not Hispanic or Latino	4318	Censored	1819	Alive	1819	2009	2014	AAML0531	310	90	93	No	No	Unknown	No	No	No	No	No	No	No	No	No	No	No	No	No	No	No	No	No	No	10	1	Other	47,XY,+10[3]/46,XY[17]	No		No	No	Yes	No	Not done	Not done	No
TARGET-20-PASXIS-14A	TARGET-20-PASXIS	Male	Asian	Not Hispanic or Latino	4318	Censored	1819	Alive	1819	2009	2014	AAML0531	310	90	93	No	No	Unknown	No	No	No	No	No	No	No	No	No	No	No	No	No	No	No	No	No	No	10	1	Other	47,XY,+10[3]/46,XY[17]	No		No	No	Yes	No	Not done	Not done	No
TARGET-20-PASXJY-14A	TARGET-20-PASXJY	Male	Other	Hispanic or Latino	4778	Censored	1824	Alive	1824	2009	2014	AAML0531	79.9	85.2	68	No	No	M5	No	No	No	No	No	No	No	No	No	No	No	No	No	No	No	No	No	No		0	Normal	46,XY[20]	Yes	1.77	Yes	Yes	No	No	Not done	Not done	No
TARGET-20-PASXJY-09A	TARGET-20-PASXJY	Male	Other	Hispanic or Latino	4778	Censored	1824	Alive	1824	2009	2014	AAML0531	79.9	85.2	68	No	No	M5	No	No	No	No	No	No	No	No	No	No	No	No	No	No	No	No	No	No		0	Normal	46,XY[20]	Yes	1.77	Yes	Yes	No	No	Not done	Not done	No
TARGET-20-PASXKT-03A	TARGET-20-PASXKT	Female	White	Not Hispanic or Latino	280	Censored	1740	Alive	1740	2009	2014	AAML0531	264	70	67.7	No	No	M5	No	No	No	No	No	No	No	No	No	No	No	No	No	No	No	No	No	No		1	MLL	46,XX,t(11;17)(q23;q25)[20]	No		No	No	No	No	Not done	Not done	No
TARGET-20-PASXLJ-09A	TARGET-20-PASXLJ	Male	Asian	Not Hispanic or Latino	5541	Relapse	339	Dead	439	2009	2010	AAML0531	0.2	91	0	No	No	M6	No	No	No	No	No	No	No	No	No	No	No	No	No	No	No	No	No	No		0	Normal	46,XY[20]	Yes	0.07	No	No	No	No	Not done	Not done	No
TARGET-20-PASXLJ-10A	TARGET-20-PASXLJ	Male	Asian	Not Hispanic or Latino	5541	Relapse	339	Dead	439	2009	2010	AAML0531	0.2	91	0	No	No	M6	No	No	No	No	No	No	No	No	No	No	No	No	No	No	No	No	No	No		0	Normal	46,XY[20]	Yes	0.07	No	No	No	No	Not done	Not done	No
TARGET-20-PASXSF-09A	TARGET-20-PASXSF	Female	White	Not Hispanic or Latino	1517	Censored	2017	Alive	2017	2009	2015	AAML0531	5.5	64.1	66	No	No	NOS	No	No	No	No	No	No	No	No	No	No	No	No	No	No	No	No	No	No		0	Normal	46,XX[20]	No		No	No	Yes	No	Not done	Not done	No
TARGET-20-PASXSS-14A	TARGET-20-PASXSS	Male	White	Hispanic or Latino	6287	Relapse	503	Dead	1728	2009	2014	AAML0531	129.4		46	No	No	Unknown	No	No	No	No	No	No	No	Yes	No	No	No	No	No	No	No	No	No	No		1	inv(16)	46,XY,inv(16)(p13.1q22)[20]	No		No	No	No	No	No	Yes	No
TARGET-20-PASXSS-03A	TARGET-20-PASXSS	Male	White	Hispanic or Latino	6287	Relapse	503	Dead	1728	2009	2014	AAML0531	129.4		46	No	No	Unknown	No	No	No	No	No	No	No	Yes	No	No	No	No	No	No	No	No	No	No		1	inv(16)	46,XY,inv(16)(p13.1q22)[20]	No		No	No	No	No	No	Yes	No
TARGET-20-PASXVC-40A	TARGET-20-PASXVC	Male	Black or African American	Hispanic or Latino	7442	Relapse	461	Dead	518	2009	2011	AAML0531	41.1	71	15	No	No	M5	No	No	No	No	No	No	No	No	No	No	No	No	No	No	No	No	No	No		0	Normal	46,XY[20]	Yes	0.37	No	Yes	No	No	Not done	Not done	No
TARGET-20-PASXVC-14A	TARGET-20-PASXVC	Male	Black or African American	Hispanic or Latino	7442	Relapse	461	Dead	518	2009	2011	AAML0531	41.1	71	15	No	No	M5	No	No	No	No	No	No	No	No	No	No	No	No	No	No	No	No	No	No		0	Normal	46,XY[20]	Yes	0.37	No	Yes	No	No	Not done	Not done	No
TARGET-20-PASXVC-09A	TARGET-20-PASXVC	Male	Black or African American	Hispanic or Latino	7442	Relapse	461	Dead	518	2009	2011	AAML0531	41.1	71	15	No	No	M5	No	No	No	No	No	No	No	No	No	No	No	No	No	No	No	No	No	No		0	Normal	46,XY[20]	Yes	0.37	No	Yes	No	No	Not done	Not done	No
TARGET-20-PASXVC-40A	TARGET-20-PASXVC	Male	Black or African American	Hispanic or Latino	7442	Relapse	461	Dead	518	2009	2011	AAML0531	41.1	71	15	No	No	M5	No	No	No	No	No	No	No	No	No	No	No	No	No	No	No	No	No	No		0	Normal	46,XY[20]	Yes	0.37	No	Yes	No	No	Not done	Not done	No
TARGET-20-PASXVC-14A	TARGET-20-PASXVC	Male	Black or African American	Hispanic or Latino	7442	Relapse	461	Dead	518	2009	2011	AAML0531	41.1	71	15	No	No	M5	No	No	No	No	No	No	No	No	No	No	No	No	No	No	No	No	No	No		0	Normal	46,XY[20]	Yes	0.37	No	Yes	No	No	Not done	Not done	No
TARGET-20-PASXVC-09A	TARGET-20-PASXVC	Male	Black or African American	Hispanic or Latino	7442	Relapse	461	Dead	518	2009	2011	AAML0531	41.1	71	15	No	No	M5	No	No	No	No	No	No	No	No	No	No	No	No	No	No	No	No	No	No		0	Normal	46,XY[20]	Yes	0.37	No	Yes	No	No	Not done	Not done	No
TARGET-20-PASXWN-03A	TARGET-20-PASXWN	Female	White	Hispanic or Latino	3881	Death without Remission	3	Dead	3	2009	2009	AAML0531	368.4	98	99	No	Yes	Unknown	No	No	No	No	Yes	No	No	No	No	No	No	No	No	No	No	Yes	No	No		5	MLL	46,XX,t(1;4)(q44;q21),der(9)(9pter->??::9p22->9q34.1::22q11.1->22q13.1::11q23->11qter),der(9)t(9;9)(p13;q34.3)t(9;11)(p22;q23),der(22)t(9;22)(q34.1;q11.1)[20]	No		No	No	No	No	Not done	Not done	Unknown
TARGET-20-PASYCJ-09A	TARGET-20-PASYCJ	Female	Black or African American	Not Hispanic or Latino	4341	Death	166	Dead	166	2009	2010	AAML0531	66	78	83	No	No	M1	No	No	No	No	No	No	No	No	No	No	Yes	No	No	No	No	No	No	No	del (9)(q13q22),+21	2	Other	47,XX,del(9)(q13q22),+21[15]/46,XX[5]	No		No	No	Yes	No	Not done	Not done	Unknown
TARGET-20-PASYCJ-14A	TARGET-20-PASYCJ	Female	Black or African American	Not Hispanic or Latino	4341	Death	166	Dead	166	2009	2010	AAML0531	66	78	83	No	No	M1	No	No	No	No	No	No	No	No	No	No	Yes	No	No	No	No	No	No	No	del (9)(q13q22),+21	2	Other	47,XX,del(9)(q13q22),+21[15]/46,XX[5]	No		No	No	Yes	No	Not done	Not done	Unknown
TARGET-20-PASYDA-09A	TARGET-20-PASYDA	Male	White	Hispanic or Latino	5089	Death	1524	Dead	1524	2009	2013	AAML0531	14.6	32	25.7	No	No	NOS	No	No	No	No	No	No	No	No	No	No	No	No	No	No	No	No	No	No		0	Normal	46,XY[20]	Yes	0.19	No	Yes	No	No	Not done	Not done	Yes
TARGET-20-PASYDA-14A	TARGET-20-PASYDA	Male	White	Hispanic or Latino	5089	Death	1524	Dead	1524	2009	2013	AAML0531	14.6	32	25.7	No	No	NOS	No	No	No	No	No	No	No	No	No	No	No	No	No	No	No	No	No	No		0	Normal	46,XY[20]	Yes	0.19	No	Yes	No	No	Not done	Not done	Yes
TARGET-20-PASYDC-09A	TARGET-20-PASYDC	Male	White	Not Hispanic or Latino	3888	Induction Failure	69	Alive	1811	2009	2014	AAML0531	81.1	77	80	No	No	M4	No	No	No	No	No	No	No	Yes	No	No	No	No	No	No	No	No	No	No		1	inv(16)	46,XY,inv(16)(p13.1q22)[20]	No		No	No	No	No	No	No	No
TARGET-20-PASYDC-09A	TARGET-20-PASYDC	Male	White	Not Hispanic or Latino	3888	Induction Failure	69	Alive	1811	2009	2014	AAML0531	81.1	77	80	No	No	M4	No	No	No	No	No	No	No	Yes	No	No	No	No	No	No	No	No	No	No		1	inv(16)	46,XY,inv(16)(p13.1q22)[20]	No		No	No	No	No	No	No	No
TARGET-20-PASYEJ-09A	TARGET-20-PASYEJ	Female	White	Not Hispanic or Latino	889	Induction Failure	69	Dead	988	2009	2012	AAML0531	11.2	21	8	No	No	NOS	No	No	No	No	No	No	No	No	No	No	No	No	No	No	No	No	No	No		0	Normal	46,XX[30]	No		No	No	No	No	Not done	Not done	Yes
TARGET-20-PASYEJ-14A	TARGET-20-PASYEJ	Female	White	Not Hispanic or Latino	889	Induction Failure	69	Dead	988	2009	2012	AAML0531	11.2	21	8	No	No	NOS	No	No	No	No	No	No	No	No	No	No	No	No	No	No	No	No	No	No		0	Normal	46,XX[30]	No		No	No	No	No	Not done	Not done	Yes
TARGET-20-PASYJL-09A	TARGET-20-PASYJL	Male	White	Not Hispanic or Latino	7014	Censored	1774	Alive	1774	2009	2014	AAML0531	4	29	16	No	No	.	No	No	No	No	No	No	No	No	No	No	No	No	No	No	No	No	No	No		0	Normal	46,XY[20]	No		No	No	No	No	Not done	Not done	No
TARGET-20-PASYRE-03A	TARGET-20-PASYRE	Male	White	Not Hispanic or Latino	4830	Censored	1433	Alive	1433	2009	2013	AAML0531	106		62	No	No	Unknown	No	No	No	No	Yes	No	No	No	No	No	No	No	No	No	No	Yes	No	No		1	MLL	46,XY,t(9;11)(p22;q23)[9]/46,XY[4]	No		No	No	No	No	Not done	Not done	No
TARGET-20-PASYRE-14A	TARGET-20-PASYRE	Male	White	Not Hispanic or Latino	4830	Censored	1433	Alive	1433	2009	2013	AAML0531	106		62	No	No	Unknown	No	No	No	No	Yes	No	No	No	No	No	No	No	No	No	No	Yes	No	No		1	MLL	46,XY,t(9;11)(p22;q23)[9]/46,XY[4]	No		No	No	No	No	Not done	Not done	No
TARGET-20-PASYRR-14A	TARGET-20-PASYRR	Female	White	Not Hispanic or Latino	733	Relapse	95	Alive	1692	2009	2014	AAML0531	140.4	41.5	12	No	No	M4	No	No	No	No	No	No	No	Yes	No	No	No	No	No	No	No	No	No	No		1	inv(16)	46,XX,inv(16)(p13.1q22)[20]	No		No	No	No	No	No	No	No
TARGET-20-PASYRR-04A	TARGET-20-PASYRR	Female	White	Not Hispanic or Latino	733	Relapse	95	Alive	1692	2009	2014	AAML0531	140.4	41.5	12	No	No	M4	No	No	No	No	No	No	No	Yes	No	No	No	No	No	No	No	No	No	No		1	inv(16)	46,XX,inv(16)(p13.1q22)[20]	No		No	No	No	No	No	No	No
TARGET-20-PASYRR-09A	TARGET-20-PASYRR	Female	White	Not Hispanic or Latino	733	Relapse	95	Alive	1692	2009	2014	AAML0531	140.4	41.5	12	No	No	M4	No	No	No	No	No	No	No	Yes	No	No	No	No	No	No	No	No	No	No		1	inv(16)	46,XX,inv(16)(p13.1q22)[20]	No		No	No	No	No	No	No	No
TARGET-20-PASYTG-09A	TARGET-20-PASYTG	Female	White	Not Hispanic or Latino	6169	Induction Failure	38	Dead	1377	2009	2013	AAML0531	7.5	70	57	Yes	No	M1	No	No	No	No	No	No	No	No	No	No	No	No	No	No	No	No	No	No	10	1	Other	47,XX,+10[19]/46,XX[1]	No		No	No	No	No	Not done	Not done	No
TARGET-20-PASYTG-14A	TARGET-20-PASYTG	Female	White	Not Hispanic or Latino	6169	Induction Failure	38	Dead	1377	2009	2013	AAML0531	7.5	70	57	Yes	No	M1	No	No	No	No	No	No	No	No	No	No	No	No	No	No	No	No	No	No	10	1	Other	47,XX,+10[19]/46,XX[1]	No		No	No	No	No	Not done	Not done	No
TARGET-20-PASYTW-14A	TARGET-20-PASYTW	Male	White	Not Hispanic or Latino	581	Censored	1646	Alive	1646	2009	2014	AAML0531	18.6		16	No	No	M7	No	No	No	No	No	No	No	No	No	No	No	No	No	Yes	No	No	No	No		4	Other	49,Y,t(X;1)(q24;q22.1),+6,+8,+mar[15]/46,XY[5]	No		No	No	No	No	Not done	Not done	No
TARGET-20-PASYTW-03A	TARGET-20-PASYTW	Male	White	Not Hispanic or Latino	581	Censored	1646	Alive	1646	2009	2014	AAML0531	18.6		16	No	No	M7	No	No	No	No	No	No	No	No	No	No	No	No	No	Yes	No	No	No	No		4	Other	49,Y,t(X;1)(q24;q22.1),+6,+8,+mar[15]/46,XY[5]	No		No	No	No	No	Not done	Not done	No
TARGET-20-PASYVX-14A	TARGET-20-PASYVX	Male	White	Not Hispanic or Latino	3771	Censored	1729	Alive	1729	2009	2014	AAML0531	148.3	90	98	No	No	M1	No	Yes	No	No	No	No	No	No	No	No	No	No	No	No	No	No	No	No		1	t(8;21)	46,XY,t(6;21;8)(q27;q22;q22)[9]/46,XY[2]	No		No	No	No	No	No	No	No
TARGET-20-PASYVX-09A	TARGET-20-PASYVX	Male	White	Not Hispanic or Latino	3771	Censored	1729	Alive	1729	2009	2014	AAML0531	148.3	90	98	No	No	M1	No	Yes	No	No	No	No	No	No	No	No	No	No	No	No	No	No	No	No		1	t(8;21)	46,XY,t(6;21;8)(q27;q22;q22)[9]/46,XY[2]	No		No	No	No	No	No	No	No
TARGET-20-PASYWA-14A	TARGET-20-PASYWA	Male	White	Not Hispanic or Latino	5181	Induction Failure	79	Alive	295	2009	2010	AAML0531	19.1	95	68	No	No	M0	No	No	No	No	No	No	No	No	No	No	No	No	No	No	No	No	No	No		0	Normal	46,XY[20]	Yes	0.93	No	No	No	No	Not done	Not done	Yes
TARGET-20-PASYWA-09A	TARGET-20-PASYWA	Male	White	Not Hispanic or Latino	5181	Induction Failure	79	Alive	295	2009	2010	AAML0531	19.1	95	68	No	No	M0	No	No	No	No	No	No	No	No	No	No	No	No	No	No	No	No	No	No		0	Normal	46,XY[20]	Yes	0.93	No	No	No	No	Not done	Not done	Yes
TARGET-20-PASYWV-09A	TARGET-20-PASYWV	Male	White	Hispanic or Latino	2113	Censored	1903	Alive	1903	2009	2014	AAML0531	9.1	99	29	No	Yes	M2	No	Yes	No	No	No	No	No	No	No	No	No	No	No	No	No	No	Yes	No	#NAME?	2	t(8;21)	45,X,-Y,t(8;21)(q22;q22)[20]	No		No	No	No	No	No	No	No
TARGET-20-PASYWV-14A	TARGET-20-PASYWV	Male	White	Hispanic or Latino	2113	Censored	1903	Alive	1903	2009	2014	AAML0531	9.1	99	29	No	Yes	M2	No	Yes	No	No	No	No	No	No	No	No	No	No	No	No	No	No	Yes	No	#NAME?	2	t(8;21)	45,X,-Y,t(8;21)(q22;q22)[20]	No		No	No	No	No	No	No	No
TARGET-20-PASYYW-09A	TARGET-20-PASYYW	Female	White	Not Hispanic or Latino	608	Censored	1957	Alive	1957	2009	2015	AAML0531	24.6	90	0	No	No	M7	No	No	No	No	No	No	No	No	No	No	No	No	No	No	No	No	No	No	3	1	Other	47,XX,+3[2]/46,XX[24]	No		No	No	No	No	Not done	Not done	Unknown
TARGET-20-PASYYW-14A	TARGET-20-PASYYW	Female	White	Not Hispanic or Latino	608	Censored	1957	Alive	1957	2009	2015	AAML0531	24.6	90	0	No	No	M7	No	No	No	No	No	No	No	No	No	No	No	No	No	No	No	No	No	No	3	1	Other	47,XX,+3[2]/46,XX[24]	No		No	No	No	No	Not done	Not done	Unknown
TARGET-20-PASZAF-14A	TARGET-20-PASZAF	Female	White	Not Hispanic or Latino	1886	Relapse	427	Alive	1643	2009	2014	AAML0531	66.1	90	35	No	No	M4	No	No	No	No	No	No	No	No	No	No	No	No	No	Yes	No	No	No	No		1	Other	47,XX,+8[20]	Yes	0.48	No	No	No	No	Not done	Not done	Yes
TARGET-20-PASZAF-03A	TARGET-20-PASZAF	Female	White	Not Hispanic or Latino	1886	Relapse	427	Alive	1643	2009	2014	AAML0531	66.1	90	35	No	No	M4	No	No	No	No	No	No	No	No	No	No	No	No	No	Yes	No	No	No	No		1	Other	47,XX,+8[20]	Yes	0.48	No	No	No	No	Not done	Not done	Yes
TARGET-20-PASZBM-14A	TARGET-20-PASZBM	Female	White	Not Hispanic or Latino	4600	Censored	1954	Alive	1954	2009	2015	AAML0531	61.4	68	60	No	No	M2	No	No	No	No	No	No	No	No	No	No	No	No	No	No	No	No	No	No		0	Normal	46,XX[20]	No		No	No	Yes	No	Not done	Not done	No
TARGET-20-PASZBM-09A	TARGET-20-PASZBM	Female	White	Not Hispanic or Latino	4600	Censored	1954	Alive	1954	2009	2015	AAML0531	61.4	68	60	No	No	M2	No	No	No	No	No	No	No	No	No	No	No	No	No	No	No	No	No	No		0	Normal	46,XX[20]	No		No	No	Yes	No	Not done	Not done	No
TARGET-20-PASZEB-09A	TARGET-20-PASZEB	Male	White	Not Hispanic or Latino	3508	Relapse	274	Alive	1644	2009	2014	AAML0531	52.2	84	4.1	No	No	M4	No	No	No	No	No	No	No	Yes	No	No	No	No	No	No	No	No	No	No		1	inv(16)	46,XY,inv(16)(p13.1q22)[15]/46,XY[5]	No		No	No	No	No	No	No	No
TARGET-20-PASZEB-14A	TARGET-20-PASZEB	Male	White	Not Hispanic or Latino	3508	Relapse	274	Alive	1644	2009	2014	AAML0531	52.2	84	4.1	No	No	M4	No	No	No	No	No	No	No	Yes	No	No	No	No	No	No	No	No	No	No		1	inv(16)	46,XY,inv(16)(p13.1q22)[15]/46,XY[5]	No		No	No	No	No	No	No	No
TARGET-20-PASZER-14A	TARGET-20-PASZER	Female	Other	Hispanic or Latino	2845	Censored	1818	Alive	1818	2009	2014	AAML0531	17.3	9	7	No	Yes	M2	No	Yes	No	No	No	No	No	No	No	No	No	No	No	No	No	No	No	No		1	t(8;21)	46,XX,t(8;21)(q22;q22)[20]	No		No	No	No	No	No	No	No
TARGET-20-PASZER-09A	TARGET-20-PASZER	Female	Other	Hispanic or Latino	2845	Censored	1818	Alive	1818	2009	2014	AAML0531	17.3	9	7	No	Yes	M2	No	Yes	No	No	No	No	No	No	No	No	No	No	No	No	No	No	No	No		1	t(8;21)	46,XX,t(8;21)(q22;q22)[20]	No		No	No	No	No	No	No	No
TARGET-20-PASZJC-10A	TARGET-20-PASZJC	Female	Black or African American	Not Hispanic or Latino	217	Censored	1993	Alive	1993	2009	2015	AAML0531	11.7	11.8	4	No	No	M7	No	No	No	No	No	No	No	No	No	No	No	No	No	No	No	No	No	No		1	Other	46,XX,t(1;22)(p13;q13)[7]/46,XX[12]	No		No	No	No	No	Not done	Not done	No
TARGET-20-PASZJC-03A	TARGET-20-PASZJC	Female	Black or African American	Not Hispanic or Latino	217	Censored	1993	Alive	1993	2009	2015	AAML0531	11.7	11.8	4	No	No	M7	No	No	No	No	No	No	No	No	No	No	No	No	No	No	No	No	No	No		1	Other	46,XX,t(1;22)(p13;q13)[7]/46,XX[12]	No		No	No	No	No	Not done	Not done	No
TARGET-20-PASZJR-14A	TARGET-20-PASZJR	Female	White	Not Hispanic or Latino	2320	Censored	1687	Alive	1687	2009	2014	AAML0531	157.4	99	87	No	No	M5	No	No	No	No	Yes	No	No	No	No	No	No	No	No	No	No	Yes	No	No		1	MLL	46,XX,t(9;11)(p22;q23)[20]	No		No	No	No	No	Not done	Not done	No
TARGET-20-PASZJR-09A	TARGET-20-PASZJR	Female	White	Not Hispanic or Latino	2320	Censored	1687	Alive	1687	2009	2014	AAML0531	157.4	99	87	No	No	M5	No	No	No	No	Yes	No	No	No	No	No	No	No	No	No	No	Yes	No	No		1	MLL	46,XX,t(9;11)(p22;q23)[20]	No		No	No	No	No	Not done	Not done	No
TARGET-20-PASZJT-14A	TARGET-20-PASZJT	Male	White	Not Hispanic or Latino	4972	Censored	1681	Alive	1681	2009	2014	AAML0531	49.5	87	72	No	No	M4	No	No	No	No	No	No	No	Yes	No	No	No	No	No	No	No	No	No	No		1	inv(16)	46,XY,inv(16)(p13.1q22)[22]	No		No	No	No	No	No	Yes	No
TARGET-20-PASZJT-09A	TARGET-20-PASZJT	Male	White	Not Hispanic or Latino	4972	Censored	1681	Alive	1681	2009	2014	AAML0531	49.5	87	72	No	No	M4	No	No	No	No	No	No	No	Yes	No	No	No	No	No	No	No	No	No	No		1	inv(16)	46,XY,inv(16)(p13.1q22)[22]	No		No	No	No	No	No	Yes	No
TARGET-20-PASZNB-09A	TARGET-20-PASZNB	Female	White	Not Hispanic or Latino	6428	Censored	1713	Alive	1713	2009	2014	AAML0531	5.5	0.4		No	Yes	NOS	Unknown	Unknown	Unknown	Unknown	Unknown	Unknown	Unknown	Unknown	Unknown	Unknown	Unknown	Unknown	Unknown	Unknown	Unknown	Unknown	Unknown	Unknown			Unknown	Unknown	NO		NO	NO	NO	NO	Not done	Not done	No
TARGET-20-PASZNB-14A	TARGET-20-PASZNB	Female	White	Not Hispanic or Latino	6428	Censored	1713	Alive	1713	2009	2014	AAML0531	5.5	0.4		No	Yes	NOS	Unknown	Unknown	Unknown	Unknown	Unknown	Unknown	Unknown	Unknown	Unknown	Unknown	Unknown	Unknown	Unknown	Unknown	Unknown	Unknown	Unknown	Unknown			Unknown	Unknown	NO		NO	NO	NO	NO	Not done	Not done	No
TARGET-20-PASZUT-09A	TARGET-20-PASZUT	Female	Black or African American	Not Hispanic or Latino	1563	Censored	1572	Alive	1572	2009	2014	AAML0531	127.7	86	79	No	No	M1	No	No	No	No	No	No	No	No	No	No	No	No	No	No	No	No	No	No		0	Normal	46,XX[20]	No		Yes	Yes	No	No	Not done	Not done	Yes
TARGET-20-PASZUT-14A	TARGET-20-PASZUT	Female	Black or African American	Not Hispanic or Latino	1563	Censored	1572	Alive	1572	2009	2014	AAML0531	127.7	86	79	No	No	M1	No	No	No	No	No	No	No	No	No	No	No	No	No	No	No	No	No	No		0	Normal	46,XX[20]	No		Yes	Yes	No	No	Not done	Not done	Yes
TARGET-20-PASZYU-03A	TARGET-20-PASZYU	Male	White	Not Hispanic or Latino	666	Relapse	229	Alive	1923	2009	2015	AAML0531	39.9	71.6	61	No	Yes	M5	No	No	No	No	No	No	No	No	No	No	No	No	No	No	No	No	No	No		1	MLL	46,XY,ins(11;10)(q23;p11.2p13)[25]	No		No	No	No	No	Not done	Not done	No
TARGET-20-PASZYU-14A	TARGET-20-PASZYU	Male	White	Not Hispanic or Latino	666	Relapse	229	Alive	1923	2009	2015	AAML0531	39.9	71.6	61	No	Yes	M5	No	No	No	No	No	No	No	No	No	No	No	No	No	No	No	No	No	No		1	MLL	46,XY,ins(11;10)(q23;p11.2p13)[25]	No		No	No	No	No	Not done	Not done	No
TARGET-20-PASZZL-14A	TARGET-20-PASZZL	Female	Asian	Not Hispanic or Latino	1448	Relapse	339	Dead	471	2009	2011	AAML0531	141.1		60	No	No	Unknown	No	No	No	No	No	No	No	No	No	No	No	No	No	No	No	No	No	No	loss of 17p via an isochromosome	1	Other	46,XX,i(17)(q10)[20]/46,XX[1}	No		No	No	Yes	No	Not done	Not done	Yes
TARGET-20-PASZZL-09A	TARGET-20-PASZZL	Female	Asian	Not Hispanic or Latino	1448	Relapse	339	Dead	471	2009	2011	AAML0531	141.1		60	No	No	Unknown	No	No	No	No	No	No	No	No	No	No	No	No	No	No	No	No	No	No	loss of 17p via an isochromosome	1	Other	46,XX,i(17)(q10)[20]/46,XX[1}	No		No	No	Yes	No	Not done	Not done	Yes
TARGET-20-PATABK-10A	TARGET-20-PATABK	Female	White	Hispanic or Latino	1205	Censored	1820	Alive	1820	2009	2014	AAML0531	13.1	69	10	No	No	M7	No	No	No	No	No	No	No	No	No	No	No	No	No	No	Yes	No	No	No	+3,+6,del(13)(q12q14),+21	4	Other	49,XX,+3,+6,del(13)(q12q14),+21[11]/46,XX[9]	No		No	No	No	No	Not done	Not done	No
TARGET-20-PATABK-03A	TARGET-20-PATABK	Female	White	Hispanic or Latino	1205	Censored	1820	Alive	1820	2009	2014	AAML0531	13.1	69	10	No	No	M7	No	No	No	No	No	No	No	No	No	No	No	No	No	No	Yes	No	No	No	+3,+6,del(13)(q12q14),+21	4	Other	49,XX,+3,+6,del(13)(q12q14),+21[11]/46,XX[9]	No		No	No	No	No	Not done	Not done	No
TARGET-20-PATAEA-03A	TARGET-20-PATAEA	Female	Asian	Not Hispanic or Latino	1132	Censored	1945	Alive	1945	2009	2015	AAML0531	261.9	92	79	No	Yes	M5	No	No	No	No	Yes	No	No	No	No	No	No	No	No	No	No	Yes	No	No		1	MLL	46,XX,t(9;11)(p22;q23)[11]/46,XX[1]	No		No	No	No	No	Not done	Not done	Unknown
TARGET-20-PATAER-14A	TARGET-20-PATAER	Male	White	Not Hispanic or Latino	1396	Induction Failure	39	Alive	113	2009	2010	AAML0531	388.6	78	87	No	No	M4	No	No	No	No	No	No	No	No	No	No	No	No	No	No	No	No	No	No		0	Normal	46,XY[27]	Yes	0.78	No	No	No	Yes	Not done	Not done	Yes
TARGET-20-PATAER-09A	TARGET-20-PATAER	Male	White	Not Hispanic or Latino	1396	Induction Failure	39	Alive	113	2009	2010	AAML0531	388.6	78	87	No	No	M4	No	No	No	No	No	No	No	No	No	No	No	No	No	No	No	No	No	No		0	Normal	46,XY[27]	Yes	0.78	No	No	No	Yes	Not done	Not done	Yes
TARGET-20-PATAIJ-10A	TARGET-20-PATAIJ	Female	Black or African American	Not Hispanic or Latino	417	Induction Failure	57	Alive	1660	2009	2014	AAML0531	149.5	77.5	72	No	Yes	M5	No	No	No	No	No	No	No	No	No	No	No	No	No	No	No	No	No	No	inv(17)(p13.1q11.2)	2	MLL	46,XX,cryp ins(10;11)(p12;q23q23),inv(17)(p13.1q11.2)[20]	No		No	No	No	No	Not done	Not done	Yes
TARGET-20-PATAIJ-09A	TARGET-20-PATAIJ	Female	Black or African American	Not Hispanic or Latino	417	Induction Failure	57	Alive	1660	2009	2014	AAML0531	149.5	77.5	72	No	Yes	M5	No	No	No	No	No	No	No	No	No	No	No	No	No	No	No	No	No	No	inv(17)(p13.1q11.2)	2	MLL	46,XX,cryp ins(10;11)(p12;q23q23),inv(17)(p13.1q11.2)[20]	No		No	No	No	No	Not done	Not done	Yes
TARGET-20-PATAIY-14A	TARGET-20-PATAIY	Female	White	Not Hispanic or Latino	230	Relapse	153	Dead	426	2009	2010	AAML0531	108	70	65	No	No	M5	No	No	No	No	No	No	No	No	No	No	No	No	No	No	No	No	No	No		1	MLL	46,XX,ins(10;11)(p12;q23.1q23.3)[11]/46,XX[9]	No		No	No	No	No	Not done	Not done	No
TARGET-20-PATAIY-09A	TARGET-20-PATAIY	Female	White	Not Hispanic or Latino	230	Relapse	153	Dead	426	2009	2010	AAML0531	108	70	65	No	No	M5	No	No	No	No	No	No	No	No	No	No	No	No	No	No	No	No	No	No		1	MLL	46,XX,ins(10;11)(p12;q23.1q23.3)[11]/46,XX[9]	No		No	No	No	No	Not done	Not done	No
TARGET-20-PATAKC-14A	TARGET-20-PATAKC	Male	White	Not Hispanic or Latino	5828	Censored	1204	Alive	1204	2009	2013	AAML0531	9.5	36	12	No	No	M4	No	No	No	No	No	No	No	No	No	No	No	No	No	No	No	No	No	No		0	Normal	46,XY[20]	Yes	0.1	No	Yes	No	No	Not done	Not done	Yes
TARGET-20-PATAKC-09A	TARGET-20-PATAKC	Male	White	Not Hispanic or Latino	5828	Censored	1204	Alive	1204	2009	2013	AAML0531	9.5	36	12	No	No	M4	No	No	No	No	No	No	No	No	No	No	No	No	No	No	No	No	No	No		0	Normal	46,XY[20]	Yes	0.1	No	Yes	No	No	Not done	Not done	Yes
TARGET-20-PATAKZ-09A	TARGET-20-PATAKZ	Female	White	Not Hispanic or Latino	3368	Censored	1666	Alive	1666	2009	2014	AAML0531	8.2	70	65	No	Yes	M2	No	No	No	No	No	No	No	No	No	No	No	No	No	No	No	No	No	No		0	Normal	46,XX[20]	NO		NO	NO	YES	NO	Not done	Not done	No
TARGET-20-PATAKZ-14A	TARGET-20-PATAKZ	Female	White	Not Hispanic or Latino	3368	Censored	1666	Alive	1666	2009	2014	AAML0531	8.2	70	65	No	Yes	M2	No	No	No	No	No	No	No	No	No	No	No	No	No	No	No	No	No	No		0	Normal	46,XX[20]	NO		NO	NO	YES	NO	Not done	Not done	No
TARGET-20-PATANY-09A	TARGET-20-PATANY	Female	White	Not Hispanic or Latino	2176	Censored	1948	Alive	1948	2009	2015	AAML0531	25.5	67	5	No	No	M5	No	No	No	No	No	No	No	No	No	No	No	No	No	No	No	No	No	No	t(8;16)(p11.2;p13.3)	2	Other	46,XX,der(7)t(6;7)(q15;q32),t(8;16)(p11.2;p13.3)[14]	No		Yes	No	No	No	Not done	Not done	Unknown
TARGET-20-PATANY-14A	TARGET-20-PATANY	Female	White	Not Hispanic or Latino	2176	Censored	1948	Alive	1948	2009	2015	AAML0531	25.5	67	5	No	No	M5	No	No	No	No	No	No	No	No	No	No	No	No	No	No	No	No	No	No	t(8;16)(p11.2;p13.3)	2	Other	46,XX,der(7)t(6;7)(q15;q32),t(8;16)(p11.2;p13.3)[14]	No		Yes	No	No	No	Not done	Not done	Unknown
TARGET-20-PATAUU-04A	TARGET-20-PATAUU	Male	Asian	Not Hispanic or Latino	6295	Relapse	368	Dead	393	2009	2010	AAML0531	4.1	94	0	No	No	M0	No	No	No	No	No	No	No	No	No	No	Yes	No	No	No	No	No	No	No		2	Other	46,XY,del(9)(q22q31),cryp del(12)(p13.1p13.2){?}/46,XY See comments below	No		Yes	No	No	No	Not done	Not done	No
TARGET-20-PATAUU-09A	TARGET-20-PATAUU	Male	Asian	Not Hispanic or Latino	6295	Relapse	368	Dead	393	2009	2010	AAML0531	4.1	94	0	No	No	M0	No	No	No	No	No	No	No	No	No	No	Yes	No	No	No	No	No	No	No		2	Other	46,XY,del(9)(q22q31),cryp del(12)(p13.1p13.2){?}/46,XY See comments below	No		Yes	No	No	No	Not done	Not done	No
TARGET-20-PATAUU-14A	TARGET-20-PATAUU	Male	Asian	Not Hispanic or Latino	6295	Relapse	368	Dead	393	2009	2010	AAML0531	4.1	94	0	No	No	M0	No	No	No	No	No	No	No	No	No	No	Yes	No	No	No	No	No	No	No		2	Other	46,XY,del(9)(q22q31),cryp del(12)(p13.1p13.2){?}/46,XY See comments below	No		Yes	No	No	No	Not done	Not done	No
TARGET-20-PATAVF-09A	TARGET-20-PATAVF	Male	Black or African American	Not Hispanic or Latino	7120	Relapse	295	Alive	1655	2009	2014	AAML0531	36.5		76	Yes	No	M4	No	No	No	No	No	No	No	Yes	No	No	No	No	No	No	No	No	No	No	+9,+13,+14,+22	5	inv(16)	50,XY,+9,+13,+14,inv(16)(p13.1q22),+22[20]	No		No	No	No	No	No	No	No
TARGET-20-PATAVF-14A	TARGET-20-PATAVF	Male	Black or African American	Not Hispanic or Latino	7120	Relapse	295	Alive	1655	2009	2014	AAML0531	36.5		76	Yes	No	M4	No	No	No	No	No	No	No	Yes	No	No	No	No	No	No	No	No	No	No	+9,+13,+14,+22	5	inv(16)	50,XY,+9,+13,+14,inv(16)(p13.1q22),+22[20]	No		No	No	No	No	No	No	No
TARGET-20-PATAWB-09A	TARGET-20-PATAWB	Female	Black or African American	Not Hispanic or Latino	5810	Death without Remission	27	Dead	27	2009	2009	AAML0531	77.6	94	91	No	No	M1	No	No	No	No	No	No	No	No	No	No	No	No	No	No	No	No	No	No		0	Normal	46,XX[20]	No		No	No	Yes	No	Not done	Not done	Unknown
TARGET-20-PATBFL-14A	TARGET-20-PATBFL	Male	White	Not Hispanic or Latino	4050	Relapse	128	Alive	1675	2009	2014	AAML0531	218.7	95	92	No	No	M5	No	No	No	No	No	No	No	No	No	No	No	No	No	Yes	No	No	No	No		1	Other	47,XY,+8[30]	Yes	0.4	No	No	No	No	Not done	Not done	Yes
TARGET-20-PATBFL-09A	TARGET-20-PATBFL	Male	White	Not Hispanic or Latino	4050	Relapse	128	Alive	1675	2009	2014	AAML0531	218.7	95	92	No	No	M5	No	No	No	No	No	No	No	No	No	No	No	No	No	Yes	No	No	No	No		1	Other	47,XY,+8[30]	Yes	0.4	No	No	No	No	Not done	Not done	Yes
TARGET-20-PATBFL-14A	TARGET-20-PATBFL	Male	White	Not Hispanic or Latino	4050	Relapse	128	Alive	1675	2009	2014	AAML0531	218.7	95	92	No	No	M5	No	No	No	No	No	No	No	No	No	No	No	No	No	Yes	No	No	No	No		1	Other	47,XY,+8[30]	Yes	0.4	No	No	No	No	Not done	Not done	Yes
TARGET-20-PATBFL-09A	TARGET-20-PATBFL	Male	White	Not Hispanic or Latino	4050	Relapse	128	Alive	1675	2009	2014	AAML0531	218.7	95	92	No	No	M5	No	No	No	No	No	No	No	No	No	No	No	No	No	Yes	No	No	No	No		1	Other	47,XY,+8[30]	Yes	0.4	No	No	No	No	Not done	Not done	Yes
TARGET-20-PATBHG-03A	TARGET-20-PATBHG	Female	White	Hispanic or Latino	5842	Relapse	369	Dead	429	2009	2011	AAML0531	10.7	100	11	No	No	M4	No	No	No	No	No	No	No	No	No	No	No	No	No	No	No	No	No	No		0	Normal	46,XX[20]	Yes	0.37	No	No	No	Yes	Not done	Not done	No
TARGET-20-PATBHG-14A	TARGET-20-PATBHG	Female	White	Hispanic or Latino	5842	Relapse	369	Dead	429	2009	2011	AAML0531	10.7	100	11	No	No	M4	No	No	No	No	No	No	No	No	No	No	No	No	No	No	No	No	No	No		0	Normal	46,XX[20]	Yes	0.37	No	No	No	Yes	Not done	Not done	No
TARGET-20-PATBIP-09A	TARGET-20-PATBIP	Female	White	Not Hispanic or Latino	6253	Relapse	865	Dead	1213	2009	2013	AAML0531	28.3	64	89	No	No	Unknown	No	No	No	No	No	No	No	No	No	No	No	No	No	No	No	No	No	No		0	Normal	46,XX[20]	Yes	0.57	No	No	Yes	No	Not done	Not done	No
TARGET-20-PATBIP-14A	TARGET-20-PATBIP	Female	White	Not Hispanic or Latino	6253	Relapse	865	Dead	1213	2009	2013	AAML0531	28.3	64	89	No	No	Unknown	No	No	No	No	No	No	No	No	No	No	No	No	No	No	No	No	No	No		0	Normal	46,XX[20]	Yes	0.57	No	No	Yes	No	Not done	Not done	No
TARGET-20-PATBIR-10A	TARGET-20-PATBIR	Female	Other	Hispanic or Latino	408	Censored	1541	Alive	1541	2009	2014	AAML0531	13	39	10	No	No	M7	No	No	No	No	No	No	No	No	No	No	Yes	No	No	No	No	No	No	No	t(2;19)(q14.3;p13.3),der(3)inv(3)(p13q26.3)t(3;4)(q26.3;q21),der(4)t(4;7)(q21;p15),der(7)t(3;7)(q26.3;p15),del(9)(q13q22),+10,+der(19)t(2;19)	More than 6	Other	48,XX,t(2;19)(q14.3;p13.3),der(3)inv(3)(p13q26.3)t(3;4)(q26.3;q21),der(4)t(4;7)(q21;p15),der(7)t(3;7)(q26.3;p15),del(9)(q13q22),+10,+der(19)t(2;19)[12]/46,XX[10]	No		No	No	No	No	Not done	Not done	No
TARGET-20-PATBIR-09A	TARGET-20-PATBIR	Female	Other	Hispanic or Latino	408	Censored	1541	Alive	1541	2009	2014	AAML0531	13	39	10	No	No	M7	No	No	No	No	No	No	No	No	No	No	Yes	No	No	No	No	No	No	No	t(2;19)(q14.3;p13.3),der(3)inv(3)(p13q26.3)t(3;4)(q26.3;q21),der(4)t(4;7)(q21;p15),der(7)t(3;7)(q26.3;p15),del(9)(q13q22),+10,+der(19)t(2;19)	More than 6	Other	48,XX,t(2;19)(q14.3;p13.3),der(3)inv(3)(p13q26.3)t(3;4)(q26.3;q21),der(4)t(4;7)(q21;p15),der(7)t(3;7)(q26.3;p15),del(9)(q13q22),+10,+der(19)t(2;19)[12]/46,XX[10]	No		No	No	No	No	Not done	Not done	No
TARGET-20-PATBIZ-14A	TARGET-20-PATBIZ	Male	Other	Hispanic or Latino	3683	Censored	1708	Alive	1708	2009	2014	AAML0531	95.9	69	95	No	No	M2	No	Yes	No	No	No	No	No	No	No	No	No	No	No	No	No	No	No	No	interstitian 11q deletion	2	t(8;21)	46,XY,t(8;21)(q22;q22)[2]/46,idem,del(11)(q13q22)[18]	No		No	No	No	No	No	No	Unknown
TARGET-20-PATBIZ-03A	TARGET-20-PATBIZ	Male	Other	Hispanic or Latino	3683	Censored	1708	Alive	1708	2009	2014	AAML0531	95.9	69	95	No	No	M2	No	Yes	No	No	No	No	No	No	No	No	No	No	No	No	No	No	No	No	interstitian 11q deletion	2	t(8;21)	46,XY,t(8;21)(q22;q22)[2]/46,idem,del(11)(q13q22)[18]	No		No	No	No	No	No	No	Unknown
TARGET-20-PATBJK-09A	TARGET-20-PATBJK	Male	White	Not Hispanic or Latino	2785	Relapse	697	Dead	1886	2009	2015	AAML0531	26	33	30	No	No	Unknown	No	No	No	No	No	No	No	No	No	No	No	No	No	No	No	No	No	No	11	1	Other	47,XY,+11[3]/46,XY[17]	Yes	1.02	No	No	No	No	Not done	Not done	No
TARGET-20-PATBJK-14A	TARGET-20-PATBJK	Male	White	Not Hispanic or Latino	2785	Relapse	697	Dead	1886	2009	2015	AAML0531	26	33	30	No	No	Unknown	No	No	No	No	No	No	No	No	No	No	No	No	No	No	No	No	No	No	11	1	Other	47,XY,+11[3]/46,XY[17]	Yes	1.02	No	No	No	No	Not done	Not done	No
TARGET-20-PATBNP-09A	TARGET-20-PATBNP	Female	White	Not Hispanic or Latino	2663	Induction Failure	79	Dead	1520	2009	2014	AAML0531	122.2	84	70	No	No	NOS	No	No	No	No	No	No	No	No	No	No	No	No	No	No	No	No	No	No		0	Normal	46,XX[25] FISH showed ETOx3 in 5% of the nuclei, but not seen by cytogenetics.	Yes	2.92	No	No	No	No	Not done	Not done	Yes
TARGET-20-PATBNP-14A	TARGET-20-PATBNP	Female	White	Not Hispanic or Latino	2663	Induction Failure	79	Dead	1520	2009	2014	AAML0531	122.2	84	70	No	No	NOS	No	No	No	No	No	No	No	No	No	No	No	No	No	No	No	No	No	No		0	Normal	46,XX[25] FISH showed ETOx3 in 5% of the nuclei, but not seen by cytogenetics.	Yes	2.92	No	No	No	No	Not done	Not done	Yes
TARGET-20-PATBPW-09A	TARGET-20-PATBPW	Female	White	Not Hispanic or Latino	719	Censored	1711	Alive	1711	2009	2014	AAML0531	92.3	61	65	No	No	Unknown	No	No	No	No	No	No	No	No	No	No	No	No	No	No	No	No	No	No	der(7)add(7)(p13)t(7;12)(q36;p13),del(17)(q23),+19	3	Other	47,XX,der(7)add(7)(p13)t(7;12)(q36;p13),der(12)t(7;12)(q36;p13),del(17)(q23),+19[20]/46,XX[2]	No		No	No	No	No	Not done	Not done	No
TARGET-20-PATBPW-14A	TARGET-20-PATBPW	Female	White	Not Hispanic or Latino	719	Censored	1711	Alive	1711	2009	2014	AAML0531	92.3	61	65	No	No	Unknown	No	No	No	No	No	No	No	No	No	No	No	No	No	No	No	No	No	No	der(7)add(7)(p13)t(7;12)(q36;p13),del(17)(q23),+19	3	Other	47,XX,der(7)add(7)(p13)t(7;12)(q36;p13),der(12)t(7;12)(q36;p13),del(17)(q23),+19[20]/46,XX[2]	No		No	No	No	No	Not done	Not done	No
TARGET-20-PATBRA-03A	TARGET-20-PATBRA	Male	Black or African American	Not Hispanic or Latino	4376	Induction Failure	117	Alive	1707	2009	2014	AAML0531	0.5	72	1	No	No	M1	No	No	No	No	No	No	No	No	No	No	No	No	No	No	No	No	No	No		0	Normal	46,XY[20]	No		No	No	No	No	Not done	Not done	No
TARGET-20-PATBRA-14A	TARGET-20-PATBRA	Male	Black or African American	Not Hispanic or Latino	4376	Induction Failure	117	Alive	1707	2009	2014	AAML0531	0.5	72	1	No	No	M1	No	No	No	No	No	No	No	No	No	No	No	No	No	No	No	No	No	No		0	Normal	46,XY[20]	No		No	No	No	No	Not done	Not done	No
TARGET-20-PATBUR-14A	TARGET-20-PATBUR	Female	White	Not Hispanic or Latino	1566	Censored	1630	Alive	1630	2009	2014	AAML0531	2.7	60	0	No	No	M4	No	No	No	No	No	No	No	No	No	No	No	No	No	No	No	No	No	No	+6,+21	6	MLL	46,XX,t(1;11)(q21;q23),add(4)(p16),add(18)(p11.2)[13]/48,idem,+6,add(9)(q34), +21[6]/46,XX[1]	No		No	No	No	No	Not done	Not done	No
TARGET-20-PATBUR-09A	TARGET-20-PATBUR	Female	White	Not Hispanic or Latino	1566	Censored	1630	Alive	1630	2009	2014	AAML0531	2.7	60	0	No	No	M4	No	No	No	No	No	No	No	No	No	No	No	No	No	No	No	No	No	No	+6,+21	6	MLL	46,XX,t(1;11)(q21;q23),add(4)(p16),add(18)(p11.2)[13]/48,idem,+6,add(9)(q34), +21[6]/46,XX[1]	No		No	No	No	No	Not done	Not done	No
TARGET-20-PATBVJ-03A	TARGET-20-PATBVJ	Male	White	Not Hispanic or Latino	2799	Censored	1849	Alive	1849	2009	2014	AAML0531	15.7	82	45	No	No	M1	No	No	No	No	No	No	No	No	No	No	No	No	No	Yes	No	No	No	No		1	Other	47,XY,+8[19]/46,XY[1]	Yes	1.4	No	No	No	No	Not done	Not done	Unknown
TARGET-20-PATBVX-09A	TARGET-20-PATBVX	Female	White	Hispanic or Latino	7235	Censored	1096	Alive	1096	2009	2012	AAML0531	64.7	37	4	No	No	M4	No	No	No	No	No	No	No	Yes	No	No	No	No	No	No	No	No	No	No		1	inv(16)	46,XX,inv(16)(p13.1q22)[20]	No		No	No	No	No	No	No	No
TARGET-20-PATBVX-14A	TARGET-20-PATBVX	Female	White	Hispanic or Latino	7235	Censored	1096	Alive	1096	2009	2012	AAML0531	64.7	37	4	No	No	M4	No	No	No	No	No	No	No	Yes	No	No	No	No	No	No	No	No	No	No		1	inv(16)	46,XX,inv(16)(p13.1q22)[20]	No		No	No	No	No	No	No	No
TARGET-20-PATBWH-09A	TARGET-20-PATBWH	Female	White	Hispanic or Latino	5822	Induction Failure	35	Dead	608	2009	2011	AAML0531	165.2	86.4	54	No	No	Unknown	Unknown	Unknown	Unknown	Unknown	Unknown	Unknown	Unknown	Unknown	Unknown	Unknown	Unknown	Unknown	Unknown	Unknown	Unknown	Unknown	Unknown	Unknown			Unknown	Unknown	Yes	0.5	No	No	No	No	Not done	Not done	Unknown
TARGET-20-PATBXU-09A	TARGET-20-PATBXU	Female	White	Not Hispanic or Latino	869	Censored	28	Alive	28	2009	2009	AAML0531	132.6	22	2	No	No	M4	Unknown	Unknown	Unknown	Unknown	Unknown	Unknown	Unknown	Unknown	Unknown	Unknown	Unknown	Unknown	Unknown	Unknown	Unknown	Unknown	Unknown	Unknown			Unknown	Unknown	No		No	No	No	No	Not done	Not done	Unknown
TARGET-20-PATBYV-09A	TARGET-20-PATBYV	Male	White	Not Hispanic or Latino	5370	Censored	1679	Alive	1679	2009	2014	AAML0531	56.6	90	81	No	No	Unknown	No	No	No	No	No	No	No	Yes	No	No	No	No	No	No	No	No	No	No		1	inv(16)	46,XY,inv(16)(p13.1q22)[20]	No		No	No	No	No	Yes	No	Unknown
TARGET-20-PATBYV-14A	TARGET-20-PATBYV	Male	White	Not Hispanic or Latino	5370	Censored	1679	Alive	1679	2009	2014	AAML0531	56.6	90	81	No	No	Unknown	No	No	No	No	No	No	No	Yes	No	No	No	No	No	No	No	No	No	No		1	inv(16)	46,XY,inv(16)(p13.1q22)[20]	No		No	No	No	No	Yes	No	Unknown
TARGET-20-PATCBV-09A	TARGET-20-PATCBV	Female	White	Not Hispanic or Latino	5339	Relapse	634	Dead	827	2009	2012	AAML0531	216.3	95	88	No	Yes	M4	No	No	No	No	No	No	Yes	No	No	No	No	No	No	No	No	Yes	No	No		1	MLL	46,XX,t(11;19)(q23;p13.3)[20]	Yes	1	No	No	No	No	Not done	Not done	Yes
TARGET-20-PATCBV-14A	TARGET-20-PATCBV	Female	White	Not Hispanic or Latino	5339	Relapse	634	Dead	827	2009	2012	AAML0531	216.3	95	88	No	Yes	M4	No	No	No	No	No	No	Yes	No	No	No	No	No	No	No	No	Yes	No	No		1	MLL	46,XX,t(11;19)(q23;p13.3)[20]	Yes	1	No	No	No	No	Not done	Not done	Yes
TARGET-20-PATCLR-14A	TARGET-20-PATCLR	Male	White	Not Hispanic or Latino	6952	Censored	1690	Alive	1690	2009	2014	AAML0531	21.5	82	90	No	No	M1	No	Yes	No	No	No	No	No	No	No	No	No	No	No	No	No	No	Yes	No	#NAME?	2	t(8;21)	45,X,-Y,t(8;21)(q22;q22)[20]	No		No	No	No	No	No	Yes	No
TARGET-20-PATCLR-09A	TARGET-20-PATCLR	Male	White	Not Hispanic or Latino	6952	Censored	1690	Alive	1690	2009	2014	AAML0531	21.5	82	90	No	No	M1	No	Yes	No	No	No	No	No	No	No	No	No	No	No	No	No	No	Yes	No	#NAME?	2	t(8;21)	45,X,-Y,t(8;21)(q22;q22)[20]	No		No	No	No	No	No	Yes	No
TARGET-20-PATCPY-14A	TARGET-20-PATCPY	Male	White	Hispanic or Latino	6659	Relapse	434	Dead	893	2009	2012	AAML0531	9	50	4	No	No	M1	No	No	No	No	No	No	No	No	No	No	No	No	No	No	No	No	No	No		0	Normal	46,XY[20]	No		No	No	No	No	Not done	Not done	No
TARGET-20-PATCPY-09A	TARGET-20-PATCPY	Male	White	Hispanic or Latino	6659	Relapse	434	Dead	893	2009	2012	AAML0531	9	50	4	No	No	M1	No	No	No	No	No	No	No	No	No	No	No	No	No	No	No	No	No	No		0	Normal	46,XY[20]	No		No	No	No	No	Not done	Not done	No
TARGET-20-PATCPY-04A	TARGET-20-PATCPY	Male	White	Hispanic or Latino	6659	Relapse	434	Dead	893	2009	2012	AAML0531	9	50	4	No	No	M1	No	No	No	No	No	No	No	No	No	No	No	No	No	No	No	No	No	No		0	Normal	46,XY[20]	No		No	No	No	No	Not done	Not done	No
TARGET-20-PATCTM-09A	TARGET-20-PATCTM	Male	White	Unknown	5585	Censored	370	Alive	370	2009	2010	AAML0531	15.9	35	32	No	No	M3	No	No	No	No	No	No	No	No	No	No	No	No	No	No	No	No	No	No	t(8;12)(q21.3;p13)	1	Other	46,XY,t(8;12)(q21.3;p13)[11]/46,XY[3]	Yes	0.03	No	Yes	No	No	Not done	Not done	No
TARGET-20-PATCTM-14A	TARGET-20-PATCTM	Male	White	Unknown	5585	Censored	370	Alive	370	2009	2010	AAML0531	15.9	35	32	No	No	M3	No	No	No	No	No	No	No	No	No	No	No	No	No	No	No	No	No	No	t(8;12)(q21.3;p13)	1	Other	46,XY,t(8;12)(q21.3;p13)[11]/46,XY[3]	Yes	0.03	No	Yes	No	No	Not done	Not done	No
TARGET-20-PATCVL-14A	TARGET-20-PATCVL	Male	White	Hispanic or Latino	6235	Relapse	390	Alive	1838	2009	2014	AAML0531	202		97	No	Yes	M5	No	No	No	No	No	No	No	No	No	No	No	No	No	No	No	No	No	No		0	Normal	46,XY[30]	Yes	9.5	No	Yes	No	No	Not done	Not done	Yes
TARGET-20-PATCVL-03A	TARGET-20-PATCVL	Male	White	Hispanic or Latino	6235	Relapse	390	Alive	1838	2009	2014	AAML0531	202		97	No	Yes	M5	No	No	No	No	No	No	No	No	No	No	No	No	No	No	No	No	No	No		0	Normal	46,XY[30]	Yes	9.5	No	Yes	No	No	Not done	Not done	Yes
TARGET-20-PATCWP-14A	TARGET-20-PATCWP	Female	Other	Hispanic or Latino	5800	Censored	1697	Alive	1697	2009	2014	AAML0531	161.2		81	No	No	M4	Unknown	Unknown	Unknown	Unknown	Unknown	Unknown	Unknown	Unknown	Unknown	Unknown	Unknown	Unknown	Unknown	Unknown	Unknown	Unknown	Unknown	Unknown			Unknown	Unknown	No		No	No	No	No	Not done	Not done	No
TARGET-20-PATCWP-03A	TARGET-20-PATCWP	Female	Other	Hispanic or Latino	5800	Censored	1697	Alive	1697	2009	2014	AAML0531	161.2		81	No	No	M4	Unknown	Unknown	Unknown	Unknown	Unknown	Unknown	Unknown	Unknown	Unknown	Unknown	Unknown	Unknown	Unknown	Unknown	Unknown	Unknown	Unknown	Unknown			Unknown	Unknown	No		No	No	No	No	Not done	Not done	No
TARGET-20-PATCXL-14A	TARGET-20-PATCXL	Male	White	Not Hispanic or Latino	586	Relapse	192	Alive	1708	2009	2014	AAML0531	8.5	17.2	2	No	No	M4	No	No	No	No	No	No	No	No	No	No	No	No	No	No	No	No	No	No	6	2	MLL	47,XY,t(5;11)(q31;q23),+6[16]/46,XY[4]	No		No	No	No	No	Not done	Not done	Unknown
TARGET-20-PATCXL-04A	TARGET-20-PATCXL	Male	White	Not Hispanic or Latino	586	Relapse	192	Alive	1708	2009	2014	AAML0531	8.5	17.2	2	No	No	M4	No	No	No	No	No	No	No	No	No	No	No	No	No	No	No	No	No	No	6	2	MLL	47,XY,t(5;11)(q31;q23),+6[16]/46,XY[4]	No		No	No	No	No	Not done	Not done	Unknown
TARGET-20-PATCXL-03A	TARGET-20-PATCXL	Male	White	Not Hispanic or Latino	586	Relapse	192	Alive	1708	2009	2014	AAML0531	8.5	17.2	2	No	No	M4	No	No	No	No	No	No	No	No	No	No	No	No	No	No	No	No	No	No	6	2	MLL	47,XY,t(5;11)(q31;q23),+6[16]/46,XY[4]	No		No	No	No	No	Not done	Not done	Unknown
TARGET-20-PATCYP-14A	TARGET-20-PATCYP	Male	Asian	Not Hispanic or Latino	6206	Relapse	728	Alive	1870	2009	2015	AAML0531	25.7	76	17	No	No	M2	No	Yes	No	No	No	No	No	No	No	No	No	No	No	No	No	No	No	No		1	t(8;21)	46,XY,t(8;21)(q22;q22)[22]	No		No	No	No	No	Yes	No	Unknown
TARGET-20-PATCYP-03A	TARGET-20-PATCYP	Male	Asian	Not Hispanic or Latino	6206	Relapse	728	Alive	1870	2009	2015	AAML0531	25.7	76	17	No	No	M2	No	Yes	No	No	No	No	No	No	No	No	No	No	No	No	No	No	No	No		1	t(8;21)	46,XY,t(8;21)(q22;q22)[22]	No		No	No	No	No	Yes	No	Unknown
TARGET-20-PATCYY-09A	TARGET-20-PATCYY	Male	White	Not Hispanic or Latino	3388	Relapse	826	Alive	1786	2009	2014	AAML0531	36.5	38	23	No	No	Unknown	No	No	No	No	No	No	No	No	No	No	No	No	No	No	No	No	No	No		0	Normal	46,XY[20]	Yes	0.71	No	No	No	Yes	Not done	Not done	Yes
TARGET-20-PATCYY-14A	TARGET-20-PATCYY	Male	White	Not Hispanic or Latino	3388	Relapse	826	Alive	1786	2009	2014	AAML0531	36.5	38	23	No	No	Unknown	No	No	No	No	No	No	No	No	No	No	No	No	No	No	No	No	No	No		0	Normal	46,XY[20]	Yes	0.71	No	No	No	Yes	Not done	Not done	Yes
TARGET-20-PATCYY-04A	TARGET-20-PATCYY	Male	White	Not Hispanic or Latino	3388	Relapse	826	Alive	1786	2009	2014	AAML0531	36.5	38	23	No	No	Unknown	No	No	No	No	No	No	No	No	No	No	No	No	No	No	No	No	No	No		0	Normal	46,XY[20]	Yes	0.71	No	No	No	Yes	Not done	Not done	Yes
TARGET-20-PATDFZ-14A	TARGET-20-PATDFZ	Female	White	Not Hispanic or Latino	1814	Censored	1763	Alive	1763	2009	2014	AAML0531	220.3	92	89	No	No	M5	No	No	No	No	No	No	No	No	No	No	No	No	No	Yes	No	No	No	No		1	Other	47,XX,+8[11]/46,XX[4]	Yes	0.99	No	No	No	No	Not done	Not done	No
TARGET-20-PATDFZ-09A	TARGET-20-PATDFZ	Female	White	Not Hispanic or Latino	1814	Censored	1763	Alive	1763	2009	2014	AAML0531	220.3	92	89	No	No	M5	No	No	No	No	No	No	No	No	No	No	No	No	No	Yes	No	No	No	No		1	Other	47,XX,+8[11]/46,XX[4]	Yes	0.99	No	No	No	No	Not done	Not done	No
TARGET-20-PATDIC-09A	TARGET-20-PATDIC	Female	White	Hispanic or Latino	4810	Censored	1738	Alive	1738	2009	2014	AAML0531	2.9	45	29	Yes	No	M2	No	Yes	No	No	No	No	No	No	No	No	Yes	No	No	No	No	No	No	No	del(9)(q12q31)	2	t(8;21)	46,XX,t(8;21)(q22;q22)[13]/46,idem,del(9)(q12q31)[5]/46,Xx[2]	No		No	No	No	No	No	No	No
TARGET-20-PATDIC-14A	TARGET-20-PATDIC	Female	White	Hispanic or Latino	4810	Censored	1738	Alive	1738	2009	2014	AAML0531	2.9	45	29	Yes	No	M2	No	Yes	No	No	No	No	No	No	No	No	Yes	No	No	No	No	No	No	No	del(9)(q12q31)	2	t(8;21)	46,XX,t(8;21)(q22;q22)[13]/46,idem,del(9)(q12q31)[5]/46,Xx[2]	No		No	No	No	No	No	No	No
TARGET-20-PATDLH-03A	TARGET-20-PATDLH	Male	White	Not Hispanic or Latino	266	Censored	1741	Alive	1741	2009	2014	AAML0531	114.7		87	Yes	No	M0	No	No	No	No	No	No	No	No	No	No	No	No	No	No	No	No	No	No	16	1	Other	47,XY,+16[2]/46,XY[28]	No		No	No	No	No	Not done	Not done	No
TARGET-20-PATDLI-09A	TARGET-20-PATDLI	Female	White	Not Hispanic or Latino	5905	Censored	1651	Alive	1651	2009	2014	AAML0531	6.6	46	4	No	No	M5	No	No	No	No	No	No	No	No	No	No	No	No	No	No	No	No	No	No		0	Normal	46,XX[22]	No		No	Yes	No	No	Not done	Not done	No
TARGET-20-PATDLI-14A	TARGET-20-PATDLI	Female	White	Not Hispanic or Latino	5905	Censored	1651	Alive	1651	2009	2014	AAML0531	6.6	46	4	No	No	M5	No	No	No	No	No	No	No	No	No	No	No	No	No	No	No	No	No	No		0	Normal	46,XX[22]	No		No	Yes	No	No	Not done	Not done	No
TARGET-20-PATDLZ-09A	TARGET-20-PATDLZ	Male	White	Not Hispanic or Latino	53	Censored	1691	Alive	1691	2009	2014	AAML0531	7.9	72	0	No	Yes	M5	No	No	No	No	No	No	No	No	No	No	No	No	No	No	No	No	No	No		1	MLL	46,XY,t(1;11)(p32;q23)[18]/46,XY[2]	No		No	No	No	No	Not done	Not done	No
TARGET-20-PATDLZ-14A	TARGET-20-PATDLZ	Male	White	Not Hispanic or Latino	53	Censored	1691	Alive	1691	2009	2014	AAML0531	7.9	72	0	No	Yes	M5	No	No	No	No	No	No	No	No	No	No	No	No	No	No	No	No	No	No		1	MLL	46,XY,t(1;11)(p32;q23)[18]/46,XY[2]	No		No	No	No	No	Not done	Not done	No
TARGET-20-PATDMY-14A	TARGET-20-PATDMY	Male	White	Not Hispanic or Latino	3760	Censored	1868	Alive	1868	2009	2015	AAML0531	7.8	74	35	No	No	M2	No	Yes	No	No	No	No	No	No	No	No	No	No	No	Yes	No	No	Yes	No	#NAME?	3	t(8;21)	46,X,-Y,+8,t(8;21)(q22;q22)[15]/46,XY[5]	No		No	No	No	No	No	No	No
TARGET-20-PATDMY-09A	TARGET-20-PATDMY	Male	White	Not Hispanic or Latino	3760	Censored	1868	Alive	1868	2009	2015	AAML0531	7.8	74	35	No	No	M2	No	Yes	No	No	No	No	No	No	No	No	No	No	No	Yes	No	No	Yes	No	#NAME?	3	t(8;21)	46,X,-Y,+8,t(8;21)(q22;q22)[15]/46,XY[5]	No		No	No	No	No	No	No	No
TARGET-20-PATDRB-14A	TARGET-20-PATDRB	Female	Other	Not Hispanic or Latino	5865	Death	150	Dead	150	2009	2010	AAML0531	93	40	6.1	No	No	M4	No	No	No	No	No	No	No	No	No	No	No	No	No	No	No	No	No	No		0	Normal	46,XX[20]	No		No	No	Yes	No	Not done	Not done	Unknown
TARGET-20-PATDRB-09A	TARGET-20-PATDRB	Female	Other	Not Hispanic or Latino	5865	Death	150	Dead	150	2009	2010	AAML0531	93	40	6.1	No	No	M4	No	No	No	No	No	No	No	No	No	No	No	No	No	No	No	No	No	No		0	Normal	46,XX[20]	No		No	No	Yes	No	Not done	Not done	Unknown
TARGET-20-PATDRL-14A	TARGET-20-PATDRL	Male	White	Not Hispanic or Latino	5657	Relapse	521	Alive	1588	2009	2014	AAML0531	20.3	78	80	No	No	M0	No	No	No	No	No	Yes	No	No	No	No	No	No	No	No	No	Yes	No	No	t(10;11)(p13;q21)	2	MLL	46,XY,t(10;11)(p13;q21)[1]/46,idem,dup(1)(p22p34)[2]/46,XY[18]	No		No	No	No	No	Not done	Not done	Unknown
TARGET-20-PATDRL-09A	TARGET-20-PATDRL	Male	White	Not Hispanic or Latino	5657	Relapse	521	Alive	1588	2009	2014	AAML0531	20.3	78	80	No	No	M0	No	No	No	No	No	Yes	No	No	No	No	No	No	No	No	No	Yes	No	No	t(10;11)(p13;q21)	2	MLL	46,XY,t(10;11)(p13;q21)[1]/46,idem,dup(1)(p22p34)[2]/46,XY[18]	No		No	No	No	No	Not done	Not done	Unknown
TARGET-20-PATDRZ-09A	TARGET-20-PATDRZ	Female	Other	Not Hispanic or Latino	6199	Censored	950	Alive	950	2009	2012	AAML0531	15.4	81	45	No	No	M2	No	No	No	No	No	No	No	No	No	No	No	No	No	No	No	No	No	No		0	Normal	46,XX[20]	No		No	Yes	No	No	Not done	Not done	No
TARGET-20-PATDRZ-14A	TARGET-20-PATDRZ	Female	Other	Not Hispanic or Latino	6199	Censored	950	Alive	950	2009	2012	AAML0531	15.4	81	45	No	No	M2	No	No	No	No	No	No	No	No	No	No	No	No	No	No	No	No	No	No		0	Normal	46,XX[20]	No		No	Yes	No	No	Not done	Not done	No
TARGET-20-PATDVM-14A	TARGET-20-PATDVM	Female	White	Not Hispanic or Latino	6763	Censored	1722	Alive	1722	2009	2014	AAML0531	7.2	25.4	9	No	No	NOS	No	No	No	No	No	No	No	No	No	No	No	No	No	No	No	No	No	No		0	Normal	46,XX[20]	Yes	0.21	No	Yes	No	No	Not done	Not done	No
TARGET-20-PATDVM-03A	TARGET-20-PATDVM	Female	White	Not Hispanic or Latino	6763	Censored	1722	Alive	1722	2009	2014	AAML0531	7.2	25.4	9	No	No	NOS	No	No	No	No	No	No	No	No	No	No	No	No	No	No	No	No	No	No		0	Normal	46,XX[20]	Yes	0.21	No	Yes	No	No	Not done	Not done	No
TARGET-20-PATDYY-09A	TARGET-20-PATDYY	Male	White	Not Hispanic or Latino	2319	Censored	1601	Alive	1601	2009	2014	AAML0531	159.8	95	80	No	No	M1	No	No	No	No	No	Yes	No	No	No	No	No	No	No	No	No	Yes	No	No		1	MLL	46,XY,t(10;11)((p15;q21)[18]/46,XY[2]	No		No	No	No	No	Not done	Not done	No
TARGET-20-PATDYY-14A	TARGET-20-PATDYY	Male	White	Not Hispanic or Latino	2319	Censored	1601	Alive	1601	2009	2014	AAML0531	159.8	95	80	No	No	M1	No	No	No	No	No	Yes	No	No	No	No	No	No	No	No	No	Yes	No	No		1	MLL	46,XY,t(10;11)((p15;q21)[18]/46,XY[2]	No		No	No	No	No	Not done	Not done	No
TARGET-20-PATEEA-14A	TARGET-20-PATEEA	Male	White	Not Hispanic or Latino	159	Relapse	1239	Dead	1482	2009	2014	AAML0531	122.5	43	18	No	No	M4	No	No	No	No	No	No	Yes	No	No	No	No	No	No	No	No	Yes	No	No		1	MLL	46,XY,t(11;19)(q23;p13.1)[20]	No		No	No	No	No	Not done	Not done	No
TARGET-20-PATEEA-09A	TARGET-20-PATEEA	Male	White	Not Hispanic or Latino	159	Relapse	1239	Dead	1482	2009	2014	AAML0531	122.5	43	18	No	No	M4	No	No	No	No	No	No	Yes	No	No	No	No	No	No	No	No	Yes	No	No		1	MLL	46,XY,t(11;19)(q23;p13.1)[20]	No		No	No	No	No	Not done	Not done	No
TARGET-20-PATEFH-09A	TARGET-20-PATEFH	Male	White	Not Hispanic or Latino	4922	Relapse	322	Alive	1843	2009	2015	AAML0531	148.7	74	96	No	No	M2	No	No	No	No	No	No	No	No	No	No	No	No	No	No	No	No	Yes	No	#NAME?	1	Other	45,X,-Y[19]/46,XY[1]	No		No	No	Yes	No	Not done	Not done	No
TARGET-20-PATEFH-14A	TARGET-20-PATEFH	Male	White	Not Hispanic or Latino	4922	Relapse	322	Alive	1843	2009	2015	AAML0531	148.7	74	96	No	No	M2	No	No	No	No	No	No	No	No	No	No	No	No	No	No	No	No	Yes	No	#NAME?	1	Other	45,X,-Y[19]/46,XY[1]	No		No	No	Yes	No	Not done	Not done	No
TARGET-20-PATEIA-03A	TARGET-20-PATEIA	Female	White	Not Hispanic or Latino	2044	Relapse	814	Alive	1782	2009	2014	AAML0531	78.2	71	98	No	No	M1	No	Yes	No	No	No	No	No	No	No	No	Yes	No	No	No	No	No	Yes	Yes	del(9q), -Y	3	t(8;21)	45,X,-X,t(8;21)(q22;q22),del(9)(q12q34)[19]	No		Yes	No	No	Yes	No	No	No
TARGET-20-PATEIA-10A	TARGET-20-PATEIA	Female	White	Not Hispanic or Latino	2044	Relapse	814	Alive	1782	2009	2014	AAML0531	78.2	71	98	No	No	M1	No	Yes	No	No	No	No	No	No	No	No	Yes	No	No	No	No	No	Yes	Yes	del(9q), -Y	3	t(8;21)	45,X,-X,t(8;21)(q22;q22),del(9)(q12q34)[19]	No		Yes	No	No	Yes	No	No	No
TARGET-20-PATEID-09A	TARGET-20-PATEID	Female	White	Not Hispanic or Latino	969	Censored	1612	Alive	1612	2010	2014	AAML0531	86.8	30.5	26	No	No	M4	No	No	No	No	No	No	No	Yes	No	No	No	No	No	No	No	No	No	No		1	inv(16)	46,XX,inv(16)(p13.1q22)[4]/46,XX[30]	No		No	No	No	No	No	No	No
TARGET-20-PATEID-14A	TARGET-20-PATEID	Female	White	Not Hispanic or Latino	969	Censored	1612	Alive	1612	2010	2014	AAML0531	86.8	30.5	26	No	No	M4	No	No	No	No	No	No	No	Yes	No	No	No	No	No	No	No	No	No	No		1	inv(16)	46,XX,inv(16)(p13.1q22)[4]/46,XX[30]	No		No	No	No	No	No	No	No
TARGET-20-PATELV-09A	TARGET-20-PATELV	Male	Asian	Not Hispanic or Latino	3561	Censored	1569	Alive	1569	2010	2014	AAML0531	23.3	43	29	No	No	M2	No	No	No	No	No	No	No	No	No	No	No	No	No	No	No	No	No	No		0	Normal	46,XY[20]	No		No	Yes	No	No	Not done	Not done	No
TARGET-20-PATEMK-09A	TARGET-20-PATEMK	Female	White	Not Hispanic or Latino	5138	Censored	1610	Alive	1610	2010	2014	AAML0531	108.9	49	66	No	No	M4	No	No	No	No	No	No	No	Yes	No	No	No	No	No	No	No	No	No	No		1	inv(16)	46,XX,inv(16)(p13.1q22)[20]	No		No	No	No	No	No	No	No
TARGET-20-PATEMK-14A	TARGET-20-PATEMK	Female	White	Not Hispanic or Latino	5138	Censored	1610	Alive	1610	2010	2014	AAML0531	108.9	49	66	No	No	M4	No	No	No	No	No	No	No	Yes	No	No	No	No	No	No	No	No	No	No		1	inv(16)	46,XX,inv(16)(p13.1q22)[20]	No		No	No	No	No	No	No	No
TARGET-20-PATEMV-14A	TARGET-20-PATEMV	Male	White	Not Hispanic or Latino	1633	Censored	1633	Alive	1633	2010	2014	AAML0531	47.3	50	38	No	No	M2	No	Yes	No	No	No	No	No	No	No	No	No	No	No	No	No	No	Yes	No	#NAME?	2	t(8;21)	45,X,-Y,t(8;21)(q22;q22)[18]/46,XY[2]	No		No	No	No	No	No	No	No
TARGET-20-PATEMV-09A	TARGET-20-PATEMV	Male	White	Not Hispanic or Latino	1633	Censored	1633	Alive	1633	2010	2014	AAML0531	47.3	50	38	No	No	M2	No	Yes	No	No	No	No	No	No	No	No	No	No	No	No	No	No	Yes	No	#NAME?	2	t(8;21)	45,X,-Y,t(8;21)(q22;q22)[18]/46,XY[2]	No		No	No	No	No	No	No	No
TARGET-20-PATENX-14A	TARGET-20-PATENX	Female	White	Hispanic or Latino	7919	Relapse	391	Alive	1755	2010	2014	AAML0531	63.5	44	65	No	No	M4	No	No	No	No	No	No	No	Yes	No	Yes	No	No	No	Yes	No	No	No	No		3	inv(16)	46,XX,inv(16)(p13.1q22)[17]/46,idem,del(7)(q31)[2]/47,idem,+8[1]	No		Yes	No	No	No	No	No	No
TARGET-20-PATENX-09A	TARGET-20-PATENX	Female	White	Hispanic or Latino	7919	Relapse	391	Alive	1755	2010	2014	AAML0531	63.5	44	65	No	No	M4	No	No	No	No	No	No	No	Yes	No	Yes	No	No	No	Yes	No	No	No	No		3	inv(16)	46,XX,inv(16)(p13.1q22)[17]/46,idem,del(7)(q31)[2]/47,idem,+8[1]	No		Yes	No	No	No	No	No	No
TARGET-20-PATESK-09A	TARGET-20-PATESK	Female	Black or African American	Not Hispanic or Latino	6297	Relapse	1041	Alive	1118	2010	2013	AAML0531	400	60		No	No	M2	No	No	No	No	No	No	No	No	No	No	No	No	No	No	No	No	No	No	+4,+11	2	Other	48,XX,+4,+11[cp9]/46,XX[11]	No		No	No	No	No	Not done	Not done	No
TARGET-20-PATESX-09A	TARGET-20-PATESX	Female	Asian	Not Hispanic or Latino	854	Censored	1822	Alive	1822	2010	2015	AAML0531	21.1	24	36	No	No	M6	No	No	No	No	No	No	No	No	No	No	Yes	No	No	No	No	No	No	No		More than 6	Other	45,XX,del(9)(q13),add(11)(p11.2),-18,add(19)(p13.3)[6]/45,idem,- del(9),del(13)(q12q22)[2]/45,idem,del(1)(p22p32),add(12)(p11.2)[4]/46,XX[8]	No		No	No	No	No	Not done	Not done	No
TARGET-20-PATETC-09A	TARGET-20-PATETC	Male	White	Not Hispanic or Latino	629	Censored	1650	Alive	1650	2010	2014	AAML0531	9.8	50	15	No	No	M5	No	No	No	No	No	No	No	No	No	No	No	No	No	No	No	No	No	No	+8,+8	3	Other	48,XY,t(2;11)(q31;p15),+8,+8[19]/46,XY[1]	No		No	No	No	No	Not done	Not done	No
TARGET-20-PATEUF-03A	TARGET-20-PATEUF	Female	Black or African American	Not Hispanic or Latino	5552	Death	163	Dead	163	2010	2010	AAML0531	14.6	70	70	No	No	Unknown	No	Yes	No	No	No	No	No	No	No	No	No	No	No	No	No	No	No	No		1	t(8;21)	46,XX,t(8;21)(q22;q22)[11]/46,XX[3]	No		No	No	No	No	Yes	No	Unknown
TARGET-20-PATEWX-09A	TARGET-20-PATEWX	Male	White	Not Hispanic or Latino	6576	Censored	1213	Alive	1213	2010	2013	AAML0531	50	95	71	No	No	M4	No	No	No	No	No	No	No	Yes	No	No	No	No	No	No	No	No	No	No		1	inv(16)	46,XY,inv(16)(p13.1q22)[16]/46,XY[4]	No		No	No	No	No	Yes	No	Unknown
TARGET-20-PATEWX-14A	TARGET-20-PATEWX	Male	White	Not Hispanic or Latino	6576	Censored	1213	Alive	1213	2010	2013	AAML0531	50	95	71	No	No	M4	No	No	No	No	No	No	No	Yes	No	No	No	No	No	No	No	No	No	No		1	inv(16)	46,XY,inv(16)(p13.1q22)[16]/46,XY[4]	No		No	No	No	No	Yes	No	Unknown
TARGET-20-PATFBW-09A	TARGET-20-PATFBW	Female	White	Hispanic or Latino	6203	Censored	1322	Alive	1322	2010	2013	AAML0531	7.9	0.4		No	Yes	Unknown	No	No	No	No	No	No	No	No	No	No	No	No	No	No	No	No	No	No		0	Normal	46,XX[20]	No		No	No	No	No	Not done	Not done	Unknown
TARGET-20-PATFCZ-14A	TARGET-20-PATFCZ	Male	White	Not Hispanic or Latino	6126	Censored	1621	Alive	1621	2010	2014	AAML0531	10.9	84	45	No	No	M5	No	No	No	No	No	No	No	No	No	No	No	No	No	No	No	No	No	No		0	Normal	46,XY[20]	Yes	0.19	No	No	No	No	Not done	Not done	Yes
TARGET-20-PATFCZ-09A	TARGET-20-PATFCZ	Male	White	Not Hispanic or Latino	6126	Censored	1621	Alive	1621	2010	2014	AAML0531	10.9	84	45	No	No	M5	No	No	No	No	No	No	No	No	No	No	No	No	No	No	No	No	No	No		0	Normal	46,XY[20]	Yes	0.19	No	No	No	No	Not done	Not done	Yes
TARGET-20-PATFDF-09A	TARGET-20-PATFDF	Male	White	Not Hispanic or Latino	866	Relapse	382	Dead	854	2010	2012	AAML0531	332	25	53.3	No	No	NOS	No	No	No	No	Unknown	No	No	No	No	No	No	No	No	No	No	Yes	No	No		1	MLL	Inadequate. ish MLL sep	No		No	No	No	No	Not done	Not done	No
TARGET-20-PATFDF-40A	TARGET-20-PATFDF	Male	White	Not Hispanic or Latino	866	Relapse	382	Dead	854	2010	2012	AAML0531	332	25	53.3	No	No	NOS	No	No	No	No	Unknown	No	No	No	No	No	No	No	No	No	No	Yes	No	No		1	MLL	Inadequate. ish MLL sep	No		No	No	No	No	Not done	Not done	No
TARGET-20-PATFDF-14A	TARGET-20-PATFDF	Male	White	Not Hispanic or Latino	866	Relapse	382	Dead	854	2010	2012	AAML0531	332	25	53.3	No	No	NOS	No	No	No	No	Unknown	No	No	No	No	No	No	No	No	No	No	Yes	No	No		1	MLL	Inadequate. ish MLL sep	No		No	No	No	No	Not done	Not done	No
TARGET-20-PATFDF-09A	TARGET-20-PATFDF	Male	White	Not Hispanic or Latino	866	Relapse	382	Dead	854	2010	2012	AAML0531	332	25	53.3	No	No	NOS	No	No	No	No	Unknown	No	No	No	No	No	No	No	No	No	No	Yes	No	No		1	MLL	Inadequate. ish MLL sep	No		No	No	No	No	Not done	Not done	No
TARGET-20-PATFDF-40A	TARGET-20-PATFDF	Male	White	Not Hispanic or Latino	866	Relapse	382	Dead	854	2010	2012	AAML0531	332	25	53.3	No	No	NOS	No	No	No	No	Unknown	No	No	No	No	No	No	No	No	No	No	Yes	No	No		1	MLL	Inadequate. ish MLL sep	No		No	No	No	No	Not done	Not done	No
TARGET-20-PATFDF-14A	TARGET-20-PATFDF	Male	White	Not Hispanic or Latino	866	Relapse	382	Dead	854	2010	2012	AAML0531	332	25	53.3	No	No	NOS	No	No	No	No	Unknown	No	No	No	No	No	No	No	No	No	No	Yes	No	No		1	MLL	Inadequate. ish MLL sep	No		No	No	No	No	Not done	Not done	No
TARGET-20-PATFGK-09A	TARGET-20-PATFGK	Male	Other	Hispanic or Latino	3036	Relapse	280	Dead	448	2010	2011	AAML0531	1.1	50	0	No	No	M1	No	No	No	No	No	No	No	No	No	No	No	No	No	No	No	No	No	No	der(2)t(2;5)(q37;p15.1),t(6;6)(p25;q24),i(7)(q10),add(13)(q14),dup(16)(q22q22),der(18)t(13;18)(q14;q23)	6	Other	46,XY,der(2)t(2;5)(q37;p15.1),t(6;6)(p25;q24),i(7)(q10),add(13)(q14),dup(16)(q22q22),der(18)t(13;18)(q14;q23)[11]/46,XY[25]	No		No	No	No	No	Not done	Not done	No
TARGET-20-PATFGL-03A	TARGET-20-PATFGL	Female	Black or African American	Not Hispanic or Latino	590	Censored	1548	Alive	1548	2010	2014	AAML0531	17.5	11	0	No	No	M4	No	No	No	No	No	No	No	Yes	No	No	No	No	No	No	No	No	No	No		1	inv(16)	46,XX,inv(16)(p13.1q22)[20]	No		No	No	No	No	No	No	Yes
TARGET-20-PATFGL-14A	TARGET-20-PATFGL	Female	Black or African American	Not Hispanic or Latino	590	Censored	1548	Alive	1548	2010	2014	AAML0531	17.5	11	0	No	No	M4	No	No	No	No	No	No	No	Yes	No	No	No	No	No	No	No	No	No	No		1	inv(16)	46,XX,inv(16)(p13.1q22)[20]	No		No	No	No	No	No	No	Yes
TARGET-20-PATFMR-14A	TARGET-20-PATFMR	Male	White	Not Hispanic or Latino	5586	Induction Failure	63	Dead	197	2010	2010	AAML0531	10.3	90	2	No	No	M5	No	No	No	No	No	No	Yes	No	No	No	No	No	No	Yes	No	Yes	No	No		2	MLL	47,XY,+8,t(11;19)(q23;p13.1)[14]/46,XY[6]	No		No	No	No	No	No	No	No
TARGET-20-PATFMR-09A	TARGET-20-PATFMR	Male	White	Not Hispanic or Latino	5586	Induction Failure	63	Dead	197	2010	2010	AAML0531	10.3	90	2	No	No	M5	No	No	No	No	No	No	Yes	No	No	No	No	No	No	Yes	No	Yes	No	No		2	MLL	47,XY,+8,t(11;19)(q23;p13.1)[14]/46,XY[6]	No		No	No	No	No	No	No	No
TARGET-20-PATFNK-14A	TARGET-20-PATFNK	Male	White	Not Hispanic or Latino	5407	Death	513	Dead	513	2010	2011	AAML0531	10.6	87	80	No	No	NOS	Yes	No	No	No	No	No	No	No	No	No	No	No	No	No	No	No	No	No		1	Other	46,XY,t(6;9)(p23;q34)[14]/46,XY[6]	No		No	No	No	No	Not done	Not done	Unknown
TARGET-20-PATFNK-09A	TARGET-20-PATFNK	Male	White	Not Hispanic or Latino	5407	Death	513	Dead	513	2010	2011	AAML0531	10.6	87	80	No	No	NOS	Yes	No	No	No	No	No	No	No	No	No	No	No	No	No	No	No	No	No		1	Other	46,XY,t(6;9)(p23;q34)[14]/46,XY[6]	No		No	No	No	No	Not done	Not done	Unknown
TARGET-20-PATFRY-14A	TARGET-20-PATFRY	Male	White	Not Hispanic or Latino	5859	Censored	1763	Alive	1763	2010	2014	AAML0531	59.5	93	91	No	No	M5	No	No	No	No	Yes	No	No	No	No	No	No	No	No	No	No	Yes	No	No		1	MLL	46,XY,t(9;11)(p22;q23)[20]	No		No	No	No	No	Not done	Not done	No
TARGET-20-PATFRY-09A	TARGET-20-PATFRY	Male	White	Not Hispanic or Latino	5859	Censored	1763	Alive	1763	2010	2014	AAML0531	59.5	93	91	No	No	M5	No	No	No	No	Yes	No	No	No	No	No	No	No	No	No	No	Yes	No	No		1	MLL	46,XY,t(9;11)(p22;q23)[20]	No		No	No	No	No	Not done	Not done	No
TARGET-20-PATFYN-09A	TARGET-20-PATFYN	Male	White	Not Hispanic or Latino	549	Relapse	517	Alive	1719	2010	2014	AAML0531	19.5	60	0	No	No	Unknown	No	No	No	No	No	No	No	No	No	No	No	No	No	No	No	No	No	No		0	Normal	46,XY[20]	No		No	No	No	No	Not done	Not done	Yes
TARGET-20-PATFZR-09A	TARGET-20-PATFZR	Male	White	Not Hispanic or Latino	5714	Censored	1782	Alive	1782	2010	2014	AAML0531	35.9	34.3	33	No	No	M4	No	No	No	No	No	No	No	Yes	No	No	No	No	No	No	No	No	No	No		1	inv(16)	46,XY,inv(16)(p13.1q22)[18]/46,XY[2]	No		No	No	No	No	No	No	Unknown
TARGET-20-PATGAN-04A	TARGET-20-PATGAN	Male	White	Not Hispanic or Latino	277	Relapse	91	Dead	195	2010	2010	AAML0531	12	25	0	No	Yes	M2	No	No	No	No	No	No	No	No	No	No	Yes	No	No	No	No	No	No	No	del(9p), +10	2	Other	47,XY,del(9)(p22),+10[3]/46,XY[17]	No		No	No	No	No	Not done	Not done	Unknown
TARGET-20-PATGAN-03A	TARGET-20-PATGAN	Male	White	Not Hispanic or Latino	277	Relapse	91	Dead	195	2010	2010	AAML0531	12	25	0	No	Yes	M2	No	No	No	No	No	No	No	No	No	No	Yes	No	No	No	No	No	No	No	del(9p), +10	2	Other	47,XY,del(9)(p22),+10[3]/46,XY[17]	No		No	No	No	No	Not done	Not done	Unknown
TARGET-20-PATGAN-04A	TARGET-20-PATGAN	Male	White	Not Hispanic or Latino	277	Relapse	91	Dead	195	2010	2010	AAML0531	12	25	0	No	Yes	M2	No	No	No	No	No	No	No	No	No	No	Yes	No	No	No	No	No	No	No	del(9p), +10	2	Other	47,XY,del(9)(p22),+10[3]/46,XY[17]	No		No	No	No	No	Not done	Not done	Unknown
TARGET-20-PATGAN-03A	TARGET-20-PATGAN	Male	White	Not Hispanic or Latino	277	Relapse	91	Dead	195	2010	2010	AAML0531	12	25	0	No	Yes	M2	No	No	No	No	No	No	No	No	No	No	Yes	No	No	No	No	No	No	No	del(9p), +10	2	Other	47,XY,del(9)(p22),+10[3]/46,XY[17]	No		No	No	No	No	Not done	Not done	Unknown
TARGET-20-PATGAY-09A	TARGET-20-PATGAY	Female	White	Not Hispanic or Latino	4268	Death	200	Dead	200	2010	2010	AAML0531	5.1	11	3	No	Yes	M2	No	Yes	No	No	No	No	No	No	No	No	Yes	No	No	No	No	No	No	No	del(9)(q13q22)	2	t(8;21)	46,XX,t(8;21)(q22;q22),del(9)(q13q22)[45]/46,XX[55]	No		No	No	No	No	No	No	Unknown
TARGET-20-PATGBX-14A	TARGET-20-PATGBX	Female	White	Not Hispanic or Latino	3149	Censored	1574	Alive	1574	2010	2014	AAML0531	36.4	75	76	No	No	M2	No	No	No	No	No	No	No	No	No	No	No	No	No	No	No	No	No	No		0	Normal	46,XX[25]	Yes	1.15	No	No	No	No	Not done	Not done	Yes
TARGET-20-PATGBX-09A	TARGET-20-PATGBX	Female	White	Not Hispanic or Latino	3149	Censored	1574	Alive	1574	2010	2014	AAML0531	36.4	75	76	No	No	M2	No	No	No	No	No	No	No	No	No	No	No	No	No	No	No	No	No	No		0	Normal	46,XX[25]	Yes	1.15	No	No	No	No	Not done	Not done	Yes
TARGET-20-PATGDZ-09A	TARGET-20-PATGDZ	Female	White	Not Hispanic or Latino	170	Relapse	88	Alive	1812	2010	2015	AAML0531	21.9	50	43	Yes	No	M5	No	No	No	No	No	No	No	No	No	No	No	No	No	No	No	No	No	No		2	MLL	46,XX,der(5)ins(11;5)(q11;q12q23.3),der(10)(10p15-> 10p12::11q24->11q23::11q11->11q23::10p12-> 10q26),der(11)ins(11;5)ins(10;11)(p12;q11q24)[19]	No		No	No	No	No	Not done	Not done	No
TARGET-20-PATGGI-14A	TARGET-20-PATGGI	Male	Black or African American	Not Hispanic or Latino	871	Induction Failure	73	Dead	479	2010	2011	AAML0531	39	33	73	No	Yes	Unknown	No	No	No	No	No	No	No	No	No	No	No	No	Yes	No	No	No	No	No	t(3;17;7)(q26;q22;p22)	2	Other	45,XY,t(3;17;7)(q26;q22;p22),-7[16]/46,XY[2]	No		No	No	No	No	Not done	Not done	Yes
TARGET-20-PATGGI-03A	TARGET-20-PATGGI	Male	Black or African American	Not Hispanic or Latino	871	Induction Failure	73	Dead	479	2010	2011	AAML0531	39	33	73	No	Yes	Unknown	No	No	No	No	No	No	No	No	No	No	No	No	Yes	No	No	No	No	No	t(3;17;7)(q26;q22;p22)	2	Other	45,XY,t(3;17;7)(q26;q22;p22),-7[16]/46,XY[2]	No		No	No	No	No	Not done	Not done	Yes
TARGET-20-PATGGI-04A	TARGET-20-PATGGI	Male	Black or African American	Not Hispanic or Latino	871	Induction Failure	73	Dead	479	2010	2011	AAML0531	39	33	73	No	Yes	Unknown	No	No	No	No	No	No	No	No	No	No	No	No	Yes	No	No	No	No	No	t(3;17;7)(q26;q22;p22)	2	Other	45,XY,t(3;17;7)(q26;q22;p22),-7[16]/46,XY[2]	No		No	No	No	No	Not done	Not done	Yes
TARGET-20-PATGGY-03A	TARGET-20-PATGGY	Male	White	Hispanic or Latino	4372	Censored	1589	Alive	1589	2010	2014	AAML0531	23.6		22	No	No	M2	No	Yes	No	No	No	No	No	No	No	No	Yes	No	No	No	No	No	No	No	del 9q	2	t(8;21)	46,XY,t(8;21)(q22;q22)[18]/46,idem,del(9)(q13q22)[2]	No		No	No	No	No	No	Yes	No
TARGET-20-PATGHV-09A	TARGET-20-PATGHV	Male	White	Not Hispanic or Latino	939	Relapse	320	Alive	1777	2010	2014	AAML0531	49.5	63.5	21	No	No	M5	No	No	No	No	Yes	No	No	No	No	No	No	No	No	No	No	Yes	No	No		1	MLL	46,XY,t(9;11)(p22;q23)[20]	No		No	No	No	No	Not done	Not done	No
TARGET-20-PATGHV-14A	TARGET-20-PATGHV	Male	White	Not Hispanic or Latino	939	Relapse	320	Alive	1777	2010	2014	AAML0531	49.5	63.5	21	No	No	M5	No	No	No	No	Yes	No	No	No	No	No	No	No	No	No	No	Yes	No	No		1	MLL	46,XY,t(9;11)(p22;q23)[20]	No		No	No	No	No	Not done	Not done	No
TARGET-20-PATGHV-40A	TARGET-20-PATGHV	Male	White	Not Hispanic or Latino	939	Relapse	320	Alive	1777	2010	2014	AAML0531	49.5	63.5	21	No	No	M5	No	No	No	No	Yes	No	No	No	No	No	No	No	No	No	No	Yes	No	No		1	MLL	46,XY,t(9;11)(p22;q23)[20]	No		No	No	No	No	Not done	Not done	No
TARGET-20-PATGIG-03A	TARGET-20-PATGIG	Female	Black or African American	Not Hispanic or Latino	517	Relapse	220	Dead	240	2010	2010	AAML0531	364.1		96	No	Yes	NOS	No	No	No	No	No	No	No	No	No	No	No	No	No	No	No	No	No	No	t(3;21)(q21;q22),t(8;16)(p11.2;p13.3)	3	Other	46,XX,t(3;21)(q21;q22),t(8;16)(p11.2;p13.3),der(16)t(8;16)(p11.2;p13.3)[20]/46,XX[20]	No		No	No	No	No	Not done	Not done	Yes
TARGET-20-PATGIY-09A	TARGET-20-PATGIY	Male	White	Not Hispanic or Latino	1942	Relapse	645	Dead	1459	2010	2014	AAML0531	61.1	66.2	33	No	No	Unknown	No	No	No	Yes	No	No	No	No	No	No	No	No	No	No	No	Yes	No	No		1	MLL	46,XY,(6;11)(q27;q23)[20]	No		No	No	No	No	Not done	Not done	No
TARGET-20-PATGIY-04A	TARGET-20-PATGIY	Male	White	Not Hispanic or Latino	1942	Relapse	645	Dead	1459	2010	2014	AAML0531	61.1	66.2	33	No	No	Unknown	No	No	No	Yes	No	No	No	No	No	No	No	No	No	No	No	Yes	No	No		1	MLL	46,XY,(6;11)(q27;q23)[20]	No		No	No	No	No	Not done	Not done	No
TARGET-20-PATGRP-09A	TARGET-20-PATGRP	Female	White	Not Hispanic or Latino	3013	Relapse	318	Alive	1676	2010	2014	AAML0531	67.5	34	59	No	No	M4	No	No	No	No	No	No	No	Yes	No	No	No	No	No	No	No	No	No	No		1	inv(16)	46,XX,inv(16)(p13.1q22)[20]	No		No	No	No	No	No	No	No
TARGET-20-PATGRP-14A	TARGET-20-PATGRP	Female	White	Not Hispanic or Latino	3013	Relapse	318	Alive	1676	2010	2014	AAML0531	67.5	34	59	No	No	M4	No	No	No	No	No	No	No	Yes	No	No	No	No	No	No	No	No	No	No		1	inv(16)	46,XX,inv(16)(p13.1q22)[20]	No		No	No	No	No	No	No	No
TARGET-20-PATGTF-09A	TARGET-20-PATGTF	Female	Unknown	Hispanic or Latino	5892	Censored	1482	Alive	1482	2010	2014	AAML0531	44.8	94.4	78	No	No	M5	No	No	No	No	No	No	No	No	No	No	No	No	No	No	No	No	No	No		0	Normal	46,XX[20]	No		Yes	No	No	No	Not done	Not done	No
TARGET-20-PATGTF-14A	TARGET-20-PATGTF	Female	Unknown	Hispanic or Latino	5892	Censored	1482	Alive	1482	2010	2014	AAML0531	44.8	94.4	78	No	No	M5	No	No	No	No	No	No	No	No	No	No	No	No	No	No	No	No	No	No		0	Normal	46,XX[20]	No		Yes	No	No	No	Not done	Not done	No
TARGET-20-PATGUB-09A	TARGET-20-PATGUB	Female	White	Not Hispanic or Latino	6257	Relapse	118	Dead	160	2010	2010	AAML0531	211	78	90	No	No	M1	No	No	No	No	No	No	No	No	No	No	No	No	No	No	No	No	No	No		0	Normal	46,XX[30]	No		No	No	Yes	No	Not done	Not done	No
TARGET-20-PATGXE-09A	TARGET-20-PATGXE	Male	Asian	Not Hispanic or Latino	819	Relapse	448	Alive	1688	2010	2014	AAML0531	43.7	95	33	No	No	M5	No	No	No	No	No	No	No	No	No	No	No	No	No	No	No	No	No	No		1	MLL	46,X,inv(Y)(p11.2q11.23)?c,ins(10;11)(p12:q23q12)[21]	No		No	No	No	No	Not done	Not done	Unknown
TARGET-20-PATGXE-04A	TARGET-20-PATGXE	Male	Asian	Not Hispanic or Latino	819	Relapse	448	Alive	1688	2010	2014	AAML0531	43.7	95	33	No	No	M5	No	No	No	No	No	No	No	No	No	No	No	No	No	No	No	No	No	No		1	MLL	46,X,inv(Y)(p11.2q11.23)?c,ins(10;11)(p12:q23q12)[21]	No		No	No	No	No	Not done	Not done	Unknown
TARGET-20-PATGXE-14A	TARGET-20-PATGXE	Male	Asian	Not Hispanic or Latino	819	Relapse	448	Alive	1688	2010	2014	AAML0531	43.7	95	33	No	No	M5	No	No	No	No	No	No	No	No	No	No	No	No	No	No	No	No	No	No		1	MLL	46,X,inv(Y)(p11.2q11.23)?c,ins(10;11)(p12:q23q12)[21]	No		No	No	No	No	Not done	Not done	Unknown
TARGET-20-PATGXW-14A	TARGET-20-PATGXW	Female	White	Not Hispanic or Latino	229	Censored	1657	Alive	1657	2010	2014	AAML0531	214.1	63	5	No	No	M4	No	No	No	No	No	Yes	No	No	No	No	No	No	No	No	No	Yes	No	No		1	MLL	46,XX,t(10;11)(p12;q23)[18]/46,XX[2]	No		Yes	No	No	No	Not done	Not done	No
TARGET-20-PATGXW-09A	TARGET-20-PATGXW	Female	White	Not Hispanic or Latino	229	Censored	1657	Alive	1657	2010	2014	AAML0531	214.1	63	5	No	No	M4	No	No	No	No	No	Yes	No	No	No	No	No	No	No	No	No	Yes	No	No		1	MLL	46,XX,t(10;11)(p12;q23)[18]/46,XX[2]	No		Yes	No	No	No	Not done	Not done	No
TARGET-20-PATHAE-14A	TARGET-20-PATHAE	Female	Black or African American	Not Hispanic or Latino	6062	Relapse	341	Dead	864	2010	2012	AAML0531	85.3	89	47.5	No	No	M5	No	No	No	Yes	No	No	No	No	No	No	No	No	No	No	No	Yes	No	No		1	MLL	46,XX,t(6;11)(q27;q23)[17]/46,XY[4]	No		No	No	No	No	Not done	Not done	Unknown
TARGET-20-PATHAE-04A	TARGET-20-PATHAE	Female	Black or African American	Not Hispanic or Latino	6062	Relapse	341	Dead	864	2010	2012	AAML0531	85.3	89	47.5	No	No	M5	No	No	No	Yes	No	No	No	No	No	No	No	No	No	No	No	Yes	No	No		1	MLL	46,XX,t(6;11)(q27;q23)[17]/46,XY[4]	No		No	No	No	No	Not done	Not done	Unknown
TARGET-20-PATHAE-09A	TARGET-20-PATHAE	Female	Black or African American	Not Hispanic or Latino	6062	Relapse	341	Dead	864	2010	2012	AAML0531	85.3	89	47.5	No	No	M5	No	No	No	Yes	No	No	No	No	No	No	No	No	No	No	No	Yes	No	No		1	MLL	46,XX,t(6;11)(q27;q23)[17]/46,XY[4]	No		No	No	No	No	Not done	Not done	Unknown
TARGET-20-PATHIW-04A	TARGET-20-PATHIW	Male	White	Not Hispanic or Latino	5750	Relapse	593	Alive	1759	2010	2014	AAML0531	47.3	82	96	No	No	M1	No	No	No	No	No	No	No	No	No	No	No	No	No	No	No	No	No	No	t(10;16)(p15;q22)	1	Other	46,XY,t(10;16)(p15;q22)[20]	No		No	No	No	No	Not done	Not done	No
TARGET-20-PATHIW-09A	TARGET-20-PATHIW	Male	White	Not Hispanic or Latino	5750	Relapse	593	Alive	1759	2010	2014	AAML0531	47.3	82	96	No	No	M1	No	No	No	No	No	No	No	No	No	No	No	No	No	No	No	No	No	No	t(10;16)(p15;q22)	1	Other	46,XY,t(10;16)(p15;q22)[20]	No		No	No	No	No	Not done	Not done	No
TARGET-20-PATHIW-14A	TARGET-20-PATHIW	Male	White	Not Hispanic or Latino	5750	Relapse	593	Alive	1759	2010	2014	AAML0531	47.3	82	96	No	No	M1	No	No	No	No	No	No	No	No	No	No	No	No	No	No	No	No	No	No	t(10;16)(p15;q22)	1	Other	46,XY,t(10;16)(p15;q22)[20]	No		No	No	No	No	Not done	Not done	No
[truncated: 1,007 more rows]
[truncated: 16 more columns]
