# Supplementary material for: High expression level of the FTH1 gene is associated with poor prognosis in children with non-M3 acute myeloid leukemia
Source: Front Oncol. 2023 Feb 1;12:1068094. doi: 10.3389/fonc.2022.1068094 (PMC9928996; doi:10.3389/fonc.2022.1068094)
Supplement: Supplementary file 2 [file DataSheet_2.zip › TCGA/TCGA-AML.xlsx]

## Sheet: TCGAmRNA149
id	TARGET-20-PABLDZ	TARGET-20-PADZCG	TARGET-20-PAEAKL	TARGET-20-PAEDKB	TARGET-20-PAEERJ	TARGET-20-PAEFGR	TARGET-20-PAEFGT	TARGET-20-PAEIKD	TARGET-20-PAKIWK	TARGET-20-PAKIYW	TARGET-20-PAKLPD	TARGET-20-PAKSMZ	TARGET-20-PAKTCX	TARGET-20-PAKVGI	TARGET-20-PALGKX	TARGET-20-PAMVKZ	TARGET-20-PAMYAS	TARGET-20-PAMYGX	TARGET-20-PANAEV	TARGET-20-PANBZH	TARGET-20-PANDER	TARGET-20-PANDIX	TARGET-20-PANFMG	TARGET-20-PANGCM	TARGET-20-PANGDN	TARGET-20-PANGJY	TARGET-20-PANGTF	TARGET-20-PANHYK	TARGET-20-PANINI	TARGET-20-PANKKE	TARGET-20-PANKNB	TARGET-20-PANLIR	TARGET-20-PANLIZ	TARGET-20-PANLJN	TARGET-20-PANLKB	TARGET-20-PANLLX	TARGET-20-PANLXM	TARGET-20-PANNHB	TARGET-20-PANPKN	TARGET-20-PANPTM	TARGET-20-PANSBH	TARGET-20-PANSJB	TARGET-20-PANTNA	TARGET-20-PANTPW	TARGET-20-PANUTB	TARGET-20-PANUUA	TARGET-20-PANVGE	TARGET-20-PANVGP	TARGET-20-PANWHP
TSPAN6	0.0179293	0.194268	0.049335	0.0806952	0.212868	0.0213987	0.256413	0.112122	0.103869	0.0661455	0.0322794	0.308639	0.0607929	3.75565	0.0748607	0.00518472	0.00865657	6.06412	0.0940388	0	0	0.1163	0.0358938	0.00768053	0.0944078	0.0022797	0.0283026	0.0649853	0.00235908	0.0024367	0	0.0682892	0.0165967	0.00385173	0	0.300195	0.105329	0.0312215	0.0832741	0	0.0326223	0	0.0029219	0.019845	0.0160135	0.0188226	0	0.0284954	0.00245984
TNMD	0.00918329	0	0.0189518	0.00652606	0	0	0	0.00783112	0	0	0	0.0154228	0	0	0	0	0	0	0	0	0	0.0121156	0	0	0.00763503	0	0	0	0	0	0	0	0.0191267	0	0	0	0	0	0.0165107	0	0	0	0	0.00762337	0	0	0	0.00875714	0.015119
DPM1	3.81239	2.11465	1.67468	5.84012	3.22974	3.35896	3.30117	3.45665	4.70855	2.22148	3.50907	2.07001	2.36189	3.02901	3.17088	2.11321	3.17623	2.88122	1.43842	4.07754	2.36586	3.0296	2.49743	1.292	2.54276	1.36338	3.51161	2.81368	2.09032	1.82308	0.362178	2.78184	2.51389	0.986961	1.94407	3.1969	4.24497	4.04739	2.70206	2.10069	5.66083	1.90234	1.92034	0.946166	3.41939	2.64854	0.489431	4.29736	1.40134
SCYL3	0.998423	1.11894	0.456529	1.42325	2.80566	0.89313	0.928004	0.754013	0.696162	0.754994	0.353452	2.49534	1.12979	0.915421	0.521535	1.04213	0.313765	1.50273	0.453642	0.708057	0.428397	1.59523	0.685983	0.23452	2.08424	0.766203	0.37982	1.19914	0.505268	0.297078	0.240932	0.890289	0.637109	0.533054	0.182414	1.67883	0.684493	0.98762	0.725818	0.565758	0.786233	0.809464	0.471766	0.423405	1.05707	0.581454	0.0634752	0.531444	0.377709
C1orf112	0.129415	0.236167	0.885575	0.534061	0.680181	0.208653	0.245923	0.755093	1.44574	0.977002	0.149042	2.38507	1.97002	1.33426	0.636504	1.08923	1.60266	1.58458	0.371543	0.870651	0.890662	1.23112	0.303889	0.538826	0.958929	0.675526	0.604076	0.857904	0.345939	0.622072	0.359196	1.54305	0.52017	0.743342	0.30928	0.966205	1.20043	2.87748	1.14705	1.17773	0.708182	0.356227	1.38088	0.37884	0.766523	0.833054	0.490005	1.21678	0.186898
FGR	3.53893	39.0833	92.0989	22.7938	24.5141	16.2922	4.60044	34.5224	9.01666	78.2471	74.3652	4.2775	41.0985	11.9327	23.5616	7.35021	0.878517	4.88363	52.2063	21.9719	11.9525	23.588	11.0553	22.989	79.8048	85.6154	32.5835	6.2319	1.22132	35.685	94.3612	48.1409	0.748487	1.89593	37.0008	2.95539	1.84042	2.22774	48.0154	29.7405	2.4127	27.1849	12.1564	18.5217	4.94701	13.3042	25.6121	0.420405	16.0802
CFH	0	0.278273	0.0911399	0.0301769	1.57298	0	0.322562	0.0217269	0.146975	0.0075197	0.0296395	3.29051	0.224614	7.74178	0.453893	0.0029471	0.295235	7.12563	0.0812495	0.016506	0	0.184877	0.09327	0.00145526	0.999833	0.0207333	0.0424133	0.183156	0.0120686	0	0	0.805031	0.0330187	0.081008	0.00771262	0.0533241	0.279399	0.175695	0.102304	0	0.0264903	0.802806	0.00830435	0.160744	0.0197219	0.00534957	0.00238041	0.0323948	0
FUCA2	0.854963	7.73156	19.9075	7.2124	13.6769	4.31092	4.64852	22.63	6.2484	24.7556	17.2418	14.8103	22.1866	5.68388	6.78426	7.1087	8.77994	22.9742	5.13927	6.35503	10.5944	13.0223	13.5706	8.54717	17.5988	18.1824	13.1722	10.711	4.34175	10.5633	11.7276	13.2292	13.0618	9.1072	9.88848	9.45613	7.52926	8.22022	13.2859	13.9634	3.31096	19.4069	10.2573	8.83581	6.1389	11.2624	8.21888	6.37116	4.52718
GCLC	0.816292	2.68102	0.786583	4.55915	10.5088	0.983634	2.13724	2.71063	10.4665	1.32158	1.59705	2.67579	1.4591	1.69152	1.93071	1.57732	1.33652	3.34554	3.02522	1.0593	0.402448	5.3567	2.75154	1.06724	2.61399	0.925123	2.62319	2.77055	0.371262	0.755414	1.17115	3.81468	3.38611	1.06434	0.489917	7.64896	4.86168	2.55042	3.89667	1.36275	5.45038	3.55575	0.350644	0.51051	0.936973	1.16903	0.621579	1.88979	0.240816
NFYA	4.13905	2.62273	3.23625	6.72054	3.06762	1.90981	1.56614	7.35894	4.44795	6.59509	1.609	6.8413	2.93788	4.41998	4.67467	5.95049	2.66876	11.7834	0.706238	0.952999	1.13081	2.0348	2.25512	0.570454	2.25241	0.944307	4.72741	7.25776	1.18917	2.70937	1.23642	3.21458	5.86839	1.83747	1.07055	5.59083	9.45395	5.09095	3.36954	2.15528	7.90891	1.09548	1.54118	0.965916	2.76674	1.77902	0.853565	5.24807	0.580444
STPG1	0.195889	0.178083	0.754841	0.190137	0.489543	0.134954	0.112014	0.150748	0.224964	0.396241	0.228939	0.674013	0.28188	0.327202	0.16719	0.652123	0.164551	0.318606	0.248588	0.0833333	0.51258	0.211163	0.118879	0.212856	0.577302	1.05096	0.152212	0.259758	0.428736	0.227265	0.599656	0.231031	0.325066	0.585051	0.0824383	0.34998	0.344612	0.189693	0.274879	0.430304	0.171379	0.181726	0.292763	0.12163	0.162156	0.11411	0	0.262733	0.19927
NIPAL3	0.696769	0.570209	0.780995	1.11641	2.21435	0.569894	0.661542	1.14406	1.02207	1.56213	0.475885	1.98058	1.29426	0.899084	0.545537	2.26018	0.338502	4.00428	1.07321	0.494961	0.874582	1.00204	0.462907	0.507974	1.19218	1.15998	0.541565	1.19737	0.707236	0.770503	0.937243	1.06355	0.872329	1.34625	0.320965	1.6676	1.75851	0.556173	0.822181	1.11176	1.14065	0.982047	1.56291	0.480214	0.591395	0.78714	0.515527	1.21469	0.206626
LAS1L	0.663962	1.11878	3.20168	2.75202	2.59483	1.67121	1.50349	2.50508	4.38504	2.14506	2.07767	3.41959	2.27985	3.10781	1.69362	3.23593	1.56794	4.82032	1.17826	1.69394	2.00593	2.39717	2.58991	1.26535	1.84276	2.73282	2.1176	2.70297	1.93646	1.83379	2.81821	2.62813	1.94578	3.03785	1.22554	3.72521	3.00312	1.95257	1.31894	2.7164	3.27486	1.71769	3.65468	1.53882	2.31999	2.25178	1.51753	2.44818	0.700308
ENPP4	2.1978	5.0853	0.315227	6.38015	19.1313	0.6758	9.26664	11.8499	6.19512	1.97957	4.23697	1.73524	4.0556	8.23777	5.16713	1.88893	3.09744	11.7223	0.53274	0.102543	0.819696	3.98162	2.05096	0.0125032	1.80299	1.29593	4.48342	5.82903	0.359458	0.240384	0.0523325	5.49849	0.368795	0.432648	2.10192	8.03894	0.811604	8.16057	15.3859	0.186339	1.56587	4.72133	0.259709	0.537891	0.828978	0.282667	0	2.07632	0.0432474
SEMA3F	0.938088	6.41635	0.197074	2.46899	1.87195	14.5918	1.01143	0.87421	1.24007	0.246196	10.7752	0.120282	1.17422	1.15087	14.7057	0.0316756	1.6327	1.6814	1.70765	0.45139	0.107675	0.596582	1.58805	0.748369	2.24172	4.81254	1.32768	1.34631	0.0266079	1.77039	0.228096	0.150697	0.280789	0.543042	2.66541	4.11281	0.214499	1.71083	3.51458	0.0480299	1.38417	0.169349	0.126331	0.17953	0.258379	0.221144	0.322761	7.97066	0.490149
CFTR	0	0	0	0	0	0	0	0	0	0	0.0027888	0	0	0	0.00133459	0	0.00108029	0.00254327	0	0	0	0.000737976	0	0	0	0	0	0	0	0.000912256	0	0	0	0	0.00101596	0	0	0	0.00100569	0	0	0	0	0.00464349	0	0	0	0.00106682	0
ANKIB1	0.581511	1.45018	0.848009	2.1966	3.18636	1.13629	1.10444	3.75436	2.7961	1.78828	0.483202	6.51742	2.94454	2.30343	1.63253	2.07202	0.591641	5.52007	0.676584	1.3685	0.835738	2.50851	1.55345	0.347336	1.92168	0.338674	1.37733	4.12732	0.569145	1.26699	0.727473	2.9327	2.79929	0.808667	0.313189	4.56618	3.61018	2.26739	1.53857	0.955737	3.99096	0.567308	0.871744	0.564965	2.01852	0.928725	0.305925	5.24089	0.530031
CYP51A1	0.0259977	0.443663	0.346504	0.48959	0.424938	0.589539	0.255995	1.15005	0.555177	1.12792	0.558965	0.275613	0.558654	0.607982	0.849008	0.327029	0.41422	1.37166	0.184082	0.412962	0.127482	0.576652	0.638499	0.0612527	0.756511	0.151231	0.654761	1.08953	0.220635	0.315343	0.113107	0.368097	0.825745	0.561299	0.740744	0.968058	0.515458	0.448188	1.06044	0.148193	1.02377	0.362388	0.43533	0.0377678	0.557274	0.309604	0.109301	0.579495	0.101654
KRIT1	0.0487989	0.36567	0.230568	0.93678	0.871564	0.398496	0.611481	0.71893	0.73177	0.233093	0.168065	1.49352	0.858229	0.65886	0.530061	0.553133	0.265991	1.25729	0.172968	0.46125	0.239289	0.63915	0.585061	0.0517109	0.586687	0.0813152	0.477675	0.605093	0.0846534	0.298444	0.110386	0.902108	0.450234	0.174632	0.055395	1.00519	0.832373	0.738628	0.33709	0.278165	0.738021	0.269757	0.231046	0.25745	0.656063	0.250758	0.0512909	1.08988	0.149581
RAD52	1.05655	1.09196	1.21964	1.91451	1.28657	1.19274	1.52858	1.37842	1.01291	0.474407	0.542766	3.8218	2.02699	0.981205	1.1886	2.13087	0.218	2.67335	1.57248	0.564772	0.528687	0.891551	1.93181	0.162473	0.81085	0.355944	0.624629	1.14012	1.18818	0.969552	0.806392	1.35785	0.585142	1.75374	0.437374	2.13986	1.65635	1.18882	0.681899	1.19422	2.74158	0.433249	0.626926	0.469775	1.8201	0.834262	0.599019	2.46857	0.503007
BAD	15.6655	6.86179	11.3824	10.6701	7.75187	4.92521	8.35019	7.67424	7.08988	11.2777	17.9035	9.56275	8.76674	7.00458	5.38682	9.79682	5.50218	8.13655	17.2322	5.18471	8.93614	9.71086	6.47527	11.375	9.94312	38.6991	5.3845	6.91774	4.86172	6.98895	13.1075	4.58127	7.99989	11.4669	17.6785	6.12877	6.39485	6.85716	7.84027	8.82114	10.6934	7.14662	9.59888	7.99769	4.85524	8.09802	7.08444	4.66167	4.0568
LAP3	53.117	7.9562	9.48962	11.85	14.872	7.10196	6.11517	19.603	27.0599	21.1605	12.6787	11.5145	13.0618	11.8154	15.7378	11.7994	6.57727	15.3976	8.547	7.97112	6.96491	12.4052	8.01978	4.4651	15.5098	7.17203	9.08292	12.7015	4.61842	8.4966	4.4753	13.4429	22.2447	5.08563	3.65469	13.9678	18.0933	11.4601	11.4852	10.1778	27.1023	13.8411	14.6251	4.62709	9.78363	12.8018	5.91635	11.1093	2.70162
CD99	34.6341	35.5055	63.6713	23.635	110.826	76.538	69.2269	93.9546	29.706	60.1752	45.0266	173.53	14.1823	7.55144	55.463	298.335	163.111	12.7579	77.4551	131.712	444.533	38.2058	94.5594	298.688	38.626	112.543	53.5668	127.125	173.854	138.214	126.754	24.7012	148.063	171	11.4605	41.3633	41.9179	315.437	33.8433	218.49	74.7053	88.8687	106.731	136.552	162.614	162.138	309.139	93.8578	114.109
HS3ST1	0.0200538	0.391117	0.0213199	0.847293	0.0658235	0.278508	0.0384674	0.0637402	0.535266	0.0338978	0.0878621	0.0306174	0.0037089	0.272023	0.311002	0.158157	0.0985836	0.0151964	0.0252436	0.023167	0.013003	0.0132286	0.0453609	0.659135	0.0333456	0.0125174	0.0408131	0.0379948	0.00575698	0.0981158	0.126905	0.0253597	0.0227823	0.00704968	0.0198671	0.0228931	0.0642599	0.00952391	0.0622765	0.471794	1.05767	0.00236393	0.66135	0.0166474	0.713183	0.722019	0.929982	0.229478	0.474226
AOC1	0	0.232752	0.802885	0.318029	0.373821	0.119643	0.0352533	0.589233	0.00794329	0.193367	2.43645	0.360761	1.40937	0.0410925	0.00854196	0.0062118	0.719086	0.024417	0.175762	0	0.772448	4.00069	0.377824	0.0858856	11.2366	12.0123	12.6081	0.0389294	0.104577	0.566366	0.868484	1.14544	0.124278	0.733746	0.00325128	0.232282	0.318991	0.052369	0.0193104	0.783661	0.0111671	0.141591	0.0245051	3.91119	0.0479644	0.0958429	0.015052	0.0546246	0.0353655
WNT16	0.0955129	0.043196	0.019997	0.224285	0.00405238	0.0495631	0.0642577	0.0779081	0.0245697	0.040446	0.0172534	0.104614	0.00422421	0	0.0346781	0	0	0.0188813	0.0209098	0	0	0.00547875	0.0249409	0	0.0448839	0	0.00357567	0.0489182	0	0.0440219	0.0087598	0.00412617	0.00288307	0	0.0113137	0.0550449	0.016264	0.0216943	0	0.014203	0.12953	0	0	0.0482627	0.014836	0	0	0.0198001	0.00341845
HECW1	0.000972697	0.00252945	0.0240886	0.00760366	0.000949191	0.00232184	0.00410485	0.000829475	0	0	0.000808254	0.00326717	0.000989439	0.00669866	0.0104434	0.00337537	0.000939271	0.0103193	0	0	0.00260165	0.00256658	0.00333824	0.0108338	0.00242612	0.00296828	0.00083753	0	0.00153582	0.00396587	0	0.00289942	0.117503	0	0	0.00678589	0.000952382	0.00406518	0.00699527	0	0.12591	0.000630637	0.000951112	0.000807471	0.000868762	0.00229761	0	0.00556535	0.0120106
MAD1L1	0.847767	0.714588	3.8477	1.88771	1.6964	0.755954	0.773098	2.86683	3.30641	3.35109	4.0793	1.75271	2.28773	1.43833	1.42518	3.23603	1.78782	2.37328	1.94053	0.957127	1.65936	1.57486	1.82428	0.985139	2.23442	7.94847	1.29883	2.05027	1.06008	1.73859	5.46763	1.64402	1.50322	2.36888	1.87605	1.79333	1.70974	1.05885	1.79226	2.46845	1.99387	1.99766	2.37443	1.52886	0.873805	1.24908	1.78349	1.92907	0.466848
LASP1	28.7542	30.9823	13.1156	24.8267	29.1964	24.9569	23.6468	20.3477	23.0189	13.9544	30.7647	15.6134	13.4656	17.1308	19.1309	17.3045	7.05691	16.1686	42.4155	13.7984	7.0752	19.4149	14.5366	28.1566	16.2265	11.4874	41.7352	21.6039	9.65057	13.1129	31.8375	19.785	14.4227	8.83594	17.4398	14.6375	26.12	13.3758	20.9271	17.0198	26.1479	20.7769	22.8773	9.20598	12.4405	11.9738	12.5579	18.9078	3.33739
SNX11	3.53867	4.20451	5.58376	8.593	5.98782	4.58353	3.77373	5.85068	4.38281	4.82613	7.85659	2.3436	4.16004	3.48193	3.68156	2.82237	4.01878	6.99838	4.15723	3.64786	1.13449	5.21812	6.5056	3.44764	2.95025	6.4026	3.93645	5.66414	3.46423	2.8	4.82183	2.22563	3.28781	2.00374	6.21871	5.28976	5.73501	5.03022	3.34915	2.92007	3.66216	3.70611	3.20681	1.60355	3.06683	1.97541	3.09777	3.06172	1.02318
TMEM176A	0.284579	0.446048	2.68439	1.69545	0.228248	0.353605	0.0383863	12.8785	1.21377	6.25787	51.7574	0.464839	0.610678	5.76756	0.241828	2.86449	2.95504	0.605591	19.5111	5.75816	9.26595	6.76578	2.41489	1.06878	5.79833	1.72197	7.43492	0.943156	0.34469	14.0696	1.879	13.2277	0.235461	1.43711	4.55626	0.00815887	0.145043	4.73698	1.40177	3.85321	0.389103	0.750651	0.891969	50.429	0.188017	0.328428	6.00409	2.14868	10.2433
M6PR	1.47455	9.51252	25.6763	11.8196	23.2404	11.5746	13.2432	26.9607	16.8416	33.8116	14.9891	12.3948	13.334	14.0735	7.75795	22.8356	11.8145	17.205	12.2459	12.7323	15.5735	21.3619	13.3651	25.8271	10.5872	23.6005	15.8771	13.0291	11.0023	15.0239	22.7819	16.8939	15.8729	9.90293	5.15722	13.5103	10.1692	11.302	15.2439	22.5521	8.45569	23.6183	17.3463	7.52337	11.7922	16.013	23.3723	9.07852	3.14038
KLHL13	0.318336	0.196859	0.261716	0.00689708	0.297384	0.00231669	0.0682623	1.46988	0.00143555	2.73612	0.0580651	0.751411	0.0315918	2.15218	0.041681	1.07098	0.095593	7.02069	0.0122171	0.414978	0.041534	0.208712	1.61379	0.0149673	0.0597114	0.137719	0.493046	0.582187	0.208407	0.13454	0.671501	0.304728	0.0256045	0.415332	0.0493572	0.368333	0.0608172	0.245397	0.0418785	0.429306	0.326942	0.10697	0.223964	0.174026	0.126558	0.276629	0.00272027	0.286905	0.00479357
CYP26B1	0	0.054631	0.00385382	0.0199059	0.0109336	0	0.0157611	0.014332	0.0870069	0	0.0139653	0.016465	0.00569863	0.0353656	0.00334158	0	0	0.0275942	0.00352602	0	0	0	0.00720992	0	0.130416	0.00213696	0.0144711	0	0.00221136	0	0	0.00556636	0.00194469	0	0	0.0039083	0.013713	0	0	0	0.00873703	0	0	0	0	0	0	0.00534223	0
ICA1	0.0499655	1.16579	0.71226	2.37704	4.53721	0.712296	0.675526	0.302994	2.28696	0.113059	0.477462	4.4521	6.05953	8.35709	2.23193	0.341956	2.10685	8.48554	0.503171	0.838293	1.08646	3.52672	0.46204	0.164099	1.33395	0.383304	0.0979951	7.90811	0.339673	3.18028	0.0351325	2.37473	0.435539	2.54039	0.768861	5.95293	0.763726	1.87648	2.11358	3.23424	1.45026	3.02529	3.4634	0.36639	0.649565	0.118024	0	3.99175	0.066266
DBNDD1	0.662234	0.0789958	0.0710503	0.237465	0.27865	0.242915	0.752083	0.279772	0.0629055	0.0026897	0.504842	0.181112	0.055621	0.198742	0.112341	0.0711545	0.120269	0.464999	0.0955983	0.0204369	0.0135418	0.104202	0.0182446	0.226429	0.0656661	0.108923	0.510049	0.289026	0.69548	0.0445881	0.13777	0.0392384	0.31424	0.0274093	0.455186	0.673924	0.392611	0.269784	0	0.342857	0.165816	1.19943	0.273273	0.0655658	0.0596899	0.375519	0.0255432	0.550393	0.0400101
ALS2	0.205464	0.441217	0.0698356	0.597556	0.777523	0.395831	0.578616	0.748095	0.511796	0.240652	0.10889	1.90023	0.394138	0.559858	0.412052	0.539649	0.394853	0.889742	0.0972434	0.506108	0.919881	0.738507	0.223479	0.0568294	0.28011	0.0950362	0.41651	2.7124	0.417009	0.320245	0.0865959	0.54413	0.314773	0.251283	0.0429742	0.853544	0.993982	0.941517	0.138527	0.162768	0.257357	0.227348	0.249153	0.363285	0.638309	0.230562	0.10146	1.41894	0.0795727
CASP10	10.5722	2.38287	1.32589	4.05196	5.23775	5.85553	5.53575	3.07074	4.00925	2.00736	1.64763	4.83296	2.23523	4.80622	2.95201	3.26508	2.00104	5.27865	4.61389	3.24373	1.70088	2.91675	2.34249	1.45373	1.84774	0.812964	2.25229	3.22406	2.04389	2.01492	0.831623	3.17465	1.6559	1.90824	1.7049	3.37657	4.98576	3.33829	6.5674	1.62254	3.68912	1.56261	4.24483	1.63713	4.74762	1.82448	0.463553	5.22409	0.890448
CFLAR	2.78049	6.60017	2.08779	8.94981	6.1392	5.3632	4.61195	5.3541	3.89641	3.8816	2.94729	5.99583	5.01632	6.51845	3.78315	3.77178	2.19291	7.68916	6.28435	3.34372	3.36014	4.08561	3.89378	2.29593	4.37827	2.16954	6.08471	4.41227	2.13892	3.20749	1.14925	4.68779	2.59561	2.05121	2.61542	6.16596	4.83258	4.46636	4.91721	2.33463	6.41287	3.06158	4.85326	2.53495	3.00959	2.54869	1.32762	4.24142	1.63957
TFPI	13.617	1.85207	0.0684557	0.32481	7.0437	10.4213	4.4404	1.46433	3.30925	0.604478	0.0644205	8.72063	0.512012	6.30991	4.39379	2.14018	2.96882	6.27649	1.43328	5.52623	6.77583	5.74614	0.180689	3.12878	0.771554	0.128001	0.0428421	8.5359	1.24785	2.04659	0.0585802	2.20171	3.4134	2.18654	0.00840659	9.20831	4.07411	13.745	2.57033	2.6555	4.78944	1.56118	5.79526	1.29196	10.3358	2.94005	1.54216	0.260409	1.65929
NDUFAF7	3.89447	1.76191	0.937283	5.33466	3.37286	2.82695	3.81236	2.83032	2.43266	2.16953	1.2463	3.17673	3.54231	2.67603	2.97179	1.64258	1.08625	3.16498	1.11226	1.6873	0.87052	3.10779	3.18532	0.327618	1.97236	0.674088	1.20833	1.52392	1.08151	1.31085	0.493371	2.58585	1.4872	1.22506	0.546183	4.28129	2.33732	2.61441	1.35499	1.18933	2.62286	1.07833	0.729664	1.06326	2.63279	1.25987	0.499475	1.82678	0.941279
RBM5	6.84728	10.9637	3.63717	24.8907	15.0392	11.3197	11.0551	10.1135	10.9178	1.16341	4.80883	13.2316	7.46969	9.55209	12.042	6.36484	7.49282	20.0698	5.93073	7.43695	3.23674	8.35513	6.51716	3.21243	6.94634	1.56354	9.04763	9.52385	6.20123	5.68066	1.67709	6.98423	6.38289	4.20887	2.47684	16.6872	18.5341	16.3936	4.13888	3.76585	22.4557	4.10589	3.8621	3.22342	9.99519	5.3769	1.216	24.3085	2.67068
MTMR7	0.817811	0.646144	0.0820991	1.19293	0.918328	0.649151	0.613733	0.323671	0.406592	0.0658278	0.130058	1.26667	0.330367	0.759019	0.469133	0.359829	0.192704	0.852492	0.204414	0.389023	0.143034	0.584645	0.25851	0.0502871	0.131757	0.0940339	0.21563	0.354568	0.0710503	0.175493	0.0268256	0.305203	0.353159	0.110962	0.0533026	0.832598	0.712612	0.799273	0.147738	0.211896	1.00082	0.172511	0.122436	0.128308	0.450837	0.0754831	0.0191931	0.602619	0.159444
SLC7A2	0	0.0646547	0.0224114	0.00487411	0.0167324	0.00613943	0	0.353854	0.0317028	0.0167003	0.00854878	5.17769	0.0104652	0.0373934	0.0634115	0.0044626	0	0.00519743	0.015109	0	0.0504483	0.0452439	0.0838567	0	0.0869611	0.00654063	0.00295281	0.0217522	0	0	0.0289356	0.189112	4.68315	0	0	0.00358866	0.0554026	0.130782	0.0123313	0	0.0267416	0.00889353	0.00502988	0.00284683	0.00459439	0.00945056	0	0.00654043	0
ARF5	21.561	21.7765	61.4791	16.4939	40.2462	19.5547	23.6849	32.7571	32.7868	47.1575	54.0995	28.6951	27.5379	27.9355	15.4522	45.2639	32.3955	27.6681	36.6023	30.4242	39.5781	26.9856	32.907	71.9876	26.892	61.4778	29.9353	36.7121	48.3441	46.1738	68.7696	21.947	16.9799	33.3633	27.6134	28.2337	28.7172	35.1297	27.5746	56.714	31.6336	53.6665	46.5878	44.287	22.4081	42.0346	55.4569	19.1935	21.9672
SARM1	0.0805582	0.388822	0.581877	0.737288	0.681299	0.206861	0.618111	0.25501	0.138112	0.0724085	0.204874	0.851728	0.202379	0.316616	0.142697	0.094241	0.108434	2.40298	0.188985	0.0264594	0.0130586	0.273755	0.10996	0.0167319	0.365327	0.104292	0.308984	0.103965	0.0809425	0.0218968	0.127447	0.107937	0.161005	0.284767	0.212823	0.395957	0.611885	0.0752419	0.0680291	0.00556608	0.144672	0.0799262	0.082351	0.00405299	0.195138	0.0730393	0.00513165	0.0966069	0.0190904
POLDIP2	7.50322	10.9506	29.073	14.8708	19.7315	9.69433	12.2043	21.7321	30.873	22.6544	21.328	14.7881	16.5919	14.8235	12.191	22.7648	15.3977	21.7815	15.0047	9.49461	17.4481	18.174	19.448	16.7192	15.2621	37.5481	16.8683	20.4704	14.2717	14.4309	33.2449	16.6355	28.6645	17.7201	6.78166	19.3727	20.5533	14.7508	13.1478	22.4674	11.0367	17.77	24.239	11.8126	11.4306	17.9032	14.7554	12.6786	5.34071
PLXND1	4.04211	2.46002	13.5284	7.97044	11.4873	9.23553	7.45363	6.14402	15.0666	3.83639	7.11349	10.0362	11.8171	2.40926	7.90477	36.5355	11.0399	2.85884	6.4379	11.5602	18.99	13.1496	9.61204	12.8427	11.9745	6.70953	16.5838	25.9871	9.73227	13.3972	3.93563	11.9374	21.3168	8.23939	0.551261	12.9944	22.4366	17.4207	7.29665	16.389	13.6586	9.53825	3.85672	7.91309	12.4305	10.9493	8.47917	27.1697	4.20885
AK2	1.8068	2.69715	23.01	2.05459	9.03969	2.56485	3.1161	14.9129	6.01779	32.8609	14.5325	16.3865	17.1155	5.4779	2.37383	12.1303	3.00939	9.2352	7.39754	3.88548	7.11395	9.56745	6.50654	2.97654	31.1419	27.9936	15.1401	6.87804	1.87222	6.00359	20.2491	9.84795	6.6151	19.6788	8.75658	6.45768	6.86944	2.64113	6.08168	6.99832	3.9006	11.2768	7.2541	4.78024	3.85763	6.08188	5.37601	4.53233	1.67165
CD38	6.10418	6.7571	8.19429	2.61145	12.494	1.55947	0.889813	6.65508	7.0348	14.0405	2.37185	0.992626	4.04365	1.77199	3.49244	54.0136	10.3572	6.2734	3.15519	7.34237	39.629	8.65315	4.63353	3.55824	16.8473	7.21303	1.46887	10.7454	3.45665	9.37812	3.80282	7.43214	1.31336	4.97365	2.68016	6.47739	8.65924	11.8551	6.1964	11.2454	15.6086	6.44772	7.03181	19.2026	3.51693	9.76188	4.16923	2.92366	2.16745
FKBP4	0.729839	2.02421	12.5444	1.69403	1.43978	2.54113	1.27409	3.22158	15.3852	2.08741	3.23078	4.41788	7.51214	2.18765	2.8093	20.4683	5.73694	6.05979	2.90817	2.28822	4.49635	4.16673	3.06113	2.70362	2.3595	6.16078	0.89742	15.6269	2.06845	7.58482	2.68586	11.1932	4.48554	11.3634	2.97065	5.17954	10.6213	2.444	6.06294	11.9361	7.23475	7.03476	52.8096	2.59999	8.18804	6.38938	4.37087	12.0668	2.53499
KDM1A	3.19391	2.70058	1.60231	5.32637	3.94608	4.1845	3.64693	5.18866	7.95719	1.86784	2.07252	8.20001	4.00581	5.63046	4.23815	3.53891	2.79131	7.7306	1.88268	3.08415	1.77923	3.81952	4.1086	1.9525	1.82031	1.20985	2.0253	6.0074	2.34162	2.27693	1.95736	3.44247	5.06079	3.63826	1.74044	6.63916	7.99111	5.39897	2.36317	2.55509	8.28035	1.90625	4.0235	1.36437	3.97969	2.35055	0.847936	8.1214	0.806773
RBM6	4.74288	4.30277	7.93824	9.06235	7.39362	5.34593	5.06521	7.70265	5.97978	2.85279	2.96891	15.505	6.67574	5.70596	5.49853	6.67291	2.593	8.30691	2.70464	3.93264	2.5166	5.16708	6.11355	1.55921	6.39968	2.01318	4.52032	4.26235	2.57294	3.90084	5.77011	6.08349	4.06376	7.19779	2.00518	7.12805	8.50398	5.34546	2.59256	5.95121	9.8586	2.67767	2.87264	2.3941	4.78675	3.52968	1.69162	9.2811	1.65556
CAMKK1	0.395713	1.01955	1.31968	1.88165	1.93609	1.01204	0.379647	0.55982	1.66962	0.234119	1.75165	0.419571	0.54721	0.73466	1.76862	1.73861	0.575813	1.94014	1.81803	0.742905	0.599925	1.30758	0.840185	1.328	0.779285	1.08652	1.6361	0.783233	0.290806	0.239408	0.969351	0.530885	1.37996	0.592333	2.33667	1.19712	0.640986	0.748781	0.913088	0.295211	3.00892	0.832328	0.436858	0.38602	0.557019	0.31875	0.258114	0.838169	0.276206
RECQL	0.261837	1.76753	1.03137	4.05282	5.41819	3.86563	2.48744	4.49931	6.98448	2.16909	1.60347	3.94861	2.16358	3.19469	3.97081	1.70519	0.574949	3.91939	0.42893	1.56312	0.917782	4.36537	3.18206	0.331887	2.53776	0.61842	3.12853	3.11687	0.243522	0.833574	0.412348	4.6544	2.18886	0.277398	0.0260584	2.80256	3.59267	1.91501	2.1442	0.924143	1.9131	0.479045	0.42788	0.580619	2.57886	0.821822	0.467477	1.95302	0.138772
VPS50	0.351661	0.405615	0.279954	0.702356	1.1305	0.416324	0.608373	0.93592	0.885095	0.877603	0.184987	1.47172	0.902938	4.22183	0.581907	0.355511	0.145141	1.31737	0.39269	0.220471	0.257901	0.796011	0.484212	0.0911154	0.61186	0.0843789	0.223432	0.623169	0.0649279	0.235881	0.0912288	1.19899	0.429219	0.285129	0.133923	1.13466	1.01629	0.431129	0.592737	0.184289	0.634686	0.131465	0.115081	0.231893	0.491391	0.226645	0.0536544	0.742349	0.100384
HSPB6	0	0.429354	2.77458	0.134095	0.912999	0.0750692	0.143777	3.09082	0.16281	1.41316	19.2268	0.0264084	0.159952	1.3446	1.05048	0.266009	4.15287	1.42989	0.356291	0.0470169	1.51409	0.0414911	20.7566	0.0471524	8.6154	34.909	2.73496	2.34388	0.0868974	0.224392	6.81631	0.242171	0.294755	0.314162	3.51288	0.04388	0.0230942	2.76834	1.00363	0.466094	0.232973	0.0560714	0.153756	0.26107	0.203643	0.532381	0.572954	0.344881	0.388323
ARHGAP33	2.62329	6.39958	15.6971	6.89288	7.02589	2.31589	5.35762	6.59243	15.3397	1.58574	6.01265	18.1225	13.6777	15.2559	7.31643	8.73649	5.60128	11.3493	6.87037	5.13349	4.17679	9.75386	9.22409	3.56337	12.7947	20.188	13.8166	5.39857	5.39719	6.62333	7.148	6.6571	6.7071	10.6257	12.7961	13.4975	14.6617	7.36912	3.36822	4.82386	14.7613	4.09657	13.2185	5.14046	4.54328	7.43618	2.15236	10.1389	1.63973
NDUFAB1	20.1917	14.2768	44.3025	27.0866	16.8584	9.86529	11.0116	26.0295	36.8016	28.0266	33.4107	13.0143	18.0988	16.5928	13.5167	32.6865	33.7365	16.1834	17.856	14.5895	20.3207	17.0624	15.7616	37.292	21.7888	44.703	11.1508	17.5506	26.828	24.0693	23.919	18.4008	21.7265	33.5547	18.0585	14.3736	20.9531	16.0467	19.4344	41.1476	26.8747	33.3123	43.5627	14.4649	8.62606	23.8957	19.6092	7.58999	10.264
PDK4	0.059659	0.438272	0.147744	1.02175	0.241602	0.0142407	0.00839217	2.24612	0.432392	1.25719	1.12035	0.00500968	0.0910289	0.537533	0.661885	0.0439925	0.0230436	1.91685	0.337944	0.443727	0.117017	0.796927	10.437	0	0.530729	0.175228	0.205475	0.00540591	0.00235493	0.0535131	0.273713	0.862486	0.0103547	0.0384495	0.108357	0.00416203	0.143112	0.0810329	6.6797	0.180238	0.0418691	0.0135377	0.557101	0.0173338	0.023978	0.0164407	0	0.0199117	0.127686
SLC22A16	0.853446	2.04342	7.33153	1.48173	2.88441	0.985468	0.805236	2.18927	1.41887	1.91986	1.34338	1.48284	3.1514	2.06665	1.26231	10.4136	2.84086	1.08577	1.10925	3.80182	6.42742	2.27481	0.821544	2.22926	1.09607	2.73936	1.19787	4.78463	2.21849	4.12468	2.93092	3.09894	2.03766	5.87152	2.50472	1.70632	2.94506	4.13951	2.83181	5.557	2.39149	3.85526	4.03345	2.73599	2.56873	3.1113	1.94478	2.72273	1.46791
ZMYND10	0.243972	0.103706	1.58794	1.10361	0.196871	0.380777	0.151797	1.09226	0.336577	0.473577	0.881081	1.47741	0.515433	0.19925	0.402989	0.451797	0.244649	0.735958	0.620128	0.27005	0.188235	0.145463	1.30425	0.623056	2.18833	2.25141	0.541333	0.165804	0.277798	0.420844	1.92989	0.368279	0.0912044	0.761995	0.575203	0.0981945	0.280221	0.352949	0.569387	0.288838	0.351223	0.197721	0.495467	0.268742	0.398093	0.280755	0.276157	0.68453	0.413253
ABCB5	0	0.00400727	0.00106006	0.012046	0.00902249	0	0	0	0.0136759	0.00136442	0.0166461	0	0.00313502	0.240546	0.00367665	0	0.00148803	2.00617	0.073712	0	0	0.0203304	0.00132215	0.00132025	0.00128119	0	0	0.00139634	0.0024331	0	0	0.00306226	0.00320953	0.0019863	0.00139942	0.137606	0.0015088	0.00644023	0.0470994	0	0.00961311	0	0	0	0.00137633	0	0	0.00146948	0
ARX	0.00870554	0.0169788	0.0179659	0.00309327	0.00424758	0	0.006123	0.0296949	0	0	0.0072338	0.0109653	0.00442769	0.00499603	0.0207706	0.00377615	0	0.0230892	0	0	0	0.00574266	0	0	0.00361892	0	0	0	0	0	0.00918176	0.00432493	0.00604389	0	0	0	0.00426186	0.00454787	0	0	0.00678845	0	0.123429	0	0	0.0376995	0	0	0
SLC25A13	0.339777	3.47729	2.05085	3.02994	4.92714	2.75583	3.14529	6.22489	7.5494	3.00521	2.35279	5.55294	4.41136	6.10144	2.78942	4.61483	2.15558	10.8085	3.22852	4.14025	3.4039	4.1212	6.6643	1.4837	3.56001	2.17964	3.41006	4.99234	1.25468	2.30293	1.99219	5.16932	3.8732	2.41587	1.84806	6.00503	5.19411	4.26389	4.54224	2.11591	2.70651	2.37108	2.46498	0.991762	3.17829	2.07407	2.48326	4.83924	0.809018
ST7	0.328167	1.22336	1.07445	1.98376	2.65918	1.97074	1.19205	2.64437	7.14429	2.92036	2.72169	0.198827	0.255643	6.79425	2.56697	0.198205	2.6374	4.97202	2.32431	3.03374	4.37389	6.38333	3.2647	4.02699	3.5141	7.20334	2.04233	1.14993	3.99927	2.44735	3.65834	3.78486	2.06779	0.157955	0.307451	5.42503	0.723971	0.412319	4.77612	2.12163	3.54372	1.8812	4.95746	2.27766	2.16672	2.6542	1.67078	0.204004	0.972848
CDC27	7.16658	8.28513	1.56589	17.3381	10.7246	11.4953	9.88277	6.13846	21.7397	2.76821	3.47595	4.63353	6.27363	9.11708	9.374	2.11261	1.98901	9.40894	7.8486	5.34372	1.25557	10.9762	5.01211	1.20146	5.14088	1.24107	7.78521	3.91649	2.12479	1.71365	0.77723	8.51014	4.36869	1.1803	2.55062	14.381	10.3464	3.80616	14.2544	1.5557	14.7547	1.99222	2.78321	1.30263	5.80473	1.9737	0.303418	5.09899	1.09387
SLC4A1	7.33664	50.6229	2.03588	33.3537	42.9535	1.02273	1.70394	0.351837	128.078	1.79612	17.3088	0.186554	3.50009	1.4905	9.64832	0.0688328	18.406	5.97245	385.683	3.58826	0.367845	55.3559	0.544606	0.0453189	5.89302	0.248178	4.68205	0.0527237	0.649355	0.549949	0.474209	18.1113	10.8683	2.48521	4.60189	119.24	103.074	1.36508	97.0797	4.08256	25.8002	1.1763	1.7301	0.548883	0.959048	1.25153	0.0148259	1.56872	0.505096
CALCR	0	0	0	0.00228149	0.00313287	0.00383169	0	0	0	0	0.00533539	0	0.00653142	0.0184245	0	0	0.00310013	0.00243283	0	0.00239984	0	0.00211779	0.00275452	0	0.00533837	0	0	0.0029091	0	0	0	0.00956974	0	0	0.00291552	0	0	0	0	0	0	0	0	0.00266511	0	0	0	0	0
HCCS	4.73223	4.43796	4.29802	7.67143	5.8429	4.77106	6.08712	4.9037	10.6705	7.5041	5.84062	3.81829	3.58966	4.23635	4.27195	2.80548	3.01661	3.1257	10.5447	5.17202	3.40929	6.40738	6.47247	2.90448	3.61214	4.54145	4.51298	3.14001	8.09296	3.15123	3.0752	4.36856	3.30145	1.78965	3.30456	5.37583	4.6164	4.52727	6.80232	2.16326	5.68405	4.34333	5.19289	2.63173	3.4412	4.63245	3.00785	2.95693	1.35723
DVL2	2.59067	2.28539	6.56084	4.61981	5.82922	2.03092	4.88053	4.73776	8.77727	3.88395	2.57604	7.13594	4.40765	11.8619	2.70765	6.61869	2.30732	9.40468	4.51171	3.06192	2.39377	5.56879	3.77891	3.12967	3.5157	6.21105	25.3445	5.59982	3.06484	2.81463	6.9156	3.3562	4.52213	5.94969	1.61241	4.91022	5.94858	3.93642	3.19221	3.68823	5.24409	2.57642	7.03911	2.07871	4.22272	2.09797	2.6239	4.41135	0.765384
PRSS22	0.0113713	0.00739261	0	0.096971	0.0166447	0.0610724	0.0159958	0.00484846	0.00420488	0	0.00944884	0.00477433	0.011567	0.0130517	0.0678268	0	0	0.0215424	0.0930416	0	0	0.0112517	0.00487819	0.0681969	0.0236353	0.00433756	0.0195822	0	0.0179544	0	0.00599665	0.00564925	0.00394729	0.00732863	0	0.031732	0.0278344	0	0	0	0.00886713	0	0.0166784	0.00471984	0.00507811	0	0	0.0975921	0.0046803
UPF1	5.78198	9.79772	6.62262	20.6087	10.4112	8.15003	6.8813	9.36105	11.4767	3.56138	5.82398	6.78433	6.85291	8.03016	7.38992	4.14505	3.17867	11.3809	10.2876	5.10921	2.48657	8.19978	7.68208	5.02284	8.61399	9.24069	8.54801	6.49283	5.61439	3.82784	6.13496	6.09688	3.58609	5.32724	12.4271	12.9119	11.019	6.33848	5.75346	2.80108	13.1106	3.7333	6.35246	2.21026	4.01328	3.20184	2.98019	12.6361	1.2937
SKAP2	0.0505672	1.4136	10.4862	1.0565	5.71664	1.41526	3.73445	3.11553	3.77155	14.258	2.65976	6.73239	12.2447	1.41618	2.36471	11.3641	1.99713	15.6016	2.35837	6.01011	7.0601	7.08334	1.45126	1.87592	14.5507	2.79109	4.44546	11.4002	0.928161	5.77695	1.11467	15.367	12.4084	0.769122	1.8208	6.31644	12.9174	5.65584	6.02539	10.6766	4.86191	6.82248	6.70475	4.60285	7.28269	6.21909	2.05157	6.79428	2.66822
SLC25A5	151.096	74.3834	289.263	192.178	159.846	105.47	147.975	253.363	237.918	260.397	201.032	126.768	210.302	208.923	163.561	206.277	181.037	113.725	136.389	257.213	229.065	271.96	251.775	326.365	126.31	193.894	190.939	236.419	148.311	208.555	202.406	119.669	220.505	158.131	158.478	138.929	243.921	180.518	225.322	252.462	146.833	302.044	215.069	150.409	190.313	245.17	230.22	170.152	92.6997
MCUB	1.52131	3.27196	0.907514	6.297	5.66286	2.2389	0.793789	8.98037	10.8732	16.4239	6.73247	3.94768	0.667091	2.4901	6.66355	7.31668	1.77462	3.40069	3.88283	3.78495	4.00103	2.81947	7.12825	10.3096	5.0593	4.24974	9.89489	4.12171	0.903021	3.58792	2.72247	5.87962	4.61649	2.24598	0.522844	1.85133	0.95196	4.03947	8.1541	5.71602	8.59246	3.10729	2.11016	2.36437	1.21573	4.66223	2.09994	5.79195	0.313863
HOXA11	0.0050785	0.0462225	0.632334	3.11458	0.297347	0	1.81455	0.866147	0	0.436171	16.6941	7.99171	7.53191	0.0757772	0	0	0	31.2683	1.61738	0.117683	0	0.00335007	0.0130719	0	0.426452	0.0736134	0.083083	0	0	0	4.47252	0.010092	0	18.2243	53.9739	0	0.129283	0.00530613	0	0.00578974	0.0158406	0.174507	0.0794529	0	0.00453586	0	0.0213514	0	0.00418053
POLR2J	35.8465	31.505	106.448	38.5504	28.1479	18.9744	27.5729	32.6284	43.5961	62.7226	130.324	24.4768	42.32	39.7492	28.7849	65.0569	85.7962	28.1505	80.541	48.6386	80.4527	37.5402	28.3231	125.797	35.9608	212.046	51.3672	32.403	74.8599	83.5986	114.627	30.0834	37.9326	94.4056	77.5081	27.7629	43.5961	39.0855	34.1099	116.581	35.3749	124.119	122.678	101.677	25.5819	75.504	94.4917	22.5404	43.9764
DHX33	0.501066	1.09598	1.66063	2.07325	1.80274	0.969694	0.681788	2.2822	2.80352	0.978525	0.80742	2.95904	1.74819	3.56087	0.994384	3.54251	1.77034	3.58408	0.663161	0.908375	0.966523	1.16304	1.09486	0.858584	1.40939	0.855625	0.963677	3.09761	0.91869	1.4587	1.30143	1.92165	3.24949	2.66493	0.969608	3.95135	4.4498	2.45861	0.930337	2.15683	3.28646	1.02771	1.62094	0.219639	1.04562	1.78457	0.574233	4.15073	0.292968
MEOX1	0	0.0131817	0.0104611	0.0432272	0.00989302	0	0.014261	0.0345811	0.00374886	0.197481	0.0716048	0.00851309	0	0	0	0	0	0.00768243	0	0	0	0.0100314	0	0.00868583	0	0	0.0349169	0.022966	0.00800359	0	0	0.00503658	0.0070384	0.00653383	0.00460335	0.0141453	0.00496314	0	0.0546816	0.00577891	0.0395274	0.00657286	0	0.00420797	0	0	0	0.0290027	0.00417271
THSD7A	0	0.00484397	0.0512559	0.000882497	0.00121182	0.148213	0.00174686	0.00423591	0.238786	0	0.00825508	0.00312836	0.0101056	0.0299322	0.00592576	3.74153	0.039572	0.0112924	0	2.07655	0.918944	0.00163835	0.0149166	0	0.0206492	0.0142108	0.0203159	0.0618893	0.0431365	0.253158	0	0.111049	0.32934	0.0672287	0.108264	0	0.00729534	3.9755	0.0122798	0.147237	0.0987724	0.000805123	0	0.284524	1.06921	0.0263999	0.294115	0.0011842	0
LIG3	1.16833	2.00133	1.48093	3.22102	2.75694	1.52858	2.99137	1.77579	1.87419	1.21773	1.0555	4.58686	1.89702	2.88578	1.88133	2.46827	0.867442	4.41557	1.80001	1.61552	1.02852	2.58654	1.37471	0.610308	2.30785	1.1951	1.76408	1.2881	1.19524	1.13433	1.77855	1.95634	1.07372	1.97724	0.65931	3.00154	3.99553	0.975899	1.00588	1.72363	3.33941	1.39233	1.38588	0.834684	1.46952	1.43942	0.886395	2.60194	0.411683
RPAP3	1.95337	1.40992	1.84743	3.75216	3.85437	1.41212	3.41068	3.10249	3.76057	4.16798	1.25262	4.51876	2.68283	2.89634	2.43002	2.49465	1.74435	3.65739	1.19596	2.19498	1.8319	3.99602	1.44555	0.916013	2.60774	1.68931	1.73865	2.74112	0.978073	1.47303	0.96999	4.54633	3.24701	1.28995	0.448658	2.99945	3.24468	2.41417	2.3436	1.53662	4.25155	1.47177	1.89764	1.20723	3.04578	1.85919	0.72787	2.75906	0.631929
ACSM3	0.965602	0.607804	2.49807	6.64268	2.88492	1.43464	5.55508	1.18512	1.18798	0.805423	0.940335	39.4505	0.993238	2.03016	4.5926	1.74427	3.2382	3.96906	0.64978	3.22582	0.854455	2.15735	2.14784	0.151541	0.202577	0.508087	0.606083	5.37408	0.309197	1.10235	0.199878	2.3349	5.35675	1.30513	0.0885093	3.36568	9.9633	5.83831	2.97402	0.635808	0.993628	0.568699	0.762399	0.35809	1.18805	0.501645	0.146704	4.22705	0.465033
REXO5	2.6476	1.4876	2.48588	3.45606	2.74128	1.59374	2.78747	3.68609	3.47722	3.8769	1.30685	5.00852	3.33041	6.52429	2.68253	4.7625	3.14244	4.62726	1.67262	2.51393	2.46632	4.50437	6.03687	1.49152	2.28621	1.06149	3.02066	7.0867	7.76204	3.2586	1.3597	3.57089	6.4254	3.20445	1.20069	5.6999	6.00782	5.78746	2.47788	2.71016	2.41165	2.59512	6.92509	7.27514	4.51443	4.12513	1.17828	5.93927	1.03952
CIAPIN1	5.00031	7.25172	9.15893	13.4649	12.4137	7.38336	7.8624	10.0041	14.6974	7.29381	13.5403	8.36071	7.16495	10.9359	7.70975	9.18678	6.59273	12.415	6.96517	9.8536	6.62638	9.34306	11.9115	10.0991	6.30588	17.3589	6.60654	9.51572	8.66375	5.8548	9.50813	5.67695	8.80672	9.48716	7.23715	8.6036	6.60238	8.25527	6.18429	7.70585	15.4904	6.28636	14.6171	2.97683	5.07795	5.5239	5.63187	4.98605	2.0251
SPPL2B	6.97001	7.65867	9.59452	7.93292	16.0296	3.43653	10.0617	10.3451	12.6147	3.0768	4.18397	13.0834	8.56188	8.40477	5.57087	9.20396	4.36644	14.087	4.39726	4.56144	3.89303	8.84129	8.8723	3.63932	11.1949	8.68489	6.91701	8.44475	4.79726	5.1309	13.7873	5.83079	4.65634	9.33978	4.16948	17.5115	11.4504	9.65326	2.5145	5.13011	11.6709	3.99537	8.05872	3.92967	8.4559	4.22638	5.10289	7.8487	2.70561
FAM214B	1.74561	5.87189	4.84864	4.96204	5.09161	6.07509	3.79845	1.62457	6.37633	3.22109	8.27721	2.76025	1.60263	2.39893	1.84654	2.38868	1.25036	6.30624	21.0557	2.1202	0.775314	5.2568	2.24383	7.50334	5.31204	3.44691	5.10411	2.36975	0.825849	3.03239	4.15537	4.55688	2.03854	0.931811	4.40819	4.12362	1.98603	1.45508	8.12517	2.37549	3.08053	1.35782	1.43868	1.25141	4.13035	2.21651	2.60129	1.13542	2.35233
COPZ2	0.196127	0.292788	0.249847	0.0361346	0.276448	0.0346783	0	0.0929159	0.0322329	1.20915	3.94145	0.335482	0.118224	0.0500245	0.0433278	0.0252067	0.0561146	0.264216	0.576061	0.119457	0.10362	0.455212	0.0436266	0.802825	2.66333	0.637291	0.181382	0.0394927	0.0229385	0.231009	0.436695	0.223742	0.0302583	0.543057	0.719035	0.0962843	0.0711224	0.0455372	0.424447	0.173906	0.0113286	0.207218	0.0355138	0	0.05839	0.142985	0.081439	0.0207806	0.173407
PRKAR2B	0.416622	9.95742	2.15496	4.40037	34.3926	0.994482	13.2333	16.3862	45.5427	17.4108	10.4755	1.29523	33.1626	190.67	9.91366	5.23662	1.686	168.517	16.8582	5.39414	1.7438	15.1554	4.5869	1.42505	61.3519	5.34506	5.97514	3.90195	0.097919	2.94087	3.37107	29.748	23.9873	3.92718	4.98785	30.4873	24.796	1.1763	17.0766	2.06666	10.5845	14.918	6.68285	0.744508	2.03096	4.72019	1.14544	14.915	0.243472
MSL3	1.54533	3.9735	2.66858	7.94234	4.1128	3.91698	3.26557	7.31935	4.40952	3.20038	1.87947	5.47919	4.59877	4.49549	2.89504	3.21748	1.80673	7.49036	2.83501	3.99588	1.35551	4.13605	2.53758	1.20642	2.01534	0.807804	3.75309	4.10161	1.04929	3.06158	1.19864	5.51657	2.61719	1.68283	1.99366	4.13923	3.55262	3.57672	5.05212	2.41589	3.19682	1.75669	1.46496	1.37487	3.64053	2.14321	0.771091	3.09658	1.18195
CREBBP	17.0099	18.7762	7.14729	56.8314	20.9834	32.3026	14.991	10.9823	27.117	6.64231	15.003	9.50841	8.85044	12.0107	26.4909	8.87751	9.61594	19.9688	14.7917	12.1371	5.52823	11.3229	12.7168	15.9538	12.7785	12.5072	12.152	10.7992	15.6437	8.69936	11.806	7.44345	10.7059	5.77453	5.48072	19.288	18.1474	8.44289	20.4055	9.65165	41.1095	6.82697	10.6285	3.62373	8.6931	8.24475	6.67099	33.7363	2.57771
TSPOAP1	7.55145	12.3023	1.74058	9.86589	5.91492	4.11644	2.03745	3.58464	8.92509	0.459446	1.68911	4.19142	8.3049	2.27853	5.7771	6.15773	3.37303	2.14194	1.67942	5.8494	2.83521	4.32424	9.74869	2.36256	4.12024	0.57383	6.75931	4.78175	4.98349	5.01646	0.76319	1.92161	3.10263	4.00851	1.88277	14.8098	11.7111	3.43824	1.63157	2.59831	20.5898	0.815597	13.8728	1.58176	3.65025	3.99758	1.43939	9.27792	1.94667
MPO	274.284	131.523	45.9077	100.503	542.97	429.768	7.21703	13.7709	319.691	31.6692	180.253	158.993	818.471	116.455	512.051	2935.61	2449.22	6.55833	43.9065	1307.78	2082.33	866.173	0.0989192	1046.79	618.176	169.416	26.8561	2240.67	852.735	1388.39	6.10022	499.565	853.422	1050.89	283.401	98.725	252.662	2232.16	388.724	1478.89	433.435	37.5685	1262.17	1237.53	1504.31	792.102	1603.68	1406.38	621.618
PON1	0	0.0132661	0	0.0181266	0	0	0	0	0	0	0	0.0642567	0.00518925	0.0702641	0.0304289	0	0	0.0231948	0	0.00381338	0	0	0.00437697	0	0.0127241	0	0	0	0	0	0.0053805	0	0	0	0	0	0	0	0.0137579	0	0.127297	0	0	0	0	0	0	0	0
GCFC2	2.48905	0.532397	0.566765	2.76876	2.13104	1.3802	1.79081	3.27589	3.75871	2.15551	1.15063	1.80045	3.99347	5.44318	1.56015	2.38753	1.56959	4.87807	0.471699	2.25014	1.11952	2.16412	2.78071	1.19914	1.07287	0.59447	2.203	2.84231	1.13042	1.46913	0.656956	2.30792	4.75858	1.2507	0.220856	2.84792	1.56964	2.10797	1.65529	1.71729	2.85623	1.18416	1.13562	0.498537	3.03874	1.69992	0.834668	2.62912	0.667999
WDR54	1.52085	1.66847	8.55273	1.61104	2.70383	1.26492	1.92542	2.50466	2.16517	5.30218	3.45157	5.23604	5.77716	6.48053	1.7576	4.84459	2.92799	5.20053	1.35207	1.30737	4.11862	3.74018	1.58215	3.22492	3.54043	6.93613	0.785704	1.96378	1.9398	3.67009	4.24569	1.66695	4.83385	7.95772	2.84859	2.54639	4.29042	3.17306	1.95249	4.20455	5.06245	5.23824	9.7033	3.14049	2.58509	4.12376	2.87066	1.41401	2.12046
CROT	0.208949	0.151718	0.164272	0.551528	1.00096	0.236427	0.400808	0.93488	0.343179	0.567035	0.142056	3.44536	0.92747	1.95288	0.449974	0.416683	0.196528	1.63273	0.030743	0.0425976	0.0653225	0.538806	0.481948	0.123221	0.245917	0.122143	0.45796	0.226219	0.107115	0.185875	0.0629654	0.577	0.342879	0.416237	0	1.08286	1.40021	0.527356	0.234184	0.281523	0.545938	0.205843	0.214926	0.202741	0.576832	0.192295	0.053241	0.491662	0.100521
ABCB4	0.0526185	0.0798187	0.03861	0.499821	0.078732	0.157001	0.046878	0.254268	0.0272403	0.08852	0.138456	0.0810054	0.0196255	0.0946181	0.525188	0.0121728	0.0355672	0.365507	0.00883147	0.0131109	0.00781875	0.0543792	0.183594	0	0.0379143	0.0588759	0.034735	0.0460901	0.0221549	0.0443374	0.0258986	0.378172	0.0572316	0.0203472	0.0653058	0.397676	0.0343464	0.0861305	0.0646455	0.00399918	0.259864	0.0193316	0.0120052	0.0596967	0.0219315	0.023477	0.0196642	0.015053	0.00577527
KMT2E	31.2063	48.3988	4.59406	62.295	33.1431	54.9971	30.8125	19.0696	43.5118	8.09981	14.4676	22.1027	22.7167	26.8534	28.5868	9.82991	8.84293	30.9724	14.7078	16.0657	7.87454	26.7993	23.8615	8.71316	19.3252	4.99853	35.3271	17.1662	11.4366	6.78165	5.53579	17.6356	17.8571	4.55855	6.73239	65.9555	28.1469	22.5025	24.441	5.93373	96.6677	10.0069	6.63577	5.94273	31.755	15.3097	3.70705	35.7041	7.27148
RHBDD2	23.8991	33.4708	39.8604	56.1786	27.7545	35.5565	22.4815	30.6379	26.3907	34.8444	37.6628	27.2454	12.9629	14.7765	31.4603	15.6359	40.3834	23.6242	27.7425	15.2194	26.6874	22.9294	25.7165	98.8413	17.2623	98.7	29.5779	43.7586	13.6603	31.5401	42.4932	10.887	32.9086	15.6074	30.9227	27.8541	44.9008	33.8527	34.3369	20.4572	24.12	34.2104	22.3705	16.0354	14.6845	46.186	44.2543	39.0254	20.9244
SOX8	0.00303233	0.177423	0.0354616	0.642164	0.00591811	0.0977159	0	0.0620603	0.114373	0.00805466	0.0277166	0.0483799	0.00925358	0.205347	0.151932	0.00263064	0.00878439	0.048255	0.041988	0.376272	0.00270351	0.00400059	0.0052034	0.584545	0.00756329	0	0.0182767	0.0384678	0	0.0420356	0.00319821	0.0421811	0.130524	0	0.00275377	0.0211547	0.020783	0.0348507	0.0245333	0.0898822	0.203353	0.0196598	0.0118602	0	0.132708	0.0931148	0.135987	0.0260246	0.0449308
IBTK	2.89155	2.5489	1.2523	5.22886	7.06177	3.57168	3.41584	5.25108	4.18844	3.29802	1.61989	6.41747	3.596	2.27503	3.35676	2.93063	1.32253	5.35895	1.98432	3.8976	1.51214	5.82996	4.72974	0.819127	4.33117	0.615534	2.40541	6.80248	0.635739	1.44896	0.877206	5.36612	4.6906	1.02997	0.440477	5.00191	4.52986	2.71904	3.31769	1.34696	3.4234	1.28205	1.2632	0.717533	3.90303	1.36235	0.461874	6.37456	0.930352
ZNF195	0.884268	2.36571	0.983308	3.624	2.64291	2.20055	2.12634	2.77544	1.30538	1.09141	0.839605	7.71791	3.43548	3.18034	2.25338	1.46598	1.42611	4.23539	0.351126	1.34017	0.792505	3.16928	2.12413	0.457141	1.40493	0.452976	1.93437	3.10333	1.44462	0.638956	0.53346	1.07526	1.83289	1.31137	0.560232	5.21214	6.41191	3.53356	0.864626	0.856364	2.94227	0.8472	1.10797	0.632216	1.58887	0.873038	0.327651	2.57716	0.324893
MYCBP2	1.62848	2.70907	1.96955	5.74873	5.77998	2.84462	3.03897	6.65661	5.56282	2.16317	1.33024	5.17045	5.24196	7.28306	3.94948	4.5502	1.37803	10.9718	1.26113	3.04968	1.37341	5.00064	3.69178	0.631459	10.0134	1.58668	4.47248	5.71796	0.762071	1.65459	2.24944	4.91127	5.04958	1.30002	0.642227	11.2094	9.58582	3.00778	2.40144	2.19163	10.4102	2.35779	2.42681	1.58533	3.42332	2.02288	0.454766	13.7778	0.456261
FBXL3	9.73681	11.609	0.885519	28.6605	15.0177	18.0453	8.18621	22.5	12.8026	4.94915	5.07759	10.404	5.43641	17.5188	16.1151	2.54423	6.10598	18.9737	2.28833	5.22501	1.64977	6.88037	8.8241	1.459	3.61363	0.897289	17.1799	16.7882	3.37084	3.71137	0.40205	6.90711	12.6766	1.3111	1.95008	16.1072	16.7694	24.3933	10.6902	1.17272	23.4963	3.1868	3.15423	1.78577	11.9984	2.78876	0.158387	11.3692	1.93953
ITGAL	1.50056	5.04563	21.6707	5.73612	12.9816	2.20258	2.64047	31.8451	6.53357	43.9615	13.3423	4.16671	6.55845	2.66549	3.5425	5.05215	1.48482	7.36409	11.7589	5.82002	2.31917	9.05826	15.4672	11.2409	22.5935	13.5717	25.1475	5.62811	2.88674	12.1443	56.5304	14.4522	3.15204	2.37346	29.0799	9.20784	2.68954	3.35961	4.77192	14.093	10.9897	6.31298	4.29967	10.1479	9.85654	11.407	10.1872	2.11494	4.52014
PDK2	0.859701	0.827885	5.51516	1.86628	0.928378	0.561818	1.09084	3.32121	2.64765	3.68313	2.57335	2.09083	1.90273	3.70813	0.697514	3.57002	1.55984	5.75244	2.34526	0.753753	1.88416	2.2292	1.43696	1.40731	1.91152	10.5373	1.20742	2.17313	0.739335	1.70511	7.69543	1.16191	3.20615	2.68571	2.62566	1.46224	1.49671	0.753274	1.64143	2.54487	2.12513	1.68337	4.75303	0.364033	0.621795	1.43963	2.361	2.0696	0.416048
ITGA3	0.0442507	0.032364	0.0722962	0.0284984	0.064772	0.0445613	0.0233426	0.115564	0.108405	0.0367316	0.0252792	0.179985	0.0703318	0.0444413	0.0857821	0.0335901	0.0186944	0.217961	0.139256	0.0103368	0.311918	0.0337512	0.00949162	0.227473	0.178203	0.0791222	0.0476269	0.110267	0.00218339	0.0800608	0.0320865	0.00686993	0.334095	0.140813	0.0100464	0.0588476	0.0203093	0.046234	0.0174034	0.0378359	0.0539156	0.00537926	0.135215	0.00918351	0.0382873	0.0217759	0.0387587	0.923064	0.0307347
ZFX	3.39576	9.58524	1.43522	10.4873	8.68235	6.30126	5.25361	9.13366	7.10374	4.83272	3.39	5.28104	5.57342	8.77818	8.51171	2.14438	3.16464	8.52219	1.53122	1.82529	1.33992	4.7472	4.54657	0.670794	2.87064	0.553825	15.5815	8.86407	0.800458	1.54963	0.41605	3.19073	4.9202	0.75593	1.05427	6.72508	12.0349	8.41857	6.92639	1.12686	8.89827	1.93418	1.19675	1.02722	4.26537	1.4644	0.191281	9.60726	0.822299
LAMP2	14.8921	19.2413	8.54893	17.8278	35.2279	12.4393	28.5113	35.147	12.6393	28.8346	13.8452	37.5942	15.0106	18.9673	9.43303	13.0944	9.34612	22.9141	13.2014	12.0026	13.9814	41.7392	22.5333	6.64003	32.2477	6.18311	34.1889	15.439	4.54021	7.44695	4.74	11.9741	14.854	9.40828	4.55252	18.13	19.5727	20.7988	20.7483	8.51187	12.1072	19.9083	5.42327	8.94879	21.2386	10.3274	4.68427	5.83326	7.93293
ITGA2B	0.207067	2.7697	2.07116	29.3304	2.9241	0.710158	16.4823	2.02151	0.880109	3.69	1.15102	1.02728	3.31199	138.89	1.57014	0.0371661	0.262005	578.464	3.46641	0.0658278	0.649325	7.56127	0.635085	2.0677	1.40693	0.0962352	0.375029	0.858353	0.439681	1.24018	2.17892	3.80504	0.185067	0.220886	14.8706	25.1405	20.8172	0.221321	4.98093	0.697344	0.170747	3.51671	29.1466	6.283	0.78228	2.34436	0.707125	0.989558	0.832674
ASB4	0	0	0	0	0	0	0	0.0025095	0.00870555	0	0	0	0	0.00337769	0	0	0	0.0646702	0.00370438	0	0	0.00194123	0	0	0	0.0179605	0.00253386	0	0.00232323	0	0.00310378	0.00292397	0	0	0	0	0	0.0030747	0.00264544	0	0.0045895	0	0.00575499	0	0	0	0	0	0
GDE1	24.0801	14.8941	6.30612	18.949	23.2301	19.3871	27.5538	19.6551	24.2984	14.6478	14.8138	16.6504	10.534	17.2162	11.3374	8.51251	9.86575	36.0435	39.7254	10.7484	10.177	21.8034	24.0222	12.0045	12.5349	7.90042	12.987	12.8781	8.95308	8.40675	4.45814	8.9673	15.3588	7.52188	14.8049	22.8261	24.1879	14.4976	17.5945	8.48321	17.4363	11.8126	13.6311	5.11343	14.0283	10.1448	5.21839	11.5505	4.5343
REX1BD	4.40693	2.68725	14.4498	3.85755	5.98765	2.44749	3.72177	9.13452	7.60085	11.204	10.5514	8.73149	10.438	8.05342	3.7175	15.9972	10.0718	9.272	5.40064	9.50395	16.3399	7.96258	10.2531	17.2524	11.9078	36.1389	5.54986	10.2127	8.41525	16.7777	22.1459	6.53615	6.74161	18.0157	10.1184	7.48131	8.36207	10.444	5.93159	19.528	6.39006	13.6994	15.8526	10.6079	9.22959	15.3042	10.3459	8.92633	6.90455
CRLF1	0.063958	0.3267	0.157134	0.876563	0.387849	0.452553	0.392008	0.603843	0.665593	0.0808995	0.493493	0.502542	0.576236	0.262178	0.485043	0.285353	0.273509	0.529668	0.172522	0.33125	0.0855335	0.280264	0.391965	0.500997	0.227893	0.327614	0.224215	0.360146	0.320988	0.413506	0.197552	0.444842	0.256905	0.188435	0.522743	0.787214	0.630696	0.491639	0.242301	0.0781235	0.32774	0.0740472	0.241221	0.178244	0.420269	0.258986	0	1.27643	0.0902554
OSBPL7	1.89334	1.39983	5.85678	2.55615	3.7938	1.32925	3.2407	3.00576	2.28189	2.3046	2.52098	6.02006	3.00219	1.88434	2.22423	4.46775	0.884267	4.09637	1.32148	1.96414	1.38279	2.99314	2.9251	1.31998	3.35061	4.43871	2.30152	3.81997	2.58402	2.57486	6.01685	1.64966	1.76551	4.24558	2.4761	3.74677	2.83321	1.64204	0.734208	3.45408	1.91385	2.25448	5.58424	1.68302	2.25287	1.47289	1.82384	3.67587	0.896429
TMEM98	0	0.0373749	0.0629171	0.0297126	0.0306003	0.00311884	0	0	0.0425174	0.00462751	0	0.0351093	0.00265815	3.36227	0.95704	0.020403	0.0302805	6.07532	0.0657891	0	0	0.0275807	0	0.0111943	0.0412795	0.00996794	0.00675013	0	0.010315	0.00213088	0	0.109051	0.00725687	0.218941	0.00237311	0	0.0281446	0.0027303	0.0234912	0	0.0326034	0	4.28504	0	0.00233395	0.0144027	0	0.00747573	0.0150578
YBX2	0	0.159837	0.0100673	0.0977598	0.0714045	0.0593859	0.00823451	0.0174716	1.03686	0.00259154	0.0875553	0.0147467	0.116114	0.0302351	0.199025	0.0152351	0.00282633	0.150822	0.228432	0.0109395	0.0156571	0.162183	0.010045	0.00501531	0.0194676	0.0312612	0.040323	0.0238696	0.0277282	0.00238672	0.00926107	1.16618	0.0264164	0.0528181	0.0372124	0.941325	0.412673	0.0183486	0.460452	0.0400419	0.104989	0	0.0171718	0.0145784	0.0287558	0.00691366	0	0.0167465	0.0168656
KRT33A	0	0.0135257	0	0	0	0	0	0	0	0	0	0	0	0	0	0	0	0	0	0	0	0	0	0	0	0	0	0	0	0	0	0	0	0	0	0	0	0	0	0	0	0	0	0	0	0	0	0	0
MAP3K14	4.00801	4.00488	1.20255	11.2554	5.99974	4.51244	3.72729	3.80125	3.40456	1.21751	4.94595	2.85755	1.65172	1.55906	3.11245	3.35258	0.8752	3.43226	6.80328	2.01642	0.874156	2.92628	3.36085	4.55462	2.17115	2.05063	5.04479	3.05322	4.0364	1.55029	2.97623	2.24305	1.91926	0.755206	1.95021	2.68102	2.51474	3.30065	2.12182	1.69305	9.83489	2.42955	1.95018	1.0998	1.70657	1.84714	0.978604	2.90984	0.779552
ABCC8	0.00497341	0.00387994	0.000342126	0.000706866	0	0.00178074	0.00209881	0.000424111	0.00110345	0.000440355	0.000413261	0.000835254	0	0.000570839	0.000593304	0.00215729	0.00432225	0.00150751	0	0.00408944	0	0	0	0	0.0049619	0.00227653	0.00085646	0	0	0.00243331	0	0.000494159	0.000345283	0	0.00903305	0	0	0	0.000894172	0.00170098	0	0.00064489	0.13811	0	0.002221	0	0.0320613	0.0037941	0.00204701
CACNG3	0.0070707	0	0.00486401	0	0	0.00843892	0	0	0	0	0	0	0.0071924	0	0.00843501	0	0	0.0107161	0.00890057	0.00528541	0	0	0	0	0.00587862	0	0.00608814	0	0.00558205	0	0	0	0.00490889	0	0	0.00986555	0	0	0.00635623	0	0.0110272	0	0	0	0	0	0	0.0269703	0
TMEM132A	0	0.0508803	0.0115368	0.192014	0.0236391	0.0533761	0.00786377	0.0508495	0.0895777	0.018149	0.0619358	0.0344245	0.180072	0.0769968	0.12671	0.011316	0	5.56639	0.229876	0.0139293	0.00166135	0.0196675	0.0719456	0.0878076	0.08366	0.00852962	0.0433209	0.0101311	0.0014711	0.129158	0.0471685	0.0685055	0.00776217	0.00480381	0.0372292	0.0155999	0.014596	0.00973471	0.135685	0.0679805	0.0697473	0.0289951	0.00182207	0.0324848	0.00665725	0.0293439	0.0966234	0.0159926	0.00153393
AP2B1	4.89434	10.1574	10.7123	8.61985	20.3397	10.9114	12.5489	11.5389	50.175	9.43388	8.99884	18.4307	10.0498	24.5569	14.617	21.01	11.0403	46.2843	16.8489	13.8748	15.2256	16.8779	6.78075	6.78175	12.7613	9.32588	10.0413	21.8268	6.9116	10.5025	13.6934	17.9725	19.3587	8.31569	3.95501	27.8851	28.7528	12.8785	14.0565	15.4834	16.2742	11.9785	14.7466	3.9518	15.0279	11.6228	5.77301	23.4127	3.60561
TAC1	0	0	0	0.0112529	0	0	0	0	0	0	0	0.00664836	0	0.0090874	0	0.00686854	0	0	0	0	0	0	0.013586	0	0.00658254	0	0	0	0	0	0	0	0	0	0	0	0	0	0	0	0.0123477	0	0	0	0	0	0	0	0
ZNF263	2.62073	1.42852	1.99214	4.82149	3.35684	4.13341	1.77478	3.66457	5.48737	1.10586	1.5884	3.46455	2.58831	4.27149	3.8234	3.19546	3.43623	6.75189	1.23111	1.79603	0.896489	2.47587	2.01425	2.95448	1.56464	1.79909	2.02141	6.94963	3.21041	2.73431	1.72141	1.74369	4.33849	2.10105	0.899699	4.66973	4.14538	5.6113	3.21035	1.7328	6.1176	1.9544	2.88755	0.815395	2.35393	1.76512	1.45664	5.31314	0.484441
CX3CL1	0.0045485	0.0118282	0.0219027	0	0.00221929	0.00542866	0.00639833	0.00387877	0.0185015	0	0	0.00381946	0.00694019	0.0391551	0.00542615	0.00197298	0	0.0827228	0.00286282	0.00510007	0	0.0180027	0.00195128	0	0.0756329	0.00347005	0	0.00618232	0.00179543	0.00185451	0	0.0112985	0.00473675	0.00293145	0	0.0015866	0.026721	0.00237618	0.0163556	0	0.0070937	0.00147448	0.00444756	0.00188794	0.00203124	0	0	0.00216871	0.00187212
SPATA20	0.027937	3.2659	6.9727	1.73626	8.58254	1.78537	7.2917	7.08208	2.20699	5.87142	8.50266	9.44768	4.46936	1.80733	3.36305	3.6883	3.13914	8.06201	3.85878	7.37936	3.98746	10.7088	6.01637	4.78053	5.5428	3.16403	9.61319	4.04114	5.65015	7.96504	2.70277	2.6648	5.08691	11.4709	5.49388	9.82821	6.65189	5.32039	3.242	4.61818	2.74885	3.04292	6.75228	4.45277	5.4259	5.18722	5.67698	7.82991	2.60287
CACNA1G	0.0053884	0.00175154	0.00926685	0.0258474	0.00920183	0.0514487	0.00378991	0.00919001	0.0278955	0.0107347	0.0302228	0.0237549	0.0178137	0.00927706	0.0449968	0.00467459	0.00260162	0.00714568	0.0474803	0.0120836	0	0.0079976	0.00346738	0.0126955	0.00335996	0.0493297	0.0579953	0.00122065	0	0.00109848	0	0.0107079	0.00187047	0.00694552	0.0269137	0.00469893	0	0.00562992	0.0557051	0.00460728	0.0462198	0.00611364	0.00131721	0	0.00360948	0.00106066	0.0113272	0.00642295	0.0210692
TNFRSF12A	1.43749	11.6645	1.42893	5.27352	4.77376	8.00337	2.61497	11.0004	4.03538	0.593075	19.2366	1.57996	3.39911	7.24756	4.61485	1.00548	3.56107	3.36487	8.9812	1.93529	4.09309	4.62705	3.42883	9.80105	2.21507	0.947375	7.97722	4.88288	2.32316	2.97035	1.35737	2.56494	1.80265	0.407441	2.31697	8.95209	2.96968	9.81358	2.15823	2.11929	5.23492	10.5982	1.08915	1.68063	3.8315	3.47845	3.93413	6.94721	1.87719
DLX6	0	0.0204632	0.0135331	0.00559214	0.00383947	0	0.0442776	0.0234865	0.0058197	0.0557397	0	0.00660784	0.0280159	0.013548	0	0	0.00379934	0.187837	0	0	0	0	0.0607643	0	0.00654241	0.00300167	0.0745316	0	0.0776545	0	0.0124493	0	0	0.0304293	0.0035731	0.00823466	0.0115571	0.0123327	0	0.00897116	0.0122724	0.0280601	0	0.00326621	0	0	0	0.00375197	0.00323885
MAP3K9	0.00875474	0.60473	0.0632361	0.96589	0.244548	0.364403	0.143164	0.20344	0.123019	0.0542613	0.168227	0.0321629	0.043414	0.208507	0.323764	0.000949374	0.0464964	0.80191	0.136378	0.0139065	0.0117081	0.038982	0.132389	0.0290652	0.181059	0.0676247	0.507884	0.15271	0.0362856	0.0312329	0.170823	0.0282709	0.0501439	0.0493704	0.119257	0.330575	0.303231	0.139494	0.199704	0.0162188	0.148483	0.185181	0.0139108	0.0672255	0.0400738	0.014648	0.0368073	0.0740928	0.00180168
RALA	16.6184	7.64739	2.37081	10.7332	12.9572	11.5036	9.74927	9.04611	7.06668	6.67641	4.3145	10.1449	4.29931	7.51148	11.1052	6.06182	9.81198	6.38842	4.25249	9.11581	7.64788	9.17616	11.8993	7.10276	6.36359	2.46456	2.85334	7.94449	10.5065	6.15182	3.38327	3.96245	8.84767	3.52944	5.24841	13.5699	8.35445	16.283	6.71037	5.35387	8.90695	6.91444	3.5884	4.64986	11.0441	6.32769	6.37965	11.9252	5.29054
BAIAP2L1	0.160259	0.489859	0.114112	0.96904	0.345696	0.392607	0.11865	0.115084	0.484483	0.0448094	0.401833	0.30692	0.197337	0.551826	0.576898	0.170738	0.0597287	1.06954	1.38382	0.105083	0.0526401	0.233687	0.0892544	0.224021	0.334269	0.311016	0.520485	0.140121	0.150934	0.0710723	0.0682033	0.215105	0.0527026	0.152209	0.117451	0.376598	0.167923	0.129253	0.406921	0.121802	0.412173	0.184107	0.03299	0.0933591	0.0552451	0.0996178	0.0315215	0.364628	0.00925769
KDM7A	1.60434	6.86692	0.103405	10.8958	3.25526	10.8729	1.43745	4.08093	3.21641	1.08778	3.48291	4.21394	3.2595	3.0674	3.87092	0.718477	0.492677	3.87286	3.02203	2.593	0.264167	3.48195	2.95515	0.750421	3.31061	0.168707	2.51017	2.27361	0.328623	1.28585	0.239334	5.9024	0.474631	0.342797	0.190324	7.1652	2.26427	2.00395	5.67017	0.878263	8.44172	0.456357	0.211992	0.475137	4.00571	1.00488	0.403085	2.9068	0.834041
ETV1	0	0.0054989	0.0775813	0.109198	0	0	0	0.191143	0.15743	0.0149784	0.052713	0	0.00143399	0.0485418	0.00336348	0.00244596	0	0.129261	0.00177456	0.00105379	0	0.00836941	0.393096	0	0.00820438	0.0978687	0.0182074	0.012774	0.00556464	0.00804683	0.0892106	0.00840425	0	0	0.00768134	0	0	0	0.0468893	0	0.00659571	0	0.00275689	0	0	0	0.0197563	0.00268862	0.00116046
AGK	0.558806	0.978652	1.09744	1.23096	2.64861	0.747092	1.20316	1.63813	2.23505	1.52584	1.14031	2.15042	1.29539	1.62165	0.831397	1.8116	0.770862	2.23346	0.325393	0.861947	1.12972	1.70852	1.13285	0.415795	1.28422	1.75745	0.857566	1.38472	0.857304	0.98884	1.26428	1.31946	0.942178	1.38014	0.309546	2.04027	1.66498	0.594444	0.625362	1.52694	1.68568	1.39085	1.23282	0.625876	0.980085	1.20323	0.701438	1.04642	0.239908
ALDH3B1	0.98865	3.83246	16.9688	7.32835	10.7661	4.56837	4.59255	12.7666	1.01879	19.733	20.7555	4.85566	12.8196	1.03138	2.63475	12.0573	4.10926	0.643708	10.711	6.33144	13.7435	10.3118	17.13	8.20728	20.7773	23.4939	14.364	8.51335	3.25775	13.0792	39.1769	10.0368	7.17499	2.26374	9.50619	3.7142	5.319	8.37918	7.79818	11.9712	0.287305	8.46013	0.506372	10.6863	4.26331	8.20655	11.021	2.47892	2.90151
TTC22	0.0177444	0.0922872	0	0.362537	0.0692625	0.0291199	0.0124805	0.183472	0.0164039	0.021603	0.0313322	0.0502887	0.0767119	0.0280043	0.206391	0.0153938	0.0706805	0.107572	0.069802	0.00829008	0	0.0175578	0.0342551	0	0.204695	0.0033843	0.0496556	0.116572	0	0.0108521	0.030412	0.0154271	0.0200187	0.100066	0.0120858	0.151645	0.0456063	0.0231747	0.0239271	0.0101148	0.0553474	0.0316371	0.14965	0.0147303	0.00198105	0.0628712	0.0310843	0.0148059	0.00365172
PHTF2	2.74665	2.88229	0.601777	6.8695	6.06734	4.2642	7.55315	3.65906	3.92699	2.39307	2.72782	2.4815	2.14169	2.93123	5.7902	1.0962	1.48509	5.44102	1.60638	4.90904	1.86595	3.89464	3.39499	0.940212	2.33181	0.784586	2.66464	2.26722	1.37256	1.50593	0.239755	2.29448	2.32048	0.963901	1.85651	3.12251	2.9226	4.20963	2.6044	0.815	4.53542	2.12329	1.03933	1.15566	4.25103	2.27371	0.821694	4.29207	0.936917
CCL26	0	0	0	0.0548077	0.018815	0	0	0.016442	0	0.0853588	0.0801068	0.0161906	0.0392257	0.0221303	0	0	0	0	0	0	0	0.0127188	0.0165428	2.08141	0.0961819	0	0	0.0524135	0	0	0	0.0191576	0	0	0	0	0	0	0.45065	0	0.03007	0	0.113119	0.0800292	0	0	0	0	0.603126
FARP2	0.276354	0.865808	1.20358	2.21927	1.64566	1.27204	0.831885	1.48073	1.04144	0.587921	1.19833	0.707266	0.651447	2.14241	1.69339	0.961433	0.584717	2.37005	0.720679	0.657803	0.553316	1.14916	2.30229	0.346667	0.583423	1.21029	2.28855	1.10336	0.386453	0.576064	0.756034	1.0721	1.80598	0.324604	0.929346	2.29511	1.4628	0.699677	0.83177	0.313981	1.78428	1.10988	0.652957	0.111965	0.377397	0.437411	0.166547	2.40954	0.163047
USH1C	0	0	0.00190137	0	0	0	0	0	0	0	0	0.00232096	0	0	0.00329729	0	0	0.00418899	0	0	0	0	0	0	0.00229798	0.0189777	0.00713967	0.00250453	0	0	0	0.00549258	0	0.0035627	0	0	0	0	0	0	0.00431061	0	0	0	0.00246864	0.00435252	0	0	0
GGCT	3.62248	3.29482	13.8227	6.32092	8.1901	3.65362	5.25121	15.6268	8.98678	19.0788	9.54601	8.49723	14.1771	14.3181	6.3503	12.7843	8.7532	7.51347	5.12728	12.1789	9.59799	13.3615	9.58676	5.02694	10.5623	8.56322	8.06132	9.29257	2.98736	10.0752	8.2063	8.95601	17.6518	12.3199	4.77238	5.68317	10.3241	6.71676	8.92845	11.1776	6.67066	12.173	13.4034	6.80491	10.367	12.1186	10.0579	6.44655	6.10391
DBF4	4.02654	6.48961	0.704143	15.6824	8.16647	7.756	5.46906	17.3192	19.918	5.14012	4.21597	6.87874	5.12505	10.0524	12.6755	1.87836	3.4609	10.4614	3.34193	4.15208	1.4833	5.52825	5.41618	0.700063	2.73946	0.411829	9.78635	14.6558	1.14809	2.07347	0.186672	6.44228	9.68681	1.32319	1.66893	14.2367	12.5089	14.3809	8.17806	1.07615	12.2787	2.06358	2.71421	1.11419	4.07316	1.49808	0.268709	12.5317	0.509933
TBXA2R	0.014384	0.70446	0.105546	0.436135	1.04805	1.94564	0.546314	0.429313	2.4148	0.195283	0.0557772	0.491193	0.219474	0.330194	0.835093	4.459	0.9445	2.3653	0.247456	0.870927	2.44515	0.559821	0.0329101	3.69298	0.251138	0.0292628	0.0330272	4.21862	0.0984155	1.39969	0.0758543	0.057168	5.51572	0.809608	0.0261252	0.612123	0.126752	2.63503	1.15944	1.86942	4.10521	0.78025	6.12288	0.139308	2.58654	1.17785	1.84783	3.51143	0.714385
IFRD1	10.1753	6.56829	1.85377	11.9644	5.08189	16.8366	8.17744	17.1377	6.27193	5.80632	4.65515	30.8864	20.5579	11.4487	15.865	5.79465	6.76301	15.6671	4.98139	11.5105	4.53596	5.84207	6.44765	2.40577	3.0234	1.05344	5.22255	22.2672	2.34275	13.6532	0.875635	10.0114	12.2708	5.2777	4.26668	28.6951	24.7139	24.2558	12.6629	4.76569	6.55685	3.18954	3.05933	4.08533	26.7112	5.45099	1.05772	56.027	7.49644
LGALS14	0.0899637	0.272938	0	0.170486	0	0	0.358561	0	0	0	0	0.100726	0	0	0	0	0	0	0	0	0	0.336289	0	0	0	0	0	0	0	0	0	0	0.0520483	0	0	0.0209206	0.102766	0.031332	0	0	0	0.0486058	0	0	0	0	0	0.0142982	0
COX10	0.535681	0.735636	1.76797	1.12208	1.95781	1.17332	0.880537	1.82722	2.84886	1.83148	1.19532	2.54225	1.72858	1.80078	1.2709	2.87186	1.44914	4.14749	0.649058	1.68269	1.016	0.997892	1.1034	1.57968	1.99331	1.98672	1.95553	2.89967	0.818874	1.85851	2.08007	1.60673	1.762	1.74818	0.648627	1.86015	1.50865	1.23467	1.3653	2.63036	1.56448	1.3671	2.25212	0.632889	1.16116	1.42014	0.761963	1.52482	0.40628
GTF2IRD1	0.039627	0.21152	1.43043	0.18675	0.140431	0.281281	0.0704121	0.35393	0.305407	0.086793	0.140376	0.446593	0.135778	0.258536	0.714074	0.227978	0.962674	2.11466	0.202155	0.179289	0.330985	0.656256	0.615569	0.105426	0.190741	0.136837	0.206518	0.360964	0.121843	0.275515	0.622522	0.107759	2.0677	0.190872	0.287894	0.193517	0.0326732	0.263673	0.166865	0.140286	1.15145	0.724777	1.83542	0.176599	0.0540206	0.0788236	0.79794	1.7303	0.121897
PAF1	9.2694	6.17767	13.8752	10.1124	7.54634	7.45864	9.66062	11.8386	8.95165	9.27691	9.1843	12.7279	16.4003	9.12169	11.3133	10.711	17.3782	13.5619	18.9482	8.0666	9.98151	9.90134	7.85917	6.6255	8.71889	14.4226	9.36135	15.7557	10.697	11.7316	13.1774	9.03053	9.04053	14.1733	13.2163	14.7549	14.9897	14.0925	16.7125	7.92703	12.8022	6.28105	9.54735	5.71291	10.1862	9.34677	6.04528	52.836	3.71928
VPS41	0.554281	1.07763	2.29259	1.25128	3.39376	0.801358	1.57416	3.14018	3.76434	2.48017	0.491086	4.42535	3.04855	3.70076	1.49768	2.86844	0.61459	7.05166	0.314747	1.37369	1.51994	3.2042	1.72824	0.329573	4.25943	1.47801	1.36101	2.27994	0.74127	1.04797	0.879669	3.704	1.96777	1.53935	0.3017	4.32674	3.73388	1.66064	1.89406	2.18476	2.1461	1.89203	1.32674	1.03493	2.85789	1.37122	0.441075	2.57944	0.464909
ARHGAP44	0	0.00945289	0.424105	0.0537318	0.0184457	0.0069416	0.0224992	0.20955	0.0505416	0.0244612	0.0338301	0.0964576	0.235171	0.0751012	0.0242844	0.0655938	0.0126366	0.0418702	0.016473	0.0217381	0.0116672	0.0124691	0.00998035	0	0.022969	0.0177485	0.0150238	0.0276686	0.0114791	0.0237136	1.12718	0.0375631	0.797486	0.140566	0.068664	0.0750648	0.0484048	0.0151921	0.00653555	0.0812259	0.0657625	0.0556197	0.0824627	0.00362114	0.0285707	0	0	0.0471431	0.00119694
ELAC2	1.06082	3.67229	7.45332	7.13561	7.34643	2.6893	3.03079	7.45325	10.3723	4.02619	3.68517	7.21413	5.37572	3.95051	4.6787	6.83839	2.43942	8.693	2.72677	2.43102	3.63472	5.4552	7.29466	2.89246	4.49356	6.1052	4.47537	6.34459	1.93018	3.39385	10.4596	5.61063	4.91214	4.93054	1.73161	7.33046	6.67932	2.97925	2.77388	4.63452	5.92333	2.95064	4.88356	1.75322	3.17956	2.73592	2.31952	5.25181	1.03419
SCIN	0.00466352	0.00757955	0.000802022	0.44989	0.392509	0	0.0049201	0.00795371	0.0112092	0.00309688	0.000968778	0.00293704	0.00118595	0.0200726	0.00278168	0.00303431	0.00450327	0.030922	0.00146761	0.00522904	0	0.00307632	0.0220068	0	0.00969319	0.0035578	0.0170658	0.00528222	0.00184084	0	0.111899	0.0139011	0.000809422	0.00150279	0.0116465	0.00244008	0.00799072	0	0.0073365	0.00132916	0.00545482	0.00302354	0.00114001	0.0048392	0.00312391	0.00917976	0	0.00444711	0
ARSD	0.482299	2.33531	10.2374	0.540163	4.94741	1.44137	1.19949	4.7709	0.179772	7.89164	4.33625	9.58382	2.75914	2.10137	1.20826	5.37738	1.50895	18.6379	0.726111	1.12195	4.72138	2.85064	3.01582	1.3041	7.50325	4.79212	11.9667	4.4402	0.647287	2.42421	5.99024	2.31939	4.48551	4.84655	1.31573	5.78323	1.46012	3.97691	1.11513	3.64877	0.664926	3.17696	2.56548	1.53583	2.14865	2.24506	1.50051	2.4578	1.24505
PNPLA4	0.615934	0.552848	2.87575	1.56729	2.14439	1.17145	3.58869	1.25381	1.5811	2.57551	1.75004	2.19231	3.01546	2.14824	0.962326	2.5407	1.13198	1.05394	0.78534	0.861425	2.07257	1.5859	1.22058	0.960086	1.25545	7.25156	1.14623	2.01283	1.88542	1.64611	2.58175	1.27532	2.07187	2.03859	0.512438	1.32513	2.19829	1.2248	1.31458	2.57774	1.16511	1.56642	1.74463	1.28322	1.2777	2.46238	1.74865	0.663139	1.14817
MYH13	0	0	0.0137122	0	0	0	0	0.0226642	0	0.00196102	0.00184036	0	0	0	0.00528429	0	0	0.0990218	0	0.00165558	0	0.004383	0.0418058	0	0.00552417	0.00168966	0.0114421	0	0	0	0	0	0.00153764	0	0	0	0.00216854	0	0.00199099	0	0.0518118	0	0	0	0.00197814	0.00523156	0	0.00844806	0.00182317
ADIPOR2	5.50224	7.44734	3.86341	4.39085	12.7415	4.28364	2.61268	9.56455	10.3442	5.43986	3.10597	4.35877	3.51849	2.70278	3.49133	3.19837	1.45455	4.24174	11.0989	2.0869	2.60719	8.00441	25.4631	4.79176	7.60693	5.06663	7.4177	3.93469	4.364	2.14386	4.05515	7.91532	3.62793	2.53488	1.27928	8.77502	4.1378	1.93086	20.0421	2.50966	5.18421	2.35259	2.1957	1.41061	1.28931	2.22929	1.28679	5.91414	0.606591
CDKL3	0.099001	0.184691	0.210234	0.201887	0.10921	0.159257	0.121099	0.113789	0.165535	0.0838462	0.0679572	0.393978	0.0963266	0.172917	0.0975638	0.186709	0.0457212	0.208755	0.0270918	0.0514812	0.0498891	0.14481	0.0590898	0.0221269	0.118097	0.0952307	0.129719	0.167715	0.122334	0.112319	0.063558	0.141136	0.0388487	0.421668	0.0625435	0.147142	0.143293	0.112433	0.0232167	0.0932371	0.302085	0.0251163	0.0925952	0.135783	0.157623	0.0948958	0.0663551	0.151872	0.0673226
UPP2	0	0	0.0031533	0.0195451	0.00894621	0.00547089	0.0128962	0.00781788	0	0.00405866	0.0114268	0.0384917	0	0.0999645	0	0.00397665	0	0.302203	0	0.00342649	0	0.0634994	0.00786581	0.0196364	0	0.00699408	0.0513097	0.020768	0.036188	0.029903	0	0.0227728	0	0	0	0.0415724	0.0179526	0	0	0	0.0500422	0.0148595	0	0	0.00409408	0	0	0.0393405	0
PRSS21	0	27.4081	0.00948074	0.200778	0.12104	0.0493464	15.7422	31.3267	0	8.2979	21.7301	36.2407	19.038	13.604	5.67221	0.131518	71.5921	22.5271	0.138789	19.4195	38.0111	0.163644	7.62694	1.03318	14.9417	31.2798	0.0296669	28.4982	31.542	33.5127	0.00726792	21.7594	26.9058	61.4033	0	31.9403	0.0337352	19.0795	1.12743	26.1213	0.0429878	0.00446768	0.0134761	0.154452	0.763177	24.9475	0.0386287	33.5459	16.0929
MARK4	10.9051	5.20299	4.96334	5.90741	5.87424	10.9397	5.34828	6.09022	4.57847	4.72593	8.25267	5.53197	3.3786	5.20068	5.30576	8.28214	2.66848	8.34861	10.2795	5.64148	6.8757	7.0687	7.96565	7.26857	4.95064	8.07404	4.54845	7.34608	3.86328	6.81839	8.78895	2.75184	8.1577	5.18422	11.1923	5.92145	4.61191	7.44912	6.11258	6.57952	5.80884	3.59122	10.4262	3.92201	5.59657	4.98504	8.10511	7.50753	3.39295
PROM1	0.585297	0.281246	0.0137545	0.248013	3.28324	2.3625	1.1455	17.7589	0.74743	3.15285	3.45578	0.0457905	3.33371	5.13024	0.353453	9.91555	1.74821	23.1723	0.599483	4.31944	3.2995	8.53365	0.00935733	0.686779	0.172281	0.0124804	0.0359974	0.199296	2.64614	1.81423	0.00575138	0.523758	0.559043	0.475621	0.00495213	14.824	3.33165	16.272	0.802304	3.88548	4.92408	0.366507	5.30363	3.57466	10.4584	3.35042	1.12593	0.0398669	1.20601
CCDC124	6.85479	7.35305	39.3631	5.58462	9.94611	4.34384	4.98199	15.0799	20.1998	20.0578	32.0735	11.6972	12.9245	13.4596	8.71287	22.6188	16.2329	13.7282	17.915	10.4798	25.2679	11.9828	12.3648	20.0937	14.5599	55.2461	11.9801	16.1717	15.1332	19.118	39.0407	12.1705	11.7332	27.1591	21.3431	9.63831	16.2038	9.29359	10.1895	26.6912	14.4195	25.2421	38.0616	21.0952	8.35991	16.9884	26.7837	9.81282	7.7386
CEACAM21	1.04898	0.410067	0.551818	1.09626	2.00044	1.51382	0.424355	1.39149	0.699733	2.00328	1.85723	0.0921153	1.65984	0.299034	0.67068	4.04455	0.628948	2.72242	0.664544	0.374126	1.55872	0.682923	0.452949	1.48613	0.872132	5.74311	2.60339	1.32949	0.909324	1.03429	0.882201	2.78621	0.785385	0.0353494	0.442065	0.377863	0.255091	0.487112	1.10323	1.36004	2.71592	1.84915	1.48828	2.17985	1.90442	1.91099	0.432374	1.76525	0.570026
PAFAH1B1	6.10254	7.53028	2.48088	7.50536	11.1379	5.43789	3.52098	2.70691	7.22624	2.66418	1.90484	6.32866	3.26899	3.33273	3.53082	3.42838	2.80955	5.74098	4.79001	3.33814	2.94416	5.19689	2.75222	3.43304	4.01639	2.45171	2.03147	3.36243	3.66924	1.96642	1.58833	3.87086	3.2411	2.19868	2.5332	10.5699	3.50699	4.89003	3.96135	2.46083	10.8175	2.18821	2.01342	1.48301	2.68656	2.48617	1.37112	7.13716	0.886404
NOS2	0	0	0.0190768	0.00437939	0	0.00367752	0	0.0131379	0.0250668	0	0	0.00776222	0.00313431	0.00707326	0	0	0	0.039694	0.0116361	0	0	0	0	0	0.0128089	0	0.00795929	0	0	0	0	0.00306156	0.0256704	0.0834055	0	0.0128977	0.00301692	0.0128775	0	0	0.0432492	0.00199771	0.0150645	0	0.0165122	0	0.00431817	0.0176297	0
DNAH9	0.00480061	0.00416126	0.00385279	0.0233121	0.00624614	0.00572956	0.00787847	0.00204688	0.00710072	0	0.00332419	0.00739047	0.00488324	0.0101018	0.00859036	0	0.000772607	0.00727566	0.0100717	0.0035885	0.00214001	0.00316675	0.00137295	0.000685494	0.00399125	0.00122079	0.00206676	0.000725	0.0025266	0.00130487	0.00590709	0.00158997	0.00166643	0.00206262	0.000726601	0.00502362	0.00156678	0.000835964	0.00575403	0.0109459	0.00623908	0	0.00156469	0.000664193	0.00142922	0.000629974	0	0.00152595	0.00395177
KIAA0100	3.69255	8.55045	10.6484	13.4116	15.3059	10.6927	13.9863	17.6361	11.2514	6.64681	7.90436	18.1629	9.17297	9.73363	9.56498	17.3162	7.16677	31.0679	7.71985	7.72751	5.5423	10.7951	12.8654	7.44301	9.84478	3.50143	18.2485	17.0184	8.31305	10.0149	19.5238	10.6713	12.8536	9.41514	5.59334	17.637	22.8843	6.43061	6.23631	13.1998	14.9454	12.684	12.4168	4.17688	9.98054	8.52103	6.90526	18.7513	2.16944
SLC13A2	0	0	0.00289036	0.00298588	0	0.0050147	0.00591042	0.00358299	0.00310739	0.0111607	0	0	0	0	0.0150371	0.00364505	0	0	0	0	0	0.00277164	0	0	0.0104798	0	0	0	0	0	0	0.00417477	0	0	0.00381567	0	0.0041139	0	0.0151084	0	0.00655277	0	0	0.00348794	0	0	0	0	0
GAS7	0.620482	16.4459	15.8306	14.9029	27.161	6.85446	2.01031	31.9145	13.7794	16.5974	21.6457	5.2921	4.20639	3.43683	6.91177	15.3209	5.03165	1.00611	32.6433	12.2797	9.98252	14.0114	28.9412	18.4849	38.7425	29.3303	47.1504	15.6049	7.8365	9.4621	34.1764	13.078	16.2583	2.04333	3.68141	4.82023	4.72562	8.61881	14.061	8.71522	13.5393	8.48167	2.12806	8.11618	7.21748	7.73795	21.9185	14.4003	2.91303
TRAPPC6A	5.6223	7.51805	41.5746	4.98658	14.7722	4.17873	9.40067	19.5495	10.8303	32.364	30.8797	24.9477	12.3987	14.1236	8.23227	35.3903	29.867	26.9501	8.06486	12.3692	31.1637	13.4264	25.0915	30.3082	10.1581	25.0372	20.6525	33.3186	25.4273	27.8632	44.7727	11.7068	22.5828	30.018	12.3753	12.9426	22.3324	25.5767	9.62515	37.4644	19.2134	37.0449	66.8938	32.1523	17.4132	31.3194	24.4928	14.1447	14.4107
MATK	3.92747	2.36803	5.54997	3.65698	4.29925	3.57717	2.55732	8.33246	7.64551	4.00241	5.85742	6.68672	7.06385	1.08279	3.19256	5.9363	6.52223	1.11203	0.948369	5.50926	3.8053	3.59338	13.833	6.62315	1.22552	0.0699712	0.307428	3.83782	9.22678	6.62159	15.9785	1.49389	5.59663	10.0151	1.10957	4.34644	5.04815	3.30266	1.5901	7.02435	13.507	7.61775	24.3071	5.85175	5.17542	7.41238	4.54463	5.80993	1.14059
CEACAM7	0	0	0	0.00726156	0	0	0	0	0	0	0	0.00858048	0	0	0	0	0	0	0	0	0	0	0	0	0.00424776	0	0	0.00462956	0	0	0	0	0	0	0	0	0	0	0	0	0	0	0	0	0	0	0	0	0
CD79B	0.959729	1.32479	3.09755	53.3055	1.95005	2.87145	2.73707	13.7842	59.1063	11.0469	9.88109	1.13158	3.42356	7.85427	22.4905	13.3785	11.1972	7.34242	3.40917	3.64108	18.4376	3.8289	4.05513	15.8594	11.0562	36.8546	2.46777	17.8992	1.01196	9.89507	7.32133	0.711926	66.023	6.67678	4.38767	2.68734	2.49081	12.864	15.5591	24.2359	12.8968	5.30173	0.224967	4.61107	8.84187	13.369	27.7565	5.38459	5.61138
SCN4A	0.013155	0.0769699	0.0622148	0.115688	0.0561621	0.0215882	0.117969	0.0210337	0.094857	0.00291191	0.0136637	0.0151889	0.0719249	0.0226485	0.0706196	0.00713268	0.0174665	0.125854	0.00206992	0.0110626	0.0249229	0.0195249	0.0126976	0.105662	0.0792939	0.0790327	0.0240697	0.0774809	0.0116835	0.0724077	0.0138746	0.0228739	0.884752	0.0339128	0.00149331	0.1824	0.0724512	0.0154626	0.0236514	0.187466	0.0589837	0.0341154	0.00803939	0.00136505	0.211488	0.103578	0.112918	0.174055	0.0148897
ST7L	1.82221	0.621664	1.03501	1.72619	1.0669	1.51239	1.42979	1.37142	1.088	0.785985	0.955717	3.05045	2.89429	2.03968	1.05898	1.47929	0.556933	2.25748	0.643943	0.858508	0.940482	1.04213	0.827613	0.257811	0.886756	1.12105	0.656384	1.36031	0.66649	1.15873	0.458431	1.32552	0.894841	1.90919	2.72512	2.04214	1.50752	1.21569	0.973829	1.07491	1.59822	0.580948	1.40253	0.767441	1.77532	0.952986	0.459194	4.08426	0.672938
TKTL1	2.45258	0.139952	3.01202	0.633786	0.0900305	0.848786	0.129781	10.1426	0.156365	0.449288	1.1723	0.0225961	0.011731	0.123543	5.18208	0.536923	0.185603	2.82274	0.609717	0.0603446	0.0308457	3.82656	0.0428772	0	1.84732	0.175963	1.07574	8.11616	0.0151741	0.159869	19.4289	0.0305566	0.034695	0	0.446851	1.19341	0.406499	1.89979	3.61814	0.065738	0.0299762	0.0448618	0.590141	0.00319118	0.0515011	0.127124	0.0754223	2.06017	0.02848
PAX6	0.00525395	0.030741	0.0162641	0.027536	0.050629	0.0148927	0.0258674	0.0683253	0.078684	0.0790831	0.0163715	0.20129	0.0734852	0.0361823	0.0164528	0.0746364	0.021562	0.109985	0.0124006	0.0108003	0.0368881	0.046355	0.0394434	0.0123788	0.0775348	0.0130268	0.0311015	0.0833137	0.000518474	0.00910408	0.00831203	0.0809152	0.0674805	0.016084	0.000596412	0.0930081	0.102884	0.0494049	0.0129884	0.0419283	0.0358483	0.0336376	0.0154121	0.0245334	0.029915	0.0341285	0.00184075	0.0770309	0.00270309
RPUSD1	3.65174	3.52607	16.1399	4.85275	6.30061	3.06722	1.8041	8.91638	7.35632	10.7142	10.1241	5.69306	5.90054	4.3431	2.94901	10.3278	5.35556	5.85719	3.03783	5.41918	7.99098	5.15684	5.7833	6.9619	4.61517	9.93742	5.59313	8.78695	3.15729	7.83562	17.8274	4.01749	10.7901	5.79858	5.00998	4.73319	5.10919	5.45718	5.50498	10.8153	6.04632	9.44805	12.665	4.61625	4.07475	5.83532	10.2147	5.68555	2.86904
RHBDF1	0.00275835	5.50166	0.757102	0.317554	6.74269	9.10596	1.28045	0.13878	0.440635	0.0341921	0.788457	0.507256	0.620088	0.193125	0.315896	0.0598237	0.210421	0.378332	1.40277	1.4825	0.0221331	2.32358	0.418893	6.32875	0.997588	0.204121	0.368132	0.109975	0.0631508	2.50793	0.145462	0.167183	0.116815	1.28707	0.290575	5.26303	0.307885	0.515875	0.104144	2.71698	3.94048	0.180623	0.191497	0.0389267	5.66385	1.99809	3.452	0.873276	1.27155
LUC7L	7.64198	5.68727	7.18044	15.7806	7.66505	7.28979	8.17511	8.86931	7.01841	2.26776	3.96832	20.3479	7.3739	7.46646	8.30751	8.02144	4.09447	17.3031	5.22978	5.69441	2.74331	6.63071	4.96744	3.87349	3.88477	1.83508	5.84305	6.44339	6.13182	5.45844	4.03464	5.37971	2.61009	7.52495	5.20197	10.6427	16.6495	10.6032	2.82525	3.52292	15.9126	3.23998	6.21913	3.38693	6.09427	4.29764	1.60245	18.5972	2.28902
CACNA2D2	0.00624825	0.140818	0.10459	0.174651	0.097556	0.77059	0.125981	0.236219	0.340412	0.0129087	0.072687	0.106684	0.00635579	0.0406392	1.39139	9.84369	10.3918	0.778089	0.246445	0.281794	5.43142	0.125025	0.221584	0.0392571	0.143724	0.127114	0.209819	0.502008	0.0164425	0.023777	0.0834739	0.389052	3.16811	0.0456384	0.0586339	0.895049	0.0795308	14.5712	0.0805086	0.0831052	0.0877012	0.0337581	0.030548	0.0397662	0.115333	0.0409972	0.928183	0.240318	0.0634357
BAIAP3	0.0687822	0.109627	0.0549476	2.69784	0.257654	1.3479	0.240327	0.658445	1.49489	0.0982276	0.256271	0.599935	0.0383685	0.140067	1.08258	1.33777	0.428507	0.443878	0.396605	0.361566	2.95935	0.163927	0.677712	1.39911	0.330202	0.280989	0.160478	4.12155	0.133125	2.98169	0.189552	0.13448	1.14298	0.214497	0.398961	0.798717	0.117312	5.00274	0.0598374	2.27909	0.896229	0.071926	0.728967	0.0773593	2.03322	1.49892	0.301617	5.37629	0.604557
TSR3	1.96037	3.8161	30.6854	5.70783	10.2208	2.4333	2.66308	16.316	12.7087	19.8966	21.921	10.8458	11.0531	8.74313	4.63716	25.7628	10.6008	13.6669	8.6299	5.36752	15.3206	6.96832	10.4186	10.9891	11.6418	46.6359	7.06046	17.2053	8.80826	16.0039	36.6497	9.53878	14.9477	19.1609	8.88104	9.41706	10.1126	7.79499	6.67651	24.7373	9.08463	23.0156	30.1879	12.6656	7.12365	15.5676	14.5686	9.42175	6.24285
PIGQ	0.634937	3.56248	5.72681	2.67664	4.87256	1.10993	1.69652	3.22367	12.371	1.97071	3.38923	4.65074	3.36096	4.06764	2.05623	3.7555	2.91564	5.39458	8.27708	1.96555	3.19345	4.19409	2.03548	1.91874	3.30218	3.49737	2.08431	5.6158	2.28427	2.67881	6.26906	6.20761	3.28092	3.56501	1.37885	9.52956	7.80306	3.68834	5.55579	2.862	3.63532	2.2641	4.23796	1.85196	2.01873	1.83669	1.37583	3.16064	1.06948
CRAMP1	4.44196	5.263	1.42533	9.64366	6.56271	5.4483	3.49577	4.84079	5.82971	0.675744	3.78273	6.35967	1.94884	9.74614	5.38747	4.24887	2.05558	5.43204	3.26917	2.84068	1.34821	3.60732	7.00942	2.70465	2.56824	1.11997	20.86	5.1595	2.11377	1.91973	2.10715	2.14175	3.23494	2.95121	3.30789	5.4035	4.69657	8.13709	1.45861	1.82284	8.95884	0.864888	3.12533	0.646642	4.44617	1.76549	1.66842	7.34241	0.719106
TEAD3	0.0266734	0.0346815	1.86853	0.48336	0.0780864	0.0636697	0.143831	0.0227459	0.322202	0.00393619	0.302908	0.713008	1.3928	0.076538	0.0371235	0.0192833	0	0.495211	0.095133	0.0531696	0.0118905	0.0175953	0.0114427	0.0609404	0.517449	0.0271322	0.0153112	0.00805655	0.0280769	0.00725018	0.00468875	0.176685	0	0.99706	0.00403717	0.142664	0.0696435	0.00464482	0.0519526	0.0253408	0.194129	0.0893491	0.212999	0.00369042	0.00397055	0.0315026	0.099682	0.0763069	0.00731901
SELE	0.0413789	0.361241	0.0142325	0.00210041	0	0.00705513	0.012473	0	0.017487	0.0104679	0.00245596	0.0024819	0.0601301	0.53261	0	0	0.0199785	0.0403152	0	0	0.0606078	0.0565413	0	0	0.0393173	0	0	0.0214256	0	0	0	0.0293672	0	0	0	0.0123717	0.00578781	0.284106	0.0132849	0	0	0	0.0202303	0.0245358	0	0	0	0.00845543	0
DNAJC11	0.0890135	0.486099	1.5316	0.823131	0.979374	0.419641	0.206604	0.667981	1.78896	0.680758	0.292162	1.2464	0.785483	0.610454	0.42741	1.27899	0.321255	1.40808	0.369765	0.351822	0.452357	0.769943	0.652984	0.407054	0.802043	0.96345	0.338192	0.886231	0.541979	0.490857	1.29441	1.56878	0.720723	0.741483	0.235436	1.14418	1.05566	0.295285	0.601142	0.975474	0.888466	0.521562	1.15978	0.299268	0.387573	0.549301	0.562915	0.879598	0.108995
FMO3	0.00394142	0.0204989	0.0759176	0.00280095	0	0	0.00554435	0.00672215	0.0437239	0.00348981	0.00327509	0.00661937	0.0441018	0.167384	0	0.00683858	0.0304478	0.00298674	0.0744216	0.02357	0	0.0129999	0	0	0.111415	0	0.00339371	0	0	0	0	0.540436	0.00547272	0	0	0	0.0694638	0.00823615	0.070863	0	0	0.00511074	0	0.0883416	0	0	0	0.0150341	0
MYLIP	21.2275	10.3208	13.1457	14.5929	28.568	38.811	20.0539	43.1797	27.1202	47.6581	34.1264	30.1556	28.958	22.5363	5.73737	27.4567	5.79023	38.6281	18.973	38.4276	37.9809	21.4277	64.349	19.113	32.3626	3.06654	49.2065	43.5875	24.9859	26.6176	13.1512	34.1255	64.0712	7.44471	32.7808	47.6408	49.7334	54.9287	18.7295	15.9156	22.0682	32.3282	14.5049	18.8084	49.3076	40.9073	20.7394	84.9416	9.56333
NOX1	0.0106603	0.0693039	0.0513332	0.0833323	0.0572146	0.0127231	0	0.0454531	0.0315358	0.0330358	0.00442903	0.0402823	0.0487969	0	0.0445102	0.0971049	0	0.0525082	0.0134191	0.00398433	0.0902905	0.0246124	0.0274391	0.00456664	0.0487465	0.0121991	0.00458945	0.0482981	0.00841588	0	0.0337302	0.0741445	0.0185024	0.103056	0	0.0520589	0.0626258	0.0334142	0.0718731	0.0607661	0.0332509	0	0.00521185	0	0	0	0	0.0101656	0.013163
E2F2	1.23584	8.14084	1.08061	17.0358	7.18741	0.660484	0.293231	1.79666	96.2122	1.42383	5.79647	0.387596	4.39989	8.04656	11.1431	0.719057	2.05126	3.45828	28.5456	1.43764	0.13275	5.04852	0.990071	2.54499	9.34845	2.70162	5.24147	0.620632	0.205709	1.85969	1.34532	5.70323	1.16122	1.80728	0.933004	7.69371	8.37301	0.318919	14.5206	1.92382	9.8691	0.735276	2.26396	0.696304	1.97042	1.97152	1.2833	0.64604	0.402434
PSMB1	53.5829	40.6964	33.4019	83.5884	61.5868	57.6744	80.5214	84.2293	78.5827	100.122	75.5521	49.7853	60.029	76.0634	69.1904	50.4432	53.9299	64.9057	39.7149	57.1537	71.5822	71.6998	86.1712	47.1479	42.1012	36.1996	44.2382	69.4812	55.7994	44.9936	25.4674	40.2032	83.794	34.9902	45.9312	53.0464	67.8285	72.425	53.0556	44.8891	73.2014	63.8639	57.6857	44.547	49.9688	64.6163	31.8021	43.9724	25.9763
SYN1	0.152502	0.797871	0.869236	0.95215	1.38896	13.8979	0.214523	0.897946	0.985526	0.81017	16.2443	0.210383	0.107112	2.60891	7.70161	0.7182	0.834482	0.503528	1.55404	1.12097	3.77464	0.102994	1.1776	13.4111	1.58489	0.753464	0.181333	0.648164	0.194925	10.3334	0.628059	0.465403	0.796589	0.444626	0.464939	0.210249	0.0711034	1.11157	55.4701	5.06677	1.10425	0.496719	0.315988	1.91705	4.83859	8.77406	7.26648	1.60314	6.62057
JARID2	25.2357	26.5686	6.55419	31.7544	36.855	50.5039	23.5803	10.822	33.456	9.44508	32.9214	25.0754	9.43332	23.0449	27.2356	11.6441	12.4599	23.8953	31.2501	27.2532	14.4691	26.771	9.15804	9.11517	20.5226	8.83534	24.8279	11.8573	18.3459	12.2955	4.73023	16.6967	8.6387	15.0539	8.55779	38.659	40.7687	28.873	27.7458	4.53883	40.2844	15.9432	9.21012	8.60487	10.8925	12.2962	6.96669	31.8046	8.77937
CDKL5	0.0753978	0.0582656	0.0616532	0.0677345	0.0756581	0.0399002	0.0220127	0.146789	0.0331412	0.0592011	0.024233	0.204871	0.0484774	0.0375552	0.0534585	0.0654097	0.000686857	0.0415039	0.0931197	0.135584	0.00253666	0.0225222	0.0585874	0	0.132469	0.0857387	0.0471592	0.039961	0.00112309	0.0220408	0.0367603	0.0381645	0.00938269	0.0412582	0.0129191	0.0808853	0.0195004	0.0104045	0.132361	0.0348694	0.0576847	0.00922326	0	0.000590476	0.0196942	0.0134413	0	0.0223836	0.00644081
CAMK1G	0.0366559	0.063548	0	0.0810423	0.0158978	0.116664	0.0802098	0	0.0301215	0.0252434	0.0406118	0	0.00828596	0.0373982	0.46644	0	0	0.00617272	0.0307615	0	0	0.00268669	0	0	0.0169311	0	0.00701381	0	0.00321538	0.0697448	0	0.0202341	0	0	0	0.00568277	0	0	0.16476	0	0.00635193	0.0079218	0.0995624	0	0.00727536	0	0	0.0155355	0.023469
CDK11A	1.88457	3.09156	1.68149	8.11513	3.87315	3.53771	2.32104	2.93458	4.14186	0.523957	2.43201	3.92382	3.99129	2.48433	5.51717	2.2616	1.59587	4.43984	3.77151	2.10214	0.88407	2.37029	1.95085	0.984304	1.77738	0.974084	2.50633	1.727	1.22265	1.01726	1.42538	2.39163	0.877188	1.82789	2.71846	6.20367	6.68923	2.99116	1.28678	1.30065	3.84954	1.08531	1.64206	0.365112	1.02611	1.80287	0.541665	9.21437	0.868928
NADK	5.08599	10.0523	14.1003	17.1395	9.56522	5.98593	3.5327	9.40885	8.72684	10.4135	9.49167	4.50171	12.6467	9.75634	12.9446	7.21792	1.96449	6.61833	12.6115	10.9398	3.37373	8.30082	6.42238	7.1304	12.2769	14.6237	7.38393	6.67033	2.68961	6.75477	16.5366	11.7825	4.35038	3.54448	14.0176	5.98266	5.21089	3.64603	11.8896	7.59602	5.65864	3.68083	8.18068	3.23018	6.67471	4.64642	7.91883	4.58543	3.98036
TFAP2B	0.0286286	0.00286336	0.00151492	0.00625992	0	0.00525667	0	0.00187794	0.00162867	0.00584961	0.00914949	0.00184923	0.00448021	0	0.00788136	0	0	0	0	0.00164616	0	0.00290538	0.00188946	0.00188675	0.00366184	0.00168006	0.00189618	0.00199549	0	0.00359152	0	0.00437622	0.00305779	0.00283858	0.00599968	0.00307267	0.00215621	0.00920361	0.00197967	0.00251061	0.00343448	0.00285554	0.00430666	0.00182812	0.00393378	0.00520181	0.00308621	0.00210001	0.00906403
TFAP2D	0.00615276	0	0	0	0	0	0	0	0.00455036	0.00544777	0	0	0	0	0	0	0	0.00466247	0	0	0	0.0040587	0	0	0	0	0	0	0	0	0	0	0	0	0	0.00429239	0	0.00642853	0	0	0	0	0	0	0	0	0	0	0.00506483
DLEC1	0.261727	0.268439	0.117421	1.15178	0.304579	0.537436	0.0503088	0.353499	0.103394	0.00287873	0.264758	0.234793	0.446476	0.128745	0.215263	0.0973095	0.0282559	0.162608	0.515678	0.200504	0.0507272	0.182301	0.36822	0.0891376	0.42439	0.0657303	0.302342	0.106059	0.142455	0.242586	0.226322	0.227748	0.0112861	0.0335264	0.157964	0.184858	0.284911	0.0390654	0.194362	0.237222	0.327052	0.198145	0.0715302	0.0809698	0.161164	0.135677	0	0.201525	0.176641
CYTH3	1.41193	2.23941	0.727257	4.57907	4.22225	5.49553	2.27176	1.1702	9.16836	0.754223	0.595342	5.0443	0.735921	5.51267	5.34264	2.71298	3.78149	10.8196	2.08286	2.26264	1.3899	1.37014	1.51978	1.86151	1.36986	1.14482	2.57613	2.0703	0.869624	2.52915	1.34394	2.36753	3.61637	1.5823	0.313668	7.00093	3.57607	3.50882	2.27418	0.936535	11.2357	0.821598	0.673184	1.34452	2.36788	3.30205	2.11608	10.3173	1.05853
ADAM22	0.0565268	0.029657	0.0143262	0.0782267	0.171289	0.0745666	0.108811	0.204654	0.0476726	0.0684894	0.0395541	0.233169	0.148289	0.314158	0.126586	0.0542006	0.207803	0.82514	0.0661623	0.0326174	0.0362505	0.0673805	0.120823	0.0127447	0.0849238	0.0612818	0.0461101	0.115921	0.0399283	0.00889536	0.0261487	0.13795	0.145961	0.14061	0.0144095	0.233844	0.129141	0.102579	0.0846916	0.0113058	0.255193	0.115089	0.165817	0.0790314	0.0345436	0.0406032	0.00138979	0.0245876	0.00571443
SYPL1	39.1148	26.8824	24.2506	55.9499	52.4754	40.2837	71.3352	50.7122	29.3529	40.8644	30.7092	32.0397	26.4758	67.9773	33.1881	46.8541	32.5737	30.0798	24.9223	38.3259	31.6642	54.554	57.095	45.079	29.4751	24.8356	31.1548	40.1787	27.3037	31.1888	21.9705	13.1775	42.639	20.7674	20.8591	24.2604	42.5611	65.8182	26.0423	30.7613	27.74	39.9009	28.9077	16.7629	72.6068	38.6668	34.2099	40.4347	21.9107
CYB561	0.230345	1.1015	1.02117	0.838475	2.43011	1.16993	1.27089	0.818453	1.12813	0.321791	1.05059	1.13906	0.807067	0.141006	1.61821	5.03796	0.889718	1.4546	1.35958	1.90743	1.19341	2.18299	0.357935	3.88999	1.35121	0.16792	0.425321	2.86415	0.957737	2.63592	0.197056	0.577265	4.52571	2.49734	0.513664	2.55508	0.8019	1.98151	0.232378	3.0608	3.17328	1.89664	4.61228	0.486543	4.48039	2.31746	0.943326	3.26555	1.31678
SPAG9	8.57663	10.5838	1.18748	12.9032	12.9492	20.2857	10.5075	6.36886	9.9263	1.79756	3.70376	7.01434	5.93693	5.67188	12.5141	2.08298	3.47726	5.26505	4.82133	7.35218	2.28325	9.51142	6.84094	2.34572	5.68322	0.972554	6.70805	4.15197	1.76213	2.54149	0.71175	5.11283	4.43627	1.37129	3.11364	15.9926	12.0199	10.0394	10.2232	1.59687	11.2745	2.09789	1.56925	1.21268	9.02571	2.34684	0.659626	20.837	2.06333
CELSR3	0.0391467	0.173058	0.427504	0.491012	0.320885	1.26032	0.123901	0.32715	0.180947	0.0285955	0.259415	0.28681	0.701836	0.476277	0.302383	1.22599	0.587812	1.93637	0.348639	0.589639	0.0802736	0.426085	0.709532	0.0947483	1.1074	1.09604	0.580599	2.54867	0.0788073	0.493191	0.341659	0.671932	0.169862	0.384751	0.150201	0.744884	0.37275	0.80371	0.209386	0.0647122	0.161788	0.10977	0.0928241	0.0714935	0.092654	0.660378	0.0329166	0.980847	0.0733114
AASS	0	0.0488831	0.00948293	0.0115775	0.00244582	0.00598277	0.00528856	0.0288541	0.00278045	0.0066576	0.00312399	0.00315699	0.00382429	0.0445901	0.028405	0.00652308	0.00847089	0.8148	0	0.000936773	0	0.000826676	0.00537611	0.00107368	0.0281316	0	0.00107905	0.0170334	0.00692544	0.00510951	0.00528698	0.0535425	0.000870039	0.264915	0.00113807	0.0157369	0.00736212	0.00654681	0.00112656	0.0071435	0.0586332	0	0.0906783	0	0.00671572	0	0.00351251	0.00717023	0.0113476
PLEKHG6	0.0785133	0.114335	0.149068	0.345929	0.0919391	0.273622	0.0485953	0.0401717	0.190455	0.0111227	0.26096	0.129221	0.0894484	0.594766	0.213551	0.264277	0.145565	0.504527	0.0158132	0.061037	0.240797	0.0952968	0.0700579	0.11839	0.169718	0.026355	0.0540824	0.182127	0.0545453	0.151094	0.0728712	0.0686497	0.137361	0.0161923	0.171122	0.4842	0.206021	0.183752	0.0762261	0.0787678	1.52814	0.0692283	0.245667	0.114711	0.129028	0.247275	0.0132036	1.01823	0.0517045
SS18L2	6.52948	3.45357	4.31825	6.50917	4.92512	4.34268	4.46406	8.13337	6.46862	5.78132	8.84642	3.36933	4.28935	4.55552	5.01485	5.22703	9.22257	4.89523	3.92358	8.14341	5.46872	4.68	9.00754	5.04668	5.1142	4.24508	6.15365	6.81076	4.42377	6.51901	2.99858	4.34097	9.68197	4.37067	10.8881	5.42257	6.95495	7.03561	4.28698	6.06119	5.62041	6.03993	5.9255	5.28322	6.3443	8.19084	4.41079	2.67382	4.97057
MPND	2.41455	1.29879	10.9534	2.14368	2.99527	2.337	1.25625	6.27297	3.14579	12.1772	9.77887	6.61589	7.28757	5.90719	2.57267	7.48922	3.86466	7.33887	3.00611	4.34164	6.41685	1.92005	6.01629	3.85398	5.9509	5.14261	3.10429	7.295	5.45746	6.42999	9.16088	4.86393	5.1851	7.64003	6.20574	1.31527	6.65839	4.87274	4.35897	7.51147	5.43698	5.29677	9.26921	9.698	4.40763	5.23984	3.73609	5.8351	2.76087
MGST1	7.96768	4.5712	7.40205	0.757289	11.101	4.56776	9.26317	5.53471	0.0309854	4.02736	8.82908	20.9177	18.1719	1.70818	1.92101	49.117	21.7043	1.48529	8.01412	32.1979	59.8029	14.756	3.13051	17.6871	17.3909	25.6719	2.12841	18.3301	8.16113	2.4628	12.7206	9.47688	13.9492	56.3262	3.49049	5.434	0.0303205	16.4878	6.03759	22.4015	2.60512	36.7626	12.1067	18.5816	21.1651	27.0761	28.3697	6.53833	18.8578
CRY1	7.71548	5.04174	1.13873	15.5203	3.0094	6.96217	5.4705	7.42543	5.67465	1.14945	4.18065	5.44584	4.05389	10.7914	5.33925	2.73687	5.54533	8.35546	2.39059	0.167386	0.0379067	5.20549	7.20831	0.247704	2.80908	0.784962	7.29253	6.93732	1.31131	1.83753	0.621825	2.72905	1.10988	1.85968	0.996176	11.6649	5.7282	10.8214	3.15451	1.17302	19.4019	1.64842	0.620836	0.611783	3.36705	0.551251	0.123142	4.68422	0.653323
PGLYRP1	8.23227	10.43	0.658496	3.87747	0.112093	2.78763	0	0.212237	8.8351	0.118658	0.699962	0.144686	90.2636	6.5263	18.9106	91.0986	10.4636	0.478752	1.03628	1.03039	1.17774	0.227322	0.016426	0.590489	1.00278	0.13145	0.230782	1.197	0.166255	1.37381	0.0605763	144.627	0	1.01177	0.938848	0.360615	0.431134	13.742	26.4694	2.05165	1.67203	2.74312	730.379	57.8021	1.91511	0.633108	16.259	0.401641	12.7968
NFIX	2.47643	6.59201	1.04514	2.55885	33.977	3.59165	50.8542	1.65023	9.85134	0.790104	1.38921	10.208	6.9747	16.9632	8.31931	11.4816	7.60786	9.421	45.4734	8.02323	6.01625	7.83848	1.35195	11.912	3.30469	1.34242	1.13543	8.10672	4.00744	7.52367	3.51339	5.88464	14.0662	15.1656	0.821762	11.7378	5.18499	6.15305	4.32464	9.27026	5.24733	24.9601	7.34003	2.30385	7.82629	8.43622	4.10899	17.1543	2.84193
ST3GAL1	14.9235	9.38737	3.94903	4.9294	17.8158	13.3155	7.3106	4.80265	13.7321	2.94749	3.01297	7.34327	3.75536	3.60996	7.36342	8.28121	3.61522	10.4814	18.1958	6.78414	6.30035	7.88578	4.38015	11.4122	8.58565	4.5746	5.09056	9.69313	4.16572	5.92102	5.61052	3.85686	5.60985	6.10672	2.00242	19.425	4.71217	9.07447	9.07534	5.84805	9.96782	5.12463	4.14142	2.5016	8.4396	4.74663	7.75534	14.523	2.78694
MMP25	1.07408	6.04303	0.901972	7.21267	0.295481	2.01152	0.16877	0.258214	1.43236	1.64656	5.98162	0.251867	2.25487	3.29842	4.17453	2.0098	0.515826	0.40696	0.985268	0.390765	0.106966	0.214818	0.0465674	1.62997	0.945244	0.285487	0.885469	1.04315	0.108248	5.79316	0.216926	6.10806	1.56277	0.231971	0.184186	0.181351	0.220958	1.60871	2.83501	3.21106	3.11854	0.112974	3.2457	0.566755	0.880219	2.53258	10.925	0.419501	2.84295
IL32	5.30101	1.384	0.982118	2.69253	0.218457	0.186527	0.802134	9.18863	0.459206	9.31243	0.617729	1.3159	0.494111	0.741763	0.786073	0.897769	0.566948	1.66122	2.31823	0.296797	0.146869	0.688223	0.51824	1.46564	1.31341	0.319019	1.0038	6.89703	0.166731	0.929972	2.9581	0.516217	3.01166	3.29938	0.701966	3.71291	0.425977	1.55346	0.812579	2.43181	1.34385	1.01873	1.97836	0.795957	0.543251	1.05759	1.3378	0.942529	0.170375
PKD1	0.824213	2.03588	2.93605	2.48217	3.75457	2.23101	1.49684	2.54761	4.07868	0.69934	1.25124	4.32214	2.84847	2.36042	2.12877	4.74824	1.53669	5.93374	1.88171	1.74008	1.66658	2.77493	1.6283	1.79451	2.11535	1.35689	2.36707	2.90058	1.96072	2.423	3.7194	1.75923	1.59073	3.25599	1.26786	4.87858	4.63648	1.78802	1.34445	2.35536	3.7593	1.84682	2.32695	0.809272	2.84725	1.91808	1.11203	5.89788	0.677272
MAPK8IP2	0.0421166	0.0304229	0.0836983	0.0282672	0.025116	0.0195481	0.0394967	0.0538729	0.0328784	0.00414343	0.00777699	0.196479	0.0571221	0.0402839	0.039078	0.0243582	0.0180752	0.106384	0.0265081	0.0402277	0.0187747	0.0432172	0.168632	0.0160372	0.0758679	0.0803268	0.130953	0.046644	0.0350967	0.00953987	0.0863732	0.00697453	0.0146199	0.078415	0.0446222	0.0897786	0.0320732	0.0415596	0.00631014	0.03201	0.105824	0.0303398	0.00915156	0.0466167	0.0146286	0.0202652	0	0.0423934	0.0231131
MED24	4.27351	7.57664	12.5762	12.0537	9.10233	5.64188	6.84956	9.09823	22.334	5.88867	6.56659	11.6256	7.63658	11.0481	9.77813	10.2236	6.33569	16.4738	7.02886	5.11555	4.70403	8.81803	10.5121	5.37445	10.0828	11.4711	7.27718	8.00232	5.30582	5.79793	12.3863	10.1231	5.91356	8.97665	3.69705	10.6881	12.9436	6.51146	4.90231	7.35574	9.64049	5.13996	11.4166	3.36011	5.6775	5.16604	5.25504	9.1381	1.57543
RHOBTB2	0.0402537	0.347341	2.65959	0.659241	0.846326	0.242399	0.658904	1.12498	0.437081	1.27337	0.580787	0.728276	0.781708	0.37172	0.187718	0.798427	0.171383	1.18132	0.380034	0.340565	0.205544	0.512967	0.902676	0.18498	1.27936	2.36045	1.09967	0.610132	0.372679	0.517731	3.76312	0.607215	0.824421	0.533012	0.749394	0.624197	0.881419	0.168232	0.223697	0.600758	1.02728	0.753284	0.427598	0.185307	0.266376	0.316945	0.815418	0.720606	0.128026
HEATR5B	5.05128	3.85725	2.09282	3.9194	8.76981	5.18824	4.72857	7.49255	3.57633	2.01918	0.760165	18.5375	4.00179	10.4095	3.78633	5.14436	1.30601	9.55448	1.50161	2.98872	2.81066	5.12514	4.29863	0.809157	3.73181	0.597499	2.16334	11.9989	0.537767	2.24332	1.12973	5.88052	7.16228	1.58851	0.772509	13.0845	5.97199	6.82144	2.72452	2.1159	5.73772	3.55976	2.79619	1.88628	6.15303	2.52753	0.534959	14.5871	1.02937
SEC62	18.0887	14.9897	3.00029	17.9442	19.4167	14.547	16.6115	10.5659	19.7201	8.1034	9.86224	9.93197	8.56696	15.854	15.1664	3.60867	6.3281	13.1813	6.4974	9.26309	4.26957	15.9259	9.38818	3.85243	11.3233	2.16389	12.6544	8.87548	7.209	5.24204	0.943089	15.8427	9.62756	3.12494	7.50236	15.7348	11.6761	16.5039	21.5264	2.04855	22.2538	5.56228	5.79935	4.07761	11.0006	4.62811	1.30343	8.07846	4.82596
RPS20	764.748	162.948	186.285	366.617	182.149	270.109	388.547	254.523	228.797	258.468	237.979	189.316	422.099	225.539	208.218	335.268	471.609	129.227	280.345	325.967	343.162	382.424	504.498	427.262	132.215	163.718	244.252	293.909	572.874	334.327	233.167	117.083	590.718	426.583	225.748	249.23	244.869	344.717	278.779	453.367	217.192	516.483	386.568	370.436	278.051	445.431	294.142	191.22	233.92
CSDE1	44.5341	39.9345	18.7871	68.3356	82.3113	81.8992	93.4265	88.7306	64.5082	53.2447	31.7221	66.4	47.5701	76.0599	59.4257	29.0804	29.6714	88.8127	27.5567	46.8171	33.9108	82.7659	70.0273	21.4916	28.7683	13.3115	71.7047	87.3912	21.1371	22.6196	12.4519	41.2365	82.228	15.4044	23.503	72.2312	86.1753	81.0854	66.3636	14.9576	72.4992	29.9201	21.2114	17.6359	80.7396	27.9621	8.4891	113.286	14.4757
UBE3C	1.60625	2.25487	2.86256	3.28747	5.71566	1.59404	1.39873	7.733	6.43131	4.47759	1.57548	4.83318	4.38099	3.51841	1.84072	4.22505	1.37066	5.93992	2.54408	2.02753	1.63009	3.87732	3.7558	2.39568	3.4132	1.4734	4.43155	5.7006	0.844219	2.61599	2.50548	5.67358	2.71639	1.96424	1.09802	6.62391	6.10933	2.71254	4.25248	3.21801	3.74611	2.28877	2.48822	0.768049	2.63932	2.40201	0.987402	6.06792	0.74103
REV3L	0.247636	1.49219	0.362466	1.1086	3.08505	1.11191	1.44403	2.90154	4.45513	0.921479	0.428765	3.26116	2.57669	2.93498	3.01925	2.22497	0.950185	3.58693	0.848657	1.45234	1.02805	2.85259	1.50974	0.294413	1.70786	0.312927	1.02385	4.60151	0.254063	0.925152	0.590249	2.39006	6.08396	0.914	0.0663763	4.85707	5.36092	2.66714	2.12316	1.08947	3.5354	1.13801	0.851226	0.440122	1.76259	1.23087	0.292005	8.94957	0.345735
TENM1	0.0851362	0.248725	0.00578431	1.57304	1.11695	0.648552	2.03001	0.729591	0.446187	0.0186127	0.0532758	0.0432474	0.395588	0.135116	1.16359	0.171424	0.0517622	0.8825	0.0926153	0.0824965	0.166801	0.459685	0.049599	0.000900508	0.0410715	0.00481114	0.0615405	0.157147	0.0124466	0.0231411	0.00332568	0.0543057	0.121862	0	0.0124086	1.12849	3.72848	0.62596	0.0774783	0.0443358	1.45234	0.0579229	0.00719418	0.0375186	0.843942	0.00910331	0.0132569	0.287657	0.0311478
PAX7	0	0	0.00288098	0.0029762	0.00204341	0	0	0.00178568	0	0.00185408	0.00174	0	0	0	0	0	0	0	0	0.00313058	0	0	0	0	0	0	0	0	0	0.00170754	0	0	0.00145378	0	0.00190164	0.00292172	0.00205028	0	0	0	0.0163288	0.00135763	3.77567	0	0	0.00164876	0	0	0.00172375
MASP2	1.21631	1.17162	0.100756	3.08184	2.34276	2.0483	0.797259	1.54768	1.45998	0.0761191	0.457717	1.0882	1.39919	1.45088	0.934414	0.417101	0.691794	2.41765	0.697406	0.304654	0.0794857	0.556601	0.622868	0.234605	0.283255	0.00728734	0.934884	0.859784	0.203609	0.366093	0.117538	0.575791	0.769274	0.496605	0.104096	2.35459	1.9173	1.34402	0.82721	0.145199	4.84658	0.363325	0.420309	0.142733	0.910027	0.30335	0	4.39049	0.0524211
IYD	0.0078486	0	0.00629899	0.00464797	0.00127649	0.00312245	0.00368018	0.00111549	0.00290227	0	0	0.00768906	0.00798369	0.00300283	0	0.00340444	0.00757889	0.00198251	0	0.00195563	0.00116625	0	0.003367	0	0.00108756	0	0.00337897	0.00237063	0.00206539	0	0	0.00129973	0.000908159	0.00843055	0.00593966	0.00182516	0.00384234	0.00136673	0.00117592	0	0.00204007	0	0.00127907	0.0010859	0.00116833	0.00102995	0	0	0.00323041
FAM76A	5.67173	2.00807	0.878043	6.01374	3.02396	2.54696	1.02734	3.57961	2.19765	3.66628	2.83385	3.53613	1.84701	1.70342	3.00538	2.1652	1.77601	2.79252	1.67841	1.26213	1.28732	1.39888	3.21352	1.19976	2.40928	1.13477	5.06242	2.45584	0.724671	1.95597	0.865675	2.89928	3.94462	1.33001	1.16218	2.8116	2.4601	4.52934	1.78888	1.53153	6.5936	1.62683	1.07773	0.859342	2.14836	1.51935	0.399068	1.60371	1.05622
TRAF3IP3	0.56142	1.22799	4.52018	2.15021	2.75462	1.58225	1.11942	5.11269	0.871803	6.49936	2.07676	9.32149	3.56527	0.802975	2.46826	5.71864	0.530305	2.06356	2.29186	3.31027	1.14765	1.85172	1.75119	1.55838	3.81848	3.65996	3.10824	2.76073	1.10046	3.52552	4.34045	4.29927	1.43766	3.72424	2.51746	2.2048	1.54634	1.63549	3.55956	4.42449	2.03482	1.65553	2.27451	2.31576	3.4944	3.05437	1.6373	2.74688	1.18057
POMT2	0.235097	0.623373	1.3383	0.60481	0.654186	0.308771	0.382698	1.07594	0.860235	0.35269	0.375349	1.92847	0.780089	0.910857	0.465392	1.3021	0.395547	1.50069	0.715941	0.523375	0.441173	0.826207	0.745183	0.484643	0.563337	0.718205	0.669161	0.748859	0.277995	0.707392	1.10985	0.578372	0.439762	0.784714	0.478277	0.956858	1.68268	0.444073	0.398687	0.55243	0.914224	0.516506	0.811105	0.369019	0.66569	0.457515	0.168332	1.46554	0.190147
VTA1	2.36243	2.86043	2.72484	7.31127	4.0275	3.06475	3.57014	3.76797	5.51772	3.43938	1.74423	3.42495	7.61959	5.50455	3.17918	2.53227	2.17304	6.89337	1.52805	2.02838	1.28872	4.03086	2.27849	0.835211	3.70623	1.3421	3.88979	2.90218	1.46845	1.42539	0.63227	3.81693	2.32471	1.3721	0.785234	4.07143	4.93336	3.21368	2.80867	1.52655	4.76201	1.42389	1.30748	1.97354	1.97989	1.52043	0.659535	2.02485	0.824
MLXIPL	0.0281506	0.113467	0.596446	0.646165	0.22251	0.544287	0.0356393	0.216051	0.235257	0.0274176	1.62805	0.0425495	0.0343622	0.042004	0.691797	0.00976859	0.0190283	0.0362646	0.446493	0.0420857	0.0025098	0.427104	0.499964	0.366598	0.15447	0.33288	0.0533253	0.00255082	0.028891	0.0436147	0.246432	0.053144	0.0117263	0.0072571	0.273541	0.03535	0.308702	0.0264711	0.116408	0.0288838	0.0351223	0.861453	0.0963408	0.0560852	0.037714	0.00886595	0.0039451	0.144959	0.220144
BAZ1B	6.11106	9.78555	6.18363	16.4134	9.00783	9.85539	6.98134	7.87991	19.5675	4.84138	6.01598	9.45544	7.55206	9.27949	10.2974	6.76056	4.14724	12.6356	6.95305	5.43777	3.44396	8.04086	9.08295	3.29472	8.87338	3.25016	10.4477	7.08228	3.28905	3.69943	4.74643	9.1089	5.64221	5.63987	12.8742	8.82126	10.2976	6.21847	7.21601	4.20466	14.01	3.19153	5.24518	2.12292	5.25574	3.86232	1.19463	10.994	1.36865
RANBP9	28.6151	16.942	10.8062	45.01	30.0075	38.2257	28.7007	28.8489	31.9823	15.5773	21.175	20.3636	20.7846	45.0819	34.7711	11.7524	17.9328	30.7773	21.1134	24.8963	16.1296	21.2091	25.3036	19.2939	10.989	9.35183	18.5581	31.3505	17.4028	14.5936	11.2693	17.7375	31.0297	7.57193	24.5813	27.0668	34.8366	43.4961	30.277	12.2239	75.3837	15.2052	21.9357	8.62412	27.418	18.8669	10.1279	40.5343	10.4608
ETV7	0.599505	0.0519662	0.0392768	0.255621	0.0501444	0.034072	0.0321264	0.0730333	0.164681	0.126384	0.156563	0.0335611	0.580785	0.0917468	0.224771	0	0.0496203	0.34613	0.294675	0.0128039	0.00509042	0.0112991	0.019595	0.127185	1.23421	0.139387	0.201563	0.0155209	0	0.0232791	0.0120438	0.0907688	0.166485	0	0.181477	0.0398321	0.0447226	0	0.0153979	0.00650919	0.169185	0	1.49621	0	0.040796	0.0224776	0	0.0272231	0
SPRTN	2.26521	3.43766	0.415221	6.49449	2.76588	3.90329	2.05327	6.02988	3.70697	2.4324	2.29608	2.3743	1.86063	12.9182	5.16638	0.870074	3.37524	4.70266	1.45605	1.1906	0.667051	2.1725	1.94155	0.743261	1.19257	0.751131	21.4054	6.59655	2.75039	1.58139	0.273527	1.77412	5.01428	0.402323	1.71947	4.69124	5.75036	6.38803	3.69508	0.353222	3.73677	1.81085	1.37789	0.664914	1.70545	0.796905	0.0739756	4.46244	0.260715
METTL13	1.06851	1.3157	4.7656	2.38863	3.30415	1.66377	1.19947	1.27324	5.61798	1.91722	1.12013	2.10349	1.96506	0.856868	1.82339	4.3156	0.782386	1.53093	1.28714	0.841039	0.621425	2.15189	1.29623	0.78511	2.13267	4.04074	1.02666	1.30164	0.837963	1.30407	2.41439	7.5618	0.859728	3.06925	0.783994	2.04624	5.70211	0.802184	2.35365	2.17412	1.29672	0.713402	1.11399	0.34658	1.02702	0.949957	0.709052	1.63973	0.413576
DYRK4	0.397984	0.792454	1.8318	0.766498	1.63226	0.635623	0.778908	1.59527	1.01666	2.67777	1.81327	0.975139	1.41985	0.836361	0.692669	3.08234	1.03039	0.929526	0.883372	1.77492	1.93697	1.49656	1.63969	1.50557	1.61607	2.59619	0.99493	1.00523	1.1566	1.87664	2.59964	1.23025	1.0625	2.96891	0.202537	0.749784	0.73793	0.777407	0.87109	3.70429	1.16341	2.70119	3.14142	1.50507	0.880919	1.66671	2.34684	0.678361	1.19017
ZNF207	16.6291	12.7773	7.39319	28.8681	20.1958	21.9241	20.0446	21.1269	30.5537	10.0386	15.3651	22.2366	17.3093	28.8059	21.7718	12.2763	16.2794	33.3707	16.0981	19.3951	13.7983	18.1008	15.3027	14.184	7.37228	5.61295	25.2175	22.6233	15.7515	15.0519	4.75479	14.4793	20.9993	10.4444	14.9287	21.007	35.0546	27.9329	23.3699	9.5718	29.9301	12.838	14.9748	7.64699	26.9286	13.7409	5.63336	48.0994	6.05858
UQCRC1	9.34518	10.2366	65.9832	11.9804	18.0818	10.3356	7.74821	42.5804	31.7753	50.6915	51.5308	21.6663	28.2814	12.4937	20.2629	30.1387	27.497	31.5644	23.8629	21.0264	31.3809	24.9793	37.2627	38.5576	28.3421	94.7353	17.8452	28.233	17.2402	32.9414	80.3325	24.3421	27.3646	30.8804	26.6587	19.3373	32.2383	22.5514	29.4962	36.0228	19.2259	33.218	50.9343	27.6	19.8445	28.563	35.2285	25.5203	15.2358
STARD3NL	25.8646	9.18289	8.35608	10.0045	14.9002	9.84712	10.1994	15.654	10.6318	15.3904	11.3047	11.4478	13.0226	16.8133	11.1888	18.0273	10.534	13.1219	13.6886	14.753	19.544	16.6337	9.6232	17.0757	8.32167	7.47336	11.2823	12.2112	14.4822	12.5764	5.51474	5.38837	14.1373	12.5702	15.0735	12.7955	11.3041	17.1196	15.0733	14.6309	13.674	11.5052	11.0744	7.24985	17.3502	12.2915	11.1101	8.624	6.83043
CD9	12.2756	3.07187	5.69312	9.15984	5.89303	28.2834	2.38788	26.2208	5.24869	14.7707	4.49439	2.29632	2.4671	33.5494	3.55355	2.46718	0.801626	19.9014	5.77235	15.684	13.2996	9.28032	15.7815	78.9797	33.9703	15.8154	7.2	2.13237	0.10464	29.7019	27.6159	0.792496	8.06554	2.75155	0.80035	3.94208	5.47114	2.12346	5.21134	36.8148	3.66645	14.3963	15.1364	0.525059	24.4388	27.7347	81.4281	4.752	31.7947
HHATL	0	0	0	0.00333534	0.00915995	0	0	0.012007	0	0	0	0	0	0	0	0	0	0.00355658	0	0.00350836	0.00418444	0	0.0201344	0	0.0195106	0.0358059	0.00808239	0	0	0	0.00495014	0	0	0	0	0	0.00459537	0	0	0.0321042	0.00731968	0.00304291	0.00458925	0	0	0	0	0.0044756	0
NCAPD2	2.40504	3.88708	20.1445	5.63655	7.83397	4.42816	1.58548	10.8263	32.2548	14.8432	6.53325	7.25844	14.8342	14.9469	8.72226	12.0007	4.3292	8.33302	5.44309	3.73182	3.31721	10.069	8.27553	4.04928	15.0281	12.1612	5.66051	8.06032	3.30947	7.51153	11.4478	20.5577	7.16902	9.9131	1.67042	7.92591	16.5185	3.6423	13.2376	12.3431	9.0046	5.24559	12.3094	4.8191	8.85979	10.7186	5.25536	5.24413	1.74697
IFFO1	0.627702	0.887436	8.70772	1.08499	2.05426	1.0207	1.12975	3.26777	1.26699	3.05315	1.36432	8.04221	6.10903	1.49127	1.01369	5.14587	1.15139	5.20321	2.26693	2.11863	1.76199	3.01781	2.24596	1.97737	4.12258	2.4111	1.72527	5.24323	1.01057	5.07159	4.57935	3.44526	2.36543	4.42351	2.68341	2.59111	1.6076	2.17944	1.29857	4.38429	1.7869	1.62963	2.44169	2.1594	3.53271	1.92081	4.43296	4.59255	1.56368
GIPR	0.016044	0.0591058	2.35085	0.0551078	0.0782816	0.0542545	0.0263305	1.59163	0.019776	0.0118381	0.306628	1.06657	0.00544006	0.0644526	0.200968	0.0742328	0.043896	0.425527	0.0201962	0.00399769	0.157346	0.0282228	5.17126	0.0801842	0.435744	0.1836	0.0805848	0.012115	0.0105551	0.00218049	0.510471	0.0345397	0.016708	0.0827215	0.172413	0.154835	0.0209453	0.23189	0.00480761	0.106697	0.0875762	0.00173366	0	0.00665936	0.016718	0.0652681	0	0.094347	0.0176095
PHF7	0.713184	1.30975	3.75301	3.04092	3.4365	1.51964	2.3352	5.28802	2.62531	3.11809	2.18296	4.8113	2.7338	2.7841	1.49971	2.89429	1.36568	5.59981	1.43539	1.58729	2.63679	3.62012	5.58318	0.835415	4.32481	6.62742	3.70876	3.31518	1.33919	2.12581	3.6165	3.04667	1.89941	3.25123	2.76631	4.26707	2.74976	3.25424	1.49232	1.66288	2.80893	2.0115	2.93521	1.68581	1.76699	1.29439	0.677609	1.89042	0.484258
SEMA3G	0	0.0593635	0.105307	0.0343539	0.0131038	0.00320535	0.00755578	0.116801	0.0297933	0.0118897	0.120508	0.0518696	0.0519059	0.114054	0.00640774	0.0279587	0.0181536	0.229972	0.0033807	0.00602267	0	0.0442903	0.0852577	0	0.131739	0.481489	0.0115623	0.00730071	0	0.00218999	0.121801	0.0373587	0.00745817	0.00346175	0.190238	0.0262306	0.0631097	0.00280604	0.0338	0.0122471	0.255497	0.040048	0.622377	0.00222946	0	0.0274898	0	0.0230493	0
NISCH	3.01245	8.60389	7.16867	12.9404	9.35901	3.14551	5.41375	9.26025	9.42156	4.84322	8.92018	12.2851	7.1191	7.29468	6.34877	5.89764	3.36101	15.0444	5.20232	3.68746	2.53242	6.84067	4.7984	2.28876	8.715	8.42025	8.8041	6.93399	3.10443	3.48711	9.92138	7.21395	3.83496	8.14769	8.80073	10.173	11.0234	4.09765	4.30142	3.47015	11.652	7.25086	9.89277	3.92867	2.71728	2.52854	1.55118	10.0158	0.728916
STAB1	0.0947332	56.8501	0.318795	0.977984	44.6442	2.36977	13.7978	0.944305	5.93343	0.231233	20.9389	0.377322	8.89542	3.74835	1.02475	0.073299	0.740476	6.05245	13.7137	13.3647	0.477086	22.1152	0.449236	4.70967	48.7418	2.77661	41.5682	2.00334	1.20369	8.95882	1.09232	20.0008	0.639029	1.14188	0.274368	11.5897	17.2724	0.183245	2.23489	3.97558	3.74349	29.3949	75.9787	12.0109	4.60671	5.84119	4.10484	6.51282	3.54926
FUZ	1.13834	0.662466	3.26493	0.893767	1.43781	0.986093	1.85957	1.69486	2.69536	1.6216	1.97189	2.197	2.19914	3.40867	0.810413	2.08659	1.32527	3.00525	2.59432	1.68469	1.73106	1.45035	1.22479	0.81798	1.75546	5.57483	1.27657	2.2751	1.40962	1.75918	4.54103	1.59625	2.16696	2.6506	1.22552	2.06222	2.70552	1.22773	0.949043	2.00944	2.57708	2.56228	5.18839	1.69182	1.34468	2.44673	1.13215	1.98282	1.44338
SLC6A13	0.0862532	0.149532	0	0.0590252	0.0592299	0.0571909	0.00898752	1.46561	0.0661523	1.37184	0.010618	0.214603	0.0389946	0.0256666	0.0266767	0	0.0277631	0.0169455	0.0040213	0.0573112	0	0.0505755	0.0493361	0	0.108895	0.0877367	0.00275064	0.0086841	0.00252199	0	0.852437	0.00952238	0.00665355	0.0905897	0.0667252	0.133719	0.0563012	0.0166887	0.0229741	0	0.0548036	0.00207116	0	0	0.00570644	0.0729435	0.0134308	0.0304632	0.0026297
IDS	17.1131	29.908	6.56233	12.6795	25.5559	17.6796	36.9072	13.5946	10.4084	15.1716	11.1503	31.3342	7.49623	8.33791	12.9269	12.5408	11.503	21.3496	18.7514	7.0502	14.4329	19.6605	9.8928	34.2379	13.1281	9.06234	33.0841	20.2047	12.117	14.2651	12.6394	8.14967	22.3918	3.75409	10.6061	43.3584	15.1306	18.2443	16.4012	17.8038	37.7295	20.0106	13.7671	9.97483	23.9923	24.5842	12.7925	18.0574	14.3032
PRSS3	0	0.0123677	0	0.0608366	0	0.0227051	0.0133804	0.00811139	0.0211041	0.0757986	0.0158077	0.710876	0.00967567	0	0.0226946	0.107275	0	0.100912	0.0239472	0.0355514	0.0848047	0.00627461	0.00816113	0.073345	0.0158166	1.08124	0.0163803	0.0689528	0.022528	0.162885	0	0	0.0132075	0.453645	0	0.0199076	0.0372532	0	0	0.0108441	0.0593382	0	0.0186017	0	0	0	0	0.0362822	0.0156601
ZNF200	1.34497	0.843826	0.341982	2.54108	0.560973	0.714153	0.409415	0.379228	0.643072	0.230489	0.198282	0.194305	0.393518	0.161843	0.963984	0.205444	0.218204	0.379459	0.127433	0.231074	0.0693039	0.908681	0.764657	0.0604035	0.402797	0.36547	0.597713	0.658503	0.306838	0.119403	0.0934255	0.31074	0.345138	0.111847	0.267594	0.675979	0.23187	0.687515	0.427397	0.082437	0.487742	0.111343	0.0654026	0.0195088	0.116251	0.0526645	0.136805	0.772291	0.0312503
CD4	0.642479	14.325	51.1619	17.9671	14.6666	1.66141	1.67783	147.205	13.9313	79.0984	77.0715	2.00815	21.8663	5.77309	4.17998	7.55287	2.11109	57.4022	11.9515	1.38964	5.48146	26.979	92.7485	17.199	70.7367	326.531	154.307	8.68677	0.239517	14.3758	246.737	14.9278	4.59469	3.95667	38.7702	3.1728	2.75506	1.30215	20.1103	20.7258	1.61432	37.19	1.46876	6.16063	2.70975	14.8271	6.74873	2.14433	3.19285
LRRC23	1.20801	0.710271	1.95835	1.08886	1.36084	1.54777	2.47396	1.84819	0.39743	1.44709	1.13663	4.84444	1.17459	1.87589	0.545708	2.26163	0.797675	2.58805	0.950395	0.796761	1.96396	1.54979	2.24819	1.05399	1.99022	3.1273	1.35371	1.83106	0.578516	1.90854	2.11255	0.714871	1.06683	2.8623	1.26643	1.65761	1.56109	1.8097	0.898296	1.33668	1.22596	1.24966	0.820759	0.818469	1.35263	1.62953	0.970944	1.55428	1.02731
BTK	1.00141	1.9916	7.36977	2.05492	11.3622	3.36632	4.97618	11.0913	5.52604	16.4662	6.41315	17.731	9.66806	8.78029	5.0436	22.5849	6.47428	22.8912	4.83341	7.35051	11.6515	10.0651	15.0206	3.22117	9.05486	4.19958	5.72452	18.081	3.72832	10.8306	8.88071	10.7183	16.2516	8.61544	5.45647	7.44709	7.11872	12.0881	6.40006	10.4505	8.36328	11.0276	13.9519	7.16199	14.5274	8.11102	5.47241	14.2365	4.70946
HFE	0.0334385	0.13975	0.0492915	0.0441311	0.0349612	0.0199545	0.0638367	0.0692506	0.0476934	0.0972804	0.0436628	0.0381071	0.0485915	0.0520872	0.017096	0.0248647	0	0.0633479	0.0300659	0.0071416	0.0149062	0.130772	0.0348376	0.0347877	0.278009	0.0710641	0.0843189	0.0216427	0.0150848	0.0272671	0.0277103	0.341738	0.0198985	0.0307867	0.00216905	0.12997	0.0514488	0.0199641	0.0236183	0.133425	0.115474	0.00154853	0.00934185	0.071379	0.0127995	0.0357313	0.0301252	0.0728841	0.00196614
SCMH1	5.47729	4.82311	5.58368	6.73427	8.30441	7.95229	4.90074	10.3787	12.0713	5.42993	5.38204	16.9514	10.4114	4.24013	7.99951	15.601	10.5045	5.75818	5.82815	7.64866	9.90524	11.8407	13.5753	14.6318	6.87511	11.6848	3.76348	16.2787	8.98029	13.6005	13.3219	6.41743	16.093	10.3132	3.9804	13.7068	8.95308	16.1875	6.21163	14.0107	14.565	4.33171	19.9417	5.71335	15.8712	12.7795	7.42398	27.7607	4.75468
FYN	7.72376	4.11884	2.25842	7.41378	8.81501	3.66071	2.13285	6.97018	5.90835	5.1141	2.82525	6.99722	3.18882	6.76592	3.9492	2.98456	2.34541	11.0725	6.23234	1.8744	0.7664	4.27219	1.3872	5.45469	2.67933	3.29715	1.51655	2.48594	0.371084	0.950033	1.46027	4.22516	0.784724	3.00346	1.48489	6.44104	0.967019	1.09689	8.45099	5.37544	6.22111	3.1637	1.4021	1.27081	1.3003	2.69294	2.99891	1.48423	0.525446
HIVEP2	0.286229	2.41492	0.0332542	2.84137	2.19601	2.81795	1.31349	1.30178	0.842034	0.510244	0.0930216	2.33408	0.587487	0.487682	1.63141	0.0496624	0.173206	3.50317	1.34674	0.538225	0.115686	2.45205	0.266319	0.365119	1.77792	0.0465843	0.300126	2.0576	0.293255	0.518672	0.0630607	0.511916	0.717147	0.411576	0.0335027	4.47647	1.28666	0.659257	1.26595	1.0239	2.36093	0.332382	0.0671705	0.354829	0.770343	0.641044	0.531272	0.96805	0.138229
FMO1	0.067735	0.0684996	0.044007	0.0829001	0.0660982	0.0224561	0.0741084	0.150822	0.139151	0.0766333	0.0750451	0.110597	0.0842122	0.0431917	0.166099	0.0979368	0.0436049	0.0883992	0.0142108	0.0421938	0.0234849	0.0496464	0.0936309	0.0741527	0.103245	0.0545458	0.100444	0.153442	0.0118832	0.0245484	0.0476269	0.115908	0.083601	0.10186	0.0307563	0.0787574	0.110534	0.161201	0.0947187	0.0171603	0.0821625	0.0390357	0.0220773	0.0656008	0.0806632	0.0651839	0	0.0358843	0.0402698
ELOA	6.39962	7.47074	2.52635	17.4566	10.6869	11.5281	7.62966	15.9484	21.1623	10.7044	11.3557	10.2923	6.74181	6.81883	7.2807	7.55932	6.91148	16.1869	5.21634	3.36664	1.90263	6.1877	10.1683	5.25493	3.93625	1.90457	9.94477	15.757	8.68389	7.87426	4.30644	4.96607	16.1267	2.27704	7.28249	14.4017	13.4179	14.268	6.74407	6.79889	16.9256	5.6691	10.198	2.83827	6.99706	4.55991	3.21804	15.4754	1.71081
LYPLA2	9.30239	14.2143	32.236	13.1451	13.6393	7.35628	6.34938	16.3058	14.31	15.6179	24.1812	8.34642	14.395	15.0111	8.66503	20.6203	9.9477	19.8872	20.1524	6.92856	11.1937	11.2242	11.6296	14.5952	20.8714	31.6413	12.0406	16.3297	6.13138	14.5257	29.1367	10.0226	13.7872	16.4946	15.708	11.5102	11.2751	12.1719	8.06698	19.9258	12.5727	13.1145	25.6025	8.95825	7.53568	13.6983	14.4465	8.92828	6.2994
CLCN6	1.1576	2.52295	2.17906	5.30121	6.11907	3.98448	5.45205	3.34331	5.21889	0.720997	3.54579	7.57315	3.26265	3.58056	3.62057	3.36812	1.88172	7.30171	10.1084	5.79068	2.17799	6.19755	3.02088	4.69747	4.28132	1.37784	3.47002	1.96113	2.11057	2.82645	2.9666	3.37313	1.96658	2.26169	2.72453	5.2331	3.96049	3.16407	4.70519	1.66194	4.14094	1.48598	2.18761	1.39326	3.30169	1.54608	2.14988	5.87524	0.850523
MRC2	0.487396	7.42287	10.7121	6.53271	2.74935	0.299445	0.133073	8.17757	1.67454	1.49677	0.215315	7.1321	5.5917	0.415437	1.00341	5.05968	1.49733	6.50008	0.556579	1.06686	0.374036	7.7326	6.33973	0.410532	2.08938	0.0266716	0.467476	1.45724	2.91264	0.716065	19.339	0.794869	3.30811	3.07494	0.969284	16.1146	18.3477	1.37731	0.933601	0.691637	0.320729	3.11197	1.7917	1.28381	0.549197	0.27527	0.717632	5.8715	0.0440151
NME1.NME2	0.109223	0.39764	0.668705	0.574377	0.479624	0.104286	0.414834	1.04317	1.21973	1.43128	2.71365	0.660358	0.444411	0.5516	0.690577	1.11809	0.896489	0.686968	0.439965	0.457212	2.3663	1.69316	0.862146	0.963847	0.835436	2.62477	0.667719	0.940218	0.41389	1.19346	0.679665	0.434096	0.909944	0.830634	1.56718	0.525764	0.609567	0.524943	0.245465	0.610144	0.88577	3.23616	1.8049	0.544018	0.458494	0.773985	0.750029	0.447863	0.386613
SLC6A7	0.00316917	0.00412064	0.0021801	0.0135129	0.0123703	0.00378242	0	0	0.0023438	0	0.00790018	0.00532242	0.00644743	0.00363751	0.0189033	0.00824803	0	0.00240155	0	0.00710695	0.0028255	0.00836224	0	0	0.0131743	0.00241776	0.00545755	0.00287169	0	0.00258426	0	0.0314889	0.00880088	0.00816996	0.0201462	0.00663278	0	0	0	0	0.00988508	0	0	0.0368318	0.00849161	0.0149718	0	0.087641	0.0052176
TSPAN9	0	0.0740181	0.0432119	0.023715	0.0402269	0.0210857	0.0745561	0.0435231	0.108882	0.00347616	0.0195737	0.00989022	0.0199679	0.245588	0.163924	0.349107	0.125106	0.309407	0.0420073	0.0352167	0.0630048	0.14244	0.00505269	0.0437273	0.107715	0.0718835	0.0253533	0.375315	0.0092983	0.0960425	0	0.0565629	0.328442	0	0	0.0150641	0.00192201	0.116906	0.0988202	0.317784	0.768421	0	0.650691	0.00651823	0.208637	0.182381	0.368634	0.604627	0.465381
BTBD7	1.16373	3.10554	0.980727	3.14821	6.02117	2.56657	1.89947	1.82463	3.1516	1.45081	1.19458	3.72303	1.3772	1.38787	1.51098	2.18723	1.17109	3.0507	2.05357	1.46622	1.21135	3.27499	3.59263	1.13844	2.34873	0.8358	3.33147	2.97708	1.10851	1.07184	0.813635	1.93348	1.75453	0.710698	1.14154	3.94416	2.85032	1.88819	2.68792	1.07855	3.56269	1.72145	0.861908	0.699967	1.26371	1.02835	0.419034	3.77057	0.401694
APBA3	0.809009	1.07394	4.17561	4.56147	0.787095	0.953993	1.11758	3.19538	1.91317	2.67009	1.6806	2.44074	1.74935	1.29554	1.39276	3.65418	1.20222	2.79362	1.78064	0.59931	1.47927	0.926727	1.10976	1.01478	1.61709	4.58459	0.913489	2.46698	0.870061	1.47543	5.11192	1.47771	1.54541	2.77558	1.27581	1.37719	1.219	1.5969	1.06694	2.32234	1.59413	1.40236	3.42238	1.15618	0.997312	1.0413	1.31367	2.77174	0.648015
MKS1	0.0696644	0.160857	0.822125	0.196319	0.398509	0.160556	0.114892	0.349271	0.660893	0.382855	0.102799	0.974303	0.552247	0.413584	0.190572	0.72002	0.107865	0.568864	0.134564	0.159816	0.222739	0.290781	0.209199	0.0545402	0.462356	0.379359	0.145823	0.548537	0.184905	0.298727	0.704349	0.976223	0.196796	0.795776	0.131983	0.433214	0.480994	0.112945	0.50316	0.535406	0.222913	0.153409	0.776316	0.142583	0.237082	0.303574	0.249123	0.399735	0.139411
ABHD5	1.33765	2.95954	1.3172	2.53492	1.97729	2.23381	0.938303	1.8383	3.23643	0.991763	2.2544	1.15496	4.31979	2.56302	1.94537	0.781434	0.750011	2.7385	6.85755	1.90305	0.860786	2.44436	0.968748	0.406661	1.62036	1.0205	1.79422	1.51023	0.648662	1.41332	0.328055	3.67645	0.511771	0.852832	1.18865	4.97077	3.64749	1.35816	6.19023	0.500131	1.58425	1.14701	0.961639	0.934317	1.23808	0.811152	0.909594	0.759519	1.08633
ANOS1	0.00191394	0	0	0.0040804	0	0	0	0.298679	0.00566192	0	0.0986031	0.00321435	0	0.030755	0.00228324	0	0	0.0667163	0	0.00286138	0	0.00126254	0	0.00163978	0.0350077	0.0131413	0.00164798	0	0	0.0015607	0.0605592	0.0019017	0	0	0	0.00133523	0.00187397	0	0.00172054	0	0	0	0	0	0	0	0	0	0.00157552
AKAP8L	6.81836	6.07879	5.42323	10.75	9.23698	7.91327	6.6032	5.42894	15.2938	2.87161	6.51669	6.47272	4.36015	6.28401	4.73257	5.18841	5.93847	10.9134	13.8393	6.87133	4.81639	8.76095	7.64142	10.3726	3.9369	6.0735	5.62319	6.54068	8.23272	5.26353	5.1943	4.26052	5.00253	5.18684	7.37613	9.94901	7.74374	6.39406	5.58521	4.40557	9.23609	4.43802	11.2848	3.27093	5.0946	4.91184	5.33588	10.8743	1.9724
MBTD1	3.67542	3.38545	1.9391	7.00043	7.72555	4.71541	4.46684	4.69332	6.27783	1.55865	0.946946	11.0794	4.38355	9.88161	4.05599	4.77625	2.14623	12.0529	1.83117	3.21284	1.39956	4.98967	2.9932	0.79047	2.36712	0.279246	2.63019	6.36849	1.11268	2.05242	0.648733	3.60504	6.05044	2.39795	0.536306	6.67484	4.35423	6.73802	2.85965	1.81115	10.549	1.35415	1.81353	1.2029	4.13707	1.79903	0.50239	7.67724	0.441095
UTP18	11.3882	5.22264	4.46725	20.1344	7.33527	9.0074	7.65361	14.9156	13.1805	7.73456	5.92111	14.5612	12.4667	12.156	12.2217	11.8155	4.77451	13.3912	3.80637	9.04883	8.66448	10.3935	9.61174	4.54121	5.09474	2.42929	8.11312	15.4175	5.39988	6.92697	2.50696	9.84551	14.3818	7.09071	8.10604	13.3638	14.7051	16.4988	10.6251	6.12282	20.8812	6.26826	8.01207	4.34182	12.1868	6.73194	2.51589	17.3536	3.26933
RNF216	5.50161	6.12512	4.02338	10.6967	11.3257	7.35414	6.35987	5.54136	5.36286	3.91758	4.62206	5.28085	3.75999	3.53415	5.04563	4.70606	2.5673	6.42641	6.13039	5.9434	2.43576	8.01485	8.60247	2.81587	4.60828	2.75853	5.59054	5.17163	3.79669	2.91933	5.72142	4.11892	2.34141	3.82822	5.52426	8.17801	5.93501	3.30498	2.51225	4.18956	13.6417	3.58662	5.76265	1.94417	3.51872	3.13297	1.60219	7.03773	0.911655
TTC19	8.18332	4.81209	2.63218	13.5402	12.4404	8.97587	7.21234	8.44853	8.24276	5.72715	6.00918	11.1733	7.11028	8.18999	10.5636	7.71498	6.78435	9.66911	6.42869	10.1773	4.22983	8.49824	9.47235	2.33257	4.62574	1.91305	6.85144	7.93252	3.90453	4.60629	2.56686	5.14553	7.20154	3.1601	3.33658	12.9909	14.179	10.5198	3.73557	4.98503	11.7638	6.75134	4.89517	2.53702	7.34891	5.52658	1.93282	14.877	1.92783
PTBP1	14.7963	29.9943	64.7532	41.1848	52.9396	28.8014	23.207	53.4351	71.8198	44.3739	54.9179	32.4344	27.924	55.4353	44.513	36.5589	47.1115	52.2297	31.7132	52.7367	41.1194	52.6695	37.6876	62.5781	40.4667	73.3985	45.2671	47.2117	18.3383	33.1557	53.4242	35.2265	47.0067	37.6911	45.2177	40.2612	52.4382	44.7929	39.1825	40.4411	39.2626	47.2533	81.7852	17.2649	33.0414	38.0934	37.3397	46.6306	12.3091
DPF1	0.0367102	0.0991348	0.231165	0.0481623	0.137781	0.0404435	0.0357507	0.101139	0.996179	0.0450054	0.157213	0.969841	0.169475	0.2204	0.114537	0.0710436	0.0218146	0.781055	0.0995306	0.0105543	0.0327293	0.0596088	0.087222	0.0145162	0.154953	0.112025	0.141024	0.0767639	0.127072	0.0667779	0.190613	0.0869796	0.0882219	0.287551	0.0794978	0.71709	0.411968	0.109166	0.0609244	0.14487	1.08339	0.13365	0.723434	0.0398512	0.0453983	0.28015	0	0.657048	0.0674119
SYT7	0.010769	0.0163358	0.0246936	0.00510194	0.00700581	0	0.00504953	0.013775	0.00132739	0.00158917	0.00447419	0.00452145	0	0.0061802	0.00428229	0	0.00519945	0.00408028	0	0.00134165	0	0.00236793	0.00153994	0.00153773	0.0104456	0.0328625	0.0154542	0.00162635	0	0.00146357	0	0	0	0.00231349	0.00162995	0.00500854	0.00527202	0.00187527	0.00322693	0	0.0111966	0.00232731	0	0.00148995	0	0	0.00251531	0.00171154	0.00295493
LARS2	0.176983	0.652003	0.828944	1.19096	1.5405	0.634996	0.774545	0.64003	1.43172	0.537826	0.43665	0.704552	0.60899	0.628224	0.853655	0.814132	0.314374	1.16896	0.272294	0.644334	0.408114	0.987315	0.750811	0.5382	0.762066	0.61426	0.456228	0.796904	0.699472	0.467701	0.619912	0.987806	0.856313	0.777323	0.254977	0.982426	1.305	0.458866	0.454711	0.716158	1.05637	0.393817	0.773411	0.212218	0.563987	0.415472	0.316926	1.08451	0.121408
PIK3C2A	6.16409	5.17789	0.615747	11.7772	8.36688	7.85413	7.68728	3.90689	3.68554	1.0389	1.92549	5.882	3.24816	3.51808	7.94709	1.18777	1.3093	6.90562	2.37024	2.57623	1.43199	5.6103	2.55783	0.394793	2.70503	0.244844	2.26904	3.08156	1.35866	1.40577	0.363339	2.73832	2.40803	0.814083	0.891749	8.33664	8.70637	4.41766	3.0942	0.721702	5.98566	1.03943	1.04222	0.854265	3.05055	0.67695	0.183622	8.63668	0.55262
PLAUR	63.1926	53.1013	25.2302	19.5913	20.9103	20.9613	10.0062	26.1777	21.4793	563.473	127.239	14.0532	71.8533	20.05	49.0177	12.2523	23.4288	3.45914	38.8335	4.73758	15.0835	22.1256	9.15339	25.5214	43.2643	51.2536	41.2032	30.7924	4.91703	54.9669	21.2403	17.9581	9.80305	5.69185	69.3322	60.978	62.4178	26.3223	152.187	18.6425	7.16657	44.8604	6.05444	18.7577	7.23602	14.7263	26.7865	36.1086	9.64325
ANLN	0.777515	4.60216	2.72095	8.33946	2.8364	0.593468	0.321122	2.88727	13.0767	2.2594	2.24622	1.27732	7.97336	6.12759	4.46243	0.911774	1.60199	0.911187	2.47244	2.1153	0.401009	4.23733	2.89334	0.480242	8.04843	1.0208	3.78134	1.33124	0.280144	2.03844	0.612652	9.49956	1.35577	0.987631	0.609617	2.57809	4.21358	0.580935	5.67897	0.974015	2.43575	1.07559	4.82236	0.971917	1.54229	1.43437	0.234397	0.657377	0.26234
WIZ	0.94667	3.25544	5.33614	5.73418	3.76897	2.7368	2.40499	4.1815	7.99898	2.15827	3.30473	5.11209	3.1499	6.06216	2.87247	5.13143	3.13624	8.25847	2.86611	2.88812	3.28093	3.13307	2.57805	3.29981	3.27065	5.7468	4.66281	4.84828	2.5406	3.1726	5.61328	3.44713	4.36061	4.1394	2.27497	5.70929	5.04439	3.47667	2.13906	3.77814	7.74424	3.09946	7.25212	1.50222	2.7416	3.07508	2.44519	5.6315	0.787062
RABGAP1	1.83064	2.35953	0.861061	5.40756	5.44559	4.40146	3.62114	2.21784	3.62692	1.49077	0.985661	5.68654	3.09938	4.28973	2.57038	2.07809	0.483818	6.6249	1.51993	1.36842	0.912348	3.29811	1.91244	0.869152	2.12698	0.433566	0.983252	2.05024	0.841416	1.14918	0.599401	2.58063	1.54135	3.1036	0.273327	4.86393	7.28057	1.65187	2.44462	1.18278	3.76619	0.837929	1.27067	0.60699	2.0177	1.00367	0.374653	2.68269	0.292937
DCN	0	0.190662	0.0785372	0.0133981	0	0	0.00147338	0.000893187	0.143306	0.0157657	0.00609235	0.013193	0.0958894	0.408747	0.00874658	0.179914	0.109233	0.0174616	0.134485	0.0164419	0.0158751	0.12644	0	0.00448689	0.835989	0.0415515	0.00992046	0.00474547	0.0272874	0.0017082	0.00331412	1.24573	0.0116348	0.0216014	0	0.00219213	0.214337	0.0317363	0.117697	0	0	0.00746983	0.0225317	0.0904272	0.0215163	0.0643263	0	0.0199761	0.00172441
QPCTL	4.26068	1.57836	3.13561	2.37657	2.49557	1.75804	0.803177	2.20537	0.897764	1.15554	2.75495	2.92507	2.34759	1.3933	2.44981	1.70661	2.15906	2.92326	2.36156	1.35932	2.0191	2.92769	2.02129	1.58265	2.27381	7.40507	4.72623	1.24779	2.22728	2.21058	5.02511	1.32533	1.44569	3.23454	2.40958	3.95317	3.02542	1.59417	1.87194	1.85434	1.7061	3.42496	2.82434	1.25466	0.938499	2.46693	2.19879	2.71322	0.616149
PPP5C	0.105163	1.38476	7.27504	2.02052	1.69232	0.677767	1.07587	3.75671	4.19841	3.154	3.36191	3.99791	4.89741	2.12219	1.58757	4.65282	2.33009	4.66263	1.55725	1.50074	3.49294	2.12781	2.56412	1.80853	4.0092	8.51591	2.37404	3.79434	0.553984	2.77531	6.35647	3.1575	3.70493	4.0715	1.01059	2.59447	2.84	2.01373	1.22897	4.95258	3.99585	3.43385	5.80143	1.40949	1.17151	3.52434	2.62868	3.93838	0.69097
CEP68	1.9303	0.719429	1.31814	6.96267	2.58312	3.39382	2.29521	1.60318	2.75983	0.875439	1.31661	3.2735	1.40069	2.7911	2.07586	4.82331	1.07011	4.12619	1.73335	2.2619	1.75741	1.71402	2.72162	1.40196	1.13177	2.4164	0.95149	2.75043	2.39133	1.25231	1.77229	1.73834	2.84067	1.28052	0.936441	2.49261	2.21319	2.10715	0.934038	1.63614	7.75653	2.24615	4.26985	1.32577	2.41759	1.906	1.38563	3.02041	0.641805
MAP4K3	8.5253	3.90253	0.640507	7.0462	9.18637	7.43156	9.02976	4.38797	8.9187	0.699556	2.29687	10.3051	2.62506	6.92335	8.31192	1.59996	1.68148	6.0448	0.991737	5.25847	1.44274	4.36583	4.41487	0.774708	1.44216	0.589094	2.61518	2.09909	0.948865	2.07516	0.236063	2.90439	2.45203	2.05988	0.17277	6.40975	6.77159	4.41746	1.92954	1.09976	8.3042	2.58007	1.14022	1.81156	4.05406	1.96671	0.683793	7.6644	1.43526
ZBTB32	0.00989743	0.379633	0.0442556	0.383329	0.120728	0.33666	0.187955	0.443106	0.113457	0.070107	0.0740176	0.336598	0.151017	0.289682	1.06265	0.0515178	0.14336	0.62251	0.548189	0.0850819	0.0352966	0.20566	0.297215	0.0635978	0.197491	0.0792828	0.217313	0.228694	0.0937638	0.0847429	0.18268	0.0245853	0.0755851	0.299802	0.323575	0.697386	0.116289	0.180968	0.00889732	0.15797	0.486226	0.0641688	0.0532279	0.0657297	0.114918	0.0935149	0.117899	0.325616	0.0896211
TYROBP	299.321	242.752	1055.77	152.994	177.813	214.551	110.345	509.795	44.0766	685.723	1224.49	77.6411	364.899	51.2184	81.7232	665.32	135.332	78.2756	464.804	449.367	399.047	260.412	475.185	1556.1	379.553	1526.34	542.295	104.649	635.535	873.166	2111.87	347.045	46.6574	141.968	800.134	62.1999	80.4627	168.212	606.625	1075.14	13.9374	1231.48	198.441	1182.28	246.449	739.007	1604.74	42.2823	741.387
LDAF1	6.25268	2.4872	2.56619	6.79694	4.51413	3.07358	8.70613	5.99626	1.65768	6.30099	4.52634	8.88579	6.4681	9.15334	2.82563	5.87947	2.87563	12.9939	3.6486	1.68737	3.52903	4.37978	4.87371	3.99961	1.82388	3.70698	4.51691	4.8399	3.79422	2.38082	3.97918	1.669	7.61141	7.19895	4.2972	3.75214	4.01568	8.06097	2.43888	3.57022	3.43781	2.39795	3.21758	2.01025	4.24048	2.16952	3.28228	4.46179	2.06756
GABRA3	0	0.0254804	0.00224682	0	0	0	0	0	0	0	0.00271398	0	0	0.116214	0	0	0	0.0420757	0.00411142	0	0	0	0	0	0.00543099	0	0.00281228	0	0	0.0053267	0.0275586	0	0.0045351	0	0	0	0	0	0.00293612	0	0	0	0	0	0.00291716	0	0	0	0.029575
BRCA1	0.0917618	0.503758	1.37971	0.341576	0.928134	0.10778	0.038929	1.31908	2.16302	1.45472	0.20575	1.35395	2.67726	1.89413	0.780173	0.88072	0.472579	2.60483	0.33186	0.296147	0.240239	1.20774	0.508623	0.0973362	2.86153	0.415585	1.03215	0.878998	0.114988	0.414513	0.468545	3.11586	1.33682	1.18467	0.162696	1.59634	3.1945	0.351541	1.28317	0.652585	1.27662	0.315406	0.870195	0.304699	0.634841	0.457585	0.0836902	1.282	0.208625
ERCC1	2.15171	3.07274	18.8159	2.30661	10.2304	2.64062	6.97015	7.25453	6.52712	11.8637	8.86293	11.5392	8.57937	8.5281	3.77637	11.3287	6.81554	11.3179	5.46915	7.35693	14.5298	9.46898	6.5251	8.81543	8.68192	27.9543	9.57753	7.23054	13.4302	10.7297	18.0142	6.78102	10.2476	12.4604	7.83824	7.73113	7.89859	6.12207	6.10446	12.9111	8.18648	16.7057	11.4327	12.9576	7.49825	12.1751	11.4281	4.56741	4.60723
CD22	0.367171	0.789005	0.170908	5.59823	0.474154	2.6818	0.757732	6.3709	5.10734	3.33665	1.59491	1.06158	0.496496	1.51665	5.51587	0.610359	1.21227	4.02359	2.48532	0.23502	0.323434	0.574333	0.286732	0.693198	1.8444	0.781636	0.912475	2.40066	0.282924	1.25141	1.86903	0.286177	7.97093	0.583799	3.07484	4.20886	1.60592	1.7068	1.92507	1.00011	15.6804	0.602967	0.384821	1.06772	0.909193	0.747846	1.27562	0.974919	0.264241
SEMA3B	0.140997	0.177217	0.0339477	0.422505	0.0917266	0.40107	0.221479	0.202398	0.170318	0.0249683	0.206983	0.641323	0.174499	0.269723	0.311176	0.046889	0.152036	0.918871	0.272146	0.0509418	0.0460927	0.19377	0.129039	0.0382535	0.109411	0.0466122	0.258995	0.161832	0.272714	0.0440736	0.039656	0.0373587	0.0848366	0.0939	0.187799	0.277061	0.151858	0.287268	0.0570374	0.00803718	0.20157	0.0228535	0.0344671	0.0487695	0.102844	0.0185028	0	1.27059	0.0425576
MBTPS2	0.409136	0.482714	0.430513	1.41714	1.30421	0.953102	1.00824	0.996287	0.609647	1.12702	0.338709	0.919976	0.827733	0.601782	0.639928	0.742739	0.209244	1.35383	0.207915	0.583348	0.475551	0.979597	0.812577	0.242775	0.97008	0.367619	0.348368	0.696153	0.376831	0.433713	0.340419	0.749801	0.799537	0.298841	0.035779	0.656485	0.798215	0.389476	0.366432	0.725566	0.829499	0.364485	0.296339	0.104407	0.393841	0.415203	0.167765	0.49708	0.12848
PRICKLE3	0.604319	0.617032	6.56986	0.995916	0.929796	0.681434	1.63238	0.695547	0.427739	1.48048	0.782496	1.93643	2.46265	0.493623	0.526319	3.66984	0.264925	1.36821	3.01952	1.2388	2.08573	1.86604	0.855679	1.61997	2.08371	3.66565	0.692725	1.243	0.848805	1.6537	4.19183	1.22669	1.07848	2.36553	1.61274	1.02941	0.736899	0.584921	1.00652	2.47685	0.508822	0.848505	2.6899	0.830981	1.23512	0.78525	2.36406	1.347	0.466944
LTF	6.51052	3.44615	0.273488	9.48516	0.106108	14.1618	0.0621387	0.368002	15.1033	0.102294	0.75388	0.0827471	21.914	12.6832	33.0371	36.1582	2.57247	0.733856	3.75125	1.36653	0.224183	0.0829353	0.0612238	0.16303	1.65833	0.0544386	0.348169	0.97605	0.147542	0.385147	0.0716771	138.189	0.0283089	0.385432	0.641851	0.632937	0.908274	6.74198	28.8998	1.15441	0.985685	0.588211	2.01016	11.4947	2.4006	0.690267	3.25245	0.087488	11.3145
EXTL3	0.481048	1.43196	0.949155	1.58597	2.89663	1.23631	0.480841	1.4557	0.867514	0.990768	2.31286	2.00751	0.729236	0.344639	0.534205	0.803999	0.208681	1.64314	3.53123	0.586369	0.174147	0.541441	2.60209	0.940003	1.36828	1.08988	0.918756	0.65337	1.3337	0.941267	2.03493	0.903291	0.408267	1.00308	1.04827	0.971997	0.932846	0.239906	3.38853	0.754518	0.264119	0.839318	0.34643	0.420035	0.393456	0.521103	0.728026	0.416122	0.283949
NR1H4	0	0	0	0	0	0	0	0	0	0	0	0	0	0	0	0.00324116	0	0	0	0	0	0	0	0.00320092	0.0031062	0	0	0.0033854	0	0	0	0	0	0	0	0	0.0109742	0	0	0	0.0640936	0	0.0255723	0	0	0	0	0	0
ELOVL5	16.2775	8.12561	20.0229	23.3624	32.6529	11.0056	14.0015	27.7949	18.8001	40.0111	17.8767	29.5341	15.9972	55.1229	22.5904	20.8873	13.7341	21.65	15.6842	18.1358	17.5803	26.7419	26.3641	18.3712	16.5212	16.7654	9.64164	18.9596	11.5539	11.9341	15.9982	28.9454	14.0945	8.26149	12.1641	21.6303	28.5199	20.2013	38.7532	20.5794	26.9992	16.3036	12.7671	16.8088	22.8154	23.514	14.1882	18.5019	8.8812
ALOX5	2.42149	13.3645	3.0264	12.4436	10.7718	5.78446	5.08897	6.21964	7.3785	7.43652	8.72521	2.00589	26.3663	10.1867	16.274	5.96464	2.46116	4.17689	8.46712	6.11788	1.17346	3.27385	4.00236	12.1799	36.0388	4.44363	2.17265	16.1632	0.281298	27.0126	3.86544	27.1596	1.13843	1.99647	1.15565	3.63483	0.598069	3.65068	14.8291	20.9616	1.29852	4.41989	13.5097	5.56569	4.949	16.2319	5.28902	24.9045	7.91643
KDM5D	0.00143237	0	0	8.17583	0.0279551	0.00683817	0	6.5666	9.14096	0.0177555	0.00833151	15.8215	0.0655662	0.0312369	0.0034175	7.39361	2.08026	0.00108543	6.8841	6.3536	0	6.49788	5.42215	1.21615	3.48571	0.00437102	0.0542664	0.526956	2.93444	3.92218	2.66039	6.31477	2.78342	4.14308	0.00130079	11.2318	0	0.0299314	2.14134	3.93383	7.30703	2.22229	3.46225	0	0.00383796	0.0011278	1.11208	14.1603	0.0094328
CALCOCO1	1.1821	1.7925	5.83267	3.55182	4.21129	3.00531	2.8307	5.50657	6.21317	3.02262	2.29741	10.5224	4.32942	7.32597	2.54234	5.83983	1.74163	13.5186	10.7441	2.71921	2.22598	4.22045	3.04921	2.40012	3.17638	6.22095	2.93939	5.06721	2.27172	4.0644	5.16218	3.86416	4.10129	7.25523	2.51499	10.1639	4.28809	4.45011	2.19377	4.16278	5.42141	3.34214	4.48941	3.52561	4.21499	2.84021	1.9619	4.21119	1.41824
UBR7	8.98485	8.86472	6.39867	10.7964	13.1968	4.57338	2.56473	5.97207	24.0655	9.05324	4.31391	7.2885	6.28684	7.37314	10.2439	6.74237	2.16343	6.74125	4.04071	3.45342	2.01469	10.4778	3.73513	2.63103	9.17859	4.71507	5.23182	4.36126	2.23835	2.70889	2.70113	9.51843	4.86205	4.99398	4.30073	8.83632	8.60431	3.17224	8.39642	5.12599	15.1149	3.43352	4.90264	1.72517	3.8744	4.14243	1.03937	3.09049	0.83946
MAP4K5	3.25094	4.67802	1.65082	7.28788	13.3578	10.3083	9.90328	8.87034	11.7476	1.55322	5.81427	14.0818	10.8993	6.14711	7.15274	3.85966	3.41205	11.5099	3.24816	5.51787	2.17939	7.02566	6.17842	1.72662	2.69393	0.526587	4.12949	8.29779	2.08369	2.96737	1.46543	5.07975	12.3154	1.62498	0.880167	13.8137	11.0041	7.95728	4.40296	2.49528	7.37642	2.23176	2.89204	1.19201	11.8618	2.77933	0.73677	13.7935	1.33217
EHD3	0.00280923	0.412748	0.330457	0.167695	4.50677	2.08546	0.177827	0.419229	1.62053	0.388026	0.0817007	1.12523	0.33148	1.13498	0.311669	2.64911	0.683598	8.7174	0.116696	1.25366	1.07447	0.0833906	0.0457953	0.262345	1.4761	0.833689	0.365247	1.75388	0.370369	1.44547	0.118516	0.318203	0.288649	0.840079	0.250014	0.709455	0.508853	0.71324	0.649019	2.63579	0.398688	0.282306	0.41478	2.25275	1.09897	0.986505	2.15743	0.200915	0.827876
PSMC4	17.2754	11.5212	43.3818	17.3535	13.6886	14.6485	14.8199	15.0671	31.0679	18.3081	23.7539	15.8723	19.8761	17.3757	15.669	20.6496	23.1234	20.994	28.8187	14.4751	21.705	15.621	13.4675	24.155	14.7694	41.5333	12.7145	18.7412	20.0503	19.3751	27.196	14.8304	12.8682	20.3834	17.2379	18.2856	21.2031	17.9664	15.0471	24.9911	16.787	19.0302	26.1333	14.0938	12.2201	19.1936	22.0275	22.7388	8.01176
MAN2B2	0.428728	4.12628	10.1451	3.21805	6.31125	1.25282	2.17627	13.1135	2.23643	10.1426	8.35598	6.0856	6.21104	3.33778	1.80374	5.78417	2.03315	5.15999	1.97051	2.45092	4.59772	5.96021	4.95999	2.66795	9.95515	14.0818	14.0856	5.64617	1.29604	3.21609	13.2388	4.60701	4.78673	3.38456	2.78083	5.6509	4.55627	2.50753	2.536	4.14499	2.77922	6.40893	3.57451	2.79909	3.41356	3.38287	4.88148	3.79589	1.52723
SLC7A14	0.0025828	0.00167911	0.000888368	0.000917726	0.00252038	0.00154129	0.0036332	0	0.000955072	0.00457372	0	0.00325324	0.00131363	0.00148224	0.00154058	0	0	0	0.00325122	0.000965333	0.0057568	0.00255564	0.00221601	0.00221283	0.00107368	0.00295562	0	0.00117018	0.0122341	0.00105306	0	0.00384941	0	0.00166458	0	0.000900927	0.00126443	0.00404784	0	0	0.00201403	0	0.00126274	0.00107204	0.00115341	0	0	0.00123147	0
CLDN11	0.0125476	0.0285507	0.045316	0.00891688	0	0.0224634	0.00882528	0.0107001	0.0185595	0	0.00260658	0.0210729	0.0382907	0.0684089	0	0.0163281	0.0030291	0.0285251	0.0750256	0.00703458	0.00279673	0.00413854	0.0188399	0.0134378	0.0104321	0	0.00270099	0.0056849	0.00495292	0.00767385	0.0165425	0.0124673	0.0108891	0.0242603	0.0113949	0.0284494	0.00614276	0.01311	0.00845977	0	0.024461	0.00610131	0	0.0234365	0.00280171	0.00493978	0	0.0149566	0.0077467
SLC25A39	19.5553	29.6149	55.3614	29.5148	28.881	7.20321	17.9585	24.0878	97.0204	22.975	54.127	13.8966	20.4354	31.1285	16.7844	24.6151	33.1524	20.9798	224.831	14.4109	21.0711	36.9622	22.8205	24.6981	18.6554	66.0769	41.8877	19.5972	17.6809	23.4945	55.8339	24.0633	21.2707	25.5829	29.2478	65.1041	51.7082	14.9533	44.8207	32.1897	24.5206	29.7384	32.5405	16.7058	14.4993	22.7946	22.6536	17.4381	9.90471
MVP	5.82264	6.15017	13.3419	9.6701	7.78412	4.5969	5.53909	21.1543	4.27194	19.42	13.1833	6.6483	5.00906	3.87104	2.85956	7.37399	1.04437	12.3822	13.4671	3.38068	4.18762	6.73402	17.8639	6.11377	18.4078	20.0248	12.3114	7.37013	2.21648	4.928	22.9816	7.02888	6.14944	4.84512	5.93719	5.11688	2.37723	4.96514	3.76995	6.66829	11.0636	7.92787	6.94737	2.89685	4.78649	3.87202	3.7552	5.36301	1.66068
NUB1	32.9036	2.89221	4.59752	8.74284	11.0588	8.39177	8.24047	8.11147	6.89767	8.92801	7.24986	7.68253	6.95333	5.94268	7.3731	7.39064	6.17167	8.03164	9.57003	9.7715	6.66943	11.9798	6.95641	4.7731	5.91966	3.12082	9.97652	9.96521	7.70986	5.47675	3.26735	6.61533	7.27371	7.29232	5.07086	7.05047	8.2269	7.24021	7.91629	6.42082	11.6943	7.24205	9.77519	4.23271	11.3737	7.23555	4.26317	10.3806	2.91174
PGM3	0.734098	1.52955	0.223195	2.38557	1.8643	1.59438	0.849066	1.75746	0.876703	0.349868	0.611498	1.88127	0.826016	0.665745	1.26713	0.228008	0.0122521	1.12906	0.435801	0.585328	0.0113122	0.43762	0.625181	0.0838593	0.68719	0.147962	1.1955	0.413897	0.211784	0.242401	0.0898518	0.83566	0.147233	0.289711	0.0987645	1.08117	2.10306	0.259455	0.68599	0.256238	1.67067	0.332573	0.0655775	0.331033	0.618423	0.279726	0.132091	0.129636	0.232766
RWDD2A	0.194201	0.27121	0.0148437	0.667039	0.47728	0.86703	0.409771	0.677761	0.154263	0.29932	0.391471	0.564721	0.22681	0.194006	0.145868	0.00311991	0.0555638	0.547772	0.153919	0.25001	0	0.151829	0.759056	0.0400553	0.21827	0.052129	0.467582	0.146644	0.173189	0.10264	0.0379305	0.164372	0.0449419	0.143703	0.0849145	0.150535	0.179582	0.0488476	0.248935	0.110699	0.852524	0.151556	0.0246156	0.0597087	0.253752	0.0509692	0.0151199	0.00342943	0.112496
CLK1	75.8201	34.132	7.04289	90.7074	44.7732	86.2806	56.1428	81.8418	54.7788	23.5877	35.7832	131.517	81.8567	75.1157	88.9772	18.4002	35.5317	123.847	32.1041	43.5858	18.9453	41.4268	41.1275	12.784	20.6622	2.62914	48.5998	97.9553	28.1792	42.2308	3.74931	37.2293	52.8208	34.2669	24.0967	102.833	156.314	107.825	46.694	14.8549	83.1276	16.4235	19.7291	18.4163	116.065	24.1417	3.57862	155.665	15.2224
POLR3B	0.241639	1.07932	0.387209	0.919205	0.873846	0.376613	0.579849	0.715148	1.22993	0.490831	0.498426	2.12458	0.783663	1.09634	0.586702	0.483379	0.472161	4.06505	0.207554	0.252878	0.172348	0.750111	0.463428	0.0146136	0.867415	0.279773	0.785735	1.16949	0.166078	0.359312	0.203886	1.40101	0.556568	0.454375	0.160063	1.73534	1.92057	0.356428	0.590333	0.482901	0.908881	0.886533	0.464215	0.184074	0.276757	0.378279	0.135456	1.10604	0.0351022
ANGEL1	0.44247	1.31808	2.61081	2.76942	3.25961	1.4256	2.51013	1.99643	3.08031	1.14772	1.36882	4.45163	1.70314	2.49399	1.93296	4.31071	1.22763	12.6138	1.28393	0.774856	0.994554	1.82937	2.55228	0.936156	1.6442	2.83677	1.28425	3.4522	1.28082	1.58891	4.88803	2.69769	3.24062	3.85577	0.930039	2.87959	2.38581	1.10041	1.60598	2.80874	2.67602	1.92863	3.64808	0.808772	1.54366	1.35265	1.82242	3.59934	0.309512
RNF14	2.77993	1.64297	1.50669	2.90055	2.85064	1.64109	1.92276	2.40768	2.3795	2.41569	1.5761	2.17463	1.39316	1.17275	1.21242	2.13349	1.21756	1.71533	2.09004	1.8363	0.768011	3.64967	2.01676	0.286366	1.61539	0.816811	2.76098	2.1324	1.3258	0.791075	0.521626	1.77933	2.0545	0.718053	0.668771	2.3337	1.7321	2.66887	1.87122	1.09359	2.03849	1.1628	0.898109	0.613587	1.65283	0.926452	0.605515	0.855138	0.559234
DNASE1L1	1.27607	3.37807	7.46938	3.24035	3.93416	2.59575	3.86693	4.07017	1.60847	6.11109	8.54812	3.03832	2.95644	3.27192	1.75709	3.52882	1.51097	4.31041	5.01714	2.6066	5.17956	5.99623	5.20124	3.30795	6.99559	8.9493	6.70262	4.17334	2.75289	3.22599	9.67021	3.11924	4.33623	2.08457	4.62047	3.52202	3.06412	5.0143	4.16091	3.04793	2.60915	4.48116	4.85949	2.29562	2.50796	3.05811	3.618	3.04057	1.5311
DDX11	1.07568	2.37809	3.55053	4.46107	2.43925	0.688318	0.911534	3.1083	6.33671	1.8317	2.09726	1.98066	4.18562	3.46965	2.63991	4.78818	1.36879	3.67792	3.71755	1.56699	0.599395	2.73252	2.07101	1.51425	4.92552	4.3553	3.30866	0.836723	1.53471	2.28139	2.90465	4.59229	0.942496	5.42081	1.69038	3.2515	3.06923	1.26438	1.49271	1.55876	2.61493	1.50194	3.77479	1.00189	1.32825	2.46433	1.08067	2.82548	0.801465
HEBP1	7.37828	4.57565	7.51548	6.28582	6.33953	5.57337	8.8883	6.53803	22.6749	8.3779	7.11331	5.1996	8.88085	5.42339	4.17927	9.48468	5.06673	2.82254	9.93481	8.50946	7.01884	10.8011	8.51187	8.4116	6.04887	15.1521	4.44981	5.29554	11.8214	8.49603	9.33327	12.3245	9.8578	9.4034	2.44176	5.70182	10.6505	5.56485	15.0498	11.9142	6.51197	11.3925	11.742	8.10427	8.74769	9.33056	11.2544	3.82713	4.48526
GPRC5A	0.12028	0.298984	0.0316367	0.183523	0.107017	1.57066	0.181638	0.0995532	0.321808	0.288172	0.158738	0.0133679	0.0683724	0.558313	1.28296	0.0138106	0.0427011	0.0254674	0.0957436	0.0251221	0.00315403	0.10268	0.00455289	0.0242473	0.566186	0.0148438	0.0335066	0.0272475	0.072614	0.346169	0.00746235	0.335685	0.00982418	0.00227998	0.0658597	0.020978	0.14721	0.0110887	0.263955	0.00201655	0.0772411	0.0160552	0.0985859	0.0690133	0.0695123	0.0612795	0	0.470602	0.0975564
MAMLD1	0.53494	0.457525	0.0377786	0.166226	0.482316	2.17269	0.105864	0.0763182	0.750629	0.0504262	0.065915	0.099063	0.0682771	6.4341	0.77404	0.0370555	0.0687434	0.160298	0.381497	0.165727	0.0308282	0.171742	0.0436285	0.144639	0.114993	0.063621	1.23645	0.0165876	0.0706535	0.0480993	0.0493409	0.822539	0.144036	0	0.11637	0.499484	0.296735	0.0318774	0.879491	0.062609	0.0888203	0.131872	1.73229	0.0675396	0.0526831	0.0368345	0.190983	0.0620674	0.048556
CD6	2.69817	8.88298	0.131461	18.8074	1.20326	3.22028	2.00975	9.30441	1.19459	2.90468	2.38002	0.466131	0.539202	2.61383	6.20417	0.163812	3.31502	12.9763	7.21959	0.596908	0.0933022	2.94142	2.04758	1.69185	0.682816	0.116286	2.51519	5.61337	0.420273	0.912726	0.393512	0.307422	1.60946	0.563028	3.15275	10.2148	1.63721	1.79462	4.04731	0.918143	5.12692	0.290571	1.32804	0.742208	1.00783	0.73263	2.0373	2.58164	0.62737
TACC3	5.02554	12.9229	17.0046	13.2846	9.00783	4.55717	3.66	6.02888	20.0932	5.66006	4.01129	6.47194	8.85859	8.20985	7.46656	8.82354	3.16503	5.9161	7.52872	5.21934	2.81953	8.89674	3.38675	5.28603	7.83169	8.72138	4.09178	6.24062	3.48003	6.96489	8.6181	10.1409	3.4517	8.34275	3.65305	13.5547	8.68471	4.89293	9.42206	8.84094	13.2129	4.62449	8.36375	3.74475	6.54764	5.63913	4.44272	5.5686	1.79537
UFL1	9.06622	10.0952	1.40101	18.8829	25.4544	12.5599	18.1387	12.0553	12.2263	1.53092	3.55087	8.31771	8.14998	7.89364	13.0278	2.83935	3.7141	8.23931	2.61631	5.1721	1.33919	12.9205	7.5276	1.30227	5.90403	0.911279	10.933	6.2074	3.22509	2.07714	0.503935	8.98151	5.35927	1.74753	0.913912	14.5061	11.7189	12.5209	5.3126	1.835	10.8048	2.47045	1.69358	2.00054	7.5107	1.77756	0.761667	4.804	2.00836
POLA2	0.929927	1.66807	9.19704	4.35433	2.79125	0.7496	0.636937	3.18239	6.15185	4.604	2.55481	2.71467	5.37844	5.29205	2.9186	4.69893	1.3352	3.23011	2.27989	1.94709	1.99892	3.58263	1.90694	1.31605	5.38369	6.39611	2.09608	2.19703	1.8392	3.02327	5.99004	5.55596	1.98753	5.2747	0.678694	2.66803	4.19261	1.05554	2.37658	4.965	2.71454	1.69193	6.22697	1.80462	2.15685	3.21245	1.94119	2.03122	0.669309
ZC3H3	14.0208	9.41587	11.6122	10.4194	18.2426	9.10822	5.89279	5.72501	8.61547	7.56339	11.26	14.0554	11.8462	5.8869	8.01326	20.6327	10.9395	4.85001	11.6608	12.8006	15.5467	13.3315	35.9202	7.63378	22.6719	30.7221	7.18576	12.1271	13.9792	13.7381	20.3433	8.58162	13.7223	7.87413	13.7881	13.3418	8.93798	18.8891	6.84069	8.58398	4.86867	12.9469	17.3143	12.3831	5.27715	7.78416	9.55142	9.83397	7.26563
CAPN1	5.89602	10.0541	32.9419	7.78579	19.6872	8.0068	8.52758	21.7777	19.0713	24.2171	25.0454	25.4662	17.3955	17.3049	9.06731	29.601	9.28558	30.0411	14.7119	9.08599	18.9384	15.0678	19.0093	18.2054	24.7066	34.7102	13.8571	29.0741	7.43752	18.2595	45.3221	17.1622	23.5848	15.0716	10.2971	15.8912	14.937	15.7394	11.4203	25.9029	9.84019	22.2098	24.3285	14.4481	14.9723	16.9854	17.3203	24.978	6.48272
ACP3	0.231187	2.343	2.20036	2.86048	2.29	0.196548	1.087	3.44872	0.297454	18.4676	4.571	1.02917	3.69823	1.44308	1.59432	0.549483	0.562693	0.787155	1.06839	1.14578	0.655057	2.2792	1.92649	0.610494	5.14491	1.61393	6.74081	1.2684	0.0475035	1.30672	2.53854	4.93086	0.488106	0.151038	1.08426	0.583276	1.58141	0.459936	3.73518	1.38642	0.360552	3.41661	0.433534	1.28032	0.540253	1.738	0.608038	0.631177	0.424936
MDH1	7.6981	4.79273	9.37289	10.4046	10.7618	4.21131	7.52364	19.5062	15.0427	19.4645	8.79373	10.9327	11.2651	9.80848	6.49713	16.3258	7.04536	7.68195	4.92382	8.45089	6.95777	11.7115	12.3917	2.86949	15.4473	6.61683	7.03767	9.11936	3.71204	7.31839	4.73859	11.0441	13.2065	8.00046	6.11274	8.7095	10.3911	5.83795	7.63326	10.7767	13.7977	12.3612	9.60963	7.65323	6.39275	9.3207	3.22812	4.55373	3.50834
SLC30A9	1.9638	3.18744	2.15655	4.64162	7.5294	3.08537	4.27478	6.91854	6.83288	5.71315	1.34862	7.94163	4.28823	6.16773	4.09695	2.98915	1.29633	8.36951	0.945672	1.35818	1.69209	6.65848	7.40844	0.321014	4.01055	0.955215	3.03812	6.84488	0.789293	1.53073	0.963128	5.98092	9.694	1.43917	0.266739	6.91576	5.42914	4.90233	3.55103	1.32655	4.03169	1.886	1.46364	0.909671	2.53257	1.20081	0.467041	3.84588	0.441725
MTMR11	0.263857	0.319945	33.4203	0.562525	1.16589	4.80864	0.0500447	13.2829	1.08532	13.3192	20.4616	0.124475	2.77446	1.31689	2.10435	3.4927	0.154591	0.862691	1.67937	7.76975	0.55507	0.762711	8.77816	8.55732	10.0492	26.562	13.4272	1.10411	0.0702152	10.9925	18.8581	2.98107	0.615418	0.0726067	8.31123	0.0847991	0.0435415	0.161073	15.4843	9.57859	0.272794	0.832277	0.176833	1.25269	3.20661	5.89876	11.7248	0.641753	2.99446
COX15	0.774545	2.61234	3.70469	3.38752	3.82479	1.9326	1.82809	4.15582	4.43459	4.56124	1.663	4.31708	4.59242	5.22367	2.45572	3.44538	1.21225	7.77594	1.8911	1.16767	1.89554	3.84743	3.45878	1.2693	5.49095	1.76873	1.92017	4.60672	1.05059	1.61078	1.78186	4.30764	4.6375	2.1944	0.69631	2.82324	4.9014	3.23161	3.57018	2.88611	2.18891	2.47713	2.67616	1.355	2.74856	2.13243	1.27488	3.20722	0.650428
CCDC88C	2.3889	3.90604	4.98032	12.4766	7.29368	6.80373	4.40079	9.53833	6.79751	4.35204	8.57643	5.54902	3.30549	3.39423	4.65214	5.58517	3.96054	4.89682	10.5881	8.63833	3.42817	4.19147	5.07824	7.35506	7.80127	6.63502	13.5748	8.19605	1.96259	5.81909	10.0139	4.8968	4.93236	3.2114	19.1178	5.41981	3.78192	4.76058	3.0526	5.66952	13.4089	2.7136	5.52506	2.84155	4.83722	4.7221	5.42842	7.88056	1.84437
YAF2	3.06256	2.77717	0.812081	7.6187	4.62987	4.47756	4.65285	2.44206	3.31743	1.32759	2.03667	3.34246	2.27571	3.6515	3.08808	1.62623	0.927406	4.13548	2.29041	3.7756	1.73817	4.02479	2.13301	1.1839	1.50756	0.574327	2.16967	1.75072	2.01498	1.04625	0.356114	1.46992	1.81192	1.04774	1.6501	3.51584	4.58299	3.09791	1.70762	1.03931	5.44912	2.26529	1.13474	1.3402	4.05215	2.09529	0.722041	3.26269	1.06544
ZMYND11	0.544727	2.28698	3.25519	1.86137	5.20385	2.11446	1.30694	11.6759	4.02295	8.39763	1.21408	12.1045	7.06093	3.30435	2.52646	9.06929	2.06962	12.4684	1.13429	2.22051	3.2952	4.79389	3.19077	1.56148	4.18181	1.37877	1.38298	9.74735	0.584776	4.49588	3.56259	6.34315	9.56409	2.75278	0.520113	7.279	5.15156	4.18346	3.43236	4.43997	2.87414	2.45402	2.86231	1.55945	4.61513	3.88214	1.04164	7.92766	1.10845
WAS	24.296	27.3728	192.987	37.1876	47.6698	20.2475	28.4269	57.5734	24.6259	114.316	99.0869	49.8137	75.036	16.7437	31.4427	109.411	47.3822	47.0893	56.8241	32.4864	84.9714	50.3229	68.9304	79.8495	70.852	221.356	47.287	59.2574	56.7854	92.6037	189.324	55.6624	35.1064	59.067	118.339	24.3392	31.1016	34.0285	64.8777	105.231	40.1923	91.2924	124.252	87.9389	32.4114	75.3712	68.7174	36.0667	25.0567
DPEP1	0.0544756	0.0708307	0.0783555	0.0422322	0.0628245	0	0.111462	0.0337851	0.274692	0.00876978	0.0041151	0.657054	0.0755636	0.0227368	0.395829	0.176148	0.0430393	0.16137	0.0436378	0	0.114798	0.12414	0.0169961	0	0.00411739	0	0.00426415	0.457722	0.00390968	0.0201916	0	0.0098413	2.01478	0.102135	0	0.538969	1.62438	0.10866	0.00890383	0.0282295	0.59471	0.0224755	1.34135	0	0.0398085	0.0350937	0	1.35536	0
BID	11.135	10.7737	20.1527	8.27694	15.5222	6.66129	10.0382	9.53465	6.99216	21.8768	22.9312	9.6129	11.7384	4.47722	8.7142	11.7935	5.2888	7.64081	31.9939	11.0582	8.98148	9.23869	8.7301	24.2795	10.9353	19.7457	11.4043	7.88618	7.33319	9.19741	15.7612	7.87654	5.54188	12.0996	19.1296	6.80328	10.2659	3.95384	14.8038	12.7993	5.76785	13.5517	11.5266	7.07202	3.94684	12.1187	22.0384	5.0006	4.4909
MATR3	0.467398	0.749428	0.321528	3.67445	1.01856	2.31853	2.25378	2.20271	1.62947	0.359128	1.01016	2.83512	1.4629	2.32513	2.19683	0.867495	0.668324	4.50907	0.980126	1.35134	0.552946	1.45786	1.05461	0.184822	0.521243	0.122573	1.33214	1.46197	0.421326	0.782425	0.164717	0.963422	1.29798	0.380885	0.204067	2.12183	6.04168	1.33591	0.886798	0.891509	2.77207	0.823867	0.858022	0.821709	2.6974	0.781144	0.0314914	4.1903	0.24232
NPC1L1	0.0386022	0.0401533	0.0725834	0.0365766	0.017579	0.0122859	0.00724018	0.0438911	0.0190325	0.00911444	0.00427682	0.032415	0.00785333	0.00295379	0.0245604	0.015628	0	0.0702052	0.12958	0.00577111	0.00458882	0.0203713	0.00441603	0	0.0171169	0.051046	0.0376698	0.0116596	0.00406334	0.00629555	0.0217141	0.0178991	0	0.0298544	0.236044	0.0502699	0.0151184	0.0134441	0.0277613	0.00293389	0.0481623	0	0	0	0.0252835	0.00202628	0	0.0564434	0.0466057
XYLT2	1.07753	1.60072	2.32596	3.03655	2.18274	1.25351	0.839757	1.63284	0.937959	2.08578	1.3523	3.36343	1.49167	0.932548	1.42432	2.05653	0.542972	3.45384	0.502018	0.64622	0.664745	1.37747	0.894749	0.403228	1.50134	2.99526	1.16027	1.24124	0.373511	1.18366	1.98817	0.979567	0.890818	2.27972	0.580375	2.32083	3.00499	0.949831	0.547785	1.51365	2.42607	0.949134	2.37124	0.493513	0.865045	0.959579	0.5103	2.92903	0.183517
RGPD5	0.00573332	0.00869706	0.00131467	0.0753756	0.012122	0.0262306	0.0362925	0.0179268	0.0098937	0.0025382	0.00476405	0.0417246	0.033048	0.018645	0.0364778	0.00082897	0.00830445	0.0224472	0.00360854	0.0107143	0.000851933	0.0220618	0.00819852	0.00163736	0.00556117	0.00145798	0.00575938	0.00519516	0.000754374	0.00155839	0.00100782	0.0047472	0.0106144	0.00615843	0.000867772	0.0393311	0.0280679	0.0169725	0.00601299	0	0.0342758	0.00185857	0.000934349	0.00237972	0.0128018	0.00300949	0	0.00546727	0.00314637
STMN4	0.00409626	0.00532607	0.00281786	0	0	0	0	0	0.00908834	0	0	0.0171985	0.0125003	0.00470161	0.00488665	0	0	0.00620817	0	0.01531	0	0.0351276	0.00702908	0	0.00681131	0	0.00352704	0	0	0.0233818	0	0.00407006	0.0113754	0.01056	0	0.0114308	0.0320857	0.00427986	0.0294588	0	0	0	0	0.00680091	0	0	0	0.0117185	0
NUDCD3	0.491871	1.27196	3.8219	2.07098	2.26889	1.34417	1.12748	3.02726	2.4937	2.26976	1.00642	6.27949	2.72746	2.6734	1.05914	3.96402	1.16162	8.28109	2.19898	1.16244	1.40232	2.26764	1.45884	1.09286	2.71794	4.03261	1.82739	3.20184	1.90371	1.96635	3.83086	2.86428	1.77972	3.88	1.06383	3.56911	3.10825	1.46015	1.70832	2.15399	2.01713	1.32534	3.03846	1.0316	1.74502	1.78646	1.00806	2.45628	0.531218
ISL1	0	0	0.00662003	0	0	0	0.00676855	0	0.00355855	0	0	0	0	0	0	0	0	0	0.00605694	0	0	0	0.00412837	0	0	0	0	0	0	0	0	0	0	0	0	0.00335681	0	0	0	0	0	0	0	0	0	0	0	0	0
CHDH	0.00174066	0.0271591	0.0263432	0.0927744	0.00509579	0.00207749	0.00489714	0.00890618	0.0102986	0.0169534	0.026035	0.013155	0.00354125	0.0379601	0.0311479	0.0151007	0.0487445	0.370652	0.00657341	0.00130116	0.0015519	0.00459295	0	0	0.0159191	0.0331987	0.0119902	0.0457409	0	0	0.0091794	0.0588039	0.00120847	0.13462	0	0.0315731	0	0.0090934	0.0109534	0	0.0162881	0	0	0	0.00155467	0	0.0024394	0.202506	0.00143288
IL20RA	0	0	0.00197131	0.00407292	0	0	0	0	0	0	0.00238119	0.00481268	0	0.00328914	0	0	0	0.00217155	0	0.0021421	0.0051098	0.00378069	0.00245869	0.00245517	0.00238252	0	0	0	0	0	0	0.00569464	0	0	0	0.00199918	0	0	0	0	0	0	0	0	0.00255945	0	0	0	0.00235895
CLCA1	0	0	0	0.00582022	0	0	0	0	0	0	0	0	0	0.00470019	0	0.00355255	0	0.00310315	0	0	0	0.00270131	0.00702695	0	0.00680925	0	0	0	0	0	0	0	0	0	0	0	0.0200475	0	0	0	0.140502	0	1.37342	0	0	0	0	0	0
CLCA4	0	0	0	0	0.00383724	0	0	0	0.00581633	0	0	0.006604	0	0	0	0	0	0.0357577	0	0	0	0	0	0	0.00326931	0	0	0.00356316	0	0	0	0	0	0	0	0.0192031	0	0	0	0	0.00613265	0	0	0	0	0	0	0.00374979	0.00323697
GLT8D1	1.33218	2.4492	4.23474	4.85822	5.36068	3.37225	3.21898	7.13985	3.43506	8.49455	2.46685	9.46646	3.10363	3.03754	1.74729	7.29458	1.41089	6.02445	1.78062	2.26467	3.74194	4.6561	3.61332	1.08919	5.68974	4.43955	3.16982	6.08432	1.39944	2.86178	3.81101	4.12396	3.3738	2.49263	1.2228	3.5576	2.31418	2.64159	1.39716	4.29903	4.00445	3.18315	3.43862	1.65288	2.67072	2.69559	2.18814	2.63292	1.67441
ATP2C1	9.95804	6.44072	1.33126	6.18696	10.6873	7.47088	16.4277	7.61165	7.82519	4.09685	2.33334	20.2669	8.13985	16.713	8.18947	6.15306	12.209	15.8972	2.72477	7.65447	12.0676	14.1874	4.3143	2.48908	4.55804	0.957521	4.0293	16.1704	5.43464	3.78864	1.3624	7.72303	13.6146	3.53741	1.15138	20.8835	19.8604	24.9575	5.26198	4.43792	7.46953	3.97367	7.74044	7.79714	16.3469	6.53261	1.28572	18.8734	5.96177
IGF1	0.021714	0.0260613	0	0.00712197	0.0309689	0.0119611	0.00939841	0.00569746	0.0135883	0.0118314	0.00693963	0.00701294	0.00169906	0.00958573	0.00398519	0	0.00967744	0.0126573	0	0.0112371	0	0.00110183	0	0	0.0027774	0	0.0115056	0.00151352	0	0.0040861	0	0.00165962	0.00695774	0	0.0303373	0.0034958	0	0.010471	0.00900916	0	0.00520992	0.0194926	0	0.00138658	0.0238693	0	0	0	0.00824978
SLC38A5	1.43745	3.73363	0.545485	1.90395	3.87227	0.769202	0.954063	1.81855	30.3229	1.21299	2.64122	2.76829	4.0399	4.52748	2.73725	4.27092	3.76338	5.99613	13.8937	2.47944	1.97951	5.62255	1.42149	3.29569	1.69446	4.2784	0.371891	5.11224	1.19874	2.66898	3.2279	7.99285	5.92685	6.49363	1.36362	10.3106	12.9609	1.76277	8.69049	4.30848	4.43098	2.55521	10.5317	0.887955	2.59785	2.69666	2.24619	3.94813	0.583307
RALBP1	2.14755	3.5134	4.50039	2.5312	9.85978	4.41806	5.62455	5.82321	7.65827	6.40893	2.67814	6.39804	4.54908	5.52576	3.31804	8.08107	3.40688	12.0878	9.27917	4.01077	5.25708	8.0284	5.77503	3.21194	5.16866	4.28367	2.33245	7.08125	2.43533	4.03298	4.45539	7.12332	7.29796	3.13317	1.85842	7.91323	4.86064	4.4612	5.78104	5.07343	4.88981	3.90052	5.60247	1.77436	6.08246	3.34997	1.72215	5.77397	1.76366
RUFY3	1.01028	1.32484	0.030734	2.87591	2.8887	1.68912	0.979199	0.893482	2.34703	0.708219	0.6371	5.85256	1.26517	0.373846	1.46312	1.93669	0.329828	2.49441	1.09939	1.52979	0.706706	1.63235	0.832188	0.908786	0.890281	0.148432	1.55985	0.979443	0.416426	1.00951	0.316169	2.38139	0.191108	1.50658	0.0327202	1.87112	2.25212	1.31908	1.53655	0.902031	3.44566	0.90075	0.249432	1.00378	1.72357	1.04057	0.31104	1.82785	0.354725
CNTN1	0	0.0611617	0.00248914	0.0064285	0.0300132	0	0.0279948	0	0.0133802	0.0016019	0	3.66588	0.0294455	0.0539907	0	0.00156953	0.00349406	0.811623	0.00910966	0.00135239	0	0.0119345	0.00465681	0.0031001	0.0782173	0.0151826	0.00311558	0.00163938	0.0014283	0	0	0.0215715	0	0.0513044	0	0.236025	1.55353	0	0.00325277	0	0	0.392946	0.00353811	0	0	0.00427351	0	0.00690098	0
SLC11A1	0.301524	12.444	7.66708	2.79337	3.25643	7.59272	0.545023	3.75166	4.4969	6.66609	11.7836	0.423742	10.1343	3.05379	8.41298	4.32625	0.802583	0.929352	9.01498	12.8135	5.17039	2.53935	1.60718	3.28472	8.86244	13.7996	1.55505	2.14613	0.224475	16.3589	4.48192	13.9878	0.143173	0.38463	3.78815	0.430518	0.350295	1.52622	14.7845	4.83569	0.4337	3.3294	0.685907	3.93486	1.65909	3.08879	9.28326	0.646575	10.7077
WWTR1	0.128194	0.280616	0.0546978	0.238707	0.076008	0.089089	0.0342398	0.031827	0.330028	0.0387931	0.0134838	0.0422413	0.0874842	0.25889	0.054203	0.028155	0.00783475	0.0356604	0.106219	0.0278989	0.00578698	0.108114	0.0640443	0.0208541	0.504576	0.0123797	0.0237527	0.0294079	0.0461186	0.0132322	0.0376526	0.291832	0.0315443	0.0585659	0.0442093	0.0815086	0.0826188	0.0339089	0.0423036	0	0.111352	0.0347182	0.0285607	0.0242473	0.049277	0.0217204	0.0159188	0.0309482	0.0160294
AGPS	1.71402	1.57566	0.944497	2.50698	4.82403	2.1594	1.6671	2.86709	7.70255	1.88816	0.960349	3.40944	2.95628	2.55189	2.24656	7.75072	0.976733	3.55448	0.736385	1.73584	1.97191	3.19287	2.55159	0.495094	1.85737	0.565164	2.0677	4.75943	0.647404	1.36065	0.455466	3.56712	5.22845	0.805687	0.316163	3.27359	4.33634	2.46996	3	1.50742	2.49399	1.73011	0.9934	0.963114	2.01598	1.09227	0.651365	13.1539	0.513071
STEEP1	7.56764	3.25029	5.44791	6.40795	6.29832	4.36872	4.56545	4.83219	6.59104	2.28776	3.99726	3.34272	3.61657	5.38278	4.78645	0.0501156	5.41096	4.81137	4.07884	2.26903	2.98722	4.53129	4.53739	4.5039	3.78991	2.45998	5.09616	3.51668	5.68	1.73866	2.30974	3.757	3.92675	3.3034	3.41953	5.07063	5.80015	5.8876	2.55878	4.92143	6.79797	2.61152	2.71648	2.30622	3.54602	2.62158	2.03866	5.42362	2.31716
ATP1A2	0	0	0.0503376	0.00458834	0	0.00513732	0.0121099	0	0.00477506	0.00762238	0.0160951	0.00361448	0.00656772	0.0123512	0.00256747	0.0186709	0.00207824	0	0	0.00965272	0	0.00283942	0.00738622	0	0.00357869	0.0131353	0.0203844	0	0.00169908	0.00526495	0	0.0192458	0.00448254	0.0166448	0	0.0030029	0.00842899	0.00224866	0.00386945	0	0.013426	0	0	0	0.00192223	0.0203348	0	0	0.00531494
TTC27	0.118105	1.12101	2.00135	1.20581	3.17324	0.6907	0.969134	3.41088	5.78815	3.95633	0.9454	59.72	3.40391	9.04629	2.37171	3.83199	1.25071	5.1551	0.748307	1.38607	1.29165	2.73979	2.11447	0.398004	2.08497	0.988122	1.93217	4.06316	0.705513	1.39967	1.05466	4.99518	5.75608	14.8784	0.178759	5.83353	5.31166	2.82172	2.85954	1.65614	2.95937	1.28131	2.41362	0.833368	1.98312	1.33599	0.457926	4.2497	0.294906
ZNF582	0.486843	0.42728	0.538639	1.27433	0.510709	0.484209	0.216865	0.733448	0.501072	0.290966	0.141588	0.943674	0.416813	0.414436	0.198434	0.461066	0.383926	1.10062	0.0357488	0.224417	0.108512	0.339883	0.205372	0.139036	0.317065	0.693303	0.307407	1.16536	0.313881	0.370525	0.423617	0.229771	0.295745	0.235324	0.24685	1.07836	0.762681	0.822341	0.14953	0.346891	1.26544	0.48135	0.301492	0.198705	0.271765	0.150135	0.358194	0.398483	0.220418
VSIG2	0.215449	0.523725	0.599282	0.339499	0.402202	0.13416	0.500723	1.0065	0.824401	1.17775	2.01598	0	2.18204	7.64442	0.558739	0.365689	0.226136	7.55272	0.60137	0.476148	0.643068	0.488158	0.168778	1.93416	6.16814	1.7437	1.8067	0.619628	0.0517661	1.39021	0.681703	1.3868	1.31368	0	0.297738	0.36596	0.174262	0.802549	1.63363	1.03588	0.482097	0.0728784	2.17079	0.443241	0.978871	1.16533	1.36527	0.982591	0.424105
PHLDB1	0.0124978	0.121875	0.278126	0.075493	0.167692	0.0656315	0.0632901	0.0724719	0.0647006	0.00829937	0.0591943	0.258169	0.102975	0.554426	0.173694	0.0498743	0.103184	0.915813	0.459381	0.0798763	0.0328706	0.0581221	0.122778	0.0422951	0.0867629	0.546809	0.0338975	0.0968263	0.00147999	0.0382171	0.0711801	0.0347701	0.258566	0.0724924	0.220752	0.524445	0.261868	0.0332979	0.0314579	0.0391824	0.0321606	0.0603661	0.0898207	0.00414996	0.0742301	0.0270611	0.159384	0.294372	0.0452671
MARCO	0.0660874	0.283565	3.97795	0.0563576	0.232165	0.244515	0.00929645	0.479031	0.816227	5.50627	5.95825	0.11099	0.0941149	1.00127	0.299589	0.538928	0	0.255408	0.981649	0.251945	0.0530288	0.496982	0.113404	2.87634	0.692312	0.605017	5.6221	0.706632	0.0313041	5.29741	1.08736	0.998102	0.0734107	0.00851851	0.396108	0.0046105	0	0.138099	1.36642	2.71988	0.350431	0.372769	0.0193863	0.817437	0.885388	2.83591	2.97299	0.0189062	1.81702
CYP24A1	0.00339883	0.00441925	0.00233809	0.033815	0.00331669	0.00405652	0.0191244	0.0202886	0.0050273	0.0120376	0.00564846	0.00570812	0.0172867	0	0.00405464	0	0.00328203	0.0128779	0.0128353	0.00762197	0.00303026	0.00224206	0.00291615	0	0.0310838	0.00259296	0.00292652	0.0277181	0	0	0.00716951	0	0.014158	0.017524	0.015433	0.00474229	0.00332784	0.00710234	0	0.00387483	0.00530071	0.011018	0	0	0.00607132	0.00802838	0.0047632	0.00324111	0.0111914
PRDM11	0.0523715	0.616637	0.390292	0.278443	0.915175	0.287063	0.11187	0.478857	0.894424	0.303127	0.0838118	2.10847	0.512013	0.484228	0.156192	0.580543	0.136731	1.24351	0.314975	0.188491	0.227409	0.568749	0.470976	0.563365	0.652323	0.335911	0.162839	0.609014	0.169975	0.337692	1.33795	0.301619	0.0383793	0.986333	0.0475604	2.57716	0.449155	0.187463	0.318223	0.506396	0.29797	0.22259	0.370794	0.142503	0.18537	0.174106	0.148149	1.52228	0.0479014
SYT13	0.00248935	0	0.00171245	0.0636857	0.0024292	0	0	0.00212282	0	0	0	0.0229939	0.0151932	0	0.0801814	0	0	0	0	0	0	0	0	0	0.00206966	0.030386	0	0	0	0	0.00525106	0	0	0	0.00226067	0.00347333	0	0	0.00223781	0	0	0	0	0.0020665	0	0.00980017	0	0	0
SNAI2	0	0.214861	0.062522	0.00587166	0	0	0	0.00352293	0.247479	0	0.0034328	0.00346906	0.109261	1.17595	0	0.0143358	0.155581	0.00626115	0.358825	0.0216169	0	0.133534	0	0	0.55299	0	0.0106714	0	0.00326144	0	0	0.981045	0.0086044	0	0	0.0115284	0.513707	0.00431638	0.159692	0	0	0	0	0.109743	0.0295183	0.0325279	0	0.0236371	0
CD74	134.147	458.402	818.011	210.409	1148.19	196.399	633.686	917.259	647.546	1588.5	550.469	50.5149	155.885	202.18	843.623	2216.03	2334.25	939.87	945.628	1339.31	2180.98	654.615	988.922	3007.08	910.13	788.065	1278.05	1218.27	1649.5	975.212	4148.65	726.149	1762.58	92.0707	724.103	399.088	214.786	2015.34	833.243	2086.57	1282.12	3009.55	172.223	2134.18	474.199	1866.99	3162.61	930.781	525.944
HGF	3.65095	0.267441	0.46655	0.22617	1.72915	4.28113	0.92471	1.36055	0.25593	1.19608	0.178998	2.57212	0.0127233	0.317438	0.752706	6.09227	0.985044	1.99467	0.103218	20.6258	2.71109	0.0137516	3.84672	2.2671	0.173321	0.825945	1.99841	5.68586	5.86113	7.74485	1.70473	7.75784	1.03627	2.50437	0.0656296	0.0533259	0.0258543	1.333	1.12566	4.45855	3.63916	0.682093	28.5377	9.34618	14.4311	3.37472	17.2758	3.15154	6.77272
ZRANB1	2.06722	4.36997	0.504101	7.5028	5.40512	7.25055	4.98867	3.81498	6.77273	1.65813	2.14623	3.58952	2.50311	6.93902	5.46102	1.48336	3.11002	9.58071	1.90468	2.87244	1.73618	4.74891	3.11067	0.963064	1.14705	0.51419	2.55893	5.7097	2.08195	1.63405	0.553424	2.62255	4.38249	0.446043	1.41107	7.95716	6.41538	5.82977	4.43031	0.556951	7.79538	1.57634	1.54365	0.983831	4.57745	1.66684	0.469106	12.8608	0.854571
NCDN	0.220533	0.720443	8.98107	0.566154	0.659062	0.187536	0.4188	2.21678	3.39449	2.37002	2.2494	3.69215	3.55281	2.25597	0.776104	6.17482	1.93257	5.87833	1.3915	0.737707	2.58308	1.38384	0.45648	0.462912	2.29649	7.13147	1.20104	5.50289	0.659414	2.21642	6.98664	2.39117	3.887	5.13804	1.14156	2.34047	3.24431	0.973516	0.857427	3.30301	2.22269	2.65228	12.1082	1.68656	1.17197	1.30013	0.861507	3.90369	0.358539
ADGRA2	0.0057402	0.206492	1.18857	0.0679874	1.43025	0.16899	0.129195	0.458499	1.41508	2.20749	8.51722	0.461128	2.68789	0.419468	0.625432	0.898022	1.8846	0.739472	2.69761	0.181646	1.71956	1.13723	0.737111	0.513108	5.52012	13.085	12.7402	7.62697	0.02719	1.50877	0.720451	1.29279	15.6445	0.601784	6.93834	0.549961	0.635096	0.855641	2.03311	2.28826	0.865384	1.01599	0.289996	0.168369	1.66964	2.24325	0.171615	9.06649	0.00945045
ZFP64	0.439175	0.584005	2.10381	1.04694	1.38893	0.271609	0.556004	1.62571	0.98768	2.0185	0.907345	2.57813	1.06201	0.625513	0.671564	1.78895	0.70552	1.62769	0.57796	0.523767	0.581986	0.952073	0.601177	0.714907	0.710348	2.26765	0.823328	1.07989	1.15991	0.727635	2.51601	0.743804	1.27642	1.4641	0.503976	1.00828	1.30955	0.546459	0.803951	1.34046	0.551052	0.921502	1.33513	0.241945	0.374419	0.451101	0.436424	0.881373	0.139678
MNAT1	1.04185	0.618225	1.68593	1.2025	2.3711	0.780288	1.21966	1.30285	3.04069	2.78599	0.938343	3.17944	1.73548	2.16691	1.49729	1.64389	1.50907	1.85982	0.488503	2.028	1.34655	2.44693	1.01988	0.673953	0.947587	0.573448	1.05361	1.58715	1.24479	1.57939	0.42405	1.87584	1.58012	1.43755	0.174623	1.49513	1.81768	1.1616	1.24143	1.30335	1.45036	1.13787	1.80842	1.56142	1.45199	1.73973	0.411564	1.28022	0.722366
SAMD4A	0.16156	0.0442993	0.0257055	0.140586	0.0729291	0.0878851	0.132957	0.165888	0.25116	0.176134	0.16895	0.0276867	0.224711	0.176605	0.274022	0.0171622	0.119924	0.294825	0.279462	0.0788685	0.137181	0.121074	0.0216882	0.15725	0.346312	0.1417	0.0851689	0.0597529	0.0190884	0.281408	0.127508	0.100465	0.726396	0.0127498	0.0349329	0.220053	0.0785547	0.0964577	0.187718	0.197968	0.159406	0.0805185	0.111764	0.168786	0.221844	0.0995155	0.237195	0.315461	0.336553
RUNX3	8.8344	20.7606	23.2009	67.846	34.7309	11.5727	10.1107	58.2962	61.3727	14.1813	8.57426	2.18991	11.3507	12.1155	27.021	6.46479	5.7333	28.0721	21.0593	4.55761	5.17564	30.9604	73.9905	5.16	17.7854	14.717	19.0288	8.74628	14.1141	1.13852	77.655	4.14268	5.51008	3.97208	34.4472	48.4123	16.2401	7.40904	38.8817	0.923025	68.1592	14.7066	17.4517	10.6394	1.92833	1.69344	4.26842	4.85561	0.328705
MRE11	2.22023	2.65255	1.58929	3.33508	6.29117	2.14603	4.08721	2.41447	5.31136	2.36932	0.780809	6.13447	4.4558	4.71351	3.16276	2.02112	0.905671	2.88842	1.00275	2.24322	0.954301	5.40744	2.50959	0.213373	2.91498	0.420421	2.07291	2.05344	0.649801	1.31644	0.391212	5.05613	1.7695	1.93976	0.242209	5.31091	5.97682	2.45446	2.26105	1.33506	4.76831	0.706561	1.01726	0.52199	4.30516	1.27807	0.175748	3.48993	0.418746
PLEKHB1	0.131891	0.367985	0.962107	0.361242	0.190374	0.22956	0.224181	0.442854	0.227597	0.25302	0.347046	0.147668	0.167701	1.14798	0.111449	0.443374	0.440448	2.04262	0.155647	0.0328632	0.127388	0.172193	0.0990155	0.138894	0.331249	2.50081	0.537059	0.692166	0.125815	0.022406	0.237639	0.0464125	0.354819	0.552513	0.626322	0.509899	0.277105	0.229671	0.138324	0.119037	0.514232	0.40439	0.231061	0.0843965	0.0638073	0.0519232	0.161731	0.691738	0.0452375
SERPINB1	142.756	75.8403	53.6354	95.3793	154.999	176.98	125.929	66.9322	29.5042	148.622	95.3235	99.106	237.601	213.079	69.7477	249.026	89.5378	85.7378	79.7234	270.475	322.332	240.835	43.8772	85.2887	99.7188	62.7368	95.8192	196.374	72.4613	181.304	17.4958	87.5474	145.667	87.6096	35.805	92.7613	100.309	278.366	141.616	149.396	60.4484	165.586	125.756	169.878	336.749	168.219	140.525	117.204	272.757
CYP3A43	0.0103155	0.0268249	0.0319326	0.0733064	0.0251655	0.00615579	0.0145107	0.0263898	0.0152579	0	0.00428578	0.0692968	0	0.0236798	0	0	0	0.0390845	0.0519403	0.00771091	0	0.00340233	0.00442527	0.00883787	0.0128645	0	0.00444101	0	0.00407184	0	0	0.0153742	0.0107424	0.0066482	0	0.0611698	0.00505002	0.0377224	0.0370925	0	0.0482631	0	0.0201731	0	0	0.00406103	0	0.00983679	0.0594405
SLC7A9	0	0	0.362492	0.00370764	0.0661858	0	0.0293565	0.111227	0.00771704	0.00923899	0.00433526	0.214672	0.0318426	0.0598831	0	0.162941	0.0906841	0.288612	0	0	0.00930305	0.0172081	0.0179055	0	0.0260261	0	0.0494152	0.0425481	0.0123566	0.055307	0.0660323	0.00518392	0.0760651	0.208474	0	0.0254784	0.0664083	0.0327068	0.0140703	0.0356878	0.0244102	0.0676514	0.0612182	0.0476417	0.0326187	0.0492951	0	0.0646774	0.0171791
SPAST	3.24531	4.04677	1.03756	4.13095	6.93785	3.50985	3.55961	4.06342	3.34324	1.94054	2.08486	3.29179	1.33937	2.99305	3.06991	1.50072	1.23695	3.17643	1.5171	1.27493	0.7533	5.0813	3.65288	0.668777	2.02065	0.522436	6.31496	3.15055	0.988703	0.777585	0.4222	3.68337	3.35282	1.13147	0.993212	3.4968	2.77439	2.67527	3.36206	0.699215	2.94536	2.0642	0.810798	0.763116	1.56675	0.849874	0.288511	1.81729	0.501343
NRXN3	0.00174514	0.0158836	0.00360151	0.000620089	0.00255446	0	0.00490975	0	0.0303302	0.00231778	0.00290022	0.212487	0.00710073	0.0150228	0.0124912	0	0.00758328	0.0185142	0.0153775	0.00130451	0.000777949	0.00460478	0.000748655	0.000747583	0.028293	0.000665684	0.00676186	0.000790667	0.00206659	0.000711529	0.00184061	0.0190738	0.00424053	0.0157461	0.000792413	0.00182621	0.0128152	0.00547009	0.00392201	0.000994774	0.0721243	0	0.000853209	0	0.00233801	0	0.00244569	0.00166416	0.000718284
OSBPL5	0.645713	8.42875	15.11	2.10746	6.72411	1.04992	2.76833	8.58282	0.937653	4.19802	2.95253	11.2175	9.27861	1.28034	1.13815	2.92203	1.50626	3.29598	4.30841	2.21408	3.42181	10.5841	5.71754	2.48017	11.5211	11.1724	2.18177	4.08914	4.21416	2.964	18.2942	2.87811	1.55265	6.2353	11.377	8.33628	7.79629	3.52678	1.36149	3.36021	1.8698	4.8226	2.88202	4.5171	2.99051	2.86054	2.10724	2.67228	1.22881
AQR	3.33943	3.8552	1.04899	7.20695	6.34316	4.67098	4.41078	3.40368	7.13003	1.58786	1.99835	4.81686	2.71425	3.78081	3.78153	1.99878	1.20645	5.55594	1.02519	1.82637	0.86017	3.42115	2.51711	0.638968	2.8813	0.686765	3.84775	3.1348	0.79513	1.00563	0.66951	3.59784	2.12715	0.980827	0.232788	5.03961	5.36747	2.79741	1.96686	1.16549	5.42685	1.13783	1.0243	0.537011	2.52201	0.929692	0.244676	3.73398	0.365531
CPS1	0	0.00159956	0.0042314	0.00437124	0.0108044	0.00293654	0	0.00209815	0.317528	0.00871406	0.00204448	0.00206607	0.00875974	0.0395366	0.00733796	0.00320175	0	0.0531376	0.00309719	0.000919599	0	0.0040576	0.00316653	0	0.00511404	0	0.00423706	0	0	0	0	0.0158905	0.0068327	0	0.00335161	0.0077242	0.0120452	0.00257071	0.0508717	0.00140251	0.0364536	0.000797597	0	0.00102125	0.00219753	0.0222785	0	0.0164238	0
C8B	0	0	0	0	0	0	0	0.00846174	0	0	0	0	0	0	0	0	0	0	0	0	0	0	0	0	0	0	0	0	0	0	0	0	0	0	0.00450562	0	0	0	0	0	0	0	0	0	0	0	0	0	0
FHL1	2.97127	0.697503	3.25921	1.82889	4.9054	4.86261	4.46263	2.95771	7.54312	5.90654	0.891512	3.39596	1.05373	14.2598	13.017	25.9852	9.19472	49.2369	0.42787	22.4214	12.4331	0.735196	3.16432	5.31518	1.74941	4.3501	2.08851	4.3434	0.0602399	6.63136	1.91199	0.921289	48.2846	0.703389	1.13182	2.3229	1.05954	18.9238	4.0159	3.38475	10.9987	10.5839	5.10299	0.357027	20.6582	3.65578	14.2224	23.6307	3.38427
RTF2	15.2893	11.2563	25.3544	18.1364	22.5213	15.178	17.5184	16.6454	14.2928	25.403	16.4468	13.9873	16.014	15.3432	17.2166	19.7352	12.0321	14.5868	10.4147	13.2668	20.3027	18.7893	15.2304	18.2269	15.9179	20.3404	12.751	17.2278	12.3179	13.4223	17.4909	13.9286	16.4351	12.1393	13.8666	16.2241	17.9979	16.243	14.6381	17.3583	10.6347	16.0596	17.0508	12.6146	14.2039	16.1307	12.5718	14.2044	7.27469
GABRA1	0	0.00627932	0	0	0	0	0	0	0	0	0	0	0	0.0018477	0.00192042	0	0	0	0	0.00120334	0	0	0.00276238	0	0	0	0.0013861	0	0.00127088	0	0	0	0	0	0	0	0	0	0	0	0.0025106	0	0	0	0	0	0.00225602	0.0015351	0
NLRP2	0.850245	0.611381	0.005908	0.103755	0.123617	0.6022	2.80584	0.205065	3.60137	0.0760427	0.0303297	4.07826	0.0808094	1.31105	1.47023	0.00745062	0.991037	2.61951	0.597305	0.00320993	1.0203	0.138801	0.0184217	0.00551859	0.0678336	0.00327602	0.118318	0.0914406	0	0.0262622	0.0113227	0.300802	0.0253407	0.0608858	0.00389968	1.33012	2.03076	0.123382	0.144759	1.53476	0.0301367	0.00556814	0.0356904	0.0196061	0.256967	0.0338108	0.487454	2.35252	0.312836
SLC45A4	1.51323	2.82336	1.31069	1.53752	3.04245	0.646495	1.31573	0.956066	0.586933	0.741725	0.620199	0.753687	0.912996	0.397616	1.22477	0.193979	0.328435	0.846007	1.24479	0.22835	0.0884449	1.1374	0.763328	0.427661	1.56053	1.15565	0.6047	0.218306	0.457469	0.381356	1.42329	1.24383	0.0765246	0.517568	0.343197	4.26229	1.55563	0.167813	0.686532	0.193878	0.31925	0.579872	0.163208	0.366007	0.150484	0.338471	0.156679	0.746281	0.254058
RNF10	60.3613	51.7756	21.9785	85.3256	55.9568	56.8924	69.2456	42.7771	56.1742	22.1193	42.3547	45.7576	33.016	50.4885	46.3474	20.2652	36.664	47.4278	68.5417	32.914	33.2574	48.762	37.4808	36.1143	23.9158	25.3839	37.8436	72.413	53.7071	22.6097	26.1714	29.0494	38.0911	19.6154	64.4488	59.4294	55.4341	62.1786	49.4624	13.7059	61.1282	21.3383	38.9368	19.6149	43.7301	22.1624	16.201	107.089	12.7294
ZNF839	0.57416	0.689839	0.468299	2.46708	1.97873	1.25776	1.43812	0.935855	0.985423	0.403266	0.678398	1.81461	0.948761	1.13172	0.939272	0.920539	0.425764	2.36086	0.356801	1.02498	0.388783	0.939678	1.30534	0.464933	0.640508	0.70232	0.738432	0.963699	1.10355	0.768468	0.587682	0.941183	0.857779	0.621416	0.255207	1.67658	1.32596	0.698611	0.304894	0.853426	1.37906	0.431935	0.871739	0.464564	1.07755	0.623748	0.380252	1.16665	0.321074
ZDHHC6	1.36864	2.08439	2.33158	3.72386	3.44616	1.74891	1.67996	3.13648	2.72881	3.54205	0.961923	3.46997	3.18685	1.29675	1.68167	3.15267	1.08813	2.6639	1.11044	1.50613	0.894919	2.6128	1.27611	1.36719	3.74628	0.947995	1.533	2.44184	1.20774	2.06122	1.1205	2.79985	1.2381	2.10791	0.513666	2.86342	2.32143	1.88011	1.52015	2.42233	2.32874	1.09635	1.47582	0.853943	1.53258	1.41106	0.928219	1.6377	0.699626
GRAMD1B	0.875072	0.422541	0.357811	0.797974	0.845067	0.159261	0.0791693	0.247709	1.65485	0.286131	0.638881	0.274412	0.842118	0.409466	1.10456	0.484312	0.39971	0.495961	0.217108	0.662267	0.110876	0.488024	0.0700954	0.100326	1.37961	0.575486	0.186804	0.189185	0.00644971	0.518151	0.105315	0.117253	0.466988	0.34517	0.166521	0.0994249	0.0337741	0.097689	1.0592	0.302185	3.63977	0.153606	0.449129	0	0.230255	0.368802	0.0228986	1.21274	0.00971415
RNH1	3.21309	5.54244	77.848	5.71886	12.9364	10.5063	2.29094	28.7479	9.38279	46.8551	39.3381	7.53243	15.9082	6.99608	12.6548	25.9465	12.8456	9.08603	11.243	14.9193	23.1008	12.1776	27.7335	19.5675	19.7068	56.8825	36.2316	22.4824	2.85006	28.3802	69.2505	15.5134	10.1645	6.99664	21.3919	9.59719	8.2897	23.4114	13.7646	22.4081	9.61213	18.1372	6.58733	8.9968	9.96866	15.1055	20.2012	18.5347	5.99049
NDUFS1	1.69348	3.23844	1.79225	3.00668	6.07024	3.11349	2.91471	3.23576	5.43546	3.0531	1.33317	4.17078	2.28098	2.38975	2.5874	3.31209	1.06761	3.6398	1.7281	2.76982	1.9208	4.6249	5.21393	0.79938	3.51668	1.22995	1.78602	3.21634	1.36595	1.2402	1.00286	4.42179	3.69797	1.55857	0.637004	4.01657	3.50809	2.59998	2.72143	2.08043	3.16377	1.58881	1.98795	1.14333	2.39161	1.84623	0.733362	2.35811	0.507757
RB1CC1	18.4294	17.5314	0.928389	32.5717	21.5284	37.4547	23.3698	11.4191	23.2565	2.78872	4.96058	12.4001	10.7543	21.5698	24.3961	1.91065	4.90849	19.083	4.7088	6.4695	2.39217	15.2683	13.0319	1.36524	5.26089	0.387116	8.45467	9.77028	2.09434	2.38974	0.456315	7.71662	15.6081	2.19627	0.706579	32.5083	25.0733	19.367	13.6414	1.12045	33.5012	1.99584	1.41364	1.90811	16.2773	1.8028	0.224564	29.0073	1.98446
ERP44	4.83832	3.36433	6.16525	7.24739	6.5018	5.61861	5.02166	9.70439	2.80377	10.5481	5.19167	3.62074	6.15854	3.38804	3.17095	5.72806	3.84502	4.34938	5.73989	7.58057	6.68262	10.2537	8.17149	5.99523	4.90832	9.86343	6.70597	4.88368	3.11341	4.94083	4.87263	4.0919	6.90083	2.15627	2.29436	3.95824	3.71007	4.19122	9.31528	5.9628	4.58572	7.77012	3.09148	3.24135	5.60419	5.99102	6.34346	3.28959	2.65599
ALAS1	15.6123	18.715	17.1926	42.7003	18.6148	36.4821	37.3145	19.9999	24.7291	32.739	56.5149	8.71154	16.4682	21.2077	22.6927	11.9954	21.8782	8.65132	42.6156	18.0189	22.0726	29.3061	24.502	16.0686	37.6562	31.7847	18.8963	16.4134	10.7894	11.1139	14.1776	17.4614	15.2658	15.9145	143.824	7.69989	12.1149	20.4166	18.9788	6.91599	9.46931	12.5997	29.6119	10.4934	16.3501	7.85279	24.7033	9.05705	14.1981
BIRC3	2.79456	7.13586	0.147591	18.8934	4.25241	3.38267	5.6709	13.1992	1.78141	4.50174	0.870419	2.0817	1.86332	5.00791	5.83735	0.466103	1.03763	5.0346	2.74841	0.805935	0.368102	3.64765	3.78063	0.151379	5.28239	0.414015	4.68205	5.65426	0.404233	0.435176	0.106488	1.53345	2.3432	0.84127	0.694222	8.4826	3.70887	3.98602	2.31283	0.203489	4.42299	0.879026	0.992532	1.29314	1.69403	0.692754	0.0555871	1.44247	0.422982
AKAP11	0.87356	1.51621	0.928199	4.00551	6.66085	3.6238	3.56341	4.33671	3.43551	0.988924	0.357827	3.89961	1.97883	1.55655	2.75777	2.32925	0.660047	6.63006	0.493889	1.6565	1.12741	2.37533	4.70932	0.277587	1.66511	0.271164	1.41017	4.63912	0.464079	1.08467	0.573859	2.68813	4.00046	0.828198	0.148978	4.18874	3.25395	3.29662	1.39853	0.84784	3.60955	0.980276	0.406368	0.59353	2.63125	0.956909	0.191585	4.05691	0.303844
GLRX2	0.144058	0.385968	1.31081	0.440518	0.449419	0.310002	0.457486	0.526751	0.587584	0.753714	0.495138	0.397728	0.552846	0.553661	0.335897	0.865352	0.545891	0.28449	0.480824	0.887582	0.498176	0.755909	0.719125	0.776067	0.936387	2.4145	0.541263	0.423252	0.618613	0.84899	0.626169	0.763393	0.694032	0.585196	0.719532	0.470523	0.397502	0.535923	0.310018	0.783839	0.646772	0.820772	2.20042	0.572571	0.454226	1.06036	1.09508	0.247687	0.388098
SNAPC1	2.85414	1.94387	1.82315	2.3366	3.52991	2.57666	5.08111	2.07727	1.65463	3.05474	1.6332	2.2167	1.97805	3.54592	3.26142	2.04523	1.35279	2.24204	1.67136	3.36826	1.36553	3.2655	4.54331	0.210493	2.79451	1.16847	4.52346	2.30676	0.466328	1.69651	0.419011	3.02805	3.99205	1.7586	1.84189	3.76349	2.55397	3.53369	3.98488	0.840281	2.16854	1.38614	0.633808	1.40597	4.84622	2.3625	0.329658	1.36583	2.58614
DERA	1.55639	1.70413	5.68143	2.28398	4.63626	2.84097	1.55898	8.22219	5.4452	13.4435	3.23116	12.2762	7.06792	4.40237	4.15601	9.51417	3.74562	1.39484	1.68016	5.41005	9.84215	5.72143	5.11405	2.95588	8.44096	3.88559	7.51373	12.6621	2.93292	5.43804	3.26272	6.96132	14.7327	5.40976	1.51843	3.64732	6.05306	9.193	4.47025	9.0146	3.81002	6.8885	3.59495	4.51604	7.11826	8.66159	3.04552	9.20824	3.37948
STRAP	139.939	35.7572	29.5515	92.4716	74.6324	91.6306	98.4512	78.3228	80.7703	48.1846	78.4852	67.3568	54.8526	74.2763	88.3542	44.753	69.5269	63.4231	46.2726	83.9527	47.1875	55.089	60.0959	46.4571	26.792	20.1866	63.977	77.1589	76.6737	53.498	19.1754	35.904	114.101	31.1095	78.2685	80.106	103.128	116.41	74.4406	43.0516	87.2292	49.9463	38.0738	25.8062	101.78	56.118	29.767	89.5334	40.148
ABCC2	0.0415093	0.708377	0.0939926	1.02261	0.383121	0.342663	0.318716	0.539811	0.175239	0.120979	0.155213	0.739242	0.237509	0.0833764	0.11967	0.177052	0.103548	0.310619	0.230779	0.0788644	0.0524281	0.476901	0.323498	0.00444544	0.166804	0.130628	0.262102	0.33695	0.27718	0.0959036	0.0583734	0.130605	0.0540341	0.153826	0.230889	0.259419	0.33022	0.245762	0.0637464	0.0453509	0.256249	0.0706442	0.08625	0.0287153	0.169922	0.0544718	0.0242384	0.278731	0.0256273
DEF6	14.0275	17.1729	17.4085	44.0987	25.2282	11.6673	25.1516	25.5018	16.5856	25.4176	18.2112	26.3432	34.0125	22.2898	16.1323	14.2575	6.62303	39.1939	16.0899	11.409	10.1869	25.3609	22.1815	16.2419	26.3096	19.2581	25.3422	14.7539	9.344	15.4329	26.2749	23.1078	8.96153	17.5934	17.025	23.9098	20.3163	13.2725	21.3838	18.6225	16.7868	11.7184	12.0923	13.451	13.6553	12.1456	10.2896	26.5126	5.5032
PLEKHO1	18.4353	16.0315	7.09486	19.8941	27.9305	25.0653	17.8187	14.0033	11.0558	15.0955	8.33215	7.66298	5.79884	18.4701	13.2062	18.3666	9.55247	16.7683	15.9865	14.9239	15.2622	27.3878	37.3361	36.906	9.61691	27.0819	41.05	13.3643	10.3134	13.8591	14.5462	8.90066	23.9382	4.45418	37.7265	22.032	12.7109	21.0348	9.51594	21.6349	23.2567	15.7384	15.691	6.8032	16.3595	13.6363	20.2708	17.0846	6.6065
GCLM	1.31898	2.38732	0.237146	2.0078	1.97698	0.733439	1.37749	0.751978	3.30699	0.471122	0.846906	1.27539	1.40775	1.57698	1.74633	0.138697	0.250872	1.11308	2.59426	0.526587	0.0489979	1.94448	0.360076	0.194762	1.58468	0.535523	0.445244	0.212777	0.735606	0.482775	0.231856	4.6291	1.61637	0.492653	0.292647	2.96092	5.27825	0.247954	6.76614	0.444276	1.37915	0.728818	0.337084	0.284102	0.377064	0.432718	0.217053	0.588391	0.199467
UBR2	3.84763	4.75851	1.2714	8.38634	9.03411	5.9339	5.50266	6.55828	5.88656	1.53771	3.22762	12.1644	5.2827	4.95446	3.84295	3.37503	1.64015	9.57114	5.18371	5.37092	2.46759	7.77151	6.25776	3.48755	4.92604	1.02429	3.46026	5.50029	2.27907	3.40903	0.908603	6.2953	3.72532	2.6028	3.13074	9.81418	5.00708	4.84517	5.86176	2.26028	7.73724	2.24897	3.77569	2.12514	6.28911	3.20027	1.15378	6.25157	1.90742
EHD2	0.0493661	0.774831	0.242568	0.263113	0.653779	0.52606	1.25989	0.06916	0.367702	0.0967858	0.0556705	3.49988	0.792693	1.1818	1.51435	0.0856531	0.180464	14.1539	0.92769	0.99898	1.85797	0.969961	0.0272285	5.25967	1.94662	0.0914634	0.0455423	0.108636	0.00556753	2.80635	0.0185952	0.402913	12.6197	0.54996	0.0448311	3.3062	1.87126	0.416314	0.275777	14.3111	0.115485	0.768143	21.7908	0.0351262	6.94438	5.59995	0.18284	3.88371	2.95781
DEPDC1	0.261724	0.686571	0.612776	1.53525	1.49431	0.112343	0.0322951	0.197736	6.34338	0.495995	0.135446	0.0327734	0.871081	2.07909	0.876418	0.262903	0.128582	0.347948	0.361246	0.569761	0.106437	1.46902	0.317135	0.0255705	0.591715	0.196166	0.276751	0.110257	0.0126873	0.134791	0.108963	3.37836	0.425569	0.227863	0.00416983	0.925753	1.72637	0.0815566	2.7738	0.151806	0.569298	0.0714465	0.35469	0.188679	0.285021	0.193419	0.0965226	0.0722464	0.0661457
CCDC28A	25.3047	14.7691	13.0406	28.403	28.1193	20.1082	30.81	12.3466	20.5634	9.83599	10.6669	12.0483	10.4155	28.3456	26.0249	7.13835	11.4408	15.6419	8.77064	15.121	6.81277	22.6365	13.1871	6.17433	14.9745	8.25933	10.3326	12.7845	13.3867	6.34633	4.64305	10.3034	13.5307	8.49054	4.58022	16.6449	16.3578	23.5542	14.5691	6.64211	19.2067	8.40737	7.2699	6.89383	16.873	10.1931	4.78318	8.40626	7.29241
RRAGD	4.13952	4.73201	1.83375	4.40125	8.87077	8.40463	4.09782	1.92835	1.84158	2.18122	3.82655	1.68887	5.16063	1.13591	2.92614	6.29605	4.98631	0.451579	2.56522	7.58071	5.12561	7.05303	2.41494	7.53304	2.89308	3.66543	4.22171	3.80158	1.85242	6.03733	1.61339	2.84423	10.4594	1.97175	6.50619	3.90866	5.67325	8.86692	4.8883	5.1378	9.53444	5.84884	4.16212	2.35422	8.01932	6.39296	7.32982	0.966561	3.93535
HSF2	16.766	10.5012	1.36217	17.7506	14.7424	19.7284	15.3554	18.2917	21.6434	5.16191	10.528	13.6652	6.75844	17.069	19.1497	4.39925	8.50258	17.7436	5.14972	14.4337	4.28363	11.5936	13.1949	2.8591	2.64079	2.1433	15.2238	18.2981	9.28037	5.40555	0.535371	10.3668	9.04398	3.00584	7.71787	15.1537	12.1151	31.501	10.5629	1.82775	32.5906	4.10559	5.86271	3.53792	24.4548	4.96225	0.457811	14.5646	3.81443
PHF20	6.71574	3.75972	2.35669	7.0391	6.97055	9.46259	5.38395	4.14607	2.7827	3.38454	2.73234	3.94128	2.80632	3.67199	3.71414	3.7305	4.01636	7.05945	5.93271	6.24848	4.58877	5.0335	6.12596	3.85203	4.32627	2.32086	3.38614	5.31222	3.09444	4.24055	1.42926	3.2833	2.91685	3.94214	7.21476	11.601	3.2925	4.88026	5.02124	3.31132	5.56508	3.11125	4.99628	4.64626	6.4739	7.08646	1.37498	3.55406	3.01869
HSD17B6	0.0119318	0.0465422	0.229824	0.144148	0.0698608	0.0284814	0.0167843	0.117012	0.123541	0.147905	0.114018	0.16031	0.0788917	0.0958657	0.128107	0.295009	0.1325	0.0904174	0.322924	0.00445957	0.0904222	0.0708379	0.061424	0.0766701	0.0545609	0.482447	0.220886	0.313543	0.0518084	0.0875669	0.050338	0.148193	0.244371	0.476774	0.0487606	0.112375	0.163557	0.0872662	0.101898	0.122426	0.400082	0.0850943	0.291676	0.00990502	0.0319706	0.108039	0.0418038	0.0739577	0.0392881
NR1H3	0.0777278	0.509206	1.99072	0.373911	0.986043	1.18815	1.54757	1.47862	0.523995	1.10909	0.725364	3.33628	2.62741	2.52202	0.920123	8.96055	1.65702	4.16384	0.865538	0.400012	6.82861	2.50649	1.71597	3.0915	3.14666	2.53843	1.00133	3.10712	1.34291	4.32462	4.34177	0.472294	4.99159	4.57017	0.762886	2.39427	1.30548	3.79821	0.416554	6.19272	0.811254	6.55314	1.74514	1.25823	6.34681	2.714	5.53865	3.33829	3.11553
TYMP	5.53477	12.8557	63.7912	6.22631	9.39115	5.07342	1.56773	31.3466	2.69268	33.254	48.2276	4.72037	18.7438	5.08216	9.23033	12.3306	4.07205	4.003	29.9919	15.1926	16.4889	12.3092	26.0019	9.32585	37.8304	69.7138	21.4324	12.9304	1.64376	23.4076	49.9447	12.252	6.08797	4.07182	18.358	1.61017	0.722556	10.1495	16.5308	19.213	8.44395	13.8141	6.44647	10.9833	3.34602	10.6368	46.6607	5.39641	13.4359
NCAPH2	8.08895	6.88517	11.4238	9.58061	7.75702	3.77316	2.53571	9.4357	19.5003	5.39648	9.43174	6.42232	11.1472	9.41343	11.6515	5.27161	5.79439	9.19797	6.50889	4.75363	2.93241	7.47951	6.01172	5.27909	7.94083	13.2442	7.78414	6.19482	6.06914	6.18704	9.08288	7.83785	5.15785	5.73631	6.60602	13.5554	17.099	6.96193	7.01471	5.05622	10.4914	4.80882	9.66611	2.96506	3.79015	5.24405	4.89056	11.5602	1.87674
TOMM34	15.5881	8.50381	50.5677	26.5295	15.4192	11.7497	20.5359	20.3991	17.5542	16.4784	34.9079	17.1797	11.7892	18.6644	19.1941	22.4391	18.2765	24.1506	14.2691	15.9505	11.8274	14.0578	11.164	18.5584	12.4117	24.9163	11.5053	12.4627	26.6625	9.59636	18.4913	9.29027	17.9765	11.8129	24.7996	17.8914	25.6415	21.1103	15.3037	14.4346	25.7464	22.2482	29.6446	7.44247	12.7566	14.8267	10.9757	10.7243	5.33291
SEC63	13.3592	7.93345	3.73904	15.0341	13.4975	12.7806	12.3273	14.7191	13.025	10.321	6.41675	12.772	11.7131	18.8695	12.4797	3.64683	4.34061	24.1532	6.20757	7.85871	3.88125	16.1611	16.0066	3.01591	8.23264	3.32115	15.9767	10.0687	2.97424	3.31484	3.0499	9.92168	13.3709	2.74273	3.67163	14.1084	14.1751	12.008	12.9551	2.98786	20.2943	5.30992	4.23824	2.50119	9.1099	4.14817	2.11897	14.7504	1.59342
KPNA6	12.0549	11.8242	6.48963	25.101	15.7865	16.5137	15.5333	9.97923	24.2471	4.27623	7.68338	11.1805	6.17929	13.7446	18.2863	7.06924	8.05474	20.6503	13.7904	9.95822	6.13714	12.6752	10.2634	8.10431	8.18638	5.68276	10.433	10.6813	11.0036	6.57215	4.7353	9.14229	10.1801	5.72385	13.7339	17.4223	22.2039	12.8326	12.2159	4.92368	24.2377	7.02963	9.06096	3.03295	11.9877	7.06149	4.02737	30.044	3.15567
VIM	91.5716	323.623	631.158	139.252	586.845	544.597	634.822	898.716	170.884	830.212	897.482	1030.15	354.773	428.553	126.101	481.017	86.2881	363.304	831.881	481.13	937.876	578.909	1310.98	1123.29	558.456	648.918	908.512	324.563	192.592	783.903	1415.53	415.192	13.6646	162.786	236.408	593.61	234.304	355.649	509.668	740.873	147.599	984.133	278.851	740.582	987.699	923.504	711.415	61.9432	828.301
RTEL1.TNFRSF6B	0.0551543	0.439969	0.52605	0.493646	0.500394	0.169015	0.184526	0.554229	0.951401	0.0316765	0.23782	0.560776	0.689923	0.326791	0.309421	0.393129	0.0964418	1.04036	0.313364	0.261856	0.116953	0.545742	0.897832	0.194124	0.759715	0.301363	0.440245	0.222871	0.114151	0.250401	0.487382	0.539127	0.0931409	0.263234	0.308647	0.700917	0.542943	0.210258	0.107202	0.188636	0.437059	0.244512	0.190943	0.153443	0.264944	0.124411	0.0605822	0.588494	0.0662623
FAS	1.13713	1.69027	0.118878	1.66875	1.83623	0.830089	2.1738	1.04186	0.846239	0.79275	1.17417	0.424586	0.531693	0.802369	1.1453	0.337468	0.210821	0.430041	2.27558	1.00683	0.692998	1.55042	0.190979	0.445387	2.54417	0.672202	1.52531	0.895068	0.123514	0.403031	0.0637545	1.38988	0.287346	0.186998	0.0626446	1.22741	0.953232	0.148605	1.04844	0.488069	0.358236	0.362859	6.13107	0.879034	1.66349	0.643367	0.163446	0.276007	0.44725
RNASET2	2.46705	3.55331	7.35223	2.13293	3.54986	2.25036	1.3901	11.7599	1.73216	8.45054	8.38614	3.89093	4.94137	0.826788	2.61275	6.13473	4.47974	1.89999	3.16054	2.58024	8.22329	5.36516	8.09762	4.76184	3.84144	10.5795	4.13671	7.44404	4.57244	7.87997	13.2603	5.08939	13.0002	4.49399	4.8766	0.879674	2.89387	6.52563	3.05121	5.59267	8.89857	15.0576	3.8054	8.27835	4.39386	4.44118	7.02076	4.04006	2.14451
CD44	43.5178	67.1623	40.0893	60.3802	102.099	121.816	59.7848	121.674	52.2671	111.943	57.9777	50.3783	36.5298	17.3996	48.7218	76.3284	54.2059	11.286	106.338	61.2704	125.441	66.132	250.104	341.117	58.1139	56.2987	173.529	152.43	125.66	97.9761	108.589	41.9926	99.1815	29.7585	50.1416	40.0513	50.6339	184.233	92.2025	99.2803	193.905	83.5037	55.2089	76.7377	123.986	121.428	138.047	66.0985	53.9288
KCNG1	0.00250315	0.00650931	0.497641	0.00711539	0.00732796	0.00298752	0.00352115	0.0490953	0	0.0177307	0.0270396	0.0252233	0.0203698	0.00574613	0.00597227	0.0130293	0.00725138	0.0531116	0.0063019	0	0.0178536	0.0165121	0.0408056	0.00428918	0.0187302	0.0171868	0.0668144	0.0589728	0.00592842	0.00816465	0.121443	0.0198971	0.00347566	0.00322649	0.0613762	0.0139703	0.0294104	0.00261534	0	0.00856112	0.0117115	0	0.00979039	0.0083118	0.00447136	0.00197089	0	0.00954795	0
AGPAT4	0.0228239	0.284397	0.18383	0.123675	0.869549	0.143012	0.355843	1.32756	0.538041	0.251767	0.14224	2.76864	0.269895	1.74973	0.647795	0.940517	0.225905	3.86052	0.39744	0.482686	0.945373	0.795453	0.416946	0.0814773	0.853124	0.771946	0.322624	1.28139	0.0713236	0.4048	0.562693	0.348672	1.04119	0.380001	0.0777269	2.19203	0.843607	1.24103	0.465065	0.472703	0.395999	0.209016	0.0232473	0.127102	0.146943	0.134032	0.41715	3.29826	0.327227
SLAMF7	0.157056	0.765784	0.0675255	2.70857	1.84187	0.816737	0.445805	2.36054	0.60773	1.60665	0.230714	0.478077	0.114114	0.453885	7.00596	0.138684	0.55789	0.652457	0.522498	0.377361	0.00750135	0.299709	0.358537	0.247493	0.384737	0.0278149	0.429843	0.795434	0.336545	0.141792	0.16269	0.225718	0.706798	0.860378	0.259788	1.00372	0.332267	0.249074	0.862245	0.44763	1.57899	0.201833	0.120663	0.15366	0.365716	0.677927	1.21843	0.125698	0.0530995
BTN3A1	1.99195	0.90363	1.14134	4.92666	2.71035	1.01638	2.15834	11.2082	2.04326	1.4582	0.896731	4.90295	3.60191	1.44931	4.71756	3.27144	2.03456	17.2439	1.26913	2.29569	0.931604	2.39877	2.85334	0.673002	2.08337	0.640346	3.37972	5.16212	1.90679	2.48436	0.79752	3.51345	3.634	2.98709	0.73336	4.80574	5.83905	5.61215	1.08452	1.69621	5.73229	1.21371	1.7611	1.48701	4.46961	2.91521	1.04598	9.39954	1.52894
MIPEP	0.21204	0.676244	1.30727	0.724993	1.10485	0.372443	0.264507	2.90674	4.20742	2.2671	0.698121	4.15907	1.72958	1.05156	0.916359	1.96445	0.386326	2.11007	0.594263	0.35289	1.29122	1.00022	1.15678	0.462736	1.32717	1.9076	0.668291	3.31707	0.792768	1.02438	1.88194	3.40671	1.94151	1.79459	0.178028	1.30622	2.32289	0.392926	1.7335	1.98862	0.904719	1.32026	1.53349	1.08602	0.921901	1.40492	0.734483	1.09493	0.382027
PRKCH	1.78768	2.39333	0.11985	7.13364	4.97619	6.59066	3.65911	5.34722	2.03693	1.387	0.655866	0.4478	0.431496	1.22068	7.80031	1.69543	1.57703	4.58637	1.31014	4.23428	1.43039	3.32889	0.85659	3.62394	0.51894	0.404522	0.573961	2.78124	0.584854	1.48739	0.254059	0.432018	3.66548	0.691282	0.405863	9.64426	1.30979	1.88996	2.75375	2.75999	1.92089	1.68844	2.12575	0.583545	6.36634	2.48589	2.96389	7.10637	1.10119
INSRR	0.00260664	0.0372815	0.00896568	0.237107	0.0203492	0.0186662	0.0256671	0.0200055	0.00963888	0	0.00433193	0.0415881	0.015909	0.0179511	0.0808496	0.00452267	0.00503413	0.365425	0.00328123	0.00584547	0.148734	0.0292312	0.0492022	0.0781641	0.0238389	0.00596581	0.262597	0.0070859	0.00205784	0.05739	0.0109969	0.0284896	0.101342	0.0134396	0	0.0418252	0.0076566	0.0163408	0.00234325	0.0921226	0.0569133	0.00844992	0.573479	0.00216387	0.0419061	0.0287334	0.0730602	0.062142	0.0665178
IFNGR1	34.0436	38.847	3.98475	45.319	66.1793	51.0112	27.1804	35.6006	8.71171	16.9434	48.7823	10.9269	10.9343	16.9063	59.2996	7.66341	9.27718	10.0049	23.2082	39.4894	12.7191	47.4005	22.4782	6.8593	31.1626	6.67287	45.6543	15.8964	9.85152	16.9134	1.41389	26.9274	5.77374	6.6238	9.01408	22.1105	18.068	27.0359	58.5328	4.67924	13.8928	24.5584	2.13613	9.97783	22.1725	17.8166	3.27031	14.1842	10.4426
B4GALT7	1.91175	4.09347	5.74024	4.99197	3.56841	3.93325	3.57262	3.34582	2.21327	3.81104	4.8557	4.48933	3.59535	3.48915	1.92925	5.78064	2.431	6.59282	3.00813	1.99402	2.89358	3.50101	2.09085	2.91633	2.73531	3.67798	3.08642	2.26609	2.58855	2.6352	4.8386	2.49864	2.48859	4.43771	2.907	5.13322	3.45798	2.83357	1.66612	3.67789	3.88723	3.84809	3.71692	2.13831	1.42951	1.92969	2.01327	2.55967	1.6675
SH2D2A	2.26271	1.52393	0.593501	3.69026	1.94327	0.861327	2.49596	2.73004	0.609974	0.768707	0.49597	1.30314	0.971441	2.44139	12.3637	0.0753175	2.92375	13.7953	1.13385	0.413722	3.67184	1.56419	0.935769	1.04135	1.78649	6.36258	0.425164	1.84381	0.591157	0.553087	0.715372	0.237223	1.66885	4.00067	0.448419	7.45361	0.903181	1.62144	0.609732	0.637166	1.62479	2.95511	7.83128	0.490984	0.455558	1.95247	5.90857	4.69831	0.43327
VRK2	1.071	3.35409	3.52533	2.3706	6.86259	2.70311	3.66653	4.89716	7.34444	5.66593	1.19935	5.07049	4.13908	5.49871	4.29549	2.87063	1.85711	6.63526	1.29502	2.44193	2.96042	5.59877	2.72378	1.24977	2.46067	1.13921	3.44081	5.31151	1.67588	1.84058	0.862376	6.46882	7.47284	1.07867	0.334664	7.00038	6.92325	3.48938	4.78285	2.18379	3.616	2.23991	2.04943	1.3862	3.40798	1.58983	0.742396	4.7185	0.938509
TNFRSF1B	3.09623	43.0336	22.6765	10.0455	61.1844	45.0039	8.29198	17.8062	21.564	44.1048	79.8935	1.02131	9.59455	9.07186	18.8021	4.9893	3.44021	4.83664	161.262	21.9431	2.90761	46.9218	25.257	69.4995	71.0909	34.5859	12.5668	4.44084	1.65129	25.0928	33.4847	22.7363	3.664	3.3944	40.5804	32.7636	4.23646	4.41955	125.235	23.8378	7.36348	19.1762	4.78861	7.84788	7.69375	22.9211	39.912	3.14072	10.6912
VEZT	6.65356	3.01976	0.900946	7.17544	5.02613	7.18442	7.68684	2.75717	5.01565	2.18233	1.30027	5.95977	2.34988	4.25235	6.23481	2.27372	2.16653	4.46079	1.308	3.61548	2.74062	6.36378	3.60722	1.187	3.44019	1.31058	5.04198	3.60648	1.70412	1.23945	0.422389	2.66099	3.32679	1.14404	0.897293	6.84993	8.54029	6.8807	2.23098	1.14759	15.5036	1.25714	1.66163	1.03715	5.7037	2.53844	0.663092	7.03488	1.34031
POU2F2	1.23114	4.41959	9.30581	2.36033	5.91219	2.48403	1.71292	19.9016	5.37134	21.574	6.80846	2.60963	4.72665	2.85875	2.0248	14.6572	1.21048	12.5653	44.1211	2.73184	3.11841	6.28908	7.47618	12.6357	21.5312	12.4768	8.19618	6.15059	0.543768	10.239	27.9018	9.26952	8.56391	0.930194	11.2659	4.08807	1.04159	3.67945	6.48061	10.1963	7.71284	2.2086	4.15787	5.23163	4.11013	6.29497	10.0066	6.71923	3.19779
BRD9	2.35206	3.35906	4.23397	3.89374	5.05448	2.55986	2.09659	3.77907	3.96505	2.4395	1.87304	3.81069	2.66256	3.00758	2.48755	3.37166	2.25479	4.81247	1.55454	2.30358	1.97678	2.9046	3.70968	1.54572	3.59711	1.75432	3.20099	3.33648	1.19346	1.84273	2.3415	2.83206	2.70021	2.66582	3.02545	5.26133	3.43843	3.36069	1.55039	1.90308	3.4092	1.49088	1.85988	1.23491	2.75493	1.91453	1.08814	3.75624	4.47645
SNX1	3.08227	2.73118	4.99125	7.12127	5.66697	3.763	4.5598	2.9933	4.4495	3.49291	2.21256	4.05794	2.35502	3.64744	3.62745	6.92996	2.92153	4.69029	3.85555	4.16195	3.91588	4.15599	2.3416	3.30985	6.68975	3.02965	3.27989	3.60349	3.4762	3.10393	2.6156	5.27486	2.35331	3.71418	1.09651	3.40997	4.74648	3.61104	4.2222	5.73186	6.919	2.81799	4.54248	2.15754	4.80587	3.16607	2.54789	6.08315	1.8887
TBPL1	6.39126	4.32992	1.43593	6.06545	2.58817	3.36775	2.20222	4.80333	9.5271	3.42728	4.16636	1.22652	2.86756	8.1632	3.48172	2.21457	3.73778	4.94716	3.77546	3.2755	1.18712	2.82843	1.96866	1.60632	1.99265	1.1492	2.68903	5.74015	2.27012	2.27682	0.67806	3.29011	5.73136	0.83214	1.19454	5.15874	6.62387	5.44954	4.65245	1.56092	7.73581	1.72131	2.91956	1.44029	3.38272	3.18753	1.12715	2.12134	0.989789
ARNTL2	0.0251691	0.422915	0.285017	0.268294	1.68148	0.6678	0.778913	2.04065	0.632881	0.380563	0.127093	2.45816	2.02652	3.46219	0.782974	0.340961	1.43021	3.33626	0.402128	1.23305	0.766404	0.486594	1.59635	0.786251	0.399198	0.116686	0.33841	2.13505	0.0580817	0.538357	0.0510499	0.325105	3.62515	0.59644	0.214504	0.682095	1.34402	2.23931	0.409006	0.847576	0.709573	1.06946	0.299113	0.215367	1.05655	0.888731	0.160083	1.92009	0.380906
BCLAF1	19.7197	32.3085	5.71607	39.2493	47.0097	41.2946	36.0359	59.1456	55.0634	12.5403	16.1153	60.8942	30.8776	62.4949	48.2011	10.3281	14.3231	105.096	9.00281	17.9026	5.88704	34.5985	33.1553	4.61814	18.1139	3.0405	58.0843	56.2099	6.33651	11.7196	3.21521	30.1313	36.9158	5.69614	4.73625	54.1141	99.8512	52.8912	31.1045	6.48069	47.7202	12.1324	8.98413	6.25694	55.1668	10.3421	1.81528	72.9893	5.10664
SLC39A9	2.97562	4.25662	3.32974	5.84182	13.8496	4.25626	9.22098	7.29991	6.18066	4.0285	2.87493	7.40356	3.9656	5.25054	4.26788	4.38695	2.09955	10.4484	4.53929	3.18812	1.88601	6.18427	6.98298	0.98266	6.17933	1.97311	7.95615	4.64068	3.12269	2.04087	1.25375	4.03959	3.94844	2.73894	2.9161	5.46596	6.09839	4.89859	5.92857	1.96353	4.9546	2.89689	2.83903	1.37617	2.81709	2.03341	1.13633	3.74113	0.745627
ANK1	0.690469	6.05911	0.224536	4.22697	4.19951	0.263705	0.420297	0.305107	39.173	0.252323	2.17604	0.109635	1.55922	5.98847	3.84442	0.0261382	1.6317	14.3659	29.7521	0.376307	0.0391742	5.76296	0.228348	0.13122	0.683653	0.0919432	0.618301	0.135369	0.10902	0.368532	0.131083	17.6552	0.712944	0.380272	0.517592	24.5516	19.8549	0.17314	14.2986	0.503787	3.07583	0.0919732	0.176766	0.131311	0.171552	0.256999	0.0932453	1.10257	0.409234
IBSP	0	0.0672243	0.00592772	0	0	0	0	0	0.00637282	0	0.0286409	0.00723586	0.0788878	0.356055	0	0.014951	0	0.555035	0.0867763	0.00644128	0	0.045474	0	0	1.9415	0	0.0370978	0	0	0	0	0.256856	0.0299121	0	0	0	0.53997	0	0	0	0.0268776	0	0	0.157372	0	0	0	0	0
TFB1M	0.211017	0.235787	0.821065	0.531882	0.826887	0.318747	0.987904	1.10217	0.865647	0.802821	0.323288	1.70273	1.09672	0.624425	0.432666	1.60466	0.369325	1.0044	0.190919	1.0598	0.470335	0.956989	1.20794	0.155367	1.06635	0.545838	0.485463	0.887331	0.124942	0.435556	0.479895	1.46439	0.597446	1.07948	0.377275	0.821172	0.949113	0.554632	0.773596	0.759297	0.70447	0.690464	0.477148	0.520044	0.783325	0.620458	0.194069	1.06901	0.198132
RABEP1	3.93252	3.51281	1.79908	9.52602	9.00536	5.70415	4.12457	3.97244	7.28792	3.31532	1.16954	6.81243	3.70527	4.1919	4.11865	2.83687	1.54454	6.39653	2.14156	2.05686	1.97902	4.38136	2.87981	1.13349	3.79156	1.44586	1.51777	4.30809	1.72662	1.51725	1.02881	4.81934	5.14043	1.98252	0.920716	8.41662	4.46894	4.74476	3.56622	1.43824	10.2477	1.66571	1.98459	1.19869	2.87091	1.4378	1.22978	10.3694	0.545325
HMGB3	6.64913	10.8653	5.43164	5.30351	12.6559	5.40625	7.40467	10.1648	16.4094	6.33188	7.3437	12.7517	8.83492	18.1214	5.18065	1.4571	3.13675	14.2314	3.57029	3.5491	1.09299	9.03727	10.4351	3.49219	5.15382	5.71726	6.3752	4.55013	1.41347	5.11415	4.02509	10.5981	6.30401	14.7217	3.76136	11.8214	12.7391	6.36461	4.95303	3.1032	10.0565	6.08464	6.19343	4.26625	4.2715	6.39689	3.18374	4.64976	3.04745
NUP160	2.92396	3.78948	1.49933	6.0888	5.60481	3.00686	1.65636	5.00573	11.1816	1.03137	1.85966	7.84371	4.56915	4.2105	6.38425	4.0627	2.07259	5.58364	1.51206	2.46687	1.26962	4.28195	3.11081	0.733935	3.97763	0.79099	3.30696	4.08739	0.620137	1.98091	0.60678	7.82848	4.22017	2.31228	0.83823	6.40627	8.98329	3.60492	3.37585	1.84511	4.9693	1.30036	2.22544	1.01815	2.92491	2.41174	0.624623	5.82975	0.621903
BAK1	33.6964	7.54516	21.2031	17.2269	12.7247	13.9322	15.326	15.3838	14.1122	15.4847	29.1352	8.83494	9.4246	5.8939	12.8877	10.8446	8.99407	10.2575	16.669	19.1787	7.07488	12.0093	18.0648	27.2316	8.45198	19.5408	16.657	16.7465	18.678	19.0827	11.6333	4.99259	9.85703	8.95689	19.4212	13.4874	21.7971	16.5822	13.2425	9.417	7.83643	18.5134	12.5048	6.84181	17.3274	14.4019	9.36901	23.2566	7.04174
MUSK	0	0	0.00101616	0	0.00144148	0.00176301	0	0	0	0.00261583	0	0.00124041	0	0.00339094	0	0	0	0	0	0.0077294	0	0	0	0	0	0.0157771	0	0	0	0.00602272	0	0.00293544	0	0.0209444	0	0	0	0	0	0.0033681	0.00230375	0.000957707	0	0	0.011874	0	0	0	0
IKZF2	0.925556	0.241838	0.00304641	1.48857	0.0388933	1.00423	0.0638526	0.692976	0.863004	0.197034	0.0763563	5.41721	1.49557	0.17282	1.40396	0.146951	0.599754	0.567138	0.105917	0.318621	0.868619	0.0503922	0.234625	0.173583	0.0616715	0.0295619	0.105814	13.8703	0.111876	0.786333	0.0140123	0.196908	2.3105	0.224048	0.0201084	0.223987	0.263413	1.87624	0.364263	0.728275	0.612957	0.0086135	0.233832	0.729737	0.869179	0.948424	0.0294795	3.28444	0.442923
GRN	38.8597	122.633	428.905	104.793	148.417	25.5377	14.6249	266.917	61.5092	483.365	625.868	21.9178	175.192	55.8203	27.8706	59.5989	41.3796	61.031	125.615	19.8819	56.2328	141.831	68.0022	141.023	599.473	439.132	893.151	30.134	30.1468	163.419	712.179	141.779	34.6132	29.3207	17.0878	36.4346	34.7641	30.5545	110.214	173.963	37.3416	253.625	92.3286	86.5907	44.7524	139.262	191.6	20.7711	63.2773
FAM13B	5.50703	7.9137	2.62554	8.5897	9.65017	8.42851	10.1721	6.20382	5.10351	5.75569	2.0415	11.0944	5.4398	8.33412	6.05659	4.21097	3.103	10.5656	3.77939	6.13167	2.42119	9.55729	6.3956	1.8576	6.45568	0.795909	7.10579	5.71895	2.29325	2.53593	1.8374	4.66468	3.9242	1.51156	2.2854	12.6605	10.5287	7.25577	7.21106	1.86351	8.25324	2.56228	2.84037	1.55526	6.59902	2.46744	0.507815	12.3541	1.10464
ARHGAP31	0.112786	0.635471	0.219828	0.2199	0.670238	0.151868	0.061021	1.27499	0.658743	2.9229	0.803815	0.270769	0.0853098	0.277163	0.313946	0.209488	0.0921546	1.61292	2.26795	0.274543	0.257834	0.631444	0.754299	1.52007	1.47268	0.938764	1.51147	0.26729	0.123286	0.663834	3.96061	0.627847	0.0793063	0.0559146	0.417577	0.352058	0.0651255	0.132949	1.74311	1.16877	0.451018	0.225932	0.473651	0.313292	0.312535	0.55787	1.01118	0.215104	0.328521
CENPQ	0.560555	1.1945	1.51031	2.9932	3.19848	0.882742	0.99661	0.730305	2.86742	1.42004	0.685744	1.10486	2.24914	1.73359	2.16404	1.53319	0.984851	0.884958	0.686024	1.69936	0.263766	2.85034	0.454229	0.500271	3.463	0.588015	1.06587	1.04409	0.270439	0.742785	0.18065	3.35728	0.881037	0.431518	0.0919135	1.40674	1.35687	0.610083	3.19844	1.34913	1.17777	0.408858	0.974428	0.187427	1.42549	1.18923	0.120018	0.408331	0.134586
SARS1	3.82091	6.23181	14.901	14.3999	10.0276	7.84703	6.47456	10.9882	19.179	11.858	12.7291	11.5979	10.6821	12.3281	6.88976	12.9413	4.39012	15.7634	20.7772	7.73138	13.2777	14.2332	12.0375	10.1647	12.3175	14.0671	6.95286	9.75493	6.18861	9.34715	12.7435	13.1179	5.53032	10.5764	8.92899	10.6206	9.02348	8.1315	11.156	10.6753	9.00161	8.62581	10.5713	6.71209	9.93596	8.56231	10.053	9.31888	4.33674
RANBP3	5.67488	6.76079	7.17139	16.9632	7.61995	5.79084	3.97987	3.87827	7.32073	3.14182	5.28431	5.36001	2.8835	3.56081	6.10743	5.50751	2.77773	5.29229	6.65536	4.45841	2.50459	4.79313	3.06009	5.45942	4.97545	8.35871	4.01469	3.38194	5.98641	3.18745	6.30983	3.54197	2.17405	4.71929	7.83036	6.09663	6.11609	3.10063	4.55153	3.92911	13.896	3.0017	5.48486	1.77283	3.22778	2.56166	3.53633	7.514	1.08056
ARID4A	16.748	17.2478	1.62978	23.9913	18.2646	20.117	23.3929	10.8372	13.0806	3.30124	5.52794	10.2895	8.11463	15.5054	14.5071	2.802	5.88984	8.59054	4.39101	7.99254	2.52595	14.0524	11.628	1.33918	7.15735	0.499754	18.3282	11.1791	3.07132	2.18862	0.625654	10.5877	10.2568	2.24462	3.54788	12.1956	13.2643	16.626	6.79828	1.42724	22.2119	3.01543	2.50343	2.37761	15.4249	2.90844	0.420765	21.8792	2.89543
EIPR1	0.19658	0.458845	6.98956	0.824725	1.86514	0.344862	0.709641	3.44762	2.76053	4.2717	1.67282	3.12045	3.48129	3.14252	1.22058	3.49707	1.61694	2.59522	1.0077	1.77751	2.64161	2.0623	2.51165	1.53811	3.54049	5.89402	1.3745	3.3415	1.01155	2.38517	5.20831	2.58155	3.42015	2.70177	1.5056	1.89684	2.66913	1.39567	1.62664	4.45791	2.67057	2.9421	5.28251	2.01134	1.32845	2.53057	2.33006	2.56343	0.756463
PNPLA6	0.865022	2.91149	8.95451	5.56076	9.03224	3.30054	3.16053	11.8041	5.70865	5.03957	9.03747	6.36731	4.84432	5.19891	4.73062	5.96732	3.04143	8.12705	8.73968	2.64021	3.57427	2.46351	7.80342	7.02518	6.33102	5.93788	9.85049	9.91359	2.82575	5.67231	20.329	6.74801	6.28407	5.09432	6.68325	6.18128	8.06183	5.13402	8.24917	6.08747	4.38371	9.45551	7.09791	4.11839	3.73448	3.13122	4.12753	9.9473	2.82179
IFT88	0.152374	1.15959	0.474771	1.58126	1.80616	0.548251	1.08117	1.41976	1.30422	1.28962	0.53066	2.48376	1.50438	1.63318	0.751157	0.927263	0.335387	2.08349	0.267966	0.402003	0.469482	1.31999	0.784407	0.0748728	0.96131	0.218816	0.737033	1.05381	0.192823	0.582885	0.250517	1.04421	1.34411	0.459243	0.099712	1.285	1.67401	1.11208	0.543878	0.559459	1.12878	0.570946	0.709905	0.319947	1.37093	0.490482	0.0628059	1.109	0.356003
ALG1	0.0891997	0.357881	1.21496	0.656532	0.524752	0.228129	0.449922	1.04319	0.979166	1.16663	0.680842	0.599222	0.639034	0.558712	0.360277	0.746196	0.497119	0.810164	0.160406	0.211463	0.390817	0.571599	1.13924	0.205249	0.657915	2.86589	0.562866	0.554241	0.324937	0.386545	2.3251	0.600145	0.66351	0.545316	0.201356	0.472051	0.517782	0.316872	0.328764	0.732182	0.4392	0.815425	0.991819	0.192524	0.24242	0.297988	0.437523	0.358469	0.057693
ZCCHC8	6.23434	5.19352	0.565079	10.781	4.10362	5.23528	2.60565	6.46656	9.72782	3.06316	4.40153	5.7752	9.39386	14.0232	6.82238	1.90592	3.96894	4.62973	4.52878	4.27604	1.59187	4.66517	4.19303	1.40883	3.71362	0.745667	23.9635	5.8847	2.59164	4.08321	0.582807	3.87283	4.00648	2.44313	2.11114	9.27893	9.50163	7.63277	3.9045	1.59185	8.47423	1.74699	3.33486	1.46246	5.22723	2.60582	0.51002	11.1492	1.31815
ABCF2	0.998589	2.02276	10.7813	2.94875	3.30033	1.61523	1.1903	4.50203	9.26454	5.88904	3.34091	6.39713	4.92919	4.65402	2.53615	10.1358	1.87272	4.94852	2.9143	2.52223	5.46364	3.7842	2.67179	2.5734	3.21824	6.95464	1.88935	6.32208	0.86096	4.24287	6.84035	6.21431	2.9738	5.47719	1.73973	5.23589	5.54478	0.86488	4.54039	6.33032	3.35654	3.04459	6.25172	2.43236	3.17794	3.15123	2.8394	4.79633	0.813366
CHPF2	8.80481	10.4529	5.84742	8.67336	17.9881	15.4753	12.6145	7.98154	7.85387	3.56091	8.98026	13.1704	6.21917	7.18984	3.88198	7.56061	3.11608	14.6737	11.052	5.63053	4.07472	10.9434	7.04792	7.64368	7.0637	8.96261	9.20674	7.71372	10.9478	5.10971	10.1423	5.26028	3.4829	6.87243	4.3418	21.2916	10.7368	3.9448	5.43613	6.44462	9.39847	8.82308	7.0348	3.88404	8.05217	5.65154	4.6656	5.35282	2.34558
LRRC7	0.0257167	0.0762612	0.00341402	0.114783	0.123715	0.115234	0.0812362	0.0715616	0.173842	0.00479371	0.0213691	0.112521	0.0564492	0.109783	0.136709	0.0199616	0.0291897	0.123081	0.0176059	0.0286666	0.00844716	0.0485117	0.0538067	0.00579817	0.0277578	0.00413038	0.0458401	0.0735878	0.00213709	0.0224421	0.00142755	0.0865189	0.019107	0.00756013	0.00983338	0.109849	0.119714	0.070709	0.0515089	0.0133733	0.150577	0.0108229	0.011029	0.0134832	0.0612503	0.0095914	0	0.20178	0.00222837
FUT8	0.252593	0.366324	0.505245	0.305157	0.663624	0.197116	0.237791	2.05956	2.15405	0.899764	0.179214	1.27754	1.71557	2.14765	0.384777	0.568057	0.243913	2.76957	0.384002	0.595496	0.431348	0.871574	0.610154	0.233058	1.06781	0.318701	0.74282	1.27646	0.322128	0.687637	0.172142	1.13326	0.612428	0.89411	0.107636	2.44265	2.4104	0.834376	0.772035	0.892702	2.26059	0.589557	0.936654	0.454858	1.09331	0.764936	0.100751	2.53286	0.276706
UBA6	4.22747	5.53993	0.726623	10.2784	6.99263	5.78149	5.75788	3.58677	6.56316	1.41076	1.59151	6.08211	2.81486	4.62856	9.54774	2.14811	1.62118	3.63749	1.4104	3.97097	1.52118	4.5749	2.1724	0.682037	2.48245	0.299127	3.506	4.68658	0.699754	1.3913	0.240606	4.08355	3.08426	0.960257	0.456421	5.83134	6.84745	8.31996	3.64222	0.996956	10.0267	0.848903	0.918979	0.810767	4.45069	1.02346	0.13654	8.24615	0.727684
GAB2	34.4955	33.2631	5.20785	20.1038	40.3584	62.957	34.6443	13.3518	27.4943	4.44275	35.0276	24.9665	9.55482	11.2635	30.1488	17.0006	17.9147	4.30414	46.7295	39.9662	20.1827	34.7134	21.2886	39.568	13.6047	18.4546	53.6813	14.5646	37.5799	14.3745	14.7244	8.7506	13.4578	17.8041	3.42118	29.365	28.919	15.5271	33.6968	12.3166	53.4113	22.0807	7.17561	8.79906	23.3333	17.1184	27.0509	25.7156	8.89662
ATP6V0A1	0.575627	2.8841	4.06221	7.63738	5.97913	8.1346	9.62077	1.33191	4.79845	1.48837	6.59741	2.49391	3.32014	10.4657	3.23665	0.699553	0.274329	11.3807	12.9397	1.80553	0.294208	3.76606	0.546036	2.20334	3.7389	1.90896	1.74968	0.539581	0.712015	2.7435	3.60606	4.92439	0.136082	0.31022	3.2559	8.88146	4.0582	0.407	6.42032	1.95459	2.69126	1.68986	3.84414	0.747668	2.77448	1.38997	1.80638	0.933393	1.46238
PIAS1	8.44946	10.1321	3.3901	15.2842	12.8592	12.1919	10.4441	4.96243	11.8388	4.33865	3.43592	7.88626	5.98418	6.96419	8.84357	5.27479	4.11459	7.47275	5.03202	9.42031	6.30623	9.7173	5.30416	3.0224	9.8531	3.579	7.40466	6.46469	2.83224	2.86937	1.45417	7.52766	5.55322	2.23009	3.21636	10.6187	7.41416	8.57545	12.7937	3.19884	17.1822	3.84219	4.69551	1.61484	7.49773	3.40911	1.8216	15.4094	1.56568
SLC4A7	1.00785	2.203	0.301566	3.3948	2.64787	1.61168	0.521488	2.66971	2.29032	0.328242	0.920625	14.044	3.41398	0.707018	1.72697	1.73523	0.984106	3.965	0.48263	1.61844	0.593174	0.583938	1.01227	0.742717	0.926999	0.0387133	0.44907	1.71282	0.504104	1.23678	0.0446007	2.62045	1.11953	2.75626	0.13953	1.02468	2.08953	2.12814	0.741281	0.915985	3.33488	0.362812	0.897274	0.860056	2.33034	1.11208	0.333846	3.02304	0.497786
APBA2	0.0789316	1.16484	0.153392	2.53958	0.150197	0.487513	0.252598	3.0996	0.0262687	0.221893	4.48291	7.81777	0.750713	8.97355	0.393125	0.0188307	0.626903	35.212	0.397435	0.0899782	0	0.929408	0.18285	0.165682	0.419995	0.114412	0.249765	0.579333	0.436195	0.144819	0.393353	0.476442	0.123298	0.610446	0.304642	1.58864	0.647246	0.383483	0.312206	0.069739	0.557025	0.191904	0.8895	0.553677	0.109271	0.609052	0.129975	0.468548	0.0064975
MAP2K3	24.1827	32.4468	23.2774	34.1512	37.8099	42.2884	38.0886	32.3369	60.0802	39.6954	50.7298	12.0574	22.2943	23.9237	56.5455	21.4869	46.3913	12.0863	105.678	27.5809	30.8823	31.0992	38.561	29.8092	23.0551	43.4804	39.706	52.3304	26.5351	43.2717	20.4954	28.5732	55.2032	7.06264	53.2351	53.7835	71.6869	85.3063	59.8722	21.3474	40.7553	31.7413	16.1116	24.9961	51.4073	50.303	26.8254	57.2456	42.1692
EFCAB1	0.0419068	0	0.00800782	0	0	0	0	0.00198535	0	0	0	0.001955	0	0.00267221	0	0	0	0	0	0	0	0	0	0	0.0193564	0	0.00200463	0	0	0.00949235	0	0.00231326	0	0.00900282	0.00211428	0.00487262	0.00227953	0	0.0104645	0	0	0.00150943	0	0	0	0.00549934	0	0	0
TMSB10	1918.19	609.575	4469.52	679.308	1153.82	1201.51	628.178	2636.97	907.396	3162.42	2811.75	1424.38	1333.23	723.042	863.074	3241.82	2471.05	1068.14	1889.97	2496.97	4072.72	1304.64	2244.94	5782.95	2167.23	3327	3117.85	2597.94	1982.73	4097.96	3516.63	1463.7	1662.92	2451.2	3640.25	554.712	715.103	2287.16	1480.19	4548.06	1628.13	5518.03	2364.26	4937.82	2031.11	4095.63	5295.99	1285.24	2888.69
ASTE1	0.925521	2.24735	0.636676	5.0172	2.45859	2.40749	2.19212	3.16035	1.6176	1.45684	1.28833	3.15853	1.32366	1.09407	1.56179	1.12545	0.668377	3.43479	0.393326	1.00523	0.324421	1.45065	2.57229	0.260927	1.85794	0.733236	4.39662	1.95684	1.08663	0.619246	0.392128	1.57197	1.60638	0.586291	0.308901	3.29185	2.41651	1.99186	0.615111	0.491496	3.09656	1.14369	1.02101	0.896359	1.29646	0.803465	0.393548	2.08197	0.517682
RNF19A	11.6205	13.5703	1.8212	26.8316	14.0678	18.2424	15.1083	25.3119	24.244	5.28293	8.74558	15.8496	10.4139	17.3814	21.8786	5.48161	7.83043	44.3661	8.76445	6.95676	3.27723	14.9384	30.487	1.78798	9.88279	1.426	22.0396	20.9608	2.83977	6.43871	1.09932	11.9972	21.8181	2.92286	4.29733	32.5875	31.158	26.3929	10.4171	2.32637	28.931	5.72146	4.70177	4.29549	16.8684	4.85656	0.746582	19.1564	3.52162
PEX3	0.69449	1.20192	0.866535	1.98776	4.18776	1.25761	2.22336	1.19672	2.49371	0.941456	0.29451	2.45336	1.50546	1.51728	1.41701	1.64958	0.568875	2.09058	0.54262	1.23161	0.777176	2.61921	0.632848	0.422662	1.38178	0.577328	0.544371	1.736	0.404588	0.734256	0.404127	1.94165	3.49479	0.784055	0	2.38241	1.50535	1.62639	0.645842	0.649783	1.68815	0.767002	1.12399	0.660017	1.18068	0.592072	0.295339	0.758176	0.236562
GABARAPL2	12.1901	9.69026	16.5855	19.5881	16.281	13.3611	20.2009	28.9698	16.8417	29.0985	9.47815	14.5735	18.0754	27.3525	16.5621	21.5919	15.9152	36.3833	29.2328	7.80949	15.4049	18.3282	10.1691	17.5468	20.4907	21.135	10.1665	18.9538	12.4819	14.0126	17.9246	11.6825	19.7586	19.5959	7.51647	20.659	19.453	31.9611	18.5809	25.0941	12.8661	14.4753	10.7527	7.91759	15.9432	15.693	11.4731	12.8268	8.47031
MYOC	0	0	0	0	0	0	0	0	0.00952893	0	0	0	0	0	0	0	0	0.273384	0	0	0	0	0.0110548	0	0	0.0049148	0	0	0	0	0.00679468	0	0.0491985	0	0	0	0.0126154	0.00673102	0.0057913	0	0	0	0	0	0	0	0	0.00614331	0
SH3YL1	0.114456	0.163068	0.473251	0.361693	0.557263	0.19328	0.433341	1.31661	0.198111	0.904528	0.239789	1.74636	0.558598	0.737912	0.229505	1.1704	0.432686	2.1674	0.226845	0.342228	0.27248	0.636945	0.390718	0.091802	0.332046	0.27496	0.29775	1.21476	0.197059	0.402122	0.265835	0.488771	0.823362	0.568152	0.229999	0.975174	1.11589	0.84092	0.282402	0.420608	0.76718	0.408135	0.39766	0.273924	0.655771	0.341302	0.184291	0.795364	0.204473
FAM136A	6.45663	7.31572	8.53268	11.7862	18.3275	8.97988	12.0853	13.4427	12.36	11.912	13.1755	18.6073	9.85165	7.86452	6.47635	15.5884	8.68624	14.6083	5.27463	9.5313	8.26269	13.9219	10.6912	8.21111	9.12208	7.85441	9.03877	10.539	8.55786	9.46265	7.48618	10.4958	10.8954	16.3335	9.24996	11.0465	13.5166	10.0961	5.63837	9.99977	7.7611	12.114	12.5408	6.6798	9.60337	8.47635	5.74917	7.18318	4.34237
VCL	7.55185	5.49073	7.10801	8.67712	9.04655	10.7795	11.2032	5.18593	3.87554	8.84134	4.25632	9.57993	7.8419	30.5828	6.78871	8.38966	2.4823	29.0831	15.2916	7.30707	3.52066	7.58473	5.67281	2.81142	12.9013	4.42835	5.60305	6.31811	2.93436	4.76429	5.46401	10.0416	9.23988	2.3483	1.58671	12.0937	6.00084	4.88557	7.56556	9.50955	9.67048	2.81527	5.1028	2.89974	11.3405	5.44621	6.01693	7.4239	2.47232
DEPDC1B	0.1567	1.37528	1.37194	1.64	2.04	0.119014	0.345671	0.920204	9.35281	1.17618	0.337358	0.604089	3.03216	2.54661	1.20658	0.917605	0.519285	1.41684	1.29111	0.580348	0.530252	2.5748	0.357505	0.109844	2.14668	0.638485	0.65929	0.719636	0.112462	0.357201	0.326787	5.59803	1.64669	0.849243	0.313717	1.61246	2.77215	0.405587	3.57927	0.560297	0.772032	0.607258	1.08649	0.413898	0.432592	0.959001	0.0549007	0.404135	0.0791543
DAPK2	0.017924	0.335337	0.280853	0.471999	0.0670483	0.0344655	0.016809	0.0772733	0.0508144	0.18339	0.214305	0.0568598	0.415296	0.282305	0.502489	0.275573	0.0673091	0.362955	0.0325905	0.0178645	0.064809	0.076197	0.0444269	0.0358319	0.187104	0.208152	0.443278	0.0424085	0.02437	0.102312	0.249959	0.852869	0.0331837	0.123219	0.177243	0.154916	0.0360743	0.115486	0.309725	0.115794	0.549757	0.0522937	3.88109	0.0884495	0.087159	0.0486106	0.0153506	0.0474785	0.0483626
NSMAF	2.24737	4.5531	2.22151	7.24386	9.61046	4.76145	5.48215	7.86256	5.15194	6.50646	2.65785	13.6067	5.9129	3.84528	5.0947	6.88003	3.00596	8.16719	4.10935	7.14505	6.66909	9.6659	7.2096	2.37341	5.90132	1.76145	7.4471	7.60821	1.59731	4.83676	2.86615	4.70391	10.3483	4.17106	1.31473	7.84844	7.87253	6.80789	3.87468	5.08666	7.4861	4.0507	3.80428	2.6188	8.9943	5.79457	2.4291	9.68472	2.34188
ADSS2	3.42704	6.03343	5.77993	6.49442	9.24466	3.7658	2.67082	8.60607	4.78644	11.0284	3.33537	15.4406	7.85358	4.41726	7.11928	13.7171	2.34692	6.45956	2.89084	4.93798	7.6034	9.44542	6.66142	1.73131	7.04455	4.73613	4.46014	9.53737	1.65441	4.84066	4.50775	11.1821	7.34559	3.86901	2.32164	7.51599	4.64366	6.42046	9.06519	6.98767	5.60273	4.13219	4.41791	3.15556	8.95388	5.59827	2.43449	6.3482	2.70434
STAP1	2.77899	3.45072	0.0143377	7.26261	10.2507	4.63515	9.70454	2.55939	4.84523	2.153	0.571522	5.62974	2.17665	0.980825	5.98395	3.51985	4.02524	10.9611	0.498491	2.54991	3.8775	2.39688	0.28016	0.970227	1.7213	0.0636027	0.269192	13.5728	2.76981	2.25477	0.0512927	1.43583	18.1744	1.9164	0.731873	4.29912	2.5849	7.80329	1.0305	2.83553	4.29069	5.15744	1.18883	3.99101	3.82856	3.64863	1.30467	11.3686	0.446084
TIMP2	35.235	22.1168	33.3675	16.0518	45.6733	18.406	7.15563	21.2399	12.0105	30.5757	22.2161	16.9164	13.1123	6.23355	12.7338	27.6783	12.1616	8.59932	37.7838	12.5694	24.1736	26.4906	16.8323	28.9448	31.0791	33.3059	17.9012	16.4315	6.31637	16.4704	36.6473	14.4481	11.9763	8.21621	6.33058	21.6183	7.24004	16.4273	19.3275	29.5203	12.1439	19.5696	5.29162	9.76993	11.1477	23.4421	27.9725	14.4423	9.51377
RFC1	5.13065	6.07768	1.60151	12.7505	8.87841	9.75994	6.15212	8.46975	16.2365	2.7532	3.468	5.17132	5.97891	11.3884	15.7604	2.52766	3.76109	6.94961	2.04352	6.39202	2.04681	8.78549	4.68788	1.61402	6.09043	1.44028	6.97338	7.75392	1.62592	2.38247	0.555825	7.87044	7.70574	1.88691	1.03052	8.46446	14.3034	8.66221	6.81758	1.33281	16.6708	1.92567	3.63673	1.29735	7.962	3.06356	0.611211	10.2684	1.0837
TBC1D23	10.2995	10.1093	1.05565	17.3109	12.2815	12.2612	9.5814	4.87494	15.1877	1.7019	4.51522	4.56072	5.22371	9.8167	12.6523	1.57664	3.20138	6.68356	4.41394	5.12088	1.53627	7.38488	2.37266	1.12181	3.22882	0.875047	3.90536	4.97601	1.94128	1.92614	0.226482	7.76169	4.62881	0.867497	1.32226	12.1728	10.4869	11.9677	9.23518	0.85086	9.3158	2.20038	1.38785	1.19999	6.21449	1.72993	0.304606	14.4264	1.90994
CUL3	5.50428	6.25762	1.63874	15.4496	7.54875	9.57427	7.50251	6.26713	9.1174	1.80987	4.94868	5.9319	5.80395	6.17167	8.64645	2.99263	4.71559	8.64031	3.33981	5.15458	4.57337	5.05703	6.06802	2.04501	3.20301	1.55223	4.79114	5.55769	2.52429	2.51416	1.18916	4.73159	4.89289	1.64009	4.2422	8.46984	7.37802	10.3609	5.63968	1.61042	7.21361	3.08131	2.34317	1.47485	6.82809	2.46564	1.10787	18.0856	1.21422
MYOM2	0.255492	0.00749319	0.274866	0.0791784	0.0562371	0.0641961	0.0594493	1.38423	0.0681935	0.151379	0.0127699	0.216155	0.0859786	0.017639	0.153541	0.514954	0.0983139	0.206709	0.0483628	0.0689261	0.0753579	0.0633597	0.0115373	0.0658331	0.0175684	0.197846	0.0215026	0.327247	0.166821	0.19894	0.052678	0.0801656	0.296074	0.0742834	0	0.0227826	0.0338557	0.0722554	0.0863441	0.122641	1.08153	0.0548	0.616104	0.0366778	0.0995124	0.0680637	0.180372	0.895775	0.0648343
OTC	0	0	0	0	0	0	0	0	0	0	0	0	0	0	0	0	0	0	0	0	0	0	0	0	0	0	0	0	0	0.00656738	0	0	0	0	0	0	0	0	0	0	0	0	0.0236252	0	0	0	0	0	0
CYP46A1	0.0449017	0.0169497	0.0288956	0.665976	0.00989408	0.171144	0	0.0185276	0.367427	0.0243671	0.0144429	0.0231094	0.278468	0.0797998	0.304115	0.0201051	0.0111893	0.0724421	0.0145864	0.134258	0.00129137	0.018154	0.0111847	0.0496386	0.0457612	0.0187853	0.029932	0.569618	0.0548876	0.0283468	0.00611071	0.0331011	0.281566	0.00933504	0.0118384	0.0141468	0.0198547	0.116529	0.204427	0.0693544	4.13162	0.00939081	5.14117	0	0.0478659	0.0478992	0.152241	0.897798	0
ZZZ3	2.82888	2.64712	1.27837	5.20118	5.64731	3.40681	4.63552	4.68868	5.26483	3.01635	1.84174	5.7845	3.01379	4.23483	2.9098	2.21394	1.92815	6.94187	1.14974	2.55441	0.905545	4.22549	2.90869	1.5728	2.6009	1.22831	3.85059	5.62844	2.95911	2.00002	0.790343	3.08139	3.00759	1.41587	0.479638	6.32263	5.5057	2.88964	2.50786	1.67257	5.49132	2.59306	2.35266	1.58014	3.63804	1.89326	1.20621	3.56428	1.11603
SLC18A1	0	0	0.00238473	0.00246354	0	0.00413745	0	0.0354744	0.00256379	0.0153471	0.00576113	0.023288	0.0105789	0	0.0124066	0	0	0.0394044	0.0130913	0	0	0.032015	0.0297432	0	0.00864653	0	0.0029849	0.0219886	0	0	0.0255939	0.00688891	0.0673886	0.0044684	0	0.0532059	0.00678846	0.00362201	0	0	0.0108129	0.00224755	0.0203382	0	0.0216735	0	0	0.0297519	0
USP2	0	0.112999	0.441168	0.136298	0.146219	1.54156	0.105389	10.9837	3.4486	1.52041	16.0989	0.183702	0.182903	0.21326	21.5396	0.0207985	0.448542	0.51323	0.162212	0.0336021	0	0.0434908	17.3943	0.0641884	0.296495	17.8442	3.34931	0.502368	0.00236586	0.0781987	0.676397	0.128038	0.615844	0.861405	3.20865	0.0878084	0.123237	0.0469668	0.0511857	0.0922454	0.116843	0.0582882	0.0175818	0.136826	0.0508552	0.139215	0.432578	0.0600124	0.106077
CASR	0	0	0.00775733	0.00801369	0.00550207	0.00134587	0.00475882	0.00673138	0.00166796	0.00199691	0.00749618	0.000946922	0.00229415	0.00129431	0.00134525	0	0	0.000854527	0.002839	0.00084294	0.00301614	0.00223161	0.00580513	0	0.010313	0.000860295	0.00194193	0	0	0	0	0.00336135	0.00156578	0	0.00409629	0.0015734	0.00110411	0	0	0	0	0.00219332	0	0	0.00100717	0	0	0	0
TUBG2	0.116473	0.359673	3.52207	0.224171	1.08922	0.260646	0.47787	1.08842	5.90771	0.193364	1.51222	0.358617	2.52752	1.50953	0.231578	2.26927	0.323352	3.81362	16.3721	0.7074	0.778818	2.48423	1.67386	1.11431	1.71077	3.92082	1.43328	0.5277	0.32566	1.10014	1.92968	0.978864	0.13477	1.60139	1.55134	4.48938	1.07863	0.45635	0.475529	0.84097	2.17977	1.1862	4.37995	0.705019	1.33935	0.275121	0	3.43848	0.363538
RPL26L1	8.20957	6.13205	16.3576	10.8158	10.3179	4.96163	6.25739	11.0722	22.0641	13.8676	14.8045	7.86179	11.94	8.955	9.82142	12.2236	11.1884	5.94754	5.71678	8.41734	11.3579	9.50208	8.7222	5.31762	12.5279	11.4512	7.97116	8.04042	9.76309	11.7461	6.09177	9.27937	10.235	12.158	7.13815	6.88088	9.40631	7.95703	8.12326	18.8116	10.7331	14.9787	14.2557	9.80209	6.39632	14.6883	13.186	7.67315	7.40021
FLT4	0.032156	0.0298644	0.168537	0.0598492	0.0194251	2.77238	0.0236938	0.0613715	1.2423	0.0610105	0.00381711	0.0231446	0.367593	0.166965	0.644824	0.0199259	0.853163	0.20074	0.0462604	0.549416	0.271673	0.10909	0.0210205	2.65791	0.274985	0.0420545	0.0342799	6.07451	0.016924	1.82675	0.011305	0.152144	15.1892	0.00394746	0.019468	0.116439	0.0779615	1.17751	0.0853438	5.08868	25.9966	0.00198552	37.3282	0.0533877	4.67043	3.50723	0.379827	1.74492	0.4147
NSUN2	1.78725	4.99335	4.83658	13.5582	9.52506	6.6402	4.48799	11.1179	11.2406	4.29619	5.13648	9.42643	7.17188	8.09811	8.97774	7.33386	3.71791	11.4448	3.95726	9.35189	2.4121	4.70613	4.6172	4.08542	4.72386	2.73825	9.94343	8.52796	2.99296	4.59902	3.49481	7.61937	10.4067	3.86809	3.58147	9.40118	11.1094	8.95867	4.30211	4.19297	7.5596	2.69096	3.25687	2.27658	5.43746	4.09179	2.13554	11.2517	1.7752
FBXO42	3.9314	5.56948	2.8804	12.0382	5.6687	7.49882	7.2213	2.96121	3.62077	2.15544	3.32552	5.40989	1.62381	2.093	4.28254	2.9864	2.73427	5.86596	4.37687	4.33335	3.41252	6.1693	4.49358	1.84848	3.20229	3.92441	1.92897	2.52216	8.51407	1.90043	2.31205	2.36199	1.85407	3.11457	2.57965	7.58359	3.15987	5.0791	3.61935	1.76501	5.54468	2.2221	2.80993	1.74858	2.56126	1.85751	1.47385	3.60549	1.10724
MFAP3	0.153437	0.65229	0.112894	1.27055	1.4322	0.515945	0.581827	0.395948	0.447	0.132312	0.185149	0.398857	0.211724	0.522212	0.412246	0.210663	0.255101	0.488345	0.335907	0.140627	0.0475821	0.44623	0.147674	0.0743028	0.295072	0.158791	0.531909	0.573065	0.13272	0.114239	0.0225156	0.562098	0.325133	0.113507	0.00121167	0.78933	0.760309	0.242563	1.12985	0.0486751	0.466108	0.185118	0.0704501	0.060918	0.0929505	0.0766891	0.00747934	0.187032	0.0450311
MRI1	1.90843	1.53561	8.13523	1.77308	4.4497	1.95566	1.9199	5.97612	4.12431	2.89475	2.69715	4.7124	4.40367	2.80989	1.66551	11.725	3.17966	4.83639	3.0669	3.84121	4.81504	2.83254	4.31161	2.7977	6.14187	5.99978	2.56923	5.3119	1.57455	7.00293	8.03892	5.07083	3.86351	7.58139	2.65649	2.48817	3.20873	4.38836	2.61908	6.56277	2.70187	4.03392	10.5579	1.74333	5.13099	3.63034	2.14838	5.56402	1.85105
METTL1	0.842372	1.66554	10.8903	4.00734	2.39132	0.872433	0.597375	5.25991	4.75736	2.92177	4.74933	7.05602	6.11849	4.33089	1.95169	10.5329	5.46541	5.5129	3.60177	3.63758	9.77573	3.01718	2.87903	3.40575	3.15448	17.9038	8.33812	5.3368	3.58342	3.26421	8.18698	3.78372	4.88158	8.8479	5.54458	8.19337	7.69567	6.54641	2.05272	5.6827	2.35604	6.96444	6.6507	3.95875	2.55555	6.19404	3.65864	4.42137	0.699155
HOXC8	0.117768	0.00729167	0.0115734	0.00797059	0	0	0	0.00478226	0.00414747	0	0	0.00470914	0.00570453	0	0	0.0097302	0.00541528	0	0.0352966	0.00419203	0	0.011098	0.00481159	0	0.0139876	0.00427834	0.0048287	0	0.0044273	0.0182919	0	0.0111442	0	0.00722857	0.0407426	0	0.0274544	0	0.0100827	0	0.00874606	0	0.00548355	0	0.0100175	0	0.00785918	0.0160433	0.00461639
AGA	3.78278	3.00386	2.47336	6.0531	7.09331	1.76989	3.59382	12.6015	3.10931	12.0567	10.087	7.34478	6.08676	4.07305	2.7312	3.41709	3.36137	4.85378	2.39725	5.76034	6.44361	6.21259	7.21437	4.12806	4.79324	5.45817	5.53755	4.54041	3.05209	3.48347	3.30921	3.79477	5.1802	2.56203	0.529231	5.07473	6.38354	5.02875	4.66814	6.05062	3.27029	5.5089	3.129	3.04088	3.40647	5.34234	1.48757	2.31717	1.23785
PI4K2B	2.22537	1.83175	0.779345	3.968	3.22688	1.75164	2.11108	2.29606	7.7992	2.50776	0.583782	2.99608	2.93342	2.07294	1.80348	2.63898	1.09754	3.52322	2.86148	1.79821	1.53477	3.30234	0.811074	1.27947	4.63922	0.71838	2.09983	2.56643	0.188752	0.818844	0.426746	4.45516	3.90714	0.815493	0.417549	3.85687	3.79956	2.74786	2.65852	1.28739	3.18379	0.429261	0.780478	0.430542	1.99744	1.2077	0.917564	1.90814	0.805423
BOD1L1	2.80371	7.98423	1.30559	8.40214	11.8619	7.40742	6.67021	4.47134	6.37729	1.1039	1.80569	6.25357	5.08764	5.23263	8.21239	1.26693	1.1379	7.9383	1.12301	2.03192	0.537875	5.65273	5.67183	0.442203	4.77997	0.663654	4.68987	2.70779	0.78593	1.26263	0.574111	5.55881	1.56681	0.763316	0.52537	8.46772	8.05139	4.02755	3.67651	0.861196	6.01579	1.33076	0.733627	0.754775	3.19255	1.10007	0.337711	6.24357	0.663336
MAT2B	9.26776	5.50513	5.9178	13.5248	13.6314	7.20501	5.39521	8.35335	9.39779	8.94674	3.27472	7.42102	3.69734	5.60499	4.8494	8.97664	2.53618	4.86467	4.56215	8.29513	2.02862	11.999	11.3103	2.91285	7.2027	1.7097	4.17746	4.87462	3.82811	2.81112	2.19382	8.33247	5.16423	5.20231	1.07632	6.6239	4.72965	4.84847	5.3082	5.97349	6.11329	3.55453	3.92837	1.89325	6.38906	4.59941	2.15296	1.36429	2.614
TLL1	0.00334473	0	0.00345132	0.00118846	0	0	0	0.00285225	0.00247364	0	0.00138964	0.00280864	0.00510346	0.00383902	0.00399011	0.00145083	0	0	0	0.00125011	0	0.00110319	0	0	0.00695207	0	0.00143997	0.00151539	0.00132027	0	0	0.00166167	0.00116105	0	0.00151874	0	0.00982463	0.00349465	0.00150338	0	0	0	0	0.00277658	0	0.00263353	0.00234369	0	0.00137666
EDC4	1.76606	10.5916	7.62801	14.0486	14.2524	10.8736	9.43414	8.05911	17.6554	2.47847	8.26016	11.4098	7.12746	7.73828	7.01311	7.48244	4.88589	14.9588	8.49785	7.87304	3.4522	10.1485	9.24686	6.44198	6.92677	8.02334	11.2794	7.83141	7.29013	5.71546	7.55546	7.96444	4.22699	6.31135	9.34628	11.4244	11.8297	5.04206	3.15537	4.65346	6.25226	4.58002	9.40282	3.36097	8.19436	5.07199	5.01497	9.51311	2.18432
TRIO	0.137367	2.95937	0.966366	4.0191	5.81143	8.95645	1.75724	4.68821	3.28011	1.29489	1.43405	3.24508	1.75938	1.37196	5.31905	6.00588	3.0941	1.68506	1.90113	4.82326	3.63623	4.86716	5.66374	2.62755	2.39773	1.0636	0.297329	4.75953	2.57035	2.60046	3.7581	2.58121	4.30895	0.945963	0.720917	4.89538	3.99927	5.83531	2.18796	3.77495	2.98861	2.37264	0.0237469	2.18238	3.60746	2.77386	2.18248	13.3301	1.11266
VCAN	0.0258569	4.16165	1.17141	1.01063	13.8064	4.7591	0.109118	11.5509	5.09486	57.6826	68.0554	0.212472	5.18242	8.62146	3.74779	3.37034	0.163186	1.46674	21.9249	11.6653	4.77031	9.28124	15.5349	5.36104	39.2122	3.0801	7.26593	2.50364	0.0904005	11.4791	4.08875	38.8427	0.375696	0.0285676	0.0637355	0.0573372	0.698925	0.329014	107.512	9.14978	0.138259	5.41357	0.0722373	7.11708	2.1098	7.58221	0.0867085	0.27651	3.51732
CLEC16A	0.496808	1.05268	3.99241	2.29293	1.12698	0.762171	0.732351	1.894	2.18051	1.75762	0.993822	2.59033	1.5403	1.29202	1.15693	2.81227	0.758798	3.08807	1.93745	0.812319	0.946663	1.58506	0.920302	0.993171	2.06345	3.3459	1.42124	1.99587	0.740844	1.5428	3.30145	1.80998	1.22035	1.91554	1.42821	2.24492	2.60278	0.54961	1.72805	1.96075	2.11679	1.65401	1.7357	0.772723	0.972518	1.40446	1.40613	2.60203	0.393816
MSR1	0.100635	0.0428642	0.0358076	0.113439	1.84555	0.726865	0.0414925	0.0295923	2.97063	0.193572	0.343139	0.00582796	0.00352991	0.135422	0.830023	0.0195681	0.0435621	0.422059	0.170362	0.787277	0.024751	0.176263	0.0714569	0.162034	0.0173108	0.0119133	0.00298796	0.0062889	0.0164375	0.0792322	0.0183001	0.472373	0.0144552	0.00670947	0.0015757	0.0181569	0.0543633	0.0181286	3.02906	0.0870358	1.29617	0.29698	1.48791	0.112348	0.0108479	0.183065	0.444982	0.00827287	0.114263
CDH1	0.0892333	0.994902	0.0168807	0.508891	0.261231	0.0426002	0.0376571	0.0665826	2.08705	0.154067	0.378153	0.00561982	0.712538	0.163872	1.10709	0.00580593	0.236959	0.184263	3.25185	0.138408	0	0.0353179	0.0114841	0.217886	0.131685	0.0017019	0.0480208	0.01415	0.0158504	0.0436586	0.00470573	0.740331	0.175011	0.0805137	0.0546992	0.289473	0.556981	0.025639	4.69266	0.0788409	0.567099	0.034712	0.0261759	0	0.0278945	0.0720158	0.00625268	0.0468008	0.0624368
MTREX	2.08433	3.25156	1.8011	8.65813	9.01318	5.17157	6.6661	5.32681	9.00099	2.67749	1.86149	5.23281	3.49095	5.43181	6.02773	2.77346	2.1983	8.28898	1.08606	4.19206	2.73604	5.72656	3.835	0.869096	3.19596	1.13069	3.7659	5.14355	1.08407	1.37399	0.765817	7.34608	6.28048	1.69292	0.486788	8.44452	9.07694	5.47115	5.19686	1.63609	8.54629	1.77226	2.47868	1.34025	5.05458	1.59573	0.685363	6.85275	0.523875
DNAH5	0.00381848	0.000709271	0.00112576	0.00581483	0.000532315	0.00260422	0.00460408	0.00279107	0.00161372	0.00338096	0.00226638	0.00366452	0.00277444	0.0050089	0.00390452	0.00094647	0.000526752	0.0822606	0.00343335	0.00122329	0.00194538	0.00287873	0.00655242	0.00046736	0.00498883	0	0.00187878	0.00346006	0.00043065	0.0022241	0.000575338	0.000542008	0.00189358	0.0021094	0.000495386	0.0019028	0.000534105	0.00341969	0.00147113	0.00124379	0.00255223	0.002122	0.000533393	0.00226419	0.00146163	0.000859014	0	0.00104037	0.00359235
ZFYVE16	0.51978	1.67593	0.204665	1.70014	1.40211	1.77857	0.621617	0.790232	0.884014	0.377321	0.839091	2.48288	0.599936	0.523275	1.44475	0.501027	0.165616	0.825559	0.31393	0.787547	0.307383	0.807547	0.209468	0.0982116	1.03745	0.0907902	0.394056	0.889648	0.142309	0.41814	0.045223	1.51632	0.56377	0.257166	0.0715197	0.681892	0.461802	0.888672	1.08397	0.29928	0.817457	0.213316	0.160003	0.237536	0.905034	0.267326	0.0686737	1.12984	0.262918
RIPOR1	6.2344	23.0429	11.6301	45.2707	14.2	22.1685	30.3899	7.64398	47.3349	2.4488	30.6256	7.75038	13.5174	5.16738	17.9626	10.4273	5.03593	8.81824	60.0138	11.2931	7.58771	18.5032	3.20078	38.4475	15.2719	2.81378	6.23701	12.7531	3.52717	10.6094	8.10298	15.2931	14.3581	6.18473	20.9491	21.0385	12.8435	17.037	25.5287	12.3641	16.0688	6.44108	10.7897	4.29416	20.4217	10.371	18.2617	10.7684	10.5808
C6	0	0.0435429	0.0057593	0	0	0	0	0	0	0	0	0	0	0.00640627	0	0	0	0	0.00351295	0	0	0	0	0	0	0	0.00480584	0	0	0	0	0	0	0	0	0	0	0	0	0.00318156	0	0	0	0	0	0.00219732	0	0	0
RAI14	0	0.102289	0.0947067	0.0355769	0.0104685	0.0128036	0.0301813	0.00914819	0.165289	0	0.00445707	0.0240222	0.136405	0.256523	0.0277284	0.00155111	0.0310773	0.0420016	0.0405122	0.0253938	0	0.123841	0	0	0.286898	0.0040921	0.00307901	0.00648053	0.00141153	0	0.00377153	0.89892	0.00496522	0	0	0.00124735	0.110289	0.0130767	0.200912	0	0.12548	0	0.00524485	0.035622	0.0111784	0.00985447	0	0.0426248	0.0132463
SOX30	0	0	0.138969	0.0634986	0.0151642	0.0139101	0.0163947	0.132516	0.00574631	0.00687959	0.0742475	0.0195735	0.0316144	0.0178362	0.00926909	0.0337029	0.15756	0.0235515	0	0.00580805	0.0346365	0.00512544	0.059998	0	0.0355295	0.438644	0.0735917	0.0422432	0	0	0.155703	0.00386008	0.0107886	0.0450683	0	0.0108411	0	0.0202953	0.027939	0.0752932	0.0121176	0	0	0	0.0416378	0.0275298	0	0.0296372	0
PNKP	0.918547	4.01338	13.2818	2.56654	3.37004	1.97546	3.49877	6.88183	5.85365	5.36302	5.56336	8.36183	8.72775	6.4079	2.64696	6.69833	3.41546	11.3042	4.26091	3.4777	5.51188	5.65398	8.08571	3.93997	7.37154	12.4157	6.56605	5.53983	2.6181	4.91726	8.73487	5.31601	3.54052	5.21645	4.40374	5.372	6.95254	3.96351	3.53348	4.72934	3.58134	5.1084	6.77122	4.60977	3.81965	4.02475	4.62248	5.50295	1.86823
BEST2	0.0102453	0.0399637	0.123337	0.0145615	0.0199954	0.0244556	0.014412	0.0131051	0.0416738	0.00453569	0	0.0301111	0	0.0764358	0.00611108	0.0177762	0.00989323	0.0155275	0	0	0.0456715	0.0135167	0.0219758	0	0.029813	0.00390807	0.0308756	0.00464181	0.00808828	0	0.00540287	0.0254494	0.00355644	0	0.0976932	0.0500325	0.0100313	0.00535225	0.0138151	0	0.0239674	0	0.00500897	0	0.00457529	0.00403341	0.093327	0.0341945	0.00843373
PHLPP2	0.248458	1.13139	0.108969	3.00624	0.950758	0.529621	0.303717	0.940945	1.34403	0.148901	0.5247	0.484689	0.2119	0.357403	0.952618	0.347318	0.234682	1.09513	1.31386	0.199512	0.052235	0.42513	0.207588	0.118983	0.448319	0.0670456	0.527824	0.733414	0.0171309	0.102628	0.176225	0.254415	0.86699	0.039158	0.0729121	1.91878	1.43943	0.788985	0.945102	0.139772	1.91544	0.170933	0.0838106	0.0900673	0.126944	0.149497	0.0304101	0.663193	0.0428701
SPDL1	0.56489	1.70519	1.17359	2.30977	2.68972	1.0943	1.154	1.2757	5.27779	1.5583	0.318431	2.0571	3.25999	2.95188	1.29698	0.948103	0.328932	2.41997	0.382341	0.638696	0.275859	2.31632	1.65128	0.133762	1.86917	0.463438	1.35408	1.05717	0.100845	0.412024	0.47304	3.85842	1.22581	0.720812	0.252632	2.12293	2.34022	0.797821	1.74033	0.789631	1.4565	0.156434	0.591214	0.45951	1.06991	0.838146	0.159126	0.890576	0.198621
STAU2	0.594258	0.916195	1.19518	0.711366	1.86216	0.384403	0.735965	3.75362	0.863327	2.9602	0.772731	6.13287	2.01496	2.87584	0.883898	1.81421	0.623482	5.41988	0.799443	1.39255	1.03402	2.39892	3.39781	0.689212	2.09948	0.994391	1.28245	2.49645	1.21882	1.40442	0.923403	2.778	1.7668	1.32732	0.623432	2.90625	2.45471	0.761503	1.25601	1.67905	1.94083	1.42936	1.42532	1.84648	2.35939	1.70611	0.822212	1.46934	0.726927
SLC66A1	1.01937	2.28994	29.1046	3.88382	5.99301	2.8187	2.59101	4.93591	3.39995	8.01139	5.76989	3.01288	3.65485	1.87085	2.09499	3.11266	1.55934	3.19691	6.16177	2.11621	1.63768	4.01461	9.36084	2.87081	15.1754	51.1339	6.85224	1.46326	1.14338	1.93817	22.8119	2.77279	1.28928	2.90107	11.984	3.17199	2.762	1.64503	2.65382	2.62341	3.60453	3.20959	6.6022	1.37405	1.86145	1.73238	4.7383	3.95081	0.855738
CTNS	0.435476	0.648123	5.12846	1.76144	1.5341	0.751829	0.71275	1.50177	1.04721	2.5681	1.48838	2.07447	1.43478	2.7475	0.924649	2.02675	0.632089	3.86449	1.52731	1.06665	1.02557	1.49775	0.747265	1.02309	1.27289	3.62104	0.96924	1.77942	0.715693	1.44052	3.55595	1.1103	1.18271	1.70161	1.02723	1.39673	1.81011	1.19615	1.31722	1.40509	0.973883	1.88401	2.19066	1.15499	0.917322	1.04589	1.02866	1.80472	0.647059
RTN4R	1.82548	1.33617	1.31244	0.298896	3.82508	2.44783	2.12262	0.0739522	0.394436	0.180444	0.482804	1.4273	0.701301	0.154282	1.45871	12.105	0.619684	0.223434	1.17898	5.99955	3.88905	3.78419	0.0372028	2.97197	0.454233	0.466425	0.354684	0.715088	0.273853	1.45321	0.0365861	0.0947831	1.48109	2.47037	0.559158	2.21127	2.79779	2.38753	0.194896	5.50686	1.67707	3.97227	0.368866	0.0683909	2.01383	5.64687	2.77703	1.46374	1.19574
PHF23	5.38114	4.35924	5.25409	3.58089	4.24444	5.65884	3.66969	3.7218	4.53355	3.98731	8.63374	3.10683	1.45294	6.94486	1.20106	4.08315	2.4712	4.59263	6.79249	3.1327	1.90136	6.86058	6.885	4.2959	5.07593	11.4191	20.8737	3.50985	1.86765	2.58427	4.68164	3.38051	2.1107	2.89593	7.02169	3.42538	1.08289	4.63778	2.85339	2.06377	8.99558	4.2991	4.87862	2.29736	4.09299	2.98343	3.06516	2.54916	1.29419
CDH10	0	0	0.020381	0	0.0180696	0.00442006	0	0.00315812	0.0109557	0	0	0	0.00753434	0.599351	0	0	0	0.17119	0	0.00276834	0.00330182	0.00732895	0	0	0.00307905	0.175171	0	0	0	0	0	0.0147189	0	0	0	0.00516729	0	0	0.156473	0	0	0	0	0	0	0	0	0	0
INPP4A	0.122298	0.89396	1.80844	0.593036	2.09702	0.202386	0.333951	2.38904	0.810985	1.12198	0.322801	3.06276	1.42593	0.935416	0.999203	1.88211	0.332453	1.86831	0.900404	0.553123	0.430646	1.58434	0.641044	0.392704	1.63627	0.555886	1.44151	0.815773	0.264498	1.11962	1.4503	1.88502	0.538692	1.06373	0.363988	1.89209	1.42686	0.388708	1.59459	1.26069	1.24056	0.705619	0.522553	0.519564	0.876596	0.890917	0.442161	0.684057	0.318094
RAB27B	0.246308	1.14307	0.0586516	0.669182	2.71602	0.626383	2.11352	3.42206	0.208784	0.852213	0.0739952	1.75964	0.281384	5.92817	0.933489	0.141357	0.259799	6.81985	0.727429	0.124634	0.513522	1.76977	1.69714	0.227259	0.335527	0.0867269	7.6757	1.2344	0.0732931	0.352259	0.503577	1.24437	1.10888	0.136763	0.013765	2.21269	1.46183	0.827473	0.766452	0.384484	0.582112	0.51224	1.13937	0.305131	1.1541	1.21582	0.0451392	2.52765	0.444504
PSMA4	7.22882	6.56426	6.92057	11.5069	11.4587	5.30843	8.89558	20.146	15.9253	20.0201	7.54786	16.5392	15.9899	10.9753	8.23986	9.3816	4.77213	11.4727	5.06212	9.45995	6.9581	13.1729	12.3562	2.29968	13.4977	3.81457	10.7265	12.2348	2.63618	5.84726	2.84939	14.5404	15.1865	6.34508	3.33165	9.16274	12.5845	8.86698	10.1082	5.86827	13.577	5.60145	6.15312	5.89312	8.26005	6.31584	1.54811	7.12069	3.98836
MYO16	0.00307498	0.00799636	0.359604	0.0185744	0.00750169	0.0844103	0.00648832	0.0537555	0	0.0217812	0.00638783	0.0103285	0.0140756	0.11647	0.0183416	0.00133382	0.00593863	1.17208	0.00580617	0.00804503	0.00137076	0.00304265	0.0316595	0.0184416	0.223699	0.104393	0.00529536	0.0167181	0.00121379	0.00626866	0.376211	0.0122212	0.00426966	0.0336904	0.005585	0.0461222	0.00752691	0.0112448	0.00552853	0.0105169	0.0167848	0.00996815	0.239036	0.00638164	0.0109857	0.0205797	0.00215468	0.0674427	0.00885944
LSG1	2.26709	4.54824	2.23931	7.97321	8.08055	4.4883	2.43451	6.51729	8.66098	2.41979	2.66737	7.14783	5.02577	5.94632	6.58787	7.10778	4.74095	9.83283	1.22255	3.19096	3.7354	4.01158	2.65972	2.01491	5.57949	2.23357	6.06035	5.86098	2.05724	2.9169	1.58117	4.80252	5.52546	4.8546	1.08453	12.0974	13.4152	7.83766	2.83493	2.47837	10.1359	2.68525	4.75379	1.49762	3.38651	2.76313	0.981237	15.2893	0.390443
PARP3	0.623051	0.512517	3.81661	0.993968	2.8828	0.293399	1.3713	4.97698	2.27885	1.6062	2.49702	1.94327	2.40145	2.42754	0.642145	2.63271	1.52661	3.48483	2.49694	1.40355	0.83134	3.29917	10.2514	1.00224	4.42949	11.9931	5.20778	3.25298	0.82983	1.16819	7.49221	1.13706	2.47176	2.42568	2.82522	4.4856	1.31967	1.22667	0.922058	1.86999	2.74982	5.00126	3.29893	1.18925	1.08645	1.37827	0.855338	2.39676	0.163983
TNC	0	0.780728	0.401451	0.030979	0.0274447	0.00839164	0.00791245	0.0191866	0.283917	0.0149411	0.0420654	0.0448715	0.190246	1.37838	0.0033551	0.0634366	0.0828315	0.0777895	0.654952	0.0378418	0.0100298	0.218918	0.00482606	0	2.48091	0.0118008	0.0278486	0.0382266	0.0288641	0.018347	0.0118651	3.08646	0.0214781	0	0.00383111	0.0549376	0.911474	0.0426081	0.164336	0.0224442	0.046055	0.0218809	0.0440004	0.175103	0.0565182	0.0631109	0	0.124709	0.00231514
THAP3	2.71957	1.39536	1.78599	4.47399	1.67817	1.44391	1.4721	2.31345	1.72784	0.838065	2.04379	1.75194	1.52219	2.61653	2.0277	1.66539	2.40084	2.619	3.06678	1.81616	1.01919	1.66647	2.41628	1.77321	0.720438	4.08595	0.860903	1.77876	3.91512	1.64421	1.64859	0.75833	1.59191	2.51311	4.6126	1.3532	1.92855	2.67432	1.53697	0.995485	2.75481	0.90537	2.5973	0.57547	0.898961	0.942067	1.14432	2.49167	0.406038
RIPOR3	0.643632	2.91148	0.109916	3.20495	1.70855	0.327685	0.712283	0.585325	10.5004	0.0557929	1.72601	0.398738	0.85616	10.9831	1.2457	0.0468562	0.66715	29.8541	7.05102	0.211962	0.0461477	2.78646	0.252943	0.0347058	0.480859	0.0103013	0.339104	1.11749	0.355331	0.133963	0.0498449	2.9449	0.249984	0.287178	0.265684	13.6559	5.21118	0.355051	2.79789	0.246301	2.87098	0.0875436	0.955027	0.0896731	0.15879	0.186054	0.0536155	4.62899	0.0574286
TDP1	1.43975	1.24611	3.77887	4.19475	3.35829	2.51123	1.7005	3.2152	4.30585	2.48977	1.94745	2.76365	2.03838	2.69752	2.4477	3.8321	1.65318	3.50908	1.75477	1.77308	1.20594	2.17103	1.58101	1.08982	2.33789	2.80993	3.82593	3.43026	1.7677	1.50439	2.02161	3.06234	2.4815	2.50154	1.08792	2.57563	3.36745	2.253	2.24783	2.62969	3.50226	1.8217	1.85932	1.43748	1.34621	2.14374	1.15995	1.90466	0.602447
AIFM2	0.110865	0.171606	0.426721	0.495223	0.873212	0.0882118	0.913435	1.37084	0.462666	0.278125	1.42351	0.115261	0.144994	0.127248	0.192087	0.201516	0.0662721	0.570078	1.17626	0.0236778	0.0635416	0.565906	0.899115	0.10403	1.38919	3.508	0.843219	0.100458	0.0687685	0.101166	0.810153	0.655687	0.0568102	0.1395	0.18458	0.241237	0.721077	0.0496431	0.436615	0.096298	0.296402	0.343987	0.0903371	0.129284	0.103734	0.0478023	0	0.0881	0.0825701
SPATA7	0.499025	0.361609	0.19403	0.320988	1.14523	0.291909	1.0044	0.509647	0.280077	0.607756	0.276986	2.22108	0.60392	0.894247	0.475309	0.583498	0.13523	0.965561	0.0521406	0.458541	0.393912	0.620636	0.407849	0.0574564	0.301739	0.237753	0.337969	0.752447	0.227345	0.443917	0.143542	0.41744	1.15301	0.678824	0.125386	0.516014	0.801462	1.01393	0.27838	0.224866	0.833634	0.50129	0.25844	0.247245	0.931924	0.380491	0.00552842	0.596245	0.198087
MED17	3.5498	1.42711	0.703954	2.68039	2.01232	3.18581	1.76895	4.79329	2.18896	0.571532	1.29921	5.17775	2.48281	2.49896	2.22251	1.84419	2.42942	2.86313	1.17824	1.65799	1.10297	1.55302	1.85682	1.02566	0.784306	0.196729	1.83883	4.35165	1.7214	2.17465	0.358046	0.91299	4.17658	1.6651	1.39768	5.66799	5.89984	6.58651	0.959532	1.50249	4.91764	1.43802	1.98287	1.16315	3.2944	1.53628	0.394551	10.0081	0.835661
RETSAT	0.917249	1.33627	3.03748	2.16011	2.61991	1.38241	1.68585	2.81189	1.70334	1.98888	1.64954	2.95443	1.55279	1.33329	1.23401	2.31752	1.0118	4.08167	1.44539	1.43637	1.2416	1.6275	6.06612	1.25049	2.50491	2.95997	2.30595	2.31751	0.697705	1.37581	6.88849	1.10763	1.51765	2.2999	0.781304	2.55262	2.00924	1.11226	1.33014	1.40827	1.79597	1.55183	1.43045	0.95597	2.00624	1.11495	1.75929	4.16592	0.628299
CAPG	11.4645	27.649	219.886	7.02027	40.266	5.78481	4.2485	93.4351	17.7531	200.953	111.015	54.5856	50.5459	6.39927	6.77813	3.9958	2.31041	1.78338	37.6515	2.82728	1.82344	28.9456	121.046	71.8525	151.174	388.866	158.159	2.78241	11.5324	42.425	534.17	40.1529	1.22541	24.3979	53.293	13.6272	20.7493	1.8149	34.2275	75.4754	14.3317	45.2729	104.863	69.15	10.3396	53.2252	48.5374	3.07242	10.2676
AP2S1	28.0313	20.9723	148.674	26.2018	26.2162	13.2389	9.60694	35.7371	65.3519	71.2075	94.4561	15.6776	41.2308	33.5717	23.3104	56.3116	48.5073	21.6174	75.1271	25.1743	46.2444	32.1842	23.9534	91.5918	53.7354	169.766	40.2566	30.4217	37.7138	49.0002	89.1619	35.3811	27.9169	58.4027	28.6876	18.0383	30.9298	24.3155	54.2532	89.2058	27.9233	72.2211	68.1828	51.1833	23.1323	62.4109	77.9699	20.7987	27.2357
USH2A	0.000656935	0	0.00497104	0.00186739	0.00641059	0.00470433	0.00646872	0.000560206	0	0	0	0.0027582	0.000668242	0	0.00391846	0.00284955	0	0	0.000826947	0	0	0	0.00169092	0	0	0	0.000565646	0	0	0	0	0.000652732	0.00182433	0	0.00178976	0.00183321	0	0.000686379	0.00236221	0.00149787	0.00409814	0.00298141	0	0	0.00117348	0	0	0.0012529	0.00594853
ZPBP	0	0	0	0.0183475	0.0151165	0.0184885	0	0.00440333	0.0572825	0.0182879	0	0.013008	0.0630301	0.112608	0.0246399	0	0.0747928	0.0626067	0.0389998	0	0.0506405	0.0238435	0.0310123	0	0.0343446	0	0.00444609	0.0187158	0.0448414	0.00842125	0.0163383	0.0153918	0.0501885	0.0931811	0	0.00360234	0.0101116	0.0269754	0	0	0.0483183	0.0401733	0	0.115736	0	0	0	0	0
TG	0	0.113989	0.0326669	0.101239	0.0665389	0.120618	0.027405	0.0768367	0.067538	0.0237183	0.110283	0.0705496	0.0495431	0.0978292	0.174307	0.049647	0.00235155	0.140249	0.075104	0.0436887	0.0271395	0.0321284	0.0616373	0.00521603	0.0627647	0.0204362	0.0775828	0.0319964	0.00576759	0.0148934	0.0179792	0.084688	0.0160615	0.0784741	0.0165864	0.0577629	0.0131141	0.0190829	0.200308	0.0305392	0.0759584	0.0102626	0.221451	0.00303237	0.0141377	0.0210917	0	0.0418001	0.0100232
ADAM28	1.74705	3.07918	0.11808	5.44268	12.2035	11.3214	8.67613	4.50292	3.2737	1.21328	0.638214	14.9415	2.8721	1.29397	11.455	1.9472	1.0507	1.69647	0.708644	0.992771	1.68729	7.02889	2.25902	0.609437	3.54479	0.176452	2.42613	4.65295	0.233125	1.80894	0.501695	3.34022	10.398	0.684383	0.101719	11.2331	6.63857	8.19205	2.00074	2.50913	3.84082	1.92961	0.0369819	2.54555	5.99464	2.92752	0.458684	14.8578	1.44772
BARX2	0	0	0.00745547	0.00513457	0.00352531	0	0	0.00308069	0	0	0.00300187	0.00303358	0	0.00414649	0.00861936	0	0.00348847	0	0	0	0	0.00238308	0.00309957	0.00309514	0	0	0	0.00654702	0	0	0	0	0.00250809	0	0	0	0	0.00377454	0	0	0.0394389	0	0.00706489	0	0	0	0	0.00688994	0
DCUN1D1	8.24335	6.98212	0.712765	12.5198	11.2335	10.0936	14.2767	8.12743	11.4605	2.20756	3.50622	7.05226	4.2059	9.09448	7.31705	1.71847	2.27993	9.49243	4.57626	3.2981	1.64533	8.56567	4.25873	0.985571	2.06068	0.502908	4.98057	6.52035	1.62438	1.63525	0.318377	4.73408	5.07277	1.05792	1.18544	12.1665	12.209	9.56753	7.60547	0.885463	10.9831	2.16445	1.7694	1.51979	6.15147	1.54041	0.347579	6.75607	1.05709
JADE2	2.35991	2.74585	3.12324	8.18468	5.12812	3.49774	2.326	3.39331	5.64264	2.38059	1.68067	2.78829	1.35877	1.66644	2.42162	6.87237	1.23087	4.55365	3.28295	1.87551	1.29444	2.04044	2.42532	3.99559	2.66415	1.65306	2.49604	3.56806	1.25233	1.88849	4.8981	1.39645	3.80707	3.10173	0.995535	4.36188	1.73028	1.62549	1.90942	4.0614	6.68046	2.01415	2.102	0.519437	1.83705	1.87929	1.51061	3.22468	0.479874
ZIC2	0	0.00535683	0.0170048	0.0058556	0	0	0	0.193231	0.0213286	0.00729571	0.0273873	0.00345957	0	0.00945753	0.00491487	0	0	0	0	0.00615936	0	0	0	0	0.00342532	0.00942925	0	0.0037332	0.00325252	0.00671908	0	0.00409356	0	0	0	0.00862261	0	0	0	0.00469691	0.0192759	0	0	0	0.00735939	0	0	0	0
LCP2	17.339	22.493	39.3676	31.8381	22.4178	16.2153	24.5694	16.8138	12.0329	25.7583	24.4128	19.2108	18.8681	69.0209	23.7039	17.7599	3.84624	33.527	34.9725	21.2325	8.00567	16.6744	8.03658	23.791	20.6078	42.3132	26.2481	14.3164	12.5514	14.68	41.4444	15.5601	6.64503	11.4667	56.7695	8.97522	11.3186	6.23521	57.4206	26.8516	20.7705	15.8345	25.2313	11.2472	11.7904	9.88091	13.8173	11.5445	6.30418
TRIT1	0.738621	0.946887	0.401061	1.59239	2.51258	0.6884	1.06528	1.3075	1.72317	1.29512	0.363768	2.60289	0.941279	1.78843	1.04202	1.04396	0.975695	2.90549	0.639872	0.899532	0.503142	0.886878	0.635507	0.273748	1.28511	0.419455	0.739596	0.857292	0.412766	0.764719	0.26697	1.84092	0.927638	1.08043	0.0772513	1.56324	2.34429	1.58247	0.925104	0.652836	2.16149	0.529992	1.09349	0.320357	1.1693	1.01447	0.305303	0.963529	0.198118
ADRB1	0.102584	0.226171	0.0276139	0.196516	2.64627	2.29965	3.16843	0.0684624	0.145138	0.082932	2.36453	4.77153	0.163331	0.368592	0.622534	0	0.0430692	0.0811168	0.701809	3.19401	0.0198826	1.44462	0.0612286	1.09672	0.296658	0	0.122893	0.0767891	0.0563385	3.57519	0.079971	1.09462	0.0309653	0.0172472	0.00810092	0.684551	9.11402	0.0372808	2.05688	3.87973	0.403447	0.439541	0.183171	0.0185128	0.378443	2.76379	4.31918	0.0255193	0.440585
GUCA2B	0.0224413	0	0	0	0	0	0	0	0	0	0	0	0	0	0.0267714	0	0	0	0	0	0	0	0	0	0	0	0.0193228	0	0	0	0	0	0	0	0	0.0156558	0	0	0	0	0	0	0	0	0	0	0	0.0427998	0
CUL7	0.561257	0.890936	2.91348	0.989795	1.31379	0.764384	0.627252	2.34463	1.84624	0.888714	0.48783	6.7601	2.32395	2.41872	0.821538	2.64961	0.788018	7.00329	0.695672	0.626744	1.25712	1.59906	2.1138	0.61804	1.97245	1.57613	1.17703	2.58031	0.886183	1.28176	3.44644	1.40614	1.45942	2.65412	1.15698	2.54269	1.58961	1.16383	0.574189	1.3759	1.78017	0.935384	1.84337	0.773198	1.53307	0.887897	0.873418	3.70872	0.45493
CTNNA1	0.305476	4.24732	9.60837	3.6599	8.38857	9.2814	4.81102	8.30318	9.97335	10.1611	5.58942	14.1972	6.5988	17.568	8.8083	9.64153	3.75023	23.5638	9.1534	8.78157	7.94057	12.8794	7.94317	8.72616	11.2591	6.70919	6.07604	12.5284	0.230255	5.84063	5.44478	8.3171	11.059	5.12074	4.38982	11.0914	7.26097	8.00966	12.5602	7.2994	1.61836	3.91227	0.816539	0.614214	13.3676	6.05534	4.46817	12.217	2.62076
PHKA2	1.70324	3.98792	3.54121	4.02789	7.3184	2.98299	3.0161	9.82905	3.55142	3.43741	3.56985	8.97296	4.15071	4.37223	2.74134	4.17004	1.90964	6.37291	5.07859	2.62935	1.81404	4.92207	6.12163	1.44975	7.16215	3.85343	6.36735	3.99348	1.80162	2.68725	6.24729	4.00079	3.06081	4.22324	2.01339	6.15694	5.81664	2.8566	2.07287	3.24352	2.686	2.58692	3.151	1.55478	2.96033	2.19017	1.64687	4.21929	1.02479
CNTLN	0.0931078	0.242123	0.507342	0.289043	0.738817	0.131595	0.334328	0.867114	2.00235	0.515246	0.306414	0.81785	1.93533	1.36396	0.714668	0.742905	0.306398	0.861521	0.23595	0.642874	0.819188	0.934216	0.438318	0.159542	2.15628	0.288801	0.60127	0.676055	0.0986516	0.662335	0.12792	1.97927	0.779092	0.52427	0.229187	0.911084	1.22351	0.354564	1.02422	0.539117	1.60684	0.702938	0.596562	0.248148	0.996814	0.601913	0.133917	1.46148	0.332799
EPHA3	0	0.0133982	0	0	0.0020111	0	0	0.00175745	0.289591	0	0	0	0	0.0118273	0.00245856	0	0	0.00312343	0	0	0.022049	0.00271897	0.0212187	0	0.0805318	0	0.00177451	0.00560235	0.001627	0	0	0	0	0	0.00187157	0	0.0262321	0.0452187	0.0037053	0	0.05464	0	0	0	0	0	0	0.00196526	0
HSPA5	53.255	47.8168	33.192	69.6738	100.535	134.495	69.9669	140.707	58.4273	194.727	214.427	92.3371	149.599	68.4417	93.5825	72.358	108.402	137.355	406.89	223.917	160.832	194.922	89.092	84.1504	83.0615	61.2432	120.459	168.582	123.556	149.019	38.8969	167.702	91.4143	162.244	219.715	133.954	248.083	58.2141	412.12	67.7652	75.3243	129.091	197.209	64.0457	1087.71	106.049	84.8171	408.483	176.383
DSG2	0.0228479	0.11883	0.00392933	0.105539	0.00696743	0.00681728	0	0.0450562	0.0464681	0.00632187	0.0213584	1.67756	0.0624607	0.157346	0.361149	0.00123883	0.00137892	4.62495	0.00179755	0	0.00127314	0.00188397	0.0820885	0.00122345	0.048677	0.0664544	0.00983647	0.00517582	0	0	0.00451833	0.0283772	0.0118968	0.830134	0	0.00697355	0.109057	0.002984	0.41977	0.00162798	0.768335	0	0.0335114	0.0189669	0	0	0	0.00817038	0
GEMIN8	0.430249	0.82812	2.04384	0.835407	1.99016	0.998705	1.75373	2.11761	1.21015	1.38282	0.895186	5.09502	1.87812	2.16197	0.945704	3.10946	1.07628	3.96121	0.985107	1.30672	2.25625	1.75653	1.02315	1.31194	0.799921	1.3543	1.02096	2.17648	1.55123	1.84261	1.3149	1.93551	1.73107	2.50653	1.55982	2.25	2.07646	2.27598	1.01718	1.83843	1.46353	1.63854	2.52421	1.15305	1.96677	1.62713	1.05399	1.46022	0.635837
OFD1	0.829834	0.877232	2.02017	1.85649	2.3077	1.2068	1.827	1.92819	2.3414	2.35938	0.728656	4.14071	2.04379	3.27661	1.60763	2.64368	0.720512	4.76118	1.28379	1.34096	0.718863	1.96077	1.99835	0.162805	1.64945	0.393015	2.33119	1.60814	0.17892	0.602756	0.564485	2.13406	2.3892	0.911213	1.23331	4.15219	2.59455	1.91985	1.23729	0.644944	2.35998	0.430071	0.698911	0.520998	3.54934	0.605341	0.194232	2.83614	0.582647
GPM6B	0.110467	0.342272	12.6889	0.561211	0.373851	0.159895	0.267805	1.38095	0.309407	1.27777	1.08392	0.59604	0.157794	0.722984	0.60844	12.1402	2.35811	0.562817	0.227814	0.523561	1.70363	0.297682	0.451713	0	0.324381	0.0304825	0.135591	0.185288	0.0166997	0.0709133	0.917205	0.553472	4.85448	0.627119	0.529342	0.405005	0.3613	7.32783	0.802888	0.0267952	0.711117	0.0182859	0.0551569	0.0721914	0.18893	0.0166554	0.00329385	0.273438	0
MAGEC2	0	0	0	0	0	0	0	0	0	0	0	0	0	0	0	0	0	0	0	0	0	0	0	0	0	0	0.00585305	0	0	0	0	0	0	0	0.0123464	0	0	0	0	0	0	0	0	0	0	0	0	0	0
PREX2	0	0.00145269	0.00999143	0.0150855	0.00436102	0.0053338	0.0251461	0.00952748	0.0313987	0.00197848	0.000928373	0.01032	0.00909188	0.0371885	0.0106627	0.0019385	0.00215772	0.00338655	0.0014064	0.00250548	0.000996098	0.00589603	0	0	0.0418001	0.000852353	0.005772	0	0.00617421	0	0	0.0865883	0.000775663	0	0	0	0.00765744	0.00116733	0.0261133	0	0.00348487	0.0296987	1.15364	0.0769803	0	0	0	0	0.000919702
WDR37	6.20613	11.2552	2.07766	10.727	13.0947	9.20169	8.66655	5.08137	5.45052	1.51804	5.57342	4.19261	2.55363	5.14061	6.95453	3.44314	4.59072	5.06643	6.591	4.2307	1.98886	7.28957	3.29269	5.59545	2.55039	1.72482	7.71829	4.87897	6.68948	2.56807	1.95575	3.74474	4.08463	1.23667	3.52421	9.94537	4.93493	4.86154	7.18021	2.1606	13.0237	4.9093	2.52623	1.86255	3.68892	1.96138	1.23301	6.26892	1.33341
YTHDC2	2.00464	3.20021	0.743011	6.24839	4.5159	3.21752	3.53988	3.7142	4.35305	0.51649	1.13829	3.93445	2.65676	4.07479	5.02083	1.18297	0.903674	4.0867	0.438995	1.52193	1.02448	3.59142	3.49803	0.154768	1.5801	0.206719	2.5081	2.87589	0.495178	0.721175	0.267264	3.86896	1.98222	0.72279	0.205061	4.69612	4.29034	4.26369	1.87312	0.630698	4.00481	0.741748	0.610862	0.601917	2.2487	0.635108	0.18811	3.36148	0.368658
CTPS2	1.38462	0.936801	0.537779	1.1738	3.03233	1.55603	1.58231	2.94663	2.53919	2.00494	0.431705	7.97213	3.11604	3.66509	1.68102	2.50018	0.861382	8.42178	0.323911	1.66701	1.5622	3.41584	3.31584	0.392628	1.86633	0.732882	0.400919	2.96008	0.957674	1.88445	1.29494	2.40088	1.86471	2.87769	0.545252	3.88264	3.34006	2.58353	1.05745	1.53662	1.16952	1.27902	2.03683	1.0538	2.33544	1.55137	0.480815	3.3161	0.9199
ATP6V1H	10.2748	5.63525	3.83641	13.7296	10.2545	5.21709	6.81392	5.41249	11.6919	5.97015	4.81282	4.91718	5.2839	5.88593	7.20106	5.06851	5.86224	4.98075	6.85304	5.39957	4.77089	11.3308	12.2539	4.37079	5.8709	4.01757	4.53439	4.91866	6.86201	2.80004	2.43682	4.83142	7.03747	3.97763	2.73005	5.74519	8.51047	7.39735	7.22165	3.82687	9.62945	5.14637	4.84551	2.66752	4.32398	4.36807	3.0332	5.82206	1.91939
POLR2B	10.469	11.7214	4.47301	23.6699	29.2269	23.2322	23.6436	12.9597	22.0432	3.22904	6.9708	14.8888	9.1443	14.5937	17.1443	5.08603	4.95244	18.0722	5.34087	11.0523	3.68222	16.8809	17.4691	2.64943	6.4008	1.47625	14.6011	6.73427	4.88084	3.76185	1.27647	13.7033	6.00626	2.31332	3.27427	18.633	15.5175	14.5347	10.0834	2.81199	17.0843	5.1018	4.11044	2.55183	16.5677	3.69756	0.677149	11.0561	1.42053
FAM214A	5.31693	6.09179	0.126874	12.3633	8.53011	8.99219	6.15496	3.22537	6.27952	0.948124	1.90081	4.67508	2.66572	4.49446	7.14084	1.67286	1.14832	5.54769	1.68233	2.44044	0.503119	5.11802	2.69838	0.523574	2.29437	0.255158	1.71723	3.33496	0.950771	1.321	0.294688	2.35222	3.88339	0.986407	0.326233	6.09252	4.13452	3.95468	3.1848	1.04504	9.55645	1.13418	0.76174	0.58957	4.53983	0.963419	0.225679	4.3982	0.765911
ARAP2	3.16858	1.58555	0.218345	8.48217	2.71841	3.97048	1.99155	2.56251	5.28447	0.282001	0.29184	0.30225	2.38766	1.0416	4.53596	2.31829	1.40293	3.21689	0.702981	2.24053	1.8496	3.3968	0.254547	0.694329	7.58663	0.162263	0.606699	4.6067	0.211829	1.14558	0.0264592	2.27263	5.3795	0.077326	0.165419	5.07619	2.95182	4.96077	3.34356	0.554595	7.27039	0.782123	0.507667	0.638346	2.48612	0.823595	0.261387	6.1887	0.460607
TPR	2.52213	9.3143	2.12307	13.7569	13.7903	10.0968	6.56461	10.4347	18.4856	4.90456	2.40126	10.7765	7.90093	16.9232	12.259	2.5108	3.27907	24.0376	1.31802	3.01995	1.48049	9.36993	8.56165	0.900827	6.5727	2.54039	6.05095	10.9386	0.775483	2.62853	1.81623	9.00762	11.2596	1.36801	0.588058	13.7991	15.324	5.90793	5.27058	2.06705	21.206	1.93263	5.81877	1.33567	7.6176	1.67215	0.419904	9.31371	0.414692
CP	0.0594161	0.361351	0.276881	0.110327	0.0953868	0.116664	0.0242652	0.0130755	0.255147	0.00678815	0.00796311	0.201181	0.364582	0.490576	0.0160053	0.0482196	0.0573743	0.0261433	0.173712	0.167627	0.0290497	0.328725	0.0279558	0.0377684	1.27481	0	0.0247546	0.246617	0.00605248	0.201615	0	1.70633	0.0545566	0.00741154	0	0.0735418	0.664323	0.0320409	0.203311	0.0655521	0.0239132	0.027338	0.0224894	0.0668253	0.068474	0.0362185	0.145046	0.221152	0.0236662
KATNIP	0.405566	2.2574	2.35042	1.54866	2.69039	1.18856	1.38133	2.8201	1.23161	0.692367	1.32262	4.54977	1.93276	1.50013	1.24104	1.64353	0.734976	3.28698	1.40045	1.27495	1.05876	1.76921	2.35476	0.967449	2.34878	2.27287	3.02089	1.91552	1.25221	1.54258	2.04794	1.69607	0.833132	2.08032	1.33197	2.86717	2.59064	1.28865	0.935186	1.02924	1.47946	1.2805	1.43687	0.900491	1.47746	1.33637	0.788322	2.81848	0.737452
DTNBP1	2.75897	3.25748	5.59887	7.11524	4.29464	1.24809	3.94361	3.16101	3.28114	4.96448	2.32582	4.75309	3.32701	2.52824	2.30392	7.01058	1.41372	3.41594	2.11739	2.88064	3.15804	3.38455	1.87082	3.43127	2.98566	8.31741	1.69739	3.41531	4.04705	2.10825	4.07854	2.10462	4.13363	6.19474	4.97466	3.20379	2.91048	2.98491	3.05222	4.3832	6.4889	3.90061	5.11701	2.51935	2.38468	3.51075	4.11593	3.9464	0.446899
XK	0.222678	3.23935	0.0919095	1.52846	3.23389	0.109434	1.27875	0.567437	10.1562	0.199483	0.585572	0.112192	2.04926	22.272	1.97514	0.0045454	0.786741	52.6593	7.25498	0.0744146	0.0397061	5.36237	0.202293	0.0359117	0.542338	0.0499649	0.22557	0.104449	0.270932	0.19867	0.058024	8.64189	2.64814	0.462619	0.242666	16.0246	11.2451	0.0958006	9.19165	0.28373	0.837561	0.163054	0.783851	0.25227	0.0865732	0.18358	0	0.582074	0.116452
ANO2	0.212348	0.0116253	0.00461295	0.0206501	0.00436246	0	0.031443	0.0114367	0.0909209	0.00395826	0.00557207	0.00187698	0	0.369443	0.00266654	0.00581742	0	0.398051	0	0.00167087	0	0.0117959	0.00191781	0	0.00557518	0	0.0115478	0	0	0.00364541	0	0	0	0	0	0.0265096	0.0109428	0	0.00602814	0.00254829	0.00348602	0.0115936	0.0262277	0	0.0119784	0	0	0.00213152	0
C12orf4	1.7534	2.44063	0.712746	4.30453	3.41134	1.3514	2.23067	1.81631	5.00815	2.17301	1.18979	1.79315	1.62983	1.58352	2.32779	0.884543	0.567922	1.83061	0.449739	1.12579	0.350387	2.32779	1.00215	0.186015	2.12042	0.215956	1.67776	1.21029	0.177913	0.562505	0.202903	2.10537	1.73439	0.690782	0.132278	1.79076	2.08274	1.40127	1.86034	0.391647	2.28451	0.486436	0.462215	0.339936	0.8493	0.458748	0.100139	1.03782	0.298628
SCML1	0.406858	1.25679	0.139093	6.18216	0.767583	0.994718	0.419703	4.51037	0.149537	0.229244	1.08594	0.929692	0.18561	0.82925	1.39431	0.0663138	0.269061	2.8103	0.782194	0.105063	0.0439682	1.20692	0.535254	0.0274638	0.48792	0.163661	1.22931	0.321746	0.0311466	0.0784178	0.0442118	0.514506	0.109562	0.0508538	0.358285	1.99203	0.499761	0.551334	1.40757	0.0477893	2.99187	0.0895258	0.026522	0.110535	0.169579	0.0291224	0.0552902	0.331545	0.0446557
WWC3	1.50423	1.87742	0.54945	2.05482	4.58021	2.29922	3.66377	1.49783	4.06466	0.614961	0.706217	2.86238	1.16572	2.67895	1.92966	0.313952	0.788925	3.64125	2.23633	2.32127	0.257467	1.911	0.413999	2.87192	0.779552	0.921687	0.432783	3.30076	0.112549	1.9897	0.246749	1.6635	0.323576	1.55726	0.330307	4.76632	2.34613	1.04268	1.25529	1.80241	1.88132	1.65307	0.468242	0.588702	2.55477	0.656231	1.42416	3.37256	1.29091
ARHGAP6	0.00914508	0.0594534	0.0912195	0.0129978	0.00594939	0	0.19082	0.0909829	0.0349441	0.106614	0.0835893	0.0307172	0.0217058	6.34516	0.0145462	0.00264454	0.00883082	0.07623	0.134304	0.00341802	0.00815338	0.0874727	0.0235391	0	0.0785671	0.0244187	0.00393713	0.102202	0.0457247	0.0149145	0.0337587	0.0923802	0.0116399	0	0.077513	0.00212665	0.179082	0.00159249	0.149348	0	0.00237706	0	0.128171	0	0.00544527	0	0	0.0319759	0.00250935
FAM184B	0.447052	0.123061	0.00554111	0.452215	0.200438	0.286007	0.121807	0.0841447	0.239776	0.00713204	0.0468525	0.0760942	0.0491618	0.150237	0.225817	0.0366866	0.0875046	0.21669	0.0811167	0.0195688	0.0107722	0.0810311	0.119216	0	0.0284621	0	0.0329444	0.072989	0.00794889	0.0476206	0.0021239	0.0620268	0.0139806	0.0493178	0.0109725	0.240232	0.250405	0.233545	0.034395	0.00229577	0.367448	0.0182782	0.0295359	0	0.0683458	0.0459812	0	0.270762	0
MAP4	1.02965	2.6423	4.83939	3.24166	7.61473	3.24217	2.80016	8.96083	7.16767	5.92468	3.97969	11.5224	3.9918	2.80253	4.30508	11.05	3.13819	6.6695	2.94729	6.92032	8.6859	5.47309	10.878	5.57955	5.93003	12.3587	5.92344	11.196	5.58448	5.75423	15.2761	3.22459	8.88754	3.71592	4.69502	5.4136	6.68086	4.32305	2.04625	7.65942	7.64419	6.3187	8.11012	3.13909	7.60655	6.527	5.54768	10.7747	2.02782
GOPC	2.70622	2.49051	1.96238	5.60298	7.96819	3.94648	4.94803	3.96863	4.65915	2.25611	1.20223	8.93738	3.24437	3.04228	2.03347	3.46823	0.511898	5.71053	0.785283	1.13844	0.859087	4.05142	5.13884	0.341262	2.71749	0.873645	1.49544	4.73985	1.53298	1.22996	1.29121	4.52516	1.53315	1.97064	0.76335	5.20619	2.6583	2.42971	1.80878	1.66615	4.14746	0.696881	1.0768	1.04303	4.29263	0.839401	0.377614	1.55006	0.853473
ROS1	0.019821	0	0	0.00108352	0	0	0.0579088	0.0013002	0.00338282	0	0	0	0	0	0	0.00132272	0	0.00115539	0	0	0	0.00100577	0	0	0	0.00232638	0	0	0.00120369	0	0	0	0.00105853	0	0	0	0	0	0	0	0	0	0	0.0012657	0.00136178	0	0	0	0
USP28	0.684955	0.804311	0.608142	3.08562	0.858053	0.902359	0.793487	3.24995	2.50479	1.59278	0.575066	2.60518	2.00103	0.31556	1.64838	1.00133	0.37076	1.18357	0.465419	0.729925	0.371901	1.14757	0.947613	0.255855	1.57443	0.394174	0.504062	2.09822	0.323699	0.763402	0.542443	1.70261	3.62164	0.665987	0.163579	1.48481	0.923594	1.46598	0.794713	1.32939	7.6218	0.748333	1.00347	0.423011	1.09864	0.768845	0.345436	2.95848	0.448732
HDAC9	0.193087	0.136754	0.842854	0.179608	0.856318	0.133961	0.0772883	1.81523	0.360483	1.4087	0.842656	0.125888	7.24163	0.607206	0.410124	1.16439	0.194789	0.278361	0.498958	2.54521	0.537438	1.62941	1.27617	0.329512	2.0791	0.494612	0.755582	0.76386	0.130747	0.75461	0.330309	2.9425	1.03754	0.189192	0.446213	1.95321	0.794642	0.414143	0.403599	0.596852	1.81903	0.828463	0.253271	0.963032	0.323879	0.689697	0.70619	1.35176	0.0956256
TSPAN17	0.220927	2.78469	3.75118	1.33543	3.84254	0.356741	0.482617	2.642	19.0397	2.13103	3.11218	2.59723	2.17063	2.54769	2.03403	2.09699	0.875929	5.17017	6.76934	0.493492	0.563101	3.00387	1.85761	0.944179	1.50834	2.76612	2.5938	1.61565	0.613526	0.832941	2.20128	5.12113	1.91094	2.23796	1.75376	10.9775	9.54577	0.947758	6.08193	1.60603	1.84436	1.99519	1.10045	0.407794	0.740533	0.83701	0.71393	1.64822	0.239631
NOP16	2.61333	2.11035	7.88878	6.61502	2.80472	2.16198	1.41338	5.77525	7.38079	1.76215	5.18998	3.34645	3.33149	2.60588	2.36268	8.3729	3.08327	4.91241	1.21006	2.46984	4.28088	2.35164	2.72711	4.55662	2.36149	6.80293	6.00602	4.88925	2.97456	4.47079	4.84515	3.46055	4.05121	5.30495	2.93477	4.93026	5.49587	4.05279	2.75311	5.76039	7.11924	3.55463	6.00339	1.79248	1.54024	3.84525	4.26488	3.9661	0.679967
CC2D2A	0.0148665	0.0616138	0.0453815	0.130079	0.0398949	0.0365955	0.00261407	0.274944	0.0267996	0.146439	0.0555893	0.0546161	0.467849	0.756126	0.0631811	0.0532006	0.0215334	0.328815	0.0175443	0.0229202	0.0397631	0.0183877	0.720672	0.050948	0.322907	0.138226	0.0424021	0.0463067	0.00880241	0.0659173	0.0891785	0.108016	0.0277382	0.0059883	0.0261578	0.0447267	0.0736898	0.0126204	0.0643156	0.0730905	0.163746	0.0234939	0.0109024	0.0177405	0.0107884	0.0417004	0.0260428	0.0770854	0.00152973
RRM2B	5.89098	5.00833	1.52551	12.4752	10.7072	7.23797	6.45117	5.65608	4.66357	2.69593	3.62899	4.48228	2.60616	5.5899	6.16683	1.71226	1.14111	6.62469	2.02559	2.57861	0.730774	7.26949	7.7164	1.13954	3.09378	0.374039	4.12197	4.04167	1.25448	1.49053	0.495892	3.3426	7.1219	1.2056	0.575395	8.87554	4.32534	3.86692	4.88209	0.971713	5.92495	1.50948	0.892433	0.937153	3.00915	1.74013	0.348835	2.07873	0.517428
ZNF800	12.0688	16.2945	2.7717	33.0743	27.5933	21.9888	29.221	37.9824	34.2921	11.3178	12.7951	18.2371	15.0969	21.8527	19.0198	5.4806	9.76063	27.2894	5.30457	12.7889	4.93775	17.6465	17.5217	2.68423	6.89426	1.90999	32.2327	29.4599	6.69792	8.67365	2.2457	12.9075	13.9263	1.92117	5.70951	27.5457	33.8304	37.3279	14.7931	3.21434	24.9489	8.66959	6.23679	4.15277	23.9533	4.78627	1.08865	24.6819	4.10642
TNFRSF17	0.227022	1.52799	0	0.806659	0.638544	0.19126	0.225423	2.51673	0.276536	0.201009	0	0.123352	0	0.306554	0.350481	0.0347555	0	0.212512	0	0	0	0.22023	0	0	0.0222055	0.0305638	0.252967	0.266216	0.0632559	0	0	0.0928815	0.472835	0.327052	0.0121274	0.381972	0.0523013	0.167433	0.0720289	0	2.27012	0.173161	0.0130579	0.144116	0.0596365	0.0736027	0.168434	0.0509381	0
SNX29	0.736568	1.24471	1.62818	3.48163	3.63364	1.49332	1.37531	3.99067	3.61533	2.0553	1.82218	2.194	2.19527	2.4082	2.13662	4.33246	2.36777	6.09976	1.67619	2.57361	4.09846	3.35685	2.32201	3.12755	3.32524	2.18731	3.90134	4.24698	2.0447	2.33207	1.92317	2.89405	5.78579	1.33444	1.83349	5.5838	3.5472	4.22518	3.94696	2.84466	5.68378	2.70739	1.91317	1.42904	2.19538	2.05438	2.33516	6.79165	1.02602
LMO3	0	0	0	0.00192611	0.00132243	0.00161742	0	0.00231128	0.00100224	0.00359971	0.00225215	0.0762441	0.00689254	0.00155545	0	0.00117566	0.00130861	0	0.0153531	0.0253253	0.00362467	0.0223488	0.00581364	0.00116106	0.0169006	0	0.00116686	0.00245595	0.00534933	0	0.0114345	0.00673256	0.00564508	0.0192148	0.00492275	0.0103997	0	0.00283185	0.00121824	0.0216296	0.0021135	0.00615031	0.00530044	0	0.00484151	0.00106703	0	0.00258459	0.0122712
MRPS10	9.13963	9.84425	8.4496	17.6228	22.2654	8.78202	13.1653	12.1862	18.4306	9.63544	8.28636	11.6367	7.25503	7.09724	10.572	9.35676	6.09561	8.4568	6.54871	7.51708	6.88251	13.9357	12.2443	5.83413	7.29285	8.43509	14.6387	11.9898	7.14405	4.07904	2.95451	12.602	13.2551	7.61257	4.82995	9.77584	15.4391	17.9791	7.485	5.68811	10.5495	8.09744	6.79728	3.50423	6.55464	6.83033	3.05739	5.10866	2.94354
GUCA1A	0.0212453	0.0110495	0	0.111724	0.0165855	0.0659267	0.0179314	0	0.0502793	0	0.038838	0.0107041	0.00432221	0.014631	0.0152068	0	0	0.0193193	0	0.00317622	0	0.0224234	0.0109369	0.00364043	0.0070654	0	0.00731723	0	0	0	0	0	0.0117998	0.00547695	0	0.0148215	0.024962	0.0133186	0.0190986	0	0.0331336	0	0	0	0	0	0	0.00405189	0
RSF1	3.0852	4.73095	0.661362	7.11908	5.70206	5.94594	6.60045	2.97668	5.60903	1.27726	1.19216	4.4698	2.35506	3.82774	3.73759	1.18352	1.50807	6.07226	1.30659	2.41548	0.913777	3.60316	2.27307	0.515833	2.40808	0.442065	2.26992	4.03494	0.728772	0.752042	0.349623	2.54332	2.56113	1.08335	0.76563	3.80151	3.88543	3.5162	2.55758	0.686395	7.9284	0.999563	1.08725	0.57492	2.85734	0.877549	0.213379	8.78711	0.338051
VPS13D	0.959416	2.25476	0.800073	5.5574	2.64947	3.01223	1.7958	1.48825	1.96598	0.793431	1.15624	2.41308	0.939416	1.29073	2.52577	1.73825	0.460072	3.4759	1.01957	1.21675	0.509153	1.87885	0.900443	0.269523	1.40649	0.338086	0.950852	1.52641	0.462183	0.819068	0.802636	1.49606	1.06845	0.574586	0.365108	3.34116	3.93261	0.82171	1.634	1.01193	3.45263	0.82556	0.913875	0.495747	1.07841	0.965592	0.229579	3.57369	0.32558
CELF2	16.0371	20.112	14.7884	24.3646	43.3675	29.6222	25.6175	28.038	18.88	11.4595	15.9953	35.7621	12.6502	23.6038	23.5621	23.9038	11.5187	22.8413	13.5753	36.0509	17.8547	23.6054	19.5633	12.0531	20.4286	16.8561	31.4415	27.7973	8.99608	16.7362	11.911	16.3069	12.2235	7.90802	20.3374	21.7494	27.005	23.4446	14.0929	16.725	32.4573	20.8714	20.9171	15.3575	29.2408	20.1449	11.7636	38.3219	11.9004
FAM120A	6.14312	12.2925	24.909	16.0904	25.5084	9.39031	8.04151	31.6039	11.6998	28.9419	24.7177	19.891	18.0216	8.48735	12.0995	23.4546	7.85758	16.8842	21.4893	15.1521	11.9479	18.8698	23.8258	17.2576	26.1997	25.4123	23.1503	17.3978	6.17444	13.704	32.6642	30.6771	10.2571	11.4314	21.5813	17.3841	19.083	9.36385	26.8283	22.2132	14.4701	20.0815	15.7102	8.05319	15.3742	14.1366	9.23829	8.86735	6.24413
R3HDM1	1.01427	3.03031	4.9998	3.86372	7.45922	1.8578	2.97907	9.88302	8.78566	10.0275	4.68461	12.4283	8.19449	8.71842	5.22892	8.67851	5.34786	14.5865	2.89918	6.12829	6.49218	8.00508	5.09624	4.57578	6.12549	5.51733	8.06536	11.2885	3.69203	4.84911	8.84404	6.9266	12.1698	5.0127	3.28073	8.69706	11.4063	5.13191	5.56481	8.01598	9.317	6.70165	8.79667	2.80234	5.4553	6.10912	2.7731	11.9894	1.41557
COL9A2	0.282989	1.30455	12.2643	3.13998	6.85983	1.91903	1.32542	12.3704	1.3033	8.51633	5.61147	4.09104	13.6472	0.959664	1.87594	0.401729	2.15506	14.6358	4.16946	2.20191	1.57975	13.3006	32.5601	1.94238	17.2422	12.745	12.6761	4.83421	1.48009	1.99293	18.0879	1.97464	1.50699	2.71087	14.7391	9.51446	1.5995	5.04324	1.85881	2.17403	0.717179	5.06635	1.72629	1.67113	1.7549	1.87875	2.16771	4.5477	1.19387
KITLG	0.0109223	0.142014	0.00751354	0.0139713	0.16627	0.104286	0.0061457	0.00931405	0.0436196	0	0	0.0201776	0.0977703	0.115335	0.0729666	0	0.00421877	0.00496603	0.0274978	0.0146961	0	0.0389066	0.00187423	0.00187155	0.158006	0.00999911	0.0658314	0.00593822	0	0.147847	0	0.299526	0.00303315	0	0	0.120392	0.0534708	0.00684709	0.0176735	0.0398461	0.00681361	0.147291	0	0.0145071	0.161936	0.0103198	0	0.0229139	0.0035964
ERCC8	0.101436	0.1199	0.0877524	0.19696	0.257461	0.147968	0.237815	0.339449	0.273552	0.389645	0.137499	0.357489	0.343419	0.389264	0.14301	0.304885	0.123675	0.385498	0.145744	0.299851	0.22198	0.31395	0.184171	0.0996349	0.20317	0.0898923	0.133216	0.273887	0.0780578	0.170861	0.0686217	0.237206	0.241501	0.124806	0.0679252	0.249109	0.313503	0.222135	0.449484	0.123235	0.24129	0.224199	0.177331	0.145021	0.188974	0.166592	0.117027	0.212022	0.103321
ADAMTS6	0.120274	0.00823069	0.203578	0.0179941	0.125089	0.0188878	0.0734631	0.437248	0.00936316	0.186362	0.0394502	0.0943517	0.0160979	0.0290627	0.0415339	0.286937	0.0336196	0.104333	0.00996053	0.419954	0.0268078	0.0741195	0.509177	0.0257614	0.0499981	0.0265612	0.62545	0.159174	0.00874554	0.00903331	0.0484044	0.0912006	0.0395531	0.0795548	0.00287434	0.220809	0.959139	0.165348	0.0241848	0.0938175	0.718216	0.0359109	0.0386858	0.0617453	0.368911	0.169462	0.00665346	0.571953	0
H6PD	0.932038	3.24612	6.0655	3.52253	3.4536	2.66037	0.922466	8.10922	1.13987	5.52051	2.60009	8.13541	2.74958	1.42859	1.28013	3.51179	0.994081	15.0655	2.21288	0.796702	0.996901	4.90133	10.8362	1.44508	10.573	5.72612	4.24422	2.31362	1.0997	2.66303	9.07264	3.34312	1.56974	4.39504	0.524223	4.2442	3.26305	1.35513	2.08876	2.67217	5.59435	1.7968	2.4426	1.32655	1.19608	2.38932	2.45545	0.736265	0.384216
VAMP3	19.0894	20.0422	32.8858	35.7701	39.8406	38.9193	19.6112	53.1626	32.164	57.4778	51.2585	33.5671	38.0288	31.2462	32.3339	24.4817	27.0635	51.9546	18.3672	18.8073	21.786	29.8666	34.0122	30.7257	23.4746	23.5381	41.0683	40.4554	24.5809	27.3754	24.0516	29.5819	58.4591	10.2284	36.374	32.3128	40.4796	49.2848	45.1148	21.5932	28.4409	30.4474	19.1702	17.399	24.3674	28.6667	18.0851	32.0986	11.856
PER3	0.086717	0.0975737	1.68751	0.542774	0.478436	0.141313	0.0609919	0.84472	0.0493329	0.150609	0.178756	0.141435	0.921112	0.805827	0.240719	0.0679959	0.0708544	0.943989	0.369461	0.0299177	0.0104076	0.0968057	0.0600939	0.0271464	1.28388	0.946544	0.134974	0.973148	0.0118488	0.00951898	0.0474892	1.13502	0.149352	0.0752339	0.199906	0.246641	1.28502	0.0348476	0.574165	0.0703438	0.221067	0.739535	0.0652251	0.0512214	0.318741	0.422799	0.0210336	0.701299	0.0425557
UTS2	0	0.029488	0.150811	0.354569	0	0.0270676	0	6.19517	0.0503179	0.93709	0.533941	0.311053	0.0615185	2.51629	0.0721469	0.0131165	0.0145998	0.177587	0.0380645	0.0339057	0	0.00498679	0.402139	0.518146	0.113133	0.144182	0.130184	0.102751	0	0.0369868	2.51157	2.89186	0.0629805	1.91962	0.0205957	1.67711	0.214652	0	0.0203874	0.310263	0.224008	0	0.0221758	0.11296	0.0202558	0.0357135	0	0.0865066	0.628522
TNFRSF9	0.479976	0.18861	0.152617	2.34065	0.0874304	0.2877	0.807213	0.272869	0.519049	0.215323	0.216256	0.0232871	0.201805	0.190981	1.51164	0.0111038	0.162734	1.13965	1.13588	0.0701627	0.0437437	0.22093	0.139101	0.0566575	0.379545	0.0423134	0.078982	0.162371	0.0842052	0.0208742	0.0337488	0.275546	0.167354	0.0357458	0.0329334	0.568499	0.089813	0.0690941	0.412299	0.0194559	0.139731	0.0677696	0.0876074	0.10271	0.0800221	0.169643	0.0239165	0.679435	0.11941
EPN3	0	0.0117415	0.0372724	0.00213912	0.0176242	0.0754443	0.00423429	0.00513379	0.0690112	0.00266521	0.0250123	0.0151659	0.0214335	0.0069099	0.0107728	0.00261136	0	0.0638684	0.0757823	0.00900035	0.00268369	0.00992818	0.0103305	0.00515788	0.00750787	0.0436318	0.0155509	0.00818269	0	0.0270002	0.00634954	0.0538354	0.0585142	0	0.0355366	0.113398	0.0884174	0.00629006	0.119062	0.0411801	0.0187779	0	0.00588663	0	0.0967851	0.0213306	0.26998	0.0344451	0.272565
LTBP1	0.0959221	3.77999	0.0888271	0.330346	3.14654	0.050637	1.07687	0.280002	5.18821	0.25806	0.196198	54.5075	0.923192	28.3014	0.7482	0.0864157	0.0997509	18.7564	4.36312	0.182014	0.0115123	4.58504	0.0838826	0.00790212	0.676343	0.151987	0.0476496	0.110319	0.0393197	0.100782	0.0330746	2.86475	0.0794013	12.2643	0.144067	8.20141	3.66283	0.040474	3.00145	0.0546779	0.247411	0.00717576	0.914487	0.0704405	0.0823775	0.0290484	0.121502	0.0809165	0.104775
RCN1	2.76122	4.76856	3.5404	4.99716	7.58658	4.634	6.1567	9.98983	3.31533	4.47907	5.43002	11.8605	5.46025	4.01465	5.9914	9.46079	5.27998	10.1474	3.19729	6.84237	6.46119	9.94302	7.59097	3.53946	5.52882	2.99678	3.64587	5.33914	2.95038	5.39793	3.09448	4.32163	11.8955	8.56383	1.16432	9.31446	9.34521	10.3872	2.15252	4.96895	6.05059	7.69336	4.77158	3.28354	9.41804	6.18579	1.91571	7.60156	2.89674
ELN	0.0103123	0.0402251	0.034051	0.0351763	0.169061	0.142771	0.127655	0.0263818	0.198292	0.012783	0.0137103	0.081399	0.11329	1.78491	0.546215	0.0608345	0.330604	19.7676	0.0882717	0.371553	0.763107	0.165983	0.0371609	0.348106	0.173189	0.0377629	0.0159828	0.190625	0.00651296	0.267409	0.0217529	0.0409854	0.635756	0.0558279	0.003746	0.0820145	0.0282715	0.200407	0.0389353	0.317427	0.29914	0.068196	9.30505	0	0.440259	0.237092	0.777515	0.536925	0.230898
RFC2	7.75508	6.16161	18.9733	10.1335	9.39229	2.67063	6.1487	6.21066	17.6777	13.5919	6.56118	6.86215	13.0208	11.4483	7.9716	13.9554	4.59379	6.56423	7.67846	2.75873	7.08355	12.682	5.5071	4.63783	15.4488	25.784	4.83519	5.4384	4.93659	5.47896	15.059	10.0506	8.87832	12.0823	2.98965	5.95339	8.41545	4.26591	8.59169	11.2664	10.7465	6.50648	19.0324	6.41232	3.0553	5.12139	6.9161	5.61802	1.33228
ARID1B	1.75057	1.97186	0.948854	2.01663	3.5873	1.53388	1.82239	2.80821	4.34557	1.02375	2.94431	7.02432	2.47984	1.96117	1.84086	2.82895	1.23817	6.46371	2.20918	2.18301	1.74728	3.28756	2.23877	1.55241	1.66079	0.769066	0.864695	3.29685	1.40414	1.30163	1.88524	1.76371	2.3006	2.62808	0.684999	4.95175	4.21626	1.94312	2.16527	1.91297	3.65384	1.46041	2.32	0.79667	1.80416	1.57189	0.904889	4.62444	0.404472
CLPTM1L	1.96209	5.62977	15.5177	9.0956	8.07676	4.23641	3.27828	13.3413	10.9459	10.8653	8.15189	6.89976	6.17074	7.19799	4.98505	8.8807	3.8173	11.9857	5.74478	4.284	2.99303	6.28036	5.73578	5.95454	6.36168	9.61757	7.83233	6.22082	1.97546	5.80577	12.733	5.59565	4.93005	6.45076	5.69699	7.722	7.30953	4.24927	4.93424	6.9914	7.49508	6.8261	5.65444	2.95864	3.54923	3.73835	3.99985	5.04074	1.67137
NEDD4L	0.0516787	0.165918	0.0516847	0.132776	0.202495	0.0740146	0.039144	0.305774	1.29418	0.221043	1.3748	0.0964718	0.174688	0.159697	0.257508	0.028624	0.0675607	1.25768	0.341778	0.0564597	0.00106326	0.0626734	0.35574	0.0333774	1.08539	0.0203194	0.113297	0.0601557	0.0213407	0.132582	0.239406	0.345217	0.0270468	0.0676374	0.0252707	0.502245	0.232368	0.0195213	0.62395	0.0770443	0.723509	0.00979385	0.0983429	0.0722706	0.0624891	0.0397511	0.585518	0.0348755	0.188489
FOXP3	0	0.519696	0.271934	0.477565	0.360034	0.225414	0.166821	0.303389	0.201398	0.913914	0.116791	0.154907	0.107229	0.22182	0.335345	0.247677	0.0975506	0.602439	0.26539	0.0459656	0.0783193	0.179638	0.165814	0.146761	0.211802	0.258016	0.347936	0.246759	0.183779	0.057306	0.157506	0.144017	0.103678	0.0905844	0.103708	0.337062	0.249431	0.0917826	0.157938	0.280414	0.356202	0.165165	0.064422	0.0583388	0.149072	0.117583	0.455501	0.100523	0.0216938
PPP1R3F	0.167187	0.100639	0.502635	0.385034	0.453186	0.169977	0.317929	1.05343	0.196917	0.326216	0.308717	0.42377	0.267694	0.522378	0.265928	0.701024	0.275049	1.60711	0.155892	0.199032	0.361602	0.279799	0.844727	0.310351	0.213648	1.3109	0.639798	0.712582	0.413073	0.280236	1.01228	0.218414	0.296626	0.454944	0.435804	0.440624	0.360736	0.459345	0.264405	0.660045	1.02364	0.806931	0.463185	0.398373	0.340124	0.316905	0.2343	0.460572	0.142722
HEXB	10.7842	7.78758	6.81799	14.3959	14.3637	11.8193	5.60795	40.9707	8.78712	42.5758	30.2226	3.51106	11.954	8.13092	9.50205	5.52424	3.63823	4.05122	9.02623	7.20665	8.31348	15.3045	19.317	8.14412	35.4506	11.1511	40.9659	8.51061	1.53844	11.1411	10.3279	19.7143	6.19225	1.89173	3.5983	5.4625	4.46704	8.70903	27.0206	9.09298	10.7108	13.4123	5.24071	6.75575	8.23174	10.9661	7.06797	5.48981	5.93378
PTCD2	0.10405	0.245848	0.22089	0.770438	0.826481	0.256382	0.4391	0.581991	0.776139	0.172369	0.108772	0.83897	0.506446	0.42891	0.331006	0.801724	0.132886	0.888522	0.0154921	0.230827	0.0688272	0.259789	0.266862	0.032591	0.319057	0.151078	0.324649	0.563674	0.0927432	0.199801	0.0613613	0.545827	0.36585	0.229299	0.0426737	0.424609	0.554301	0.288735	0.181038	0.197704	0.931767	0.133469	0.208953	0.110524	0.202853	0.176185	0.0188153	0.413959	0.0359187
NEXMIF	0.0010986	0.00714215	0	0.00234214	0.00643231	0.00262237	0	0	0.00568739	0.000972722	0	0.00369006	0.00111751	0	0.00655289	0.000953067	0	0.00416251	0.00138291	0	0	0.00362349	0	0.000941235	0	0.000838121	0.00378375	0.00199096	0	0	0.0011587	0.00327472	0.00381356	0.0113286	0	0.00919708	0.00107566	0	0.00098759	0	0.00171334	0	0	0	0.00392485	0.000865001	0	0.00104762	0.000904347
JKAMP	6.87386	6.93615	2.37502	10.1506	15.398	7.11806	7.63557	11.0725	6.84197	9.98465	4.84957	6.08087	6.12687	6.72734	4.56847	4.13861	3.2436	7.08609	2.93002	5.44108	1.42794	8.88994	11.1671	2.69901	6.17351	1.71157	9.16775	6.20323	2.1377	2.61712	1.49862	4.98464	6.38172	2.23313	2.23832	5.09327	3.99974	8.30515	5.14286	2.67138	5.38929	5.43033	4.23206	1.65807	6.37593	2.99563	0.908297	1.7442	1.75704
DKK3	0	0.0176859	0	0.0765248	0.0143796	0.0135285	0.0111615	0.0444641	0.00922134	0	0.0113026	0.00380733	0.00922418	0.0182143	0.0270445	0	0.00218912	0.18983	0.0271103	0	0	0.024675	0.00875284	0	0.00942407	0.00345902	0.00292799	0.0308134	0	0	0	0.0056313	0.015739	0.0336046	0.00102938	0.082241	0.00554919	0.0142118	0.0122277	0.00516903	0.0229813	0	0	0	0	0	0.0174738	0.00756638	0
ARHGEF5	0	0.227191	0.0208347	0.544702	0.61838	0.0611727	0.550577	0.0834422	0.447981	0.0247538	0.0967946	0.242586	0.239356	0.0641772	0.0833788	0.00202113	0.0314958	0.346029	0.10851	0.00174152	0	0.222841	0.0139923	0.0199604	0.319601	0.133303	0.0300902	0.0253329	0.00367851	0	0.0049144	0.0231485	0.00485236	0.168168	0	0.482721	0.221267	0.0194734	0.0900567	0.0345285	0.0981023	0.0649503	0.0318928	0	0.0187274	0	0	0.0288814	0
NFE2L3	0.103951	0.491489	1.06613	1.75278	0.494897	0.484984	2.62321	3.6022	0.806055	1.80175	0.295775	2.61868	1.48677	1.49321	0.706471	0.295135	0.723941	5.65011	0.535306	0.527446	1.62046	2.75118	1.39458	0.0755665	1.23352	1.49476	0.306489	2.83721	0.042276	0.382729	1.51498	1.1737	1.77797	0.450693	0.0686554	4.00617	0.999291	1.20129	0.518205	0.211879	1.88647	0.61881	0.548261	0.256264	0.348866	0.270344	0.141264	4.30451	0.254117
MCUR1	1.83278	1.8622	4.88152	2.23755	3.82811	1.64525	2.14059	6.05512	5.53934	5.26463	3.67996	3.4069	3.91304	4.13791	2.84048	5.97945	3.80539	5.65886	3.58037	2.454	4.05017	3.53844	3.40037	4.36564	4.00761	7.79866	4.40287	4.30496	2.54226	4.06203	3.93453	3.22632	5.23418	2.76047	2.81467	3.17858	3.77087	4.23202	4.46799	4.61518	6.3833	3.79983	10.6192	2.48189	2.83417	4.06139	4.21185	2.71869	1.43871
LIMA1	0.476165	0.588306	1.00491	0.745669	1.43602	0.578591	1.43965	1.40189	1.00228	3.34041	0.53173	3.82838	2.24209	6.17013	0.686277	2.67665	0.75732	5.3749	0.34716	1.26913	1.73077	2.41335	1.30327	0.112604	1.0551	0.621332	0.35063	1.22998	0.146283	0.455047	0.754454	1.60989	3.34171	1.3414	0.655481	1.01611	1.44507	0.954493	1.09821	1.52293	0.369626	0.917766	0.592005	0.654629	2.14182	0.870281	0.474061	1.19578	0.659786
LETMD1	10.5726	3.38338	6.766	10.7487	10.8127	7.3914	9.01827	9.4777	7.77093	7.3676	5.90225	7.9157	9.38542	13.3524	6.96175	11.4743	6.4988	8.41874	5.8949	9.41825	7.03203	13.6862	12.102	10.3327	4.51744	7.31326	4.33405	9.71867	8.16397	8.52788	5.52927	5.39427	11.4244	10.1695	6.61382	8.47791	8.42666	11.7391	6.73886	7.84425	7.56625	6.85172	13.557	7.37207	11.2934	7.36558	6.59116	8.06132	4.62813
SLC4A8	0.125561	0.0875298	0.0343418	0.0510649	0.138027	0.0568737	0.0361763	0.330895	0.110761	0.0756787	0.0483958	0.457948	0.0769411	0.0104181	0.098355	0.238197	0.089839	0.163357	0.0295164	0.0548447	0.086319	0.0498958	0.243365	0.0829497	0.142753	0.00807871	0.190174	0.348179	0.05852	0.164683	0.0614281	0.166845	0.329257	0.097497	0.0199203	0.115563	0.0659129	0.309005	0.0285583	0.0905439	0.0766769	0.0519821	0.24333	0.0514884	0.12498	0.181049	0.0636015	0.332515	0.0417173
LAMC3	0.00303267	0.0295737	0.0219052	0.0506461	0.0399517	0.0217171	0.0469263	0.0504296	0.0134571	0.0107407	0.0705592	0.0101864	0.0647823	0.00696169	1.44894	0.0460413	1.85811	0.0425151	0.0152701	0	0.0608357	0.0990257	0.0403309	0.019487	0.0315172	0.0532133	0.0783375	0.114042	0.00359127	0.0803712	0.0175921	0.00602654	3.73508	0.0410449	0.00275408	0.0803967	0.02227	0.335872	0.00817869	0.0829774	0.00236483	0.0639014	0	0.0251753	0.0406294	0.0632774	0.121127	1.36933	0.179743
PTGER3	0.0270806	0.0500365	0.151973	0.0334249	0.00695425	0.0153098	0	0.0218777	0.0463802	0.00630991	0.03553	5.16798	0.0855397	16.0222	0.0102018	0.00123648	0.0165158	2.7682	0.0125591	0.00639252	0	0.00470101	0.0158975	0	0.00473998	0.0195724	0	0.00774903	0	0.00929791	0.00601304	0.0354044	0.00593712	0.167182	0	0.00994336	0.00976868	0.00446753	0.0358756	0	0.137816	0.000924071	0.00139366	0.00118319	0.00891098	0	0.0179769	0.0149507	0
TNIP3	0	0	0.0721272	0.0436788	0.0388095	0.00863025	0.0356013	0.0770788	0.0026739	0.0640248	0.0390555	0.00910803	0.00367774	0.0414981	0.0690101	0.00940966	0.0349126	0.0767137	0.0227559	0	0.00967031	0.0214649	0.0279185	0	0.0150298	0.0220661	0.0435833	0.0131045	0	0	0.026693	0.0179619	0.0200807	0	0.00328337	0.0277454	0.00354	0.00377756	0.0585031	0.0082437	0.0169159	0	0.0282822	0	0.00968755	0	0	0.0241341	0.00595243
MAPK9	1.62866	2.09205	1.65141	3.16994	4.96288	1.54096	2.57421	5.376	3.13662	6.37531	2.64502	3.56394	3.03471	1.38811	2.22461	2.54219	0.990973	3.07512	2.26355	2.04453	2.12544	5.17708	2.49864	1.07506	3.7879	1.8857	2.48538	2.86928	1.01929	1.70083	1.51182	3.47862	3.77359	1.49449	1.10516	3.56493	3.36566	2.44021	3.13773	1.76185	2.79968	2.20802	1.33795	0.929822	2.15627	1.66968	0.625764	1.96156	0.946951
COL23A1	3.70347	1.14016	22.2123	1.94903	4.00845	0.185563	5.76516	2.80814	0.620922	3.69762	1.36427	0.90868	9.83083	0.806613	0.24854	1.00082	2.09288	0.205004	0.720229	1.18545	0.698632	2.48199	7.28084	0.0266413	0.879001	0.168431	2.2437	0.921378	0.67509	1.18161	8.54677	0.828028	4.42992	1.5752	0.386873	7.63606	4.06455	0.152699	0.178902	0.0283603	2.06106	1.27212	5.91386	3.95721	0.0694322	0.0244836	0.108945	9.35537	0.133106
BCAR1	0.0117878	0.0900453	0.0263542	0.0387434	0.0172545	0.0509995	0	0.0100522	0.0871785	0	0.0048975	0.00247462	0.0179861	0.138681	0.0140623	0.00894799	0.0213427	0.0480129	0.187336	0	0	0.0369356	0.0050569	0.00126242	0.285438	0.010117	0.00888106	0.00400551	0	0.0108138	0.0155408	0.10834	0.00102297	0.00569784	0	0.00925157	0.0331822	0.00769761	0.0105967	0.00167984	0.00459599	0.000955313	0.00864468	0.0171246	0.0039481	0.00116017	0	0.0014051	0.00242588
FHIP1B	3.30689	10.6915	19.2721	11.4566	11.2371	8.79728	4.93015	13.1827	6.38459	7.68438	7.70728	7.76702	8.47226	8.34832	6.31948	10.8309	3.56437	9.1456	7.02208	4.22137	3.72564	8.77862	11.0021	4.29773	9.63352	19.4474	17.5361	8.08766	3.93978	6.85719	12.6988	9.74607	6.89348	2.02959	7.63669	12.9757	7.50345	7.54551	5.89907	5.05503	5.90431	5.6361	7.51588	3.05469	4.5315	3.5951	4.00331	2.95925	3.36907
HERPUD1	11.4043	14.2364	7.14704	30.2066	16.258	18.2579	7.21322	35.5119	12.3058	53.5371	30.318	8.09691	18.9249	11.762	19.6198	4.84342	9.97816	9.6505	31.5159	31.2851	4.10143	18.7853	16.8471	25.8091	13.8273	8.51446	25.8966	16.3949	17.643	25.5666	9.24919	14.5028	11.0054	8.12482	24.1275	15.5441	16.7348	10.7936	64.771	13.09	26.4178	21.6677	18.8726	10.3874	24.3439	28.2643	15.4269	6.69768	11.8742
HOMER3	2.36868	14.8274	16.2017	4.68393	12.6008	5.01585	1.50998	8.15394	0.834882	10.2514	21.588	37.4721	47.3227	0.88654	1.28055	13.1644	8.21202	0.681359	19.0917	15.2841	14.2883	9.57887	4.37385	6.12548	43.4866	17.7503	17.0051	16.6108	1.32275	8.4011	35.8862	3.93172	5.02966	29.194	21.6547	2.61412	2.17959	9.91593	3.11566	5.09826	0.982215	16.1429	7.98246	2.83769	2.83021	2.22679	6.961	10.833	3.28344
RAD51	1.24382	1.48581	4.73169	4.24778	1.93858	0.88126	0.21639	1.16562	6.75772	3.83315	1.2344	1.54639	4.88207	2.73419	3.03579	2.29917	0.920965	1.53871	3.02077	1.32401	0.384013	2.51076	0.769274	0.591191	5.631	3.03784	1.29047	0.796512	0.530876	1.94967	1.87739	3.65518	1.10764	2.9459	0.670548	2.17086	3.25761	0.537277	3.39786	2.92621	4.70218	0.561355	2.78913	0.72606	0.804725	2.01059	1.0471	0.662203	0.155573
POLQ	0.35565	1.6252	0.492356	4.43187	1.64455	0.283567	0.203437	0.534835	5.24523	0.344952	0.523605	0.257752	1.75482	1.52782	2.71993	0.353344	0.434629	0.612818	0.291649	0.46331	0.106571	1.34144	0.69765	0.0682743	1.79254	0.171126	0.728086	0.336975	0.0722318	0.339349	0.110508	3.19063	0.367808	0.30625	0.0777291	1.64517	2.71786	0.373132	1.22048	0.277596	2.08055	0.250673	0.497827	0.35894	0.421773	0.431079	0.0972014	0.593857	0.0607394
PIK3CB	2.0018	8.40628	1.92884	3.61785	11.8876	6.74248	13.6881	3.47013	2.90339	1.98366	2.11729	6.47124	3.79469	3.23018	2.65409	2.14753	1.65425	14.796	4.81342	3.91666	2.37655	8.443	3.15917	1.53585	5.80497	1.56542	2.38599	4.54259	1.6404	1.88326	1.114	6.29162	2.76634	1.38818	1.36736	10.1484	5.84952	3.9609	3.87411	1.54903	1.92493	3.80051	3.54966	1.75218	2.9289	1.63468	0.692865	3.17328	0.929226
CYBA	60.0183	72.4734	473.175	72.011	96.8582	32.5786	47.0433	145.73	52.116	228.765	288.088	42.1026	150.513	45.0564	68.1841	222.064	139.944	37.7639	113.777	96.6462	259.291	90.3917	127.221	277.172	158.976	768.317	133.267	138.136	161.153	202.778	541.077	96.7422	80.7154	91.5896	270.404	47.1324	80.2121	127.576	121.504	279.115	85.0573	326.709	211.253	302.233	71.558	239.52	347.872	65.8753	121.134
THOC3	0.208289	0.863569	3.49831	0.754063	1.28857	0.248595	0.823713	1.22323	3.636	1.28053	1.33236	0.871223	0.739562	1.41638	1.25646	2.16495	1.11192	1.73324	1.40496	0.596354	0.949535	1.0629	0.778904	0.336705	1.49648	2.21866	0.632784	1.37814	0.452976	0.894102	1.57094	3.19807	2.9658	2.21876	0.745913	1.93564	2.98213	1.006	1.99254	2.41044	0.888718	1.50585	3.07422	0.685109	0.442268	0.974718	1.03542	0.6296	0.317039
HEBP2	6.06235	3.94292	6.38344	4.64874	7.66761	5.10232	6.60678	4.35686	2.73852	6.50619	8.58109	5.63053	7.41602	3.18156	3.02093	5.03095	4.97908	4.51259	7.47798	5.76295	5.17147	5.37585	4.03981	5.42506	7.07924	8.36789	4.68778	4.83956	3.49492	6.10835	4.61803	3.02349	4.95152	4.62947	15.1358	4.33163	3.74734	3.00287	6.35728	5.85153	2.56889	9.56467	2.35321	2.52824	4.07087	5.70424	6.83895	2.35237	4.79101
MPHOSPH9	1.36282	2.8119	1.37458	5.07798	6.76496	2.25768	6.29893	4.08549	5.9812	3.38938	0.930205	6.43551	5.32164	6.00322	3.38338	2.90892	1.12545	6.50137	1.27835	2.52025	1.07078	4.99131	3.8803	0.345999	3.10387	0.732603	3.24622	3.36498	0.735264	1.2604	0.58688	4.68184	2.27678	1.18522	1.21373	5.59439	5.95051	2.97838	2.59449	1.19525	5.82232	1.14796	1.92812	0.948959	3.71504	1.20147	0.331834	4.66518	0.434228
PLEKHA5	9.221	1.00052	0.117879	0.736775	2.41466	1.42519	1.5615	1.36201	2.06833	0.825415	0.463882	2.32672	1.16972	4.27133	3.82488	1.33886	1.06254	11.5275	0.412417	1.71917	0.61879	1.46238	2.31723	0.464444	0.588688	0.231859	2.04523	1.66016	0.750425	0.653841	0.236429	0.958392	0.778895	0.851555	0.431615	2.99616	1.0225	2.02573	0.778934	0.551667	4.45744	0.307441	1.13917	1.02259	2.56524	0.761162	0.280925	6.40367	0.547378
PRSS8	0.100235	0.0177721	0.0940266	0.404725	0.0755827	0.174009	0.0192272	0.0699352	0.350434	0.0121023	0.0605742	0.122428	0.10196	0.0993597	0.0923995	0.0869569	0.030797	0.100125	0.177793	0.0272461	0	0.0420768	0.0469093	0	0.049244	0.21898	0.0823834	0.0371563	0.0251783	0.104027	0.0432484	0.230877	0.00632628	0	0.190329	0.123963	0.124908	0.00476036	0.139256	0.166215	0.135007	0.0856638	0.0668256	0.0264755	0.0366238	0.0466356	0.0127702	0.060826	0.0712601
SIKE1	5.35604	5.33145	1.57725	9.70763	12.4348	7.91853	7.83838	9.06617	9.81014	3.15409	2.77467	7.70129	7.17931	6.68867	7.01776	4.30137	3.36434	9.87582	2.25511	3.26965	1.49879	5.84508	4.80062	0.985151	3.69589	1.22987	4.98601	6.19321	2.95025	2.67602	0.788293	5.78106	5.42683	1.82896	2.31818	8.62828	11.2021	6.04783	5.47844	2.14724	5.31529	2.75834	1.91363	2.01026	4.31954	2.62373	0.61557	5.6996	1.07148
RRP12	1.53361	4.98612	7.47781	6.86097	4.1469	14.4324	4.18272	7.50389	6.6477	5.78473	14.2488	3.05735	10.2976	17.037	6.5256	4.93161	12.6145	11.9731	9.89255	5.7046	11.3592	5.4409	10.9915	7.70112	16.4488	9.07619	18.5458	8.4632	2.92832	11.0412	7.93161	18.0692	18.2734	3.34721	12.8895	14.4165	11.3171	13.0844	6.94034	4.09647	39.0316	4.46145	7.44659	5.82592	17.6732	13.922	6.30738	10.3068	17.139
FNIP2	0.836898	1.99495	0.151145	3.36228	3.95328	3.52688	0.850819	1.34208	6.16292	1.16178	1.18466	1.4988	1.4113	1.84464	2.49006	0.0503297	0.113235	1.96523	2.49387	1.15614	0.472117	3.88643	2.2484	1.02054	3.37022	0.594209	2.50616	0.28298	0.24557	0.556621	0.294226	2.16839	0.452478	0.537779	0.0515645	1.29515	1.05751	1.00209	2.88283	0.457351	3.73657	0.64823	0.158113	0.301258	0.825749	0.776545	0.190285	0.0765103	0.163593
MSMO1	1.29272	4.22679	0.905622	9.71352	6.16826	3.77208	10.9107	4.45408	2.18626	4.25858	3.45552	6.56101	0.855697	1.04736	5.92481	1.46368	2.49659	2.14648	4.5049	7.74832	5.36437	9.28932	1.34156	1.52288	8.31763	1.22189	8.2458	2.40735	2.0336	2.1819	0.145366	1.91723	3.45464	3.60211	5.67128	2.93432	3.02935	3.79376	6.05399	0.774808	6.16685	2.23396	3.01602	0.58391	7.42842	1.73258	0.472893	0.711539	1.34191
TTC17	3.14504	3.17188	2.7793	9.42695	6.63222	5.36049	6.86487	9.60226	5.09386	7.33197	2.3222	7.93798	4.8897	6.60401	5.29216	5.70146	2.42517	8.7056	1.87149	3.83633	2.46593	5.86379	4.48465	0.997217	3.30517	1.34477	3.37958	7.38173	1.20782	4.18104	2.34132	4.0382	5.89896	3.30683	1.29784	8.39969	7.32655	5.77967	3.01278	2.77976	7.08883	3.40594	2.00754	1.84978	5.7766	2.37049	0.751687	9.46187	1.18236
ALX4	0.0189342	0.00923204	0.0146532	0.0185013	0.0138575	0.00564952	0	0.00807315	0	0	0	0.0337863	0	0.00814963	0.0197642	0.0184792	0.00914178	0.0197286	0.0119172	0.00884594	0	0.00624503	0.00203066	0	0.0118065	0	0.00407577	0.0107231	0.0112109	0	0.00998498	0.0305713	0	0	0.00214935	0.0033023	0.0162214	0	0.00212762	0.0134912	0.0369115	0	0.00462851	0.00982373	0.0126833	0.0204987	0.0497529	0.0609376	0
FSTL4	0	0.0814101	0.00138941	0.093296	0.00197094	0.00723174	0.017047	0.00861178	0.132942	0.0125183	0.00503488	0.0203523	0.00410903	0.0162276	0.0409609	0.00350438	0.00195034	0.0091832	0.0483066	0.00301956	0.00180072	0.00399701	0.00346583	0	0.00503769	0.00462259	0.0104345	0	0	0.00494095	0.00213023	0.0180614	0	0	0	0.0112724	0.013843	0.00211028	0.0127096	0	0.0818984	0.0065474	0	0.00335333	0.00180393	0.00318057	0	0.00192602	0
FOXN3	10.1945	6.51616	13.6805	6.73685	14.4033	6.36712	6.30268	24.6968	20.7346	15.9481	21.7909	10.934	5.82219	11.6787	8.31691	13.4478	14.2446	28.7515	17.6085	15.4571	11.8485	12.2015	21.9653	11.7764	8.72629	9.956	26.6788	15.7046	10.8648	11.921	17.4695	9.36372	24.1949	6.84197	18.8039	14.2953	12.4314	18.5602	17.0658	13.4689	21.289	15.2831	13.0018	9.56439	8.39641	13.5591	11.6266	20.1439	4.82265
METTL24	0.0882686	0	0.0218595	0.0903278	0.0172271	0.0168559	0	0.00602174	0.00522242	0	0	0.00296483	0.00718304	0	0.0210601	0.00306302	0	0.0321065	0.151113	0.0079178	0	0.0395943	0	0	0.00293548	0	0.00304011	0.00959798	0.0195117	0	0	0	0.0220612	0.00455105	0.00641279	0.0566531	0.013828	0.014756	0	0	0.0275322	0	0.169167	0	0.0126139	0	0	0.033669	0
AKR7A2	4.05341	7.01392	119.575	5.81521	14.9445	3.26458	4.6301	38.5746	16.1157	54.7452	42.9122	11.5995	19.3603	15.7325	7.63504	26.0693	18.1874	18.753	8.11399	8.78802	23.1776	15.1183	39.0922	17.2073	37.9508	159.325	31.654	12.8138	11.1579	15.2715	102.33	14.2249	22.4335	26.6049	57.2775	10.7531	19.6498	12.8406	12.4178	32.3389	13.4749	41.9291	52.3892	17.3367	10.4117	25.5021	22.6795	16.0425	6.49776
MRTO4	1.07121	3.682	13.1292	5.54356	4.49179	1.95572	2.27521	5.94217	12.8678	8.70058	3.7984	6.95567	7.26073	4.58329	3.54903	12.5456	3.19025	5.92736	2.43653	3.27431	7.11085	6.38066	6.33804	2.98048	5.40098	10.2356	5.31952	5.72786	3.62973	4.29835	7.52274	8.53067	7.01726	9.91827	2.00821	6.08211	7.81956	3.7012	4.74333	8.89323	5.54946	4.28394	8.55582	3.24004	4.35748	5.51991	4.60771	3.31735	1.71995
NNAT	0.122389	0.623271	6.84063	1.47132	0.975353	1.09554	0.430407	1.02628	1.50103	0	0.364417	1.37029	2.0023	1.15892	0.64485	0.645901	0.325003	4.2044	0.333802	0.23634	0.0909305	0.403671	0.936319	0.297096	0.288304	0.0544659	1.07138	0.683886	0.233501	0.765136	0.398008	0.445887	0.651431	0.289219	0.0926211	1.61516	2.44658	0.245092	0.669298	0.488351	1.47927	0.145473	0.458745	0.330197	0.528337	0.353337	0	1.6242	0.025187
USE1	5.20771	3.82783	19.7801	4.54085	5.20156	4.63162	7.96093	6.91812	4.36275	7.03005	8.71482	9.00353	8.6096	7.53883	5.33454	14.2597	9.69676	5.84765	6.07817	8.18573	12.1443	7.93354	7.10406	11.8614	5.39592	15.6281	6.61563	8.94768	7.13533	7.97936	19.4299	4.2492	9.06582	18.0249	10.9118	6.9861	7.905	8.01604	4.67647	12.3635	3.98263	11.4702	13.172	10.3588	7.0715	10.1983	11.5177	11.5325	5.25533
MCF2L2	0.0207692	0.0270047	0.0071437	0.160049	0.0646022	0.0619705	0.0575188	0.0132834	0.0278403	0.0103441	0.0156401	0.0741214	0.0198063	0.0730056	0.108398	0.0129504	0.0350972	0.101317	0.0212422	0.0344466	0.00925851	0.0308262	0.025059	0.00667284	0.0248223	0.00247576	0.01453	0.0546948	0.00717349	0.00423401	0.00410726	0.0380483	0.0238818	0.0150587	0.00176825	0.041657	0.0362226	0.116638	0.0221713	0.0244179	0.0708555	0.00589116	0.0101542	0.0193965	0.0208688	0.00715444	0.0209203	0.0328028	0.0122884
NRIP2	0.534667	0.88934	0.78531	2.59125	3.21509	0.747357	1.44324	1.60196	1.48906	0.238835	1.45291	3.31672	0.803556	1.02833	1.34462	1.83864	0.581412	3.15735	0.685164	1.00457	0.695706	1.41396	2.54992	0.536491	1.28151	0.738624	2.1318	1.51455	0.965885	0.911255	0.513112	1.6416	0.464832	1.21692	0.16185	2.46316	3.50887	1.18269	0.484971	0.966488	2.59921	0.952493	1.24813	0.611788	1.03251	1.01263	0.303768	1.86028	0.226011
LAMA3	0.0243248	0.00364936	0.0637152	0.0126323	0.022824	0.0346148	0.0394817	0.0526557	0.00968678	0.0231944	0.00544182	0.0267109	0.00380669	0.0161074	0.280139	0.581129	0.0234889	1.34561	0.00706615	0.0146863	0.0525493	0.00123431	0.0417407	0.0104202	0.0194459	0.0199849	0.0153057	0.0779931	0.00443158	0.0122064	0.0108542	0.00650709	0.896347	0.00482371	0	0.207555	0.0091603	0.0576727	0.0100924	0.0565295	0.186763	0.00303283	0.0695254	0.0015533	0.0718618	0.0287288	0.115379	0.294411	0.0408176
AP5M1	1.70538	1.63393	0.585142	3.13264	3.86985	2.02917	3.15611	1.8831	2.15981	0.954105	0.590013	2.33078	1.44137	2.18326	1.65189	0.817409	0.568027	2.54833	0.588449	1.37051	0.526308	2.54799	1.67669	0.473652	1.17203	0.316918	1.31958	1.80379	0.919747	0.522973	0.214127	1.92826	0.902797	0.764938	0.367796	2.58938	1.83592	1.86231	1.26725	0.364392	2.25373	0.665557	0.750289	0.535856	1.76028	0.824673	0.20427	0.785321	0.655637
ANAPC4	1.12894	1.90824	1.81	2.95418	5.32704	1.81898	2.53578	4.50921	2.44416	1.71864	1.03794	8.6787	3.29508	1.56956	2.1961	2.5385	0.991678	3.62756	0.504262	1.57209	1.18347	3.03169	3.2511	0.404051	2.53272	0.57927	1.84848	2.67127	0.425502	1.35117	0.664484	3.44294	2.16802	1.34251	0.625058	3.97605	3.53893	3.3008	1.19492	1.25383	2.4706	1.06839	1.4849	0.879732	3.55347	1.20143	0.216903	3.06296	0.722471
KCNQ1	0.00306664	1.6667	6.65148	0.666862	4.41099	0.936972	0.440008	5.50478	1.40161	10.2175	15.2433	1.86438	6.05791	1.47481	0.93288	0.119718	0.174714	1.67317	4.2656	1.19889	0.497604	4.78017	2.93898	5.30202	10.7262	4.49425	8.49446	1.01426	0.164628	4.48617	7.55553	5.1068	0.498194	0.221358	5.16324	2.94381	1.63041	0.426143	10.5529	2.12214	0.521307	7.67651	0.0749646	0.878275	0.742258	1.92441	1.15607	0.798342	0.881014
TRAPPC3	3.78159	3.15802	10.1201	7.40391	7.07664	3.20613	4.43293	6.37418	5.6105	8.43538	4.19609	5.43122	6.67696	5.43878	3.02584	9.86524	3.21745	5.93802	4.73122	3.11979	4.53989	6.20848	6.44294	5.42948	4.58185	6.65537	4.25211	5.5613	5.7797	4.23689	7.68506	4.22707	4.68783	5.70163	1.13077	5.14497	4.82769	3.5897	3.22328	6.69462	6.43707	4.34787	8.25588	3.57311	3.33633	4.21207	5.20266	4.26209	1.80638
THRAP3	10.9729	17.1759	10.0888	19.1568	26.1737	19.2381	12.7289	7.15564	25.4328	11.3149	11.0363	11.4736	6.82089	10.9299	11.4937	12.3718	7.21544	15.233	16.0285	13.1374	9.34257	20.2487	15.5176	9.33711	19.769	12.0299	15.1772	7.16896	11.3673	6.2032	7.43574	15.8332	10.4231	8.84308	11.0236	21.685	9.08757	9.28035	15.2621	9.32735	31.9641	11.9754	21.0965	4.86558	13.6015	11.0816	5.91199	10.8826	2.82728
PHPT1	8.28239	10.2661	83.3056	6.47741	13.3008	2.73972	6.03237	25.5482	18.5315	30.1004	53.5692	15.0819	34.9486	25.6334	11.8466	37.1807	32.0885	16.108	20.5236	16.9518	34.6347	19.0974	19.3634	28.3912	28.397	97.602	28.8082	21.3948	24.0834	25.3421	60.0219	16.9852	23.0005	61.1826	32.6213	16.9061	22.0889	18.2912	13.8327	40.0029	19.8016	70.227	70.3715	43.5775	9.35001	34.3476	31.3923	13.3986	17.0344
ENTPD2	0	0.0133515	0.0423832	0.0948651	0.0200409	0.0122556	0.12278	0.0262698	0.0531599	0.004546	0.0938585	0.0258682	0.0261133	0.0412513	0.110249	0	0.034705	0.0116721	0.0452412	0.00767586	0.0640854	0.0237081	0.0176206	0	0.012806	0.0117508	0.0221041	0.0279141	0	0	0	0.0357101	0.178226	0.0926517	0.08859	0.00358187	0.0150812	0.0536442	0	0	0.0880801	0.00332876	0	0.00852432	0	0	0.0791485	0.122401	0
LY75	0.486454	0.750595	1.09287	2.23609	2.99241	0.681638	1.07408	4.98056	0.829962	4.96141	0.685631	1.84594	1.82742	0.356916	1.06698	4.40176	1.15205	1.2902	0.284858	1.2704	2.95632	4.63974	3.02462	0.571086	4.66515	0.718743	2.67087	4.00201	0.226047	1.31932	1.13978	2.19798	5.11824	0.855219	0.213893	2.48834	0.954097	4.16096	0.921651	1.74097	1.76941	2.34045	0.45007	1.5974	2.24388	2.60113	0.798227	1.80855	0.647547
ARID4B	9.1759	10.9599	1.493	20.3627	9.1405	12.5104	12.2481	9.79251	10.3639	2.91013	3.19287	9.4115	8.2082	16.9191	16.3977	2.06655	3.87237	15.0968	2.46082	6.05568	3.0711	9.99348	7.23529	0.973252	5.06015	1.1608	17.6356	9.06885	2.35991	1.85263	0.513845	6.13854	7.27128	1.69776	4.18204	13.9293	14.2902	12.1694	5.49437	1.09829	21.4638	2.11345	3.31433	2.99975	9.58503	2.49437	0.449459	25.5604	2.27731
OPN3	0.247505	0.492184	7.75941	1.86234	3.11139	1.37273	0.542724	3.56322	1.76047	6.95465	3.60211	0.712139	0.921904	1.06113	1.67604	2.52925	0.836498	2.64784	0.394029	0.628497	1.30777	1.57986	1.474	0.695405	1.77029	6.33662	3.02743	1.28297	0.204016	1.03584	4.03083	1.53701	0.614047	0.896093	2.11546	0.726223	1.06913	0.380292	1.65235	2.29054	1.82783	3.86536	1.56952	0.622431	0.763952	0.931398	0.576398	0.531044	0.260669
SDCCAG8	0.843178	1.16919	3.68521	1.54597	3.13957	1.55055	2.00668	4.10562	1.91597	5.48534	1.73782	8.12633	4.89739	2.55542	1.66227	6.61648	2.73287	3.43603	1.62255	2.85246	6.66349	4.82606	3.60843	0.905728	3.49452	2.74406	3.38219	12.5823	1.6571	2.84579	1.74099	2.91832	5.90335	3.30319	1.46666	3.49385	3.4594	8.63138	1.98998	3.69985	2.68561	2.86049	3.43486	3.15719	6.34319	2.90628	2.50253	8.14739	1.58529
PTPRN	0.00658947	0.0299873	0.032864	0.0351208	0.0176831	0.526926	0.0463467	0.00983363	0.018275	0.00875166	0.157419	0.00829995	0.0100543	0.153156	0.628874	0.00285827	0.00159076	0.0599207	0.15138	0	0	0.0173871	0.00282684	0	0.00547852	0.0188516	0	0.0044782	0.0039016	0.0201499	0.0138999	0.0180051	0.0011437	0	0.00598412	0.0379257	0.0177426	0.0103272	0.0533126	0.00187808	0.0128459	0.0042722	0.00483243	0	0.00441403	0.0142679	0	0.00471276	0.00135608
HHAT	0.0203981	0.106089	0.503751	0.0420378	0.575259	0.0681667	0.134861	0.641862	0.244388	0.514735	0.284754	2.73545	0.319538	0.222419	0.209272	0.52026	0.297427	1.31542	0.118114	0.222617	0.127303	0.349849	0.495286	0.131072	0.351053	0.163398	0.679709	0.463933	0.489547	0.206254	0.385099	0.279693	0.443256	0.565292	0.16857	0.903634	1.14839	0.468872	0.192538	0.38603	0.982998	0.345169	0.528554	0.409783	0.486434	0.300337	0	0.844196	0.0621279
KIF1B	0.606953	1.98963	0.286143	3.25052	1.68256	1.41276	0.605302	1.47872	1.18417	1.04073	3.68596	0.677025	1.93974	1.5614	3.52487	0.878237	1.24217	1.27971	0.633841	1.07726	0.59969	0.645389	0.881531	0.465036	2.11515	0.52582	0.937968	0.284567	0.501218	1.27735	0.439509	2.34627	2.08595	0.526431	1.75779	1.76272	0.297138	1.88749	2.02708	0.76425	2.26168	0.574115	0.63925	0.967599	1.3539	0.387546	0.350184	6.42065	0.515168
FOXC1	0.0442402	27.2789	0.255172	0.885132	30.8375	0.345237	1.06752	0.130591	0.352353	0.0964213	0.200772	72.5728	110.168	0.925724	0.324779	0.020666	0.134732	0.268197	2.80161	0.557102	0.00303406	0.563463	0.0175189	0.227419	79.8811	0	0.0205114	1.53258	0.0537323	0.271952	0.00358925	1.05497	1.34906	100.521	0.166885	19.1354	0.666404	0.0462231	0.107073	1.10571	0.00530736	16.2851	5.32745	0.186452	0.185408	1.78454	0.247997	0.116826	0.0560273
TBC1D22A	0.379986	1.63474	6.94718	1.48066	3.10828	1.33315	1.30223	5.73043	3.24592	5.31089	3.77624	3.93605	4.55271	3.98381	2.64682	6.37616	2.305	5.28741	2.3531	3.70209	4.70881	4.31841	4.24048	3.55708	5.33675	6.87956	3.04785	5.67316	2.29317	5.33617	9.32804	4.295	6.94577	4.23063	1.46832	4.78411	3.33347	3.15216	2.60892	6.25091	4.04887	4.68083	7.01713	3.4656	4.65571	4.89344	7.98782	4.65222	1.95026
SYNE2	0.0561299	0.291382	0.036019	1.66787	0.0564085	0.200474	0.166753	0.77013	0.257124	0.103477	0.0497732	0.146324	0.0396263	0.278373	0.811519	0.0301614	0.0659311	0.827198	0.0606377	0.0316248	0.0354783	0.119921	0.142679	0.0132785	0.124677	0.0150195	0.125153	0.686247	0.0119048	0.0245931	0.0565496	0.0407876	0.112835	0.204092	0.00874918	1.06633	0.184149	0.137861	0.193925	0.0453666	0.601664	0.0247134	0.131067	0.0226023	0.064723	0.0399073	0.0751396	0.231277	0.00344814
PLEKHH1	0.15272	0.0211592	0.273839	0.0800629	0.0207664	0.0388449	0.0140872	0.122761	0.0398089	0.0210591	0.0468079	0.0346884	0.025467	0.0646559	0.0462936	0.0162896	0.0241757	0.367107	0.0709095	0.0215219	0.0100445	0.0132122	0.0590717	0.0193049	0.0145706	0.123195	0.0894617	0.011343	0.0177885	0.0234777	0.0739357	0.116917	0.0147743	0.00806772	0.0136417	0.0218326	0.0478007	0.0130791	0.0416366	0.0271152	0.101518	0.0211014	0.0367208	0.0207833	0.00447218	0.0118275	0	0.0728166	0.00103046
ATP9A	0.550711	0.493375	0.017325	2.1131	0.157288	0.0961867	0.238544	0.147473	0.0682948	0.0267591	0.0404593	0.176236	0.0922263	0.776629	1.43813	0.546216	0.226982	0.470757	0.0972216	0.0502026	0.100294	0.0841745	0.0374544	0.00143849	0.139593	0.0012809	0.0216852	0.0669414	0.0198826	0.00410736	0.0141667	0.310295	0.607307	0.595151	0.0365941	1.09753	1.67516	0.470139	0.375825	0.0555099	1.24641	0.0359224	0.284021	0.0111504	0.0209943	0.0766752	0.0494127	1.97253	0.00967482
SPO11	0	0.00966756	0.0153444	0.0105677	0	0	0	0.0190215	0	0	0	0.00624355	0.00756327	0	0	0	0	0	0	0	0	0	0.00637938	0	0	0	0	0	0	0	0	0.00738772	0	0	0	0	0	0	0	0	0.0115958	0	0	0	0	0	0	0	0.0367235
CBLN4	0.00429757	0.00558782	0	0	0	0	0	0	0	0	0	0	0	0.00493267	0	0	0	0	0	0.00642494	0	0	0.00368726	0	0.00357302	0	0	0	0	0	0	0.00854015	0	0.00553946	0	0	0.00841563	0	0	0	0.00670236	0.00278628	0	0.00356756	0	0.0338376	0	0	0
CHRDL2	0.0304694	0.0565959	0.341352	0	0.00849517	0	0.036738	0.0334067	0.0064383	0.00385403	0.137442	0	0.0265662	0.0499603	0.186936	0.0302092	0.0462351	0.227594	0.0109585	0.00325374	0	0.00574266	0.0112039	0	0.104949	0.471543	0.0637144	0.019721	0.0206181	0	0.0183635	0.0129748	0.00302195	0	0.0474348	0.0364398	0.0170475	0.0227393	0.0547811	0	0.0135769	0.0253986	0	0	0	0	0	0.145277	0
FAM168A	4.48896	3.91048	4.74195	4.29412	9.35129	4.62534	7.41455	3.58032	4.14603	2.41033	3.19312	6.97611	3.30055	4.2134	4.76671	6.63313	2.49262	8.84667	3.19311	3.54824	5.47311	4.55399	2.04517	3.95491	3.23919	5.37425	3.16672	3.73746	3.65783	2.992	3.80284	3.82672	3.46728	4.89786	3.21195	5.78254	3.86179	3.60202	2.65265	4.28494	7.80761	4.1895	4.92205	2.64076	3.45826	4.48709	3.36464	6.93885	1.64814
RELT	10.6298	17.4132	8.7908	24.1738	19.2835	16.6794	17.1594	13.5092	12.2263	3.21034	30.0736	4.73713	11.7577	10.6542	36.0145	3.46667	3.42503	5.54494	17.1065	7.23022	2.88688	14.7466	17.9378	7.29775	10.5954	8.48887	29.8877	6.22746	3.1651	6.90828	7.87701	11.0538	2.51267	2.79848	21.9348	16.4072	21.7101	13.615	9.92988	3.11454	25.3555	6.99255	4.11515	5.20685	6.89351	3.58449	3.24833	15.7898	4.21281
GALC	2.57568	3.51119	2.95953	5.38537	7.38912	3.17736	1.50589	10.0521	5.67	7.21049	5.42083	0.349773	1.53107	5.55927	4.10969	3.20333	3.27607	7.92771	1.20318	0.728022	3.32974	4.32598	3.08868	1.08958	4.82325	2.41785	5.82163	5.4537	3.10253	3.22267	1.98862	9.671	4.45929	0.479843	2.47795	3.77768	4.40149	5.95412	5.80663	2.21377	2.21246	1.73775	1.80626	6.83879	1.81881	3.57436	1.35925	5.80459	1.42951
NOP58	30.7689	16.6604	12.2606	39.2448	25.0238	23.5892	25.9391	49.7901	50.9489	18.4714	15.2742	38.4082	53.3784	50.6692	29.6432	19.4342	16.211	41.0574	14.269	18.9057	16.4549	26.0948	34.6153	5.05096	20.2462	5.27776	90.9616	40.3092	11.2139	14.1318	5.30969	35.714	45.3156	22.2796	10.0385	46.108	51.0306	43.918	20.1903	10.1666	43.77	9.6039	15.4479	11.1318	37.598	17.6906	3.5392	46.6014	9.95139
SZRD1	17.1533	11.5585	24.6026	22.8969	20.9199	21.2333	21.8454	18.9664	21.6301	11.5636	32.1668	17.4066	15.4423	20.1081	15.7232	19.399	21.0242	25.0699	30.0985	18.1084	19.1795	14.8431	16.6474	30.2275	12.0583	22.474	28.5818	22.3266	38.202	18.81	25.8033	10.8322	19.7018	18.9084	44.4429	14.9639	22.5603	24.6925	17.9972	17.4146	34.446	21.1359	29.1767	11.8619	15.9484	17.413	19.7407	38.8175	6.61422
KCNH2	0.255781	4.99839	0.957401	0.682973	3.3017	0.28283	0.0873056	0.843609	70.9403	0.214817	1.16584	0.09002	3.14708	2.70483	4.48055	0.0603692	0.811803	3.96633	6.90829	0.227752	0.0150912	3.04578	0.0758417	0.101515	0.220476	0.446229	0.220238	0.501037	0.194506	0.467758	0.386807	34.5974	0.473977	0.598786	0.748091	11.5502	24.5633	0.0825318	17.6949	0.443837	0.838882	0.0499937	0.746638	0.195159	0.119265	0.222125	0	0.780159	0.102181
CUL1	2.90548	5.25918	0.862364	14.5879	7.31115	8.75887	1.95171	6.62567	13.8319	7.81308	4.42708	7.13842	6.07701	5.23459	5.30819	10.493	3.77972	8.56693	2.88483	5.76644	3.82739	5.54956	2.99143	4.38842	6.23992	0.308828	2.36118	11.2055	4.30918	6.54069	0.647314	8.54389	6.22596	3.55994	0.36762	9.55179	7.35491	3.0664	9.04182	7.30957	21.0476	3.97912	6.25339	2.4282	7.69759	6.8219	2.28753	15.4907	1.96982
FAM114A2	0.754299	0.797037	0.661836	1.66718	2.66446	0.545612	1.11953	0.971054	1.43843	1.48109	0.410946	4.59433	1.50497	1.11143	0.751109	1.11947	0.357166	2.07696	0.986129	0.198822	0.414988	1.35566	0.547338	0.0320456	1.39419	0.681668	0.368576	0.849192	0.188654	0.355834	0.466817	2.3434	0.675155	0.741928	0.103789	2.54125	1.92876	0.631789	1.11519	0.495116	0.515275	0.456708	0.390115	0.286348	0.580905	0.474474	0.151429	0.533032	0.251449
CYFIP2	10.6933	3.57751	2.84135	16.2627	7.18425	3.19757	17.1781	11.7591	21.1795	5.39482	4.55864	8.41995	6.38958	9.41342	7.59207	10.1953	5.98332	21.7003	3.40825	3.0769	2.7731	1.78179	0.718957	2.77658	1.2259	2.06657	4.66706	13.5235	10.3155	1.03917	1.02678	4.08088	7.58439	4.06747	2.78713	9.51648	17.1222	7.99702	11.5268	5.7201	17.9557	1.91781	1.44304	5.23054	2.53126	7.0258	4.02603	3.45116	1.44654
TAB2	20.4417	30.0399	4.66373	48.4339	28.7299	41.0909	25.5611	15.7161	37.4858	6.84783	17.5887	22.7775	11.5318	42.8452	25.8495	9.6363	10.0851	43.3404	21.3755	16.5978	9.00126	22.5194	18.5265	9.19114	15.0048	4.23443	26.1897	30.0356	10.1208	9.22381	3.73212	16.5971	19.2068	3.54622	4.8618	23.4934	22.4507	25.4472	34.4313	8.13087	53.8155	9.79552	7.59147	5.38854	30.7561	10.2561	4.48428	29.5659	6.88273
GINM1	38.8021	18.9634	4.73675	33.08	27.9824	31.4201	32.3377	20.2047	17.242	19.0743	12.3393	17.589	17.7771	19.5473	19.3967	9.7155	16.3813	17.4157	11.8148	15.8422	11.6174	26.3153	14.3535	14.7459	9.57641	5.17037	13.2582	13.7179	18.8191	7.9237	3.81862	8.55955	32.5472	4.99296	4.89638	28.2381	25.6935	35.2541	15.6508	9.27856	25.4798	10.6119	5.84932	5.53103	20.4514	13.4472	7.69112	15.6485	8.84196
EIF2AK2	37.6889	7.94803	2.45443	13.8176	16.5445	8.1532	8.65065	6.93671	10.0217	2.85681	2.45958	7.57837	7.77221	8.61055	9.89448	5.53744	4.37161	16.5808	8.38587	4.09105	3.72527	8.7882	7.22372	1.89516	5.0669	1.29212	12.645	4.58969	3.72821	2.96353	0.949526	5.95166	10.2801	2.44119	0.794151	13.4062	13.9028	7.26582	6.67762	4.02563	34.7909	4.26894	3.46356	1.84136	5.85894	4.24729	0.915701	11.2097	1.0626
USP36	38.1586	5.31248	4.34075	12.3812	12.6776	12.0445	7.90945	11.0138	7.73274	4.27152	10.0163	5.7481	5.17509	7.60678	28.7217	7.31366	19.2709	9.15994	4.84131	11.3575	5.47193	7.15576	6.72884	7.58244	4.50213	6.21627	14.3353	11.6899	17.1312	8.71091	3.879	5.03754	6.49556	5.94132	13.1367	24.7049	13.0094	22.5334	5.46999	4.69136	17.472	5.78055	9.67756	4.38964	7.46956	13.6142	4.15818	23.2838	3.59569
KMT2C	2.18791	4.43888	1.02997	9.48071	6.62068	9.82592	7.34582	2.60734	4.70409	0.650016	2.64815	3.47467	1.82555	3.6255	4.95208	1.76752	1.0312	3.66093	2.64086	5.39537	1.59959	4.50554	3.55614	0.664257	2.51542	0.916126	2.75413	1.81577	0.990368	1.24475	0.894673	2.49342	0.85364	0.460689	0.792275	5.01075	6.33929	1.14657	3.61397	1.27629	6.86088	1.87717	1.10833	1.01248	3.09841	1.82597	0.444236	6.56894	0.489026
MCOLN3	0.00204628	0.0239456	0.0211148	0.0232668	0.00199683	0	0.00575695	0.00872489	0.00605341	0	0.00170034	0.00515489	0.0104075	0.0164407	0.0146467	0	0	2.0732	0.00515169	0	0	0.00539935	0.0122897	0	0.0612462	0.0031222	0.0352385	0.0148336	0	0.00166861	0	0.0121991	0.00710322	0.0685776	0.00371659	0.00713778	0.00200354	0.00427599	0	0	0.00319131	0.00265336	0.0140061	0	0.00182763	0	0	0.00585396	0.00336891
CCDC85A	0	0	0.00226648	0.00234139	0	0	0	0	0.00487333	0	0	0.102366	0.00335144	0	0	0	0.0159076	0.137318	0	0	0	0	0.00565367	0	0.010957	0.0175948	0.00283689	0.00298547	0	0	0.00694993	0	0.00457479	0.0721961	0	0	0.00322592	0.00344241	0	0	0.00513836	0.0021361	0	0	0.00588537	0	0	0.00628368	0
PUM2	13.4495	12.4903	3.78378	23.5677	26.862	24.2696	27.513	12.7596	21.8196	3.29613	5.8311	17.2453	8.89512	14.8053	15.2905	10.2134	4.716	20.2687	8.37573	10.5654	4.9282	19.0451	12.9863	4.11928	9.17359	2.10851	7.44906	13.7856	4.2318	4.34566	2.00624	13.5722	7.87233	4.23437	2.94972	20.6952	16.825	13.9588	15.5961	4.47686	22.4375	3.8057	4.0889	2.61564	13.7148	4.53756	1.10937	19.9327	2.07818
MRPL43	4.12546	2.82732	25.2522	4.36126	5.06455	2.3511	2.5952	6.14441	5.38204	7.81536	7.44152	5.61147	6.75134	3.8394	3.56118	14.0003	5.32988	6.34715	5.00236	4.64413	10.5513	4.72306	4.39442	9.11705	4.68977	19.8867	3.82944	5.82873	9.91124	9.44655	15.8303	3.7603	7.21687	14.903	2.71439	4.90514	7.59269	5.09011	2.86062	15.3708	3.69257	12.6243	10.8275	8.07585	3.89442	9.18398	11.0852	4.69264	4.21303
ITIH4	0.462582	0.155094	0.138093	0.328732	0.156146	0.0729181	0.11459	0.253057	0.193647	0.0180318	0.0942815	0.373781	0.183483	0.143588	0.156181	0.189294	0.120802	0.661392	0.14649	0.102213	0.077815	0.182319	0.174731	0.0149555	0.413619	0.0776832	0.227959	0.0975407	0.0620136	0.0972674	0.116602	0.332432	0.0363568	0.502506	0.0977561	0.322714	0.438678	0.2219	0.0418455	0.099503	0.549012	0.0509281	0.0284476	0.0531329	0.11693	0.0526862	0.0407719	0.377307	0.0287388
ITIH1	0	0	0.0184802	0.0403032	0	0.00712504	0.00839772	0.0381812	0.00662262	0.108359	0.0570468	0.010026	0.0060726	0.0274083	0.0249261	0.015537	0.0489999	0.0180954	0	0.0178501	0.0612084	0.0177212	0.0896358	0.0230162	0.0248168	0.211779	0.164489	0.0189332	0.0353473	0.0170382	0.0975944	0.068214	0.00621692	0.0461699	0.0216857	0.00624717	0.0204581	0.0187123	0	0.0340296	0.0558623	0.00387048	0.0175121	0.0198231	0.0213278	0.0282027	0	0.0569281	0
HPF1	0.934138	1.7971	3.60645	1.98475	3.3579	0.967004	0.898376	2.90188	5.67488	7.54521	1.44154	4.65045	6.36063	4.75919	1.77392	3.20849	0.975673	3.17821	1.37987	2.63635	1.15578	3.94877	3.12413	0.718664	6.26865	3.28693	1.60866	2.24569	0.323582	2.86038	2.00064	7.15063	2.79928	2.94877	0.424162	3.46459	3.15453	1.1254	5.45835	3.31442	1.79877	3.31246	2.15303	0.989109	3.01378	3.0396	1.52286	1.44526	1.68701
ZFR	15.7225	20.5079	19.1733	46.246	35.0707	32.1685	38.1425	47.7218	37.3485	25.0079	28.7007	21.3469	12.9509	27.3149	23.9647	12.8061	11.7105	23.7725	15.0465	22.9877	13.0038	28.2884	49.2356	6.51567	15.1439	14.31	81.2745	20.1547	9.95485	10.6464	3.68643	16.1192	19.9478	5.46257	27.8801	23.3226	21.7545	22.8191	19.1132	6.96301	40.9485	14.8672	12.2613	8.2758	22.4119	10.1696	2.86436	21.5139	5.47263
ZNF280C	1.01703	1.82016	0.784062	4.32609	3.2768	2.58113	3.8356	2.56196	2.41425	1.14115	0.842662	4.56949	1.99772	3.49527	2.56599	1.88376	1.00748	4.241	0.507678	1.73238	0.979697	3.00357	4.19248	0.500774	1.69113	0.624279	2.66485	2.672	1.2182	1.39174	0.631884	1.49255	2.69649	0.945523	0.291942	3.90234	4.20062	2.28401	0.911633	1.07617	5.24151	1.15202	2.92908	0.516752	3.09311	1.48189	0.2826	1.92573	0.685636
NPFFR2	0	0	0.00373122	0.00770905	0	0	0	0.00462534	0	0.009605	0.00450701	0	0.00551734	0	0	0	0.0209504	0	0.00682769	0	0	0.00357796	0	0	0	0.0082759	0	0	0.00428203	0	0	0.0107786	0	0.0139828	0	0.00378397	0.0053107	0	0.0048759	0.0123672	0.00845908	0	0	0	0	0	0	0	0.00446492
PHF21B	0.0361033	0	0.00155224	0.0144318	0.00440385	0	0.00317413	0.00577263	0.00834396	0.00399582	0.00187498	0.00757916	0.00459059	0.0103597	0	0	0	0.00683963	0	0.00168672	0	0.00446545	0.00387202	0	0.00562809	0	0.0019429	0	0.00178139	0.00184	0.00713967	0	0.00313313	0	0	0	0	0.00235759	0.00811379	0	0.0035191	0	0.00661915	0	0	0	0.00948675	0	0
TRAF1	1.80485	3.81144	0.968678	6.25163	0.986999	2.03483	5.738	5.43333	0.418805	1.45058	1.48462	2.80227	1.52171	1.60234	4.83364	0.929997	1.12582	4.18796	4.69635	1.15673	1.10965	0.958855	4.58065	0.926235	1.80017	1.86207	2.19809	2.98	0.626365	1.73597	2.58069	1.41418	0.765273	0.932904	1.58129	6.97591	1.42321	2.39831	0.980018	1.65369	2.00247	0.75785	0.598136	1.44548	2.54782	1.18026	0.602632	4.27963	1.54056
RC3H2	5.0957	5.14712	0.524961	11.85	10.9781	9.78787	9.14188	4.39538	6.59482	1.65029	3.95954	5.14912	2.70081	5.58907	4.92943	2.79457	3.86674	8.66714	3.77607	4.45313	1.73907	6.8272	5.50754	3.01597	3.08461	0.787875	4.04038	6.10446	4.73359	2.21383	0.504434	2.62997	4.84637	1.18763	0.937865	6.91116	6.25983	5.54945	4.49227	1.47272	8.36392	2.85153	4.12181	1.7409	4.48421	2.46343	1.28302	3.6788	1.31138
IL17RB	0.0623402	0.0926358	0.183791	0.499976	0.434526	0.313557	0.162859	0.262008	0.102089	0.272043	0.0925018	0.306611	0.262712	0.178882	0.132802	0.536956	0.533181	2.61509	0.0728683	0.109843	0.1588	0.0998702	0.141359	0.0343353	0.248043	0.112104	0.207041	0.447873	0.0210922	0	0.0422681	0.190248	0.145298	1.15367	0.0444819	0.217454	0.183115	0.376849	0.168123	0.0812238	0.256949	0.0317566	0.0566027	0.0702332	0.198854	0.154266	0	2.9299	0.00366551
TRAF3IP2	6.4716	5.17233	0.863603	8.50535	7.42263	6.36121	8.8419	2.59488	4.91734	1.46073	4.86953	3.05843	3.63483	2.60513	5.39682	8.81435	5.01034	2.29936	6.87178	5.33318	5.82662	6.02071	1.8011	6.06394	2.70171	4.23825	1.50799	5.29301	3.66935	2.69196	0.563049	1.4989	12.0777	4.03768	1.41532	4.05229	4.54578	8.1363	3.75872	3.44356	3.20943	6.79275	7.18002	0.468897	5.09411	3.02097	4.59747	6.05469	2.35603
GYG2	0	0.214155	0.445486	0.0292618	0.168031	0.013403	0.015797	0.162799	0.0276842	0.129262	0.818054	1.41136	0.0495007	0.137488	0.044656	0	0.0975962	2.87917	0.0612569	0.086743	0.00333738	0.0592631	0.0128468	0.0256569	2.25013	0.0685385	0.00322314	0.152637	0.0945665	0.00915733	0.114494	0.0446324	0.236493	1.45234	0.0135977	0.0182803	0.0403165	0.211199	0.0100952	0	0.122597	0	0.424588	0.108761	0.00334333	0.00884208	0	0.0249872	0.00616284
DCBLD2	0.133382	0.267172	0.104981	0.111866	0.275562	0.289702	0.109872	0.283845	0.0764275	0.0957562	0.0798796	2.84146	0.166236	1.5599	0.25373	0.553546	0.118356	1.23475	0.107396	0.108687	0.236765	0.180729	0.315484	0.0679482	0.180828	0.0394195	0.173823	0.139373	0.103403	0.0921075	0.0937858	0.290131	0.0650715	0.618007	0.00763878	0.081316	0.230603	0.63905	0.34351	0.0561672	0.133057	0.0490815	0.0211496	0.0399011	0.3209	0.172196	0.0117881	0.304804	0.0395668
SERPINB3	0	0	0	0	0	0	0	0	0	0	0	0	0	0	0	0	0	0	0	0	0	0	0	0	0	0	0	0	0	0	0	0	0	0	0	0	0	0	0	0	0	0	0	0	0	0	0	0	0
SOAT1	4.38466	3.52983	2.27218	7.73897	10.1775	7.47556	3.76713	7.78503	4.87412	5.53386	8.47982	2.90359	2.72607	2.3875	8.9956	1.91534	2.47761	3.26104	8.14269	10.9363	1.82521	7.37133	5.0038	1.71418	7.04794	2.79739	9.81661	3.34715	1.21749	2.66816	1.42858	5.50825	2.36031	0.892903	1.48485	3.7649	4.8463	7.86646	12.1118	1.63683	4.87364	2.30832	1.1182	1.71392	3.54804	1.52506	0.658949	3.69591	1.95919
PKP2	0.00777878	0.0682708	1.20132	0.131289	0.0075908	0.00232101	0.00273558	1.34493	0.00862936	0.270334	0.0371663	0.138805	0.0375852	3.67624	0.0811976	0.00506124	0.00375574	3.51026	0.00244798	0.00145368	1.87598	0.00641415	2.73471	0	7.70096	1.80555	0.316473	0.0158594	0	0	1.09938	0.0289838	0.00270024	0.14288	0	0.0149236	0.00380816	0.0386053	0.526205	0.0155193	0.00909867	0.0668235	0.00190154	0.00322872	0.0052107	0.00765595	0	0.00185445	0
MSH4	0	0	0.182494	0.0471313	0.0242697	0.0148417	0	0.0600913	0.00306558	0.00734033	0.0206661	0.177517	0.101195	0.0333038	0.00988986	0.0323641	0	0.147632	0	0.00619703	0.0258693	0.0273435	0.0142258	0	0.0792642	0	0.0571057	0.0300482	0.0196345	0.0439412	0	0.1771	0.0374111	0	0	0.0636192	0.0689953	0.0692945	0.0186313	0	0.0064646	0.0349367	0.0405313	0.0929073	0.0814485	0.0424285	0	0.0909135	0
F7	0.00356792	0.0278346	0.00736323	0.00253552	0	0.00425833	0	0.00304257	0	0	0	0.0209724	0.010888	0	0.00851273	0	0.103359	0.0270371	0	0.0106682	0	0	0	0	0.00296639	0	0	0.0193981	0	0	0	0	0.0544953	0.239146	0	0.0273802	0	0.022367	0.00320739	0	0	0.00231322	0	0	0	0	0	0.0068047	0.00293704
GDI2	26.1957	16.6524	23.9034	27.7148	61.4085	51.373	44.733	61.977	63.3653	93.8183	20.2148	77.2541	56.742	70.9068	37.54	56.4807	16.7167	39.1902	22.8457	45.8584	44.7176	79.9105	81.7486	13.4981	31.1071	9.58063	33.4908	88.5461	12.6782	35.3506	14.4347	51.7779	121.84	24.0757	17.4744	37.1077	61.2695	71.9128	80.6448	29.4384	45.1542	29.6004	19.4003	20.9132	95.8732	40.4287	9.73539	74.2212	22.8852
PRDM1	7.26523	5.25064	0.19063	9.78658	5.85906	6.40625	4.87551	11.1204	4.28155	10.3426	1.58183	2.3742	0.308439	2.49383	7.67293	0.48081	1.59198	5.90112	0.922633	0.759535	0.118161	0.97626	2.42757	1.03398	0.63609	0.389118	5.35827	3.60642	1.9959	4.56362	1.04202	0.632489	1.33418	0.559087	1.26558	4.51233	2.613	1.13087	1.95139	1.42166	2.93131	1.80185	0.979795	1.21023	1.97107	2.4586	1.15944	1.30213	1.02321
ATG5	6.20321	4.17303	1.47408	8.75693	5.72584	4.67443	4.55518	6.22598	5.87462	6.04423	2.79036	6.1489	2.79414	4.58063	4.92675	2.25406	3.01122	4.89322	1.4543	3.70526	2.14767	4.26749	3.27809	1.21161	2.94138	0.905158	5.20086	4.97153	1.38514	1.49326	0.700264	3.62	4.21177	1.22038	1.02088	5.08842	5.88356	6.09307	4.47318	1.42368	7.16603	2.50506	1.45779	1.31324	3.53445	1.75892	0.775949	3.24338	0.998384
TMCC3	2.2126	1.93777	0.0186143	0.800239	1.69196	4.23067	0.222527	0.365648	0.044642	0.499446	0.849223	0.290143	0.0931611	0.298634	1.98399	0.0902867	0.134666	0.178235	0.212232	1.09848	0.159595	0.264999	0.128583	0.483279	0.103833	0.0682819	0.519746	0.141457	0.0673729	0.957284	0.0636646	0.943078	0.421962	0.123416	0.00567077	1.43904	0.0917099	0.347962	5.39451	0.177973	0.243465	0.326578	0.144505	0.0967625	0.221228	0.388415	0.250864	0.498205	0.538016
PITHD1	24.0214	12.6847	14.9026	23.5825	24.6644	16.6539	15.1799	22.0217	35.7152	19.2366	29.3004	18.6994	15.0124	18.1852	18.0823	13.3661	17.0702	24.8395	38.4434	12.4449	11.2838	19.3557	12.9248	21.5318	7.19825	12.4584	13.6045	19.387	26.6166	19.2828	10.8355	13.2571	25.126	13.1136	25.525	29.0037	33.2794	19.2586	27.5884	10.1549	28.3478	15.9582	21.7195	7.48241	17.488	11.6301	7.84128	26.3567	6.77274
MTA3	0.0563705	0.676307	0.108402	1.6224	0.790118	0.46942	0.445137	0.950482	1.82107	0.451472	0.389628	0.417412	0.865324	0.120579	0.84212	0.282304	0.257321	0.347558	0.332217	0.564067	0.026271	0.428474	0.704591	0.277701	0.867034	0.623572	0.199664	0.368002	0.079902	0.536974	0.424286	0.295325	1.26212	0.706785	0.117509	0.385217	0.262167	0.157951	0.416912	0.555016	1.61841	0.671138	1.09362	0.0478587	0.702572	0.630458	0.236997	0.72813	0.155028
USP13	0.380158	0.275375	0.0688838	1.22799	0.562077	0.669476	0.19072	0.951389	1.04203	0.495876	0.380686	0.508975	0.235266	0.177993	1.08145	1.26461	0.4732	0.27129	0.117125	0.519325	0.446381	0.3595	1.08343	0.384922	0.952616	0.346134	0.255608	1.1619	0.249051	0.661902	0.461704	0.53181	1.51958	0.552837	0.0434561	0.55577	0.254219	0.562001	0.384761	0.766782	1.54094	0.396996	0.338795	0.269974	0.60626	0.687258	0.235955	0.994597	0.219568
ATP11B	8.71226	13.0142	1.15196	23.3792	17.8903	26.7235	17.662	12.1689	14.1174	6.36585	6.63497	7.72222	5.72705	14.0979	16.4832	5.09934	2.53027	17.7097	5.85585	8.3168	3.24512	13.5244	7.08384	2.32588	7.80155	2.28494	10.8325	6.33296	1.53517	3.10521	1.05193	10.404	3.88214	1.13345	1.573	14.5481	12.4943	7.23904	20.1746	2.24888	14.0752	2.57123	1.54653	1.8727	8.4468	2.73112	0.516916	2.36788	1.66997
LAMC2	0	0	0.0013773	0	0	0	0	0	0	0	0.00166367	0.00168124	0	0.00689408	0	0.00173692	0.0174001	0.0758598	0.0151218	0.00149662	0	0.00660364	0	0	0	0	0	0	0.00158062	0	0	0	0	0	0.00181822	0	0.00588099	0.00209188	0	0	0	0	0	0	0.00536464	0.00315285	0	0	0
CDK14	0.195099	2.33831	0.228556	0.582038	2.10365	0.348124	1.56514	1.00647	0.154288	0.282206	0.327441	2.81265	1.96492	0.434558	2.06013	0.987034	1.3598	1.02026	0.196958	1.85258	1.73253	3.49523	0.0961261	0.0910236	0.825484	0.157683	0.229528	0.857672	0.869239	0.0204771	0.120203	1.4606	2.96512	0.622469	0.0842024	2.97955	2.21285	2.3109	0.640761	0.0902901	8.90818	0.464631	1.68293	0.970147	0.101791	0.184033	0.0189496	0.0478928	0.152651
SEC61A1	20.0572	25.042	36.5256	30.8073	51.3743	25.7479	28.1115	37.0577	38.2095	31.571	32.3496	29.473	24.8538	42.351	26.3249	22.0429	20.832	57.4247	39.7804	19.0764	13.3582	37.2125	23.9585	34.8739	26.733	46.1277	47.8837	32.6167	21.4339	18.7161	39.049	20.4252	32.9585	21.5117	38.9575	39.675	37.8436	29.3863	36.4365	18.7932	37.7272	26.627	30.7378	10.2797	21.5772	15.2772	22.0702	33.2944	6.1873
PPP1R12A	7.16571	9.00659	2.02378	13.9234	12.1734	8.94503	11.0603	7.39276	10.5956	2.99328	3.3958	11.8895	8.54999	15.3622	8.53473	3.3471	2.13144	10.8497	2.50816	4.66553	2.09832	8.98654	7.53905	0.796776	7.33398	1.11914	8.04691	5.4506	1.46568	1.77569	0.669974	9.6729	3.72876	2.54179	1.7026	10.9825	11.4	7.85932	7.19755	1.5643	12.1412	2.02069	2.2555	1.71001	7.15107	2.0492	0.312218	10.8098	1.28093
RASGRF1	0.00135858	0.0211975	0.0186916	0.0492388	0.0464011	0.00972882	0.0496885	0.0185366	0.0391854	0.0336815	0.0135468	0.452907	0.0552785	0.0140341	0.0470009	0.331188	0.184977	0.0247082	0.0461747	0.0060933	0.121125	0.0206125	0.029141	0.0232795	0.0169429	0.0228021	0.10879	0.0480111	0.00107255	0.0088627	0.0243592	0.0215982	0.0235801	0.443047	0.0135715	0.027486	0.164945	0.0894267	0.0207621	0.0789911	0.0381383	0.165594	0.134171	0.011278	0.0533901	0.0738092	0.0628301	0.0479347	0.0111835
CAMK2B	0.00498389	0.00432013	0.0205708	0.0661132	0.021075	0.0158621	0.0257062	0.053834	0.0122864	0.0191223	0.0565981	0.0195303	0.0236585	0.0858063	0.0971107	0.0634138	0.068981	0.0490973	0.0104562	0.014902	0.158483	0.0273971	0.299328	0.00711666	0.0290054	0.314316	0.0929787	0.100859	0.00655766	0.0121922	0.099874	0.00495201	0.108417	0.0214137	0.0301737	0.0452003	0.0113862	0.177047	0.00298686	0.00189396	0.0544091	0.0172333	0	0.0151701	0.0103865	0.00915636	0	0.045942	0.0191457
CROCC	0.135927	0.341558	0.829995	0.425456	0.649798	0.0637982	0.242769	1.39616	0.485691	0.408387	1.33126	2.36233	0.961653	0.504856	0.468244	1.10501	0.364273	2.46745	0.224935	0.654165	0.382624	0.381832	1.27762	0.0824356	0.874879	0.638504	0.719327	0.732089	0.190504	0.222926	1.48839	0.361165	0.500471	1.33078	0.38419	1.11769	0.711798	0.668609	0.251249	0.132328	1.85311	0.134666	0.700395	0.19398	0.279636	0.121455	0.109158	0.972874	0.100578
POLR3E	2.08619	2.27778	2.30503	5.61233	1.99395	1.87594	2.68337	4.70952	3.2432	1.355	1.26926	4.97588	3.23112	5.3302	3.40922	2.96515	2.19249	8.75766	1.82747	1.48682	1.42427	2.93425	1.99834	2.18156	1.92811	2.0603	4.06503	3.22657	2.11173	1.80719	1.81601	4.06902	1.91262	2.93954	1.58052	11.0312	6.02853	3.55619	1.76107	1.69906	5.1433	1.58694	2.9341	1.23481	2.46693	2.20513	1.09136	7.45882	0.524604
ATP2B4	2.45395	4.47513	10.381	2.39315	4.45078	0.570767	1.86955	10.2976	12.534	9.926	1.2811	12.6359	10.66	31.3774	2.36375	6.44234	0.578965	21.6917	7.95886	1.66361	2.42712	9.5101	2.78523	2.04006	15.7165	11.2403	17.8365	5.34105	1.50003	4.14411	14.2915	10.3218	5.14273	4.40881	0.731171	17.6216	13.3329	3.96299	5.69655	4.96541	12.0936	3.99459	7.24175	2.45899	3.96145	3.86994	1.90657	10.855	1.43483
ZC3H11A	11.1963	11.4888	2.7539	22.1992	18.613	17.8558	15.8716	14.2617	15.6872	6.54284	6.37292	16.1082	9.97681	16.1046	18.4084	7.07883	5.12266	27.8335	8.84441	8.26983	4.50455	13.8298	6.95383	3.00711	6.14107	3.14196	14.5894	11.2971	4.27231	5.06595	1.87545	8.81828	8.81766	3.33795	3.64704	18.2297	24.0136	15.9592	12.316	2.95951	21.5133	5.88008	8.19875	3.14873	16.8632	4.72933	1.30004	23.6325	2.50918
RIOK2	1.86193	2.86723	0.81369	5.7156	4.82427	3.5249	2.49757	4.51273	7.77812	3.7126	1.6559	2.7102	1.62771	2.8485	3.05487	1.1654	1.12312	3.40946	0.783334	1.39365	0.638468	2.97284	3.8497	0.808189	1.76154	0.819498	4.4311	4.24026	0.902617	0.481261	0.367232	2.5861	4.07513	0.703442	0.706402	2.93555	3.22538	4.53578	3.95137	0.326567	6.17732	1.24398	0.833037	0.590382	2.3511	0.379143	0.352989	1.17269	0.296783
YIPF1	5.79862	6.56138	10.6753	9.01742	7.25665	4.5052	5.4504	8.8564	7.67096	10.8756	9.03918	7.19481	6.05419	6.15123	6.29007	7.14431	3.81862	8.16264	5.288	4.76748	6.68337	7.58871	3.22727	4.90528	6.63096	13.6421	4.6661	7.92674	3.96812	5.8576	6.76883	5.27864	8.03761	6.20426	7.29734	4.35186	4.70628	5.35599	7.75021	7.60497	2.59568	6.57799	9.37396	4.87444	3.3298	7.07649	4.52499	5.10419	3.07443
NDC1	0.956284	2.65106	4.30064	7.7876	5.58784	1.33327	2.71867	6.15649	12.0697	4.26407	2.55327	4.14286	4.51026	5.10238	3.85749	3.57751	1.84684	5.72762	2.69311	2.65539	1.91767	4.92341	3.97673	1.55249	4.60561	3.34979	3.20952	2.93524	1.324	2.09115	2.64113	6.40577	3.172	2.7984	0.852787	4.50168	6.51482	1.98929	5.27409	2.74026	4.08901	2.29752	5.04597	0.82722	2.27761	2.42616	1.0343	2.50569	0.848657
DGKG	0.195136	0.244086	1.41458	0.0842566	0.72432	0.172461	0.168519	1.15008	0.0566301	1.34066	0.228852	1.83356	1.76258	0.310444	0.148807	2.56822	0.514009	0.0589612	0.152357	0.673014	0.956863	0.852175	0.660159	0.270881	2.73338	1.33794	1.5462	1.04189	0.0828763	1.04134	0.862319	1.15105	1.65142	0.464844	0.698744	0.859883	0.801728	1.14071	0.550679	1.38688	0.471901	0.658994	0.460107	0.181469	0.784283	1.02883	0.79098	1.10706	0.394464
FLYWCH1	2.80905	3.14198	2.10281	5.06604	6.89059	2.18515	4.21398	4.99667	2.4606	1.9245	4.04399	5.8673	4.58885	3.35713	1.60836	2.0224	1.74931	7.06868	4.49394	2.81054	0.87067	5.126	2.51779	1.86772	5.63265	2.60206	2.5503	2.93607	2.17699	1.89178	4.11827	3.13476	1.52464	5.70907	3.54305	7.86234	3.92709	3.84603	1.45495	2.1368	4.72967	1.77949	2.48714	2.44007	3.21443	1.15274	0.910889	4.18373	1.7336
UNKL	1.71828	2.4223	1.00285	6.03218	2.00505	1.54132	1.56729	1.15063	2.06134	0.387557	1.40675	1.88485	0.949363	1.13143	2.0002	1.24117	1.05492	2.18614	2.05823	1.7955	0.39992	1.44369	0.600568	1.27535	0.842115	0.603003	0.624508	1.23412	1.01096	1.10175	0.816478	1.03695	0.748407	1.40117	0.666879	2.29022	2.46338	1.59498	0.655259	1.01658	4.47664	0.901776	1.62533	0.569061	1.03551	0.732	0.892243	2.07837	0.25758
TBXAS1	3.26165	2.7317	6.7386	1.87703	5.84889	3.41297	4.96515	10.9099	2.87737	13.632	6.21971	9.8592	8.14606	9.39263	1.54969	14.9579	4.76922	13.2737	4.84854	5.23976	8.61979	7.58109	5.99376	11.9352	11.5964	10.0044	5.49211	7.38774	5.40074	11.9853	16.3341	6.66196	4.47783	10.9326	1.53106	7.76727	9.3372	6.41595	10.4284	15.3641	5.53173	11.592	9.59739	6.20651	7.4228	8.91436	5.85833	7.87569	3.89839
PARP12	8.69606	3.37126	1.50103	9.80028	3.15671	3.57899	1.80635	6.7821	5.65808	1.66408	2.68391	3.73272	3.56332	2.52141	3.59495	6.74379	2.40633	8.85467	3.53944	5.29961	2.97401	2.49416	2.89368	2.91483	3.55259	2.78693	1.95928	5.75548	1.76728	3.76521	3.27433	2.44425	4.03227	2.03887	0.583074	6.01692	5.52776	5.47977	2.10305	4.56293	8.10273	1.25997	3.37477	1.07416	3.76808	3.07969	2.27534	7.33307	1.43776
ALDH18A1	0.486795	2.87872	7.11416	3.47732	5.54907	1.62678	1.96808	5.05522	14.4246	7.22832	2.97531	15.2941	9.67606	11.1167	5.41148	13.2355	4.58924	21.7205	1.62499	1.69812	5.8189	7.41185	1.97075	1.36241	4.01426	3.90632	2.76949	15.7359	1.6881	5.04569	6.76959	9.7811	14.9003	16.0399	1.71918	10.6963	13.0278	5.73038	5.17671	7.99978	6.30409	5.77445	11.0289	2.33783	3.24314	4.3723	3.02697	7.21065	0.831123
TARBP1	3.17064	2.1458	4.53277	5.15932	15.3872	2.13313	12.8951	16.378	6.168	1.98157	1.82795	25.0028	13.5374	5.68662	5.11424	6.68781	2.97631	16.6321	1.57989	4.51858	2.78817	13.3279	17.1194	0.793109	3.02811	0.837152	5.80489	8.78401	1.72302	4.06408	4.58737	6.94835	5.1258	5.39405	1.14608	23.7873	16.622	10.6827	2.15522	2.6621	11.9687	2.99749	5.16657	2.62343	6.15606	3.34954	0.813856	12.4263	1.09452
GATB	0.207803	0.199641	1.35644	0.425794	0.592572	0.261793	0.33941	0.736388	1.80066	1.17449	0.519935	1.13035	1.07334	0.85997	0.611485	1.19182	0.516147	0.686744	0.303725	0.53159	0.700933	0.745554	0.620061	0.328379	0.780338	1.63201	0.256461	0.901735	0.51312	0.770059	1.61212	1.40402	1.12369	1.24552	0.333393	0.633845	0.812722	0.457152	0.560415	1.20559	0.70038	0.697585	1.27446	0.616225	0.576388	0.719916	0.519343	0.824566	0.220477
MXD1	20.081	82.0232	3.35769	42.5066	39.0645	33.2718	32.5349	16.7239	16.4438	24.36	25.5604	39.7483	30.678	58.365	69.0691	9.24274	11.6915	15.3093	36.0027	24.0006	10.2275	40.293	11.8731	11.5197	32.7646	4.68598	34.5498	27.3338	16.0402	35.8841	1.94035	35.0511	8.61022	18.7727	25.8979	66.0113	65.304	32.2554	59.2668	10.314	11.6198	24.201	20.1676	12.2673	44.5953	18.1318	5.99988	21.7257	18.5068
CDK17	13.9297	9.67452	0.689194	28.242	9.42067	12.7478	15.6705	11.691	14.0237	3.17527	4.53168	17.3115	3.23642	18.9497	26.3539	3.57114	7.69902	14.9965	3.0869	7.40757	4.24561	10.2742	4.64141	1.9753	5.24519	0.812293	5.98257	13.6762	5.43727	4.31553	0.369172	9.05907	11.1754	2.16131	1.74923	25.849	28.4391	25.0196	5.46407	1.79212	20.1161	3.70025	4.36941	3.37024	11.1271	6.53513	0.64621	35.109	3.3282
DNAJC25	7.03232	3.35018	1.16017	9.22556	4.98805	7.96445	4.40797	8.70456	3.25679	2.7607	5.99483	5.55113	6.24265	8.5555	9.25237	2.00498	3.88541	9.05257	4.01006	7.77031	1.66141	3.84573	6.73481	2.99689	1.99507	0.512272	11.1735	8.0891	3.42721	3.37869	0.988203	3.39799	6.60964	1.48279	4.54273	11.0285	10.1574	10.3551	10.0652	1.44203	6.1859	3.73925	3.45086	1.31361	5.25811	1.99595	0.605468	6.64643	1.06694
SLC2A3	31.3511	53.5309	6.30017	31.9564	28.3233	102.964	41.2653	26.7978	36.9175	135.252	46.3173	8.52853	17.0628	119.041	57.3525	24.2888	32.8437	17.1337	39.2651	26.2524	35.6449	55.5199	14.2042	44.7398	50.8929	13.7831	35.136	105.185	3.89536	76.2925	5.52436	55.2755	109.746	8.05512	11.3584	50.279	26.2915	58.2065	117.881	29.9893	19.2798	24.1201	15.1334	9.96583	103.877	73.8348	54.6465	183.431	52.163
PSD	0.637033	0.5011	0.79535	2.35052	0.389354	0.473498	0.519807	0.477506	0.598549	0.248901	1.06809	0.487338	1.04464	0.728573	0.800518	0.780783	0.376528	1.0737	1.20142	0.449075	0.270839	0.4277	0.460983	0.438958	0.350576	0.629542	0.220575	0.497123	0.638933	0.539797	0.710138	0.342383	0.317928	0.46462	0.294403	0.62946	0.799083	0.547154	0.372944	0.581516	0.756614	0.555583	0.62068	0.589046	0.275371	0.565838	0.473382	3.54106	0.164223
CTDP1	5.70752	6.88347	6.4003	4.93438	11.0559	4.83808	2.80343	4.85221	4.34888	2.03188	3.09024	3.17065	2.91734	2.48078	2.96988	4.12588	2.28145	3.21603	4.82737	2.35806	1.966	4.61208	5.18602	3.78227	4.14323	8.48822	2.4167	3.54036	3.88068	2.29406	6.17432	2.97787	2.44827	4.09999	2.38598	21.2504	6.22447	3.49252	3.86038	3.56642	5.97739	4.4748	2.66316	1.80513	1.87377	3.57756	2.12459	7.96059	0.71132
YBX3	3.25617	27.1341	19.8448	23.2873	20.8692	41.7805	28.9732	39.6424	54.5664	13.1193	25.378	75.8149	49.0739	70.5318	22.1532	74.4192	57.4957	112.765	59.0365	44.3341	57.5343	48.0628	28.4609	53.6262	25.8942	22.4891	10.4824	62.813	0.839083	68.2008	63.0609	23.8346	94.8085	27.8396	11.7768	82.7502	63.3461	96.6752	28.863	61.9708	8.16782	46.3891	40.7913	28.5681	91.7606	74.8998	50.8835	22.1523	42.7197
STYK1	0	0.138328	0.140949	0.0364017	0.0499857	0.122271	0.0609701	0.0907226	0.265181	0.0523319	0	0.658435	0.27255	0.131154	0.0846101	0.960541	0.0380487	0.462811	0.1736	0.132543	0.0597207	0.142957	0.131847	0.0607655	0.583121	0.0480965	0.00339273	0.135676	0	0.247405	0.199479	0.0274054	0.0547113	0	0	0.898882	0.624992	0.18526	0.0956372	0.125779	0.0122903	0.153278	0.0809095	0	0.351925	0.403317	0.0441759	0.638762	0.168665
WNK1	4.06165	9.4994	6.63008	15.728	18.6402	11.7473	12.8316	7.39679	19.358	3.89075	5.82053	7.87848	7.56496	17.939	8.09338	5.58754	4.5697	23.0138	35.7392	4.79576	4.45832	13.2852	6.67491	5.27758	8.29481	7.59757	6.95936	6.2989	5.1157	5.36462	7.54015	11.3837	5.17895	4.64187	2.14203	21.7278	14.7353	4.22813	13.4838	7.25513	18.2497	4.89642	9.54224	3.11061	6.02648	7.28045	3.41878	14.1463	1.68594
CCAR1	11.4561	11.6669	6.36805	22.6448	27.9253	19.085	24.0076	13.8251	21.9019	5.34806	5.92614	29.0251	12.138	13.031	13.9308	7.57665	5.02466	26.0981	6.50505	9.44317	4.41981	16.7965	17.1651	1.99906	9.5154	1.94902	11.2915	12.4768	5.44488	5.3869	2.08105	14.4214	9.25503	7.24638	3.96158	19.432	16.6643	11.2637	6.64447	4.42748	25.5248	4.87186	7.13983	3.88503	13.7286	5.08695	0.877831	19.2699	3.98691
OGFR	7.29615	5.2737	12.3247	9.7861	10.0145	6.27554	4.47276	6.32756	8.84547	4.94147	20.7247	5.43441	4.89113	3.96716	7.30088	4.92915	1.60338	6.23887	12.5011	8.88879	1.6937	11.2137	8.41675	7.92062	11.751	7.12328	8.32755	5.69182	1.92988	4.79539	8.10877	8.28634	3.82458	4.0093	19.6002	5.97695	4.49344	5.4064	7.19639	4.10804	12.0667	4.03512	5.77843	2.33561	3.34195	2.78726	4.81961	7.5541	1.80822
GNA15	169.907	70.8928	12.735	13.2048	77.3824	73.6886	91.4704	22.6136	50.1258	28.0048	31.1339	29.3542	33.7409	21.2427	33.9022	20.9679	36.3423	7.16723	48.9436	52.3426	45.4722	83.5086	13.4545	143.511	15.768	18.3001	12.1755	45.0422	42.7837	63.8683	22.9318	13.8641	21.9996	52.4334	59.3782	138.97	137.882	88.5425	59.2425	44.523	150.309	84.7956	80.7838	47.9267	70.0163	118.889	48.2999	108.47	38.5235
CREB3L3	2.10382	0.106489	0.0246488	0.0109129	0.0449557	0.0305465	0.115209	0.174603	0.336924	0.0770485	0.127602	0.146144	0.046862	0.0646276	0.824373	0.0133221	0.0197715	0.135763	0.0966525	0	0.164293	0.0168832	0.0131755	0	0.0127673	0.0117153	0.0925568	0	0.0242465	0.0250443	0.0107976	0.101721	0.00355375	0	0.0976194	0.0464236	0.250594	0.0267411	0.262288	0	1.02184	0.0033187	0.53055	0.0467421	0.00457183	0	0	0.112269	0
PIGV	0.49966	0.462182	1.42794	1.41556	0.791917	0.46427	0.674563	1.2511	0.487334	0.513669	0.27447	1.24746	0.509966	0.785195	0.450053	1.09531	0.522967	1.56028	0.536102	0.516383	0.542644	0.578465	0.611403	0.420905	0.592461	1.34568	0.378253	1.34156	0.659203	0.631672	1.14418	0.696381	0.421393	0.914204	0.324331	0.699501	0.671452	0.788338	0.587841	0.644186	1.01983	0.351125	0.944354	0.786422	0.618489	0.270638	0.32662	0.730699	0.23188
PTPRU	0.0527414	0.102864	0.75214	0.0533375	0.0554258	0.133157	0.0285349	0.0640038	0.0300043	0.0574747	0.578153	0.0459913	0.107298	0.0535507	0.0822774	0.00527938	0.0235057	0.959198	0.0306418	0.0166797	0	0.0615536	0.109648	0.00173795	0.33899	0.82794	0.211342	0.0128667	0.0144129	0.0115789	0.139066	0.0342641	0.00844987	0.00261471	0.123425	0.0566066	0.0258199	0.0190749	0.0273531	0	0.0379633	0.0920614	0.011901	0.0151555	0.0163059	0.0287493	0.014214	0.0386876	0.00166983
SNRNP40	9.62452	7.09584	6.6424	19.5102	11.0934	7.07944	8.99638	5.31993	13.2404	3.92741	6.16322	5.4992	5.04052	12.3356	7.94144	5.3183	5.04087	9.75348	4.25353	4.01167	1.96178	6.37417	4.58662	3.20275	5.02727	4.97484	6.01114	4.32263	5.59128	3.60278	3.25126	6.59705	2.51055	4.37348	3.13513	8.02324	8.5153	6.20478	4.81189	5.02107	9.99042	2.78084	6.10006	1.83241	2.97438	3.51445	1.71533	4.61888	1.07646
RIMBP2	0	0.00326975	0	0.0607613	0.0147239	0	0.00353748	0.0117946	0.00743929	0	0	0.0105584	0.0063951	0	0.00449998	0	0	0.000952821	0.00633113	0	0	0	0	0	0.00104539	0	0.0021653	0.0022787	0	0	0.00397848	0.00499733	0	0	0	0	0	0.0039412	0	0	2.90615	0	0.0700801	0	0	0	0	0	0.0144907
COL11A1	0.0283287	0.00775447	0	0.00211912	0	0.0017795	0	0.00127145	0.0143348	0.00264029	0.0111503	0.00250402	0.00303329	0.268678	0	0	0	0.0802189	0.0168916	0	0	0.00491768	0.0332603	0	0.089252	0.0147871	0	0	0	0	0	0.0325918	0	0.00576552	0	0	0.0919702	0	0.00268065	0	0.00930117	0	0.0831001	0.00123772	0	0	0	0.0014218	0
QSER1	0.802734	1.57207	1.34719	3.06776	3.09939	2.35068	2.20421	2.20409	3.3038	1.61846	0.654635	3.36618	1.72411	1.04402	2.30215	2.45032	1.13033	5.37112	0.830595	1.8949	0.799884	2.82798	2.23786	0.473759	2.43094	0.474946	1.38023	2.33529	0.73281	0.986938	1.05241	2.21624	1.54251	0.667913	0.109462	2.54695	2.78618	1.18147	1.76049	1.72548	3.77708	1.26485	0.691362	0.54053	1.7136	1.1144	0.275148	3.07615	0.304825
MPC1	24.7331	11.2287	18.2566	18.2431	34.9069	14.0323	12.0248	24.5081	14.706	34.0791	29.3378	15.63	20.4945	8.94614	13.9944	20.7036	12.0813	8.07229	18.7179	13.7039	20.3626	20.5893	17.3316	21.9039	21.2047	23.0092	12.9619	12.4491	16.7226	14.9493	17.4955	16.7781	18.2546	16.5561	9.3395	19.4322	18.3105	21.0599	19.0812	20.4305	12.2925	32.6051	11.2134	15.8155	9.45944	19.4326	26.847	9.66489	10.5588
ACAA1	1.4802	1.60714	7.72214	3.01065	4.13227	2.8776	3.36477	6.32591	2.77908	5.85041	5.60456	5.35143	3.78554	2.69073	2.76022	4.47786	2.80894	3.76397	2.65324	3.81417	4.26858	3.5345	6.70674	3.39596	3.58886	5.80921	2.37328	5.99765	3.73609	5.41135	7.51616	3.90426	5.1157	2.97993	3.32072	3.05668	3.66804	4.36461	3.22713	5.69967	3.54601	4.62151	4.03432	3.38703	4.06493	4.13168	4.53907	5.737	2.19828
BCAT1	0.0415601	0.419949	0.031857	0.207585	4.43912	5.26209	0.571259	0.152901	10.5232	0.431064	0.084855	2.67923	0.56166	6.59785	3.30906	2.69997	2.36893	5.77953	0.0553052	5.96212	3.74873	0.162926	0.0173196	1.21165	0.110571	0.06613	0.0347624	8.19137	0.546523	2.16313	0.00500955	1.15034	15.2684	1.21986	0.0452906	1.5665	2.12297	3.85347	3.31121	2.72776	1.0778	1.24948	1.15179	1.07247	8.46002	3.53876	2.92381	7.01817	2.4642
HDAC7	1.75575	7.84806	4.31559	10.9481	5.62759	5.88077	6.93503	8.31744	21.2494	2.94717	7.04619	8.376	6.50506	5.80591	8.0247	9.69805	3.9696	8.59124	8.17201	3.76383	4.35647	7.1527	7.32942	8.39974	5.00127	3.35803	4.6517	17.3866	3.94489	7.33779	10.3318	10.0859	13.253	4.48753	2.56403	6.67397	6.88837	5.3122	4.8823	9.55373	28.4192	3.39018	10.9175	3.44658	8.7748	5.14162	4.3739	21.3776	3.08841
LZTS1	0.00237549	0.0679508	0.0506578	0.0759657	0.00463616	0.00283516	0.0200494	0.02836	0.0158114	0.0273429	0	0.177532	0.00241638	0.0163592	0.0283385	0.0020608	0.0114693	0.0252015	0	0	0	0.017237	0.0101907	0	0.0217249	0.134107	0.0613616	0.0193726	0	0	0	0.0236029	0.0016492	0.0183717	0.0215726	0.0497168	0.018607	0	0.0192191	0	0.00370474	0.00924072	0	0.00197198	0	0	0.0432778	0.0135915	0
PRDM6	0.00146853	0	0.00202044	0.00208721	0.00716521	0	0.00413153	0.0237937	0.00108607	0.00260053	0	0.0147978	0.0104566	0.0033711	0.00175189	0.00127399	0	0.00111283	0	0	0	0	0.00251996	0	0.00488377	0.0056017	0.00885123	0.00266137	0	0	0.00154886	0.00437741	0.00203908	0	0.00133362	0	0.00287572	0.00153435	0	0	0	0.0142816	0.025847	0.00243816	0	0	0	0.00560153	0.00120886
WNT8A	0.238277	0.0177036	0	0.014514	0.0132868	0.130004	0	0	0.0100698	0	0.0226279	0.0971843	0	0.0625118	0	0.00590605	0	0.0877017	0	0	0	0.0314361	0.00584109	0	0.0792417	0	0	0	0.00537458	0.0222057	0	0.00676435	0	0	0	0.0189978	0.00666572	0	0.0183599	0	0.0955566	0	4.71303	0	0.0304023	0.0482428	0.0572445	0	0
SPAG4	0.727373	1.05834	1.17547	1.88301	0.52953	2.80418	0.836415	1.2307	0.781291	0.184009	1.73646	0.722282	1.19205	1.0999	1.24649	0.335541	0.646633	1.77169	1.24262	0.535087	0.174991	1.01675	0.812289	0.588561	1.27188	1.91136	0.690914	0.387089	0.442069	0.828496	0.937642	0.716983	0.0921797	0.416696	1.4312	2.90369	1.07392	0.579028	0.384021	0.408039	0.981336	0.467841	0.869283	1.0447	0.469193	1.39086	0.177983	0.875281	0.722312
NCKAP1	0.00300944	0.134606	0.00331236	0.170236	0.0287798	0.0869212	0.0508002	0.0343888	0.300466	0.0101256	0.00600161	0.0111192	0.017143	1.82864	0.0129244	0.00365509	0	0.563742	0.0121225	0.0076486	0.000536619	0.0214401	0.00929542	0	0.0510422	0.0045918	0.00725549	0.0272696	0.000475168	0.00147241	0	0.0705685	0.00877518	0	0.000546596	0.121351	0.0330018	0.00754639	0.046532	0.000686182	0.0394249	0.0109264	0.00411973	0.00499649	0.0247285	0.00805642	0	0.00631354	0.000990926
MRPS35	9.90956	7.8623	9.83159	31.0285	23.5139	16.1774	19.393	35.3829	41.4014	25.2403	17.4839	21.4784	19.253	30.6719	24.9419	22.3054	18.8125	23.0122	6.16191	26.6533	14.0069	20.0693	20.2644	15.3917	11.1525	10.0889	16.5147	30.8074	12.6025	14.2485	7.62206	16.9429	33.2092	7.65848	10.4534	16.5017	31.542	27.9426	16.8442	15.9813	28.653	20.0073	24.5366	7.84149	23.1837	17.9938	6.41718	19.6361	6.89704
GUCY1B1	0.958852	0.5541	0.00472835	0.180731	1.04971	1.04595	1.8951	0.20515	0.0737091	0.267781	0.042836	0.398255	0.559344	7.1319	0.770777	2.39114	0.617268	5.7373	0.281201	1.52085	1.22563	2.81797	0.0147434	2.06996	0.951491	0.0445722	0.0147959	0.544977	0.727133	0.888379	0.00362475	1.16102	1.38626	1.00558	0.174778	1.84615	0.390337	1.14905	0.967005	3.20105	0.171515	0.401071	1.30723	0.639065	4.08861	2.23785	1.01625	0.920912	0.693121
SFSWAP	5.81919	5.2518	5.42403	13.8266	8.20729	6.68087	5.03611	6.20608	10.9185	2.7552	6.79573	6.60869	5.06287	5.69589	6.16042	5.73824	4.73916	7.83754	5.93438	5.29249	3.0753	5.88342	6.26474	6.74164	5.9708	5.44217	7.71861	4.40723	7.0675	4.43291	5.41413	3.75874	4.01778	5.05327	4.59389	9.00371	9.19647	5.13755	4.74296	4.49224	11.0503	3.87229	6.31634	2.58318	5.55374	4.51985	4.0542	8.18566	1.33788
TNK2	5.16722	6.21625	2.73675	7.58168	10.1322	3.71109	5.70843	4.22892	6.33967	1.3996	6.56925	5.97869	7.20526	3.40502	4.35248	5.35947	2.9288	4.62444	7.98707	3.16086	2.91927	5.04277	2.48168	5.68177	7.46103	1.47447	5.50618	4.46052	4.21565	6.29956	3.1429	4.61172	2.10955	3.25744	3.52342	7.03592	6.93648	6.98908	3.37037	5.05797	7.11949	3.57402	2.29248	3.8576	6.58846	4.7457	4.04423	7.37109	3.31318
MON2	1.35765	1.51103	0.549071	3.91458	2.32426	2.39014	2.15983	1.40099	1.90423	1.11666	0.800382	4.10602	1.75383	2.08776	2.54555	1.53393	0.717617	2.99855	0.640346	1.39701	0.472399	1.5589	0.901959	0.364763	1.1548	0.137541	1.02688	1.86603	0.700289	0.814438	0.301739	2.02261	1.48318	0.681882	0.292091	2.47711	3.05639	2.05524	1.72341	0.89355	2.74306	0.624494	0.655487	0.543142	1.83627	0.821055	0.12455	3.86378	0.4508
CDH3	0.00636164	0.0275719	0.01167	0.033153	0.0082772	0.00253088	0.0477272	0.0271247	0.00940967	0.00375515	0.0140964	0.0142453	0.00647114	0.0121696	0.0126486	0.00919817	0.00204768	0.0787389	0.0133467	0.00317026	0.0151247	0.016786	0.0236522	0.0018168	0.0193934	0.0161776	0.0164328	0.0480375	0.0234373	0.00345835	0.00223655	0.00632094	0.00883324	0.0218667	0.0115545	0.0325461	0.0145338	0.0288027	0.00762509	0	0.0264571	0.0206225	0.0186614	0.0140827	0.00378792	0	0	0.0101107	0.0122191
ARSF	0	0	0	0	0	0	0	0.0891149	0	0	0.122591	0	0	0	0.0219999	0	0	0.00931647	0	0	0.00548057	0	0.142403	0.00526665	0.0204432	0.131311	0.28582	0	0	0	0.162086	0.00610785	0	0	0.00558247	0	0	0	0	0	0	0.0079709	0.00601077	0	0.0109807	0.00484009	0	0	0.0101205
GPBP1	19.871	13.5938	3.20559	28.0713	18.2443	23.3738	20.9231	19.2509	21.985	13.4534	8.9502	14.6636	11.5872	24.6562	19.9076	6.5281	8.82964	20.3413	7.85893	11.4362	7.43341	16.776	18.005	3.19751	9.68304	1.97644	32.2557	14.1648	3.97973	7.01565	1.60366	10.5857	14.5968	3.75507	7.41946	20.6174	20.5162	22.4926	19.2714	2.88666	26.1758	4.7049	4.93534	4.34819	27.9647	5.70722	0.88345	46.5535	4.15143
DGAT2	0.0360128	1.08143	1.28823	1.34786	0.209182	0.753199	0.0313602	0.23837	0.542821	0.466149	1.43923	0.0129603	0.791963	0.255882	0.832636	0.116042	0.152349	0.0896669	2.08962	0.0333294	0.0489258	0.332585	0.113294	0.198349	1.16486	1.66284	0.242161	0.0761423	0.0108308	0.46147	0.383445	0.361232	0.0857217	0.103892	0.193112	0.028713	0.0402979	0.123631	1.91622	0.224832	0.149772	0.0800519	0.149239	0.052673	0.0474813	0.16203	0.252346	0.0294357	0.142579
ZNF112	0.00352249	0.00458003	0.0436168	0	0.0137495	0.130327	0	0.00901149	0.0104204	0	0	0.372695	0.0537468	0.747963	0.151278	0.146681	0.0204086	0.707361	0	0	0.0314051	0.0534435	0	0.039233	0.00585723	0	0	0.0191511	0.00278087	0.186704	0	0	0.154067	0.0726464	0	0.0663502	0.0103468	0.143534	0.00316655	0.0281106	0	0.0753642	0.096441	0	0.0660682	0.0360554	0	0.0403083	0.08119
CS	32.6634	28.4665	48.1088	53.9348	41.7287	28.7534	32.9927	51.6757	67.9519	29.7458	45.0362	39.1497	31.6941	41.44	37.9934	43.3451	35.9496	41.5735	34.434	38.1558	31.1207	36.7054	53.704	40.1219	23.1442	50.1028	40.4518	45.0745	30.9305	30.1352	56.2281	32.1136	40.9683	24.5954	32.0166	38.5174	45.0433	51.6812	33.8801	34.1864	47.9521	27.668	48.615	18.9744	31.0854	29.8297	30.4506	45.2464	11.8551
LTK	0.00388271	4.62434	6.10848	1.54793	3.23191	1.91849	1.76415	13.5056	0.0402011	6.65219	1.01628	4.44716	2.16435	10.0138	1.51926	0.2661	1.70217	0.685545	1.34407	7.02952	2.06661	0.94254	18.3322	3.12362	3.26361	2.87621	0.688691	9.45354	1.0759	3.71068	17.3059	0.262335	1.18876	0.765722	17.2493	6.10816	3.47848	13.4278	0.415354	1.86355	0.50865	3.18188	0.763106	2.74614	0.610339	3.54931	3.95584	2.47329	0.85977
MRPS24	1.69497	1.77119	8.40511	4.62594	2.35924	2.49456	2.03323	3.81744	7.47892	5.74983	12.801	1.46259	4.51133	3.31801	3.88277	7.86185	11.4621	2.29698	6.55138	7.3766	10.059	3.77271	3.63118	12.6999	3.62675	18.484	2.55624	3.97629	9.39962	9.61988	8.16523	3.85902	5.06072	7.76733	7.17691	2.18358	5.29941	4.61204	6.46402	13.3308	3.14615	8.44746	16.5176	8.70991	3.59425	9.43608	11.2575	3.48548	3.90759
ELMO2	27.857	11.5837	6.52857	16.3928	10.4962	9.27436	11.2229	10.97	5.40046	5.22118	9.39353	7.01692	5.52391	6.41926	12.1011	8.01398	4.86884	8.92929	10.8111	5.54296	5.86922	5.79417	4.58697	4.14032	6.90815	6.01133	8.3397	6.46227	5.94164	5.09167	5.19007	6.58182	5.82708	2.58483	11.3241	6.99069	7.91217	10.1326	7.23114	4.46227	16.3327	7.01888	6.29035	3.92126	5.24841	4.25472	2.9687	11.9439	1.88247
WAPL	8.88711	8.62241	2.5404	13.9614	15.0481	14.0062	8.81767	5.21868	15.996	4.05934	3.24838	6.60488	5.80601	5.97258	8.73019	4.27435	2.57052	9.33907	4.05661	5.72631	2.19889	9.2615	4.79711	2.21782	6.14377	1.3491	6.16513	6.2289	2.4268	2.51586	1.37305	8.37603	5.74285	2.26001	2.82577	13.0562	8.07339	6.86776	9.55511	2.55652	14.2033	2.93459	1.97013	1.32745	6.45552	2.61885	0.78039	12.4232	1.067
VMP1	11.4227	15.2558	12.1009	13.0096	9.90576	16.987	38.8462	17.0447	6.09744	8.52743	19.0669	37.1019	18.9377	9.63102	9.71516	26.757	6.214	4.08669	11.3517	65.272	39.0274	62.4014	9.62064	5.54555	56.1525	3.78084	16.7164	6.27013	3.97181	32.3846	3.39984	106.738	7.05295	19.2839	7.11191	47.3359	19.0165	13.1847	14.704	18.3747	14.758	15.5667	7.63241	46.7486	38.9204	36.8878	8.54721	17.5383	52.8117
APPBP2	2.32305	2.59994	0.655247	4.00882	4.45625	3.38924	2.45616	1.73206	1.63797	0.694118	0.595608	3.24888	1.3286	1.54475	2.06988	1.48622	0.712006	2.78232	0.926441	1.26114	0.60851	2.76196	1.17119	0.436807	1.48472	0.387909	0.927542	1.86158	0.733583	0.645963	0.268863	1.22422	1.28072	0.724297	0.230256	4.01575	1.64249	1.82431	1.90227	0.509365	3.49684	0.532251	0.440898	0.268503	1.41871	0.443514	0.0979553	1.93295	0.28092
POLD1	1.217	3.59695	16.4357	2.8054	5.72079	1.20658	0.378713	8.58588	16.0363	5.62127	5.38726	5.52952	10.7894	8.51665	4.58159	8.46768	4.46991	7.07383	5.13532	4.37814	3.4853	7.51694	6.8024	4.10714	9.07894	8.83176	5.30563	8.28938	2.4182	6.27018	13.5572	8.57638	6.53994	8.58347	3.06611	8.15098	10.1594	3.01669	6.54684	7.26915	5.9596	4.85704	13.1946	3.40482	4.60546	4.88845	3.19546	8.32798	1.26187
SEZ6	0.246645	0.156784	0.143277	0.301866	0.155108	0.421934	0.127216	0.0257068	0.0425623	0.0291179	0.0614843	0.271548	0.0780549	0.0534735	0.176542	0.180687	0.0264633	0.207671	0.148339	0.157739	0.0219899	0.101236	0.0305671	0.00234795	0.0751895	0.0146351	0.0401146	0.0695314	0.127648	0.0513984	0.00578083	0.0626283	0.00570785	0.0847786	0.0223987	0.403406	0.14758	0.0400867	0.0665168	0.040616	0.380387	0.0479729	0.0107188	0.0295749	0.0783256	0.0798379	0	0.40768	0.0338389
EIF4B	91.8214	75.9252	26.6488	62.4432	133.591	76.7085	101.313	127.836	110.778	74.3401	41.3507	63.5054	89.3579	109.071	82.2874	80.9705	42.4298	120.347	47.7085	43.4179	45.5521	145.23	176.462	46.866	39.2762	16.633	71.2088	113.994	57.5869	31.2517	43.0445	70.9004	91.576	48.7334	28.5047	134.297	97.8626	113.597	88.9913	33.9152	68.0152	83.3759	58.1621	32.0819	121.612	40.2835	23.691	80.7396	28.7072
SLC6A16	0.0906405	0.309365	0.135097	0.966198	0.195327	0.256927	0.233756	0.560384	0.0893792	0.0635351	0.119252	0.352021	0.507103	0.732583	0.130657	0.285045	0.116701	2.53279	0.223442	0.0367004	0.18856	0.174392	0.145816	0.0582427	0.411334	0.167111	0.195112	0.400396	0.0954097	0.224815	0.227047	0.183874	0.288419	0.131438	0.219503	0.468986	0.188588	0.378812	0.139198	0.133474	0.594891	0.13712	0.350824	0.122271	0.151791	0.0178418	0	0.298919	0
BICRA	7.98697	9.13879	4.60991	12.6908	7.61045	7.93332	5.47643	5.47097	5.80524	3.11083	11.3291	5.97342	5.06743	3.4162	6.18236	3.46054	1.87531	5.09049	7.95759	4.95658	1.91201	6.82766	4.96927	4.90948	6.82683	7.95834	4.62573	3.70629	3.56883	4.13156	6.44426	3.60052	3.04304	3.84344	6.50116	7.76447	3.77995	2.76591	5.58853	3.63026	8.40944	8.31429	4.60062	2.15705	3.5159	2.64389	3.43878	5.01434	1.67308
SPHK2	0.279707	0.466336	3.24	1.42347	0.812241	0.395753	0.45375	0.736727	0.675636	1.19036	0.856582	1.37137	1.32853	0.900991	0.330987	1.95493	0.359401	1.44439	1.32319	0.625566	0.872815	0.949337	0.551579	0.564317	1.2734	1.88952	0.980836	1.10783	0.664236	1.19376	2.23159	0.934611	0.543416	1.12813	0.741551	0.884398	1.03141	0.532639	0.571832	1.16494	0.875964	0.975461	1.19546	0.593596	0.523816	0.486642	0.834556	1.69286	0.209824
RPL18	652.023	158.241	335.189	356.029	215.565	298.055	369.54	265.506	301.565	261.042	322.963	182.478	349.093	297.576	240.666	444.523	513.78	184.763	299.001	376.418	414.538	365.115	357.132	820.067	113.85	414.74	242.942	365.597	786.454	477.106	466.016	128.142	396.932	623.487	298.584	256.718	326.556	394.386	295.558	595.128	285.393	502.242	570.523	467.261	322.771	524.964	626.226	261.802	275.006
CA11	0.543296	0.824142	14.2069	1.16322	0.638919	0.573608	0.470307	2.13831	2.51384	2.10303	2.70289	1.28676	1.37453	0.287808	0.96388	0.918479	3.12085	4.29647	2.26213	0.505045	0.621	0.955701	6.87856	1.94544	4.34905	18.8216	3.29858	1.74829	0.626871	1.03372	11.4089	0.80973	2.62097	1.75972	5.9143	0.568534	0.900221	1.05524	0.507182	1.72316	2.94385	2.38439	0.53805	1.2663	0.410591	1.52463	4.26572	1.34835	0.504568
ISOC2	0.279824	0.535756	18.3779	0.284079	0.612138	0.209191	0.268184	2.63271	2.48337	1.87591	6.08888	0.929564	1.94556	1.51765	0.759341	5.92749	3.11778	1.87812	1.32381	1.65957	2.99649	1.24951	1.90749	1.80201	2.6307	20.5712	2.8489	2.24858	1.15796	2.97134	18.7586	2.51758	2.26719	4.18554	5.1019	1.22063	2.08044	0.565454	1.27986	5.19885	1.36676	4.76677	4.13428	2.32036	0.749772	2.62452	3.80085	1.56878	1.11882
U2AF2	9.29322	13.9031	36.1827	20.9288	17.0929	11.1662	13.1653	22.3255	29.2014	13.8122	30.0676	24.1854	24.658	25.5363	11.8642	30.1973	18.3516	30.9715	24.7355	21.148	16.4124	17.1202	20.4677	26.8853	18.2455	30.1655	35.9089	19.8139	20.6008	22.6455	39.1334	17.4826	14.4767	33.5506	28.339	20.5917	25.1725	18.9103	14.1891	24.8574	28.4065	21.135	28.974	16.6841	14.5651	20.3258	19.171	30.4768	6.2268
EPN1	5.14527	4.24292	11.9968	4.34215	6.10967	5.70562	2.67129	3.86997	5.44413	4.39017	18.2743	2.96826	3.63324	4.30449	3.15945	5.56707	2.48163	5.70828	12.1033	4.62089	3.55351	5.34114	9.63852	7.70769	7.23715	8.03204	8.96126	3.71479	4.48114	3.92335	10.606	3.46252	5.47601	3.02993	17.3684	3.35549	2.62777	3.8026	4.85846	4.43777	8.39281	6.27017	5.91814	3.99853	3.36123	4.23055	6.24993	4.02382	2.09209
MED29	7.78882	6.97797	10.5436	13.6345	13.351	12.4228	9.19329	7.35857	10.7921	5.30827	8.07687	8.29561	5.71051	7.96321	8.51669	8.43556	5.58462	11.545	10.809	8.03128	6.36499	9.65868	9.06679	7.83474	8.23109	14.3838	8.74031	8.76936	11.1356	6.47223	10.0694	7.72496	6.27274	7.13149	8.18272	11.04	8.69437	7.2747	6.88435	6.21091	10.9193	8.43768	6.70455	4.0946	8.36302	8.02862	5.0025	22.198	3.51679
AHRR	0.0414643	0.0334632	0.0413102	0.998809	1.89056	0.155289	0.0181016	0.0755951	0.235807	0.0215216	0.00475233	0.0984519	0.0203618	0.0311809	0.0187626	0.0297695	0.00828401	0.089929	0.0413961	0.915954	0.015297	0.149965	0.0355758	0.0894247	0.0380399	0.0174527	0.104645	0.0388678	0.0304769	0.0209865	0.147786	0.0113652	0.0148898	0.0239588	0	0.0608464	0.0111995	0.013445	0.0719782	0.0228206	0.0557469	0.0324449	0.0209711	0.0320471	0.00766215	0.0180125	0	0.106349	0.00117699
GSC2	0	0	0.00355212	0.00733901	0.00503885	0.0246513	0	0.00880665	0	0	0	0	0	0.0118534	0	0.0044796	0	0.0156517	0	0	0	0	0	0	0	0.00393933	0.00889217	0	0	0	0.0108922	0	0	0.0133116	0.00468927	0.00360234	0	0	0	0	0.0161061	0.00334778	0	0	0	0	0	0.0344681	0
ZNF275	2.17784	2.107	0.592855	2.70872	4.0345	1.73946	3.15716	1.9352	1.83829	0.166462	0.760361	3.57792	0.819113	2.48632	1.70492	1.21385	2.24277	5.9117	0.829349	1.10064	1.98024	2.55827	1.1848	0.754051	1.64053	2.21234	3.27337	1.55733	1.94261	0.57252	0.600127	1.31752	2.43373	0.70126	0.413988	4.57311	3.15863	5.31577	0.979637	0.438149	4.75094	1.50798	0.818293	0.857684	1.3344	1.32439	0.296115	1.79914	0.487564
MTMR1	4.45106	3.70415	1.3512	12.7514	5.96134	3.81171	3.48919	3.35912	5.893	2.36881	1.609	3.01817	2.40111	2.52984	5.00327	1.62224	0.597763	4.23972	2.93631	2.03828	0.351387	3.57625	1.8231	1.59293	2.68732	1.03604	1.79085	1.49452	1.31223	1.20869	0.996292	2.52628	1.34731	1.09611	0.303454	5.14947	3.8988	1.58227	2.76317	1.90962	7.35931	0.916566	1.6253	0.844619	1.81363	1.74894	1.09867	1.28071	0.491946
GPC1	0.20575	0.386419	1.51545	0.101907	0.202805	0.870633	0.0146175	1.01728	0.227479	0.524442	0.540528	0.582887	0.295967	0.150281	1.42807	3.60593	0.610085	0.275605	0.204058	0.0419454	0.748575	0.153546	0.542073	0.391728	1.24754	1.25256	0.404422	0.18832	0.00164072	0.340637	1.47738	0.185848	1.96518	0.227702	0.0188736	0.0884428	0.221801	1.47223	0.0523117	0.139791	0.0842717	0.0687188	0.0731577	0.00345051	0.97451	0.216001	1.43297	0.655988	0.482445
ADCK1	0.0307301	0.276363	1.7035	0.0909924	0.35985	0.0702967	0.118876	1.18142	1.88254	1.23348	0.434093	2.95033	0.919536	0.661339	0.589608	1.41516	0.358562	1.85906	0.48676	0.503448	0.764852	0.41725	0.505348	0.24573	1.37114	1.78565	0.555656	0.807522	0.232494	1.24666	1.85013	1.73532	0.561811	1.96071	0.313955	1.13624	0.937752	0.326426	0.761987	1.40719	0.559133	0.680719	1.00661	0.63988	0.622121	1.03639	0.430659	0.522589	0.309881
HAGH	0.468919	0.977936	6.84113	1.87238	1.47696	0.304764	0.444103	3.3435	4.66628	3.99774	1.73989	1.43469	2.30466	1.44412	0.888944	2.34212	1.36962	1.57968	8.48006	0.812098	2.29524	2.36587	1.19702	1.97892	1.98405	8.19609	1.47511	1.90786	0.538797	2.5763	6.20171	3.63278	1.04756	3.23457	1.83618	4.43899	3.81619	0.739755	4.25292	3.71302	1.25988	1.21607	2.57857	1.68618	0.673834	2.06904	2.34558	1.2485	0.833159
RNF4	10.4093	9.81769	6.01425	26.5166	14.8644	11.8165	15.2007	10.1181	14.4801	4.07219	8.61169	8.41895	5.35604	13.9977	10.9686	5.42252	7.62486	13.0719	6.89807	10.0754	3.71628	9.65252	6.26999	10.0404	5.14781	9.77454	13.3838	8.90078	17.9251	4.88952	4.80871	5.9616	7.39807	4.75382	17.0411	15.4866	15.0705	10.7985	8.92409	4.85376	21.0119	9.83149	8.81418	3.11989	7.25592	8.25574	3.46343	10.6177	2.15782
CASP8	19.3104	20.4146	2.46119	19.0258	30.3979	18.5917	32.8128	15.7744	11.89	1.55835	7.36364	17.8086	9.12573	9.41502	18.2838	8.47549	11.2931	8.0732	9.1352	11.7707	10.7409	11.8832	18.8469	7.51738	10.9879	1.96851	17.3007	11.1853	5.29381	7.83833	1.66101	14.7972	5.35483	4.03938	2.16788	11.066	8.66504	20.7542	6.79046	4.47151	15.6091	4.53337	7.1233	8.07712	23.334	11.464	1.79689	13.2749	6.44591
LIMCH1	0.0137267	0.0227155	0.0025753	0.000886803	0.00121773	0.00148936	0	0.00532072	0.0129205	0.0011049	0.00103692	0.00419149	0.0152324	0.0845057	0.00893201	0.0140735	0.00723002	0.0104019	0.0047125	0.00466403	0.00333769	0.00905492	0.00214134	0.00106914	0.115162	0	0.0171916	0	0.000985159	0.00305272	0	0.161187	0.012129	0	0	0.00348228	0.0109964	0.00391145	0.00673074	0	0.00389233	0.0016181	0.0134221	0.0072514	0.00111455	0	0	0.00356993	0
INTS13	14.587	4.74159	1.38691	7.233	9.75052	6.71635	12.8028	3.68413	11.4172	3.32305	2.86822	10.8202	11.2592	30.6779	8.66907	4.49369	3.56421	3.87486	2.39286	6.16076	3.27104	8.67826	4.19335	1.53372	3.50347	0.676086	2.09459	6.30774	2.10238	2.98453	0.640259	6.69208	6.55248	4.53493	0.788699	5.73736	7.13248	7.07872	7.18586	2.54095	7.13164	1.97936	4.22439	1.28007	11.5086	1.91189	0.26081	10.217	1.2584
TM7SF3	1.63029	2.97148	5.21612	1.94609	8.44469	1.39025	2.72287	9.34527	5.24535	6.80096	2.0095	8.16634	15.0604	15.9364	3.19344	28.5641	14.8842	8.67957	2.9233	4.89487	13.5228	6.8522	3.36591	3.36742	7.59614	4.81528	3.79773	35.4363	5.24541	7.73341	5.32723	7.64905	13.076	6.50101	2.00832	9.17609	14.6724	16.5241	4.56712	13.948	4.26318	11.491	9.27329	10.6817	5.06771	6.86221	3.69628	23.1645	1.80017
DLX3	0.00499246	0.038948	0.00686873	0.00709573	0.0194873	0.0238341	0	0.00851472	0	0.0442042	0.0290391	0.0209613	0.0152352	0	0	0	0	0.0378321	0.0377069	0	0.00445107	0	0.00856693	0.00427733	0.0290553	0.00380875	0.0085974	0.0950006	0.0118241	0.0081421	0	0.00496052	0.0103982	0.0193055	0.0226691	0.00696584	0.0928757	0.0156487	0	0	0.0389304	0.0356048	0.02929	0	0.00445901	0.0039309	0	0.109498	0.0041097
SPA17	0.0551745	0.150311	0.310871	0.192313	0.220492	0.0439007	0.0406546	0.636302	0.893825	0.928198	0.458468	0.180912	0.486409	2.00238	0.191193	0.469537	0.284152	0.617201	0.264584	0.274956	0.3256	0.116121	0.270508	0.141814	1.05288	0.924032	0.395895	0.514239	0.118229	0.30637	0.440602	1.039	0.456016	0.335273	0.214739	0.133805	0.568519	0.11804	0.689666	0.685927	0.229463	0.0664332	0.208093	0.377324	0.079785	0.324785	0.301927	0.117755	0.149232
TSPAN32	1.42792	3.55543	19.4099	1.34961	9.58668	0.477185	9.63645	9.30604	8.73607	4.47881	5.19991	25.0092	16.2426	26.8622	1.02632	0.541958	0.444679	43.3985	3.10511	1.54504	0.206875	9.28042	7.68773	1.15304	17.3447	15.0277	5.4774	0.666352	6.77501	4.07243	16.1522	8.08353	0.190834	11.4943	9.23606	18.474	10.9995	0.458766	4.19748	2.88952	5.1164	12.3961	6.1888	7.86195	1.89389	1.70612	1.74598	0.299565	1.07846
CCN5	0.00272125	0	0.0224637	0.00580152	0.00796646	0.00649565	0.00382795	0.00232057	0.00402507	0.00240945	0	0.0159956	0	0.00937019	0.00649264	0.00236076	0	0.0268075	0	0.00203416	0	0.00359017	0.011674	0	0.024887	0.00207604	0.0117155	0	0.00214832	0	0	0.0189269	0	0.0175381	0	0.00759376	0.00799324	0.00284322	0	0.00930706	0	0	0	0	0.00243048	0	0	0.00259497	0
DMRT3	0	0	0.190151	0.00357155	0	0	0	0	0	0.00889985	0.0125284	0	0.00511229	0.0057685	0	0.00436001	0.0339715	0	0	0	0	0	0	0	0.00417846	0.00383417	0.0173096	0	0	0.00819644	0	0	0	0.00647811	0.00456409	0.00350617	0	0.00525104	0	0.00572963	0.00783806	0	0	0	0.00448877	0	0	0	0
ST3GAL6	1.88138	2.79568	0.843093	1.38283	2.74233	2.248	2.30171	1.56952	1.04951	1.54587	0.839724	2.94661	2.83893	0.878572	1.57236	2.4417	1.07965	0.166194	2.46842	5.75237	2.2237	6.74854	4.40907	0.313167	3.22491	0.544595	3.84528	2.48411	0.130704	1.35531	0.301613	2.98027	1.6704	1.24717	0.232362	0.801011	3.65891	6.76652	2.1339	0.830981	0.965752	1.30899	0.166092	1.35297	2.21422	1.1055	1.50362	2.65933	0.86551
ATP2C2	0.00184365	0.0527377	0.013951	0.182115	0.0233883	0.0242045	0.0259345	0.0393047	0.0804464	0.0016324	0.00306393	0.0294149	0.0318816	0.177753	0.241933	0.0351873	0.00890148	0.046104	0.032491	0.00826888	0.0115061	0.00729705	0.00158183	0	0.142552	0.00984565	0.00634982	0.00501179	0	0.00150339	0.00583352	0.274779	0.0127997	0.0499049	0.00167428	0.0102896	0.0162463	0.0231154	0.389479	0.0210185	0.135139	0.015539	0.0126192	0.00153048	0.0131732	0.00145163	0	0.0035162	0.00151766
NGFR	0	0.191519	0.616967	0.0116306	0.185261	0.0781329	0.0138133	0.0139565	0.292914	1.05784	0.280148	0.0549722	0.0799102	0.338128	0.023429	0.0113586	0.0632154	0.0496084	0.103009	0.0195743	0	0.116598	0.0365093	0	0.421817	0.00499432	0.352299	0.002966	0.0439298	0.0427062	0.00690461	0.461828	0.00454496	0.139232	0.0297255	0.0616555	0.198703	0.00683992	0.182435	0.00373166	2.98634	0.178263	10.5972	0.0624966	0.0321585	0.092781	0.206425	0.0156068	0.00538895
CDON	0	0	0.0102959	0.0072519	0.0046471	0.000811956	0.00287096	0.0220454	0.0105658	0.00843306	0.00508769	0.012568	0.00692022	0.00390425	0.00892738	0.00767247	0	0.0051553	0	0.00355978	0.00181961	0.0094242	0.00466959	0.000582863	0.00735299	0.0399637	0.0117155	0.0129455	0.00429664	0.00443802	0.0107629	0.016223	0.00330618	0.0219226	0.00185345	0.00569532	0.0146543	0.00142161	0.00917352	0.00775588	0.0435007	0.0145554	0.00731737	0	0.00364571	0.000535655	0	0.017516	0
TAF2	2.08967	2.90137	0.538062	4.35312	4.093	2.91601	3.11313	1.88367	4.61352	0.651201	1.10309	3.04314	2.06287	2.15826	3.10665	0.870979	0.811655	3.00212	0.772557	1.51406	0.565017	2.34823	1.89308	0.343638	2.1568	0.351159	1.60184	1.54595	0.702414	0.705128	0.245376	2.2213	1.65455	0.455731	0.424826	4.24959	3.40869	2.04655	1.5307	0.45251	3.62443	0.744446	0.568309	0.517091	1.33462	0.771458	0.115692	3.26418	0.333602
HIPK2	2.67238	6.15745	2.16186	5.89589	10.0968	2.11563	2.39101	3.79051	5.03404	1.22765	1.99853	3.50888	3.23205	6.22027	3.04001	2.97323	2.34428	9.2878	25.4636	4.16324	2.32225	5.91128	5.26541	6.29933	7.09255	4.41047	3.64727	3.21482	0.732931	1.87422	3.94325	2.34838	1.53486	1.47068	1.03458	4.52831	2.99546	1.83485	5.89277	2.14452	3.66168	1.93399	3.01098	0.860006	1.06943	2.98338	4.66075	3.94667	0.760664
TNPO3	2.89585	7.63228	5.51363	12.2672	9.42238	7.85345	6.36519	5.52723	8.67384	3.69591	4.28505	6.4967	6.30419	5.71933	4.76867	6.03036	2.61439	6.78976	5.59381	4.70204	2.63092	6.50521	5.05873	2.30223	7.64703	3.34592	7.14336	4.98013	3.51964	3.90255	3.22852	9.2224	1.81928	3.85224	3.75914	6.73011	7.07281	3.63743	7.60904	3.40385	9.23598	2.76079	4.7023	2.30288	4.23303	3.21587	1.27558	7.12065	1.81589
BORCS8.MEF2B	0.372416	0.301499	0.691227	0.619194	0.431985	0.452867	0.365723	0.221707	0.358572	0.311079	0.729848	0.548743	0.293054	0.193563	0.310154	0.731505	0.244269	0.308835	0.734152	0.483233	0.382149	0.352276	0.25924	0.632121	0.239524	0.723691	0.248061	0.420231	0.732247	0.492768	0.622532	0.307197	0.219526	0.480035	0.599833	0.313734	0.247679	0.315691	0.221084	0.416561	0.263008	0.569461	0.769528	0.355821	0.232208	0.464739	0.846877	0.234522	0.219802
RFXANK	6.61751	4.79502	30.6216	7.68518	7.36124	5.02191	5.09622	12.0482	8.73083	15.6072	15.0114	9.78134	12.0306	7.68869	5.26508	18.9891	13.0103	11.3507	10.0956	9.01084	19.9496	8.80558	9.57596	11.2047	10.2653	40.2392	4.74672	17.5671	7.94757	15.0537	24.7196	8.184	13.2226	16.8572	16.342	6.86448	8.29797	11.7404	8.39263	22.071	7.45743	14.5705	24.6648	15.806	6.79069	12.6167	14.6319	8.21079	6.34342
TMEM161A	0.954312	0.897045	8.57973	1.16846	2.16485	0.571953	1.44702	3.5335	3.43721	4.0017	3.34011	3.63211	3.34505	3.66536	1.22223	7.25392	5.97191	4.08853	1.58611	1.97022	5.48432	2.84782	3.05539	3.1572	2.9676	21.0219	1.78924	4.68678	2.15255	4.39286	10.4878	2.83641	3.75438	11.8163	2.76876	2.76392	3.71325	2.73227	2.42509	4.48843	3.29233	4.43815	8.57595	1.97538	1.47592	3.64637	3.23059	3.23828	0.805975
LPAR2	7.81379	12.8788	8.3715	14.2431	14.7208	18.8745	12.2798	14.496	6.46281	2.28733	5.17531	6.4007	11.0071	4.09466	16.0775	6.28066	11.7601	11.2519	11.6311	9.78816	24.4415	8.88722	13.4903	14.0058	9.68592	5.67264	10.4627	14.879	5.51406	9.83429	8.51994	5.3826	8.05968	5.69658	12.33	8.29915	6.05802	31.8135	8.30211	6.43045	5.32922	3.71013	12.581	4.31929	17.2702	13.7432	8.24315	21.2891	7.98113
CTSA	5.69626	22.3888	41.3724	8.7298	25.5806	6.01898	9.43964	61.4703	9.90716	58.1041	62.5343	6.66466	19.8233	7.06068	4.58519	29.3994	10.7524	7.7455	27.3595	6.40579	38.6673	26.9358	21.4716	20.4535	32.7963	180.656	40.5747	20.891	12.9766	17.2829	100.92	30.9543	12.3851	7.71472	16.6853	12.3665	10.675	13.9357	7.93507	31.1043	5.59518	45.0532	14.8135	49.3487	13.7469	22.8332	28.0039	9.90114	13.2723
SUGP2	2.62191	11.374	6.05177	10.3866	22.4287	7.8499	11.5645	13.1449	17.3474	2.59644	6.43088	21.8621	8.41957	10.7349	7.86727	7.96381	5.19036	15.8074	7.83202	8.99185	3.42646	13.2156	13.2186	3.04175	9.94515	4.4621	22.1456	5.63201	4.89674	6.16733	5.51041	10.5844	2.906	8.32308	5.1662	14.1339	14.5425	6.98069	3.32681	3.80298	13.2457	5.76902	8.37985	4.183	8.56212	5.28074	1.77439	10.1673	1.80649
SLC12A2	0.278648	1.05218	0.22232	2.20896	3.10777	1.67195	2.55945	1.14036	2.54916	0.443872	0.139559	4.92867	0.469819	1.16394	2.90673	1.14134	1.10209	2.47794	0.18419	1.18603	0.55812	1.40755	0.518545	0.383719	0.590282	0.074743	0.407547	2.02571	0.209938	0.662987	0.146275	0.643492	3.02901	0.982391	0.212609	2.20137	3.69627	2.58833	0.551311	0.686115	2.98247	0.635192	0.24385	0.241878	1.75689	1.01885	0.126602	2.83554	0.386486
SNX24	0.0351154	0.0202924	0.351607	0.252318	0.727217	0.0279403	0.0768389	1.5771	0.82527	0.891299	1.09583	0.484898	0.31354	0.398569	0.148946	0.0846211	0.0527468	0.280882	0.299599	0.361654	0.0313074	0.40151	0.595875	0.0902561	0.836926	0.556626	0.880194	0.0707094	0.0585248	0.168625	1.0329	0.469086	0.148984	0.397307	0.0673223	0.487233	0.496629	0.0815317	0.455969	0.0578258	0.0912748	0.715884	0.347176	0.155469	0	0.110595	0.229654	0.0558097	0.0192709
EYA2	0	0.0438407	0.0051544	0.0159742	0.00365588	0	0.0105401	0.00958436	0	0	0.00311305	0.00629187	0.0076218	0.00430006	0	0.00650024	0.0434121	0.00567795	0.0518757	0.00280048	0.00334015	0.0222421	0.0128575	0	0.0342627	0	0.0258065	0.00678951	0	0.00305497	0	0.074449	0.00260098	0	0.027218	0.0130682	0.0183409	0	0.0134714	0	0.0058428	0.0121447	0	0	0.0033461	0.0029498	0.0577535	0.00357256	0.0123359
CNN2	35.2902	35.9742	69.2714	64.1617	49.5903	68.6962	15.9503	53.6751	17.1517	90.8186	72.8693	43.483	45.1059	11.2665	44.1474	50.0595	37.6877	37.6854	46.1341	40.921	32.2734	81.2948	72.586	77.5452	44.297	3.10506	87.17	77.2261	36.0652	43.7925	69.2335	39.6339	78.7935	14.0204	90.5616	63.3197	36.9413	113.783	37.6325	58.4533	44.6189	51.4842	47.6989	46.3036	66.4877	48.7001	63.7554	63.328	26.4079
ABCA7	0.71652	2.37412	15.5765	1.74652	5.17715	0.467224	1.18684	9.36654	7.42295	2.75291	2.25237	7.81111	5.99184	2.34719	2.74641	1.3327	0.35209	10.5873	8.92169	0.502857	0.1512	3.79617	11.8006	1.62734	8.96868	5.86633	7.84758	1.82869	1.12687	2.60678	15.4586	7.41144	0.519036	2.03114	7.94698	10.5052	8.08519	0.578827	4.76927	2.45544	3.35239	2.34015	1.8241	2.48248	1.34808	1.2919	1.09129	1.28703	0.781781
SNCAIP	0	0.00242554	0.0115495	0.00132569	0.0800973	0.00222645	0	0.0015908	0.00551855	0	0	22.2016	0.111957	0	0.0133525	0	0	0.0310998	0.0046965	0.00976121	0	0.00738342	0	0	0.0201625	0	0.00321249	0.13692	0	0.00304236	0.00196752	0.0166819	0	0.53381	0.0016941	0	0.0109591	0	0	0	0	0.116108	0.0291852	0.00929158	0	0	0	0.0871664	0.00153562
DDX20	2.7038	3.77857	0.646902	6.80351	3.85598	5.64311	3.97718	7.28182	5.76137	3.10632	1.9811	4.86374	2.79118	5.55275	3.6013	1.46685	2.30223	6.66624	1.49087	2.71714	1.20186	4.28324	3.80499	0.912844	2.21329	0.548962	4.50858	4.68873	1.66278	1.59535	0.372953	2.15105	4.34925	0.722504	1.14147	7.3124	5.98863	5.95975	2.82065	0.579173	5.80859	1.75798	1.55065	0.739629	5.22423	1.74226	0.460933	4.13623	0.480481
BTBD1	10.8143	10.2164	3.69441	31.6715	23.6661	21.6083	24.8396	24.5986	24.4201	11.1307	8.52344	16.2836	10.9631	32.9595	15.3388	10.1076	8.17644	29.104	6.92819	14.3908	9.15415	15.7672	11.9957	4.2756	9.27376	3.29093	12.2307	21.1208	3.43447	6.50234	2.78818	12.8319	16.3188	3.13249	6.65419	20.7216	18.9541	30.3129	12.0051	4.91784	17.3387	6.44289	5.44036	3.91029	13.5086	8.27858	2.15838	14.3115	4.26994
FAR2	0.0832052	0.427591	0.430646	0.409682	0.504566	0.550911	0.528091	3.03581	0.414633	1.1577	0.0707848	1.76253	1.19097	1.59851	0.407675	1.49436	0.714505	1.44418	0.218205	0.72933	1.39357	0.831143	3.48106	0.512586	0.882834	2.48166	0.370155	1.63536	0.238508	0.839225	1.70394	1.308	2.16897	0.586042	0.000899543	0.776033	0.628464	0.618892	0.430977	1.06489	0.534506	0.532387	1.34145	0.492547	1.03864	0.689447	0.517785	0.890732	0.58219
BCAS1	0	0	0.00885247	0.00548702	0	0.0138229	0.00181022	0.0395058	0.0228412	0.013673	0.0342178	0.00972543	0.0235622	0.0251096	0.0138165	0.00223278	0	0.0185281	0	0.00192388	0.0103258	0.0135822	0.0187699	0	0.0374467	0.0206167	0.0132965	0.00349821	0.00203186	0.00839487	0.0203589	0.00767178	0.00178683	0.00165874	0.0116865	0.0143642	0.00251997	0	0.0115683	0.00293417	0.0321112	0.00250297	0.0289411	0.00427309	0.0103442	0.0182382	0.016231	0.00859003	0.0158898
POU1F1	0	0	0.0119084	0.00615099	0	0.0103304	0	0	0.064013	0.0229913	0	0.0072682	0.00880449	0.109281	0	0	0	0.0590311	0	0	0	0.00570966	0.0222789	0	0.0431774	0	0	0	0	0.00705804	0	0.0172003	0	0	0	0.0241536	0	0.00904346	0	0	0.0269977	0	0.0592441	0	0	0	0	0	0
CHI3L2	0.271502	0.433245	0.356559	1.03194	0.0842994	0.103103	0.115733	2.39243	0.197751	2.43307	0.423859	0.214168	0.104612	0.236079	0.0588889	0.617389	0.115197	0.589164	0.445331	0.0369001	0	0.295783	0.247063	0.137452	0.427515	0.273033	0.20898	0.570312	0.00324758	0.187849	0.277676	0.363774	0.228476	0.270423	0.433349	0.757639	0.314165	0.19771	0.236672	0.0562773	0.243791	0.237367	0.193074	0.34149	0.0698082	0.129559	0.224835	0.137297	0.0880436
SBNO2	5.00554	15.3363	7.47214	14.4647	7.70206	3.61483	6.45279	6.90551	7.90581	1.90825	5.50031	5.14687	5.55685	7.61642	6.48265	10.6311	3.92068	7.84574	11.7759	6.06089	3.93803	6.59439	3.13876	5.21265	10.2055	7.83299	5.31462	5.53722	4.01482	4.60677	8.4673	5.22616	2.9555	5.20179	8.3819	8.9354	5.7784	3.68942	10.5701	3.78723	9.66137	5.62108	7.8941	3.60544	2.98168	3.1339	4.67276	9.13783	2.48983
PMS1	0.415493	0.537001	1.94256	1.44098	1.72135	0.792836	0.983449	3.78714	1.5493	2.09497	0.634682	5.24809	3.29764	2.35021	0.937903	3.19227	0.768795	5.10743	0.388351	1.12703	0.962692	1.78071	3.69295	0.451899	1.31765	0.571322	1.10326	3.05252	1.14707	1.39581	0.766232	3.17166	3.55133	1.60027	0.515149	2.46297	2.50179	1.98342	1.06238	1.52599	2.10306	1.07268	1.2918	0.875714	2.19769	1.1597	0.418406	2.32745	0.544784
HMG20B	24.382	14.4163	37.5873	15.6012	19.4375	27.9508	20.99	20.2915	23.5342	11.8739	28.8482	31.2511	19.2894	17.8326	14.7739	25.5849	19.9674	30.2577	16.9253	20.506	13.1343	19.204	26.3166	22.8676	12.7156	23.3277	19.1964	22.8799	13.0035	23.51	27.721	11.8686	14.7682	22.0873	24.6155	20.0425	20.2014	23.4039	9.67967	18.061	20.1417	17.5371	25.1261	13.0754	17.1157	19.3885	18.3997	42.674	9.4221
CALCRL	0	0.0602817	0.0229631	0.112021	1.93093	0.73926	0.76435	0.090142	0.726905	0.0344822	0.00616392	2.4776	0.115072	0.16177	0.652637	0.0836592	0.0125354	0.0267009	0.0466887	0.0859478	0.100857	0.789048	0.144793	1.54596	0.140307	0.0311255	0.00958077	0.226857	0.0190327	0.166345	0.0234713	0.0331674	0.012875	0.157767	0	1.97558	0.42489	0.0833176	2.10055	0.19028	1.6717	0.470116	0.415256	0	0.942459	0.325618	0.00519788	0.00530532	0.0732762
TAF11	6.67714	3.28024	2.23789	7.70569	8.62512	5.60726	5.46271	7.3548	6.62682	2.5623	2.93485	6.46585	5.68768	7.80811	6.68906	3.62783	4.95188	8.26593	3.35119	3.41505	2.89864	4.82034	3.85576	3.81155	2.69001	0.910656	5.60051	5.4046	4.66997	3.34757	0.917313	3.28307	7.10819	3.8086	2.44618	8.06456	8.60222	11.9159	4.50933	2.73065	5.59712	2.31536	2.15201	1.55482	8.11347	3.22459	0.929972	8.34618	1.88603
ANKS1A	0.558259	7.10102	1.63817	0.571282	1.8024	0.6739	0.774079	2.51224	0.914208	0.988587	0.500991	5.57581	3.21251	1.16801	1.20637	2.42983	0.981116	2.34485	1.40346	1.85164	1.15329	1.4783	1.4123	0.929255	2.79545	1.43466	2.98298	2.41222	0.590571	1.30715	1.80845	1.93507	1.69426	12.5742	0.625752	2.47586	2.30977	1.13823	1.35499	1.38017	2.42288	0.998956	2.55935	0.578627	1.21091	1.37267	0.811417	5.62317	0.349257
AP3D1	5.42779	8.96034	16.5679	13.4561	14.4049	6.72791	9.55233	9.58866	12.0554	7.25549	5.85447	9.73542	8.29864	12.8428	5.90062	9.29739	3.80064	13.9397	12.2723	5.56897	5.0244	11.6871	8.57942	8.11141	10.9932	9.46671	11.9325	9.3917	6.54372	7.14531	15.8927	8.4641	8.31121	7.1038	8.4449	15.3419	9.43162	5.08243	8.77119	7.9426	11.8127	6.59426	11.2025	3.50901	5.81064	5.67013	7.01998	8.27636	2.49377
ZNF76	0.879386	1.06284	4.49442	2.14465	2.48274	1.21176	1.32418	3.38138	2.30139	2.24916	1.54613	5.97295	3.45001	2.67934	1.45439	3.6012	1.20234	6.44879	3.29323	1.71359	2.08301	2.90573	1.94456	2.31506	2.88795	3.50079	1.68646	3.81759	2.34938	3.16658	5.27826	2.46241	1.75247	5.37643	1.4393	4.14804	2.98813	1.88981	1.81102	3.27193	4.0614	1.48755	3.62318	1.976	2.54727	2.07562	1.28841	5.70042	0.962449
SLC9A3R2	0.127218	0.646613	0.358015	0.090407	0.966818	3.61185	0.813439	0.706805	0.772646	0.781664	2.84138	0.152148	0.61959	0.544252	1.46247	2.24744	2.17029	3.13751	4.33354	5.83837	8.87103	0.762911	0.274533	27.3843	1.17629	0.970547	0.242315	15.1222	0.359128	11.4836	0.398466	0.363892	20.2579	0.477037	2.10407	0.809527	1.37772	3.70969	0.914906	23.377	2.48909	1.50214	16.145	0.665653	11.452	9.67071	12.9609	6.78627	7.10217
NTHL1	0.239854	0.319117	4.93843	0.301262	1.01244	1.60443	1.02005	1.78376	2.20703	3.44239	1.84009	1.92042	3.90939	3.46365	1.42402	7.69896	2.39152	4.07052	0.744285	2.28911	5.26653	1.76619	1.56497	6.45164	1.79474	7.16618	0.499499	7.59173	1.13173	7.78251	4.43588	1.43546	8.85269	6.70818	1.63111	1.42037	1.92791	2.77996	1.2937	15.6309	2.63588	3.07035	13.9573	2.75051	5.25599	8.09433	8.8959	4.14362	3.84325
UHRF1BP1	3.95712	8.91607	1.10328	16.8012	9.28252	10.1221	7.21864	6.9652	12.3537	1.40249	6.6787	7.08713	5.26754	8.71143	10.5974	3.53125	6.42876	12.525	4.42299	7.12649	3.81475	5.61321	5.85917	3.01643	4.70939	1.2149	8.11735	6.64501	5.00645	3.29496	1.5227	4.25418	5.58797	2.85256	2.41889	10.3694	13.6058	6.64952	4.6233	2.39053	11.3706	3.7404	5.24913	0.989131	5.30208	3.27635	1.27472	15.0426	0.919031
GNAI3	6.9706	9.61095	3.81262	9.72725	11.823	7.87763	6.29102	13.4336	11.5662	16.2266	4.70745	6.66131	10.2525	13.9836	7.96875	6.7285	7.33022	13.4673	2.87329	5.1008	5.56798	8.73074	5.50876	2.69265	8.00714	2.53488	10.8231	19.5804	1.8091	3.8998	1.62814	8.0786	27.9761	2.12694	2.91945	14.3985	13.6882	16.2635	13.2465	3.94522	14.6694	5.41714	2.85181	2.08644	6.53366	5.25241	1.22871	21.4292	1.83579
IPO5	7.09846	11.8648	3.00647	19.4234	23.0966	16.9525	14.9415	25.8576	39.548	7.81385	7.44264	17.2226	15.898	24.2026	20.5102	10.4436	7.13353	20.5258	4.18968	9.53662	6.44124	17.1869	20.5359	4.29357	7.79896	1.27975	14.3351	18.9724	4.29737	7.05331	3.25743	14.5297	24.1676	6.06728	2.11694	22.5914	27.2089	16.6357	15.7455	5.8028	16.6288	7.56212	7.47855	3.71073	20.2877	8.44934	2.12089	23.7699	3.6323
OAT	8.36556	10.4402	2.02834	8.11424	9.83434	2.80765	7.03476	5.74866	48.7286	17.8428	26.1829	7.43458	21.2434	8.91763	10.1659	8.24653	7.86947	7.99157	10.7421	4.15693	22.2147	10.3612	5.49557	0.459308	8.4287	1.98696	13.0902	4.12549	4.75345	2.52181	0.244737	25.9657	15.4682	6.66267	3.54239	17.9159	16.2955	16.6534	24.6179	1.98862	4.33641	11.1042	0.17995	2.10894	4.5166	2.7752	2.33801	8.62974	0.928721
WDR3	0.029019	0.408185	0.563487	0.864259	1.39787	0.497476	0.779306	0.786255	1.15599	0.711257	0.298126	1.47425	0.707103	0.743363	0.443744	0.976097	0.189784	1.48933	0.124531	0.201144	0.254018	0.915363	0.752597	0.122051	0.583425	0.265663	0.531531	1.09961	0.0895551	0.321605	0.250417	1.21231	0.744512	0.530469	0.085049	1.015	0.795563	0.362458	0.519364	0.351884	0.615087	0.242018	0.318575	0.114974	0.494804	0.366617	0.110913	0.5698	0.0955517
PKN2	8.55683	9.33199	0.938244	10.0514	21.7017	9.20168	14.2014	5.12995	16.4516	1.96805	3.15665	13.8888	7.98443	8.53786	9.71086	3.31099	3.73856	10.9118	4.12397	7.88741	2.72286	11.3915	4.83935	1.16854	5.02764	0.668692	6.04109	5.34598	2.07282	2.87661	0.306772	8.22089	6.31722	2.24188	2.02032	15.4984	10.31	10.8192	4.77361	1.66246	14.1388	3.05927	2.72108	1.5254	7.53368	2.71877	0.490246	10.1631	1.1373
WDR18	0.409664	3.22682	23.468	1.21935	5.28384	1.39595	0.977153	6.89069	13.3879	12.7427	12.5161	9.5872	9.62672	7.68682	5.19166	18.6351	7.20655	12.053	2.53357	8.12613	17.4839	6.32511	6.12808	8.68301	8.431	30.1979	4.36064	13.6648	4.31688	10.8883	20.9462	8.29424	14.9708	13.7063	5.69907	7.09521	12.0856	3.33115	6.90103	17.3007	6.37047	16.7251	28.162	7.54576	4.69294	9.02689	11.6653	7.37712	2.94707
TRAM2	0.56357	2.50592	2.84612	1.33272	7.32204	1.83881	1.8074	5.47018	2.24046	1.71668	2.71706	5.83071	2.19525	2.06199	1.14041	2.69319	1.31129	4.19339	0.990282	1.76993	0.83514	1.41092	5.61429	1.48808	3.15675	2.87316	4.66707	1.95205	0.71369	2.37934	3.77535	3.15912	2.11789	2.37019	0.859401	3.17217	3.80045	0.751612	1.46108	2.56999	3.82768	3.14505	2.28325	0.458259	1.91377	1.91882	1.75751	4.89545	0.611171
NTN1	0.386669	0.137365	0.0712223	0.259769	0.360829	0.179048	0.389366	0.052253	0.235961	0.0224501	0.115878	0.138394	0.1569	0.0533543	0.74611	1.50309	0.983441	0.116884	0.404284	0.590712	2.10987	0.174227	0.0670764	0.117668	0.0702685	0.00805981	0.0200126	0.740954	0.235201	0.16196	0.0601702	0.117568	2.01703	0.187924	0.0230261	0.958143	0.326873	1.58288	0.091173	0.236068	0.181241	0.572619	0.0805761	0.401673	0.201927	0.116456	0.716593	1.61191	0.067834
GLP2R	0.00237966	0.00618819	0.00491098	0.0219842	0	0.00284014	0	0	0.00351982	0	0	0.00999122	0.0169443	0.0109253	0.0113553	0.00619326	0.00229788	0	0.0359461	0	0	0.00313951	0	0	0.00395692	0	0.00204898	0	0	0	0	0	0.0016521	0.00306732	0	0.00166014	0	0	0.0085568	0.00271293	0.00371124	0	0	0	0.00637616	0.00562099	0	0.00680769	0
MCM10	0.188809	1.57634	1.06471	1.20759	2.42915	0.0711616	0.0803778	0.830466	9.70842	1.44739	0.691553	0.371334	1.8372	2.68609	3.51791	0.620707	0.6933	1.2218	0.556654	0.525549	0.369894	1.90429	0.445489	0.144736	2.84624	0.578066	1.08881	0.729369	0.0647225	0.395036	0.382554	3.72735	1.21769	1.37056	0.12183	1.80076	2.45434	0.340035	2.23553	0.543794	2.03798	0.338245	0.663173	0.0845557	0.570252	0.772653	0.0139264	0.480917	0.0940726
DGKA	6.67794	3.59356	1.23179	7.72371	7.1073	4.75806	7.79259	7.69438	4.88714	2.80485	3.07285	3.21577	3.76168	2.75933	4.95282	3.15575	1.7252	7.29415	7.77084	4.59448	3.34369	4.1758	2.67073	3.11542	2.61589	4.45662	2.28034	6.19098	1.89579	3.25195	2.8272	4.39058	1.06796	2.25963	2.87316	5.26371	3.7864	3.87781	3.14577	2.94121	3.29084	2.61862	1.28626	2.57178	2.40973	2.01125	2.91199	4.95364	1.77898
ERBB3	0.021991	0.0135442	0.0143316	0.0370131	0.0135534	0.0221022	0.0179094	0.010857	0.00941583	0.0040992	0.00673223	0.0155505	0.00470936	0.0106277	0.011046	0.00803275	0	0.199096	0.0247682	0.00519109	0.00515954	0.00763498	0.0119166	0.00396651	0.0125097	0.00264898	0.00697608	0.00839021	0.0100511	0.000943805	0.0036622	0.0218503	0.00401773	0.00447566	0.0178686	0.00968949	0.00679948	0.00483718	0.00208093	0.00527805	0.0342964	0.00900478	0	0.000960815	0.00310124	0.000911313	0	0.034215	0.0219136
ROPN1	0	0	0	0	0	0	0	0	0	0	0	0	0	0	0	0	0	0.00227344	0.00377654	0.00448523	0	0	0	0	0	0	0	0	0	0	0	0	0	0	0	0	0	0.00313459	0	0	0	0.00194509	0	0	0	0	0	0	0
ANKRD44	0.665785	1.45103	1.41689	1.16482	2.67613	0.422535	0.890468	5.54596	1.00276	1.7582	0.698121	2.44838	1.32439	0.379662	1.51286	1.59341	0.761282	1.88595	0.682442	2.40782	0.805582	1.58805	0.870452	0.52424	1.55781	0.529695	2.57151	2.57404	0.905221	1.33486	0.478168	2.37414	1.75793	0.604813	0.440511	3.13189	1.8263	2.38832	1.87058	1.20601	2.89251	1.05515	0.453641	1.2747	1.01939	1.1383	0.730146	2.62018	0.758586
KARS1	17.1749	10.8981	21.0263	27.9772	26.849	23.1939	26.3954	34.4565	37.841	37.7878	22.932	26.3941	25.5369	25.5966	22.1174	33.9242	23.8156	35.3072	16.0136	24.1461	35.5709	28.2189	31.9692	20.1672	16.6967	17.4371	20.6626	40.7396	21.2748	21.9203	16.9075	20.5192	45.7346	19.0068	14.7645	29.3395	33.8682	29.5966	25.0796	26.9461	16.6933	33.2644	32.5994	16.2101	33.3989	28.587	15.4929	32.7238	9.4584
ADAT1	0.965965	1.64775	1.99807	2.7726	2.843	2.16034	1.96966	2.61668	1.75649	2.01659	0.651701	3.11433	2.11843	1.58679	1.51709	2.27183	0.780874	4.76299	1.57851	1.08641	0.786155	2.04315	2.22784	0.596023	2.93061	1.7443	2.16709	2.00354	0.778335	0.896083	1.28753	2.32022	1.07977	2.00188	0.492937	3.36019	2.35797	1.82871	1.26669	1.56852	1.29226	0.774222	0.855709	1.00787	1.306	1.05712	0.36948	2.22468	0.379344
PDIA5	0.856532	1.59469	1.97399	2.54371	2.72865	0.405728	0.834504	2.83355	2.07045	1.96827	4.15959	1.65958	1.95613	5.17568	0.866743	1.82731	2.4652	6.55128	0.860042	1.56703	2.07701	3.49343	1.17526	1.60474	1.94518	4.11901	2.08052	1.8603	0.557799	2.67965	2.40083	1.78489	2.37167	2.46156	0.520582	5.02684	3.23057	1.02376	1.2823	2.23414	2.27142	3.26927	7.90923	1.51891	1.83662	2.56641	2.33534	1.77341	0.872434
TBC1D22B	5.53222	4.52053	5.24122	8.16895	8.83709	4.86911	4.49964	3.43223	9.76094	2.9189	2.98655	5.17483	3.99457	4.41743	3.82996	3.54263	3.23627	6.98409	21.0545	4.10027	3.84671	9.59733	1.45118	5.84673	5.10081	6.22177	1.96876	4.03021	6.29931	2.72332	5.63664	3.55563	3.887	4.95075	6.72712	11.3053	5.65052	3.66119	12.7727	2.59779	8.31648	3.23391	12.4651	2.19712	4.0319	2.12091	1.53084	5.67872	0.754169
NDUFB4	88.5702	26.1496	120.908	48.0083	36.7565	42.6284	54.885	60.8419	43.4517	61.318	60.9415	54.921	50.6484	57.4397	42.0659	76.8811	62.0477	32.7131	55.1142	47.8105	64.4666	46.3739	45.397	98.0388	39.3975	161.221	45.4652	47.6042	77.1746	54.0573	95.327	37.6984	53.5893	90.5593	49.9981	28.2576	44.9829	52.423	55.2117	97.6154	39.4854	75.4862	89.4787	63.2144	66.697	86.522	91.7296	29.6247	43.7575
SPEN	10.1054	20.0163	5.79062	35.4794	27.9329	30.7276	20.1324	10.4985	24.2842	2.44868	16.4648	20.8895	10.9824	24.1536	19.8706	9.65339	8.52831	21.8139	17.9895	13.6221	8.6808	16.4481	24.5109	12.2869	12.9295	8.56559	45.4058	10.1378	7.47697	8.80546	9.83648	10.6194	8.86617	7.41099	5.94517	26.2629	23.9193	9.00935	12.3098	8.34836	36.1694	12.3071	14.255	4.51387	18.2851	12.6087	5.40215	21.1446	3.60902
MYLK	0.00730656	0.0212357	0.0239487	0.333228	0.0239064	0.0107723	0.206166	0.0351853	0.0365542	0.0391968	0.0167854	0.0653246	0.0410964	0.638348	0.197913	0.0454891	0.0203364	0.562474	0.0492335	0.036947	0.0314216	0.250063	0.0295009	0.0184116	0.0439523	0.00393471	0.0133226	0.0420611	0.00610756	0.0171732	0.00226654	0.118719	0.0880252	0.0326859	0.0140513	0.277054	0.396835	0.0202078	0.418436	0.156307	0.181651	0.0097529	0.17777	0.0189099	0.0982715	0.108629	0.0734841	0.0172138	0.00601462
ZC3H15	34.6702	18.0433	7.68192	34.051	36.4638	41.1866	52.0531	44.7185	46.1402	23.4238	20.0434	46.1562	35.431	49.7988	39.7515	11.3276	16.8346	57.6333	9.38262	28.3974	14.8962	34.217	35.915	7.46438	14.7812	4.43223	39.2632	58.1964	7.56057	16.762	2.60786	24.4922	45.1205	8.81656	11.6056	42.7026	58.5242	55.1366	29.4273	6.71529	63.0265	14.4742	12.8946	9.93576	59.7549	13.4939	3.371	47.6015	8.53614
MAP2K4	1.92551	2.8833	0.819899	2.80082	4.63836	1.59819	1.15558	2.10766	3.45035	1.67755	0.380761	3.27564	1.87412	1.15	1.30288	1.44592	0.486042	2.52962	1.19248	0.876734	0.632916	3.25765	1.63576	0.581767	2.79512	0.679239	0.89132	1.35752	0.453598	0.48982	0.423196	1.82826	1.0368	0.902799	0.0711523	5.70118	2.40834	1.1535	2.43314	0.836385	2.44384	0.629578	0.399307	0.459229	0.945764	0.502868	0.289476	2.5765	0.299027
PACC1	1.39867	2.3986	17.6865	5.48162	8.47488	1.49185	5.36648	10.2551	3.70117	12.9189	23.333	6.00121	2.06085	10.7042	3.38698	8.25585	5.38895	15.6906	6.79103	6.29047	5.31526	7.45161	17.4344	5.21926	3.41131	18.5935	18.3207	6.88006	5.45128	4.14531	8.94419	4.75552	4.7584	3.71351	57.2214	3.74096	5.05925	8.42344	4.72023	5.85374	3.44953	9.23078	4.1347	4.03872	1.8095	4.04285	4.38912	4.0456	1.27758
SNAP91	0	0	0.00560776	0	0	0	0	0	0.00150721	0.00360891	0.00169343	0	0.00621914	0	0	0.00353599	0.00196794	0.00308868	0.00256539	0	0	0.00403307	0	0	0	0	0	0	0	0	0	0	0	0.00262689	0	0.00142176	0.0119724	0	0.0183204	0.00232338	0.0349619	0	0	0	0	0	0	0	0.00335523
SLK	12.6885	13.9935	1.11795	12.0468	22.1809	17.8157	11.0658	6.55	16.9972	3.2598	2.51046	6.68291	4.68722	4.88779	11.2074	2.72688	2.98359	11.7652	2.32774	6.44523	2.43124	14.2894	9.25405	1.98253	6.49302	1.79595	8.29795	6.44638	1.58789	1.79829	0.902868	9.78647	8.56066	1.6465	0.765253	13.8652	7.58275	10.263	7.75101	2.10816	19.4287	2.34034	2.34111	1.35741	11.0012	2.34853	0.46628	6.89404	1.84977
CYB5R4	3.42914	2.87963	2.26493	4.58445	8.07971	4.26589	5.09524	8.23204	2.77884	9.87958	2.95945	8.50604	5.02874	4.65225	4.50929	3.80476	2.28417	7.1017	2.04302	4.40418	2.86259	5.88467	5.05146	1.44483	3.22114	0.786761	7.57685	10.818	1.62275	2.31145	0.696895	4.58726	8.80196	1.37287	1.48797	4.97427	7.49166	8.83786	5.4383	1.98681	3.20791	2.31641	1.25498	1.97535	4.69098	2.61457	0.75027	7.9117	2.09564
COL17A1	0.12994	0.574941	0.00800484	0.237056	0.00378508	0.0786997	0.00818444	0.0148846	0.0530697	0.00515157	0.0128923	0.00488568	0.37483	0.153595	0.15964	0.259104	0.0992564	0.0249841	0.0170892	0.0550896	0.00864549	0.0153521	0.00665595	0.00166161	0.0209617	0	0.0217088	0.0281178	0.0199042	0.0110703	0	0.811268	0.0080787	0	0	0.0473551	0.0303825	0.0932114	0.11681	0.0176882	0.111912	0.00502957	0.227565	0.132018	0.0103931	0.00152703	0.084256	0.109115	0.0782277
GSTO2	0.234876	0.0976545	0.0610598	0.445426	0.0719582	0.252619	0.0633903	0.1246	0.204003	0.0278091	0.0431185	0.139896	0.318095	1.01722	0.241099	0.073449	0.0567012	3.48003	0.108294	0.0428722	0.0365243	0.0540479	0.0527234	0.0233991	0.0465486	0.150017	0.0681963	0.112601	0.0786982	0.0779471	0.0518493	0.147894	0.0862725	0.144334	0.0570451	0.209586	0.161782	0.0841791	0.330217	0.0716129	0.232135	0.0796809	0.0480692	0.104291	0.0426876	0.0720381	0.0229647	0.236999	0.0910522
SEC61A2	7.20301	7.25031	1.97868	13.1942	11.045	9.15453	12.0264	6.51138	8.81362	1.03894	2.22039	8.23422	2.83432	4.90248	7.35409	7.01152	4.62585	5.6157	2.19598	4.43734	4.1136	5.24013	11.3118	2.21524	2.72236	1.43387	6.96503	4.29062	3.18619	2.68702	1.09155	3.03679	3.44597	1.67308	1.47109	6.9448	6.07653	24.6317	1.62424	2.44262	25.5927	2.75576	10.0858	1.94527	6.78578	4.00896	1.9015	8.80296	1.72097
PRKCQ	2.92134	1.87238	0.0993457	1.76522	4.06674	1.78764	3.69151	4.55664	4.38207	1.54904	0.366862	6.25057	2.14477	8.99359	1.48655	2.41622	1.50212	21.9718	1.57899	3.27868	1.99388	3.0376	0.300918	2.74327	0.538594	0.110175	0.483182	6.78233	1.83721	4.03759	0.204539	2.35738	4.07065	1.64875	0.0674485	6.86541	3.41381	3.03504	1.161	5.17916	2.43246	2.05988	6.63292	2.45936	4.24546	4.07727	1.3589	4.04489	1.12767
TLE2	0.166574	0.237817	0.0202214	0.132301	0.0382467	0.0194909	0.0689169	0.9999	0.0603882	0.104109	0.200835	0.063081	0.119605	0.551078	0.101306	0.00566696	0.12931	0.848938	0.226128	0.0903347	0.0145598	0.0969541	0.0896741	0.128722	0.171076	0.0373762	0.174362	0.526804	0.0412561	0.0266335	0.127458	0.0681504	0.149658	0.244179	0.0889832	0.412424	0.297408	0.139914	0.182039	0.026065	0.285252	0.029646	0.0383241	0.0433816	0.0612603	0.0102866	0.109854	0.267854	0.00268863
ASB1	0.289134	2.36747	2.2823	3.46961	5.11793	1.26894	1.0271	2.04583	2.1451	1.70778	2.51962	2.64305	1.60458	0.449485	0.95618	1.85584	0.457673	1.90951	1.72766	0.943861	0.422564	1.39305	1.52612	1.17431	2.31259	4.41858	1.36768	1.25857	0.995389	1.12364	2.48014	1.71461	0.513268	2.38237	0.367269	1.92519	1.1288	0.705522	1.27491	1.71698	0.46234	1.36915	0.760475	0.979831	0.406972	0.802554	1.55155	0.537473	0.250061
FAM107B	7.0061	39.8127	21.1806	24.4688	45.8883	19.3235	5.37049	60.1667	17.9709	49.3377	18.3267	12.4004	13.6896	8.42936	17.6604	15.3039	7.18678	9.32461	22.6291	12.5371	3.48301	22.6992	38.6681	5.19349	34.1579	22.2343	56.4726	12.4047	3.00946	5.02333	40.7922	14.266	6.28786	8.32875	19.0489	5.78631	3.2635	10.9883	22.9254	4.75979	34.6829	5.50387	5.30792	4.96478	4.45682	6.56552	4.04324	5.26671	4.10768
ME1	0.0487281	0.459343	0.0419007	0.0605996	0.178315	0.445872	1.0853	0.138511	0.00600625	0.26606	0.361037	0.167081	0.0619585	0.111858	0.0871955	0.0669323	0.0392113	2.03397	0.0306694	0.728494	0	0.109825	0.118456	0.772342	0.145171	0.0712514	0.0594388	0.0441542	0.025646	0.258276	0.0171312	0.399435	0.124043	0	0	0.067989	0.270359	0.0212134	0.281077	0.879579	0.322978	0.236942	0.127058	0.22248	1.04814	0.802507	1.06986	0.015489	0.5014
TBC1D1	7.5368	5.59947	8.65416	16.6333	11.6875	11.3493	5.68632	26.603	10.1821	20.4569	19.0947	3.64148	9.92327	7.79605	10.6045	9.97882	7.74018	8.0522	9.87843	11.4315	11.8839	13.609	27.0121	11.4741	14.6588	18.5526	18.0726	18.5063	5.71538	8.94391	18.0766	6.52809	15.9476	2.93513	10.116	8.84981	10.7215	14.0883	11.2471	9.13479	6.6344	7.80208	9.42733	5.20238	8.97307	9.35459	7.70554	9.33272	3.50798
CDK13	0.944269	1.68164	1.52148	2.78746	2.37589	1.7033	1.12382	2.89086	2.172	1.05838	1.03626	3.59057	1.75022	2.5645	1.30513	1.9966	0.846424	6.79879	1.41736	1.19439	0.704914	1.81819	5.30177	0.767499	2.0128	1.31727	4.57822	2.67666	0.850221	1.1202	2.04876	1.72601	1.44683	1.33921	0.925026	3.25537	1.90139	1.9007	1.68979	1.4908	3.80657	1.46572	1.23234	0.671433	1.27219	1.18134	0.677479	2.60789	0.328598
MTHFD2	4.41236	2.01144	3.23495	2.73157	5.68356	1.02355	1.84455	7.36474	4.68064	12.8845	4.11229	1.88689	3.49064	4.67422	2.62551	2.82182	3.06773	3.00163	2.1889	3.72861	4.30773	5.97911	5.7086	0.844357	2.74667	5.5106	3.71966	4.44792	2.00307	2.57511	1.65285	3.56968	3.11595	1.96197	2.50102	3.57404	5.43244	2.9839	4.878	1.89193	2.17433	5.47642	4.02952	2.64217	2.32962	2.87911	1.2832	2.6443	1.46944
SLC9A7	3.06403	2.26392	0.245721	5.959	9.60612	4.87592	8.03948	3.53132	5.84391	1.89161	0.964918	2.0426	1.97009	8.0563	6.55384	9.63927	2.6689	4.40909	5.72223	5.2549	2.99937	4.34971	4.08784	3.12665	1.22517	0.173036	1.81263	6.21495	2.00291	2.6558	1.14597	1.78671	8.28261	2.08502	0.207211	8.03866	7.19291	5.51157	1.74715	5.441	18.0467	3.93167	3.35593	1.17031	5.14938	4.40904	3.83149	12.4619	0.980502
FOXJ2	5.74728	9.22761	4.90574	11.9714	11.3029	13.9012	5.57143	6.9	8.96898	4.22538	7.47112	6.26489	4.46019	5.57624	18.6736	5.49759	3.33194	7.33043	13.2717	6.11275	2.18971	8.9896	5.49068	7.01904	7.70973	8.26176	7.41367	5.97044	5.94772	5.71514	7.05832	6.85047	5.26931	4.23399	7.56115	15.4479	8.43454	5.39989	10.2982	5.01842	7.66746	4.37093	5.54818	1.70649	6.72887	4.4659	5.00759	4.95304	2.0324
YBX1	158.921	130.127	239.447	157.396	245.648	205.565	182.942	315.337	312.765	326.878	353.626	131.793	195.016	230.024	172.425	245.057	225.816	204.484	213.745	251.408	298.646	261.827	367.886	314.778	148.801	235.498	280.922	267.481	182.282	216.559	265.497	184.396	301.508	138.789	368.287	201.2	232.588	271.211	216.331	217.691	233.683	283.261	466.91	125.318	263.277	240.294	216.366	298.803	126.808
PDE4A	2.90254	2.03815	6.67263	2.34472	5.7802	8.09588	0.490633	5.96398	1.66926	4.54536	6.42768	0.131292	0.354789	1.32983	5.30867	1.89896	1.08202	0.823293	6.92892	0.982946	2.2518	0.433711	8.22603	3.01401	4.67305	7.79455	1.01487	0.904547	0.113939	1.98109	10.2833	1.30655	0.218489	0.627856	8.27176	2.2137	0.278696	1.17284	10.055	1.33687	1.92885	0.561429	0.0490008	0.752137	0.295404	1.44729	4.0115	3.13868	0.829989
PPP2R5A	24.0075	16.2157	4.70946	43.5	15.7972	23.6916	18.7139	33.1485	18.8359	12.9726	18.5317	20.7457	18.1389	31.3008	30.3463	9.91844	11.2858	24.7718	8.81254	13.124	5.97182	13.4301	16.2348	7.93346	14.0223	5.93111	18.4983	23.6204	6.64796	11.1482	7.12624	16.98	19.9355	5.62438	12.0408	21.2463	25.011	26.6895	15.2574	8.69858	21.0534	8.17486	11.5659	4.41863	16.4825	8.14643	3.39242	21.7622	5.16
CTNNA2	0	0	0.00494987	0.00127836	0	0	0.00506092	0.00460202	0	0.00637104	0	0.0196372	0	0	0	0.0327721	0.140702	0	0	0	0	0.00118664	0.00463023	0	0.0373899	0.015096	0.0185868	0.00815011	0	0	0	0.00178737	0.0074933	0.00927483	0.0212371	0	0.00352261	0.0620236	0	0	0.00280547	0	0	0	0	0.00141638	0	0.0034308	0.0014808
ELAVL1	5.01529	4.54143	14.6869	9.21462	7.30124	4.56137	5.75954	7.85801	8.45641	10.1724	4.59451	6.27465	7.04443	8.56094	4.97268	10.7422	6.1646	11.4842	6.91368	6.31185	6.46934	8.11038	4.88938	10.2819	6.70461	12.7306	4.58491	7.37956	3.78109	5.21369	10.8503	7.70695	8.36685	8.08325	5.16985	6.98684	7.49545	5.67337	7.67637	8.5299	11.8327	4.73099	7.19228	3.50881	4.2829	5.45117	5.9508	6.71526	1.4953
TIE1	0.0303233	2.00027	0.0917829	1.8992	3.51536	0.904777	1.39341	1.72735	1.55786	0.46896	0.0352757	8.1414	4.15589	9.74759	2.41886	1.67133	2.77782	77.6476	0.335904	0.0846234	4.66625	3.5792	1.35462	1.84803	1.30089	2.74057	0.0243689	7.2118	1.1411	2.49576	1.01063	0.196845	10.6931	1.84486	0.00183585	5.31828	3.00859	3.75332	0.312573	3.10209	0.85755	2.23859	3.81502	1.73522	2.58555	2.47192	0.594942	7.67628	0.457629
DIP2B	5.8639	5.16239	1.72776	6.56247	11.3805	8.23327	7.66291	6.82514	6.63292	0.973936	2.1229	8.09198	4.76067	5.84369	5.04422	3.51371	1.88409	13.1094	3.1583	4.23159	2.8405	7.72248	4.43231	2.41885	3.2618	0.908099	4.77505	8.45196	2.88945	2.58623	0.860439	5.6091	5.12291	1.8415	0.79676	8.66226	8.66856	4.81737	3.5374	2.71257	6.48207	2.97062	3.31248	1.65232	3.97302	3.08799	0.945102	11.1548	0.910865
SMARCD1	15.8878	17.5844	11.8384	22.369	25.3856	16.8142	13.0821	25.383	42.1771	6.29813	17.0059	30.0533	12.2299	24.7405	19.3096	17.7283	23.7001	46.8655	10.8541	11.6262	8.74493	14.3977	11.5964	23.027	8.61	16.8451	18.6479	27.568	17.0169	13.1224	10.0623	7.8972	29.3634	14.4853	13.2157	23.9055	29.764	31.3859	11.2455	12.3232	30.2322	9.8472	17.6356	6.27437	12.5902	11.7346	9.27505	34.4031	4.17821
KDM4A	1.74138	3.85864	4.76288	4.74562	5.85059	2.89284	4.15252	2.01118	3.36662	1.3798	1.46002	5.78541	2.18095	1.89669	1.99005	1.99158	1.55277	4.64433	2.12292	1.71801	1.08165	3.69795	2.8558	0.73477	3.39123	2.79264	2.87947	2.36452	3.74652	0.810204	2.57571	2.37973	1.99498	2.70295	1.87347	3.85432	4.69774	1.997	1.64299	1.33841	5.63142	2.23258	1.88682	1.39349	1.76082	1.32787	0.864771	6.55253	0.469214
NFYC	5.0326	4.63402	11.7776	6.06732	6.92484	3.44074	1.738	5.37028	6.50333	8.58935	5.15203	5.87342	4.99032	5.4179	4.07352	8.38242	3.05477	7.09053	3.50648	3.12083	4.30327	4.81548	6.5351	4.53468	7.20558	13.9816	3.77992	4.78371	3.59432	5.75156	8.56328	5.53102	4.03278	4.39849	2.09197	5.62474	3.64245	4.24625	5.29097	7.17434	7.47814	4.33528	10.8796	3.9805	3.80769	4.98876	4.48094	4.2035	2.30608
ZMYND12	0	0.0808068	0.671213	0.0441653	0.436654	0.118679	0.463343	0.492876	0.11031	0.621808	0.237551	0.913274	0.448848	0.913057	0.044484	0.738641	0.228048	1.12086	0.0938784	0.246219	0.493139	0.360769	0.341263	0.106492	0.41853	1.27541	0.781276	0.546252	0.220787	0.547324	0.530938	0.321103	0.496189	0.31242	0.919955	0.563639	0.529397	0.597391	0.262581	0.977757	0.407083	2.80843	0.540845	0.397254	0.605033	0.205521	0.22645	0.610422	0.0511592
SLC9A3	0.0424021	0.0490065	0.0567172	0.13225	0.0712611	0.238978	0.0265096	0.100441	0.381535	0	0.0822118	0.213635	0.138981	0.0730025	0.0758755	0.0388286	0.0523186	0.210641	0.038549	0.0563484	0.0210022	0.102559	0.202113	0.0807296	0.0352533	0.0179714	0.0507081	0.019211	0.0669497	0.163277	0.0074536	0.0257466	0.0130835	0.0242912	0.0149749	0.302386	0.0322906	0.0516864	0.0169411	0.120851	0.132258	0.0290182	0.0552815	0.037155	0.10099	0.165075	0.0264103	0.0584053	0.0290871
NGEF	0.017501	0.0227553	0.00601957	0.0228012	0.0227708	0.0313313	0	0.119393	0.0107859	0.0490698	0.0969487	0.00734797	0.00296704	0.0100437	0.466273	0.080974	0.0450656	0.0574686	0	0.161347	0.130027	0.00769643	0.417935	0.0274892	0.00242507	0.329337	0.0175806	0.488963	0	0.028542	0.0123056	0.0318799	0.155928	0.00375973	0.00264888	0.0284885	0.0314151	0.210282	0.00786629	0.019952	0.172862	0	0.025669	0	0.0442878	0	0	0.108478	0.0528238
ASPM	0.259925	1.57226	1.11948	2.56592	2.73825	0.187482	0.127177	0.450052	8.57936	0.221137	0.413184	0.14804	3.24981	3.86411	2.80284	0.279415	0.246628	1.09959	0.682837	0.505171	0.104786	2.00013	0.361668	0.0435704	1.43568	0.350037	0.690878	0.317449	0.0223045	0.266324	0.109658	5.1237	0.459768	0.352517	0.056446	2.67979	4.26337	0.282202	1.82154	0.280867	2.89047	0.196362	0.954747	0.174495	0.674249	0.559691	0.0348428	0.46663	0.0279085
CD84	1.57148	2.80879	2.52678	3.03076	9.24388	3.00125	5.03509	11.0367	0.825351	4.58143	2.8623	16.9937	3.3937	18.5196	2.09309	4.61591	0.593978	18.1001	1.1504	2.91648	1.04721	8.94036	8.90912	0.948611	7.79049	3.39775	15.4377	2.14723	1.63258	3.80253	3.96828	6.50326	0.905955	2.06524	0.357776	9.63391	8.72001	1.84084	2.06307	2.99706	2.30464	6.10834	1.00388	3.51849	3.97785	3.06507	0.76352	4.53336	1.2273
ELOVL1	10.6824	13.9248	18.8458	24.0465	16.6789	13.9244	11.8769	20.9358	24.6771	28.1407	22.8631	12.5493	17.6667	9.10115	13.8083	29.6179	19.936	13.7717	32.1775	12.7036	24.0777	16.9229	20.5676	55.8358	14.4891	49.0958	13.1613	22.3001	16.2989	27.1383	43.1904	12.7262	22.9513	17.6736	9.90249	12.6786	17.667	18.8583	34.8723	33.9395	12.67	15.0229	46.1131	10.8749	12.4299	16.0001	18.9956	13.2247	8.87372
SPI1	51.0687	222.036	445.167	77.8199	144.317	79.3327	116.888	136.807	69.9401	245.553	645.073	71.8349	134.425	50.814	61.1286	176.649	92.096	41.6697	491.138	247.214	222.784	176.425	154.041	429.907	184.027	677.638	190.895	114.658	89.0054	188.517	605.891	121.342	78.6179	91.1514	729.111	33.2309	46.7818	94.5526	216.294	203.871	34.0922	254.953	206.771	187.221	63.0709	153.149	401.236	54.4583	94.4149
POLR1H	4.97221	2.80294	5.44426	4.26011	3.3968	2.85924	3.39592	2.76377	2.90741	4.08546	4.98125	3.14307	2.38058	1.82184	2.49242	4.56011	4.42707	1.38742	3.93569	5.48824	3.9986	4.42927	3.77836	5.51868	2.96157	8.42579	2.04051	2.62235	7.45442	5.2435	2.85375	1.92555	3.84153	9.63024	5.41383	2.10651	2.7432	3.4171	3.34819	4.70065	2.36032	3.66881	4.97376	4.05713	4.464	6.30113	8.29249	1.63681	4.96815
MPPED2	0	0.0130323	0.00459665	0.0830998	0.00652057	0	0.00939957	0.283484	0.0642434	0.0502895	0.00832858	0.0070138	0.00509779	0.0268433	0.0617781	0.00579687	0.00161311	0.24305	0	0.00249745	0.00297872	0.00110196	0.822701	0	0.0180553	0.233221	0.197057	0.0151371	0.00263761	0.0040866	0.310093	0.00165982	0	0	0.00758525	0.00233082	0.00327125	0.00174539	0.0735839	0	0.00521056	0	0.0424695	0	0.00298403	0.00394592	0.0140466	0.00318598	0.0041254
CLDN18	0	0.004744	0.0125495	0.0155571	0	0	0	0.00311137	0	0.00323054	0.00606354	0.00612759	0.018557	0.00418779	0	0.0284873	0	0.0110594	0	0.00272736	0	0	0	0	0.00303346	0	0.00628316	0	0	0	0.0230891	0.029002	0	0.0094059	0	0.00509078	0	0.0152485	0.0229594	0	0.00569024	0.0307518	0	0.00302883	0.00977621	0	0	0.0104378	0.00300345
ZBTB11	3.33703	4.06839	0.946175	12.6692	5.22054	6.657	4.03685	9.32556	5.20944	2.39181	3.06787	10.9979	8.21996	5.41267	7.20545	2.14437	5.28078	8.86877	4.28378	4.09285	3.27106	4.02354	4.72749	1.3411	2.38043	0.454746	8.29863	12.8164	1.98921	4.53076	0.451049	4.55599	8.34997	1.85165	3.71125	9.61625	14.5891	10.7583	10.0044	1.48712	9.14686	2.277	1.91323	1.92721	7.50647	2.50526	0.296192	31.3557	1.13767
ATXN3	5.72096	3.92987	1.79724	6.97612	6.47605	6.04468	4.67958	3.74602	6.00175	1.3867	2.71043	9.00365	3.80226	6.63754	5.02538	3.19388	2.8465	7.91061	2.58312	3.47529	1.99276	3.03711	2.6476	2.19734	2.22833	0.866026	4.38632	4.09663	3.8727	2.51171	0.871961	3.31098	3.11136	3.28225	1.69343	5.56717	7.09631	9.42813	2.77021	1.85774	11.9578	2.13763	3.37265	1.73271	4.00521	2.99412	0.588186	7.82462	1.05039
GOLGA5	3.1296	4.24515	3.00531	5.77346	10.627	6.12268	5.48511	5.35561	4.83237	5.75919	2.62511	6.63743	2.30586	4.05324	3.19867	3.14061	1.43752	7.5281	2.98126	3.93589	2.10775	6.74017	5.1163	1.43124	4.82769	2.26173	4.08575	5.49921	1.7395	1.6588	1.5032	5.11399	7.74555	1.00849	1.53243	5.56156	2.72468	4.11827	5.75598	2.10698	5.0655	2.01533	1.55902	0.919829	2.91229	1.47182	1.0372	2.58511	0.894715
FGFR2	0.00792536	0.0018736	0.00247816	0.00153603	0.00351538	0	0.0010135	0.0141312	0.00532846	0.00318967	0.000598683	0.0181502	0.00439733	0.00413481	0	0	0.0194804	0.00272987	0.00181389	0.0323143	0	0.00285164	0.00123634	0.0259259	0.00539115	0.000549659	0	0.00261143	0.0011376	0.0246756	0.0045594	0.0286351	0.00450184	0.00464346	0.0019629	0.00351847	0.00917072	0.000752781	0.00712453	0	0.00112365	0	0	0.00119621	0.0244531	0.0658054	0	0	0.00533782
LRRC40	10.9228	7.73645	1.68907	13.5153	13.6969	10.601	9.85878	10.6155	15.7789	2.86211	4.53215	10.5413	7.40072	12.4001	12.4104	2.81669	5.05963	9.95709	2.7307	5.67728	1.85329	8.51989	5.40779	1.11105	4.5545	0.967512	5.55018	5.99638	2.2734	3.06744	0.427422	9.21382	4.83923	2.39057	1.99599	9.90848	13.7709	12.8171	7.25179	1.64692	12.2909	1.95665	3.4498	1.69791	8.79754	3.42357	0.414256	12.73	1.19702
ISOC1	3.99237	2.8859	3.41859	6.22985	5.09463	2.65736	4.29057	7.23165	8.36746	3.81302	2.84765	7.25002	4.76397	19.4751	5.45381	5.17103	6.13998	14.9523	2.46886	3.06782	2.21531	3.8491	2.8026	5.5314	4.57272	2.08732	1.82697	10.796	2.95897	4.1548	4.00465	6.18604	0.59602	7.04436	0.824003	7.04584	8.48088	8.54683	4.436	6.29412	3.49418	5.02296	3.52159	3.01292	4.70658	4.41843	3.53112	1.99674	1.25827
EML1	0	0.0710485	0.00313247	0.0086293	0	0	0.00213517	0	0.0505151	0	0.00126126	0.00127458	0.00926394	0.029617	0	0.00263358	0	0.0598111	0.0210175	0.00453847	0	0.0120152	0.00130231	0	0.0593121	0	0.00261388	0.00137539	0	0.00247545	0	0.039212	0	0.0293474	0.00137843	0.00211784	0.017834	0.0015859	0.00272898	0	0.033141	0.00098409	0.00593673	0.0176405	0	0.00956093	0	0.010132	0.00124948
TRMT11	0.826727	0.708408	0.524716	1.01846	2.54276	0.610682	2.23259	1.22011	1.43832	0.354464	0.381864	3.23836	1.61444	1.89237	1.24906	0.879557	1.15745	3.19344	0.149095	1.03057	0.745524	1.77514	0.601601	0.233396	0.961101	0.215056	0.524194	0.751272	0.379633	0.861515	0.229855	1.4687	0.643034	0.885481	0.0752931	2.0707	1.73721	2.32157	0.366271	0.513114	0.938372	0.40699	0.63466	0.28907	1.64815	0.790824	0.109552	1.26951	0.409497
THUMPD1	4.47648	5.5385	1.43572	10.3896	8.00821	7.87594	5.12677	14.1688	10.0183	4.14448	2.32502	14.0117	6.16115	12.875	7.82753	2.72946	2.29521	17.6768	1.27555	3.0345	1.16367	5.6528	8.88544	0.741329	3.27453	0.733284	10.2976	11.432	1.10777	1.91951	0.752074	4.82488	10.6668	1.83019	0.744127	15.7369	16.5357	7.98835	4.99691	1.08391	13.4978	1.73704	1.4108	0.860221	4.66296	1.37242	0.143176	10.4979	0.509748
MSANTD3	8.27943	4.19031	1.20771	6.33182	7.97077	4.23495	10.6727	4.50541	1.37764	1.63474	3.37308	7.14619	3.01832	7.93255	6.4896	1.78404	7.06768	11.3676	1.70676	4.64865	2.43237	6.56259	5.46652	3.86275	1.99072	1.77324	1.41939	4.11523	9.50025	1.75421	1.20836	2.93598	5.22161	2.71979	0.995526	7.84609	9.41389	11.0015	2.91933	2.13304	8.70893	5.27436	3.27616	2.11084	4.03785	3.7316	0.947183	2.01605	1.26878
KIF26A	0.0236005	0.260831	0.113645	0.116003	0.648682	0.0281673	0.030432	0.0234797	0.0465441	0.0261204	0.0751739	0.0181663	0.148041	0.0203161	0.244003	1.15508	0.727363	0.0804783	1.79239	0.145543	0.776771	0.0830303	0.00843703	0.0353848	0.0719457	0.0015004	0.0186275	0.0124747	0.00310528	0.0721678	0.0165943	0.0254036	3.81083	0.121682	0.00714413	0.511773	0.275365	0.7829	0.380115	0.172645	0.085882	0.00765054	0.0576919	0.0146937	0.10715	0.0123881	0.264594	0.34133	0.033998
ATG2B	0.450677	3.14749	0.364967	4.50947	4.34868	1.45933	2.28039	2.04564	5.9383	0.646542	0.536447	5.41954	1.94206	2.65733	2.65642	1.46244	0.573826	6.05434	1.65645	1.12224	0.487422	3.43014	1.41618	0.254156	1.66478	0.179164	1.14368	2.02464	0.269471	0.603195	0.327918	2.46948	1.60998	0.474288	0.0906622	5.48225	4.86229	2.44677	1.78295	0.719744	3.80791	0.649724	0.403488	0.404116	1.51667	0.613872	0.191875	3.36194	0.255152
ARFGEF1	6.09641	4.52113	0.980574	6.9515	8.10076	7.77346	5.89993	4.38143	6.63522	1.77325	1.51138	8.43435	3.38743	7.67683	8.33279	2.39028	1.56345	6.22099	1.59531	4.55163	1.61945	5.76711	3.06751	0.741364	3.66948	0.459111	2.88529	5.66077	1.08082	1.73004	0.595936	5.53984	6.94692	1.06165	0.308318	7.02861	7.38996	5.21969	8.07404	1.51748	6.68068	1.3938	2.04936	1.27488	5.66065	1.877	0.365862	10.5272	0.946382
ACSM2B	0.003323	0.00216033	0	0.00590369	0.00162135	0	0.00233722	0	0.00368636	0	0.00276122	0.00418559	0.0016901	0.00762816	0.00198209	0	0.0016044	0	0.00627448	0	0.00296265	0.00109602	0	0.00284701	0.00138138	0	0.00143062	0.00150554	0.00131169	0	0	0.00660349	0	0.00856654	0.00301774	0.00579562	0.0048804	0.00173597	0	0	0	0	0.00162463	0	0	0	0.0209562	0	0.00136772
ZFAT	0.181235	0.344559	1.04768	0.423179	0.806994	0.238117	0.252799	0.787033	1.15788	0.668844	0.286005	1.00648	0.642916	0.741173	0.317948	1.01999	0.407369	0.993673	0.402596	0.520268	0.30008	0.542507	1.02053	0.544113	0.863558	0.884192	0.807789	0.796274	0.395569	0.560096	1.33001	0.782344	0.837415	0.783271	0.402474	0.883989	0.720237	0.373942	19.0659	0.760487	1.62226	0.368303	0.568869	0.28067	0.554981	0.796232	0.26039	0.959975	0.292109
MTFR1	0.972155	1.56861	0.594226	1.94355	2.1002	1.09387	0.877355	1.63805	2.97766	1.32485	2.04141	2.70965	1.03655	1.20993	1.21912	1.74771	0.783232	1.38905	1.15371	0.779227	0.647439	1.47573	2.04755	0.183138	2.12045	0.56071	1.73968	1.59465	0.372181	0.589774	0.268687	2.71451	0.908711	0.796388	1.11951	1.55253	2.21047	0.761796	1.47672	0.667653	1.10514	0.835318	1.16818	0.532342	0.598903	0.488776	0.0697615	1.65025	0.380846
STAG3	0.713723	0.639514	1.24772	2.6959	0.788834	0.803685	0.698426	0.840178	1.8704	0.0961654	0.397094	1.33937	0.306186	1.05071	1.19572	0.366121	0.355086	2.00114	0.498044	0.259798	0.134182	0.531198	0.275564	0.204716	0.268317	3.6659	0.416821	0.375384	0.840287	0.347933	0.232375	0.368453	2.9375	0.605981	0.269126	0.876771	1.25787	0.384204	0.503519	0.350236	6.81169	0.276634	0.142611	0.148122	0.248055	0.548524	0.180476	0.929171	0.0332078
FECH	2.01101	4.92388	1.65739	4.1852	8.38691	0.71961	2.48104	4.28986	27.9221	3.68628	3.39368	1.90552	2.25626	3.90479	2.55452	2.04471	2.58411	4.68712	19.7073	1.26834	1.01321	6.79277	4.39454	0.683545	2.33427	2.77197	3.34251	1.72622	2.97137	1.03298	3.33505	11.2179	3.18047	1.42246	0.663696	15.0603	11.5398	1.45209	10.5753	1.87745	2.51513	2.30912	4.96777	2.62192	0.696259	1.4031	0.759621	0.988464	0.399067
MYO9A	0.132077	0.512587	0.292761	0.389185	0.825384	0.439465	0.37815	1.1354	0.617647	0.491988	0.179033	2.16997	0.804064	0.388941	0.841918	1.08446	0.302742	1.42142	0.104121	0.488656	0.54833	0.656958	0.540845	0.0531499	0.86239	0.245287	0.655344	1.85382	0.156404	0.379671	0.218802	0.71846	1.39951	0.28202	0.048462	1.59479	1.8836	0.821706	0.541484	0.593169	1.48037	0.288462	0.346345	0.256384	0.740552	0.492653	0.100026	2.77721	0.113116
DDX3Y	0	0	0.00326025	36.0156	0.252052	0.0509079	0.016667	71.8965	33.5258	0.127987	0.0846695	84.3382	0.566458	0.106075	0.00848073	9.60245	9.11178	0.017957	10.7565	12.8228	0	29.1109	24.3164	2.76315	17.3335	0.0289252	0.246886	6.01227	5.65907	17.9339	2.21438	33.9427	41.4664	9.98806	0	92.8966	0.0185615	0.363955	25.6543	6.39725	47.8072	6.657	4.59015	0	0.0211647	0.0018658	0.969708	172.061	0.00585201
PFKP	7.29468	3.8427	11.2452	6.22595	11.2998	12.3068	9.24484	15.6405	5.59594	11.4548	2.98773	6.44361	5.78061	1.86619	3.58843	43.4417	2.37284	1.89665	5.33862	8.19172	10.0706	7.64664	11.9231	19.1566	5.86651	15.4736	5.75696	8.57912	3.86879	11.8467	41.0455	3.05849	14.6172	6.19007	3.84986	10.2466	5.04548	5.97966	1.30079	21.5596	12.427	8.35353	16.9959	4.68255	15.9536	9.43087	8.66455	17.7676	4.68663
IDI1	11.8594	10.0925	3.51562	25.2342	17.7551	18.2118	18.0146	25.2386	12.485	15.2212	15.6853	13.0678	10.2911	17.0286	29.2708	5.65766	9.85161	17.6867	7.79212	18.1996	6.69244	15.9815	6.4973	5.20609	8.95981	3.27995	17.3624	17.7054	8.90154	10.1237	1.47488	10.6262	14.2032	4.37804	24.2116	24.8229	13.8216	21.8565	15.3659	4.66032	21.9811	4.74597	6.58366	5.15437	21.035	6.89455	1.17672	21.9499	4.36803
[truncated: 18,565 more rows]
[truncated: 100 more columns]
