# Supplementary material for: High expression level of the FTH1 gene is associated with poor prognosis in children with non-M3 acute myeloid leukemia
Source: Front Oncol. 2023 Feb 1;12:1068094. doi: 10.3389/fonc.2022.1068094 (PMC9928996; doi:10.3389/fonc.2022.1068094)
Supplement: Supplementary file 3 [file DataSheet_3.zip]

Archive with 10 entries (9 files):
- cox/
- cox/4hub hospitol.xlsx
- cox/forest.pdf
- cox/FTH1 risk_score.txt
- cox/risk_score.R
- cox/ROC.R
- cox/survival.R
- cox/TCGA 60.xlsx
- cox/TCGA.cox .R
- cox/~$TCGA 60.xlsx
