# Supplementary material for: High expression level of the FTH1 gene is associated with poor prognosis in children with non-M3 acute myeloid leukemia
Source: Front Oncol. 2023 Feb 1;12:1068094. doi: 10.3389/fonc.2022.1068094 (PMC9928996; doi:10.3389/fonc.2022.1068094)
Supplement: Supplementary file 3 [file DataSheet_3.zip › cox/4hub hospitol.xlsx]

## Sheet: FTH1
gene	futime	fustat	FTH1	IRAK1	ERCC2	ABHD17B
AML1	5	1	52.3925	8.17888	0.286285	4.51067
AML2	49	1	66.1435	12.3607	2.29863	16.2737
AML3	382	0	71.7552	6.29444	1.17019	16.5301
AML4	459	0	23.1568	11.4837	2.14921	19.2731
AML5	271	0	73.8421	11.2368	2.12898	17.217
AML6	265	0	28.1136	9.75376	1.97804	16.6894
AML7	32	1	36.8837	9.28657	2.71274	6.56513
AML8	242	0	58.966	20.4679	3.49067	7.34008
AML9	293	0	21.9641	6.17237	2.18887	4.78427
AML10	6	1	61.5484	24.6437	3.33046	10.522
AML11	21	1	261.221	19.9422	3.17078	23.7298
AML12	605	0	1.99967	1.88394	0.169076	4.00549
AML13	699	0	31.338	11.2605	1.26814	6.41065
AML14	539	0	5.11638	9.74547	17.3006	4.53441
AML15	724	0	31.7073	9.8671	0.968378	5.02824
AML16	709	0	12.1367	8.64108	1.34718	9.9875
AML17	516	0	20.6824	8.27148	1.03343	11.4634
AML18	527	0	7.7831	12.2522	1.69353	9.35885
AML19	756	0	12.1247	17.7129	2.97974	7.43633
AML20	653	0	1.28486	3.90621	1.32054	8.65502
AML21	500	0	10.806	11.6681	2.3933	10.238
AML22	553	0	16.7014	11.3656	2.78913	5.93571
AML23	673	0	14.1225	17.8052	2.81128	9.83872
AML24	532	0	9.2135	6.00861	0.690057	13.9416
AML25	662	0	9.96934	21.2196	5.31391	10.804
AML26	263	0	12.9606	2.58938	0.521771	3.59345
AML27	372	0	27.538	2.28898	0.20735	2.30725
