# Supplementary material for: High expression level of the FTH1 gene is associated with poor prognosis in children with non-M3 acute myeloid leukemia
Source: Front Oncol. 2023 Feb 1;12:1068094. doi: 10.3389/fonc.2022.1068094 (PMC9928996; doi:10.3389/fonc.2022.1068094)
Supplement: Supplementary file 3 [file DataSheet_3.zip › cox/FTH1 risk_score.txt]

id	futime	fustat	risk_score	risk_level
luoxueying	5	1	1.23584296134526	High
gexiaoyu	49	1	1.48181470029515	High
huangchuanxu	382	0	1.5957498016957	High
jiangyanbo	459	0	0.840160811953901	High
liangyiyu	271	0	1.64031808590151	High
liangzhining	265	0	0.896970545241659	High
lichengjun	32	1	1.00705967171999	High
linyinyan	242	0	1.347868543374	High
suyi	293	0	0.827036437538213	Low
tangmiaohan	6	1	1.39460592300574	High
yuanzongqing	21	1	19.4591070930877	High
linxioahua	605	0	0.635438852935256	Low
cenru	699	0	0.935972246532595	High
liaojiahua	539	0	0.662126657891035	Low
lizujie	724	0	0.940546567104578	High
lipingping	709	0	0.726418518122997	Low
linyukai	516	0	0.813162152086019	Low
linke	527	0	0.685849297447844	Low
liangxueli	756	0	0.726303239781235	Low
shengxinyi	653	0	0.62947128732842	Low
mohua	500	0	0.713769553228596	Low
zhaoxinpeng	553	0	0.771533851630545	Low
weixiangming	673	0	0.745711402600993	Low
maguangyang	532	0	0.69892220167101	Low
huanghaiyuan	662	0	0.705930307849495	Low
mosilin	263	0	0.734361728278569	Low
liangyuting	372	0	0.890180894047819	High
