# Supplementary material for: High expression level of the FTH1 gene is associated with poor prognosis in children with non-M3 acute myeloid leukemia
Source: Front Oncol. 2023 Feb 1;12:1068094. doi: 10.3389/fonc.2022.1068094 (PMC9928996; doi:10.3389/fonc.2022.1068094)
Supplement: Supplementary file 3 [file DataSheet_3.zip › cox/risk_score.R]

library(survival)

rm(list = ls())
workbook <- "4hub hospitol.txt"
data <- read.table(workbook,sep="\t",header = T,check.names=F,row.names=1)
mydata <- data
attach(mydata)
gene <- colnames(mydata)[21]
gene
cox_m <- coxph(Surv(mydata$futime,mydata$fustat) ~UBL5, data = mydata)
cox_m1<-step(cox_m,direction = "both")
risk_score<-predict(cox_m1,type="risk",newdata=mydata)
risk_level<-as.vector(ifelse(risk_score>median(risk_score),"High","Low"))
write.table(cbind(id=rownames(cbind(mydata[,1:2],
risk_score,risk_level)),cbind(mydata[,1:2],
                              risk_score,risk_level)),"FTH1.txt",sep="\t",quote=F,row.names=F)
