# Supplementary material for: High expression level of the FTH1 gene is associated with poor prognosis in children with non-M3 acute myeloid leukemia
Source: Front Oncol. 2023 Feb 1;12:1068094. doi: 10.3389/fonc.2022.1068094 (PMC9928996; doi:10.3389/fonc.2022.1068094)
Supplement: Supplementary file 3 [file DataSheet_3.zip › cox/ROC.R]

library(survival)

rm(list = ls())
workbook <- "mydata_ver.xlsx"
data <- read.xlsx(workbook,1,encoding = "UTF-8")
mydata <- data


#mydata<-read.table("mydata_dev.txt",header=T,sep="\t",check.names=F,row.names=1)
cox_m <- coxph(Surv(time,outcome) ~age+albumin+treatment, data = mydata)
cox_m1<-step(cox_m,direction = "both")
risk_score<-predict(cox_m1,type="risk",newdata=mydata)
risk_level<-as.vector(ifelse(risk_score>median(risk_score),"High","Low"))
write.table(cbind(id=rownames(cbind(mydata[,1:2],risk_score,risk_level)),cbind(mydata[,1:2],risk_score,risk_level)),"ÑéÖ¤risk_score.txt",sep="\t",quote=F,row.names=F)

TARGET<-read.table("ÑéÖ¤risk_score.txt",header=T,sep="\t")
predict_1_year<- 1*365 #ÔÂ·Ý¸ÄÎª3*12
predict_2_year<- 2*365 #ÔÂ·Ý¸ÄÎª3*12
predict_3_year<- 3*365 #ÔÂ·Ý¸ÄÎª3*12

ROC<-timeROC(T=TARGET$time,delta=TARGET$outcome,
             marker=TARGET$risk_score,cause=1,
             weighting="marginal",
             times=c(predict_1_year,predict_2_year,predict_3_year),ROC=TRUE)

pdf("ÑéÖ¤ROC.pdf")
plot(ROC,time=predict_1_year,col="#FF7F00",title=FALSE,lwd=3)
plot(ROC,time=predict_2_year,col="#4DAF4A",add=TRUE,title=FALSE,lwd=3)
plot(ROC,time=predict_3_year,col="#FFD92F",add=TRUE,title=FALSE,lwd=3)
legend("bottomright",
       c(paste("AUC of 1 year survival: ",round(ROC$AUC[1],3)),paste("AUC of 2 year survival: ",round(ROC$AUC[1],3)),
         paste("AUC of 3 year survival: ",round(ROC$AUC[2],3))),col=c("#4DAF4A","#FFD92F","#FF7F00"),lwd=3)


dev.off()
