# Supplementary material for: High expression level of the FTH1 gene is associated with poor prognosis in children with non-M3 acute myeloid leukemia
Source: Front Oncol. 2023 Feb 1;12:1068094. doi: 10.3389/fonc.2022.1068094 (PMC9928996; doi:10.3389/fonc.2022.1068094)
Supplement: Supplementary file 3 [file DataSheet_3.zip › cox/survival.R]

library(survival)
library(survminer)

                     #ÉèÖÃ¹¤×÷Ä¿Â¼
rt=read.table("49Hu.txt",header=T,sep="\t",check.names=F,row.names=1)       #¶ÁÈ¡ÊäÈëÎÄ¼þ
rt$futime=rt$futime/365

for (i in seq(3,length(colnames(rt)))) {
gene=colnames(rt)[i]
pFilter=0.05            #km·½·¨pvalue¹ýÂËÌõ¼þ

#¶Ô»ùÒò½øÐÐÑ­»·

	group=ifelse(rt[,gene]>median(rt[,gene]),"high","low")
	diff=survdiff(Surv(futime, fustat) ~group,data = rt)
	pValue=1-pchisq(diff$chisq,df=1)
	if(pValue<pFilter){
		if(pValue<0.001){
			pValue="p<0.001"
		}else{
			pValue=paste0("p=",sprintf("%.03f",pValue))
		}
		fit <- survfit(Surv(futime, fustat) ~ group, data = rt)
		#»æÖÆÉú´æÇúÏß
		surPlot=ggsurvplot(fit, 
				    data=rt,
				   
				    pval=pValue,
				    pval.size=6,
				    legend.labs=c("high","low"),
				    legend.title=paste0(gene," levels"),
				    font.legend=12,
				    xlab="Time(years)",
				    ylab="Overall survival",
				    break.time.by = 1,
				    palette=c("#40004B" ,  "#00441B"),
				    conf.int=F,
				    fontsize=4,
				    risk.table=TRUE,
				    risk.table.title="",
				    risk.table.height=.25)
		pdf(file=paste0(paste0(gene,".pdf")),onefile = FALSE,
				    width = 6,             #Í¼Æ¬µÄ¿í¶È
				    height =5)             #Í¼Æ¬µÄ¸ß¶È
		print(surPlot)
		dev.off()
	}
}
