# Supplementary material for: High expression level of the FTH1 gene is associated with poor prognosis in children with non-M3 acute myeloid leukemia
Source: Front Oncol. 2023 Feb 1;12:1068094. doi: 10.3389/fonc.2022.1068094 (PMC9928996; doi:10.3389/fonc.2022.1068094)
Supplement: Supplementary file 3 [file DataSheet_3.zip › cox/TCGA 60.xlsx]

## Sheet: TCGA149
ID	futime	fustat	RPL23A	RPL41	RPL9	H3C11	TRMT112	SNRPE	RPL37	EDF1	RPL27	RPS15A	H2AC16	SMIM26	RPL22	UQCRH	RCC2	RPL37A	RPL31	COMMD6	RPS23	SLC25A6	CKS2	TMEM256	RPL36	TOMM7	RPL8	NDUFA1	HNRNPA0	NDUFS6	EIF5A	NDUFC2	NDUFS5	TMA7	RPS18	KEAP1	RPL28	PRKCSH	ABHD17B	RPS11	PTBP1	NDUFB4	FTH1	NDUFAF8	NHP2	H4C5	RPL35A	RPL30	NDUFA2
TARGET-20-PASTUH	166	1	10.2505	9.90388	9.28511	2.277	5.3965	6.49041	8.09712	7.11513	9.82799	8.17529	2.83081	5.36865	7.80574	7.0238	5.19094	8.43516	8.54068	6.11985	9.13219	9.10936	6.25574	5.60689	8.63295	7.04787	9.98099	7.11561	4.17954	5.30638	6.78098	4.09894	7.10187	7.537	10.5261	2.49447	8.89796	6.23281	5.25151	11.2619	5.64857	6.25239	8.67688	4.65037	5.85762	3.92489	9.08967	9.45078	5.60119
TARGET-20-PARYFN	2203	0	8.78859	8.90703	8.35946	1.50252	4.46876	5.25995	7.18505	6.05462	8.59386	7.26919	2.08448	4.35592	6.94563	5.99792	5.08779	7.51208	7.31166	5.04299	8.08091	8.09831	5.67624	4.47013	7.90178	6.37396	8.71464	5.72717	3.69324	4.18285	6.78457	2.7722	6.73893	6.34128	9.69865	2.55229	8.14823	5.46765	3.69291	10.0944	5.52559	5.15071	8.56436	3.90093	4.55261	3.38273	7.41436	7.9735	4.36322
TARGET-20-PARIMT	2476	0	9.40341	9.19342	9.06492	0.546045	4.44511	6.0055	7.9664	6.08281	9.23014	8.15874	0.770352	5.17977	7.40247	6.59893	6.33952	8.52399	8.2753	5.47521	8.94586	8.99201	4.49385	4.48635	8.56238	6.67568	9.56153	6.25002	3.41381	3.99093	6.7212	3.62325	7.85371	7.0096	10.4173	2.56489	8.53326	5.5074	4.85939	10.6976	6.05165	5.8888	9.99706	2.8847	4.38042	1.84232	8.39148	8.85311	4.15447
TARGET-20-PARJCR	468	1	9.34002	10.1333	9.41702	0.146112	5.74882	5.79221	9.1545	7.10855	10.2819	8.40787	0.673085	6.20522	7.46591	6.75315	5.2094	9.06101	8.50912	5.53381	9.28432	7.71662	5.56978	5.52108	9.56424	6.79888	8.98405	6.81129	3.56357	4.27542	6.78887	4.13574	8.10998	7.63925	10.9695	2.99651	10.0835	5.63734	3.69069	11.3998	5.54424	6.66749	9.51873	3.8182	4.47668	1.20816	9.0903	9.4887	5.57831
TARGET-20-PASGWH	1214	1	9.58437	9.32834	9.64701	1.28484	4.24274	5.67728	8.47271	5.89042	9.34852	8.16927	1.18059	5.03468	7.60519	6.41425	4.68228	8.48612	8.60677	5.75962	8.98654	8.54672	4.8593	4.88785	8.95156	7.09491	9.25175	5.95907	2.72972	3.57467	5.86626	2.6672	7.78917	7.00618	10.6638	1.54787	8.57266	5.24413	4.97196	10.8952	4.14857	5.44362	8.25625	2.35688	3.53073	3.19	8.5671	8.81223	3.775
TARGET-20-PASBHI	2342	0	10.2429	9.9403	10.0459	1.55209	4.76578	6.27963	9.07822	6.63646	10.1694	8.96674	2.67854	5.73576	7.95806	7.14542	3.94242	9.49188	9.17509	6.31016	9.77719	9.64744	4.26218	5.48371	9.83195	7.56265	10.2585	6.31037	3.43205	2.57224	6.10979	2.69662	8.24085	7.19152	11.4098	1.93907	9.53312	5.81845	3.89178	11.5288	4.17666	5.45301	11.7488	2.05394	4.21723	3.71595	9.17063	9.67891	4.19504
TARGET-20-PARBFJ	2387	0	8.98142	9.68593	8.64429	2.15969	5.99929	5.54014	8.02562	7.32467	9.67894	7.70696	3.46925	5.11007	6.86956	6.41913	5.02303	8.01376	7.92423	5.97806	8.85613	8.91911	6.05346	5.65724	8.79742	6.51743	9.3396	6.96899	4.01011	5.2444	7.56412	4.29054	7.36505	7.16135	9.84585	2.87896	9.34962	6.15795	3.25307	10.8531	5.85869	5.92068	9.39107	5.09774	5.49292	4.05395	7.90979	8.61097	5.77413
TARGET-20-PARCUK	279	1	9.85364	10.4507	9.82649	2.62656	6.26194	6.20143	9.38059	8.11596	10.7918	8.74167	3.0842	5.64383	7.71827	7.30609	4.19691	9.34167	9.23613	6.98739	9.46272	9.75619	6.61791	6.84962	9.99496	7.70217	9.51007	7.9359	3.95782	6.3102	7.09503	4.25124	8.25087	7.62406	10.981	2.97884	10.7727	6.4605	2.30427	12.1955	4.75957	7.04378	8.63591	5.94583	6.03474	2.91468	8.83885	9.48761	6.42654
TARGET-20-PATIAK	1464	0	9.43189	9.5156	9.38201	1.6753	5.5492	6.24506	8.03471	6.79367	9.39614	8.00465	2.8353	4.97902	7.5294	7.04217	5.17807	8.67909	8.44575	5.86228	9.23061	9.27345	5.9176	5.21673	8.91712	6.57609	9.71693	6.38229	3.97424	4.67088	7.21649	3.82211	7.26799	6.83369	10.605	3.27086	8.72617	6.17356	3.30076	10.7951	5.92348	5.9899	8.48723	3.97697	5.30461	3.85899	8.38136	8.62191	4.92771
TARGET-20-PARXNG	2246	0	8.60074	9.1524	8.59765	2.90819	5.44457	5.44984	7.49612	6.47509	8.63648	7.31118	3.32785	4.21619	6.8711	6.51865	5.11627	7.87328	7.84194	5.21037	8.1283	8.31145	7.16503	4.81794	8.11435	5.96926	9.1849	6.07536	3.50804	4.2975	6.9404	3.22735	7.19417	6.68197	9.8451	3.34012	7.88598	5.46827	3.25034	10.245	4.91204	5.63496	8.54502	3.96087	4.91337	5.77618	7.68438	7.8282	4.95126
TARGET-20-PASVVS	1968	0	9.05372	9.61351	8.88573	2.22109	5.34416	5.85022	7.62163	6.34231	9.17376	7.61495	3.00136	4.86853	7.18302	6.72611	5.00176	7.988	7.97572	5.11428	8.21269	8.40048	6.03498	4.85038	8.20224	6.70792	9.0463	6.38661	3.78666	4.56424	7.23845	3.59621	7.29727	7.25124	9.79176	2.54013	8.42924	6.06739	4.25635	10.6721	5.5886	6.02001	9.32464	3.37305	4.97913	3.50613	7.87792	8.24372	5.20152
TARGET-20-PASXNR	542	1	9.14419	9.36505	8.99167	0.96311	5.2919	6.22554	7.68065	6.41725	9.01093	7.77272	1.47537	4.2949	7.52543	7.07431	5.61516	8.15525	7.89885	4.7426	8.68649	8.72396	6.12286	4.87579	8.46252	6.40298	9.27117	6.30315	4.00435	4.9452	7.2405	3.67206	7.69196	6.96271	10.1285	2.9215	8.20139	5.55753	4.15671	10.537	6.12865	5.73247	8.57375	4.14837	5.45678	1.73512	7.87221	8.33042	5.27132
TARGET-20-PAPAWN	2605	0	8.71493	9.68969	8.41146	3.85445	5.65765	5.63182	7.95641	7.24453	9.85589	7.77232	4.17389	5.01531	6.97616	6.38452	4.02176	8.10895	7.7763	5.58465	8.84736	8.73929	6.78931	5.53401	8.76305	6.32783	8.89032	6.6747	3.02343	5.01282	6.62309	3.23438	7.63509	6.86613	10.1396	2.59956	9.2513	5.16586	1.91428	10.9543	4.56996	6.19984	9.3707	4.46471	5.19165	5.83269	8.05277	8.28784	5.58293
TARGET-20-PARXBT	2246	0	8.77975	8.63919	8.69194	0.769976	4.89526	5.6367	7.376	6.17838	8.50856	7.2955	1.55039	4.22239	6.79044	6.36226	6.13987	7.7389	7.80311	5.18631	8.25524	8.43681	5.45799	4.26752	8.08299	5.96586	8.39052	5.94763	3.62735	4.33135	7.06125	3.05854	7.01896	6.31426	9.83971	2.63483	7.93772	5.76123	3.79468	9.86766	5.78264	5.31845	8.40624	3.74721	4.85116	2.70103	7.61017	8.06948	4.37394
TARGET-20-PAEIKD	3600	0	9.15491	9.23938	8.80008	0.999944	4.8601	6.0091	7.70008	6.72144	9.05672	7.57003	0.94313	5.12495	7.26193	6.9337	5.60069	7.95064	7.74574	5.80789	8.57466	8.89594	5.1872	4.9271	8.26435	6.6464	9.23898	6.79237	3.78507	5.05007	7.43613	4.09269	7.6851	7.2303	9.88813	2.39461	8.01026	5.97217	4.85585	10.4876	5.95555	6.00495	8.61317	3.96263	4.9295	2.3079	7.91464	8.37108	5.09556
TARGET-20-PARAJX	2803	0	9.95267	10.3757	10.1451	3.11882	6.56432	6.60052	9.42842	7.98638	10.7131	8.99694	3.74561	5.76084	7.65388	7.00726	5.01986	9.69791	8.98998	6.76735	9.69166	10.4341	6.25529	6.36331	10.5739	6.62066	10.194	7.40485	4.08082	5.80474	7.86765	4.59525	8.72416	7.51383	11.4017	3.34455	10.561	6.15818	2.68766	12.2625	5.86002	6.77129	8.91519	5.58426	6.88525	5.4392	8.86284	9.66253	6.42503
TARGET-20-PARHVK	2516	0	9.90249	10.3385	9.99852	0.542265	5.3752	5.72673	9.12639	6.94829	10.2947	8.76263	1.07954	5.97507	7.64074	6.60318	5.68488	9.11256	8.86917	6.21813	9.83091	9.6778	4.901	4.86719	9.59243	6.63566	9.17542	6.42785	3.90662	4.06085	7.40314	3.72038	7.87786	7.58802	11.3832	3.00961	10.0154	5.88699	5.09196	11.6112	6.16832	5.77081	10.4756	3.72463	4.80256	2.54802	9.16051	9.60755	5.15574
TARGET-20-PARUNX	2364	0	9.04379	8.86721	8.50291	2.31012	5.06751	6.83492	7.9713	5.92357	9.19136	7.84608	2.32486	4.55736	6.40976	6.66043	4.00941	8.3325	8.21421	4.99519	8.13865	7.17446	6.44106	4.90935	8.95143	6.73039	8.64907	6.91986	2.72575	4.93627	6.23094	3.14191	7.46391	6.53789	10.8563	2.61844	9.10467	4.27233	2.63943	10.8394	4.68415	5.64796	7.72665	4.09356	4.84705	5.53157	8.13635	8.21302	4.98787
TARGET-20-PAPVZK	2492	0	9.56596	10.1511	9.52	2.07689	5.17595	5.79644	8.7653	7.19585	10.4198	8.69565	3.30215	5.18351	7.57061	7.03585	4.30683	9.13116	8.79612	6.50699	9.55403	9.47003	5.81462	5.51102	9.32583	7.15179	9.52878	6.8298	3.59444	4.62535	6.88638	3.41311	8.32427	7.54481	10.9298	2.03497	9.92247	5.72989	3.24843	11.4885	5.08149	6.26341	10.6008	3.38991	5.1207	4.95572	8.81255	9.24716	5.20838
TARGET-20-PANLIR	3238	0	8.13202	8.57436	7.68163	2.85388	5.15669	5.46072	6.89603	6.05235	8.19637	6.6021	2.87374	3.65299	6.58708	6.41337	5.21662	7.19518	7.07467	4.18852	7.64222	7.70458	6.96763	4.43546	7.5024	6.02669	8.66306	6.0295	3.2845	4.5575	6.4322	3.20086	6.9266	6.59942	8.94892	3.02161	7.51561	5.12612	3.09282	9.72235	5.41198	5.37367	8.46401	3.90154	4.47212	5.00236	6.88613	7.16114	5.05494
TARGET-20-PATJHJ	607	1	9.248	9.50612	9.18193	6.4847	5.75839	5.98328	7.96853	7.18152	9.87068	7.7073	6.76368	5.50453	7.09534	6.6645	5.39635	8.19716	7.98318	6.44236	8.81718	9.07566	5.73618	5.80618	8.56827	6.58717	8.63039	6.94122	3.44257	4.89415	6.25676	3.08472	7.55126	7.05356	10.142	3.02717	9.03299	5.14293	3.93027	10.9821	4.58905	6.21553	8.77011	4.36676	5.67432	8.45876	8.11364	8.49217	5.70822
TARGET-20-PARZUU	2168	0	8.81509	8.99608	9.08894	3.09551	5.0673	5.39577	7.40585	6.32774	8.53677	7.42236	3.47442	5.07288	6.95149	6.41737	5.48504	7.94134	7.7874	5.2797	8.11458	8.55785	7.453	4.39172	8.02704	6.20117	9.10382	5.62315	3.79226	4.02848	6.79162	2.95077	6.66274	6.45555	9.83034	2.95596	7.55181	5.43999	5.04404	10.3859	5.96562	6.07837	9.11569	2.81079	4.31301	5.19851	7.73956	8.06483	4.04898
TARGET-20-PANNHB	436	1	9.28104	9.62707	9.54537	0.411644	4.44595	5.92927	8.08686	6.43146	9.39398	8.0894	0.343221	5.25615	7.42849	6.83069	6.82005	8.4921	8.37016	5.97162	8.86552	8.83675	5.56961	5.57813	8.82502	6.48192	9.25784	6.32792	3.79433	4.23759	7.89966	3.60223	8.09582	7.22873	10.6433	2.59161	8.89584	5.87482	5.72722	10.6469	5.73103	5.81924	9.57996	3.41785	4.94199	2.64801	8.41563	8.84125	4.46258
TARGET-20-PANVGP	2688	0	8.85174	9.32934	8.87625	2.21837	3.48634	4.91478	7.46717	6.18374	8.40571	7.21039	2.2797	4.23488	6.95724	6.47475	6.71861	8.18469	7.74693	4.82839	8.36809	8.67895	4.30225	4.17546	8.16044	5.59211	8.96862	5.41446	4.29932	3.98007	7.11883	2.20912	6.78544	6.26925	9.99971	2.62668	8.09011	5.69077	3.01797	10.4233	5.77649	5.00404	9.89215	3.14043	4.33064	4.83841	7.76212	7.88753	3.85388
TARGET-20-PAMYAS	3263	0	9.72056	10.139	9.43521	1.21682	4.49882	6.14087	8.89128	6.98727	10.3237	8.49325	1.47282	5.42402	7.64826	7.01231	5.13005	9.08517	8.71039	6.05997	9.65079	9.12127	6.2629	5.53123	9.58982	6.72113	9.24027	6.85441	3.41247	4.5883	7.18844	4.16345	8.52214	7.34145	11.0585	1.62029	9.83173	5.77011	4.08295	11.4677	5.80455	6.0605	10.0919	4.21154	5.71857	2.60869	8.82487	9.21035	5.33906
TARGET-20-PASWAT	342	1	9.32063	10.2316	10.0058	2.6433	5.16082	5.79078	9.08858	6.44967	10.1145	8.6333	3.25605	5.73506	7.41048	6.93125	4.781	9.12616	8.9515	6.63054	9.32328	8.21311	6.39247	5.22483	9.378	7.14017	8.79021	6.90471	3.20522	3.9316	6.35694	3.35104	7.86008	7.11059	10.849	2.04968	9.41331	4.50687	4.12371	11.4825	4.65257	6.37369	11.1655	3.61378	3.45402	5.37583	9.18616	9.39805	4.93067
TARGET-20-PARBRA	1362	1	9.11469	9.90682	9.03934	2.37058	5.59058	5.94003	8.36115	7.66437	9.89084	7.87734	3.59051	5.11651	6.69806	6.76795	4.87237	8.41007	8.18669	6.16159	9.14351	9.44402	5.89398	5.94581	8.98123	6.63204	9.06155	7.38521	4.40477	5.74201	7.7933	4.27521	8.273	7.40983	10.1747	2.52978	9.69748	6.10338	3.20469	11.2078	5.77295	6.70394	10.0764	5.08521	5.98552	4.67138	7.81501	8.81698	6.18584
TARGET-20-PARVAI	429	1	8.59171	8.62003	8.01519	0.748212	5.45913	5.48915	7.16763	6.12156	8.33353	7.10148	0.774706	4.39293	6.56231	6.29293	5.54393	7.3494	7.53329	4.76927	7.82232	7.743	6.40857	4.99444	7.94006	6.08304	8.36038	6.14331	3.58103	4.39107	7.1585	3.60478	7.21653	6.42013	9.50077	3.29619	7.79606	5.58102	4.1941	9.66683	5.74215	5.23801	8.80224	4.21762	4.84886	2.23556	7.55348	7.90508	5.22219
TARGET-20-PANUUA	1767	1	9.8391	10.1007	9.64521	3.10082	5.81111	6.42032	8.80374	7.21314	10.1808	8.69389	4.68678	5.52165	7.60994	7.13638	4.84428	9.23825	8.81035	6.42586	9.4867	9.1435	6.80192	5.91457	9.57688	6.86049	9.34702	7.17883	3.92455	4.9582	7.04453	4.08976	7.92417	7.36885	11.0515	2.25461	9.52907	5.91444	3.28987	11.3821	5.49244	6.52226	10.1619	4.57102	5.63958	4.74955	8.87552	9.20123	5.78464
TARGET-20-PARPDS	836	1	9.36397	10.0277	8.73622	1.44104	4.94118	5.96581	7.55859	6.05067	9.11302	7.85878	1.495	4.36889	7.2891	6.90091	5.59988	8.20772	8.0994	4.99287	8.61209	9.52609	5.73194	4.6406	8.97405	6.3851	9.70188	7.43027	3.68969	4.97754	6.91758	3.8205	7.46907	7.27135	10.3227	2.89487	9.00751	5.53015	4.56248	11.0975	6.1032	5.70635	8.7182	4.11873	5.48372	1.92329	7.9744	8.568	5.26943
TARGET-20-PAEFGT	315	1	9.78866	9.66579	9.56262	0.998243	4.43974	5.7475	8.74009	6.03093	9.65942	8.44146	0.503147	5.94363	7.78625	6.64267	5.40031	8.86485	8.98256	6.19124	9.44521	8.44515	5.07495	4.74761	9.26308	6.52067	9.25723	6.27438	3.30525	3.38762	6.42676	3.02548	7.73948	6.83052	11.0007	2.33156	8.78539	5.35545	4.61999	11.0405	4.82088	5.89808	9.38755	3.38275	3.61845	4.26306	8.93618	9.2766	3.87853
TARGET-20-PABLDZ	721	0	9.90215	9.73142	10.1733	0	4.51452	6.39229	8.69882	6.42305	10.0099	8.96775	0.102893	5.39862	7.7732	7.10267	4.25813	9.20427	9.46355	6.36309	9.64573	8.54397	5.22673	5.19888	9.38375	7.23855	9.22442	6.62831	4.05758	4.49659	6.6538	4.17008	8.33047	7.6658	11.1195	2.39086	10.1031	5.94483	4.38487	11.5044	4.19588	6.57465	11.9282	2.54474	3.39558	2.5233	9.27688	9.82541	4.92154
TARGET-20-PARWDZ	321	1	8.31734	8.7569	8.47125	0.859475	5.15396	5.94575	7.34605	6.53603	8.35988	6.68408	1.05726	4.33074	6.52697	6.82266	5.52506	7.12978	6.98084	5.29206	7.80303	8.23896	4.55923	4.54597	7.35514	6.08323	8.40344	6.49597	3.57086	5.5028	7.37285	3.4233	7.49059	7.09149	9.19338	2.87494	7.3829	5.58401	2.80096	9.63161	5.79372	6.12973	9.19047	3.83076	4.82959	2.42591	7.04907	7.68224	4.93122
TARGET-20-PASCGR	702	1	9.13455	9.04639	8.91348	0.738273	4.85255	5.24263	7.9184	6.06394	9.18012	7.62951	0.432308	5.14017	6.85782	6.72732	5.16395	8.0773	7.94239	5.39728	8.52797	8.43043	5.37296	4.54718	8.42178	6.72861	8.90679	6.151	3.40682	4.04292	6.25691	3.82933	7.25664	6.93357	9.9872	2.66356	8.40519	5.78622	5.19374	10.8571	4.9627	6.11816	10.9159	2.68243	3.09787	1.99245	7.97233	8.44118	4.46944
TARGET-20-PASPTM	1900	0	8.56541	8.62646	8.53811	2.22774	5.01889	5.485	7.52375	5.48337	8.69841	7.36707	2.27879	4.12087	6.54004	6.44836	4.45894	7.63936	7.69278	4.74477	8.22241	8.10076	7.44015	4.2487	7.7552	6.18881	8.81761	5.64075	3.53933	3.56374	7.04058	2.70415	7.46216	5.88016	9.72866	2.77806	7.99772	4.58469	4.13315	10.0055	4.30581	5.25256	8.46351	3.38579	3.9198	4.31365	7.85599	7.9409	4.2252
TARGET-20-PASHYZ	433	1	10.1035	9.77699	9.11784	1.38489	5.21408	6.77615	8.51694	6.65984	9.46647	8.16163	1.27861	5.04514	7.53961	7.44565	4.88444	8.29307	8.95396	6.04825	9.35518	7.96211	7.42527	5.09682	9.61719	6.97328	9.83276	7.10591	2.96062	5.04999	6.62204	3.6776	8.61862	7.25567	11.0643	2.73018	9.42978	5.34085	3.6929	11.4807	6.11276	6.45427	8.06253	4.30001	5.78098	1.30432	8.79124	8.86314	5.27291
TARGET-20-PARCCH	228	1	9.07802	9.45291	9.08421	2.0547	5.62213	6.5249	7.9739	5.92912	8.87219	8.0175	1.07017	5.39008	7.11975	7.36038	5.05557	8.15453	8.05906	5.16229	8.45027	7.98009	5.98043	4.82482	8.20981	6.50225	8.9597	6.59385	3.75273	4.60328	7.11142	3.88969	8.61011	7.33093	9.92346	2.43031	8.23188	5.76257	4.99386	10.3379	5.78394	6.08377	8.42719	2.91157	4.65149	4.48184	8.2755	8.57512	4.65227
TARGET-20-PAPVDV	2688	0	8.76003	9.52498	8.66277	0.867985	4.17545	4.90681	7.41372	6.36541	8.47385	7.00425	1.03046	4.51014	6.86147	6.01448	5.08702	8.03993	7.76146	4.87447	8.14623	8.30149	4.64095	4.34812	8.1176	6.37203	9.06063	5.7739	4.13307	3.99355	6.51035	2.92223	6.92778	6.77184	9.74465	2.77127	7.95088	5.83235	3.0274	10.23	4.87531	5.12083	8.24744	3.671	4.40875	4.31692	7.65037	8.01394	4.3131
TARGET-20-PASJGZ	462	1	9.15334	8.86721	9.12704	0.881159	4.60461	5.66371	7.84065	5.62579	9.20385	7.97725	1.29548	4.90382	6.81406	7.3092	4.80805	8.08579	7.95575	5.02603	8.41704	7.93266	6.01861	4.72047	8.31559	7.00829	8.87632	6.03547	3.40447	4.00858	5.89693	3.06107	7.41422	6.77062	10.0792	2.60214	8.36816	5.07776	4.35018	10.6026	4.99638	5.50911	10.2555	2.83899	3.44927	1.55024	8.02043	8.64608	4.54928
TARGET-20-PASMYS	1888	0	9.49279	8.70732	9.21982	0.664085	3.59853	5.72731	7.98534	5.49656	9.0847	7.74122	1.03763	4.39711	7.3418	6.68852	6.33253	8.65295	8.27144	5.15833	8.98356	8.9943	4.67342	3.59254	8.63351	5.98468	9.94363	5.94699	3.18261	4.08719	6.38646	3.25642	6.9227	6.94844	10.5902	2.44541	8.61773	5.76972	4.81301	10.7467	5.25153	5.76152	9.40321	2.55324	4.04168	2.08791	8.05205	9.0716	3.9353
TARGET-20-PANKKE	3149	0	9.27147	9.74359	9.12539	2.01061	5.39731	6.03032	8.65599	6.93996	9.87475	8.43636	3.29094	5.1389	7.46204	6.75717	4.59523	8.93284	8.59106	6.14333	9.1486	9.35874	6.46378	5.73794	9.21992	6.61033	9.48754	6.7884	3.68825	4.85002	7.25377	3.99979	7.62507	7.26673	10.7826	2.3648	9.55783	5.97265	2.84895	11.1694	5.30388	5.8601	10.5582	4.45778	5.43666	5.19144	8.40945	8.95099	5.30868
TARGET-20-PASCFW	2205	0	9.82706	10.0907	9.20901	2.28395	5.55046	6.40164	8.19147	6.30601	9.57929	8.1355	2.87973	5.57335	7.49827	7.63259	4.8174	9.02855	8.59931	5.36247	9.48003	9.31439	7.01281	5.62676	9.32352	7.40763	9.91236	6.46202	3.77367	3.81017	7.02648	4.03009	7.7448	7.30168	10.9192	3.60119	9.31863	5.66356	3.7796	11.5145	7.21517	6.25763	9.09511	2.98085	4.73952	2.90866	8.70661	9.55248	5.11928
TARGET-20-PANYNR	2952	0	8.87128	8.51618	8.4122	1.05869	4.41336	5.33092	7.27047	5.92316	8.5048	7.28476	0.210778	4.68787	6.66727	5.93523	4.93188	7.87642	7.64445	5.14031	8.03856	8.11844	5.09342	4.60261	7.92011	6.37624	8.79283	5.99895	2.74611	4.20371	6.31991	3.45893	7.21121	6.61848	9.53826	2.11119	8.03889	5.10889	3.55788	10.0673	5.35593	5.79507	7.91771	3.01773	4.06932	1.73907	7.65152	7.83451	4.11299
TARGET-20-PARYVW	2317	0	9.27222	9.52846	9.30499	1.06551	5.25625	6.20054	7.51201	6.70099	8.74232	7.8319	0.946153	4.65108	6.63668	7.13681	6.17854	8.06718	7.93829	5.29622	8.92555	9.3496	6.85976	5.4599	8.19793	5.10656	9.12293	6.39177	4.78781	4.64265	6.84366	3.36677	8.31246	6.79493	9.81833	3.72791	8.32489	6.22419	5.2589	10.1719	6.47737	4.9536	8.25314	4.43009	5.28496	2.20748	7.92682	8.25418	5.23297
TARGET-20-PAEDKB	800	1	9.67435	8.94377	9.18045	0.431401	4.83183	6.01673	8.07037	5.71055	9.50005	8.27741	0.723257	5.36464	7.1203	6.75365	5.31913	8.39086	8.36019	5.64313	8.75181	8.45429	5.81465	4.48855	8.81033	7.02643	8.72409	6.1064	3.11604	4.34297	6.18637	3.74048	7.71984	6.91545	10.439	2.7139	8.71313	5.58406	4.96085	10.6477	5.60894	5.69135	8.56758	3.46258	4.16952	1.66198	8.39903	9.1115	4.78363
TARGET-20-PARJYP	1798	0	9.6486	9.88771	9.59539	1.80418	5.45614	6.11606	8.74662	6.95895	10.1746	8.50364	1.86225	5.87925	7.20712	6.90198	4.86798	9.14637	8.71312	6.27999	9.36021	9.42678	6.98807	5.66392	9.52164	6.90125	8.98665	6.97464	3.72007	4.57653	6.68206	4.13395	7.96497	7.29618	10.6374	2.53869	10.0671	5.95197	2.72524	11.2375	5.88473	6.83333	10.0223	3.55026	4.67185	2.74799	8.77553	9.12334	5.29172
TARGET-20-PAKTCX	1896	1	9.64532	9.81319	9.59876	2.47857	5.64644	6.48911	8.37102	6.72418	9.4103	8.29974	1.58702	5.34176	7.44864	7.24958	5.21969	8.72345	8.80181	5.92508	9.24266	8.38618	6.21247	6.08421	9.32496	7.4402	8.91941	6.52144	3.3958	4.80453	7.14698	3.69692	7.85183	6.6457	10.7746	2.86265	9.31748	5.67147	3.09802	10.9356	4.80237	6.11458	8.17161	4.53251	4.96712	4.3742	8.59986	9.08091	5.36734
TARGET-20-PARANT	2509	0	9.62428	10.0662	9.44678	2.31426	4.64748	5.94418	8.71183	6.86385	10.0311	8.36565	2.6536	5.62956	7.4194	6.82762	5.055	8.68675	8.60515	6.0795	9.28922	8.71705	6.84365	5.72718	9.2261	7.15163	8.99759	6.28676	3.59234	4.1258	7.41368	2.99902	8.04399	7.15208	10.9195	2.06451	9.65183	5.42717	3.76058	11.2415	4.76423	5.73883	9.81584	4.07506	5.04782	4.25348	8.87704	9.16554	4.78548
TARGET-20-PANKNB	443	0	9.1953	9.42458	8.54469	1.83844	6.26633	5.27206	8.22802	8.0358	9.85491	7.34495	2.61331	5.40168	6.73835	5.90122	5.51726	8.44635	7.4635	6.24454	8.49439	10.3693	4.67956	6.03449	9.35141	5.65844	9.98338	7.03879	4.42452	5.79307	7.73051	4.10182	7.76662	6.64641	9.37054	3.34108	9.91129	6.74084	1.47454	11.3862	5.97192	6.66138	9.18918	4.96336	6.02328	4.06665	7.37942	8.42217	5.96487
TARGET-20-PARGVC	295	1	9.48522	10.1796	9.76991	2.06896	4.92772	5.90988	9.24177	7.27727	10.6525	8.81198	2.83447	5.42927	7.01364	6.16698	5.60188	9.44957	8.76316	6.2312	9.26647	9.09415	5.7467	6.14943	10.1088	6.3421	9.70132	6.70714	4.29403	4.56099	7.17774	3.54714	7.71772	7.11641	11.0199	2.4655	10.4606	6.2686	2.61046	12.0811	6.14053	6.57219	11.3525	4.4937	5.92922	4.34574	8.57012	9.43525	5.12033
TARGET-20-PASVYA	630	1	9.39414	9.43985	9.11561	1.8023	5.56216	6.43042	7.97057	6.51324	9.42232	7.99652	2.15993	4.85762	7.24891	7.17755	5.55675	8.34958	8.14886	5.28758	8.73022	8.69284	6.35707	5.25825	8.07978	6.8757	9.35252	6.74033	4.45682	4.9443	7.24407	4.09736	8.16722	7.3841	10.1977	2.38349	8.72453	5.80562	4.61022	10.904	6.05008	5.79944	9.20666	3.84213	4.92619	2.68083	8.36753	8.52848	5.05275
TARGET-20-PANTPW	2946	0	9.24709	10.2122	8.92831	2.34565	5.7185	5.58803	8.82734	7.31951	9.93839	8.37767	3.83496	5.32189	7.11418	6.82373	3.81697	8.8122	8.68628	6.28127	9.30902	8.90127	5.60173	6.15894	9.35362	6.76787	8.97932	7.06356	3.52383	4.64501	6.70382	3.89173	8.21536	7.58055	10.7253	1.58793	9.84422	5.81663	2.75807	11.2973	4.40875	6.09576	9.23163	4.37316	5.21883	4.94639	8.50449	9.06355	5.60457
TARGET-20-PASBBE	2244	0	9.14966	9.27529	9.08202	1.54655	5.04146	6.09573	7.6721	6.4961	8.95455	7.60744	1.64263	4.43441	7.27562	6.86771	6.29878	8.20584	8.1025	4.89142	8.74527	8.89949	5.91641	4.58101	8.46736	6.11707	9.05914	6.28094	3.98504	4.8708	7.08333	4.33493	7.49554	7.29245	10.1284	2.54391	8.22539	6.35181	5.26656	10.6537	6.08162	5.74757	7.45922	3.68534	5.50098	0.972623	8.03885	8.26808	4.85858
TARGET-20-PARXMP	1903	0	8.94816	9.31768	8.49365	2.74618	5.5126	6.04791	7.69059	6.17969	9.00585	7.70944	3.33666	4.43269	7.1485	7.55296	5.31444	7.95202	7.71657	4.75696	8.47183	8.37243	6.84283	5.74984	8.26981	6.75865	9.21775	5.75752	4.23699	4.58909	7.308	3.02337	7.6342	6.65402	10.5827	3.4495	8.32867	5.33015	2.69105	10.4682	5.95772	5.88296	8.96829	3.95765	4.91932	2.39962	8.02852	8.2407	5.18299
TARGET-20-PASMHY	592	1	8.98574	8.87853	8.97109	0.762845	4.06452	5.32966	7.6563	5.66287	8.80275	7.55869	0.841667	4.6079	6.85835	6.48211	5.38376	8.12587	8.00321	5.15141	8.19763	8.48341	5.8371	4.15543	8.10102	6.57372	8.82682	5.68625	3.50536	3.74976	5.7495	3.01446	7.06508	6.59777	9.48857	2.30352	8.17283	5.31959	5.41685	10.1188	5.74795	5.99028	8.73808	2.54633	3.60474	3.26614	7.91208	8.33694	3.76671
TARGET-20-PASGZS	278	1	8.90334	9.18947	8.75434	0.831175	4.74614	5.50561	7.56969	6.49028	8.7069	7.36553	0.811029	4.5704	6.98291	6.28038	6.37705	7.56574	7.89151	5.15223	8.22583	8.38304	5.15355	4.5502	8.0804	6.1772	8.72121	6.40696	4.13825	4.86545	6.79291	3.65134	7.14381	7.24739	9.91966	2.72465	8.12069	5.7471	5.66281	10.526	6.31562	5.32405	8.32431	3.91659	5.01801	1.09788	7.74729	8.2423	4.78021
TARGET-20-PASFEW	313	1	8.42546	9.05876	8.59074	1.48602	5.33662	5.8311	7.24221	6.38731	8.47135	7.26401	0.692844	3.8637	6.90327	7.15353	5.2322	7.67354	7.51361	4.84576	8.07187	7.71848	6.80838	4.61426	7.98505	5.91582	8.58785	6.18544	4.06902	4.23343	7.24247	3.22869	7.27771	6.7296	9.39722	3.17196	8.21848	5.76893	4.70117	9.99514	5.35931	5.40978	7.79391	3.90759	4.74634	3.02877	7.81894	7.81949	4.75711
TARGET-20-PASWLN	614	1	9.37002	10.322	10.2661	1.65515	5.20212	5.76353	9.26719	6.35415	10.6668	8.93601	2.16376	5.99341	7.68135	7.25278	4.56116	9.50704	9.37101	6.10092	9.62126	8.40653	6.53961	5.10673	9.44969	7.11754	8.7549	6.60168	3.11769	3.94272	5.90549	3.06833	7.84749	6.97074	11.3514	2.50759	9.54203	4.51717	4.49167	11.6997	4.60317	6.26452	9.66762	3.15739	3.64098	3.19054	9.52218	9.56895	4.64265
TARGET-20-PANLIZ	784	1	9.95265	9.83356	9.93426	0.665368	4.83624	6.2765	8.52119	6.60648	9.69348	8.20817	1.62937	5.29788	7.60478	7.24223	5.07152	8.9254	8.85924	5.91759	9.18506	9.38808	5.51174	5.31488	9.22289	6.64296	10.0693	6.30567	3.45418	4.1715	7.26541	3.82146	7.58159	6.9966	11.0378	2.54794	8.66411	5.6079	3.50938	11.2565	5.80147	5.85256	7.64539	4.12354	5.4144	3.07546	8.60834	9.34255	4.53063
TARGET-20-PANGCM	3055	0	9.85118	10.2169	9.69726	1.56049	5.41121	6.35138	9.32673	7.26022	10.4669	9.10226	2.00983	5.75623	7.38302	6.54797	5.81429	9.42596	8.92803	6.79366	9.57004	10.0149	5.60614	5.87731	9.97442	7.0876	9.87582	7.51927	4.05798	4.70231	7.35838	4.07179	8.27004	7.53679	11.1887	2.76772	10.3662	6.18028	2.74037	11.8233	6.17959	6.68426	10.0727	3.72076	5.36906	1.37594	8.89528	9.73383	5.75858
TARGET-20-PARDDY	766	1	9.05473	9.58146	8.54819	2.32888	5.73966	6.63107	7.8747	6.84893	8.45177	7.23623	2.47193	4.73506	7.25235	7.34889	5.85361	8.07215	8.05361	4.74919	8.50961	8.59195	6.00764	5.24848	8.25397	4.85008	9.05268	6.33134	4.47909	3.87651	7.90022	3.86985	7.82713	7.43835	9.72497	3.24049	8.40891	6.37515	3.42203	10.1965	6.07488	5.47306	9.32971	3.99172	5.32347	4.48383	7.79633	8.1245	5.17258
TARGET-20-PANLXM	390	1	8.98751	9.24105	8.996	1.43455	4.67532	6.13913	7.77045	6.27159	9.05486	7.73283	2.30853	4.78431	7.36767	6.61024	6.25743	7.90879	8.08341	5.28699	8.59529	8.56077	6.2452	5.11601	8.40715	6.26207	9.1968	6.17499	4.109	4.65401	6.96161	3.78938	7.72931	6.72634	9.88032	2.73578	8.0191	5.85911	4.54934	10.7155	5.94105	5.58934	9.65968	3.98019	5.35665	3.31808	8.09482	8.20115	5.10972
TARGET-20-PASIBG	1094	1	9.23054	9.48675	8.74153	2.26464	5.00736	5.66582	7.79161	6.3292	9.1476	7.86384	2.50227	4.84309	7.34999	6.84402	4.23487	8.19921	8.24515	5.41352	8.8424	8.53762	7.81734	4.92377	8.83045	6.58588	9.30686	6.3193	3.43787	4.52983	5.80498	2.90442	6.86563	6.67985	10.3355	3.21807	9.02832	5.49522	3.52972	11.3572	5.25943	5.47939	8.3698	3.5969	4.8799	4.43325	8.01116	8.39671	4.59497
TARGET-20-PATELT	1652	0	9.11016	9.38268	9.30912	0.617086	4.92679	5.54752	7.59312	6.22498	9.11201	7.82373	0.693304	4.47862	7.39133	6.4305	5.92427	7.97999	8.1509	5.1211	8.70423	8.5964	5.2865	4.7382	8.31245	6.07573	9.29614	6.10214	3.84204	4.32441	7.17864	3.22842	7.22747	6.87848	10.4314	2.98043	8.14951	5.90472	5.50729	10.8113	5.33909	6.15073	8.17677	3.68258	5.35187	3.39382	8.10098	8.51423	4.56663
TARGET-20-PANLJN	2133	0	9.55802	10.1517	9.41845	2.90115	6.67763	6.49447	9.06004	7.62122	9.93169	8.58941	3.89863	6.01005	7.77282	6.90257	4.85753	9.12115	8.95614	6.74411	9.38089	8.92191	7.66661	6.52626	9.9318	6.68124	9.57132	7.37588	4.35209	5.61543	7.0059	4.34736	8.91134	7.19274	10.7029	2.80428	10.1472	5.86106	2.35617	11.7156	5.49649	6.60661	8.87606	5.51567	5.63922	4.23931	9.14795	9.29835	5.96066
TARGET-20-PASYJI	1780	0	9.27877	9.10872	8.75608	1.25709	4.52411	5.39014	7.75871	5.69396	9.01177	7.74875	1.34516	4.93205	6.98139	6.40605	5.5288	8.09017	7.93823	4.99489	8.53259	8.391	5.50431	4.33124	8.2432	6.81297	9.02047	5.8709	3.08471	4.52525	6.19974	2.89792	7.45995	6.66698	9.74668	2.1607	8.547	5.23459	3.64869	10.9018	5.25956	5.89418	9.88667	2.85859	3.43949	1.80206	7.98262	8.37645	4.29169
TARGET-20-PARMZF	2193	0	9.55671	9.64101	9.15025	1.40936	5.26585	5.83737	8.32215	7.01202	9.87618	8.21334	1.76792	5.04872	7.10125	6.54066	5.63992	8.92021	8.43071	6.05223	8.97455	9.60066	6.20625	5.38522	9.12342	6.56302	9.37088	6.67835	4.04632	4.48468	7.51041	3.82294	7.55432	7.03397	10.5699	2.54838	9.56178	6.16383	3.18357	11.262	5.67254	6.04809	9.72896	3.9518	5.21549	3.94328	8.30285	8.86774	5.19298
TARGET-20-PARSHM	2450	0	9.48279	9.3508	8.93947	0.985106	5.05201	5.73751	7.93306	6.46421	9.38487	8.03098	1.40333	4.76892	7.14845	6.33448	4.54307	8.18026	8.41224	5.82722	8.69079	8.52219	5.33707	4.98226	8.5378	7.20242	9.21954	6.33631	3.47181	4.1739	6.69644	3.32087	6.81951	6.77596	9.89946	2.30664	8.47753	5.30307	3.72188	10.3235	5.33925	5.65041	8.78782	3.39038	4.4629	2.99975	8.20643	8.77832	4.79144
TARGET-20-PANLKB	1985	0	8.58282	9.10873	8.58471	1.77299	5.73359	5.1614	8.0331	6.63241	9.67591	7.79564	2.99752	5.35869	6.6877	7.06288	5.23821	7.9192	7.4281	4.96749	8.28118	8.75671	7.45347	5.15604	8.55419	6.70814	9.36898	6.71631	4.40906	4.5705	7.66295	3.27452	8.46704	7.33165	9.85833	2.37833	9.2251	5.44505	2.49215	10.6756	5.74091	5.74867	11.0878	3.575	5.10814	3.4778	7.86083	8.35459	5.35896
TARGET-20-PASPLU	351	1	8.57571	8.62979	8.29742	0.602848	4.31045	5.06121	7.02004	5.62459	8.46967	7.11986	0.970673	4.23405	7.03047	6.29056	6.60191	7.39202	7.31117	4.37468	8.28683	8.51045	4.88353	3.96255	7.98457	5.68044	8.50156	5.02014	3.33546	3.85181	6.81323	3.07602	6.45933	6.19757	9.80802	2.88005	7.83778	5.8321	4.9619	9.66151	6.40457	5.00007	8.71765	3.19596	4.26401	1.27451	7.3531	7.77339	4.09141
TARGET-20-PALGKX	485	1	9.06055	8.82166	8.62783	1.12457	4.71999	6.19554	7.47056	5.69994	8.49547	7.11177	1.4197	4.59952	6.9486	6.40996	5.64932	8.07998	7.79034	4.61812	8.41701	8.66499	5.57655	4.50075	8.16442	6.19812	9.10156	5.8427	3.05258	4.38332	6.58081	3.18605	7.32479	6.69003	9.74749	2.08514	8.22578	5.07726	4.19628	10.1476	5.73109	5.51687	10.0006	3.45251	4.30537	1.80692	7.64232	8.06427	4.23649
TARGET-20-PAPXRJ	1248	1	8.9292	8.98427	9.1141	0.313494	4.77067	5.32097	7.80762	5.47363	8.90286	7.41313	0.397571	4.65474	7.40291	6.31129	5.48854	8.13978	8.08707	5.35693	8.40033	8.4551	4.10195	4.17574	8.41979	6.0055	9.07394	5.41746	3.29191	3.81817	6.42991	3.37054	6.81578	6.26615	10.0423	1.86227	8.4972	5.86459	4.45796	10.4555	4.97614	4.54134	10.479	2.55913	3.54668	2.16255	7.98673	8.14942	3.7932
TARGET-20-PATDNN	194	1	9.31296	10.0477	8.45048	1.39788	5.4927	6.31408	7.87105	7.31312	9.26116	7.60725	1.62762	5.05463	7.13847	7.92637	5.44139	8.30163	8.04331	5.97894	8.60413	8.68354	5.52916	5.32601	8.33997	6.9417	9.00763	7.34502	4.62999	5.59972	7.4404	4.8676	6.87711	7.80933	9.80189	2.15815	8.93933	6.1948	2.93192	10.9457	5.18559	6.58948	8.57464	6.46921	5.1268	2.92503	8.14746	8.46729	5.86631
TARGET-20-PARTAL	531	1	9.25039	9.14755	9.11422	2.32134	5.46659	6.09461	7.79698	6.47789	9.20999	7.84958	3.01358	4.81969	7.13763	6.83985	4.72147	8.32478	8.1936	5.74571	8.61874	8.79383	6.20967	5.05437	8.3483	6.86048	9.14273	6.7868	3.02966	4.66893	6.84108	3.56885	7.71231	7.03174	10.1138	2.39478	8.34908	5.35995	3.03282	10.5089	5.38718	5.91166	9.60117	3.77889	4.8264	4.34329	8.04687	8.31358	5.15205
TARGET-20-PARBIU	917	1	8.92805	10.0968	8.71074	3.81078	5.25395	5.11954	7.75324	7.07455	8.84218	7.17999	4.47063	4.74106	7.14507	7.27375	5.29798	8.06996	8.00984	5.3474	8.62042	8.7565	7.33968	4.94167	8.27899	6.69456	9.14659	6.56797	4.59003	4.80732	7.44804	2.82465	7.41751	7.39102	9.9819	3.31615	8.62935	5.69707	3.30409	10.6564	4.7194	5.76667	8.26579	4.56265	4.77623	5.10971	7.65644	8.14026	5.36522
TARGET-20-PANAEV	2767	0	8.75264	9.76518	8.64128	3.35116	5.63451	4.82245	8.12483	6.61833	9.78932	7.65878	3.78865	4.95337	6.84873	6.54456	4.89076	8.1609	7.7551	5.33031	8.34832	8.51032	7.69475	5.55057	8.82827	6.73124	9.03396	6.56087	4.07374	4.41746	7.16602	3.72481	7.41841	6.88987	9.91155	2.6543	9.47502	5.32304	2.51308	10.771	5.24562	5.89184	11.3255	4.15597	3.38119	2.80827	8.2451	8.38303	5.67188
TARGET-20-PARSAN	870	1	8.98403	9.44708	8.99927	0.105931	4.86177	5.36323	7.61457	6.48087	8.69823	7.55547	0.110601	4.97797	7.09783	6.49973	6.14929	7.8169	8.08223	5.49732	8.61599	8.39601	5.01064	4.86964	8.45874	6.36026	9.10278	6.13735	3.67655	4.24123	7.36932	3.62471	7.54576	6.67814	10.1936	2.71223	8.56013	6.00538	4.30626	10.2229	5.80882	5.51724	8.53038	3.68824	5.13351	0.322978	7.97289	8.55867	4.60762
TARGET-20-PAEFGR	4022	0	9.09633	8.59115	9.01481	1.17722	3.60104	5.47561	7.8846	5.59932	9.02957	7.84197	1.12913	4.75239	7.23467	6.28866	5.04124	8.27303	8.25503	5.33074	8.80445	8.87447	5.37051	3.50016	8.32102	6.51168	9.22091	5.27672	3.41582	3.2539	5.86226	2.77508	7.49936	6.72451	10.292	2.3488	8.26779	5.61047	4.46983	10.5546	5.11347	5.53131	10.5193	2.10956	3.07706	3.69025	8.03282	8.72102	3.54511
TARGET-20-PARUWX	439	1	9.0498	9.8101	9.07727	0.533622	5.80438	5.52068	8.16852	7.10321	9.78714	7.92693	1.86441	5.15456	7.28379	6.54395	5.67033	8.41155	8.22426	5.73145	9.07462	9.27707	5.17257	5.70494	8.96697	6.42101	9.73898	6.70831	3.84991	4.36931	7.34906	4.0695	7.03025	7.10849	10.5645	2.6081	9.33207	6.22361	3.88369	10.8866	5.91742	5.62858	9.56204	4.44543	5.79025	3.22315	8.40668	9.0144	5.17848
TARGET-20-PAEERJ	373	1	8.74667	8.84933	8.46937	0.556428	4.81407	5.48818	7.34152	5.8774	8.45947	7.03394	0.27612	4.68443	7.11191	6.19438	6.1852	7.72091	7.63071	4.62129	7.92143	8.26664	4.84863	4.07789	8.05897	6.05491	9.01842	5.8964	3.78772	4.22725	6.37365	3.68159	6.89074	6.97381	9.56172	2.68882	8.11419	5.97179	4.63329	10.2015	5.94072	5.29094	8.96893	3.08925	4.39618	1.16344	7.58042	8.05761	4.40628
TARGET-20-PARYGA	2406	0	9.31309	9.32741	9.066	1.97852	5.30434	5.69852	7.78251	6.50808	9.20563	8.01516	1.61562	4.67694	7.17661	6.71055	4.92424	8.24006	8.32334	5.56239	8.77467	8.75726	6.60226	5.32338	8.55384	7.07562	9.11033	6.60241	3.20684	4.43124	7.20216	3.42321	7.53167	6.84784	10.3627	2.51808	8.53326	5.44155	3.46302	10.5165	5.54991	5.60664	10.0878	3.96089	4.85333	3.23848	8.14679	8.75895	5.39514
TARGET-20-PANLLX	3234	0	8.53768	9.27578	8.65411	1.58189	4.45738	5.18212	7.54121	6.04423	8.47676	7.33211	1.43485	4.5471	7.14166	6.46456	6.51476	7.7974	7.95533	5.10805	8.64231	8.18749	5.18415	4.29588	8.19922	6.16781	9.1607	5.61487	3.9383	3.93967	6.5079	2.91332	7.27092	6.34843	10.0776	2.97502	7.99018	5.78685	4.37728	10.2611	5.56949	4.93878	9.57769	3.76625	4.52625	3.73665	7.86494	8.20514	4.18677
TARGET-20-PANGTF	616	1	9.65488	9.14916	8.88056	1.06646	4.67779	5.27776	7.54223	6.38169	9.51168	7.61211	1.57507	4.6867	7.0719	6.45113	5.80081	7.68437	7.47935	5.56879	7.9422	8.73458	5.50581	4.76108	8.11764	6.64485	8.76163	6.32953	4.24839	4.43796	7.80732	3.35941	7.01899	6.91282	9.8885	2.10102	8.56037	5.92958	4.74028	10.7449	5.71469	5.58651	9.44235	3.23958	4.91557	2.74998	7.68719	8.13081	4.74271
TARGET-20-PAKVGI	1229	1	9.26248	9.3725	8.61154	1.50653	5.23141	6.20102	7.76396	6.16499	8.93635	7.61838	2.25322	4.83333	7.13377	7.97426	5.86464	8.23109	8.10255	4.99256	8.49733	8.75598	6.86793	5.58507	8.41244	6.35817	8.99676	6.21613	4.24442	4.48872	7.14679	3.81904	7.79136	6.85438	10.0151	2.95733	8.17446	5.64653	4.42543	10.3338	6.02354	5.93907	8.57045	4.17385	4.74411	3.6614	8.31569	8.25735	4.69538
TARGET-20-PANHYK	1675	0	9.56921	9.71737	9.44003	1.04851	4.75855	5.81475	7.98287	6.66565	9.24285	7.88805	2.2063	4.93407	7.34201	6.86182	5.45405	8.59248	8.31869	5.56626	8.90088	8.33344	5.36895	5.10863	8.78627	6.63529	9.76672	6.32753	3.89172	4.38251	7.42889	3.31413	7.18947	6.9582	10.5509	2.74793	8.66261	5.92101	4.65896	11.0058	5.78779	5.66502	8.9202	3.95781	5.32107	3.19451	8.23877	8.51841	4.43446
TARGET-20-PANFMG	3253	0	9.52654	10.2552	9.69546	2.76015	5.07099	5.72562	8.08587	6.5956	9.35668	7.77256	2.99513	5.32143	7.86317	7.39553	5.67612	8.72816	8.35634	5.71701	9.23508	9.60323	5.26455	4.92434	8.91798	6.98392	10.2228	6.45095	4.14071	4.62943	7.18729	4.18641	7.63256	7.40243	10.5313	2.38556	8.75092	6.47241	5.63722	11.2986	5.46992	5.59851	8.42327	3.67487	4.6884	4.09396	8.2861	9.25863	4.90759
TARGET-20-PANBZH	462	1	9.30456	9.64008	9.10418	2.79988	4.40684	5.54206	8.38961	6.47802	10.0674	8.21645	3.44206	4.85	7.38596	6.80762	5.06118	8.50949	8.33981	5.45116	9.36366	9.56832	6.53948	5.01255	9.04752	6.3901	9.18624	6.26762	3.40895	4.33826	6.24026	3.39645	7.64796	6.97298	10.6275	2.24736	9.20973	5.6749	3.66259	11.348	5.97631	5.70262	9.57602	3.24115	5.02135	5.42525	8.52784	8.81815	4.60829
TARGET-20-PARUBT	586	1	10.0147	10.2682	9.1068	1.17661	5.49112	6.87058	7.60527	6.11715	9.20778	7.99887	2.01886	4.90468	7.28516	7.11222	5.29505	8.45855	8.32794	5.29354	8.80575	9.01926	5.42885	5.31317	8.68372	7.31715	9.58432	6.97452	3.48084	5.12433	7.25556	3.81005	7.46421	6.96468	10.8707	2.28644	8.88086	5.74002	2.68007	10.6917	5.88509	6.43858	9.38917	4.03006	5.61986	1.50344	8.33679	9.24013	5.44026
TARGET-20-PASHBI	1335	0	9.08233	9.29706	8.7718	0.958886	4.43407	5.55517	8.10179	5.74021	9.55131	7.80017	1.69478	5.06871	6.9428	6.56358	5.68505	8.30214	7.7752	5.27282	8.72183	7.77244	6.24165	4.34433	8.63722	5.83466	8.35142	6.30415	3.27285	4.45206	6.39305	3.63728	6.31419	7.23163	10.1885	2.15992	8.94423	5.12845	4.59975	10.7904	5.18362	5.75582	8.6028	2.94662	4.37181	1.86882	8.27299	8.59204	4.4721
TARGET-20-PAKIYW	2965	0	9.3876	9.34486	8.50811	1.0152	6.08556	6.00109	7.69471	6.91428	8.92395	7.2407	1.79058	4.72321	7.05811	6.89259	4.81161	8.09314	8.17723	5.97281	8.519	8.7487	5.65001	5.29046	8.09116	7.08406	9.13589	7.04895	2.87897	5.4101	7.18256	4.25725	7.3928	7.43644	9.88891	2.50766	8.37099	5.62282	3.43179	10.8282	5.71104	6.03492	10.4021	4.35969	5.28709	3.01666	7.87364	8.31737	5.46032
TARGET-20-PASLSD	2126	0	9.40435	9.0088	8.64099	1.76934	4.37519	5.69617	8.13887	6.32255	9.7793	7.74622	3.03675	4.99024	6.89188	5.98352	5.51236	7.99847	7.68006	5.65093	8.66474	8.66589	4.6483	4.61744	8.29057	6.5523	8.13779	6.37611	3.82984	4.66167	7.07459	3.35217	7.42528	7.13946	9.80832	1.72331	9.35744	5.24108	4.21252	10.8713	4.80353	5.69738	9.55117	3.25056	4.50066	5.33396	8.11954	8.56117	4.963
TARGET-20-PARCZL	2695	0	9.76878	9.75823	9.12325	0.565342	4.88299	6.02976	8.18711	6.70851	9.36832	7.65111	0.914849	4.38404	7.52535	7.30669	5.0782	8.7696	8.65525	5.47011	9.12653	8.90528	5.69071	4.97489	9.20977	6.74995	9.84277	6.27038	3.47702	4.55025	6.57863	3.66316	7.28786	6.88652	10.6486	2.57801	8.79862	5.51966	4.12036	10.9885	5.4634	5.47379	6.97256	4.72689	5.33092	1.99057	8.4094	8.54414	4.95608
TARGET-20-PASWPT	518	1	8.55663	9.07043	9.25259	0.220927	3.92333	4.47832	7.86459	5.82275	8.98172	7.57625	0.18707	5.27235	6.87961	6.18491	5.49689	8.12054	7.84107	5.19509	8.67118	7.54451	4.4863	3.96554	8.4353	5.68048	8.77818	5.86115	2.99903	4.31669	5.79874	3.31178	6.90836	7.06576	10.1697	2.67558	8.63572	5.32407	4.37496	10.6244	5.33193	5.69135	10.8118	2.98188	3.33735	2.54582	8.0281	8.47852	3.86545
TARGET-20-PASINN	843	1	8.98483	8.96888	9.14518	0.659947	4.2019	5.73048	7.79249	5.69704	8.92896	7.81629	0.8719	4.49733	7.20328	6.73771	5.90257	8.04602	7.97196	5.0279	8.77665	8.85029	5.89624	4.55802	8.22095	6.31869	8.8316	5.76461	3.91356	4.08206	6.77667	3.38907	7.4359	6.34838	10.1085	2.51193	8.17806	5.5316	4.55373	10.4334	5.53613	4.82504	9.37135	3.23655	4.4516	1.5901	7.91999	8.46947	4.3272
TARGET-20-PARLVL	1979	1	9.68335	9.51934	9.69956	1.29305	5.37762	6.42342	8.53859	6.53073	9.72192	8.27417	0.463857	5.53318	7.35129	7.01374	5.19921	8.94397	8.88185	6.10226	9.28029	8.97736	6.58735	5.20139	8.97459	6.92102	9.70232	6.83636	3.67867	4.37586	6.32654	4.10777	8.20931	7.01526	10.8459	2.79411	8.8376	5.56878	5.27893	11.1705	5.19194	6.69043	10.7268	3.68117	4.31404	2.18104	9.02743	9.26434	4.71809
TARGET-20-PARASV	749	1	9.10948	10.0501	9.06051	2.59824	6.04037	6.09586	8.30308	7.6736	9.84428	7.97131	2.90785	5.29365	6.90617	7.18331	5.00574	8.52921	8.02155	6.23484	8.86976	9.22839	5.74035	6.20546	9.19894	6.82932	9.7689	7.59898	3.66365	6.30545	7.61933	4.43189	8.40527	7.41234	10.1095	2.71355	9.35893	5.83101	2.91745	11.1416	5.70319	6.72951	8.52685	5.25152	6.30381	4.03968	7.99854	9.16942	6.38123
TARGET-20-PARKCX	2760	0	8.946	9.36304	8.77939	2.61076	5.42311	5.77651	7.39787	6.30228	8.96389	7.47963	2.3102	4.65757	6.9773	7.04169	5.2488	7.70315	7.73249	5.38371	8.38322	8.79647	7.41801	4.9457	8.16848	6.84193	9.09322	6.69965	3.41406	4.97554	7.22186	3.18263	7.28837	7.14632	9.9569	2.51816	8.00126	5.49772	3.72334	10.2436	5.92326	6.02741	9.48278	3.85518	5.06619	4.00018	7.56154	8.09152	5.34215
TARGET-20-PANDIX	3069	0	9.41728	9.76054	9.21403	1.8427	4.9426	5.74102	8.23323	6.47283	9.32057	8.10189	1.7941	5.02176	7.67901	7.19054	5.6497	8.44195	8.57156	5.67465	9.07955	8.7917	5.74647	5.27329	8.91757	6.78729	9.71122	6.51298	3.3499	4.08837	6.67468	3.13518	7.31597	6.82201	10.6374	3.08259	8.74363	5.80991	4.72024	11.005	5.93141	5.61655	9.19082	3.75758	4.74307	4.28561	8.34477	8.59747	4.84122
TARGET-20-PANVGE	2819	0	9.67525	9.95994	9.76763	2.09128	5.87318	5.93601	8.82929	7.60444	10.4356	8.35404	1.61685	5.65597	7.3263	6.44477	4.41204	9.17618	8.53751	6.19692	9.00591	9.65855	5.41429	5.5131	9.73435	6.20674	9.42245	6.7934	4.06884	5.13665	7.12684	3.88449	7.38042	7.04536	10.9489	2.1041	10.2089	6.13319	2.70598	11.7709	5.47966	6.62128	11.2096	4.07859	5.78488	4.03798	8.44623	9.18952	5.8599
TARGET-20-PASGGK	2025	0	8.79098	9.25355	8.82738	1.02132	4.78483	4.89536	7.27139	6.67874	8.69567	6.93115	0.516796	4.39357	6.4967	6.89983	5.28862	7.78218	7.50399	5.18717	8.04255	8.44965	4.51934	4.67379	8.15372	6.44949	8.96976	6.35009	3.81305	4.59221	6.57811	3.66108	6.98772	6.57359	9.77444	3.01472	7.79716	5.96155	4.30007	10.0864	5.97879	5.11147	8.13879	4.26909	4.54986	1.31741	7.57416	7.92118	4.99586
TARGET-20-PANSJB	422	1	9.771	10.5349	9.7979	1.51467	5.92845	6.11192	8.93971	7.5526	10.6004	8.71307	1.9817	5.79938	7.72481	7.20644	5.24499	9.10875	8.8989	6.77801	9.8394	9.40763	5.44782	6.49916	9.92538	7.29153	9.59487	7.42752	3.66231	5.12317	7.13183	4.89097	8.24827	7.77543	11.0072	2.35034	9.96679	5.73098	3.44567	11.5621	5.81691	6.34763	9.46066	5.45487	6.27004	3.45124	9.06565	9.50528	6.20066
TARGET-20-PATDHA	403	1	9.77008	10.4914	9.24033	1.92154	5.28117	6.25331	8.82719	6.84912	10.3665	8.65225	2.75855	5.07776	7.259	7.10813	5.25769	9.39967	8.51464	5.9415	9.53512	9.60948	5.98732	6.09046	9.71428	6.75186	9.43844	7.18556	2.75255	4.41795	6.88639	4.03459	8.19739	7.3043	10.9315	2.06083	10.0341	5.78526	1.42591	11.7806	5.20879	6.24888	9.10763	4.19266	5.50988	3.20211	8.77609	9.10715	5.1554
TARGET-20-PANSBH	813	1	9.02537	9.70511	8.53449	3.79544	4.78637	5.81211	7.54794	6.46507	8.79748	7.26823	2.88653	4.40679	7.04614	6.56641	6.45907	7.94324	7.95714	4.60604	8.55992	8.63305	5.42459	4.49306	8.14583	5.57587	8.9092	6.6394	4.59112	4.97924	7.02299	3.7797	6.98631	6.81311	9.63664	2.44015	8.42937	5.60681	5.20495	10.4216	5.54041	5.41439	8.00808	3.84848	4.88276	4.75677	7.95909	8.19605	5.00022
TARGET-20-PARUDL	2411	0	9.47995	9.34767	9.43546	1.1475	4.49486	5.7453	8.15552	6.09349	9.45768	8.18697	1.91239	5.06719	7.39971	6.64988	5.56058	8.49611	8.39447	5.8837	8.84877	8.97639	4.65886	4.59636	8.64649	6.56224	9.68835	6.37783	3.32725	4.07632	7.3514	3.62946	7.57516	7.15318	10.5115	1.99211	8.50082	5.48532	3.90344	10.9084	5.57089	5.63994	10.3213	2.96797	4.61582	3.66979	8.30026	8.74337	4.69013
TARGET-20-PANGDN	3063	0	8.20159	9.06711	7.46697	2.29181	5.44657	5.30191	6.66274	6.27271	7.92053	6.16771	1.90173	3.93029	6.00671	6.51856	5.50175	7.03326	7.00414	4.31126	7.12325	7.49504	6.48666	4.59091	7.29292	6.13352	8.25268	6.88031	3.47751	4.87098	6.33242	3.72359	6.41709	6.89854	8.48366	2.71725	7.61295	5.30926	2.42053	9.53528	5.55055	5.37882	8.51328	3.75822	4.16938	3.32623	6.78804	7.13872	5.27053
TARGET-20-PAMYGX	3380	0	8.35407	8.71931	7.92513	0.658392	4.66415	5.15337	6.80495	6.17625	7.93018	6.65745	0.553217	4.18587	6.67863	6.15326	6.12726	7.21388	6.98646	4.43429	7.93509	7.776	4.34336	4.70472	7.51158	5.35696	8.53645	5.68239	4.51285	4.36233	7.06919	3.63119	7.73659	6.62681	9.18756	2.93334	7.32049	5.92454	4.06465	9.60689	5.93147	5.13714	7.67788	3.77241	5.11449	2.1354	7.35511	7.63989	4.27195
TARGET-20-PASMGW	286	1	8.65849	8.98971	7.83691	3.07149	4.83579	5.12029	7.31184	6.76576	9.06891	6.89998	2.33042	4.38676	6.48142	7.06088	4.98663	7.56748	7.01537	4.37558	7.74896	7.92179	6.16502	4.74328	8.04171	6.18326	8.44036	6.63026	3.31748	5.44306	6.4022	3.43557	7.48829	6.86446	9.29525	2.18022	8.25818	5.17076	2.83527	10.3587	4.97623	6.10984	8.55037	3.94474	4.95663	4.29357	7.59552	7.4786	5.52708
TARGET-20-PASXYG	570	1	9.55019	9.0879	9.95944	1.42892	4.07996	5.82247	8.43845	5.79811	9.50929	8.26622	0.555961	5.21144	7.45318	6.61732	5.36542	8.76072	8.74074	5.56388	9.24474	8.71675	5.53518	4.50309	8.91068	6.60773	9.55734	5.62515	2.91916	3.85777	5.83152	2.76447	7.0539	6.77373	10.8536	2.09663	8.92546	5.17339	4.456	11.0218	4.71914	5.56359	9.51502	2.33913	3.46385	3.95989	8.51345	8.99564	3.43229
TARGET-20-PARDMG	413	1	8.92013	9.02362	8.73098	0.640196	5.00654	5.75775	7.51145	6.35971	8.72657	7.37228	1.07006	4.46623	6.97142	6.52725	5.17839	8.05193	7.91138	5.51504	8.36414	8.65738	5.4965	4.48243	8.03957	6.14411	9.04902	6.34265	3.3322	4.54329	6.32386	3.90076	6.8976	6.76793	9.80227	2.44681	8.10498	5.64523	4.11126	10.2668	5.87525	5.83293	8.36006	3.53955	4.57042	1.93102	7.63491	7.99902	4.80538
TARGET-20-PANUTB	925	1	9.37999	9.38196	9.44349	2.39154	4.69067	5.81654	8.0481	6.26506	9.09434	7.9927	3.20204	4.75393	7.6352	6.7022	4.9647	8.54298	8.47298	5.47524	8.97885	8.74587	6.27828	4.48956	8.57281	6.49013	9.3022	5.85062	3.47743	3.92092	6.72806	2.77953	7.3709	6.92802	10.3997	2.20202	8.4869	5.53588	4.89781	10.5835	5.28536	6.14469	9.04934	2.84511	4.40548	5.06464	8.22179	8.59246	4.03528
TARGET-20-PAPVCN	2592	0	9.46325	9.91621	9.35328	1.7007	4.63064	5.94911	8.80629	6.9379	10.3366	8.58464	2.0094	5.3394	7.33051	6.87152	5.13404	9.15912	8.72737	6.33026	9.40411	9.51534	5.68085	5.19439	9.46468	7.05518	9.60317	6.86305	4.03333	4.46186	7.12482	4.43781	7.65226	7.48283	10.9132	1.85111	9.85805	5.82282	3.24489	11.434	5.25864	6.09797	11.7249	3.76118	5.03715	2.69128	8.79431	9.25034	5.16037
TARGET-20-PAKSMZ	1293	1	8.4632	8.46041	8.4797	0.30543	4.96236	5.86494	7.35421	6.19411	8.51451	7.02289	0.578381	5.0144	7.0306	5.84004	5.1865	7.41817	7.67022	5.40301	8.12571	7.47475	5.37333	4.80219	7.57557	5.58063	8.142	5.94965	4.22741	4.30382	6.55229	3.30512	7.17763	6.2202	9.23983	2.95974	7.54541	5.61697	4.51533	10.2042	5.27496	5.88459	8.14186	3.59287	4.53889	6.61164	7.8198	7.9346	4.16519
TARGET-20-PAPBEJ	404	1	8.70649	9.07759	8.53776	2.44957	5.40635	6.61243	7.5196	6.18846	8.76885	7.34697	2.85777	4.43118	6.79612	7.51542	5.22403	7.95117	7.62694	4.6952	8.33166	8.67796	5.91448	5.2207	8.70179	6.1866	9.3473	6.66241	3.99641	5.45234	7.85299	4.21378	7.85193	7.09458	9.69044	3.54073	8.44162	5.33925	3.39674	10.571	6.30579	6.1709	8.01264	4.32246	5.44949	3.74646	7.90868	7.93334	5.1446
TARGET-20-PARUUB	1882	0	8.8163	9.7093	8.56351	2.55555	5.58019	5.47398	7.30572	6.59132	8.69434	6.92553	3.8249	4.31775	6.87161	6.88686	4.91132	8.02679	7.68903	4.87396	8.1341	7.39342	5.75196	5.01484	8.11358	6.26833	9.24214	6.58796	3.66202	4.85483	6.48395	3.1315	7.60151	7.10267	9.79315	3.121	7.88494	5.79584	2.51604	10.3281	5.60316	4.99473	8.19543	4.53226	5.27888	5.66172	7.48354	7.69941	5.08283
TARGET-20-PAPXWI	880	0	9.71031	9.34501	8.79509	1.77687	6.95066	5.46135	8.93229	7.98888	9.93774	8.18164	3.22842	5.56845	6.43561	5.2195	5.15345	9.23945	8.37012	6.82395	8.33852	9.81617	5.33115	6.66796	10.338	6.03945	9.75463	7.33383	4.06861	5.40446	7.26418	4.48201	8.03313	6.71918	10.2873	2.8456	10.4726	6.64069	2.25747	11.8129	6.06633	7.07469	11.2566	4.98275	6.32247	4.66043	7.79077	9.16085	6.23717
TARGET-20-PASCRZ	339	1	8.35199	8.15684	8.24704	0.214565	3.4113	5.06889	6.90544	4.72802	8.21726	6.85974	0.587936	4.25452	6.36386	5.76408	5.15048	7.20591	6.97669	4.11618	7.78424	7.85028	4.73465	3.31905	7.52379	5.30943	8.23561	4.77532	3.14113	3.87645	6.29495	2.82211	5.86905	5.96775	9.17989	2.42783	7.74989	4.84836	4.0124	9.62091	5.26473	4.68443	9.22674	2.51747	3.30586	1.18105	7.04575	7.65556	3.38323
TARGET-20-PANZKA	2824	0	9.76962	10.4325	9.55031	2.90904	5.72151	5.96467	9.38332	7.01488	10.6203	8.93264	3.29999	5.44481	7.81728	7.21734	3.8994	9.47896	9.12812	6.71979	9.65726	9.15845	6.93179	6.02078	10.0627	7.48413	9.44638	7.09405	3.30259	4.58845	6.67399	3.47733	7.58134	7.67219	11.3754	1.67816	10.1981	5.1595	3.40688	11.6692	4.12719	6.17208	9.06298	4.71654	5.50915	5.18492	8.98112	9.61872	5.76636
TARGET-20-PASTTW	600	1	8.24034	8.62649	8.39751	0.836063	4.57308	5.19678	7.05625	5.37592	8.31407	7.13387	0.684303	3.86499	6.57589	7.15797	5.28846	7.42638	7.23477	4.2396	7.57267	7.76201	6.32213	3.55047	7.56172	6.07612	8.06884	5.63317	3.64513	3.5358	6.97979	2.87646	7.19581	6.60463	9.26755	2.56757	7.54689	5.62814	4.48232	9.532	5.38436	4.54578	9.80496	2.88224	3.68337	1.95535	7.42332	7.82207	4.2615
TARGET-20-PARENB	314	0	9.10689	9.33105	8.89636	0.446373	4.54594	5.58116	7.63469	5.82467	9.02401	7.38096	0.578198	4.88282	6.82622	6.69263	6.5774	8.34277	7.97021	5.12287	8.50778	8.13556	5.57676	4.77566	8.34083	5.82804	8.9304	5.96804	4.10916	4.17638	6.52053	3.51476	7.75785	6.69682	10.1692	3.06188	8.36919	5.81706	4.72711	10.7229	6.34414	5.77399	8.88067	2.41184	4.01962	2.18102	8.14515	8.22621	4.08022
TARGET-20-PARFAL	378	1	8.90695	8.89492	8.16933	0.696234	5.15234	5.64168	7.47683	5.54747	8.29992	6.92085	1.02707	5.46336	6.56849	6.44071	5.5186	7.46936	7.7028	4.95142	8.25481	8.02726	5.78738	3.2668	7.89564	6.22289	8.5482	6.45609	3.9958	4.25151	5.95568	4.04738	7.23876	7.0509	9.15085	3.18995	8.35491	6.07895	4.67021	11.1444	5.89841	5.99262	8.89282	3.10118	2.96604	1.89248	7.91108	8.59052	4.37363
TARGET-20-PADZCG	536	1	8.4558	8.66867	7.92974	0.681742	4.26428	5.21977	7.11438	5.72256	8.33606	7.02081	1.40722	3.85252	6.48404	6.07458	5.59839	7.46766	7.46385	4.49508	7.92991	7.3466	4.85995	4.16487	7.94648	5.66524	8.51362	6.2124	3.12639	3.98252	6.31428	3.38717	7.04443	6.69394	9.62938	2.32964	8.09316	5.36237	4.38309	9.93434	5.19045	4.86576	9.97633	3.40094	3.78522	1.15331	7.41853	7.65772	4.62603
TARGET-20-PAKIWK	112	0	9.19962	9.14645	8.92323	2.69974	5.6258	6.38257	7.58712	6.08718	8.93827	7.81494	2.50817	4.16009	7.36207	6.89452	6.15228	7.93176	7.54193	4.06528	8.11944	8.62828	6.54523	4.63465	8.43689	6.20777	9.28931	6.28055	4.00009	4.935	7.65675	3.66349	7.73512	7.05765	9.95318	3.03514	8.313	5.55011	4.48447	10.1553	6.36639	5.51857	8.90511	4.15479	5.27017	2.63356	7.86455	8.10921	5.3504
TARGET-20-PARZWH	2151	0	9.90725	10.5313	9.82173	0.313323	4.96098	6.32829	8.93347	6.7748	10.5045	8.67585	0.530004	5.63882	7.44796	7.047	5.86007	9.08524	8.94877	6.04697	9.78411	9.70009	5.92669	5.72257	9.55236	6.70346	9.13757	6.74046	3.67927	4.67792	6.88237	3.76832	6.89923	7.50647	11.1375	2.72746	9.90414	5.99005	5.24913	11.6526	5.05147	6.04412	9.8254	4.27145	5.07211	1.92445	8.97399	9.43602	4.86905
TARGET-20-PAPWIU	2829	0	9.27825	10.0957	9.79378	1.00531	5.35222	6.17235	9.27962	7.76428	10.6113	8.90937	0.317095	5.53488	6.95378	6.00873	5.96081	9.28422	8.90118	6.45502	9.44973	9.96365	4.10706	5.99454	9.76443	6.38259	9.62376	7.00063	5.05351	4.60023	7.53407	4.79974	8.13778	7.43107	10.8849	2.72319	10.4355	6.55394	3.91018	12.0714	5.47151	6.23825	9.88995	4.45893	6.07585	3.58135	8.76317	9.68709	5.90972
TARGET-20-PAKLPD	2707	0	8.96021	9.2832	8.7398	1.07898	5.96182	5.82678	7.82404	6.85918	9.76993	7.63189	1.8933	4.74119	6.87524	6.75126	4.79225	7.90149	7.63208	5.2798	8.40606	9.3168	5.94872	5.29614	8.66511	6.58015	9.4547	7.12861	4.11413	5.41843	7.80203	4.39388	8.16464	7.63707	9.9346	2.41416	9.06605	5.9391	3.3969	10.6402	5.98794	6.00081	10.9777	5.00836	5.9673	2.23888	7.82459	8.47673	5.94966
TARGET-20-PASBPK	2117	0	9.93376	9.98478	9.58008	1.926	5.61438	6.29687	8.15322	6.80655	9.77283	8.22059	1.41161	5.0479	7.58389	7.44494	4.95081	8.58256	8.47239	5.82078	8.90667	9.54901	6.10183	5.56268	9.24459	7.45997	10.2329	7.45269	3.77883	5.39304	7.68626	4.1106	7.01162	7.58308	10.6827	2.71952	9.4254	5.94634	4.00859	11.5151	5.86988	6.11362	9.99517	3.98851	5.43399	2.01508	8.32841	9.03916	5.68274
TARGET-20-PAPWYK	199	1	9.14508	9.58568	8.99984	1.73397	6.00801	6.00885	8.49646	7.60529	9.87246	8.09169	2.43924	5.10939	6.90459	6.44304	5.04576	8.65871	8.36057	6.23818	8.84628	9.40977	5.851	5.57492	9.16351	6.37408	9.40025	7.28549	3.94565	5.41395	7.28391	4.4406	7.67057	7.25871	10.2453	2.58942	9.42863	6.24278	2.7036	11.093	5.9182	6.45179	10.077	4.6776	5.85218	3.31542	8.11898	8.79075	5.81065
TARGET-20-PAPWHS	2687	0	9.1191	9.955	9.12543	3.6309	5.13639	5.43826	8.55825	6.71174	9.92844	8.32328	4.97815	5.07867	7.36574	6.74106	3.79389	8.85817	8.52963	6.2431	9.09944	8.94038	7.29184	5.41071	9.10655	6.86924	8.86151	6.99464	3.37527	4.28766	6.19327	3.10782	8.10616	7.56107	10.5412	1.31302	9.5106	5.10155	2.45728	11.1091	4.65322	5.8689	11.7726	3.02921	5.03439	5.66141	8.52744	9.02031	5.10881
TARGET-20-PANTNA	1152	1	9.57402	10.1229	9.34257	1.98731	6.16502	7.13859	8.74639	7.56405	10.309	8.59138	2.30639	5.2307	7.43896	7.76082	5.22516	9.47005	8.67318	5.54453	9.60482	9.94745	7.00231	6.30546	9.55824	6.57394	9.84238	7.19823	4.23346	5.50391	7.89935	4.06506	9.58384	7.47243	10.8676	3.33021	10.0024	6.22178	4.12088	11.6867	6.56028	6.55298	8.95134	5.18923	6.54116	2.28137	8.56353	9.26993	6.21865
TARGET-20-PASZLJ	289	1	8.91476	9.88693	8.54203	2.3192	5.41548	6.3122	7.96601	7.28429	9.55209	7.63668	2.41452	5.29789	6.97364	6.80036	5.54651	8.34195	8.17526	6.14145	8.72205	8.09678	6.04625	5.45266	8.49861	6.62017	8.77376	6.80064	3.92418	5.12097	6.00357	3.39896	7.99648	7.17095	9.91176	3.35992	9.09417	5.33617	3.04765	11.0038	5.10448	6.7136	8.0415	5.23016	5.59683	4.53246	8.09036	8.44147	5.50721
TARGET-20-PARUTH	1412	1	9.78963	10.0511	10.2753	2.71728	4.75067	6.30259	9.14449	7.12156	10.592	8.98606	4.30936	5.96279	7.689	7.08603	5.17781	9.38879	9.14931	6.70255	9.70572	9.4958	7.55215	5.92637	9.80745	7.10855	9.32847	6.67479	4.3211	4.23156	7.8376	3.20535	8.21154	7.06248	11.6165	2.26999	10.2228	5.76782	5.09588	11.9604	4.70854	5.99915	10.0121	3.72901	5.28284	5.37686	9.26937	9.55842	4.74476
TARGET-20-PASWAJ	1712	0	8.89566	9.96811	8.97733	3.25759	6.09071	6.22207	8.1939	6.78705	9.69182	7.73347	3.38617	4.86968	7.16869	7.03591	4.38378	8.37998	8.35054	5.99848	8.95769	7.60813	5.84845	5.59354	8.85773	6.73813	8.37879	7.17892	3.05724	5.0239	6.1701	4.13574	8.13172	7.26681	10.1818	2.15273	9.02361	5.29747	2.05739	10.8046	4.44652	6.30742	7.73116	4.62898	5.3604	4.47418	8.37834	8.45688	5.55098
TARGET-20-PANPTM	3130	0	9.68461	10.2836	9.49756	3.21012	6.17587	6.52895	8.98793	7.68001	10.3489	8.79948	4.10534	5.58206	7.46834	7.05913	4.5025	9.33182	9.02154	6.70685	9.84344	9.56239	6.16452	5.91049	9.72466	6.79897	9.25309	7.5703	3.80858	5.44959	7.48919	4.38369	8.43004	7.49477	11.085	2.82035	9.83348	5.94985	2.40164	11.5374	5.59467	6.71252	9.36602	4.99425	6.06793	5.48239	8.95278	9.38522	6.08147
TARGET-20-PANPKN	3630	0	9.4544	9.3952	8.8869	3.51612	5.44076	5.72841	7.81143	6.15226	9.24077	7.82091	3.00307	4.79853	7.05602	6.765	4.68764	8.02518	8.21651	5.31427	8.50538	8.9717	7.04747	5.05183	8.31484	7.36991	9.31556	6.43173	3.61716	4.06499	6.28223	3.33645	7.06992	6.93543	10.047	2.94522	8.64931	5.27404	3.08735	10.9617	5.5323	5.88313	10.739	3.53156	4.38671	2.93541	8.10629	8.36938	5.21218
TARGET-20-PASSSI	712	1	8.98715	9.88694	8.96179	2.80335	5.65564	5.83641	8.05339	7.17502	9.86947	7.7609	3.23472	4.81261	7.01922	7.13671	5.57694	8.46168	7.76016	5.5997	8.84022	9.47658	6.9325	5.05805	8.89752	6.53253	9.01517	6.92255	3.88207	5.37719	7.80926	4.23939	8.38121	7.13494	10.3087	2.89775	9.06167	6.10887	4.17311	10.9162	5.98147	6.24332	9.1789	5.13877	6.1241	4.50305	7.96837	8.3596	5.84148
TARGET-20-PASPGA	1729	1	9.54519	9.7196	9.35421	1.53145	6.00756	6.40525	8.32313	7.09449	9.48598	8.28355	2.07353	5.54037	7.73373	6.88217	5.17033	8.38679	8.6643	6.36667	8.98369	8.26012	5.95263	5.92226	8.78622	6.89024	9.19987	6.89034	4.80238	4.82074	7.2412	3.93188	8.43718	6.82293	10.6024	3.80318	8.6437	5.8093	4.29397	10.7025	5.1083	6.12979	8.73961	4.6162	5.02061	4.75975	8.84799	9.04288	5.18355
TARGET-20-PANDER	3291	0	9.08774	10.0219	9.02642	1.93899	5.43407	5.34469	8.29358	7.12678	9.94676	8.14891	3.18892	5.22612	7.1963	6.68964	4.01411	8.51867	8.22687	5.97587	9.19434	9.17011	6.9195	5.4358	9.03692	6.20496	9.07171	6.41539	3.37833	4.49981	7.12381	3.07295	8.28245	6.88177	10.5942	2.29239	9.44801	5.62976	3.63275	10.9495	5.58731	6.08997	10.0742	4.14284	5.96907	5.10436	8.28359	8.82286	4.8888
TARGET-20-PANINI	3144	0	9.76784	10.4304	10.2034	1.09884	5.24045	6.06871	9.40184	6.95095	10.7566	9.02859	2.30213	5.95235	7.7267	7.07807	4.96958	9.42645	9.16432	6.2344	9.93717	9.57458	5.18078	5.76493	9.94567	7.05818	9.29874	6.95411	4.01045	4.24803	6.98998	4.25918	7.0971	7.61556	11.4606	2.57031	10.1302	6.17724	4.38263	11.9776	4.4876	6.37548	10.5693	3.92437	5.18374	3.65032	9.1544	9.96703	5.41511
TARGET-20-PASPKE	2026	0	9.95702	9.38568	9.56028	0.365297	3.93627	5.82996	9.23263	6.22218	10.6266	8.81259	0.587116	5.75346	7.65297	7.341	5.68886	9.29872	8.65735	6.33225	9.75374	9.14967	6.46579	4.74296	9.77222	6.92037	9.04869	6.62263	3.7712	3.85379	6.9518	3.23652	7.57732	7.27999	11.0682	2.00572	10.2161	4.98507	3.77101	11.7167	5.23233	5.84131	11.4974	3.07725	4.30148	2.41794	8.95389	9.55388	4.63467
TARGET-20-PASVYL	286	1	9.02551	9.71166	8.61351	2.50209	5.90694	5.99588	7.9179	7.28215	9.47088	7.45277	2.20002	5.31339	6.90107	7.54094	5.39062	8.05283	7.76609	5.53556	8.21495	8.54018	6.22012	5.55483	8.50641	6.62907	8.61624	6.94909	4.04556	5.59418	6.72482	4.0499	8.07725	7.32559	9.70272	3.07796	8.50119	5.45068	2.90152	10.9576	5.26563	6.73994	7.74236	4.8412	5.57701	4.43724	7.87452	8.00208	5.84132
TARGET-20-PARPWL	1199	0	9.47888	10.1093	9.12681	3.04896	5.83832	6.1988	8.40907	7.33217	10.2079	8.42778	4.60639	5.4391	7.46326	7.03129	4.42244	8.77982	8.51486	6.44226	9.33817	9.54906	6.36163	5.74489	9.14694	6.99363	9.20051	7.12696	3.56031	5.16016	6.9806	3.93183	7.89573	7.46754	10.8175	2.49288	9.34363	5.8657	3.47434	11.4988	5.30752	6.32771	10.1585	4.24163	5.53548	6.05199	8.6639	9.03625	5.69782
TARGET-20-PARIHK	923	1	9.47293	9.70162	9.09364	0.372562	5.59574	5.82953	7.97994	6.74695	9.20614	8.01521	0.746673	5.53079	7.34038	6.96498	5.51175	8.36194	8.48045	5.7708	8.54805	8.80027	4.90979	5.48703	8.97385	6.81902	9.15393	6.76539	3.76495	4.61682	7.01485	3.9764	7.86195	6.97293	10.7392	3.14413	9.07082	6.07662	5.01622	10.4669	6.03072	5.78149	9.09714	4.00526	5.6241	2.26418	8.46287	8.83887	5.15532
TARGET-20-PAEAKL	163	1	8.8358	8.79182	8.72056	3.29876	6.56005	6.10454	7.8236	7.8744	9.4657	7.44281	2.6794	5.76864	6.13564	6.47806	5.51491	7.91087	7.68217	6.05732	8.04047	9.17789	7.16476	6.0033	8.96336	5.89716	9.422	7.28354	4.21019	5.98248	7.45345	3.96723	7.79429	7.08788	9.65658	3.59154	9.46661	6.16939	2.8806	10.9295	6.25425	7.01027	8.98074	4.99718	6.39612	4.10134	7.36642	8.21195	6.32026
TARGET-20-PASJTM	1953	0	8.27788	8.36415	7.97022	0.956256	4.29782	5.16168	6.89295	5.58205	8.14724	6.88721	1.90276	4.03657	6.31729	6.38602	5.55073	7.27033	7.08661	4.56718	7.83853	7.49361	6.21372	4.30596	7.12278	5.55413	7.84114	5.75513	3.68298	4.17963	6.81495	2.95516	6.64357	6.26225	9.12488	2.80205	7.55988	4.84833	3.19429	9.37172	5.06333	5.35944	8.64724	3.15444	3.48785	3.23342	7.20169	7.56471	4.33761
TARGET-20-PAMVKZ	693	1	9.21669	10.1178	9.04877	3.69702	5.90518	6.27074	8.36212	7.35127	9.79561	8.08478	4.28356	5.41331	7.17768	6.82264	4.96791	8.6423	8.37576	6.35272	9.16997	9.15375	5.86474	5.7289	9.15878	6.21629	9.22392	6.73869	3.86833	4.75296	7.00235	3.75901	8.06909	7.1506	10.6281	3.32579	9.35482	5.93987	4.6069	11.3125	5.4366	6.35594	8.50471	4.6482	5.91431	6.55836	8.44863	8.80773	5.32051
TARGET-20-PASGMZ	789	1	9.3507	9.9088	9.17903	0.785861	5.86201	5.70181	8.32841	6.65708	9.72335	8.05084	1.51154	5.74129	7.23545	6.90608	4.87753	8.44803	8.48386	6.00841	9.10622	8.39513	7.0817	5.36951	8.97674	6.89819	8.36242	6.50315	3.36108	4.20164	6.34076	3.39509	7.66125	6.50712	10.4579	2.32967	9.35196	5.04016	3.64574	10.9582	5.03477	5.74216	9.94702	4.07049	4.98904	3.74992	8.65605	8.73821	5.02095
TARGET-20-PANGJY	2983	0	9.29345	9.24671	7.88199	1.80269	6.90656	5.58598	7.78431	7.96771	9.40018	7.11538	1.93427	4.66101	6.25772	6.60263	5.03561	7.94734	6.86333	5.3776	7.90478	9.21922	5.45357	6.77648	9.2278	6.28012	9.27429	7.45883	4.13503	6.25966	8.00736	3.91842	7.31472	6.77964	9.52776	3.10733	9.94776	6.08273	1.83401	10.9988	6.401	7.39058	9.03379	4.79253	6.62467	2.45581	6.6738	8.21342	6.49244
TARGET-20-PANWHP	2738	0	8.88693	9.28095	8.69289	1.96724	4.70558	5.22374	8.0506	6.24558	9.45336	7.7942	3.23625	5.01171	6.97541	6.48454	3.14002	8.62646	8.29527	5.75059	8.67457	8.1797	4.62242	5.10183	8.80428	6.49365	8.50928	6.45712	2.54574	3.93671	5.09783	3.06935	7.04732	6.69155	10.005	1.39786	8.9278	4.81471	2.36412	10.4584	3.96012	5.58736	9.77938	3.37048	3.98351	4.37766	8.32169	8.47958	4.68685
TARGET-20-PARIZR	2457	0	9.3408	8.76545	9.67027	0.302376	4.0585	5.40177	8.24856	5.34138	9.48292	7.97433	0.188204	5.38319	7.33441	6.47459	4.92783	8.29667	8.19435	5.5795	8.62151	7.38923	4.55124	4.01802	8.51827	6.89558	9.25866	5.96291	2.59779	4.36173	6.17928	2.80175	7.78823	7.08422	10.5925	2.52458	8.45901	5.14336	4.31874	10.729	4.78501	5.9876	9.30969	2.4587	3.45354	1.86109	8.33916	8.97	3.81969
[truncated: 13 more columns]
