# Supplementary material for: High expression level of the FTH1 gene is associated with poor prognosis in children with non-M3 acute myeloid leukemia
Source: Front Oncol. 2023 Feb 1;12:1068094. doi: 10.3389/fonc.2022.1068094 (PMC9928996; doi:10.3389/fonc.2022.1068094)
Supplement: Supplementary file 4 [file DataSheet_4.zip]

Archive with 7 entries (6 files):
- FTH1 BloodSpot/
- FTH1 BloodSpot/cliCor.R
- FTH1 BloodSpot/CLINICAL.txt
- FTH1 BloodSpot/EXP.txt
- FTH1 BloodSpot/EXP.xlsx
- FTH1 BloodSpot/Expression of FHT1 in the three group.xlsx
- FTH1 BloodSpot/Type..pdf
