# Supplementary material for: High expression level of the FTH1 gene is associated with poor prognosis in children with non-M3 acute myeloid leukemia
Source: Front Oncol. 2023 Feb 1;12:1068094. doi: 10.3389/fonc.2022.1068094 (PMC9928996; doi:10.3389/fonc.2022.1068094)
Supplement: Supplementary file 4 [file DataSheet_4.zip › FTH1 BloodSpot/cliCor.R]

#if (!requireNamespace("BiocManager", quietly = TRUE))
#    install.packages("BiocManager")
#BiocManager::install("limma")

#install.packages("ggpubr")

library(limma)
library(ggpubr)

                   #ÐÞ¸Ä¹¤×÷Ä¿Â¼
file="EXP.txt"                                                      #ÊäÈëÎÄ¼þ
rt=read.table(file,sep="\t",header=T,check.names=F,row.names = 1)              #¶ÁÈ¡±í´ïÊý¾ÝÎÄ¼þ
cli=read.table("CLINICAL.txt",sep="\t",header=T,check.names=F,row.names = 1)    #¶ÁÈ¡ÁÙ´²Êý¾ÝÎÄ¼þ
gene=colnames(rt)[1]
clinical=colnames(cli)[1]

#¶ÔÖ×ÁöÀàÐÍÑ­»·£¬½øÐÐÁÙ´²Ïà¹ØÐÔ·ÖÎö
outTab=data.frame()

	#½»¼¯ÑùÆ·
	data=cbind(rt,gene=rt[,gene])
	data=as.matrix(data[,c(gene,"gene")])
	if(nchar(row.names(data)[1])!=nchar(row.names(cli)[1])){
		row.names(data)=gsub(".$","",row.names(data))}
	data=avereps(data)
	sameSample=intersect(row.names(data),row.names(cli))
	sameData=data[sameSample,]
	sameClinical=cli[sameSample,]
	cliExpData=cbind(as.data.frame(sameClinical),sameData)
	if(nrow(cliExpData)==0){next}
	#ÉèÖÃ±È½Ï×é
	
	
	
	group=levels(factor(cliExpData$sameClinical))
	comp=combn(group,2)
	my_comparisons=list()
    for(j in 1:ncol(comp)){my_comparisons[[j]]<-comp[,j]}
	#»æÖÆboxplot
	boxplot=ggboxplot(cliExpData, x="sameClinical", y="gene", color="sameClinical",
	          xlab=clinical,
	          ylab=paste(gene,"expression"),
	          legend.title=clinical,
	          title=paste0("FTH1"),
	          add = "jitter")+ 
	stat_compare_means(comparisons = my_comparisons)
	pdf(file=paste0(clinical,".",".pdf"),width=8,height=6)
	print(boxplot)
	dev.off()
