# Supplementary material for: High expression level of the FTH1 gene is associated with poor prognosis in children with non-M3 acute myeloid leukemia
Source: Front Oncol. 2023 Feb 1;12:1068094. doi: 10.3389/fonc.2022.1068094 (PMC9928996; doi:10.3389/fonc.2022.1068094)
Supplement: Supplementary file 4 [file DataSheet_4.zip › FTH1 BloodSpot/CLINICAL.txt]

id	Type
HSC1	Normal
HSC2	Normal
HSC3	Normal
HSC4	Normal
HSC5	Normal
HSC6	Normal
MPP1	Normal
MPP2	Normal
CMP1	Normal
CMP2	Normal
CMP3	Normal
CMP4	Normal
CMP5	Normal
CMP6	Normal
CMP7	Normal
CMP8	Normal
CMP9	Normal
CMP10	Normal
MEP1	Normal
MEP2	Normal
MEP3	Normal
MEP4	Normal
early_PM1	Normal
early_PM2	Normal
early_PM3	Normal
late_PM1	Normal
late_PM2	Normal
late_PM3	Normal
MY1	Normal
MY2	Normal
MM1	Normal
MM2	Normal
MM3	Normal
BC1	Normal
BC2	Normal
BC3	Normal
BC4	Normal
PMN1	Normal
PMN2	Normal
PMN3	Normal
Mono1	Normal
Mono2	Normal
Mono3	Normal
Mono4	Normal
Normal1	AML
Normal2	AML
Normal3	AML
Normal4	AML
Normal5	AML
Normal6	AML
Normal7	AML
Normal8	AML
Normal9	AML
Normal10	AML
Normal11	AML
Normal12	AML
Normal13	AML
Normal14	AML
Normal15	AML
Normal16	AML
Normal17	AML
Normal18	AML
Normal19	AML
Normal20	AML
Normal21	AML
Normal22	AML
Normal23	AML
Normal24	AML
Normal25	AML
Normal26	AML
Normal27	AML
Normal28	AML
Normal29	AML
Normal30	AML
Normal31	AML
Normal32	AML
Normal33	AML
Normal34	AML
Normal35	AML
Normal36	AML
Normal37	AML
Normal38	AML
Normal39	AML
Normal40	AML
Normal41	AML
Normal42	AML
Normal43	AML
Normal44	AML
Normal45	AML
Normal46	AML
Normal47	AML
Normal48	AML
Normal49	AML
Normal50	AML
Normal51	AML
Normal52	AML
Normal53	AML
Normal54	AML
Normal55	AML
Normal56	AML
Normal57	AML
Normal58	AML
Normal59	AML
Normal60	AML
Normal61	AML
Normal62	AML
Normal63	AML
Normal64	AML
Normal65	AML
Normal66	AML
Normal67	AML
Normal68	AML
Normal69	AML
Normal70	AML
Normal71	AML
Normal72	AML
Normal73	AML
Normal74	AML
Normal75	AML
Normal76	AML
Normal77	AML
Normal78	AML
Normal79	AML
Normal80	AML
Normal81	AML
Normal82	AML
Normal83	AML
Normal84	AML
Normal85	AML
Normal86	AML
Normal87	AML
Normal88	AML
Normal89	AML
Normal90	AML
Normal91	AML
Normal92	AML
Normal93	AML
Normal94	AML
Normal95	AML
Normal96	AML
Normal97	AML
Normal98	AML
Normal99	AML
Normal100	AML
Normal101	AML
Normal102	AML
Normal103	AML
Normal104	AML
Normal105	AML
Normal106	AML
Normal107	AML
Normal108	AML
Normal109	AML
Normal110	AML
Normal111	AML
Normal112	AML
Normal113	AML
Normal114	AML
Normal115	AML
Normal116	AML
Normal117	AML
Normal118	AML
Normal119	AML
Normal120	AML
Normal121	AML
Normal122	AML
Normal123	AML
Normal124	AML
Normal125	AML
Normal126	AML
Normal127	AML
Normal128	AML
Normal129	AML
Normal130	AML
Normal131	AML
Normal132	AML
Normal133	AML
Normal134	AML
Normal135	AML
Normal136	AML
Normal137	AML
Normal138	AML
Normal139	AML
Normal140	AML
Normal141	AML
Normal142	AML
Normal143	AML
Normal144	AML
Normal145	AML
Normal146	AML
Normal147	AML
Normal148	AML
Normal149	AML
Normal150	AML
Normal151	AML
Normal152	AML
Normal153	AML
Normal154	AML
Normal155	AML
Normal156	AML
Normal157	AML
Normal158	AML
Normal159	AML
Normal160	AML
Normal161	AML
Normal162	AML
Normal163	AML
Normal164	AML
Normal165	AML
Normal166	AML
Normal167	AML
Normal168	AML
Normal169	AML
Normal170	AML
Normal171	AML
Normal172	AML
Normal173	AML
Normal174	AML
Normal175	AML
Normal176	AML
Normal177	AML
Normal178	AML
Normal179	AML
Normal180	AML
Normal181	AML
Normal182	AML
Normal183	AML
Normal184	AML
Normal185	AML
Normal186	AML
Normal187	AML
Normal188	AML
Normal189	AML
Normal190	AML
Normal191	AML
Normal192	AML
Normal193	AML
Normal194	AML
Normal195	AML
Normal196	AML
Normal197	AML
Normal198	AML
Normal199	AML
Normal200	AML
Normal201	AML
Normal202	AML
Normal203	AML
Normal204	AML
Normal205	AML
Normal206	AML
Normal207	AML
Normal208	AML
Normal209	AML
Normal210	AML
Normal211	AML
Normal212	AML
Normal213	AML
Normal214	AML
Normal215	AML
Normal216	AML
Normal217	AML
Normal218	AML
Normal219	AML
Normal220	AML
Normal221	AML
Normal222	AML
Normal223	AML
Normal224	AML
Normal225	AML
Normal226	AML
Normal227	AML
Normal228	AML
Normal229	AML
Normal230	AML
Normal231	AML
Normal232	AML
Normal233	AML
Normal234	AML
Normal235	AML
Normal236	AML
Normal237	AML
Normal238	AML
Normal239	AML
Normal240	AML
Normal241	AML
Normal242	AML
Normal243	AML
Normal244	AML
Normal245	AML
Normal246	AML
Normal247	AML
Normal248	AML
Normal249	AML
Normal250	AML
Normal251	AML
Normal252	AML
Normal253	AML
Normal254	AML
Normal255	AML
Normal256	AML
Normal257	AML
Normal258	AML
Normal259	AML
Normal260	AML
Normal261	AML
Normal262	AML
Normal263	AML
Normal264	AML
Normal265	AML
Normal266	AML
Normal267	AML
Normal268	AML
Normal269	AML
Normal270	AML
Normal271	AML
Normal272	AML
Normal273	AML
Normal274	AML
Normal275	AML
Normal276	AML
Normal277	AML
Normal278	AML
Normal279	AML
Normal280	AML
Normal281	AML
Normal282	AML
Normal283	AML
Normal284	AML
Normal285	AML
Normal286	AML
Normal287	AML
Normal288	AML
Normal289	AML
Normal290	AML
Normal291	AML
Normal292	AML
Normal293	AML
Normal294	AML
Normal295	AML
Normal296	AML
Normal297	AML
Normal298	AML
Normal299	AML
Normal300	AML
Normal301	AML
Normal302	AML
Normal303	AML
Normal304	AML
Normal305	AML
Normal306	AML
Normal307	AML
Normal308	AML
Normal309	AML
Normal310	AML
Normal311	AML
Normal312	AML
Normal313	AML
Normal314	AML
Normal315	AML
Normal316	AML
Normal317	AML
Normal318	AML
Normal319	AML
Normal320	AML
Normal321	AML
Normal322	AML
Normal323	AML
Normal324	AML
Normal325	AML
Normal326	AML
Normal327	AML
Normal328	AML
Normal329	AML
Normal330	AML
Normal331	AML
Normal332	AML
Normal333	AML
Normal334	AML
Normal335	AML
Normal336	AML
Normal337	AML
Normal338	AML
Normal339	AML
Normal340	AML
Normal341	AML
Normal342	AML
Normal343	AML
Normal344	AML
Normal345	AML
Normal346	AML
Normal347	AML
Normal348	AML
Normal349	AML
Normal350	AML
Normal351	AML
Normal352	AML
Normal353	AML
Normal354	AML
Normal355	AML
Normal356	AML
Normal357	AML
Normal358	AML
Normal359	AML
Normal360	AML
Normal361	AML
Normal362	AML
Normal363	AML
Normal364	AML
Normal365	AML
Normal366	AML
Normal367	AML
Normal368	AML
Normal369	AML
Normal370	AML
Normal371	AML
Normal372	AML
Normal373	AML
Normal374	AML
Normal375	AML
Normal376	AML
Normal377	AML
Normal378	AML
Normal379	AML
Normal380	AML
Normal381	AML
Normal382	AML
Normal383	AML
Normal384	AML
Normal385	AML
Normal386	AML
Normal387	AML
Normal388	AML
Normal389	AML
Normal390	AML
Normal391	AML
Normal392	AML
Normal393	AML
Normal394	AML
Normal395	AML
Normal396	AML
Normal397	AML
Normal398	AML
Normal399	AML
Normal400	AML
Normal401	AML
Normal402	AML
Normal403	AML
Normal404	AML
Normal405	AML
Normal406	AML
Normal407	AML
Normal408	AML
Normal409	AML
Normal410	AML
Normal411	AML
Normal412	AML
Normal413	AML
Normal414	AML
Normal415	AML
Normal416	AML
Normal417	AML
Normal418	AML
Normal419	AML
Normal420	AML
Normal421	AML
Normal422	AML
Normal423	AML
Normal424	AML
Normal425	AML
Normal426	AML
Normal427	AML
Normal428	AML
Normal429	AML
Normal430	AML
Normal431	AML
Normal432	AML
Normal433	AML
Normal434	AML
Normal435	AML
Normal436	AML
Normal437	AML
Normal438	AML
Normal439	AML
Normal440	AML
Normal441	AML
Normal442	AML
Normal443	AML
Normal444	AML
Normal445	AML
Normal446	AML
Normal447	AML
Normal448	AML
Normal449	AML
Normal450	AML
Normal451	AML
Normal452	AML
Normal453	AML
Normal454	AML
Normal455	AML
Normal456	AML
Normal457	AML
Normal458	AML
Normal459	AML
Normal460	AML
Normal461	AML
Normal462	AML
Normal463	AML
Normal464	AML
Normal465	AML
Normal466	AML
Normal467	AML
Normal468	AML
Normal469	AML
Normal470	AML
Normal471	AML
Normal472	AML
Normal473	AML
Normal474	AML
Normal475	AML
Normal476	AML
Normal477	AML
Normal478	AML
Normal479	AML
Normal480	AML
Normal481	AML
Normal482	AML
Normal483	AML
Normal484	AML
Normal485	AML
Normal486	AML
Normal487	AML
Normal488	AML
Normal489	AML
Normal490	AML
Normal491	AML
Normal492	AML
Normal493	AML
Normal494	AML
Normal495	AML
Normal496	AML
Normal497	AML
Normal498	AML
Normal499	AML
Normal500	AML
Normal501	AML
Normal502	AML
Normal503	AML
Normal504	AML
Normal505	AML
Normal506	AML
Normal507	AML
Normal508	AML
Normal509	AML
Normal510	AML
Normal511	AML
Normal512	AML
Normal513	AML
Normal514	AML
Normal515	AML
Normal516	AML
Normal517	AML
Normal518	AML
Normal519	AML
Normal520	AML
Normal521	AML
Normal522	AML
Normal523	AML
Normal524	AML
Normal525	AML
Normal526	AML
Normal527	AML
Normal528	AML
Normal529	AML
Normal530	AML
Normal531	AML
Normal532	AML
Normal533	AML
Normal534	AML
Normal535	AML
Normal536	AML
Normal537	AML
Normal538	AML
Normal539	AML
Normal540	AML
Normal541	AML
Normal542	AML
Normal543	AML
Normal544	AML
Normal545	AML
Normal546	AML
Normal547	AML
Normal548	AML
Normal549	AML
Normal550	AML
Normal551	AML
Normal552	AML
Normal553	AML
Normal554	AML
Normal555	AML
Normal556	AML
Normal557	AML
Normal558	AML
Normal559	AML
Normal560	AML
Normal561	AML
Normal562	AML
Normal563	AML
Normal564	AML
Normal565	AML
Normal566	AML
Normal567	AML
Normal568	AML
Normal569	AML
Normal570	AML
Normal571	AML
Normal572	AML
Normal573	AML
Normal574	AML
Normal575	AML
Normal576	AML
Normal577	AML
Normal578	AML
Normal579	AML
Normal580	AML
Normal581	AML
Normal582	AML
Normal583	AML
Normal584	AML
Normal585	AML
Normal586	AML
Normal587	AML
Normal588	AML
Normal589	AML
Normal590	AML
Normal591	AML
Normal592	AML
Normal593	AML
Normal594	AML
Normal595	AML
Normal596	AML
Normal597	AML
Normal598	AML
Normal599	AML
Normal600	AML
Normal601	AML
Normal602	AML
Normal603	AML
Normal604	AML
Normal605	AML
Normal606	AML
Normal607	AML
Normal608	AML
Normal609	AML
Normal610	AML
Normal611	AML
Normal612	AML
Normal613	AML
Normal614	AML
Normal615	AML
Normal616	AML
Normal617	AML
Normal618	AML
Normal619	AML
Normal620	AML
Normal621	AML
Normal622	AML
Normal623	AML
Normal624	AML
Normal625	AML
Normal626	AML
Normal627	AML
Normal628	AML
Normal629	AML
Normal630	AML
Normal631	AML
Normal632	AML
Normal633	AML
Normal634	AML
Normal635	AML
Normal636	AML
Normal637	AML
Normal638	AML
Normal639	AML
Normal640	AML
Normal641	AML
Normal642	AML
Normal643	AML
Normal644	AML
Normal645	AML
Normal646	AML
Normal647	AML
Normal648	AML
Normal649	AML
Normal650	AML
Normal651	AML
Normal652	AML
Normal653	AML
Normal654	AML
Normal655	AML
Normal656	AML
Normal657	AML
Normal658	AML
Normal659	AML
Normal660	AML
Normal661	AML
Normal662	AML
Normal663	AML
Normal664	AML
Normal665	AML
Normal666	AML
Normal667	AML
Normal668	AML
Normal669	AML
Normal670	AML
Normal671	AML
Normal672	AML
Normal673	AML
Normal674	AML
Normal675	AML
Normal676	AML
Normal677	AML
Normal678	AML
Normal679	AML
Normal680	AML
Normal681	AML
Normal682	AML
Normal683	AML
Normal684	AML
Normal685	AML
Normal686	AML
Normal687	AML
Normal688	AML
Normal689	AML
Normal690	AML
Normal691	AML
Normal692	AML
Normal693	AML
Normal694	AML
Normal695	AML
Normal696	AML
Normal697	AML
Normal698	AML
Normal699	AML
Normal700	AML
Normal701	AML
Normal702	AML
Normal703	AML
Normal704	AML
Normal705	AML
Normal706	AML
Normal707	AML
Normal708	AML
Normal709	AML
Normal710	AML
Normal711	AML
Normal712	AML
Normal713	AML
Normal714	AML
Normal715	AML
Normal716	AML
Normal717	AML
Normal718	AML
Normal719	AML
Normal720	AML
Normal721	AML
Normal722	AML
Normal723	AML
Normal724	AML
Normal725	AML
Normal726	AML
Normal727	AML
Normal728	AML
Normal729	AML
Normal730	AML
Normal731	AML
Normal732	AML
Normal733	AML
Normal734	AML
Normal735	AML
Normal736	AML
Normal737	AML
Normal738	AML
Normal739	AML
Normal740	AML
Normal741	AML
Normal742	AML
Normal743	AML
Normal744	AML
Normal745	AML
Normal746	AML
Normal747	AML
Normal748	AML
Normal749	AML
Normal750	AML
Normal751	AML
Normal752	AML
Normal753	AML
Normal754	AML
Normal755	AML
Normal756	AML
Normal757	AML
Normal758	AML
Normal759	AML
Normal760	AML
Normal761	AML
Normal762	AML
Normal763	AML
Normal764	AML
Normal765	AML
Normal766	AML
Normal767	AML
Normal768	AML
Normal769	AML
Normal770	AML
Normal771	AML
Normal772	AML
Normal773	AML
Normal774	AML
Normal775	AML
Normal776	AML
Normal777	AML
Normal778	AML
Normal779	AML
Normal780	AML
Normal781	AML
Normal782	AML
Normal783	AML
Normal784	AML
Normal785	AML
Normal786	AML
Normal787	AML
Normal788	AML
Normal789	AML
Normal790	AML
Normal791	AML
Normal792	AML
Normal793	AML
Normal794	AML
Normal795	AML
Normal796	AML
Normal797	AML
Normal798	AML
Normal799	AML
Normal800	AML
Normal801	AML
Normal802	AML
Normal803	AML
Normal804	AML
Normal805	AML
Normal806	AML
Normal807	AML
Normal808	AML
Normal809	AML
Normal810	AML
Normal811	AML
Normal812	AML
Normal813	AML
Normal814	AML
Normal815	AML
Normal816	AML
Normal817	AML
Normal818	AML
Normal819	AML
Normal820	AML
Normal821	AML
Normal822	AML
Normal823	AML
Normal824	AML
Normal825	AML
Normal826	AML
Normal827	AML
Normal828	AML
Normal829	AML
Normal830	AML
Normal831	AML
Normal832	AML
Normal833	AML
Normal834	AML
Normal835	AML
Normal836	AML
Normal837	AML
Normal838	AML
Normal839	AML
Normal840	AML
Normal841	AML
Normal842	AML
Normal843	AML
Normal844	AML
Normal845	AML
Normal846	AML
Normal847	AML
Normal848	AML
Normal849	AML
Normal850	AML
Normal851	AML
Normal852	AML
Normal853	AML
Normal854	AML
Normal855	AML
Normal856	AML
Normal857	AML
Normal858	AML
Normal859	AML
Normal860	AML
Normal861	AML
Normal862	AML
Normal863	AML
Normal864	AML
Normal865	AML
Normal866	AML
Normal867	AML
Normal868	AML
Normal869	AML
Normal870	AML
Normal871	AML
Normal872	AML
Normal873	AML
Normal874	AML
Normal875	AML
Normal876	AML
Normal877	AML
Normal878	AML
Normal879	AML
Normal880	AML
Normal881	AML
Normal882	AML
Normal883	AML
Normal884	AML
Normal885	AML
Normal886	AML
Normal887	AML
Normal888	AML
Normal889	AML
Normal890	AML
Normal891	AML
Normal892	AML
Normal893	AML
Normal894	AML
Normal895	AML
Normal896	AML
Normal897	AML
Normal898	AML
Normal899	AML
Normal900	AML
Normal901	AML
Normal902	AML
Normal903	AML
Normal904	AML
Normal905	AML
Normal906	AML
Normal907	AML
Normal908	AML
Normal909	AML
Normal910	AML
Normal911	AML
Normal912	AML
Normal913	AML
Normal914	AML
Normal915	AML
Normal916	AML
Normal917	AML
Normal918	AML
Normal919	AML
Normal920	AML
Normal921	AML
Normal922	AML
Normal923	AML
Normal924	AML
Normal925	AML
Normal926	AML
Normal927	AML
Normal928	AML
Normal929	AML
Normal930	AML
Normal931	AML
Normal932	AML
Normal933	AML
Normal934	AML
Normal935	AML
Normal936	AML
Normal937	AML
Normal938	AML
Normal939	AML
Normal940	AML
Normal941	AML
Normal942	AML
Normal943	AML
Normal944	AML
Normal945	AML
Normal946	AML
Normal947	AML
Normal948	AML
Normal949	AML
Normal950	AML
Normal951	AML
Normal952	AML
Normal953	AML
Normal954	AML
Normal955	AML
Normal956	AML
Normal957	AML
Normal958	AML
Normal959	AML
Normal960	AML
Normal961	AML
Normal962	AML
Normal963	AML
Normal964	AML
Normal965	AML
Normal966	AML
Normal967	AML
Normal968	AML
Normal969	AML
Normal970	AML
Normal971	AML
Normal972	AML
Normal973	AML
Normal974	AML
Normal975	AML
Normal976	AML
Normal977	AML
Normal978	AML
Normal979	AML
Normal980	AML
Normal981	AML
Normal982	AML
Normal983	AML
Normal984	AML
Normal985	AML
Normal986	AML
Normal987	AML
Normal988	AML
Normal989	AML
Complex1	AML
Complex2	AML
Complex3	AML
Complex4	AML
Complex5	AML
Complex6	AML
Complex7	AML
Complex8	AML
Complex9	AML
Complex10	AML
Complex11	AML
Complex12	AML
Complex13	AML
Complex14	AML
Complex15	AML
Complex16	AML
Complex17	AML
Complex18	AML
Complex19	AML
Complex20	AML
Complex21	AML
Complex22	AML
Complex23	AML
Complex24	AML
Complex25	AML
Complex26	AML
Complex27	AML
Complex28	AML
Complex29	AML
Complex30	AML
Complex31	AML
Complex32	AML
Complex33	AML
Complex34	AML
Complex35	AML
Complex36	AML
Complex37	AML
Complex38	AML
Complex39	AML
Complex40	AML
Complex41	AML
Complex42	AML
Complex43	AML
Complex44	AML
Complex45	AML
Complex46	AML
Complex47	AML
Complex48	AML
Complex49	AML
Complex50	AML
Complex51	AML
Complex52	AML
Complex53	AML
Complex54	AML
Complex55	AML
Complex56	AML
Complex57	AML
Complex58	AML
Complex59	AML
Complex60	AML
Complex61	AML
Complex62	AML
Complex63	AML
Complex64	AML
Complex65	AML
Complex66	AML
Complex67	AML
Complex68	AML
Complex69	AML
Complex70	AML
Complex71	AML
Complex72	AML
Complex73	AML
Complex74	AML
Complex75	AML
Complex76	AML
Complex77	AML
Complex78	AML
Complex79	AML
Complex80	AML
Complex81	AML
Complex82	AML
Complex83	AML
Complex84	AML
Complex85	AML
Complex86	AML
Complex87	AML
inv(16)1	AML
inv(16)2	AML
inv(16)3	AML
inv(16)4	AML
inv(16)5	AML
inv(16)6	AML
inv(16)7	AML
inv(16)8	AML
inv(16)9	AML
inv(16)10	AML
inv(16)11	AML
inv(16)12	AML
inv(16)13	AML
inv(16)14	AML
inv(16)15	AML
inv(16)16	AML
inv(16)17	AML
inv(16)18	AML
inv(16)19	AML
inv(16)20	AML
inv(16)21	AML
inv(16)22	AML
inv(16)23	AML
inv(16)24	AML
inv(16)25	AML
inv(16)26	AML
inv(16)27	AML
inv(16)28	AML
inv(16)29	AML
inv(16)30	AML
inv(16)31	AML
inv(16)32	AML
inv(16)33	AML
inv(16)34	AML
inv(16)35	AML
inv(16)36	AML
inv(16)37	AML
inv(16)38	AML
inv(16)39	AML
inv(16)40	AML
inv(16)41	AML
inv(16)42	AML
inv(16)43	AML
inv(16)44	AML
inv(16)45	AML
inv(16)46	AML
inv(16)47	AML
inv(16)48	AML
inv(16)49	AML
inv(16)50	AML
inv(16)51	AML
inv(16)52	AML
inv(16)53	AML
inv(16)54	AML
inv(16)55	AML
inv(16)56	AML
inv(16)57	AML
inv(16)58	AML
inv(16)59	AML
inv(16)60	AML
inv(16)61	AML
inv(16)62	AML
inv(16)63	AML
inv(16)64	AML
inv(16)65	AML
inv(16)66	AML
inv(16)67	AML
inv(16)68	AML
inv(16)69	AML
inv(16)70	AML
inv(16)71	AML
inv(16)72	AML
inv(16)73	AML
inv(16)74	AML
inv(16)75	AML
inv(16)76	AML
inv(16)77	AML
t(15;17)1	AML
t(15;17)2	AML
t(15;17)3	AML
t(15;17)4	AML
t(15;17)5	AML
t(15;17)6	AML
t(15;17)7	AML
t(15;17)8	AML
t(15;17)9	AML
t(15;17)10	AML
t(15;17)11	AML
t(15;17)12	AML
t(15;17)13	AML
t(15;17)14	AML
t(15;17)15	AML
t(15;17)16	AML
t(15;17)17	AML
t(15;17)18	AML
t(15;17)19	AML
t(15;17)20	AML
t(15;17)21	AML
t(15;17)22	AML
t(15;17)23	AML
t(15;17)24	AML
t(15;17)25	AML
t(15;17)26	AML
t(15;17)27	AML
t(15;17)28	AML
t(15;17)29	AML
t(15;17)30	AML
t(15;17)31	AML
t(15;17)32	AML
t(15;17)33	AML
t(15;17)34	AML
t(15;17)35	AML
t(15;17)36	AML
t(15;17)37	AML
t(15;17)38	AML
t(15;17)39	AML
t(15;17)40	AML
t(15;17)41	AML
t(15;17)42	AML
t(15;17)43	AML
t(15;17)44	AML
t(15;17)45	AML
t(15;17)46	AML
t(15;17)47	AML
t(15;17)48	AML
t(15;17)49	AML
t(15;17)50	AML
t(15;17)51	AML
t(15;17)52	AML
t(15;17)53	AML
t(15;17)54	AML
t(15;17)55	AML
t(15;17)56	AML
t(15;17)57	AML
t(15;17)58	AML
t(15;17)59	AML
t(15;17)60	AML
t(15;17)61	AML
t(15;17)62	AML
t(15;17)63	AML
t(15;17)64	AML
t(15;17)65	AML
t(15;17)66	AML
t(15;17)67	AML
t(15;17)68	AML
t(15;17)69	AML
t(15;17)70	AML
t(15;17)71	AML
t(15;17)72	AML
t(15;17)73	AML
t(15;17)74	AML
t(15;17)75	AML
t(15;17)76	AML
t(15;17)77	AML
t(15;17)78	AML
t(15;17)79	AML
t(15;17)80	AML
t(15;17)81	AML
t(15;17)82	AML
t(15;17)83	AML
t(15;17)84	AML
t(15;17)85	AML
t(15;17)86	AML
t(15;17)87	AML
t(8;21)1	AML
t(8;21)2	AML
t(8;21)3	AML
t(8;21)4	AML
t(8;21)5	AML
t(8;21)6	AML
t(8;21)7	AML
t(8;21)8	AML
t(8;21)9	AML
t(8;21)10	AML
t(8;21)11	AML
t(8;21)12	AML
t(8;21)13	AML
t(8;21)14	AML
t(8;21)15	AML
t(8;21)16	AML
t(8;21)17	AML
t(8;21)18	AML
t(8;21)19	AML
t(8;21)20	AML
t(8;21)21	AML
t(8;21)22	AML
t(8;21)23	AML
t(8;21)24	AML
t(8;21)25	AML
t(8;21)26	AML
t(8;21)27	AML
t(8;21)28	AML
t(8;21)29	AML
t(8;21)30	AML
t(8;21)31	AML
t(8;21)32	AML
t(8;21)33	AML
t(8;21)34	AML
t(8;21)35	AML
t(8;21)36	AML
t(8;21)37	AML
t(8;21)38	AML
t(8;21)39	AML
t(8;21)40	AML
t(8;21)41	AML
t(8;21)42	AML
t(8;21)43	AML
t(8;21)44	AML
t(8;21)45	AML
t(8;21)46	AML
t(8;21)47	AML
t(8;21)48	AML
t(8;21)49	AML
t(8;21)50	AML
t(8;21)51	AML
t(8;21)52	AML
t(8;21)53	AML
t(8;21)54	AML
t(8;21)55	AML
t(8;21)56	AML
t(8;21)57	AML
t(8;21)58	AML
t(8;21)59	AML
t(8;21)60	AML
t(8;21)61	AML
t(8;21)62	AML
t(8;21)63	AML
t(8;21)64	AML
t(8;21)65	AML
t(8;21)66	AML
t(8;21)67	AML
t(8;21)68	AML
t(8;21)69	AML
t(8;21)70	AML
t(8;21)71	AML
t(8;21)72	AML
t(8;21)73	AML
t(8;21)74	AML
t(8;21)75	AML
t(8;21)76	AML
t(8;21)77	AML
t(8;21)78	AML
t(8;21)79	AML
t(8;21)80	AML
t(8;21)81	AML
t(8;21)82	AML
t(8;21)83	AML
t(8;21)84	AML
t(8;21)85	AML
t(8;21)86	AML
t(8;21)87	AML
t(8;21)88	AML
t(8;21)89	AML
t(8;21)90	AML
t(8;21)91	AML
t(8;21)92	AML
t(8;21)93	AML
t(8;21)94	AML
t(8;21)95	AML
t(8;21)96	AML
t(8;21)97	AML
t(8;21)98	AML
t(11q23)/MLL1	AML
t(11q23)/MLL2	AML
t(11q23)/MLL3	AML
t(11q23)/MLL4	AML
t(11q23)/MLL5	AML
t(11q23)/MLL6	AML
t(11q23)/MLL7	AML
t(11q23)/MLL8	AML
t(11q23)/MLL9	AML
t(11q23)/MLL10	AML
t(11q23)/MLL11	AML
t(11q23)/MLL12	AML
t(11q23)/MLL13	AML
t(11q23)/MLL14	AML
t(11q23)/MLL15	AML
t(11q23)/MLL16	AML
t(11q23)/MLL17	AML
t(11q23)/MLL18	AML
t(11q23)/MLL19	AML
t(11q23)/MLL20	AML
t(11q23)/MLL21	AML
t(11q23)/MLL22	AML
t(11q23)/MLL23	AML
t(11q23)/MLL24	AML
t(11q23)/MLL25	AML
t(11q23)/MLL26	AML
t(11q23)/MLL27	AML
t(11q23)/MLL28	AML
t(11q23)/MLL29	AML
t(11q23)/MLL30	AML
t(11q23)/MLL31	AML
t(11q23)/MLL32	AML
t(11q23)/MLL33	AML
t(11q23)/MLL34	AML
t(11q23)/MLL35	AML
t(11q23)/MLL36	AML
t(11q23)/MLL37	AML
t(11q23)/MLL38	AML
t(11q23)/MLL39	AML
t(11q23)/MLL40	AML
t(11q23)/MLL41	AML
t(11q23)/MLL42	AML
t(11q23)/MLL43	AML
t(11q23)/MLL44	AML
t(11q23)/MLL45	AML
t(11q23)/MLL46	AML
t(11q23)/MLL47	AML
t(11q23)/MLL48	AML
t(11q23)/MLL49	AML
t(11q23)/MLL50	AML
t(11q23)/MLL51	AML
t(11q23)/MLL52	AML
t(11q23)/MLL53	AML
t(11q23)/MLL54	AML
t(11q23)/MLL55	AML
t(11q23)/MLL56	AML
t(11q23)/MLL57	AML
t(11q23)/MLL58	AML
MDS1	MDS
MDS2	MDS
MDS3	MDS
MDS4	MDS
MDS5	MDS
MDS6	MDS
MDS7	MDS
MDS8	MDS
MDS9	MDS
MDS10	MDS
MDS11	MDS
MDS12	MDS
MDS13	MDS
MDS14	MDS
MDS15	MDS
MDS16	MDS
MDS17	MDS
MDS18	MDS
MDS19	MDS
MDS20	MDS
MDS21	MDS
MDS22	MDS
MDS23	MDS
MDS24	MDS
MDS25	MDS
MDS26	MDS
MDS27	MDS
MDS28	MDS
MDS29	MDS
MDS30	MDS
MDS31	MDS
MDS32	MDS
MDS33	MDS
MDS34	MDS
MDS35	MDS
MDS36	MDS
MDS37	MDS
MDS38	MDS
MDS39	MDS
MDS40	MDS
MDS41	MDS
MDS42	MDS
MDS43	MDS
MDS44	MDS
MDS45	MDS
MDS46	MDS
MDS47	MDS
MDS48	MDS
MDS49	MDS
MDS50	MDS
MDS51	MDS
MDS52	MDS
MDS53	MDS
MDS54	MDS
MDS55	MDS
MDS56	MDS
MDS57	MDS
MDS58	MDS
MDS59	MDS
MDS60	MDS
MDS61	MDS
MDS62	MDS
MDS63	MDS
MDS64	MDS
MDS65	MDS
MDS66	MDS
MDS67	MDS
MDS68	MDS
MDS69	MDS
MDS70	MDS
MDS71	MDS
MDS72	MDS
MDS73	MDS
MDS74	MDS
MDS75	MDS
MDS76	MDS
MDS77	MDS
MDS78	MDS
MDS79	MDS
MDS80	MDS
MDS81	MDS
MDS82	MDS
MDS83	MDS
MDS84	MDS
MDS85	MDS
MDS86	MDS
MDS87	MDS
MDS88	MDS
MDS89	MDS
MDS90	MDS
MDS91	MDS
MDS92	MDS
MDS93	MDS
MDS94	MDS
MDS95	MDS
MDS96	MDS
MDS97	MDS
MDS98	MDS
MDS99	MDS
MDS100	MDS
MDS101	MDS
MDS102	MDS
MDS103	MDS
MDS104	MDS
MDS105	MDS
MDS106	MDS
MDS107	MDS
MDS108	MDS
MDS109	MDS
MDS110	MDS
MDS111	MDS
MDS112	MDS
MDS113	MDS
MDS114	MDS
MDS115	MDS
MDS116	MDS
MDS117	MDS
MDS118	MDS
MDS119	MDS
MDS120	MDS
MDS121	MDS
MDS122	MDS
MDS123	MDS
MDS124	MDS
MDS125	MDS
MDS126	MDS
MDS127	MDS
MDS128	MDS
MDS129	MDS
MDS130	MDS
MDS131	MDS
MDS132	MDS
MDS133	MDS
MDS134	MDS
MDS135	MDS
MDS136	MDS
MDS137	MDS
MDS138	MDS
MDS139	MDS
MDS140	MDS
MDS141	MDS
MDS142	MDS
MDS143	MDS
MDS144	MDS
MDS145	MDS
MDS146	MDS
MDS147	MDS
MDS148	MDS
MDS149	MDS
MDS150	MDS
MDS151	MDS
MDS152	MDS
MDS153	MDS
MDS154	MDS
MDS155	MDS
MDS156	MDS
MDS157	MDS
MDS158	MDS
MDS159	MDS
MDS160	MDS
MDS161	MDS
MDS162	MDS
MDS163	MDS
MDS164	MDS
MDS165	MDS
MDS166	MDS
MDS167	MDS
MDS168	MDS
MDS169	MDS
MDS170	MDS
MDS171	MDS
MDS172	MDS
MDS173	MDS
MDS174	MDS
MDS175	MDS
MDS176	MDS
MDS177	MDS
MDS178	MDS
MDS179	MDS
MDS180	MDS
MDS181	MDS
MDS182	MDS
MDS183	MDS
MDS184	MDS
MDS185	MDS
MDS186	MDS
MDS187	MDS
MDS188	MDS
MDS189	MDS
MDS190	MDS
MDS191	MDS
MDS192	MDS
MDS193	MDS
MDS194	MDS
MDS195	MDS
MDS196	MDS
MDS197	MDS
MDS198	MDS
MDS199	MDS
MDS200	MDS
MDS201	MDS
MDS202	MDS
MDS203	MDS
MDS204	MDS
MDS205	MDS
MDS206	MDS
MDS207	MDS
MDS208	MDS
MDS209	MDS
MDS210	MDS
MDS211	MDS
MDS212	MDS
MDS213	MDS
MDS214	MDS
MDS215	MDS
MDS216	MDS
MDS217	MDS
MDS218	MDS
MDS219	MDS
MDS220	MDS
MDS221	MDS
MDS222	MDS
MDS223	MDS
MDS224	MDS
MDS225	MDS
MDS226	MDS
MDS227	MDS
MDS228	MDS
nan1	AML
nan2	AML
nan3	AML
nan4	AML
nan5	AML
nan6	AML
nan7	AML
nan8	AML
nan9	AML
nan10	AML
nan11	AML
nan12	AML
nan13	AML
nan14	AML
nan15	AML
nan16	AML
nan17	AML
nan18	AML
nan19	AML
nan20	AML
nan21	AML
nan22	AML
nan23	AML
nan24	AML
nan25	AML
nan26	AML
nan27	AML
nan28	AML
nan29	AML
nan30	AML
nan31	AML
nan32	AML
nan33	AML
nan34	AML
nan35	AML
nan36	AML
nan37	AML
nan38	AML
nan39	AML
nan40	AML
nan41	AML
nan42	AML
nan43	AML
nan44	AML
nan45	AML
nan46	AML
nan47	AML
nan48	AML
nan49	AML
nan50	AML
nan51	AML
nan52	AML
nan53	AML
nan54	AML
nan55	AML
nan56	AML
nan57	AML
nan58	AML
nan59	AML
nan60	AML
nan61	AML
nan62	AML
nan63	AML
nan64	AML
nan65	AML
nan66	AML
nan67	AML
nan68	AML
nan69	AML
nan70	AML
nan71	AML
nan72	AML
nan73	AML
nan74	AML
nan75	AML
nan76	AML
nan77	AML
nan78	AML
nan79	AML
nan80	AML
nan81	AML
nan82	AML
nan83	AML
nan84	AML
nan85	AML
nan86	AML
nan87	AML
nan88	AML
nan89	AML
nan90	AML
nan91	AML
nan92	AML
nan93	AML
nan94	AML
nan95	AML
nan96	AML
nan97	AML
nan98	AML
nan99	AML
nan100	AML
nan101	AML
nan102	AML
nan103	AML
nan104	AML
nan105	AML
nan106	AML
nan107	AML
nan108	AML
nan109	AML
nan110	AML
nan111	AML
nan112	AML
nan113	AML
nan114	AML
nan115	AML
nan116	AML
nan117	AML
nan118	AML
Trisomy 81	AML
Trisomy 82	AML
Trisomy 83	AML
Trisomy 84	AML
Trisomy 85	AML
Trisomy 86	AML
Trisomy 87	AML
Trisomy 88	AML
Trisomy 89	AML
Trisomy 90	AML
Trisomy 91	AML
Trisomy 92	AML
Trisomy 93	AML
Trisomy 94	AML
Trisomy 95	AML
Trisomy 96	AML
Trisomy 97	AML
Trisomy 98	AML
Trisomy 99	AML
Trisomy 100	AML
Trisomy 101	AML
Trisomy 102	AML
Trisomy 103	AML
Trisomy 104	AML
Trisomy 105	AML
Trisomy 106	AML
Trisomy 107	AML
Trisomy 108	AML
Trisomy 109	AML
Trisomy 110	AML
Trisomy 111	AML
Trisomy 112	AML
del(5q)1	AML
del(5q)2	AML
del(5q)3	AML
del(5q)4	AML
del(5q)5	AML
del(5q)6	AML
del(5q)7	AML
del(5q)8	AML
del(5q)9	AML
del(5q)10	AML
del(5q)11	AML
del(5q)12	AML
del(5q)13	AML
del(5q)14	AML
del(5q)15	AML
del(5q)16	AML
del(5q)17	AML
del(5q)18	AML
del(5q)19	AML
del(5q)20	AML
del(5q)21	AML
del(7q)/7q-1	AML
del(7q)/7q-2	AML
del(7q)/7q-3	AML
del(7q)/7q-4	AML
del(7q)/7q-5	AML
del(7q)/7q-6	AML
del(7q)/7q-7	AML
del(7q)/7q-8	AML
del(7q)/7q-9	AML
del(7q)/7q-10	AML
del(7q)/7q-11	AML
del(7q)/7q-12	AML
del(7q)/7q-13	AML
del(7q)/7q-14	AML
del(7q)/7q-15	AML
del(7q)/7q-16	AML
del(7q)/7q-17	AML
del(7q)/7q-18	AML
del(7q)/7q-19	AML
del(7q)/7q-20	AML
t(9;11)1	AML
t(9;11)2	AML
Other1	AML
Other2	AML
Other3	AML
Other4	AML
Other5	AML
Other6	AML
Other7	AML
Other8	AML
Other9	AML
Other10	AML
Other11	AML
Other12	AML
Other13	AML
Other14	AML
Other15	AML
Other16	AML
Other17	AML
Other18	AML
Other19	AML
Other20	AML
Other21	AML
Other22	AML
Other23	AML
Other24	AML
Other25	AML
Other26	AML
Other27	AML
Other28	AML
Other29	AML
Other30	AML
Other31	AML
Other32	AML
Other33	AML
Other34	AML
Other35	AML
Other36	AML
Other37	AML
Other38	AML
Other39	AML
Other40	AML
Other41	AML
Other42	AML
Other43	AML
Other44	AML
Other45	AML
Other46	AML
Other47	AML
Other48	AML
Other49	AML
Other50	AML
Other51	AML
Other52	AML
Other53	AML
Other54	AML
Other55	AML
Other56	AML
Other57	AML
Other58	AML
Other59	AML
Other60	AML
Other61	AML
Other62	AML
Other63	AML
Other64	AML
Other65	AML
Other66	AML
Other67	AML
Other68	AML
Other69	AML
Other70	AML
Other71	AML
Other72	AML
Other73	AML
Other74	AML
Other75	AML
Other76	AML
Other77	AML
Other78	AML
Other79	AML
Other80	AML
Other81	AML
Other82	AML
Other83	AML
Other84	AML
Other85	AML
Other86	AML
Other87	AML
Other88	AML
Other89	AML
Other90	AML
Other91	AML
A1	AML
A2	AML
A3	AML
A4	AML
A5	AML
A6	AML
A7	AML
A8	AML
Complex_ del(5q)1	AML
Complex_ del(5q)2	AML
Complex_ del(5q)3	AML
Complex_ del(5q)4	AML
Complex_ del(5q)5	AML
Complex_ del(5q)6	AML
Complex_ del(5q)7	AML
Complex_ del(5q)8	AML
Complex_ del(5q)9	AML
Complex_ del(5q)10	AML
Complex_ del(5q)11	AML
Complex_ del(5q)12	AML
Complex_ del(5q)13	AML
Complex_ del(5q)14	AML
Complex_ del(5q)15	AML
Complex_ del(5q)16	AML
Complex_ del(5q)17	AML
Complex_ del(5q)18	AML
Complex_ del(5q)19	AML
Complex_ del(5q)20	AML
Complex_ del(5q)21	AML
Complex_ del(5q)22	AML
Complex_ del(5q)23	AML
Complex_ del(5q)24	AML
Complex_ del(5q)25	AML
Complex_ del(5q)26	AML
Complex_ del(5q)27	AML
Complex_ del(5q)28	AML
Complex_ del(5q)29	AML
Complex_ del(5q)30	AML
Complex_ del(5q)31	AML
Complex_ del(5q)32	AML
Complex_ del(5q)33	AML
Complex_ del(5q)34	AML
Complex_ del(5q)35	AML
Complex_ del(5q)36	AML
Complex_ del(5q)37	AML
Complex_ del(5q)38	AML
Complex_ del(5q)39	AML
[truncated: 121 more rows]
