# Supplementary material for: High expression level of the FTH1 gene is associated with poor prognosis in children with non-M3 acute myeloid leukemia
Source: Front Oncol. 2023 Feb 1;12:1068094. doi: 10.3389/fonc.2022.1068094 (PMC9928996; doi:10.3389/fonc.2022.1068094)
Supplement: Supplementary file 4 [file DataSheet_4.zip › FTH1 BloodSpot/EXP.txt]

id	FTH1	Type	CancerType
HSC1	10.1470768	Normal	Normal
HSC2	12.05172839	Normal	Normal
HSC3	12.00119122	Normal	Normal
HSC4	12.19390629	Normal	Normal
HSC5	11.96875839	Normal	Normal
HSC6	12.10741378	Normal	Normal
MPP1	12.41556733	Normal	Normal
MPP2	12.4743728	Normal	Normal
CMP1	12.26943951	Normal	Normal
CMP2	12.60696901	Normal	Normal
CMP3	12.59787966	Normal	Normal
CMP4	12.25240185	Normal	Normal
CMP5	12.59952688	Normal	Normal
CMP6	12.18102034	Normal	Normal
CMP7	11.56131639	Normal	Normal
CMP8	11.59701559	Normal	Normal
CMP9	11.87892396	Normal	Normal
CMP10	11.51897366	Normal	Normal
MEP1	13.042126	Normal	Normal
MEP2	13.46433973	Normal	Normal
MEP3	12.90738099	Normal	Normal
MEP4	13.03522755	Normal	Normal
early_PM1	11.38222537	Normal	Normal
early_PM2	11.0218253	Normal	Normal
early_PM3	11.2702894	Normal	Normal
late_PM1	11.63901858	Normal	Normal
late_PM2	8.724779032	Normal	Normal
late_PM3	7.175194475	Normal	Normal
MY1	11.02566161	Normal	Normal
MY2	8.814878652	Normal	Normal
MM1	10.94852336	Normal	Normal
MM2	9.851809142	Normal	Normal
MM3	10.22493043	Normal	Normal
BC1	13.45805199	Normal	Normal
BC2	13.4842467	Normal	Normal
BC3	13.18842198	Normal	Normal
BC4	12.87591966	Normal	Normal
PMN1	13.91621265	Normal	Normal
PMN2	13.74380607	Normal	Normal
PMN3	13.77324388	Normal	Normal
Mono1	13.79566697	Normal	Normal
Mono2	13.95799238	Normal	Normal
Mono3	13.7347243	Normal	Normal
Mono4	13.79863655	Normal	Normal
Normal1	11.90381938	AML	AML
Normal2	13.33826513	AML	AML
Normal3	12.76511383	AML	AML
Normal4	13.60494384	AML	AML
Normal5	12.91023833	AML	AML
Normal6	12.91238615	AML	AML
Normal7	13.11254052	AML	AML
Normal8	13.77580733	AML	AML
Normal9	12.89248472	AML	AML
Normal10	11.3639842	AML	AML
Normal11	12.77880747	AML	AML
Normal12	12.50109225	AML	AML
Normal13	13.85655893	AML	AML
Normal14	12.813999	AML	AML
Normal15	12.37734794	AML	AML
Normal16	12.98073436	AML	AML
Normal17	12.09742951	AML	AML
Normal18	11.89911164	AML	AML
Normal19	12.03043255	AML	AML
Normal20	12.06113204	AML	AML
Normal21	13.90883901	AML	AML
Normal22	11.95720307	AML	AML
Normal23	12.92450989	AML	AML
Normal24	12.63453034	AML	AML
Normal25	14.03926927	AML	AML
Normal26	13.59288792	AML	AML
Normal27	12.77332209	AML	AML
Normal28	12.69016222	AML	AML
Normal29	12.38928126	AML	AML
Normal30	12.93717478	AML	AML
Normal31	12.1189442	AML	AML
Normal32	13.2926115	AML	AML
Normal33	12.46935364	AML	AML
Normal34	12.88447234	AML	AML
Normal35	13.23588417	AML	AML
Normal36	12.6925603	AML	AML
Normal37	13.09650973	AML	AML
Normal38	13.20476834	AML	AML
Normal39	12.83845674	AML	AML
Normal40	12.4371215	AML	AML
Normal41	13.56829366	AML	AML
Normal42	13.36872771	AML	AML
Normal43	13.3371574	AML	AML
Normal44	12.3104589	AML	AML
Normal45	12.71258599	AML	AML
Normal46	12.2067833	AML	AML
Normal47	13.08274547	AML	AML
Normal48	13.19203287	AML	AML
Normal49	12.42378226	AML	AML
Normal50	12.27134265	AML	AML
Normal51	12.87220554	AML	AML
Normal52	12.55521575	AML	AML
Normal53	11.87113293	AML	AML
Normal54	13.68053447	AML	AML
Normal55	13.25258748	AML	AML
Normal56	12.09109467	AML	AML
Normal57	11.91635175	AML	AML
Normal58	13.58173535	AML	AML
Normal59	13.29064544	AML	AML
Normal60	12.91055329	AML	AML
Normal61	12.33113824	AML	AML
Normal62	13.83869927	AML	AML
Normal63	12.96672658	AML	AML
Normal64	12.66991378	AML	AML
Normal65	11.95875062	AML	AML
Normal66	13.11323522	AML	AML
Normal67	13.33920268	AML	AML
Normal68	13.38056208	AML	AML
Normal69	13.20835886	AML	AML
Normal70	13.75998056	AML	AML
Normal71	11.81491087	AML	AML
Normal72	12.77790482	AML	AML
Normal73	13.24492043	AML	AML
Normal74	12.37578838	AML	AML
Normal75	12.47173933	AML	AML
Normal76	12.84304809	AML	AML
Normal77	12.74003423	AML	AML
Normal78	12.99822203	AML	AML
Normal79	12.15000814	AML	AML
Normal80	12.41910372	AML	AML
Normal81	13.21469834	AML	AML
Normal82	12.36205924	AML	AML
Normal83	13.17846093	AML	AML
Normal84	13.16997893	AML	AML
Normal85	13.02017056	AML	AML
Normal86	13.7230934	AML	AML
Normal87	13.37207077	AML	AML
Normal88	13.31609209	AML	AML
Normal89	12.11376869	AML	AML
Normal90	13.09758259	AML	AML
Normal91	13.09994141	AML	AML
Normal92	12.40473331	AML	AML
Normal93	13.04225116	AML	AML
Normal94	13.58665827	AML	AML
Normal95	13.43726929	AML	AML
Normal96	13.85197375	AML	AML
Normal97	12.47424187	AML	AML
Normal98	13.32564648	AML	AML
Normal99	13.03651725	AML	AML
Normal100	13.74836562	AML	AML
Normal101	12.82138952	AML	AML
Normal102	13.37187198	AML	AML
Normal103	13.05120985	AML	AML
Normal104	13.40448622	AML	AML
Normal105	12.95687103	AML	AML
Normal106	13.14221178	AML	AML
Normal107	13.63744224	AML	AML
Normal108	12.25345092	AML	AML
Normal109	13.65182687	AML	AML
Normal110	13.24302358	AML	AML
Normal111	12.11960751	AML	AML
Normal112	12.92468776	AML	AML
Normal113	13.19493796	AML	AML
Normal114	12.95426574	AML	AML
Normal115	13.77251081	AML	AML
Normal116	12.61476838	AML	AML
Normal117	13.16893756	AML	AML
Normal118	12.79394789	AML	AML
Normal119	12.61398126	AML	AML
Normal120	11.99359807	AML	AML
Normal121	12.79195637	AML	AML
Normal122	12.17889215	AML	AML
Normal123	12.10260763	AML	AML
Normal124	13.10156959	AML	AML
Normal125	11.76159211	AML	AML
Normal126	12.32583786	AML	AML
Normal127	13.43560159	AML	AML
Normal128	13.07099838	AML	AML
Normal129	12.84669221	AML	AML
Normal130	11.39152021	AML	AML
Normal131	13.23193641	AML	AML
Normal132	13.4408314	AML	AML
Normal133	12.66909051	AML	AML
Normal134	11.84164642	AML	AML
Normal135	12.42417462	AML	AML
Normal136	12.6789762	AML	AML
Normal137	12.82518897	AML	AML
Normal138	13.50757161	AML	AML
Normal139	13.56605738	AML	AML
Normal140	13.38178196	AML	AML
Normal141	12.20538767	AML	AML
Normal142	12.63110022	AML	AML
Normal143	11.52285927	AML	AML
Normal144	13.10075725	AML	AML
Normal145	12.85953301	AML	AML
Normal146	12.78519386	AML	AML
Normal147	13.23598345	AML	AML
Normal148	12.14931953	AML	AML
Normal149	12.25017898	AML	AML
Normal150	12.95755988	AML	AML
Normal151	12.69920566	AML	AML
Normal152	12.66882556	AML	AML
Normal153	12.55098937	AML	AML
Normal154	12.64985037	AML	AML
Normal155	13.6090891	AML	AML
Normal156	12.87945408	AML	AML
Normal157	12.58360324	AML	AML
Normal158	12.13517089	AML	AML
Normal159	13.30067227	AML	AML
Normal160	12.48597552	AML	AML
Normal161	13.81504446	AML	AML
Normal162	11.44472479	AML	AML
Normal163	13.11492842	AML	AML
Normal164	13.79462663	AML	AML
Normal165	11.80587393	AML	AML
Normal166	13.61742877	AML	AML
Normal167	12.17203089	AML	AML
Normal168	12.0072232	AML	AML
Normal169	12.03040672	AML	AML
Normal170	12.56326114	AML	AML
Normal171	13.01836407	AML	AML
Normal172	13.71401093	AML	AML
Normal173	13.08102784	AML	AML
Normal174	12.80916839	AML	AML
Normal175	13.13811738	AML	AML
Normal176	11.98521018	AML	AML
Normal177	13.60639267	AML	AML
Normal178	13.47958358	AML	AML
Normal179	13.3131655	AML	AML
Normal180	13.268589	AML	AML
Normal181	13.62796763	AML	AML
Normal182	12.92413609	AML	AML
Normal183	12.69282454	AML	AML
Normal184	12.64600267	AML	AML
Normal185	13.69678213	AML	AML
Normal186	13.41908243	AML	AML
Normal187	11.94936091	AML	AML
Normal188	12.98326806	AML	AML
Normal189	12.52707964	AML	AML
Normal190	12.14360949	AML	AML
Normal191	13.94568318	AML	AML
Normal192	13.47935445	AML	AML
Normal193	12.89556579	AML	AML
Normal194	12.85877112	AML	AML
Normal195	12.99050985	AML	AML
Normal196	12.62937188	AML	AML
Normal197	12.3835981	AML	AML
Normal198	12.43572674	AML	AML
Normal199	12.42354108	AML	AML
Normal200	13.19429326	AML	AML
Normal201	12.41020444	AML	AML
Normal202	12.2141805	AML	AML
Normal203	12.93749747	AML	AML
Normal204	12.88549273	AML	AML
Normal205	12.84988236	AML	AML
Normal206	12.35741206	AML	AML
Normal207	13.28139802	AML	AML
Normal208	12.97065821	AML	AML
Normal209	13.2184422	AML	AML
Normal210	13.20283352	AML	AML
Normal211	12.38905662	AML	AML
Normal212	13.41465344	AML	AML
Normal213	12.85088935	AML	AML
Normal214	13.64124574	AML	AML
Normal215	13.08636164	AML	AML
Normal216	12.24636063	AML	AML
Normal217	11.90888561	AML	AML
Normal218	13.31765838	AML	AML
Normal219	12.66529089	AML	AML
Normal220	13.30599115	AML	AML
Normal221	12.9543498	AML	AML
Normal222	11.5332294	AML	AML
Normal223	13.09176288	AML	AML
Normal224	13.65410128	AML	AML
Normal225	13.08876487	AML	AML
Normal226	12.22244959	AML	AML
Normal227	12.9325865	AML	AML
Normal228	12.82667433	AML	AML
Normal229	13.86343241	AML	AML
Normal230	12.70051404	AML	AML
Normal231	13.03077603	AML	AML
Normal232	12.92779358	AML	AML
Normal233	12.6426187	AML	AML
Normal234	11.74370724	AML	AML
Normal235	13.84008835	AML	AML
Normal236	12.96931535	AML	AML
Normal237	11.92105146	AML	AML
Normal238	13.68698421	AML	AML
Normal239	11.49568693	AML	AML
Normal240	12.5897919	AML	AML
Normal241	11.14105167	AML	AML
Normal242	13.2418137	AML	AML
Normal243	12.48586577	AML	AML
Normal244	12.95366298	AML	AML
Normal245	12.55698105	AML	AML
Normal246	12.63978857	AML	AML
Normal247	11.6996268	AML	AML
Normal248	12.80212907	AML	AML
Normal249	13.07332318	AML	AML
Normal250	12.64451478	AML	AML
Normal251	12.96096269	AML	AML
Normal252	12.66177957	AML	AML
Normal253	13.07546884	AML	AML
Normal254	12.94230913	AML	AML
Normal255	13.29407699	AML	AML
Normal256	12.12507961	AML	AML
Normal257	12.93530362	AML	AML
Normal258	12.24524139	AML	AML
Normal259	12.10534497	AML	AML
Normal260	13.41064524	AML	AML
Normal261	12.66637963	AML	AML
Normal262	13.35204245	AML	AML
Normal263	12.08061076	AML	AML
Normal264	13.36362604	AML	AML
Normal265	13.15510743	AML	AML
Normal266	13.21520425	AML	AML
Normal267	12.13955159	AML	AML
Normal268	12.78451784	AML	AML
Normal269	12.91391093	AML	AML
Normal270	11.56091341	AML	AML
Normal271	12.19556793	AML	AML
Normal272	13.33948972	AML	AML
Normal273	12.6701437	AML	AML
Normal274	12.46571097	AML	AML
Normal275	13.30962848	AML	AML
Normal276	13.23834376	AML	AML
Normal277	12.60079738	AML	AML
Normal278	13.47394623	AML	AML
Normal279	12.20051212	AML	AML
Normal280	12.76381217	AML	AML
Normal281	13.23030411	AML	AML
Normal282	12.93049182	AML	AML
Normal283	13.53942825	AML	AML
Normal284	13.64173631	AML	AML
Normal285	12.98104574	AML	AML
Normal286	12.73011146	AML	AML
Normal287	13.00405682	AML	AML
Normal288	13.49673761	AML	AML
Normal289	12.65553908	AML	AML
Normal290	12.79175702	AML	AML
Normal291	12.25653116	AML	AML
Normal292	12.47634812	AML	AML
Normal293	12.72820636	AML	AML
Normal294	13.94036937	AML	AML
Normal295	12.69180509	AML	AML
Normal296	13.52386737	AML	AML
Normal297	12.13096507	AML	AML
Normal298	13.02698815	AML	AML
Normal299	13.05311927	AML	AML
Normal300	13.35484343	AML	AML
Normal301	11.17899479	AML	AML
Normal302	12.2685642	AML	AML
Normal303	13.21742711	AML	AML
Normal304	13.09703208	AML	AML
Normal305	12.3649025	AML	AML
Normal306	11.48781579	AML	AML
Normal307	13.61752035	AML	AML
Normal308	14.13733941	AML	AML
Normal309	12.84728824	AML	AML
Normal310	13.07740355	AML	AML
Normal311	12.05085498	AML	AML
Normal312	13.07526911	AML	AML
Normal313	13.28730755	AML	AML
Normal314	12.80778546	AML	AML
Normal315	13.03676631	AML	AML
Normal316	13.25287621	AML	AML
Normal317	12.46804398	AML	AML
Normal318	13.36563928	AML	AML
Normal319	12.45013893	AML	AML
Normal320	12.9176585	AML	AML
Normal321	13.2119208	AML	AML
Normal322	12.42153032	AML	AML
Normal323	13.54124976	AML	AML
Normal324	12.3107728	AML	AML
Normal325	13.33430048	AML	AML
Normal326	13.01615416	AML	AML
Normal327	12.87525883	AML	AML
Normal328	13.50717047	AML	AML
Normal329	13.38303316	AML	AML
Normal330	12.72487189	AML	AML
Normal331	13.01399002	AML	AML
Normal332	13.45430948	AML	AML
Normal333	12.23881684	AML	AML
Normal334	12.90819854	AML	AML
Normal335	13.8609201	AML	AML
Normal336	13.08755309	AML	AML
Normal337	12.68675848	AML	AML
Normal338	12.85828662	AML	AML
Normal339	12.93415023	AML	AML
Normal340	13.53765661	AML	AML
Normal341	12.36075043	AML	AML
Normal342	12.80156257	AML	AML
Normal343	11.30952158	AML	AML
Normal344	13.83032766	AML	AML
Normal345	13.41230982	AML	AML
Normal346	12.05036982	AML	AML
Normal347	13.60304232	AML	AML
Normal348	12.67828657	AML	AML
Normal349	12.24636188	AML	AML
Normal350	13.65400763	AML	AML
Normal351	13.64459719	AML	AML
Normal352	12.73362612	AML	AML
Normal353	12.38713052	AML	AML
Normal354	12.25933631	AML	AML
Normal355	12.82831672	AML	AML
Normal356	12.93980767	AML	AML
Normal357	12.03623297	AML	AML
Normal358	13.93410331	AML	AML
Normal359	12.64813874	AML	AML
Normal360	12.84902981	AML	AML
Normal361	12.45651849	AML	AML
Normal362	13.42396829	AML	AML
Normal363	11.84742075	AML	AML
Normal364	12.82277752	AML	AML
Normal365	13.11419148	AML	AML
Normal366	12.02094236	AML	AML
Normal367	12.43341647	AML	AML
Normal368	13.57672804	AML	AML
Normal369	13.2208078	AML	AML
Normal370	13.34422909	AML	AML
Normal371	12.55489363	AML	AML
Normal372	12.30936504	AML	AML
Normal373	12.93093888	AML	AML
Normal374	13.48379291	AML	AML
Normal375	12.23234353	AML	AML
Normal376	12.89206051	AML	AML
Normal377	12.88927611	AML	AML
Normal378	12.3640596	AML	AML
Normal379	13.60376812	AML	AML
Normal380	13.73803277	AML	AML
Normal381	12.97895659	AML	AML
Normal382	12.10097286	AML	AML
Normal383	13.05510275	AML	AML
Normal384	14.12338014	AML	AML
Normal385	13.58325571	AML	AML
Normal386	13.23208798	AML	AML
Normal387	13.37185135	AML	AML
Normal388	12.38691486	AML	AML
Normal389	12.99416517	AML	AML
Normal390	12.5603929	AML	AML
Normal391	13.50570001	AML	AML
Normal392	12.8681317	AML	AML
Normal393	12.85497835	AML	AML
Normal394	13.55887701	AML	AML
Normal395	12.16500561	AML	AML
Normal396	12.49405292	AML	AML
Normal397	13.36325931	AML	AML
Normal398	13.09176901	AML	AML
Normal399	12.92802156	AML	AML
Normal400	12.5569672	AML	AML
Normal401	12.2306739	AML	AML
Normal402	13.37980195	AML	AML
Normal403	13.83525731	AML	AML
Normal404	13.49590145	AML	AML
Normal405	12.7758571	AML	AML
Normal406	13.40694808	AML	AML
Normal407	11.98375388	AML	AML
Normal408	12.86147128	AML	AML
Normal409	13.88498306	AML	AML
Normal410	13.02719221	AML	AML
Normal411	13.69831441	AML	AML
Normal412	13.33070958	AML	AML
Normal413	12.06555916	AML	AML
Normal414	12.59078639	AML	AML
Normal415	12.73250036	AML	AML
Normal416	13.05652277	AML	AML
Normal417	13.36772193	AML	AML
Normal418	11.95952853	AML	AML
Normal419	14.0287532	AML	AML
Normal420	12.71116922	AML	AML
Normal421	11.91527275	AML	AML
Normal422	11.73216298	AML	AML
Normal423	11.73139443	AML	AML
Normal424	12.28828449	AML	AML
Normal425	12.28075787	AML	AML
Normal426	13.64865481	AML	AML
Normal427	11.8779554	AML	AML
Normal428	13.60587182	AML	AML
Normal429	12.74358712	AML	AML
Normal430	13.58145115	AML	AML
Normal431	12.65700082	AML	AML
Normal432	12.87754396	AML	AML
Normal433	12.80803653	AML	AML
Normal434	13.35661262	AML	AML
Normal435	12.93743339	AML	AML
Normal436	12.89715204	AML	AML
Normal437	11.8305741	AML	AML
Normal438	12.83541621	AML	AML
Normal439	13.29878039	AML	AML
Normal440	13.19301871	AML	AML
Normal441	13.56742447	AML	AML
Normal442	12.3449422	AML	AML
Normal443	13.40880038	AML	AML
Normal444	13.36140903	AML	AML
Normal445	12.21748229	AML	AML
Normal446	13.17491512	AML	AML
Normal447	13.38662839	AML	AML
Normal448	12.99727013	AML	AML
Normal449	12.20403946	AML	AML
Normal450	12.2052907	AML	AML
Normal451	13.16825771	AML	AML
Normal452	12.83397784	AML	AML
Normal453	12.83213417	AML	AML
Normal454	12.81998071	AML	AML
Normal455	12.89951635	AML	AML
Normal456	13.03383476	AML	AML
Normal457	12.95468561	AML	AML
Normal458	13.31586793	AML	AML
Normal459	14.02854276	AML	AML
Normal460	11.87510485	AML	AML
Normal461	12.67828883	AML	AML
Normal462	13.09832643	AML	AML
Normal463	13.41001089	AML	AML
Normal464	12.70098448	AML	AML
Normal465	12.55842589	AML	AML
Normal466	11.92624238	AML	AML
Normal467	12.09389302	AML	AML
Normal468	12.45912159	AML	AML
Normal469	13.16383251	AML	AML
Normal470	13.10414097	AML	AML
Normal471	11.79176891	AML	AML
Normal472	13.24621925	AML	AML
Normal473	12.13535209	AML	AML
Normal474	12.49380783	AML	AML
Normal475	12.7528001	AML	AML
Normal476	12.31248011	AML	AML
Normal477	12.61544061	AML	AML
Normal478	13.26695818	AML	AML
Normal479	13.52064622	AML	AML
Normal480	12.73817918	AML	AML
Normal481	12.38981431	AML	AML
Normal482	12.49582687	AML	AML
Normal483	13.24523053	AML	AML
Normal484	12.26012053	AML	AML
Normal485	12.88380699	AML	AML
Normal486	12.37773484	AML	AML
Normal487	12.42625016	AML	AML
Normal488	13.42572967	AML	AML
Normal489	13.07099524	AML	AML
Normal490	12.61527186	AML	AML
Normal491	12.16384548	AML	AML
Normal492	13.15347085	AML	AML
Normal493	12.92904339	AML	AML
Normal494	11.8241753	AML	AML
Normal495	12.05939782	AML	AML
Normal496	12.39114741	AML	AML
Normal497	12.89438317	AML	AML
Normal498	12.49285249	AML	AML
Normal499	12.97096227	AML	AML
Normal500	13.18867643	AML	AML
Normal501	13.34797389	AML	AML
Normal502	12.77674078	AML	AML
Normal503	12.98916794	AML	AML
Normal504	12.42406364	AML	AML
Normal505	13.75253407	AML	AML
Normal506	14.05201509	AML	AML
Normal507	12.80800669	AML	AML
Normal508	12.3705329	AML	AML
Normal509	13.07593652	AML	AML
Normal510	12.30376925	AML	AML
Normal511	11.84991838	AML	AML
Normal512	12.27635732	AML	AML
Normal513	13.00596318	AML	AML
Normal514	12.11288894	AML	AML
Normal515	13.02519883	AML	AML
Normal516	13.63644443	AML	AML
Normal517	13.41094374	AML	AML
Normal518	13.38105216	AML	AML
Normal519	13.4956357	AML	AML
Normal520	11.95272091	AML	AML
Normal521	13.7004666	AML	AML
Normal522	13.40297245	AML	AML
Normal523	12.7386299	AML	AML
Normal524	12.91731519	AML	AML
Normal525	13.2133638	AML	AML
Normal526	12.68973503	AML	AML
Normal527	12.75229563	AML	AML
Normal528	13.21995138	AML	AML
Normal529	13.52836315	AML	AML
Normal530	13.16575751	AML	AML
Normal531	12.65788629	AML	AML
Normal532	11.45224014	AML	AML
Normal533	12.25988448	AML	AML
Normal534	12.79623626	AML	AML
Normal535	13.10788527	AML	AML
Normal536	13.59609674	AML	AML
Normal537	12.27915473	AML	AML
Normal538	12.93954238	AML	AML
Normal539	13.61351528	AML	AML
Normal540	13.16086906	AML	AML
Normal541	13.25121886	AML	AML
Normal542	13.83947419	AML	AML
Normal543	13.69820578	AML	AML
Normal544	13.50966718	AML	AML
Normal545	13.40883925	AML	AML
Normal546	12.99741647	AML	AML
Normal547	12.75773446	AML	AML
Normal548	14.25879427	AML	AML
Normal549	12.98866495	AML	AML
Normal550	13.62731658	AML	AML
Normal551	13.63909408	AML	AML
Normal552	13.68729116	AML	AML
Normal553	13.34328341	AML	AML
Normal554	12.68206497	AML	AML
Normal555	13.10460348	AML	AML
Normal556	12.71832577	AML	AML
Normal557	12.80684995	AML	AML
Normal558	12.36554143	AML	AML
Normal559	12.6938298	AML	AML
Normal560	11.96568587	AML	AML
Normal561	12.77710173	AML	AML
Normal562	12.79113683	AML	AML
Normal563	13.33699336	AML	AML
Normal564	11.93761458	AML	AML
Normal565	13.69011457	AML	AML
Normal566	12.8546495	AML	AML
Normal567	12.4411625	AML	AML
Normal568	11.93473937	AML	AML
Normal569	12.764361	AML	AML
Normal570	12.31907491	AML	AML
Normal571	13.21047818	AML	AML
Normal572	12.62442261	AML	AML
Normal573	13.64129954	AML	AML
Normal574	12.85230998	AML	AML
Normal575	12.83804206	AML	AML
Normal576	13.03363978	AML	AML
Normal577	13.61438136	AML	AML
Normal578	13.41289155	AML	AML
Normal579	12.02863809	AML	AML
Normal580	12.62759047	AML	AML
Normal581	13.47886923	AML	AML
Normal582	12.80144262	AML	AML
Normal583	12.51553611	AML	AML
Normal584	13.9024744	AML	AML
Normal585	12.78082605	AML	AML
Normal586	13.28308131	AML	AML
Normal587	12.58660229	AML	AML
Normal588	12.95987841	AML	AML
Normal589	13.75630047	AML	AML
Normal590	13.4475564	AML	AML
Normal591	13.21073363	AML	AML
Normal592	13.36500023	AML	AML
Normal593	13.32531757	AML	AML
Normal594	12.49659966	AML	AML
Normal595	13.32545874	AML	AML
Normal596	12.95364933	AML	AML
Normal597	13.31491138	AML	AML
Normal598	13.30045666	AML	AML
Normal599	14.15379908	AML	AML
Normal600	14.09338344	AML	AML
Normal601	12.46500979	AML	AML
Normal602	13.4821493	AML	AML
Normal603	13.77433717	AML	AML
Normal604	12.31173371	AML	AML
Normal605	13.24688489	AML	AML
Normal606	13.01388561	AML	AML
Normal607	12.44558122	AML	AML
Normal608	12.64122886	AML	AML
Normal609	13.11431185	AML	AML
Normal610	12.71319315	AML	AML
Normal611	12.47937566	AML	AML
Normal612	13.59100788	AML	AML
Normal613	12.8211886	AML	AML
Normal614	12.77534289	AML	AML
Normal615	12.71241939	AML	AML
Normal616	13.34769103	AML	AML
Normal617	12.86711583	AML	AML
Normal618	12.55604543	AML	AML
Normal619	13.10983676	AML	AML
Normal620	13.43823269	AML	AML
Normal621	12.71858904	AML	AML
Normal622	12.96761624	AML	AML
Normal623	12.08701606	AML	AML
Normal624	12.49895078	AML	AML
Normal625	13.2301402	AML	AML
Normal626	13.06920193	AML	AML
Normal627	13.13190609	AML	AML
Normal628	13.20155762	AML	AML
Normal629	13.09003692	AML	AML
Normal630	13.1375892	AML	AML
Normal631	12.66565484	AML	AML
Normal632	13.66671821	AML	AML
Normal633	13.24917681	AML	AML
Normal634	13.40827784	AML	AML
Normal635	12.37308569	AML	AML
Normal636	13.738904	AML	AML
Normal637	13.2286916	AML	AML
Normal638	14.05281996	AML	AML
Normal639	12.90443269	AML	AML
Normal640	13.18557961	AML	AML
Normal641	12.50355932	AML	AML
Normal642	12.77360449	AML	AML
Normal643	13.04127535	AML	AML
Normal644	12.90191439	AML	AML
Normal645	13.26605005	AML	AML
Normal646	12.54792805	AML	AML
Normal647	13.33168109	AML	AML
Normal648	10.75859957	AML	AML
Normal649	13.25915225	AML	AML
Normal650	13.05362243	AML	AML
Normal651	13.38982246	AML	AML
Normal652	13.1741666	AML	AML
Normal653	13.50064358	AML	AML
Normal654	14.04296355	AML	AML
Normal655	12.48538875	AML	AML
Normal656	12.63910296	AML	AML
Normal657	12.14585425	AML	AML
Normal658	12.90579963	AML	AML
Normal659	12.67329137	AML	AML
Normal660	14.18446967	AML	AML
Normal661	13.12051904	AML	AML
Normal662	12.3604093	AML	AML
Normal663	13.46987732	AML	AML
Normal664	12.79505354	AML	AML
Normal665	12.65399077	AML	AML
Normal666	12.96513446	AML	AML
Normal667	11.89326479	AML	AML
Normal668	13.19404917	AML	AML
Normal669	13.24708901	AML	AML
Normal670	12.52234043	AML	AML
Normal671	12.96642417	AML	AML
Normal672	12.26309709	AML	AML
Normal673	12.87414521	AML	AML
Normal674	12.94843192	AML	AML
Normal675	12.11111982	AML	AML
Normal676	12.21110893	AML	AML
Normal677	13.00932391	AML	AML
Normal678	11.91087813	AML	AML
Normal679	12.90146518	AML	AML
Normal680	13.26615881	AML	AML
Normal681	12.54649028	AML	AML
Normal682	13.4915784	AML	AML
Normal683	13.11474176	AML	AML
Normal684	12.4908134	AML	AML
Normal685	13.01835457	AML	AML
Normal686	12.25623452	AML	AML
Normal687	12.7479522	AML	AML
Normal688	13.05836034	AML	AML
Normal689	12.15606959	AML	AML
Normal690	12.26291347	AML	AML
Normal691	13.64777882	AML	AML
Normal692	12.40737427	AML	AML
Normal693	12.57759246	AML	AML
Normal694	13.00981594	AML	AML
Normal695	10.6717604	AML	AML
Normal696	13.13979744	AML	AML
Normal697	12.70678763	AML	AML
Normal698	13.21369082	AML	AML
Normal699	12.14906376	AML	AML
Normal700	14.38498388	AML	AML
Normal701	12.51515232	AML	AML
Normal702	12.67508585	AML	AML
Normal703	12.44649339	AML	AML
Normal704	13.29797612	AML	AML
Normal705	13.42218225	AML	AML
Normal706	14.12723722	AML	AML
Normal707	13.02038008	AML	AML
Normal708	12.59102429	AML	AML
Normal709	13.23033591	AML	AML
Normal710	13.56831135	AML	AML
Normal711	13.52563333	AML	AML
Normal712	13.37588178	AML	AML
Normal713	13.54972518	AML	AML
Normal714	12.76657275	AML	AML
Normal715	13.01318188	AML	AML
Normal716	12.77321417	AML	AML
Normal717	13.57574084	AML	AML
Normal718	12.20763918	AML	AML
Normal719	13.22739928	AML	AML
Normal720	13.59429845	AML	AML
Normal721	13.75369221	AML	AML
Normal722	13.59525589	AML	AML
Normal723	12.99659217	AML	AML
Normal724	12.58018678	AML	AML
Normal725	12.82637834	AML	AML
Normal726	12.47011466	AML	AML
Normal727	12.80427685	AML	AML
Normal728	13.02103902	AML	AML
Normal729	13.62771819	AML	AML
Normal730	13.25999308	AML	AML
Normal731	12.57679842	AML	AML
Normal732	13.08206764	AML	AML
Normal733	12.88648125	AML	AML
Normal734	13.23775817	AML	AML
Normal735	12.13273814	AML	AML
Normal736	12.70932503	AML	AML
Normal737	12.26482726	AML	AML
Normal738	14.06938231	AML	AML
Normal739	13.05263738	AML	AML
Normal740	12.54203489	AML	AML
Normal741	12.95589556	AML	AML
Normal742	13.39707049	AML	AML
Normal743	13.21028899	AML	AML
Normal744	12.35250352	AML	AML
Normal745	12.69133869	AML	AML
Normal746	12.79800485	AML	AML
Normal747	12.65641723	AML	AML
Normal748	13.5457628	AML	AML
Normal749	12.81182238	AML	AML
Normal750	13.03214885	AML	AML
Normal751	12.59243337	AML	AML
Normal752	13.28505555	AML	AML
Normal753	13.09848173	AML	AML
Normal754	13.4144746	AML	AML
Normal755	13.7380561	AML	AML
Normal756	12.87045627	AML	AML
Normal757	12.60716143	AML	AML
Normal758	13.33485477	AML	AML
Normal759	12.35016064	AML	AML
Normal760	12.10506813	AML	AML
Normal761	13.04280487	AML	AML
Normal762	12.11788599	AML	AML
Normal763	13.26649939	AML	AML
Normal764	12.75043632	AML	AML
Normal765	12.5684469	AML	AML
Normal766	12.25044488	AML	AML
Normal767	11.86239522	AML	AML
Normal768	13.0694194	AML	AML
Normal769	11.49720723	AML	AML
Normal770	12.87284142	AML	AML
Normal771	12.94727008	AML	AML
Normal772	13.22602643	AML	AML
Normal773	12.08706004	AML	AML
Normal774	13.5465542	AML	AML
Normal775	12.20820987	AML	AML
Normal776	11.99750134	AML	AML
Normal777	12.19374364	AML	AML
Normal778	11.88795074	AML	AML
Normal779	13.21800013	AML	AML
Normal780	13.58420729	AML	AML
Normal781	12.13089223	AML	AML
Normal782	12.84275352	AML	AML
Normal783	13.2277357	AML	AML
Normal784	12.42222249	AML	AML
Normal785	11.92197079	AML	AML
Normal786	13.06985218	AML	AML
Normal787	11.93370149	AML	AML
Normal788	12.61540043	AML	AML
Normal789	11.46033057	AML	AML
Normal790	11.571919	AML	AML
Normal791	12.35530022	AML	AML
Normal792	12.76394525	AML	AML
Normal793	11.513054	AML	AML
Normal794	12.75643597	AML	AML
Normal795	12.71407195	AML	AML
Normal796	12.64358663	AML	AML
Normal797	13.6026582	AML	AML
Normal798	12.49460357	AML	AML
Normal799	12.6583173	AML	AML
Normal800	12.85697076	AML	AML
Normal801	12.28525063	AML	AML
Normal802	11.95574082	AML	AML
Normal803	12.8995813	AML	AML
Normal804	13.05133901	AML	AML
Normal805	12.49720833	AML	AML
Normal806	13.11433635	AML	AML
Normal807	12.78318487	AML	AML
Normal808	12.19729724	AML	AML
Normal809	12.27482388	AML	AML
Normal810	13.31232153	AML	AML
Normal811	13.31735352	AML	AML
Normal812	14.1488824	AML	AML
Normal813	13.54986717	AML	AML
Normal814	12.99375269	AML	AML
Normal815	13.77007688	AML	AML
Normal816	12.69781189	AML	AML
Normal817	12.51938291	AML	AML
Normal818	12.68234948	AML	AML
Normal819	12.30121078	AML	AML
Normal820	12.62590017	AML	AML
Normal821	13.04911958	AML	AML
Normal822	13.05624365	AML	AML
Normal823	12.9130184	AML	AML
Normal824	12.48763006	AML	AML
Normal825	12.02768392	AML	AML
Normal826	13.31657596	AML	AML
Normal827	12.62400014	AML	AML
Normal828	12.62380442	AML	AML
Normal829	12.63795903	AML	AML
Normal830	13.53346671	AML	AML
Normal831	12.6920539	AML	AML
Normal832	12.70303515	AML	AML
Normal833	13.41500725	AML	AML
Normal834	13.49267401	AML	AML
Normal835	12.89124461	AML	AML
Normal836	12.60985529	AML	AML
Normal837	12.4197079	AML	AML
Normal838	13.15197393	AML	AML
Normal839	13.40094172	AML	AML
Normal840	13.91128485	AML	AML
Normal841	12.18350048	AML	AML
Normal842	14.18306145	AML	AML
Normal843	12.05543052	AML	AML
Normal844	12.46664522	AML	AML
Normal845	12.35416449	AML	AML
Normal846	13.16093914	AML	AML
Normal847	13.40078483	AML	AML
Normal848	13.66712538	AML	AML
Normal849	13.71627918	AML	AML
Normal850	13.19554311	AML	AML
Normal851	13.47879133	AML	AML
Normal852	12.52667841	AML	AML
Normal853	13.92345822	AML	AML
Normal854	13.35968984	AML	AML
Normal855	12.87277632	AML	AML
Normal856	12.94179229	AML	AML
Normal857	12.84879772	AML	AML
Normal858	13.51370319	AML	AML
Normal859	13.25575875	AML	AML
Normal860	13.93302073	AML	AML
Normal861	12.75491393	AML	AML
Normal862	13.92454451	AML	AML
Normal863	13.55308492	AML	AML
Normal864	13.18535626	AML	AML
Normal865	13.30619587	AML	AML
Normal866	14.26220517	AML	AML
Normal867	12.8117963	AML	AML
Normal868	13.90922121	AML	AML
Normal869	12.51968867	AML	AML
Normal870	13.23947606	AML	AML
Normal871	12.89335676	AML	AML
Normal872	14.24654854	AML	AML
Normal873	12.4853632	AML	AML
Normal874	13.36780296	AML	AML
Normal875	12.83075852	AML	AML
Normal876	12.70292728	AML	AML
Normal877	14.04662325	AML	AML
Normal878	13.12293316	AML	AML
Normal879	12.45674212	AML	AML
Normal880	11.75533793	AML	AML
Normal881	13.33231603	AML	AML
Normal882	12.78880178	AML	AML
Normal883	12.63658546	AML	AML
Normal884	12.46974984	AML	AML
Normal885	12.317258	AML	AML
Normal886	13.88022888	AML	AML
Normal887	12.72988425	AML	AML
Normal888	12.97670331	AML	AML
Normal889	12.60448832	AML	AML
Normal890	12.11527359	AML	AML
Normal891	13.60421592	AML	AML
Normal892	12.48789651	AML	AML
Normal893	13.2096972	AML	AML
Normal894	13.78067329	AML	AML
Normal895	12.65427651	AML	AML
Normal896	13.05833137	AML	AML
Normal897	13.19385494	AML	AML
Normal898	13.17848571	AML	AML
Normal899	13.7091893	AML	AML
Normal900	12.49590008	AML	AML
Normal901	14.00403134	AML	AML
Normal902	12.01408854	AML	AML
Normal903	12.37693751	AML	AML
Normal904	12.81212107	AML	AML
Normal905	12.51487351	AML	AML
Normal906	12.8889266	AML	AML
Normal907	12.40398232	AML	AML
Normal908	12.83388108	AML	AML
Normal909	13.08891826	AML	AML
Normal910	12.765517	AML	AML
Normal911	12.73341078	AML	AML
Normal912	13.48819422	AML	AML
Normal913	11.91896261	AML	AML
Normal914	12.85055828	AML	AML
Normal915	12.39278114	AML	AML
Normal916	12.75608301	AML	AML
Normal917	13.88299038	AML	AML
Normal918	13.97620464	AML	AML
Normal919	12.04335467	AML	AML
Normal920	12.40738155	AML	AML
Normal921	13.11868325	AML	AML
Normal922	11.92142968	AML	AML
Normal923	13.42208268	AML	AML
Normal924	12.58662912	AML	AML
Normal925	12.29453157	AML	AML
Normal926	12.27432177	AML	AML
Normal927	12.91076449	AML	AML
Normal928	13.17505363	AML	AML
Normal929	13.02361242	AML	AML
Normal930	12.77946083	AML	AML
Normal931	12.90947013	AML	AML
Normal932	13.57961276	AML	AML
Normal933	13.48186954	AML	AML
Normal934	12.38540344	AML	AML
Normal935	12.2989819	AML	AML
Normal936	12.95015731	AML	AML
Normal937	12.63385141	AML	AML
Normal938	12.7423647	AML	AML
Normal939	12.37512194	AML	AML
Normal940	12.39135504	AML	AML
Normal941	13.20487406	AML	AML
Normal942	13.84860643	AML	AML
Normal943	12.77039303	AML	AML
Normal944	13.10060554	AML	AML
Normal945	12.28384997	AML	AML
Normal946	13.43374354	AML	AML
Normal947	12.76745523	AML	AML
Normal948	11.93552788	AML	AML
Normal949	11.89036643	AML	AML
Normal950	12.95649787	AML	AML
Normal951	12.58625068	AML	AML
Normal952	12.82144521	AML	AML
Normal953	12.57922023	AML	AML
Normal954	11.86441466	AML	AML
Normal955	13.92757816	AML	AML
Normal956	12.44548191	AML	AML
Normal957	13.15099887	AML	AML
Normal958	13.15315598	AML	AML
Normal959	13.2368408	AML	AML
Normal960	12.32565045	AML	AML
Normal961	13.7132067	AML	AML
Normal962	13.02401853	AML	AML
Normal963	12.50692772	AML	AML
Normal964	13.36665705	AML	AML
Normal965	12.64501178	AML	AML
Normal966	13.86835107	AML	AML
Normal967	11.55156985	AML	AML
Normal968	12.55830291	AML	AML
Normal969	13.91056755	AML	AML
Normal970	12.71676814	AML	AML
Normal971	13.82343054	AML	AML
Normal972	13.76610855	AML	AML
Normal973	12.83718908	AML	AML
Normal974	13.9896532	AML	AML
Normal975	12.17630703	AML	AML
Normal976	12.63400084	AML	AML
Normal977	12.35687094	AML	AML
Normal978	12.86600225	AML	AML
Normal979	12.48434667	AML	AML
Normal980	13.08236055	AML	AML
Normal981	12.69170164	AML	AML
Normal982	12.52782186	AML	AML
Normal983	12.61974341	AML	AML
Normal984	12.27547	AML	AML
Normal985	12.35325805	AML	AML
Normal986	12.61337908	AML	AML
Normal987	12.60573572	AML	AML
Normal988	13.38488927	AML	AML
Normal989	13.65826252	AML	AML
Complex1	13.06297804	AML	AML
Complex2	12.46172595	AML	AML
Complex3	12.87802928	AML	AML
Complex4	13.73661917	AML	AML
Complex5	12.71482851	AML	AML
Complex6	13.35783176	AML	AML
Complex7	13.19782952	AML	AML
Complex8	13.3970641	AML	AML
Complex9	13.12473551	AML	AML
Complex10	13.4350031	AML	AML
Complex11	13.56961659	AML	AML
Complex12	12.65352672	AML	AML
Complex13	13.06390038	AML	AML
Complex14	13.40509819	AML	AML
Complex15	12.89310275	AML	AML
Complex16	12.31964577	AML	AML
Complex17	12.98881454	AML	AML
Complex18	13.13819369	AML	AML
Complex19	12.516293	AML	AML
Complex20	13.40514989	AML	AML
Complex21	13.58903541	AML	AML
Complex22	13.46105913	AML	AML
Complex23	13.47178796	AML	AML
Complex24	13.4728861	AML	AML
Complex25	12.97073015	AML	AML
Complex26	13.51776678	AML	AML
Complex27	12.29123513	AML	AML
Complex28	12.46535473	AML	AML
Complex29	13.1535954	AML	AML
Complex30	13.48239858	AML	AML
Complex31	13.08564198	AML	AML
Complex32	13.07233809	AML	AML
Complex33	13.38581754	AML	AML
Complex34	13.4179661	AML	AML
Complex35	13.88891521	AML	AML
Complex36	13.32504641	AML	AML
Complex37	13.42726666	AML	AML
Complex38	13.45223911	AML	AML
Complex39	13.06673893	AML	AML
Complex40	13.3278702	AML	AML
Complex41	13.68780118	AML	AML
Complex42	13.39979846	AML	AML
Complex43	13.32748577	AML	AML
Complex44	13.64565081	AML	AML
Complex45	13.62341367	AML	AML
Complex46	13.42431309	AML	AML
Complex47	13.06812415	AML	AML
Complex48	13.26050825	AML	AML
Complex49	12.50169246	AML	AML
Complex50	12.67938486	AML	AML
Complex51	13.46251755	AML	AML
Complex52	13.05420642	AML	AML
Complex53	13.545903	AML	AML
Complex54	13.34163974	AML	AML
Complex55	13.73678038	AML	AML
Complex56	13.57883193	AML	AML
Complex57	12.70158385	AML	AML
Complex58	12.93702248	AML	AML
Complex59	11.45229252	AML	AML
Complex60	13.25608438	AML	AML
Complex61	12.27284273	AML	AML
Complex62	13.020646	AML	AML
Complex63	12.15221883	AML	AML
Complex64	13.11576524	AML	AML
Complex65	12.78844446	AML	AML
Complex66	13.66438704	AML	AML
Complex67	13.02642415	AML	AML
Complex68	10.68836861	AML	AML
Complex69	13.00658269	AML	AML
Complex70	13.28550345	AML	AML
Complex71	12.67345171	AML	AML
Complex72	13.34786546	AML	AML
Complex73	12.45443132	AML	AML
Complex74	13.34790386	AML	AML
Complex75	12.93201418	AML	AML
Complex76	13.06669142	AML	AML
Complex77	13.97293687	AML	AML
Complex78	12.94271042	AML	AML
Complex79	12.46306188	AML	AML
Complex80	12.34144677	AML	AML
Complex81	12.49719894	AML	AML
Complex82	12.01857268	AML	AML
Complex83	12.47351414	AML	AML
Complex84	12.79774966	AML	AML
Complex85	12.49635606	AML	AML
Complex86	11.41642657	AML	AML
Complex87	12.96106315	AML	AML
inv(16)1	13.05505904	AML	AML
inv(16)2	13.0656189	AML	AML
inv(16)3	12.34048259	AML	AML
inv(16)4	12.38280406	AML	AML
inv(16)5	13.28089842	AML	AML
inv(16)6	12.60077785	AML	AML
inv(16)7	13.26073283	AML	AML
inv(16)8	12.58962083	AML	AML
inv(16)9	13.27153857	AML	AML
inv(16)10	12.78421185	AML	AML
inv(16)11	12.70954146	AML	AML
inv(16)12	12.44622516	AML	AML
inv(16)13	12.61699323	AML	AML
inv(16)14	12.28718084	AML	AML
inv(16)15	12.71686663	AML	AML
inv(16)16	12.86171547	AML	AML
inv(16)17	12.84478304	AML	AML
inv(16)18	12.78269232	AML	AML
inv(16)19	12.83837815	AML	AML
inv(16)20	12.95859295	AML	AML
inv(16)21	12.83165565	AML	AML
inv(16)22	13.48334492	AML	AML
inv(16)23	13.31854236	AML	AML
inv(16)24	12.64199816	AML	AML
inv(16)25	12.72599369	AML	AML
inv(16)26	12.72707081	AML	AML
inv(16)27	12.82863952	AML	AML
inv(16)28	12.60157627	AML	AML
inv(16)29	13.09002929	AML	AML
inv(16)30	12.69684743	AML	AML
inv(16)31	12.44616706	AML	AML
inv(16)32	13.11003225	AML	AML
inv(16)33	12.48610389	AML	AML
inv(16)34	12.74324269	AML	AML
inv(16)35	12.57288294	AML	AML
inv(16)36	12.70207812	AML	AML
inv(16)37	13.37441414	AML	AML
inv(16)38	13.19068963	AML	AML
inv(16)39	12.67787581	AML	AML
inv(16)40	13.60194833	AML	AML
inv(16)41	13.14601351	AML	AML
inv(16)42	12.24053361	AML	AML
inv(16)43	12.06903137	AML	AML
inv(16)44	13.71569083	AML	AML
inv(16)45	13.57665554	AML	AML
inv(16)46	12.74877153	AML	AML
inv(16)47	12.92416606	AML	AML
inv(16)48	12.988062	AML	AML
inv(16)49	13.20868426	AML	AML
inv(16)50	12.9424966	AML	AML
inv(16)51	12.87471097	AML	AML
inv(16)52	13.55581666	AML	AML
inv(16)53	12.80417903	AML	AML
inv(16)54	12.54377019	AML	AML
inv(16)55	12.80332759	AML	AML
inv(16)56	13.00795741	AML	AML
inv(16)57	12.37051043	AML	AML
inv(16)58	12.25181953	AML	AML
inv(16)59	12.66227636	AML	AML
inv(16)60	12.62666911	AML	AML
inv(16)61	12.77548057	AML	AML
inv(16)62	12.43836639	AML	AML
inv(16)63	13.02417557	AML	AML
inv(16)64	12.86281095	AML	AML
inv(16)65	13.35745286	AML	AML
inv(16)66	13.01533994	AML	AML
inv(16)67	13.46462132	AML	AML
inv(16)68	12.58386377	AML	AML
inv(16)69	12.80566292	AML	AML
inv(16)70	13.45409799	AML	AML
inv(16)71	12.34383529	AML	AML
inv(16)72	12.42463531	AML	AML
inv(16)73	12.71464265	AML	AML
inv(16)74	12.63692924	AML	AML
inv(16)75	12.94146582	AML	AML
inv(16)76	12.69604064	AML	AML
inv(16)77	12.90149921	AML	AML
t(15;17)1	13.35903635	AML	AML
t(15;17)2	12.60621246	AML	AML
t(15;17)3	13.92845286	AML	AML
t(15;17)4	11.83097027	AML	AML
t(15;17)5	13.94050598	AML	AML
t(15;17)6	11.94659053	AML	AML
t(15;17)7	12.11292081	AML	AML
t(15;17)8	13.55856141	AML	AML
t(15;17)9	11.53661077	AML	AML
t(15;17)10	11.67697188	AML	AML
t(15;17)11	12.77512022	AML	AML
t(15;17)12	12.94444338	AML	AML
t(15;17)13	12.38341519	AML	AML
t(15;17)14	12.05994671	AML	AML
t(15;17)15	11.84157086	AML	AML
t(15;17)16	11.69985624	AML	AML
t(15;17)17	11.76511131	AML	AML
t(15;17)18	12.10033872	AML	AML
t(15;17)19	13.12707611	AML	AML
t(15;17)20	12.07044315	AML	AML
t(15;17)21	12.7182641	AML	AML
t(15;17)22	12.75500299	AML	AML
t(15;17)23	12.71192627	AML	AML
t(15;17)24	13.02033522	AML	AML
t(15;17)25	11.73954608	AML	AML
t(15;17)26	11.75736984	AML	AML
t(15;17)27	11.66883044	AML	AML
t(15;17)28	13.99019643	AML	AML
t(15;17)29	13.73109372	AML	AML
t(15;17)30	11.59173178	AML	AML
t(15;17)31	12.92898639	AML	AML
t(15;17)32	12.2448306	AML	AML
t(15;17)33	13.17858731	AML	AML
t(15;17)34	9.02411589	AML	AML
t(15;17)35	12.73869264	AML	AML
t(15;17)36	12.58418046	AML	AML
t(15;17)37	11.74300715	AML	AML
t(15;17)38	12.54237218	AML	AML
t(15;17)39	12.06044591	AML	AML
t(15;17)40	12.89772565	AML	AML
t(15;17)41	12.33859211	AML	AML
t(15;17)42	12.47823882	AML	AML
t(15;17)43	12.30043999	AML	AML
t(15;17)44	12.34887841	AML	AML
t(15;17)45	11.39012652	AML	AML
t(15;17)46	12.1105118	AML	AML
t(15;17)47	12.21735568	AML	AML
t(15;17)48	12.10350596	AML	AML
t(15;17)49	12.46959452	AML	AML
t(15;17)50	12.62952806	AML	AML
t(15;17)51	12.40093559	AML	AML
t(15;17)52	13.84145518	AML	AML
t(15;17)53	12.44184683	AML	AML
t(15;17)54	13.75004323	AML	AML
t(15;17)55	12.88555359	AML	AML
t(15;17)56	13.6920137	AML	AML
t(15;17)57	13.29771006	AML	AML
t(15;17)58	12.83762634	AML	AML
t(15;17)59	12.82787536	AML	AML
t(15;17)60	13.40101985	AML	AML
t(15;17)61	13.96782732	AML	AML
t(15;17)62	13.09986184	AML	AML
t(15;17)63	12.54136485	AML	AML
t(15;17)64	11.15462122	AML	AML
t(15;17)65	10.16251031	AML	AML
t(15;17)66	11.89497785	AML	AML
t(15;17)67	12.65213288	AML	AML
t(15;17)68	12.42244329	AML	AML
t(15;17)69	12.68141292	AML	AML
t(15;17)70	12.16422617	AML	AML
t(15;17)71	12.83783167	AML	AML
t(15;17)72	12.35360955	AML	AML
t(15;17)73	12.30262636	AML	AML
t(15;17)74	13.82095913	AML	AML
t(15;17)75	12.46805189	AML	AML
t(15;17)76	13.75344535	AML	AML
t(15;17)77	12.59081294	AML	AML
t(15;17)78	12.13712418	AML	AML
t(15;17)79	12.47742086	AML	AML
t(15;17)80	11.95417969	AML	AML
t(15;17)81	12.39926067	AML	AML
t(15;17)82	12.72797735	AML	AML
t(15;17)83	13.22876678	AML	AML
t(15;17)84	12.92621502	AML	AML
t(15;17)85	12.8041215	AML	AML
t(15;17)86	13.49599569	AML	AML
t(15;17)87	11.71715507	AML	AML
t(8;21)1	13.0572219	AML	AML
t(8;21)2	12.46485952	AML	AML
t(8;21)3	12.02812456	AML	AML
t(8;21)4	12.72876394	AML	AML
t(8;21)5	12.46237992	AML	AML
t(8;21)6	12.57537405	AML	AML
t(8;21)7	12.86522177	AML	AML
t(8;21)8	12.98951824	AML	AML
t(8;21)9	13.00433311	AML	AML
t(8;21)10	12.1440999	AML	AML
t(8;21)11	13.72751261	AML	AML
t(8;21)12	11.97120204	AML	AML
t(8;21)13	13.28054768	AML	AML
t(8;21)14	11.96710032	AML	AML
t(8;21)15	10.28775091	AML	AML
t(8;21)16	12.65367694	AML	AML
t(8;21)17	11.18067358	AML	AML
t(8;21)18	12.86716175	AML	AML
t(8;21)19	11.53288612	AML	AML
t(8;21)20	12.00002478	AML	AML
t(8;21)21	13.10506759	AML	AML
t(8;21)22	11.72504505	AML	AML
t(8;21)23	12.3065694	AML	AML
t(8;21)24	13.06179502	AML	AML
t(8;21)25	10.93713017	AML	AML
t(8;21)26	12.74582977	AML	AML
t(8;21)27	12.51697054	AML	AML
t(8;21)28	12.03560474	AML	AML
t(8;21)29	13.69687704	AML	AML
t(8;21)30	12.81568918	AML	AML
t(8;21)31	13.0614577	AML	AML
t(8;21)32	12.35161389	AML	AML
t(8;21)33	12.68460235	AML	AML
t(8;21)34	13.41878016	AML	AML
t(8;21)35	12.75012345	AML	AML
t(8;21)36	12.1224005	AML	AML
t(8;21)37	13.2795589	AML	AML
t(8;21)38	11.52675511	AML	AML
t(8;21)39	12.92230442	AML	AML
t(8;21)40	11.69182484	AML	AML
t(8;21)41	11.98713435	AML	AML
t(8;21)42	12.59499304	AML	AML
t(8;21)43	11.82681208	AML	AML
t(8;21)44	12.06203425	AML	AML
t(8;21)45	12.19087932	AML	AML
t(8;21)46	12.30672982	AML	AML
t(8;21)47	11.84814477	AML	AML
t(8;21)48	13.17020568	AML	AML
t(8;21)49	13.66434211	AML	AML
t(8;21)50	13.42394571	AML	AML
t(8;21)51	11.76702356	AML	AML
t(8;21)52	12.46717918	AML	AML
t(8;21)53	12.87267818	AML	AML
t(8;21)54	12.21933631	AML	AML
t(8;21)55	13.05276524	AML	AML
t(8;21)56	12.65731123	AML	AML
t(8;21)57	12.54842898	AML	AML
t(8;21)58	13.12080793	AML	AML
t(8;21)59	12.55524998	AML	AML
t(8;21)60	12.56534864	AML	AML
t(8;21)61	12.81332537	AML	AML
t(8;21)62	11.5284127	AML	AML
t(8;21)63	12.36646439	AML	AML
t(8;21)64	12.52410567	AML	AML
t(8;21)65	13.17379054	AML	AML
t(8;21)66	12.16208069	AML	AML
t(8;21)67	13.71197089	AML	AML
t(8;21)68	13.32838501	AML	AML
t(8;21)69	12.02903298	AML	AML
t(8;21)70	12.21978456	AML	AML
t(8;21)71	12.39257019	AML	AML
t(8;21)72	11.74707606	AML	AML
t(8;21)73	12.34477575	AML	AML
t(8;21)74	12.84829752	AML	AML
t(8;21)75	12.16936296	AML	AML
t(8;21)76	12.10012352	AML	AML
t(8;21)77	11.40313508	AML	AML
t(8;21)78	11.91316116	AML	AML
t(8;21)79	12.65404106	AML	AML
t(8;21)80	12.37786814	AML	AML
t(8;21)81	13.52153661	AML	AML
t(8;21)82	12.52127245	AML	AML
t(8;21)83	12.6050773	AML	AML
t(8;21)84	11.69707227	AML	AML
t(8;21)85	11.92155569	AML	AML
t(8;21)86	12.44132766	AML	AML
t(8;21)87	11.63112842	AML	AML
t(8;21)88	11.08488256	AML	AML
t(8;21)89	11.01613599	AML	AML
t(8;21)90	11.79545031	AML	AML
t(8;21)91	12.40611783	AML	AML
t(8;21)92	12.03943609	AML	AML
t(8;21)93	11.87578692	AML	AML
t(8;21)94	11.88120794	AML	AML
t(8;21)95	11.90733686	AML	AML
t(8;21)96	11.04227233	AML	AML
t(8;21)97	12.37742688	AML	AML
t(8;21)98	12.69574672	AML	AML
t(11q23)/MLL1	13.18847151	AML	AML
t(11q23)/MLL2	12.88726307	AML	AML
t(11q23)/MLL3	12.27446148	AML	AML
t(11q23)/MLL4	11.98637574	AML	AML
t(11q23)/MLL5	13.96806053	AML	AML
t(11q23)/MLL6	12.12477246	AML	AML
t(11q23)/MLL7	13.62419329	AML	AML
t(11q23)/MLL8	12.58207721	AML	AML
t(11q23)/MLL9	12.19932204	AML	AML
t(11q23)/MLL10	12.72270174	AML	AML
t(11q23)/MLL11	12.82316523	AML	AML
t(11q23)/MLL12	11.70360415	AML	AML
t(11q23)/MLL13	13.89068805	AML	AML
t(11q23)/MLL14	14.28080151	AML	AML
t(11q23)/MLL15	12.80391531	AML	AML
t(11q23)/MLL16	12.96456498	AML	AML
t(11q23)/MLL17	12.19407479	AML	AML
t(11q23)/MLL18	12.46759152	AML	AML
t(11q23)/MLL19	12.46225266	AML	AML
t(11q23)/MLL20	12.04531795	AML	AML
t(11q23)/MLL21	12.72459177	AML	AML
t(11q23)/MLL22	13.79032775	AML	AML
t(11q23)/MLL23	12.94684225	AML	AML
t(11q23)/MLL24	13.11238102	AML	AML
t(11q23)/MLL25	13.59502749	AML	AML
t(11q23)/MLL26	13.3246872	AML	AML
t(11q23)/MLL27	13.51064705	AML	AML
t(11q23)/MLL28	12.57523393	AML	AML
t(11q23)/MLL29	12.24124115	AML	AML
t(11q23)/MLL30	12.18330054	AML	AML
t(11q23)/MLL31	12.84451974	AML	AML
t(11q23)/MLL32	13.17314498	AML	AML
t(11q23)/MLL33	12.23678161	AML	AML
t(11q23)/MLL34	12.5869612	AML	AML
t(11q23)/MLL35	13.09124556	AML	AML
t(11q23)/MLL36	13.14864609	AML	AML
t(11q23)/MLL37	12.3120788	AML	AML
t(11q23)/MLL38	12.88778192	AML	AML
t(11q23)/MLL39	12.56662713	AML	AML
t(11q23)/MLL40	12.94929976	AML	AML
t(11q23)/MLL41	12.73507885	AML	AML
t(11q23)/MLL42	12.21175609	AML	AML
t(11q23)/MLL43	11.89298857	AML	AML
t(11q23)/MLL44	12.56032653	AML	AML
t(11q23)/MLL45	12.8354413	AML	AML
t(11q23)/MLL46	12.55903921	AML	AML
t(11q23)/MLL47	12.85963891	AML	AML
t(11q23)/MLL48	12.83394432	AML	AML
t(11q23)/MLL49	12.30089448	AML	AML
t(11q23)/MLL50	11.78058255	AML	AML
t(11q23)/MLL51	12.30461381	AML	AML
t(11q23)/MLL52	11.9081353	AML	AML
t(11q23)/MLL53	13.06415471	AML	AML
t(11q23)/MLL54	13.91205205	AML	AML
t(11q23)/MLL55	12.40503366	AML	AML
t(11q23)/MLL56	13.14619058	AML	AML
t(11q23)/MLL57	11.86686203	AML	AML
t(11q23)/MLL58	12.77331016	AML	AML
MDS1	13.00781849	AML	MDS
MDS2	13.21352679	AML	MDS
MDS3	12.84502145	AML	MDS
MDS4	12.90233923	AML	MDS
MDS5	11.77739994	AML	MDS
MDS6	11.62186361	AML	MDS
MDS7	13.39393194	AML	MDS
MDS8	12.38820499	AML	MDS
MDS9	13.22473903	AML	MDS
MDS10	13.32587325	AML	MDS
MDS11	12.71491394	AML	MDS
MDS12	12.37747806	AML	MDS
MDS13	12.76148713	AML	MDS
MDS14	11.38008361	AML	MDS
MDS15	12.66984145	AML	MDS
MDS16	12.60842372	AML	MDS
MDS17	12.78722916	AML	MDS
MDS18	12.23734901	AML	MDS
MDS19	13.10097117	AML	MDS
MDS20	12.66460885	AML	MDS
MDS21	13.06138599	AML	MDS
MDS22	12.9851676	AML	MDS
MDS23	13.50233738	AML	MDS
MDS24	12.93772027	AML	MDS
MDS25	11.90172302	AML	MDS
MDS26	13.38878829	AML	MDS
MDS27	13.62313649	AML	MDS
MDS28	13.17504785	AML	MDS
MDS29	12.83397452	AML	MDS
MDS30	13.34770815	AML	MDS
MDS31	12.41231473	AML	MDS
MDS32	13.44655236	AML	MDS
MDS33	12.90087215	AML	MDS
MDS34	13.29522527	AML	MDS
MDS35	12.85239319	AML	MDS
MDS36	11.66963261	AML	MDS
MDS37	12.72076691	AML	MDS
MDS38	12.93218363	AML	MDS
MDS39	12.58636167	AML	MDS
MDS40	13.6466381	AML	MDS
MDS41	12.06138451	AML	MDS
MDS42	12.76318856	AML	MDS
MDS43	12.85654479	AML	MDS
MDS44	12.34416896	AML	MDS
MDS45	13.39814054	AML	MDS
MDS46	12.70124092	AML	MDS
MDS47	13.74897703	AML	MDS
MDS48	13.3554825	AML	MDS
MDS49	12.72866159	AML	MDS
MDS50	13.14213658	AML	MDS
MDS51	12.66823725	AML	MDS
MDS52	13.07797922	AML	MDS
MDS53	12.90203955	AML	MDS
MDS54	12.10647899	AML	MDS
MDS55	12.84872092	AML	MDS
MDS56	13.1333732	AML	MDS
MDS57	12.28289355	AML	MDS
MDS58	13.81462839	AML	MDS
MDS59	13.05711372	AML	MDS
MDS60	11.97503522	AML	MDS
MDS61	13.43003042	AML	MDS
MDS62	11.6543605	AML	MDS
MDS63	13.33745193	AML	MDS
MDS64	13.06668159	AML	MDS
MDS65	11.9592835	AML	MDS
MDS66	13.29075511	AML	MDS
MDS67	13.03806294	AML	MDS
MDS68	13.56459471	AML	MDS
MDS69	12.58915237	AML	MDS
MDS70	13.10130735	AML	MDS
MDS71	13.35872919	AML	MDS
MDS72	13.26382845	AML	MDS
MDS73	13.11131758	AML	MDS
MDS74	12.13895678	AML	MDS
MDS75	13.45759205	AML	MDS
MDS76	12.93610048	AML	MDS
MDS77	13.25364292	AML	MDS
MDS78	13.25517145	AML	MDS
MDS79	11.6680418	AML	MDS
MDS80	13.34907286	AML	MDS
MDS81	12.70560277	AML	MDS
MDS82	13.34813643	AML	MDS
MDS83	12.92169008	AML	MDS
MDS84	13.2049521	AML	MDS
MDS85	11.3769545	AML	MDS
MDS86	13.13682949	AML	MDS
MDS87	12.09280209	AML	MDS
MDS88	13.55183375	AML	MDS
MDS89	13.3040397	AML	MDS
MDS90	12.25416001	AML	MDS
MDS91	12.77060557	AML	MDS
MDS92	13.59779747	AML	MDS
MDS93	13.40158235	AML	MDS
MDS94	13.39309804	AML	MDS
MDS95	12.94722622	AML	MDS
MDS96	13.25494747	AML	MDS
MDS97	13.53192853	AML	MDS
MDS98	13.49430489	AML	MDS
MDS99	12.42279655	AML	MDS
MDS100	13.09542897	AML	MDS
MDS101	12.6140269	AML	MDS
MDS102	13.38246988	AML	MDS
MDS103	13.51209259	AML	MDS
MDS104	12.95170706	AML	MDS
MDS105	13.30993185	AML	MDS
MDS106	12.82769941	AML	MDS
MDS107	13.41996613	AML	MDS
MDS108	12.35783423	AML	MDS
MDS109	13.32403981	AML	MDS
MDS110	12.6507308	AML	MDS
MDS111	12.36870545	AML	MDS
MDS112	12.71338046	AML	MDS
MDS113	12.90923908	AML	MDS
MDS114	13.23309636	AML	MDS
MDS115	13.6596047	AML	MDS
MDS116	13.5904244	AML	MDS
MDS117	12.84000671	AML	MDS
MDS118	12.36037525	AML	MDS
MDS119	12.85770005	AML	MDS
MDS120	12.94808664	AML	MDS
MDS121	12.91593397	AML	MDS
MDS122	13.14655661	AML	MDS
MDS123	13.01323335	AML	MDS
MDS124	13.68252463	AML	MDS
MDS125	12.66474732	AML	MDS
MDS126	12.64828218	AML	MDS
MDS127	12.69706379	AML	MDS
MDS128	12.44499527	AML	MDS
MDS129	12.59127205	AML	MDS
MDS130	12.10578004	AML	MDS
MDS131	12.58859544	AML	MDS
MDS132	13.44879267	AML	MDS
MDS133	12.08442115	AML	MDS
MDS134	11.84206145	AML	MDS
MDS135	12.60133703	AML	MDS
MDS136	13.35078195	AML	MDS
MDS137	12.51213579	AML	MDS
MDS138	13.30952822	AML	MDS
MDS139	13.37545519	AML	MDS
MDS140	13.30829814	AML	MDS
MDS141	13.48541523	AML	MDS
MDS142	12.2867605	AML	MDS
MDS143	13.76370786	AML	MDS
MDS144	12.82747102	AML	MDS
MDS145	13.30172473	AML	MDS
MDS146	13.82768463	AML	MDS
MDS147	12.70246335	AML	MDS
MDS148	12.50567944	AML	MDS
MDS149	13.07107221	AML	MDS
MDS150	12.85823165	AML	MDS
MDS151	12.76501652	AML	MDS
MDS152	12.37134476	AML	MDS
MDS153	13.00738428	AML	MDS
MDS154	13.3194217	AML	MDS
MDS155	12.77210102	AML	MDS
MDS156	13.38473577	AML	MDS
MDS157	12.49670005	AML	MDS
MDS158	12.97362245	AML	MDS
MDS159	12.49352825	AML	MDS
MDS160	13.45929026	AML	MDS
MDS161	13.27343888	AML	MDS
MDS162	13.60094841	AML	MDS
MDS163	12.10326195	AML	MDS
MDS164	11.70598359	AML	MDS
MDS165	13.00590853	AML	MDS
MDS166	12.78931616	AML	MDS
MDS167	13.14443828	AML	MDS
MDS168	13.59678659	AML	MDS
MDS169	13.36518164	AML	MDS
MDS170	13.46884596	AML	MDS
MDS171	13.50387561	AML	MDS
MDS172	13.25945064	AML	MDS
MDS173	12.63071297	AML	MDS
MDS174	13.06216547	AML	MDS
MDS175	12.24393621	AML	MDS
MDS176	12.85283868	AML	MDS
MDS177	13.59776343	AML	MDS
MDS178	12.91520733	AML	MDS
MDS179	12.32482592	AML	MDS
MDS180	12.92617497	AML	MDS
MDS181	13.30771103	AML	MDS
MDS182	12.71632597	AML	MDS
MDS183	13.06311886	AML	MDS
MDS184	13.06502941	AML	MDS
MDS185	13.01691693	AML	MDS
MDS186	12.8800131	AML	MDS
MDS187	12.02578793	AML	MDS
MDS188	13.67281978	AML	MDS
MDS189	13.24255254	AML	MDS
MDS190	13.0908063	AML	MDS
MDS191	13.52626037	AML	MDS
MDS192	12.81935625	AML	MDS
MDS193	13.26107183	AML	MDS
MDS194	13.09566757	AML	MDS
MDS195	12.57891069	AML	MDS
MDS196	13.47542751	AML	MDS
MDS197	13.03718602	AML	MDS
MDS198	13.41859279	AML	MDS
MDS199	12.88656812	AML	MDS
MDS200	12.86788412	AML	MDS
MDS201	12.94850293	AML	MDS
MDS202	13.39905118	AML	MDS
MDS203	12.80938966	AML	MDS
MDS204	13.47329393	AML	MDS
MDS205	11.55942082	AML	MDS
MDS206	12.9311117	AML	MDS
MDS207	13.3438479	AML	MDS
MDS208	12.76478004	AML	MDS
MDS209	12.84227359	AML	MDS
MDS210	13.14109835	AML	MDS
MDS211	13.17600127	AML	MDS
MDS212	12.48507614	AML	MDS
MDS213	12.46965692	AML	MDS
MDS214	12.28008499	AML	MDS
MDS215	12.70414554	AML	MDS
MDS216	12.80231725	AML	MDS
MDS217	12.6424606	AML	MDS
MDS218	12.78295773	AML	MDS
MDS219	12.21288976	AML	MDS
MDS220	12.08859727	AML	MDS
MDS221	11.84664125	AML	MDS
MDS222	13.16579301	AML	MDS
MDS223	13.11592708	AML	MDS
MDS224	13.76066725	AML	MDS
MDS225	13.73554204	AML	MDS
MDS226	13.35457684	AML	MDS
MDS227	13.44180961	AML	MDS
MDS228	13.72421408	AML	MDS
nan1	12.90418025	AML	AML
nan2	13.01506492	AML	AML
nan3	12.92585008	AML	AML
nan4	14.05252178	AML	AML
nan5	13.47571593	AML	AML
nan6	12.86941972	AML	AML
nan7	13.59439046	AML	AML
nan8	13.29461209	AML	AML
nan9	12.79467117	AML	AML
nan10	13.6696084	AML	AML
nan11	13.22221138	AML	AML
nan12	12.6880312	AML	AML
nan13	14.11533334	AML	AML
nan14	12.9965011	AML	AML
nan15	13.32037228	AML	AML
nan16	12.88267019	AML	AML
nan17	13.51361578	AML	AML
nan18	13.05163076	AML	AML
nan19	12.00299525	AML	AML
nan20	12.83752239	AML	AML
nan21	12.52705526	AML	AML
nan22	13.37086743	AML	AML
nan23	13.80390322	AML	AML
nan24	13.18438488	AML	AML
nan25	12.42188387	AML	AML
nan26	12.08039195	AML	AML
nan27	12.26955795	AML	AML
nan28	12.22364186	AML	AML
nan29	11.41961005	AML	AML
nan30	13.48106154	AML	AML
nan31	12.26379489	AML	AML
nan32	13.10150272	AML	AML
nan33	12.70446115	AML	AML
nan34	12.71042075	AML	AML
nan35	12.49822107	AML	AML
nan36	13.1622993	AML	AML
nan37	13.33624733	AML	AML
nan38	12.05579465	AML	AML
nan39	12.55884442	AML	AML
nan40	11.95702596	AML	AML
nan41	12.58446649	AML	AML
nan42	14.01947491	AML	AML
nan43	12.42888287	AML	AML
nan44	12.73489369	AML	AML
nan45	12.51667135	AML	AML
nan46	12.64766891	AML	AML
nan47	12.71077809	AML	AML
nan48	11.50483558	AML	AML
nan49	11.88637826	AML	AML
nan50	13.43178046	AML	AML
nan51	12.7889517	AML	AML
nan52	13.38670805	AML	AML
nan53	13.4080012	AML	AML
nan54	12.3087812	AML	AML
nan55	13.22083157	AML	AML
nan56	13.23955324	AML	AML
nan57	12.97402632	AML	AML
nan58	12.44057729	AML	AML
nan59	12.44844068	AML	AML
nan60	13.65462968	AML	AML
nan61	13.97651795	AML	AML
nan62	13.95585145	AML	AML
nan63	13.03488515	AML	AML
nan64	13.15102923	AML	AML
nan65	13.41066835	AML	AML
nan66	11.95206868	AML	AML
nan67	12.59737088	AML	AML
nan68	14.49141505	AML	AML
nan69	14.15233443	AML	AML
nan70	12.54327352	AML	AML
nan71	12.88686051	AML	AML
nan72	12.34352558	AML	AML
nan73	13.2758145	AML	AML
nan74	12.34149397	AML	AML
nan75	12.02015597	AML	AML
nan76	12.47334752	AML	AML
nan77	12.71654989	AML	AML
nan78	12.46969774	AML	AML
nan79	12.65191332	AML	AML
nan80	12.08503864	AML	AML
nan81	13.08499708	AML	AML
nan82	12.50279494	AML	AML
nan83	12.12115341	AML	AML
nan84	12.07104867	AML	AML
nan85	12.48286022	AML	AML
nan86	12.85291296	AML	AML
nan87	13.53229888	AML	AML
nan88	12.50599323	AML	AML
nan89	12.83414618	AML	AML
nan90	12.98316646	AML	AML
nan91	13.43310218	AML	AML
nan92	14.25832458	AML	AML
nan93	12.35913876	AML	AML
nan94	12.39411885	AML	AML
nan95	12.22054587	AML	AML
nan96	13.68116686	AML	AML
nan97	13.35777194	AML	AML
nan98	12.96101571	AML	AML
nan99	12.41275052	AML	AML
nan100	12.76264838	AML	AML
nan101	13.20641776	AML	AML
nan102	13.30213441	AML	AML
nan103	13.35661735	AML	AML
nan104	12.97780723	AML	AML
nan105	11.93049762	AML	AML
nan106	11.92903411	AML	AML
nan107	11.86107574	AML	AML
nan108	13.22999813	AML	AML
nan109	13.58272641	AML	AML
nan110	12.91248767	AML	AML
nan111	12.93747166	AML	AML
nan112	13.33971603	AML	AML
nan113	12.21553969	AML	AML
nan114	11.96370776	AML	AML
nan115	12.30259798	AML	AML
nan116	12.41984796	AML	AML
nan117	13.65374879	AML	AML
nan118	13.64261508	AML	AML
Trisomy 81	12.13397577	AML	AML
Trisomy 82	12.59960791	AML	AML
Trisomy 83	12.51335505	AML	AML
Trisomy 84	12.95164696	AML	AML
Trisomy 85	12.20538716	AML	AML
Trisomy 86	11.86984162	AML	AML
Trisomy 87	13.30534517	AML	AML
Trisomy 88	12.88177882	AML	AML
Trisomy 89	13.70048581	AML	AML
Trisomy 90	12.52680392	AML	AML
Trisomy 91	13.47189204	AML	AML
Trisomy 92	12.90072791	AML	AML
Trisomy 93	12.23654816	AML	AML
Trisomy 94	12.11592427	AML	AML
Trisomy 95	13.07947068	AML	AML
Trisomy 96	12.38768792	AML	AML
Trisomy 97	10.65207405	AML	AML
Trisomy 98	12.63715715	AML	AML
Trisomy 99	13.31157089	AML	AML
Trisomy 100	12.42680703	AML	AML
Trisomy 101	13.15805042	AML	AML
Trisomy 102	12.79666316	AML	AML
Trisomy 103	12.63526564	AML	AML
Trisomy 104	12.47299107	AML	AML
Trisomy 105	12.88964433	AML	AML
Trisomy 106	13.20259723	AML	AML
Trisomy 107	12.73420949	AML	AML
Trisomy 108	12.91435711	AML	AML
Trisomy 109	13.45982767	AML	AML
Trisomy 110	13.1396558	AML	AML
Trisomy 111	13.4759048	AML	AML
Trisomy 112	13.03307406	AML	AML
del(5q)1	11.75081527	AML	AML
del(5q)2	13.55452736	AML	AML
del(5q)3	13.74540474	AML	AML
del(5q)4	13.5874563	AML	AML
del(5q)5	12.71020821	AML	AML
del(5q)6	12.94564684	AML	AML
del(5q)7	13.26470875	AML	AML
del(5q)8	13.02927037	AML	AML
del(5q)9	13.12438961	AML	AML
del(5q)10	12.79706882	AML	AML
del(5q)11	12.91286632	AML	AML
del(5q)12	13.01520706	AML	AML
del(5q)13	13.16503001	AML	AML
del(5q)14	13.29412782	AML	AML
del(5q)15	13.35648982	AML	AML
del(5q)16	13.21904707	AML	AML
del(5q)17	13.18786732	AML	AML
del(5q)18	13.84030481	AML	AML
del(5q)19	13.65452963	AML	AML
del(5q)20	12.82642533	AML	AML
del(5q)21	11.8204232	AML	AML
del(7q)/7q-1	11.96405441	AML	AML
del(7q)/7q-2	12.44140513	AML	AML
del(7q)/7q-3	12.4985981	AML	AML
del(7q)/7q-4	13.01166039	AML	AML
del(7q)/7q-5	13.72250865	AML	AML
del(7q)/7q-6	13.26849529	AML	AML
del(7q)/7q-7	13.5645602	AML	AML
del(7q)/7q-8	12.68731212	AML	AML
del(7q)/7q-9	13.24181265	AML	AML
del(7q)/7q-10	13.02069105	AML	AML
del(7q)/7q-11	13.00637428	AML	AML
del(7q)/7q-12	13.06069682	AML	AML
del(7q)/7q-13	13.01215242	AML	AML
del(7q)/7q-14	10.67409689	AML	AML
del(7q)/7q-15	12.88997023	AML	AML
del(7q)/7q-16	13.14213392	AML	AML
del(7q)/7q-17	12.65917999	AML	AML
del(7q)/7q-18	13.33359373	AML	AML
del(7q)/7q-19	14.38732036	AML	AML
del(7q)/7q-20	12.44882987	AML	AML
t(9;11)1	13.09441967	AML	AML
t(9;11)2	13.24975015	AML	AML
Other1	13.34795896	AML	AML
Other2	13.60323158	AML	AML
Other3	12.77819167	AML	AML
Other4	12.09429136	AML	AML
Other5	12.84335716	AML	AML
Other6	13.13159642	AML	AML
Other7	13.30123095	AML	AML
Other8	12.45874461	AML	AML
Other9	12.45805642	AML	AML
Other10	12.86654697	AML	AML
Other11	12.66873279	AML	AML
Other12	11.91977505	AML	AML
Other13	12.47050851	AML	AML
Other14	13.64663714	AML	AML
Other15	13.00070583	AML	AML
Other16	12.69178411	AML	AML
Other17	12.89627388	AML	AML
Other18	13.71364939	AML	AML
Other19	12.06230815	AML	AML
Other20	12.56335029	AML	AML
Other21	12.83883625	AML	AML
Other22	13.78338573	AML	AML
Other23	13.18943519	AML	AML
Other24	13.2924497	AML	AML
Other25	13.18937806	AML	AML
Other26	12.70757257	AML	AML
Other27	12.86008115	AML	AML
Other28	13.1543257	AML	AML
Other29	12.3820152	AML	AML
Other30	13.06514629	AML	AML
Other31	13.14418314	AML	AML
Other32	12.53520088	AML	AML
Other33	12.42726351	AML	AML
Other34	11.79994066	AML	AML
Other35	12.36594873	AML	AML
Other36	12.20380777	AML	AML
Other37	12.31885274	AML	AML
Other38	13.24054007	AML	AML
Other39	13.03212118	AML	AML
Other40	13.59745682	AML	AML
Other41	13.19241656	AML	AML
Other42	13.58280625	AML	AML
Other43	14.01395559	AML	AML
Other44	12.95675204	AML	AML
Other45	12.57635188	AML	AML
Other46	13.0813849	AML	AML
Other47	13.23276606	AML	AML
Other48	12.86080531	AML	AML
Other49	13.14310439	AML	AML
Other50	12.89947683	AML	AML
Other51	11.9855859	AML	AML
Other52	12.49480037	AML	AML
Other53	12.1303791	AML	AML
Other54	12.45817076	AML	AML
Other55	12.66997294	AML	AML
Other56	13.06224027	AML	AML
Other57	12.89768844	AML	AML
Other58	12.74949568	AML	AML
Other59	11.97511782	AML	AML
Other60	12.72912059	AML	AML
Other61	11.88750132	AML	AML
Other62	12.46619729	AML	AML
Other63	12.10779251	AML	AML
Other64	13.01420435	AML	AML
Other65	12.80752069	AML	AML
Other66	13.16899437	AML	AML
Other67	13.52147644	AML	AML
Other68	12.5539955	AML	AML
Other69	12.73545437	AML	AML
Other70	12.308128	AML	AML
Other71	13.37792513	AML	AML
Other72	12.79285656	AML	AML
Other73	13.63466792	AML	AML
Other74	13.35256672	AML	AML
Other75	12.74868494	AML	AML
Other76	12.09027409	AML	AML
Other77	13.22186365	AML	AML
Other78	14.07773796	AML	AML
Other79	13.48934643	AML	AML
Other80	12.2927374	AML	AML
Other81	12.44234677	AML	AML
Other82	13.3763961	AML	AML
Other83	11.98368497	AML	AML
Other84	12.69093604	AML	AML
Other85	12.6599922	AML	AML
Other86	12.0758117	AML	AML
Other87	12.24107081	AML	AML
Other88	12.31349026	AML	AML
Other89	13.84346995	AML	AML
Other90	11.97929461	AML	AML
Other91	12.12987132	AML	AML
A1	13.07671048	AML	AML
A2	13.24612193	AML	AML
A3	12.92107241	AML	AML
A4	13.32727451	AML	AML
A5	13.14015241	AML	AML
A6	12.61249207	AML	AML
A7	13.21291148	AML	AML
A8	13.47480538	AML	AML
Complex_ del(5q)1	13.35006566	AML	AML
Complex_ del(5q)2	12.31744813	AML	AML
Complex_ del(5q)3	13.10851762	AML	AML
Complex_ del(5q)4	13.64844423	AML	AML
Complex_ del(5q)5	12.31568156	AML	AML
Complex_ del(5q)6	13.83046843	AML	AML
Complex_ del(5q)7	13.60307724	AML	AML
Complex_ del(5q)8	13.24036231	AML	AML
Complex_ del(5q)9	13.34688605	AML	AML
Complex_ del(5q)10	11.74061971	AML	AML
Complex_ del(5q)11	13.25995141	AML	AML
Complex_ del(5q)12	12.71166178	AML	AML
Complex_ del(5q)13	12.94024503	AML	AML
Complex_ del(5q)14	13.77847276	AML	AML
Complex_ del(5q)15	13.00243715	AML	AML
Complex_ del(5q)16	12.50153075	AML	AML
Complex_ del(5q)17	12.85080179	AML	AML
Complex_ del(5q)18	13.12825169	AML	AML
Complex_ del(5q)19	12.13972453	AML	AML
Complex_ del(5q)20	13.33001412	AML	AML
Complex_ del(5q)21	13.5368358	AML	AML
Complex_ del(5q)22	12.84752424	AML	AML
Complex_ del(5q)23	13.4983017	AML	AML
Complex_ del(5q)24	13.12381745	AML	AML
Complex_ del(5q)25	12.97028684	AML	AML
Complex_ del(5q)26	13.21438551	AML	AML
Complex_ del(5q)27	13.04509579	AML	AML
Complex_ del(5q)28	13.34518212	AML	AML
Complex_ del(5q)29	13.02011367	AML	AML
Complex_ del(5q)30	12.56143108	AML	AML
Complex_ del(5q)31	11.7706838	AML	AML
Complex_ del(5q)32	13.26198892	AML	AML
Complex_ del(5q)33	13.83548056	AML	AML
Complex_ del(5q)34	12.78162028	AML	AML
Complex_ del(5q)35	12.19820314	AML	AML
Complex_ del(5q)36	12.69129389	AML	AML
Complex_ del(5q)37	12.59854437	AML	AML
Complex_ del(5q)38	11.79637048	AML	AML
Complex_ del(5q)39	11.1357005	AML	AML
[truncated: 121 more rows]
