# Supplementary material for: High expression level of the FTH1 gene is associated with poor prognosis in children with non-M3 acute myeloid leukemia
Source: Front Oncol. 2023 Feb 1;12:1068094. doi: 10.3389/fonc.2022.1068094 (PMC9928996; doi:10.3389/fonc.2022.1068094)
Supplement: Supplementary file 4 [file DataSheet_4.zip › FTH1 BloodSpot/EXP.xlsx]

## Sheet: EXP1
id	FTH1	Type1	Type
HSC1	10.1471	Normal	Normal
HSC2	12.0517	Normal	Normal
HSC3	12.0012	Normal	Normal
HSC4	12.1939	Normal	Normal
HSC5	11.9688	Normal	Normal
HSC6	12.1074	Normal	Normal
MPP1	12.4156	Normal	Normal
MPP2	12.4744	Normal	Normal
CMP1	12.2694	Normal	Normal
CMP2	12.607	Normal	Normal
CMP3	12.5979	Normal	Normal
CMP4	12.2524	Normal	Normal
CMP5	12.5995	Normal	Normal
CMP6	12.181	Normal	Normal
CMP7	11.5613	Normal	Normal
CMP8	11.597	Normal	Normal
CMP9	11.8789	Normal	Normal
CMP10	11.519	Normal	Normal
MEP1	13.0421	Normal	Normal
MEP2	13.4643	Normal	Normal
MEP3	12.9074	Normal	Normal
MEP4	13.0352	Normal	Normal
early_PM1	11.3822	Normal	Normal
early_PM2	11.0218	Normal	Normal
early_PM3	11.2703	Normal	Normal
late_PM1	11.639	Normal	Normal
late_PM2	8.72478	Normal	Normal
late_PM3	7.17519	Normal	Normal
MY1	11.0257	Normal	Normal
MY2	8.81488	Normal	Normal
MM1	10.9485	Normal	Normal
MM2	9.85181	Normal	Normal
MM3	10.2249	Normal	Normal
BC1	13.4581	Normal	Normal
BC2	13.4842	Normal	Normal
BC3	13.1884	Normal	Normal
BC4	12.8759	Normal	Normal
PMN1	13.9162	Normal	Normal
PMN2	13.7438	Normal	Normal
PMN3	13.7732	Normal	Normal
Mono1	13.7957	Normal	Normal
Mono2	13.958	Normal	Normal
Mono3	13.7347	Normal	Normal
Mono4	13.7986	Normal	Normal
Normal1	11.9038	AML	AML
Normal2	13.3383	AML	AML
Normal3	12.7651	AML	AML
Normal4	13.6049	AML	AML
Normal5	12.9102	AML	AML
Normal6	12.9124	AML	AML
Normal7	13.1125	AML	AML
Normal8	13.7758	AML	AML
Normal9	12.8925	AML	AML
Normal10	11.364	AML	AML
Normal11	12.7788	AML	AML
Normal12	12.5011	AML	AML
Normal13	13.8566	AML	AML
Normal14	12.814	AML	AML
Normal15	12.3773	AML	AML
Normal16	12.9807	AML	AML
Normal17	12.0974	AML	AML
Normal18	11.8991	AML	AML
Normal19	12.0304	AML	AML
Normal20	12.0611	AML	AML
Normal21	13.9088	AML	AML
Normal22	11.9572	AML	AML
Normal23	12.9245	AML	AML
Normal24	12.6345	AML	AML
Normal25	14.0393	AML	AML
Normal26	13.5929	AML	AML
Normal27	12.7733	AML	AML
Normal28	12.6902	AML	AML
Normal29	12.3893	AML	AML
Normal30	12.9372	AML	AML
Normal31	12.1189	AML	AML
Normal32	13.2926	AML	AML
Normal33	12.4694	AML	AML
Normal34	12.8845	AML	AML
Normal35	13.2359	AML	AML
Normal36	12.6926	AML	AML
Normal37	13.0965	AML	AML
Normal38	13.2048	AML	AML
Normal39	12.8385	AML	AML
Normal40	12.4371	AML	AML
Normal41	13.5683	AML	AML
Normal42	13.3687	AML	AML
Normal43	13.3372	AML	AML
Normal44	12.3105	AML	AML
Normal45	12.7126	AML	AML
Normal46	12.2068	AML	AML
Normal47	13.0827	AML	AML
Normal48	13.192	AML	AML
Normal49	12.4238	AML	AML
Normal50	12.2713	AML	AML
Normal51	12.8722	AML	AML
Normal52	12.5552	AML	AML
Normal53	11.8711	AML	AML
Normal54	13.6805	AML	AML
Normal55	13.2526	AML	AML
Normal56	12.0911	AML	AML
Normal57	11.9164	AML	AML
Normal58	13.5817	AML	AML
Normal59	13.2906	AML	AML
Normal60	12.9106	AML	AML
Normal61	12.3311	AML	AML
Normal62	13.8387	AML	AML
Normal63	12.9667	AML	AML
Normal64	12.6699	AML	AML
Normal65	11.9588	AML	AML
Normal66	13.1132	AML	AML
Normal67	13.3392	AML	AML
Normal68	13.3806	AML	AML
Normal69	13.2084	AML	AML
Normal70	13.76	AML	AML
Normal71	11.8149	AML	AML
Normal72	12.7779	AML	AML
Normal73	13.2449	AML	AML
Normal74	12.3758	AML	AML
Normal75	12.4717	AML	AML
Normal76	12.843	AML	AML
Normal77	12.74	AML	AML
Normal78	12.9982	AML	AML
Normal79	12.15	AML	AML
Normal80	12.4191	AML	AML
Normal81	13.2147	AML	AML
Normal82	12.3621	AML	AML
Normal83	13.1785	AML	AML
Normal84	13.17	AML	AML
Normal85	13.0202	AML	AML
Normal86	13.7231	AML	AML
Normal87	13.3721	AML	AML
Normal88	13.3161	AML	AML
Normal89	12.1138	AML	AML
Normal90	13.0976	AML	AML
Normal91	13.0999	AML	AML
Normal92	12.4047	AML	AML
Normal93	13.0423	AML	AML
Normal94	13.5867	AML	AML
Normal95	13.4373	AML	AML
Normal96	13.852	AML	AML
Normal97	12.4742	AML	AML
Normal98	13.3256	AML	AML
Normal99	13.0365	AML	AML
Normal100	13.7484	AML	AML
Normal101	12.8214	AML	AML
Normal102	13.3719	AML	AML
Normal103	13.0512	AML	AML
Normal104	13.4045	AML	AML
Normal105	12.9569	AML	AML
Normal106	13.1422	AML	AML
Normal107	13.6374	AML	AML
Normal108	12.2535	AML	AML
Normal109	13.6518	AML	AML
Normal110	13.243	AML	AML
Normal111	12.1196	AML	AML
Normal112	12.9247	AML	AML
Normal113	13.1949	AML	AML
Normal114	12.9543	AML	AML
Normal115	13.7725	AML	AML
Normal116	12.6148	AML	AML
Normal117	13.1689	AML	AML
Normal118	12.7939	AML	AML
Normal119	12.614	AML	AML
Normal120	11.9936	AML	AML
Normal121	12.792	AML	AML
Normal122	12.1789	AML	AML
Normal123	12.1026	AML	AML
Normal124	13.1016	AML	AML
Normal125	11.7616	AML	AML
Normal126	12.3258	AML	AML
Normal127	13.4356	AML	AML
Normal128	13.071	AML	AML
Normal129	12.8467	AML	AML
Normal130	11.3915	AML	AML
Normal131	13.2319	AML	AML
Normal132	13.4408	AML	AML
Normal133	12.6691	AML	AML
Normal134	11.8416	AML	AML
Normal135	12.4242	AML	AML
Normal136	12.679	AML	AML
Normal137	12.8252	AML	AML
Normal138	13.5076	AML	AML
Normal139	13.5661	AML	AML
Normal140	13.3818	AML	AML
Normal141	12.2054	AML	AML
Normal142	12.6311	AML	AML
Normal143	11.5229	AML	AML
Normal144	13.1008	AML	AML
Normal145	12.8595	AML	AML
Normal146	12.7852	AML	AML
Normal147	13.236	AML	AML
Normal148	12.1493	AML	AML
Normal149	12.2502	AML	AML
Normal150	12.9576	AML	AML
Normal151	12.6992	AML	AML
Normal152	12.6688	AML	AML
Normal153	12.551	AML	AML
Normal154	12.6499	AML	AML
Normal155	13.6091	AML	AML
Normal156	12.8795	AML	AML
Normal157	12.5836	AML	AML
Normal158	12.1352	AML	AML
Normal159	13.3007	AML	AML
Normal160	12.486	AML	AML
Normal161	13.815	AML	AML
Normal162	11.4447	AML	AML
Normal163	13.1149	AML	AML
Normal164	13.7946	AML	AML
Normal165	11.8059	AML	AML
Normal166	13.6174	AML	AML
Normal167	12.172	AML	AML
Normal168	12.0072	AML	AML
Normal169	12.0304	AML	AML
Normal170	12.5633	AML	AML
Normal171	13.0184	AML	AML
Normal172	13.714	AML	AML
Normal173	13.081	AML	AML
Normal174	12.8092	AML	AML
Normal175	13.1381	AML	AML
Normal176	11.9852	AML	AML
Normal177	13.6064	AML	AML
Normal178	13.4796	AML	AML
Normal179	13.3132	AML	AML
Normal180	13.2686	AML	AML
Normal181	13.628	AML	AML
Normal182	12.9241	AML	AML
Normal183	12.6928	AML	AML
Normal184	12.646	AML	AML
Normal185	13.6968	AML	AML
Normal186	13.4191	AML	AML
Normal187	11.9494	AML	AML
Normal188	12.9833	AML	AML
Normal189	12.5271	AML	AML
Normal190	12.1436	AML	AML
Normal191	13.9457	AML	AML
Normal192	13.4794	AML	AML
Normal193	12.8956	AML	AML
Normal194	12.8588	AML	AML
Normal195	12.9905	AML	AML
Normal196	12.6294	AML	AML
Normal197	12.3836	AML	AML
Normal198	12.4357	AML	AML
Normal199	12.4235	AML	AML
Normal200	13.1943	AML	AML
Normal201	12.4102	AML	AML
Normal202	12.2142	AML	AML
Normal203	12.9375	AML	AML
Normal204	12.8855	AML	AML
Normal205	12.8499	AML	AML
Normal206	12.3574	AML	AML
Normal207	13.2814	AML	AML
Normal208	12.9707	AML	AML
Normal209	13.2184	AML	AML
Normal210	13.2028	AML	AML
Normal211	12.3891	AML	AML
Normal212	13.4147	AML	AML
Normal213	12.8509	AML	AML
Normal214	13.6412	AML	AML
Normal215	13.0864	AML	AML
Normal216	12.2464	AML	AML
Normal217	11.9089	AML	AML
Normal218	13.3177	AML	AML
Normal219	12.6653	AML	AML
Normal220	13.306	AML	AML
Normal221	12.9543	AML	AML
Normal222	11.5332	AML	AML
Normal223	13.0918	AML	AML
Normal224	13.6541	AML	AML
Normal225	13.0888	AML	AML
Normal226	12.2224	AML	AML
Normal227	12.9326	AML	AML
Normal228	12.8267	AML	AML
Normal229	13.8634	AML	AML
Normal230	12.7005	AML	AML
Normal231	13.0308	AML	AML
Normal232	12.9278	AML	AML
Normal233	12.6426	AML	AML
Normal234	11.7437	AML	AML
Normal235	13.8401	AML	AML
Normal236	12.9693	AML	AML
Normal237	11.9211	AML	AML
Normal238	13.687	AML	AML
Normal239	11.4957	AML	AML
Normal240	12.5898	AML	AML
Normal241	11.1411	AML	AML
Normal242	13.2418	AML	AML
Normal243	12.4859	AML	AML
Normal244	12.9537	AML	AML
Normal245	12.557	AML	AML
Normal246	12.6398	AML	AML
Normal247	11.6996	AML	AML
Normal248	12.8021	AML	AML
Normal249	13.0733	AML	AML
Normal250	12.6445	AML	AML
Normal251	12.961	AML	AML
Normal252	12.6618	AML	AML
Normal253	13.0755	AML	AML
Normal254	12.9423	AML	AML
Normal255	13.2941	AML	AML
Normal256	12.1251	AML	AML
Normal257	12.9353	AML	AML
Normal258	12.2452	AML	AML
Normal259	12.1053	AML	AML
Normal260	13.4106	AML	AML
Normal261	12.6664	AML	AML
Normal262	13.352	AML	AML
Normal263	12.0806	AML	AML
Normal264	13.3636	AML	AML
Normal265	13.1551	AML	AML
Normal266	13.2152	AML	AML
Normal267	12.1396	AML	AML
Normal268	12.7845	AML	AML
Normal269	12.9139	AML	AML
Normal270	11.5609	AML	AML
Normal271	12.1956	AML	AML
Normal272	13.3395	AML	AML
Normal273	12.6701	AML	AML
Normal274	12.4657	AML	AML
Normal275	13.3096	AML	AML
Normal276	13.2383	AML	AML
Normal277	12.6008	AML	AML
Normal278	13.4739	AML	AML
Normal279	12.2005	AML	AML
Normal280	12.7638	AML	AML
Normal281	13.2303	AML	AML
Normal282	12.9305	AML	AML
Normal283	13.5394	AML	AML
Normal284	13.6417	AML	AML
Normal285	12.981	AML	AML
Normal286	12.7301	AML	AML
Normal287	13.0041	AML	AML
Normal288	13.4967	AML	AML
Normal289	12.6555	AML	AML
Normal290	12.7918	AML	AML
Normal291	12.2565	AML	AML
Normal292	12.4763	AML	AML
Normal293	12.7282	AML	AML
Normal294	13.9404	AML	AML
Normal295	12.6918	AML	AML
Normal296	13.5239	AML	AML
Normal297	12.131	AML	AML
Normal298	13.027	AML	AML
Normal299	13.0531	AML	AML
Normal300	13.3548	AML	AML
Normal301	11.179	AML	AML
Normal302	12.2686	AML	AML
Normal303	13.2174	AML	AML
Normal304	13.097	AML	AML
Normal305	12.3649	AML	AML
Normal306	11.4878	AML	AML
Normal307	13.6175	AML	AML
Normal308	14.1373	AML	AML
Normal309	12.8473	AML	AML
Normal310	13.0774	AML	AML
Normal311	12.0509	AML	AML
Normal312	13.0753	AML	AML
Normal313	13.2873	AML	AML
Normal314	12.8078	AML	AML
Normal315	13.0368	AML	AML
Normal316	13.2529	AML	AML
Normal317	12.468	AML	AML
Normal318	13.3656	AML	AML
Normal319	12.4501	AML	AML
Normal320	12.9177	AML	AML
Normal321	13.2119	AML	AML
Normal322	12.4215	AML	AML
Normal323	13.5412	AML	AML
Normal324	12.3108	AML	AML
Normal325	13.3343	AML	AML
Normal326	13.0162	AML	AML
Normal327	12.8753	AML	AML
Normal328	13.5072	AML	AML
Normal329	13.383	AML	AML
Normal330	12.7249	AML	AML
Normal331	13.014	AML	AML
Normal332	13.4543	AML	AML
Normal333	12.2388	AML	AML
Normal334	12.9082	AML	AML
Normal335	13.8609	AML	AML
Normal336	13.0876	AML	AML
Normal337	12.6868	AML	AML
Normal338	12.8583	AML	AML
Normal339	12.9342	AML	AML
Normal340	13.5377	AML	AML
Normal341	12.3608	AML	AML
Normal342	12.8016	AML	AML
Normal343	11.3095	AML	AML
Normal344	13.8303	AML	AML
Normal345	13.4123	AML	AML
Normal346	12.0504	AML	AML
Normal347	13.603	AML	AML
Normal348	12.6783	AML	AML
Normal349	12.2464	AML	AML
Normal350	13.654	AML	AML
Normal351	13.6446	AML	AML
Normal352	12.7336	AML	AML
Normal353	12.3871	AML	AML
Normal354	12.2593	AML	AML
Normal355	12.8283	AML	AML
Normal356	12.9398	AML	AML
Normal357	12.0362	AML	AML
Normal358	13.9341	AML	AML
Normal359	12.6481	AML	AML
Normal360	12.849	AML	AML
Normal361	12.4565	AML	AML
Normal362	13.424	AML	AML
Normal363	11.8474	AML	AML
Normal364	12.8228	AML	AML
Normal365	13.1142	AML	AML
Normal366	12.0209	AML	AML
Normal367	12.4334	AML	AML
Normal368	13.5767	AML	AML
Normal369	13.2208	AML	AML
Normal370	13.3442	AML	AML
Normal371	12.5549	AML	AML
Normal372	12.3094	AML	AML
Normal373	12.9309	AML	AML
Normal374	13.4838	AML	AML
Normal375	12.2323	AML	AML
Normal376	12.8921	AML	AML
Normal377	12.8893	AML	AML
Normal378	12.3641	AML	AML
Normal379	13.6038	AML	AML
Normal380	13.738	AML	AML
Normal381	12.979	AML	AML
Normal382	12.101	AML	AML
Normal383	13.0551	AML	AML
Normal384	14.1234	AML	AML
Normal385	13.5833	AML	AML
Normal386	13.2321	AML	AML
Normal387	13.3719	AML	AML
Normal388	12.3869	AML	AML
Normal389	12.9942	AML	AML
Normal390	12.5604	AML	AML
Normal391	13.5057	AML	AML
Normal392	12.8681	AML	AML
Normal393	12.855	AML	AML
Normal394	13.5589	AML	AML
Normal395	12.165	AML	AML
Normal396	12.4941	AML	AML
Normal397	13.3633	AML	AML
Normal398	13.0918	AML	AML
Normal399	12.928	AML	AML
Normal400	12.557	AML	AML
Normal401	12.2307	AML	AML
Normal402	13.3798	AML	AML
Normal403	13.8353	AML	AML
Normal404	13.4959	AML	AML
Normal405	12.7759	AML	AML
Normal406	13.4069	AML	AML
Normal407	11.9838	AML	AML
Normal408	12.8615	AML	AML
Normal409	13.885	AML	AML
Normal410	13.0272	AML	AML
Normal411	13.6983	AML	AML
Normal412	13.3307	AML	AML
Normal413	12.0656	AML	AML
Normal414	12.5908	AML	AML
Normal415	12.7325	AML	AML
Normal416	13.0565	AML	AML
Normal417	13.3677	AML	AML
Normal418	11.9595	AML	AML
Normal419	14.0288	AML	AML
Normal420	12.7112	AML	AML
Normal421	11.9153	AML	AML
Normal422	11.7322	AML	AML
Normal423	11.7314	AML	AML
Normal424	12.2883	AML	AML
Normal425	12.2808	AML	AML
Normal426	13.6487	AML	AML
Normal427	11.878	AML	AML
Normal428	13.6059	AML	AML
Normal429	12.7436	AML	AML
Normal430	13.5815	AML	AML
Normal431	12.657	AML	AML
Normal432	12.8775	AML	AML
Normal433	12.808	AML	AML
Normal434	13.3566	AML	AML
Normal435	12.9374	AML	AML
Normal436	12.8972	AML	AML
Normal437	11.8306	AML	AML
Normal438	12.8354	AML	AML
Normal439	13.2988	AML	AML
Normal440	13.193	AML	AML
Normal441	13.5674	AML	AML
Normal442	12.3449	AML	AML
Normal443	13.4088	AML	AML
Normal444	13.3614	AML	AML
Normal445	12.2175	AML	AML
Normal446	13.1749	AML	AML
Normal447	13.3866	AML	AML
Normal448	12.9973	AML	AML
Normal449	12.204	AML	AML
Normal450	12.2053	AML	AML
Normal451	13.1683	AML	AML
Normal452	12.834	AML	AML
Normal453	12.8321	AML	AML
Normal454	12.82	AML	AML
Normal455	12.8995	AML	AML
Normal456	13.0338	AML	AML
Normal457	12.9547	AML	AML
Normal458	13.3159	AML	AML
Normal459	14.0285	AML	AML
Normal460	11.8751	AML	AML
Normal461	12.6783	AML	AML
Normal462	13.0983	AML	AML
Normal463	13.41	AML	AML
Normal464	12.701	AML	AML
Normal465	12.5584	AML	AML
Normal466	11.9262	AML	AML
Normal467	12.0939	AML	AML
Normal468	12.4591	AML	AML
Normal469	13.1638	AML	AML
Normal470	13.1041	AML	AML
Normal471	11.7918	AML	AML
Normal472	13.2462	AML	AML
Normal473	12.1354	AML	AML
Normal474	12.4938	AML	AML
Normal475	12.7528	AML	AML
Normal476	12.3125	AML	AML
Normal477	12.6154	AML	AML
Normal478	13.267	AML	AML
Normal479	13.5206	AML	AML
Normal480	12.7382	AML	AML
Normal481	12.3898	AML	AML
Normal482	12.4958	AML	AML
Normal483	13.2452	AML	AML
Normal484	12.2601	AML	AML
Normal485	12.8838	AML	AML
Normal486	12.3777	AML	AML
Normal487	12.4263	AML	AML
Normal488	13.4257	AML	AML
Normal489	13.071	AML	AML
Normal490	12.6153	AML	AML
Normal491	12.1638	AML	AML
Normal492	13.1535	AML	AML
Normal493	12.929	AML	AML
Normal494	11.8242	AML	AML
Normal495	12.0594	AML	AML
Normal496	12.3911	AML	AML
Normal497	12.8944	AML	AML
Normal498	12.4929	AML	AML
Normal499	12.971	AML	AML
Normal500	13.1887	AML	AML
Normal501	13.348	AML	AML
Normal502	12.7767	AML	AML
Normal503	12.9892	AML	AML
Normal504	12.4241	AML	AML
Normal505	13.7525	AML	AML
Normal506	14.052	AML	AML
Normal507	12.808	AML	AML
Normal508	12.3705	AML	AML
Normal509	13.0759	AML	AML
Normal510	12.3038	AML	AML
Normal511	11.8499	AML	AML
Normal512	12.2764	AML	AML
Normal513	13.006	AML	AML
Normal514	12.1129	AML	AML
Normal515	13.0252	AML	AML
Normal516	13.6364	AML	AML
Normal517	13.4109	AML	AML
Normal518	13.3811	AML	AML
Normal519	13.4956	AML	AML
Normal520	11.9527	AML	AML
Normal521	13.7005	AML	AML
Normal522	13.403	AML	AML
Normal523	12.7386	AML	AML
Normal524	12.9173	AML	AML
Normal525	13.2134	AML	AML
Normal526	12.6897	AML	AML
Normal527	12.7523	AML	AML
Normal528	13.22	AML	AML
Normal529	13.5284	AML	AML
Normal530	13.1658	AML	AML
Normal531	12.6579	AML	AML
Normal532	11.4522	AML	AML
Normal533	12.2599	AML	AML
Normal534	12.7962	AML	AML
Normal535	13.1079	AML	AML
Normal536	13.5961	AML	AML
Normal537	12.2792	AML	AML
Normal538	12.9395	AML	AML
Normal539	13.6135	AML	AML
Normal540	13.1609	AML	AML
Normal541	13.2512	AML	AML
Normal542	13.8395	AML	AML
Normal543	13.6982	AML	AML
Normal544	13.5097	AML	AML
Normal545	13.4088	AML	AML
Normal546	12.9974	AML	AML
Normal547	12.7577	AML	AML
Normal548	14.2588	AML	AML
Normal549	12.9887	AML	AML
Normal550	13.6273	AML	AML
Normal551	13.6391	AML	AML
Normal552	13.6873	AML	AML
Normal553	13.3433	AML	AML
Normal554	12.6821	AML	AML
Normal555	13.1046	AML	AML
Normal556	12.7183	AML	AML
Normal557	12.8068	AML	AML
Normal558	12.3655	AML	AML
Normal559	12.6938	AML	AML
Normal560	11.9657	AML	AML
Normal561	12.7771	AML	AML
Normal562	12.7911	AML	AML
Normal563	13.337	AML	AML
Normal564	11.9376	AML	AML
Normal565	13.6901	AML	AML
Normal566	12.8546	AML	AML
Normal567	12.4412	AML	AML
Normal568	11.9347	AML	AML
Normal569	12.7644	AML	AML
Normal570	12.3191	AML	AML
Normal571	13.2105	AML	AML
Normal572	12.6244	AML	AML
Normal573	13.6413	AML	AML
Normal574	12.8523	AML	AML
Normal575	12.838	AML	AML
Normal576	13.0336	AML	AML
Normal577	13.6144	AML	AML
Normal578	13.4129	AML	AML
Normal579	12.0286	AML	AML
Normal580	12.6276	AML	AML
Normal581	13.4789	AML	AML
Normal582	12.8014	AML	AML
Normal583	12.5155	AML	AML
Normal584	13.9025	AML	AML
Normal585	12.7808	AML	AML
Normal586	13.2831	AML	AML
Normal587	12.5866	AML	AML
Normal588	12.9599	AML	AML
Normal589	13.7563	AML	AML
Normal590	13.4476	AML	AML
Normal591	13.2107	AML	AML
Normal592	13.365	AML	AML
Normal593	13.3253	AML	AML
Normal594	12.4966	AML	AML
Normal595	13.3255	AML	AML
Normal596	12.9536	AML	AML
Normal597	13.3149	AML	AML
Normal598	13.3005	AML	AML
Normal599	14.1538	AML	AML
Normal600	14.0934	AML	AML
Normal601	12.465	AML	AML
Normal602	13.4821	AML	AML
Normal603	13.7743	AML	AML
Normal604	12.3117	AML	AML
Normal605	13.2469	AML	AML
Normal606	13.0139	AML	AML
Normal607	12.4456	AML	AML
Normal608	12.6412	AML	AML
Normal609	13.1143	AML	AML
Normal610	12.7132	AML	AML
Normal611	12.4794	AML	AML
Normal612	13.591	AML	AML
Normal613	12.8212	AML	AML
Normal614	12.7753	AML	AML
Normal615	12.7124	AML	AML
Normal616	13.3477	AML	AML
Normal617	12.8671	AML	AML
Normal618	12.556	AML	AML
Normal619	13.1098	AML	AML
Normal620	13.4382	AML	AML
Normal621	12.7186	AML	AML
Normal622	12.9676	AML	AML
Normal623	12.087	AML	AML
Normal624	12.499	AML	AML
Normal625	13.2301	AML	AML
Normal626	13.0692	AML	AML
Normal627	13.1319	AML	AML
Normal628	13.2016	AML	AML
Normal629	13.09	AML	AML
Normal630	13.1376	AML	AML
Normal631	12.6657	AML	AML
Normal632	13.6667	AML	AML
Normal633	13.2492	AML	AML
Normal634	13.4083	AML	AML
Normal635	12.3731	AML	AML
Normal636	13.7389	AML	AML
Normal637	13.2287	AML	AML
Normal638	14.0528	AML	AML
Normal639	12.9044	AML	AML
Normal640	13.1856	AML	AML
Normal641	12.5036	AML	AML
Normal642	12.7736	AML	AML
Normal643	13.0413	AML	AML
Normal644	12.9019	AML	AML
Normal645	13.2661	AML	AML
Normal646	12.5479	AML	AML
Normal647	13.3317	AML	AML
Normal648	10.7586	AML	AML
Normal649	13.2592	AML	AML
Normal650	13.0536	AML	AML
Normal651	13.3898	AML	AML
Normal652	13.1742	AML	AML
Normal653	13.5006	AML	AML
Normal654	14.043	AML	AML
Normal655	12.4854	AML	AML
Normal656	12.6391	AML	AML
Normal657	12.1459	AML	AML
Normal658	12.9058	AML	AML
Normal659	12.6733	AML	AML
Normal660	14.1845	AML	AML
Normal661	13.1205	AML	AML
Normal662	12.3604	AML	AML
Normal663	13.4699	AML	AML
Normal664	12.7951	AML	AML
Normal665	12.654	AML	AML
Normal666	12.9651	AML	AML
Normal667	11.8933	AML	AML
Normal668	13.194	AML	AML
Normal669	13.2471	AML	AML
Normal670	12.5223	AML	AML
Normal671	12.9664	AML	AML
Normal672	12.2631	AML	AML
Normal673	12.8741	AML	AML
Normal674	12.9484	AML	AML
Normal675	12.1111	AML	AML
Normal676	12.2111	AML	AML
Normal677	13.0093	AML	AML
Normal678	11.9109	AML	AML
Normal679	12.9015	AML	AML
Normal680	13.2662	AML	AML
Normal681	12.5465	AML	AML
Normal682	13.4916	AML	AML
Normal683	13.1147	AML	AML
Normal684	12.4908	AML	AML
Normal685	13.0184	AML	AML
Normal686	12.2562	AML	AML
Normal687	12.748	AML	AML
Normal688	13.0584	AML	AML
Normal689	12.1561	AML	AML
Normal690	12.2629	AML	AML
Normal691	13.6478	AML	AML
Normal692	12.4074	AML	AML
Normal693	12.5776	AML	AML
Normal694	13.0098	AML	AML
Normal695	10.6718	AML	AML
Normal696	13.1398	AML	AML
Normal697	12.7068	AML	AML
Normal698	13.2137	AML	AML
Normal699	12.1491	AML	AML
Normal700	14.385	AML	AML
Normal701	12.5152	AML	AML
Normal702	12.6751	AML	AML
Normal703	12.4465	AML	AML
Normal704	13.298	AML	AML
Normal705	13.4222	AML	AML
Normal706	14.1272	AML	AML
Normal707	13.0204	AML	AML
Normal708	12.591	AML	AML
Normal709	13.2303	AML	AML
Normal710	13.5683	AML	AML
Normal711	13.5256	AML	AML
Normal712	13.3759	AML	AML
Normal713	13.5497	AML	AML
Normal714	12.7666	AML	AML
Normal715	13.0132	AML	AML
Normal716	12.7732	AML	AML
Normal717	13.5757	AML	AML
Normal718	12.2076	AML	AML
Normal719	13.2274	AML	AML
Normal720	13.5943	AML	AML
Normal721	13.7537	AML	AML
Normal722	13.5953	AML	AML
Normal723	12.9966	AML	AML
Normal724	12.5802	AML	AML
Normal725	12.8264	AML	AML
Normal726	12.4701	AML	AML
Normal727	12.8043	AML	AML
Normal728	13.021	AML	AML
Normal729	13.6277	AML	AML
Normal730	13.26	AML	AML
Normal731	12.5768	AML	AML
Normal732	13.0821	AML	AML
Normal733	12.8865	AML	AML
Normal734	13.2378	AML	AML
Normal735	12.1327	AML	AML
Normal736	12.7093	AML	AML
Normal737	12.2648	AML	AML
Normal738	14.0694	AML	AML
Normal739	13.0526	AML	AML
Normal740	12.542	AML	AML
Normal741	12.9559	AML	AML
Normal742	13.3971	AML	AML
Normal743	13.2103	AML	AML
Normal744	12.3525	AML	AML
Normal745	12.6913	AML	AML
Normal746	12.798	AML	AML
Normal747	12.6564	AML	AML
Normal748	13.5458	AML	AML
Normal749	12.8118	AML	AML
Normal750	13.0321	AML	AML
Normal751	12.5924	AML	AML
Normal752	13.2851	AML	AML
Normal753	13.0985	AML	AML
Normal754	13.4145	AML	AML
Normal755	13.7381	AML	AML
Normal756	12.8705	AML	AML
Normal757	12.6072	AML	AML
Normal758	13.3349	AML	AML
Normal759	12.3502	AML	AML
Normal760	12.1051	AML	AML
Normal761	13.0428	AML	AML
Normal762	12.1179	AML	AML
Normal763	13.2665	AML	AML
Normal764	12.7504	AML	AML
Normal765	12.5684	AML	AML
Normal766	12.2504	AML	AML
Normal767	11.8624	AML	AML
Normal768	13.0694	AML	AML
Normal769	11.4972	AML	AML
Normal770	12.8728	AML	AML
Normal771	12.9473	AML	AML
Normal772	13.226	AML	AML
Normal773	12.0871	AML	AML
Normal774	13.5466	AML	AML
Normal775	12.2082	AML	AML
Normal776	11.9975	AML	AML
Normal777	12.1937	AML	AML
Normal778	11.888	AML	AML
Normal779	13.218	AML	AML
Normal780	13.5842	AML	AML
Normal781	12.1309	AML	AML
Normal782	12.8428	AML	AML
Normal783	13.2277	AML	AML
Normal784	12.4222	AML	AML
Normal785	11.922	AML	AML
Normal786	13.0699	AML	AML
Normal787	11.9337	AML	AML
Normal788	12.6154	AML	AML
Normal789	11.4603	AML	AML
Normal790	11.5719	AML	AML
Normal791	12.3553	AML	AML
Normal792	12.7639	AML	AML
Normal793	11.5131	AML	AML
Normal794	12.7564	AML	AML
Normal795	12.7141	AML	AML
Normal796	12.6436	AML	AML
Normal797	13.6027	AML	AML
Normal798	12.4946	AML	AML
Normal799	12.6583	AML	AML
Normal800	12.857	AML	AML
Normal801	12.2853	AML	AML
Normal802	11.9557	AML	AML
Normal803	12.8996	AML	AML
Normal804	13.0513	AML	AML
Normal805	12.4972	AML	AML
Normal806	13.1143	AML	AML
Normal807	12.7832	AML	AML
Normal808	12.1973	AML	AML
Normal809	12.2748	AML	AML
Normal810	13.3123	AML	AML
Normal811	13.3174	AML	AML
Normal812	14.1489	AML	AML
Normal813	13.5499	AML	AML
Normal814	12.9938	AML	AML
Normal815	13.7701	AML	AML
Normal816	12.6978	AML	AML
Normal817	12.5194	AML	AML
Normal818	12.6823	AML	AML
Normal819	12.3012	AML	AML
Normal820	12.6259	AML	AML
Normal821	13.0491	AML	AML
Normal822	13.0562	AML	AML
Normal823	12.913	AML	AML
Normal824	12.4876	AML	AML
Normal825	12.0277	AML	AML
Normal826	13.3166	AML	AML
Normal827	12.624	AML	AML
Normal828	12.6238	AML	AML
Normal829	12.638	AML	AML
Normal830	13.5335	AML	AML
Normal831	12.6921	AML	AML
Normal832	12.703	AML	AML
Normal833	13.415	AML	AML
Normal834	13.4927	AML	AML
Normal835	12.8912	AML	AML
Normal836	12.6099	AML	AML
Normal837	12.4197	AML	AML
Normal838	13.152	AML	AML
Normal839	13.4009	AML	AML
Normal840	13.9113	AML	AML
Normal841	12.1835	AML	AML
Normal842	14.1831	AML	AML
Normal843	12.0554	AML	AML
Normal844	12.4666	AML	AML
Normal845	12.3542	AML	AML
Normal846	13.1609	AML	AML
Normal847	13.4008	AML	AML
Normal848	13.6671	AML	AML
Normal849	13.7163	AML	AML
Normal850	13.1955	AML	AML
Normal851	13.4788	AML	AML
Normal852	12.5267	AML	AML
Normal853	13.9235	AML	AML
Normal854	13.3597	AML	AML
Normal855	12.8728	AML	AML
Normal856	12.9418	AML	AML
Normal857	12.8488	AML	AML
Normal858	13.5137	AML	AML
Normal859	13.2558	AML	AML
Normal860	13.933	AML	AML
Normal861	12.7549	AML	AML
Normal862	13.9245	AML	AML
Normal863	13.5531	AML	AML
Normal864	13.1854	AML	AML
Normal865	13.3062	AML	AML
Normal866	14.2622	AML	AML
Normal867	12.8118	AML	AML
Normal868	13.9092	AML	AML
Normal869	12.5197	AML	AML
Normal870	13.2395	AML	AML
Normal871	12.8934	AML	AML
Normal872	14.2465	AML	AML
Normal873	12.4854	AML	AML
Normal874	13.3678	AML	AML
Normal875	12.8308	AML	AML
Normal876	12.7029	AML	AML
Normal877	14.0466	AML	AML
Normal878	13.1229	AML	AML
Normal879	12.4567	AML	AML
Normal880	11.7553	AML	AML
Normal881	13.3323	AML	AML
Normal882	12.7888	AML	AML
Normal883	12.6366	AML	AML
Normal884	12.4697	AML	AML
Normal885	12.3173	AML	AML
Normal886	13.8802	AML	AML
Normal887	12.7299	AML	AML
Normal888	12.9767	AML	AML
Normal889	12.6045	AML	AML
Normal890	12.1153	AML	AML
Normal891	13.6042	AML	AML
Normal892	12.4879	AML	AML
Normal893	13.2097	AML	AML
Normal894	13.7807	AML	AML
Normal895	12.6543	AML	AML
Normal896	13.0583	AML	AML
Normal897	13.1939	AML	AML
Normal898	13.1785	AML	AML
Normal899	13.7092	AML	AML
Normal900	12.4959	AML	AML
Normal901	14.004	AML	AML
Normal902	12.0141	AML	AML
Normal903	12.3769	AML	AML
Normal904	12.8121	AML	AML
Normal905	12.5149	AML	AML
Normal906	12.8889	AML	AML
Normal907	12.404	AML	AML
Normal908	12.8339	AML	AML
Normal909	13.0889	AML	AML
Normal910	12.7655	AML	AML
Normal911	12.7334	AML	AML
Normal912	13.4882	AML	AML
Normal913	11.919	AML	AML
Normal914	12.8506	AML	AML
Normal915	12.3928	AML	AML
Normal916	12.7561	AML	AML
Normal917	13.883	AML	AML
Normal918	13.9762	AML	AML
Normal919	12.0434	AML	AML
Normal920	12.4074	AML	AML
Normal921	13.1187	AML	AML
Normal922	11.9214	AML	AML
Normal923	13.4221	AML	AML
Normal924	12.5866	AML	AML
Normal925	12.2945	AML	AML
Normal926	12.2743	AML	AML
Normal927	12.9108	AML	AML
Normal928	13.1751	AML	AML
Normal929	13.0236	AML	AML
Normal930	12.7795	AML	AML
Normal931	12.9095	AML	AML
Normal932	13.5796	AML	AML
Normal933	13.4819	AML	AML
Normal934	12.3854	AML	AML
Normal935	12.299	AML	AML
Normal936	12.9502	AML	AML
Normal937	12.6339	AML	AML
Normal938	12.7424	AML	AML
Normal939	12.3751	AML	AML
Normal940	12.3914	AML	AML
Normal941	13.2049	AML	AML
Normal942	13.8486	AML	AML
Normal943	12.7704	AML	AML
Normal944	13.1006	AML	AML
Normal945	12.2838	AML	AML
Normal946	13.4337	AML	AML
Normal947	12.7675	AML	AML
Normal948	11.9355	AML	AML
Normal949	11.8904	AML	AML
Normal950	12.9565	AML	AML
Normal951	12.5863	AML	AML
Normal952	12.8214	AML	AML
Normal953	12.5792	AML	AML
Normal954	11.8644	AML	AML
Normal955	13.9276	AML	AML
Normal956	12.4455	AML	AML
Normal957	13.151	AML	AML
Normal958	13.1532	AML	AML
Normal959	13.2368	AML	AML
Normal960	12.3257	AML	AML
Normal961	13.7132	AML	AML
Normal962	13.024	AML	AML
Normal963	12.5069	AML	AML
Normal964	13.3667	AML	AML
Normal965	12.645	AML	AML
Normal966	13.8684	AML	AML
Normal967	11.5516	AML	AML
Normal968	12.5583	AML	AML
Normal969	13.9106	AML	AML
Normal970	12.7168	AML	AML
Normal971	13.8234	AML	AML
Normal972	13.7661	AML	AML
Normal973	12.8372	AML	AML
Normal974	13.9897	AML	AML
Normal975	12.1763	AML	AML
Normal976	12.634	AML	AML
Normal977	12.3569	AML	AML
Normal978	12.866	AML	AML
Normal979	12.4843	AML	AML
Normal980	13.0824	AML	AML
Normal981	12.6917	AML	AML
Normal982	12.5278	AML	AML
Normal983	12.6197	AML	AML
Normal984	12.2755	AML	AML
Normal985	12.3533	AML	AML
Normal986	12.6134	AML	AML
Normal987	12.6057	AML	AML
Normal988	13.3849	AML	AML
Normal989	13.6583	AML	AML
Complex1	13.063	AML	AML
Complex2	12.4617	AML	AML
Complex3	12.878	AML	AML
Complex4	13.7366	AML	AML
Complex5	12.7148	AML	AML
Complex6	13.3578	AML	AML
Complex7	13.1978	AML	AML
Complex8	13.3971	AML	AML
Complex9	13.1247	AML	AML
Complex10	13.435	AML	AML
Complex11	13.5696	AML	AML
Complex12	12.6535	AML	AML
Complex13	13.0639	AML	AML
Complex14	13.4051	AML	AML
Complex15	12.8931	AML	AML
Complex16	12.3196	AML	AML
Complex17	12.9888	AML	AML
Complex18	13.1382	AML	AML
Complex19	12.5163	AML	AML
Complex20	13.4051	AML	AML
Complex21	13.589	AML	AML
Complex22	13.4611	AML	AML
Complex23	13.4718	AML	AML
Complex24	13.4729	AML	AML
Complex25	12.9707	AML	AML
Complex26	13.5178	AML	AML
Complex27	12.2912	AML	AML
Complex28	12.4654	AML	AML
Complex29	13.1536	AML	AML
Complex30	13.4824	AML	AML
Complex31	13.0856	AML	AML
Complex32	13.0723	AML	AML
Complex33	13.3858	AML	AML
Complex34	13.418	AML	AML
Complex35	13.8889	AML	AML
Complex36	13.325	AML	AML
Complex37	13.4273	AML	AML
Complex38	13.4522	AML	AML
Complex39	13.0667	AML	AML
Complex40	13.3279	AML	AML
Complex41	13.6878	AML	AML
Complex42	13.3998	AML	AML
Complex43	13.3275	AML	AML
Complex44	13.6457	AML	AML
Complex45	13.6234	AML	AML
Complex46	13.4243	AML	AML
Complex47	13.0681	AML	AML
Complex48	13.2605	AML	AML
Complex49	12.5017	AML	AML
Complex50	12.6794	AML	AML
Complex51	13.4625	AML	AML
Complex52	13.0542	AML	AML
Complex53	13.5459	AML	AML
Complex54	13.3416	AML	AML
Complex55	13.7368	AML	AML
Complex56	13.5788	AML	AML
Complex57	12.7016	AML	AML
Complex58	12.937	AML	AML
Complex59	11.4523	AML	AML
Complex60	13.2561	AML	AML
Complex61	12.2728	AML	AML
Complex62	13.0206	AML	AML
Complex63	12.1522	AML	AML
Complex64	13.1158	AML	AML
Complex65	12.7884	AML	AML
Complex66	13.6644	AML	AML
Complex67	13.0264	AML	AML
Complex68	10.6884	AML	AML
Complex69	13.0066	AML	AML
Complex70	13.2855	AML	AML
Complex71	12.6735	AML	AML
Complex72	13.3479	AML	AML
Complex73	12.4544	AML	AML
Complex74	13.3479	AML	AML
Complex75	12.932	AML	AML
Complex76	13.0667	AML	AML
Complex77	13.9729	AML	AML
Complex78	12.9427	AML	AML
Complex79	12.4631	AML	AML
Complex80	12.3414	AML	AML
Complex81	12.4972	AML	AML
Complex82	12.0186	AML	AML
Complex83	12.4735	AML	AML
Complex84	12.7977	AML	AML
Complex85	12.4964	AML	AML
Complex86	11.4164	AML	AML
Complex87	12.9611	AML	AML
inv(16)1	13.0551	AML	AML
inv(16)2	13.0656	AML	AML
inv(16)3	12.3405	AML	AML
inv(16)4	12.3828	AML	AML
inv(16)5	13.2809	AML	AML
inv(16)6	12.6008	AML	AML
inv(16)7	13.2607	AML	AML
inv(16)8	12.5896	AML	AML
inv(16)9	13.2715	AML	AML
inv(16)10	12.7842	AML	AML
inv(16)11	12.7095	AML	AML
inv(16)12	12.4462	AML	AML
inv(16)13	12.617	AML	AML
inv(16)14	12.2872	AML	AML
inv(16)15	12.7169	AML	AML
inv(16)16	12.8617	AML	AML
inv(16)17	12.8448	AML	AML
inv(16)18	12.7827	AML	AML
inv(16)19	12.8384	AML	AML
inv(16)20	12.9586	AML	AML
inv(16)21	12.8317	AML	AML
inv(16)22	13.4833	AML	AML
inv(16)23	13.3185	AML	AML
inv(16)24	12.642	AML	AML
inv(16)25	12.726	AML	AML
inv(16)26	12.7271	AML	AML
inv(16)27	12.8286	AML	AML
inv(16)28	12.6016	AML	AML
inv(16)29	13.09	AML	AML
inv(16)30	12.6968	AML	AML
inv(16)31	12.4462	AML	AML
inv(16)32	13.11	AML	AML
inv(16)33	12.4861	AML	AML
inv(16)34	12.7432	AML	AML
inv(16)35	12.5729	AML	AML
inv(16)36	12.7021	AML	AML
inv(16)37	13.3744	AML	AML
inv(16)38	13.1907	AML	AML
inv(16)39	12.6779	AML	AML
inv(16)40	13.6019	AML	AML
inv(16)41	13.146	AML	AML
inv(16)42	12.2405	AML	AML
inv(16)43	12.069	AML	AML
inv(16)44	13.7157	AML	AML
inv(16)45	13.5767	AML	AML
inv(16)46	12.7488	AML	AML
inv(16)47	12.9242	AML	AML
inv(16)48	12.9881	AML	AML
inv(16)49	13.2087	AML	AML
inv(16)50	12.9425	AML	AML
inv(16)51	12.8747	AML	AML
inv(16)52	13.5558	AML	AML
inv(16)53	12.8042	AML	AML
inv(16)54	12.5438	AML	AML
inv(16)55	12.8033	AML	AML
inv(16)56	13.008	AML	AML
inv(16)57	12.3705	AML	AML
inv(16)58	12.2518	AML	AML
inv(16)59	12.6623	AML	AML
inv(16)60	12.6267	AML	AML
inv(16)61	12.7755	AML	AML
inv(16)62	12.4384	AML	AML
inv(16)63	13.0242	AML	AML
inv(16)64	12.8628	AML	AML
inv(16)65	13.3575	AML	AML
inv(16)66	13.0153	AML	AML
inv(16)67	13.4646	AML	AML
inv(16)68	12.5839	AML	AML
inv(16)69	12.8057	AML	AML
inv(16)70	13.4541	AML	AML
inv(16)71	12.3438	AML	AML
inv(16)72	12.4246	AML	AML
inv(16)73	12.7146	AML	AML
inv(16)74	12.6369	AML	AML
inv(16)75	12.9415	AML	AML
inv(16)76	12.696	AML	AML
inv(16)77	12.9015	AML	AML
t(15;17)1	13.359	AML	AML
t(15;17)2	12.6062	AML	AML
t(15;17)3	13.9285	AML	AML
t(15;17)4	11.831	AML	AML
t(15;17)5	13.9405	AML	AML
t(15;17)6	11.9466	AML	AML
t(15;17)7	12.1129	AML	AML
t(15;17)8	13.5586	AML	AML
t(15;17)9	11.5366	AML	AML
t(15;17)10	11.677	AML	AML
t(15;17)11	12.7751	AML	AML
t(15;17)12	12.9444	AML	AML
t(15;17)13	12.3834	AML	AML
t(15;17)14	12.0599	AML	AML
t(15;17)15	11.8416	AML	AML
t(15;17)16	11.6999	AML	AML
t(15;17)17	11.7651	AML	AML
t(15;17)18	12.1003	AML	AML
t(15;17)19	13.1271	AML	AML
t(15;17)20	12.0704	AML	AML
t(15;17)21	12.7183	AML	AML
t(15;17)22	12.755	AML	AML
t(15;17)23	12.7119	AML	AML
t(15;17)24	13.0203	AML	AML
t(15;17)25	11.7395	AML	AML
t(15;17)26	11.7574	AML	AML
t(15;17)27	11.6688	AML	AML
t(15;17)28	13.9902	AML	AML
t(15;17)29	13.7311	AML	AML
t(15;17)30	11.5917	AML	AML
t(15;17)31	12.929	AML	AML
t(15;17)32	12.2448	AML	AML
t(15;17)33	13.1786	AML	AML
t(15;17)34	9.02412	AML	AML
t(15;17)35	12.7387	AML	AML
t(15;17)36	12.5842	AML	AML
t(15;17)37	11.743	AML	AML
t(15;17)38	12.5424	AML	AML
t(15;17)39	12.0604	AML	AML
t(15;17)40	12.8977	AML	AML
t(15;17)41	12.3386	AML	AML
t(15;17)42	12.4782	AML	AML
t(15;17)43	12.3004	AML	AML
t(15;17)44	12.3489	AML	AML
t(15;17)45	11.3901	AML	AML
t(15;17)46	12.1105	AML	AML
t(15;17)47	12.2174	AML	AML
t(15;17)48	12.1035	AML	AML
t(15;17)49	12.4696	AML	AML
t(15;17)50	12.6295	AML	AML
t(15;17)51	12.4009	AML	AML
t(15;17)52	13.8415	AML	AML
t(15;17)53	12.4418	AML	AML
t(15;17)54	13.75	AML	AML
t(15;17)55	12.8856	AML	AML
t(15;17)56	13.692	AML	AML
t(15;17)57	13.2977	AML	AML
t(15;17)58	12.8376	AML	AML
t(15;17)59	12.8279	AML	AML
t(15;17)60	13.401	AML	AML
t(15;17)61	13.9678	AML	AML
t(15;17)62	13.0999	AML	AML
t(15;17)63	12.5414	AML	AML
t(15;17)64	11.1546	AML	AML
t(15;17)65	10.1625	AML	AML
t(15;17)66	11.895	AML	AML
t(15;17)67	12.6521	AML	AML
t(15;17)68	12.4224	AML	AML
t(15;17)69	12.6814	AML	AML
t(15;17)70	12.1642	AML	AML
t(15;17)71	12.8378	AML	AML
t(15;17)72	12.3536	AML	AML
t(15;17)73	12.3026	AML	AML
t(15;17)74	13.821	AML	AML
t(15;17)75	12.4681	AML	AML
t(15;17)76	13.7534	AML	AML
t(15;17)77	12.5908	AML	AML
t(15;17)78	12.1371	AML	AML
t(15;17)79	12.4774	AML	AML
t(15;17)80	11.9542	AML	AML
t(15;17)81	12.3993	AML	AML
t(15;17)82	12.728	AML	AML
t(15;17)83	13.2288	AML	AML
t(15;17)84	12.9262	AML	AML
t(15;17)85	12.8041	AML	AML
t(15;17)86	13.496	AML	AML
t(15;17)87	11.7172	AML	AML
t(8;21)1	13.0572	AML	AML
t(8;21)2	12.4649	AML	AML
t(8;21)3	12.0281	AML	AML
t(8;21)4	12.7288	AML	AML
t(8;21)5	12.4624	AML	AML
t(8;21)6	12.5754	AML	AML
t(8;21)7	12.8652	AML	AML
t(8;21)8	12.9895	AML	AML
t(8;21)9	13.0043	AML	AML
t(8;21)10	12.1441	AML	AML
t(8;21)11	13.7275	AML	AML
t(8;21)12	11.9712	AML	AML
t(8;21)13	13.2805	AML	AML
t(8;21)14	11.9671	AML	AML
t(8;21)15	10.2878	AML	AML
t(8;21)16	12.6537	AML	AML
t(8;21)17	11.1807	AML	AML
t(8;21)18	12.8672	AML	AML
t(8;21)19	11.5329	AML	AML
t(8;21)20	12	AML	AML
t(8;21)21	13.1051	AML	AML
t(8;21)22	11.725	AML	AML
t(8;21)23	12.3066	AML	AML
t(8;21)24	13.0618	AML	AML
t(8;21)25	10.9371	AML	AML
t(8;21)26	12.7458	AML	AML
t(8;21)27	12.517	AML	AML
t(8;21)28	12.0356	AML	AML
t(8;21)29	13.6969	AML	AML
t(8;21)30	12.8157	AML	AML
t(8;21)31	13.0615	AML	AML
t(8;21)32	12.3516	AML	AML
t(8;21)33	12.6846	AML	AML
t(8;21)34	13.4188	AML	AML
t(8;21)35	12.7501	AML	AML
t(8;21)36	12.1224	AML	AML
t(8;21)37	13.2796	AML	AML
t(8;21)38	11.5268	AML	AML
t(8;21)39	12.9223	AML	AML
t(8;21)40	11.6918	AML	AML
t(8;21)41	11.9871	AML	AML
t(8;21)42	12.595	AML	AML
t(8;21)43	11.8268	AML	AML
t(8;21)44	12.062	AML	AML
t(8;21)45	12.1909	AML	AML
t(8;21)46	12.3067	AML	AML
t(8;21)47	11.8481	AML	AML
t(8;21)48	13.1702	AML	AML
t(8;21)49	13.6643	AML	AML
t(8;21)50	13.4239	AML	AML
t(8;21)51	11.767	AML	AML
t(8;21)52	12.4672	AML	AML
t(8;21)53	12.8727	AML	AML
t(8;21)54	12.2193	AML	AML
t(8;21)55	13.0528	AML	AML
t(8;21)56	12.6573	AML	AML
t(8;21)57	12.5484	AML	AML
t(8;21)58	13.1208	AML	AML
t(8;21)59	12.5552	AML	AML
t(8;21)60	12.5653	AML	AML
t(8;21)61	12.8133	AML	AML
t(8;21)62	11.5284	AML	AML
t(8;21)63	12.3665	AML	AML
t(8;21)64	12.5241	AML	AML
t(8;21)65	13.1738	AML	AML
t(8;21)66	12.1621	AML	AML
t(8;21)67	13.712	AML	AML
t(8;21)68	13.3284	AML	AML
t(8;21)69	12.029	AML	AML
t(8;21)70	12.2198	AML	AML
t(8;21)71	12.3926	AML	AML
t(8;21)72	11.7471	AML	AML
t(8;21)73	12.3448	AML	AML
t(8;21)74	12.8483	AML	AML
t(8;21)75	12.1694	AML	AML
t(8;21)76	12.1001	AML	AML
t(8;21)77	11.4031	AML	AML
t(8;21)78	11.9132	AML	AML
t(8;21)79	12.654	AML	AML
t(8;21)80	12.3779	AML	AML
t(8;21)81	13.5215	AML	AML
t(8;21)82	12.5213	AML	AML
t(8;21)83	12.6051	AML	AML
t(8;21)84	11.6971	AML	AML
t(8;21)85	11.9216	AML	AML
t(8;21)86	12.4413	AML	AML
t(8;21)87	11.6311	AML	AML
t(8;21)88	11.0849	AML	AML
t(8;21)89	11.0161	AML	AML
t(8;21)90	11.7955	AML	AML
t(8;21)91	12.4061	AML	AML
t(8;21)92	12.0394	AML	AML
t(8;21)93	11.8758	AML	AML
t(8;21)94	11.8812	AML	AML
t(8;21)95	11.9073	AML	AML
t(8;21)96	11.0423	AML	AML
t(8;21)97	12.3774	AML	AML
t(8;21)98	12.6957	AML	AML
t(11q23)/MLL1	13.1885	AML	AML
t(11q23)/MLL2	12.8873	AML	AML
t(11q23)/MLL3	12.2745	AML	AML
t(11q23)/MLL4	11.9864	AML	AML
t(11q23)/MLL5	13.9681	AML	AML
t(11q23)/MLL6	12.1248	AML	AML
t(11q23)/MLL7	13.6242	AML	AML
t(11q23)/MLL8	12.5821	AML	AML
t(11q23)/MLL9	12.1993	AML	AML
t(11q23)/MLL10	12.7227	AML	AML
t(11q23)/MLL11	12.8232	AML	AML
t(11q23)/MLL12	11.7036	AML	AML
t(11q23)/MLL13	13.8907	AML	AML
t(11q23)/MLL14	14.2808	AML	AML
t(11q23)/MLL15	12.8039	AML	AML
t(11q23)/MLL16	12.9646	AML	AML
t(11q23)/MLL17	12.1941	AML	AML
t(11q23)/MLL18	12.4676	AML	AML
t(11q23)/MLL19	12.4623	AML	AML
t(11q23)/MLL20	12.0453	AML	AML
t(11q23)/MLL21	12.7246	AML	AML
t(11q23)/MLL22	13.7903	AML	AML
t(11q23)/MLL23	12.9468	AML	AML
t(11q23)/MLL24	13.1124	AML	AML
t(11q23)/MLL25	13.595	AML	AML
t(11q23)/MLL26	13.3247	AML	AML
t(11q23)/MLL27	13.5106	AML	AML
t(11q23)/MLL28	12.5752	AML	AML
t(11q23)/MLL29	12.2412	AML	AML
t(11q23)/MLL30	12.1833	AML	AML
t(11q23)/MLL31	12.8445	AML	AML
t(11q23)/MLL32	13.1731	AML	AML
t(11q23)/MLL33	12.2368	AML	AML
t(11q23)/MLL34	12.587	AML	AML
t(11q23)/MLL35	13.0912	AML	AML
t(11q23)/MLL36	13.1486	AML	AML
t(11q23)/MLL37	12.3121	AML	AML
t(11q23)/MLL38	12.8878	AML	AML
t(11q23)/MLL39	12.5666	AML	AML
t(11q23)/MLL40	12.9493	AML	AML
t(11q23)/MLL41	12.7351	AML	AML
t(11q23)/MLL42	12.2118	AML	AML
t(11q23)/MLL43	11.893	AML	AML
t(11q23)/MLL44	12.5603	AML	AML
t(11q23)/MLL45	12.8354	AML	AML
t(11q23)/MLL46	12.559	AML	AML
t(11q23)/MLL47	12.8596	AML	AML
t(11q23)/MLL48	12.8339	AML	AML
t(11q23)/MLL49	12.3009	AML	AML
t(11q23)/MLL50	11.7806	AML	AML
t(11q23)/MLL51	12.3046	AML	AML
t(11q23)/MLL52	11.9081	AML	AML
t(11q23)/MLL53	13.0642	AML	AML
t(11q23)/MLL54	13.9121	AML	AML
t(11q23)/MLL55	12.405	AML	AML
t(11q23)/MLL56	13.1462	AML	AML
t(11q23)/MLL57	11.8669	AML	AML
t(11q23)/MLL58	12.7733	AML	AML
MDS1	13.0078	AML	MDS
MDS2	13.2135	AML	MDS
MDS3	12.845	AML	MDS
MDS4	12.9023	AML	MDS
MDS5	11.7774	AML	MDS
MDS6	11.6219	AML	MDS
MDS7	13.3939	AML	MDS
MDS8	12.3882	AML	MDS
MDS9	13.2247	AML	MDS
MDS10	13.3259	AML	MDS
MDS11	12.7149	AML	MDS
MDS12	12.3775	AML	MDS
MDS13	12.7615	AML	MDS
MDS14	11.3801	AML	MDS
MDS15	12.6698	AML	MDS
MDS16	12.6084	AML	MDS
MDS17	12.7872	AML	MDS
MDS18	12.2373	AML	MDS
MDS19	13.101	AML	MDS
MDS20	12.6646	AML	MDS
MDS21	13.0614	AML	MDS
MDS22	12.9852	AML	MDS
MDS23	13.5023	AML	MDS
MDS24	12.9377	AML	MDS
MDS25	11.9017	AML	MDS
MDS26	13.3888	AML	MDS
MDS27	13.6231	AML	MDS
MDS28	13.175	AML	MDS
MDS29	12.834	AML	MDS
MDS30	13.3477	AML	MDS
MDS31	12.4123	AML	MDS
MDS32	13.4466	AML	MDS
MDS33	12.9009	AML	MDS
MDS34	13.2952	AML	MDS
MDS35	12.8524	AML	MDS
MDS36	11.6696	AML	MDS
MDS37	12.7208	AML	MDS
MDS38	12.9322	AML	MDS
MDS39	12.5864	AML	MDS
MDS40	13.6466	AML	MDS
MDS41	12.0614	AML	MDS
MDS42	12.7632	AML	MDS
MDS43	12.8565	AML	MDS
MDS44	12.3442	AML	MDS
MDS45	13.3981	AML	MDS
MDS46	12.7012	AML	MDS
MDS47	13.749	AML	MDS
MDS48	13.3555	AML	MDS
MDS49	12.7287	AML	MDS
MDS50	13.1421	AML	MDS
MDS51	12.6682	AML	MDS
MDS52	13.078	AML	MDS
MDS53	12.902	AML	MDS
MDS54	12.1065	AML	MDS
MDS55	12.8487	AML	MDS
MDS56	13.1334	AML	MDS
MDS57	12.2829	AML	MDS
MDS58	13.8146	AML	MDS
MDS59	13.0571	AML	MDS
MDS60	11.975	AML	MDS
MDS61	13.43	AML	MDS
MDS62	11.6544	AML	MDS
MDS63	13.3375	AML	MDS
MDS64	13.0667	AML	MDS
MDS65	11.9593	AML	MDS
MDS66	13.2908	AML	MDS
MDS67	13.0381	AML	MDS
MDS68	13.5646	AML	MDS
MDS69	12.5892	AML	MDS
MDS70	13.1013	AML	MDS
MDS71	13.3587	AML	MDS
MDS72	13.2638	AML	MDS
MDS73	13.1113	AML	MDS
MDS74	12.139	AML	MDS
MDS75	13.4576	AML	MDS
MDS76	12.9361	AML	MDS
MDS77	13.2536	AML	MDS
MDS78	13.2552	AML	MDS
MDS79	11.668	AML	MDS
MDS80	13.3491	AML	MDS
MDS81	12.7056	AML	MDS
MDS82	13.3481	AML	MDS
MDS83	12.9217	AML	MDS
MDS84	13.205	AML	MDS
MDS85	11.377	AML	MDS
MDS86	13.1368	AML	MDS
MDS87	12.0928	AML	MDS
MDS88	13.5518	AML	MDS
MDS89	13.304	AML	MDS
MDS90	12.2542	AML	MDS
MDS91	12.7706	AML	MDS
MDS92	13.5978	AML	MDS
MDS93	13.4016	AML	MDS
MDS94	13.3931	AML	MDS
MDS95	12.9472	AML	MDS
MDS96	13.2549	AML	MDS
MDS97	13.5319	AML	MDS
MDS98	13.4943	AML	MDS
MDS99	12.4228	AML	MDS
MDS100	13.0954	AML	MDS
MDS101	12.614	AML	MDS
MDS102	13.3825	AML	MDS
MDS103	13.5121	AML	MDS
MDS104	12.9517	AML	MDS
MDS105	13.3099	AML	MDS
MDS106	12.8277	AML	MDS
MDS107	13.42	AML	MDS
MDS108	12.3578	AML	MDS
MDS109	13.324	AML	MDS
MDS110	12.6507	AML	MDS
MDS111	12.3687	AML	MDS
MDS112	12.7134	AML	MDS
MDS113	12.9092	AML	MDS
MDS114	13.2331	AML	MDS
MDS115	13.6596	AML	MDS
MDS116	13.5904	AML	MDS
MDS117	12.84	AML	MDS
MDS118	12.3604	AML	MDS
MDS119	12.8577	AML	MDS
MDS120	12.9481	AML	MDS
MDS121	12.9159	AML	MDS
MDS122	13.1466	AML	MDS
MDS123	13.0132	AML	MDS
MDS124	13.6825	AML	MDS
MDS125	12.6647	AML	MDS
MDS126	12.6483	AML	MDS
MDS127	12.6971	AML	MDS
MDS128	12.445	AML	MDS
MDS129	12.5913	AML	MDS
MDS130	12.1058	AML	MDS
MDS131	12.5886	AML	MDS
MDS132	13.4488	AML	MDS
MDS133	12.0844	AML	MDS
MDS134	11.8421	AML	MDS
MDS135	12.6013	AML	MDS
MDS136	13.3508	AML	MDS
MDS137	12.5121	AML	MDS
MDS138	13.3095	AML	MDS
MDS139	13.3755	AML	MDS
MDS140	13.3083	AML	MDS
MDS141	13.4854	AML	MDS
MDS142	12.2868	AML	MDS
MDS143	13.7637	AML	MDS
MDS144	12.8275	AML	MDS
MDS145	13.3017	AML	MDS
MDS146	13.8277	AML	MDS
MDS147	12.7025	AML	MDS
MDS148	12.5057	AML	MDS
MDS149	13.0711	AML	MDS
MDS150	12.8582	AML	MDS
MDS151	12.765	AML	MDS
MDS152	12.3713	AML	MDS
MDS153	13.0074	AML	MDS
MDS154	13.3194	AML	MDS
MDS155	12.7721	AML	MDS
MDS156	13.3847	AML	MDS
MDS157	12.4967	AML	MDS
MDS158	12.9736	AML	MDS
MDS159	12.4935	AML	MDS
MDS160	13.4593	AML	MDS
MDS161	13.2734	AML	MDS
MDS162	13.6009	AML	MDS
MDS163	12.1033	AML	MDS
MDS164	11.706	AML	MDS
MDS165	13.0059	AML	MDS
MDS166	12.7893	AML	MDS
MDS167	13.1444	AML	MDS
MDS168	13.5968	AML	MDS
MDS169	13.3652	AML	MDS
MDS170	13.4688	AML	MDS
MDS171	13.5039	AML	MDS
MDS172	13.2595	AML	MDS
MDS173	12.6307	AML	MDS
MDS174	13.0622	AML	MDS
MDS175	12.2439	AML	MDS
MDS176	12.8528	AML	MDS
MDS177	13.5978	AML	MDS
MDS178	12.9152	AML	MDS
MDS179	12.3248	AML	MDS
MDS180	12.9262	AML	MDS
MDS181	13.3077	AML	MDS
MDS182	12.7163	AML	MDS
MDS183	13.0631	AML	MDS
MDS184	13.065	AML	MDS
MDS185	13.0169	AML	MDS
MDS186	12.88	AML	MDS
MDS187	12.0258	AML	MDS
MDS188	13.6728	AML	MDS
MDS189	13.2426	AML	MDS
MDS190	13.0908	AML	MDS
MDS191	13.5263	AML	MDS
MDS192	12.8194	AML	MDS
MDS193	13.2611	AML	MDS
MDS194	13.0957	AML	MDS
MDS195	12.5789	AML	MDS
MDS196	13.4754	AML	MDS
MDS197	13.0372	AML	MDS
MDS198	13.4186	AML	MDS
MDS199	12.8866	AML	MDS
MDS200	12.8679	AML	MDS
MDS201	12.9485	AML	MDS
MDS202	13.3991	AML	MDS
MDS203	12.8094	AML	MDS
MDS204	13.4733	AML	MDS
MDS205	11.5594	AML	MDS
MDS206	12.9311	AML	MDS
MDS207	13.3438	AML	MDS
MDS208	12.7648	AML	MDS
MDS209	12.8423	AML	MDS
MDS210	13.1411	AML	MDS
MDS211	13.176	AML	MDS
MDS212	12.4851	AML	MDS
MDS213	12.4697	AML	MDS
MDS214	12.2801	AML	MDS
MDS215	12.7041	AML	MDS
MDS216	12.8023	AML	MDS
MDS217	12.6425	AML	MDS
MDS218	12.783	AML	MDS
MDS219	12.2129	AML	MDS
MDS220	12.0886	AML	MDS
MDS221	11.8466	AML	MDS
MDS222	13.1658	AML	MDS
MDS223	13.1159	AML	MDS
MDS224	13.7607	AML	MDS
MDS225	13.7355	AML	MDS
MDS226	13.3546	AML	MDS
MDS227	13.4418	AML	MDS
MDS228	13.7242	AML	MDS
nan1	12.9042	AML	AML
nan2	13.0151	AML	AML
nan3	12.9259	AML	AML
nan4	14.0525	AML	AML
nan5	13.4757	AML	AML
nan6	12.8694	AML	AML
nan7	13.5944	AML	AML
nan8	13.2946	AML	AML
nan9	12.7947	AML	AML
nan10	13.6696	AML	AML
nan11	13.2222	AML	AML
nan12	12.688	AML	AML
nan13	14.1153	AML	AML
nan14	12.9965	AML	AML
nan15	13.3204	AML	AML
nan16	12.8827	AML	AML
nan17	13.5136	AML	AML
nan18	13.0516	AML	AML
nan19	12.003	AML	AML
nan20	12.8375	AML	AML
nan21	12.5271	AML	AML
nan22	13.3709	AML	AML
nan23	13.8039	AML	AML
nan24	13.1844	AML	AML
nan25	12.4219	AML	AML
nan26	12.0804	AML	AML
nan27	12.2696	AML	AML
nan28	12.2236	AML	AML
nan29	11.4196	AML	AML
nan30	13.4811	AML	AML
nan31	12.2638	AML	AML
nan32	13.1015	AML	AML
nan33	12.7045	AML	AML
nan34	12.7104	AML	AML
nan35	12.4982	AML	AML
nan36	13.1623	AML	AML
nan37	13.3362	AML	AML
nan38	12.0558	AML	AML
nan39	12.5588	AML	AML
nan40	11.957	AML	AML
nan41	12.5845	AML	AML
nan42	14.0195	AML	AML
nan43	12.4289	AML	AML
nan44	12.7349	AML	AML
nan45	12.5167	AML	AML
nan46	12.6477	AML	AML
nan47	12.7108	AML	AML
nan48	11.5048	AML	AML
nan49	11.8864	AML	AML
nan50	13.4318	AML	AML
nan51	12.789	AML	AML
nan52	13.3867	AML	AML
nan53	13.408	AML	AML
nan54	12.3088	AML	AML
nan55	13.2208	AML	AML
nan56	13.2396	AML	AML
nan57	12.974	AML	AML
nan58	12.4406	AML	AML
nan59	12.4484	AML	AML
nan60	13.6546	AML	AML
nan61	13.9765	AML	AML
nan62	13.9559	AML	AML
nan63	13.0349	AML	AML
nan64	13.151	AML	AML
nan65	13.4107	AML	AML
nan66	11.9521	AML	AML
nan67	12.5974	AML	AML
nan68	14.4914	AML	AML
nan69	14.1523	AML	AML
nan70	12.5433	AML	AML
nan71	12.8869	AML	AML
nan72	12.3435	AML	AML
nan73	13.2758	AML	AML
nan74	12.3415	AML	AML
nan75	12.0202	AML	AML
nan76	12.4733	AML	AML
nan77	12.7165	AML	AML
nan78	12.4697	AML	AML
nan79	12.6519	AML	AML
nan80	12.085	AML	AML
nan81	13.085	AML	AML
nan82	12.5028	AML	AML
nan83	12.1212	AML	AML
nan84	12.071	AML	AML
nan85	12.4829	AML	AML
nan86	12.8529	AML	AML
nan87	13.5323	AML	AML
nan88	12.506	AML	AML
nan89	12.8341	AML	AML
nan90	12.9832	AML	AML
nan91	13.4331	AML	AML
nan92	14.2583	AML	AML
nan93	12.3591	AML	AML
nan94	12.3941	AML	AML
nan95	12.2205	AML	AML
nan96	13.6812	AML	AML
nan97	13.3578	AML	AML
nan98	12.961	AML	AML
nan99	12.4128	AML	AML
nan100	12.7626	AML	AML
nan101	13.2064	AML	AML
nan102	13.3021	AML	AML
nan103	13.3566	AML	AML
nan104	12.9778	AML	AML
nan105	11.9305	AML	AML
nan106	11.929	AML	AML
nan107	11.8611	AML	AML
nan108	13.23	AML	AML
nan109	13.5827	AML	AML
nan110	12.9125	AML	AML
nan111	12.9375	AML	AML
nan112	13.3397	AML	AML
nan113	12.2155	AML	AML
nan114	11.9637	AML	AML
nan115	12.3026	AML	AML
nan116	12.4198	AML	AML
nan117	13.6537	AML	AML
nan118	13.6426	AML	AML
Trisomy 81	12.134	AML	AML
Trisomy 82	12.5996	AML	AML
Trisomy 83	12.5134	AML	AML
Trisomy 84	12.9516	AML	AML
Trisomy 85	12.2054	AML	AML
Trisomy 86	11.8698	AML	AML
Trisomy 87	13.3053	AML	AML
Trisomy 88	12.8818	AML	AML
Trisomy 89	13.7005	AML	AML
Trisomy 90	12.5268	AML	AML
Trisomy 91	13.4719	AML	AML
Trisomy 92	12.9007	AML	AML
Trisomy 93	12.2365	AML	AML
Trisomy 94	12.1159	AML	AML
Trisomy 95	13.0795	AML	AML
Trisomy 96	12.3877	AML	AML
Trisomy 97	10.6521	AML	AML
Trisomy 98	12.6372	AML	AML
Trisomy 99	13.3116	AML	AML
Trisomy 100	12.4268	AML	AML
Trisomy 101	13.1581	AML	AML
Trisomy 102	12.7967	AML	AML
Trisomy 103	12.6353	AML	AML
Trisomy 104	12.473	AML	AML
Trisomy 105	12.8896	AML	AML
Trisomy 106	13.2026	AML	AML
Trisomy 107	12.7342	AML	AML
Trisomy 108	12.9144	AML	AML
Trisomy 109	13.4598	AML	AML
Trisomy 110	13.1397	AML	AML
Trisomy 111	13.4759	AML	AML
Trisomy 112	13.0331	AML	AML
del(5q)1	11.7508	AML	AML
del(5q)2	13.5545	AML	AML
del(5q)3	13.7454	AML	AML
del(5q)4	13.5875	AML	AML
del(5q)5	12.7102	AML	AML
del(5q)6	12.9456	AML	AML
del(5q)7	13.2647	AML	AML
del(5q)8	13.0293	AML	AML
del(5q)9	13.1244	AML	AML
del(5q)10	12.7971	AML	AML
del(5q)11	12.9129	AML	AML
del(5q)12	13.0152	AML	AML
del(5q)13	13.165	AML	AML
del(5q)14	13.2941	AML	AML
del(5q)15	13.3565	AML	AML
del(5q)16	13.219	AML	AML
del(5q)17	13.1879	AML	AML
del(5q)18	13.8403	AML	AML
del(5q)19	13.6545	AML	AML
del(5q)20	12.8264	AML	AML
del(5q)21	11.8204	AML	AML
del(7q)/7q-1	11.9641	AML	AML
del(7q)/7q-2	12.4414	AML	AML
del(7q)/7q-3	12.4986	AML	AML
del(7q)/7q-4	13.0117	AML	AML
del(7q)/7q-5	13.7225	AML	AML
del(7q)/7q-6	13.2685	AML	AML
del(7q)/7q-7	13.5646	AML	AML
del(7q)/7q-8	12.6873	AML	AML
del(7q)/7q-9	13.2418	AML	AML
del(7q)/7q-10	13.0207	AML	AML
del(7q)/7q-11	13.0064	AML	AML
del(7q)/7q-12	13.0607	AML	AML
del(7q)/7q-13	13.0122	AML	AML
del(7q)/7q-14	10.6741	AML	AML
del(7q)/7q-15	12.89	AML	AML
del(7q)/7q-16	13.1421	AML	AML
del(7q)/7q-17	12.6592	AML	AML
del(7q)/7q-18	13.3336	AML	AML
del(7q)/7q-19	14.3873	AML	AML
del(7q)/7q-20	12.4488	AML	AML
t(9;11)1	13.0944	AML	AML
t(9;11)2	13.2498	AML	AML
Other1	13.348	AML	AML
Other2	13.6032	AML	AML
Other3	12.7782	AML	AML
Other4	12.0943	AML	AML
Other5	12.8434	AML	AML
Other6	13.1316	AML	AML
Other7	13.3012	AML	AML
Other8	12.4587	AML	AML
Other9	12.4581	AML	AML
Other10	12.8665	AML	AML
Other11	12.6687	AML	AML
Other12	11.9198	AML	AML
Other13	12.4705	AML	AML
Other14	13.6466	AML	AML
Other15	13.0007	AML	AML
Other16	12.6918	AML	AML
Other17	12.8963	AML	AML
Other18	13.7136	AML	AML
Other19	12.0623	AML	AML
Other20	12.5634	AML	AML
Other21	12.8388	AML	AML
Other22	13.7834	AML	AML
Other23	13.1894	AML	AML
Other24	13.2924	AML	AML
Other25	13.1894	AML	AML
Other26	12.7076	AML	AML
Other27	12.8601	AML	AML
Other28	13.1543	AML	AML
Other29	12.382	AML	AML
Other30	13.0651	AML	AML
Other31	13.1442	AML	AML
Other32	12.5352	AML	AML
Other33	12.4273	AML	AML
Other34	11.7999	AML	AML
Other35	12.3659	AML	AML
Other36	12.2038	AML	AML
Other37	12.3189	AML	AML
Other38	13.2405	AML	AML
Other39	13.0321	AML	AML
Other40	13.5975	AML	AML
Other41	13.1924	AML	AML
Other42	13.5828	AML	AML
Other43	14.014	AML	AML
Other44	12.9568	AML	AML
Other45	12.5764	AML	AML
Other46	13.0814	AML	AML
Other47	13.2328	AML	AML
Other48	12.8608	AML	AML
Other49	13.1431	AML	AML
Other50	12.8995	AML	AML
Other51	11.9856	AML	AML
Other52	12.4948	AML	AML
Other53	12.1304	AML	AML
Other54	12.4582	AML	AML
Other55	12.67	AML	AML
Other56	13.0622	AML	AML
Other57	12.8977	AML	AML
Other58	12.7495	AML	AML
Other59	11.9751	AML	AML
Other60	12.7291	AML	AML
Other61	11.8875	AML	AML
Other62	12.4662	AML	AML
Other63	12.1078	AML	AML
Other64	13.0142	AML	AML
Other65	12.8075	AML	AML
Other66	13.169	AML	AML
Other67	13.5215	AML	AML
Other68	12.554	AML	AML
Other69	12.7355	AML	AML
Other70	12.3081	AML	AML
Other71	13.3779	AML	AML
Other72	12.7929	AML	AML
Other73	13.6347	AML	AML
Other74	13.3526	AML	AML
Other75	12.7487	AML	AML
Other76	12.0903	AML	AML
Other77	13.2219	AML	AML
Other78	14.0777	AML	AML
Other79	13.4893	AML	AML
Other80	12.2927	AML	AML
Other81	12.4423	AML	AML
Other82	13.3764	AML	AML
Other83	11.9837	AML	AML
Other84	12.6909	AML	AML
Other85	12.66	AML	AML
Other86	12.0758	AML	AML
Other87	12.2411	AML	AML
Other88	12.3135	AML	AML
Other89	13.8435	AML	AML
Other90	11.9793	AML	AML
Other91	12.1299	AML	AML
A1	13.0767	AML	AML
A2	13.2461	AML	AML
A3	12.9211	AML	AML
A4	13.3273	AML	AML
A5	13.1402	AML	AML
A6	12.6125	AML	AML
A7	13.2129	AML	AML
A8	13.4748	AML	AML
Complex_ del(5q)1	13.3501	AML	AML
Complex_ del(5q)2	12.3174	AML	AML
Complex_ del(5q)3	13.1085	AML	AML
Complex_ del(5q)4	13.6484	AML	AML
Complex_ del(5q)5	12.3157	AML	AML
Complex_ del(5q)6	13.8305	AML	AML
Complex_ del(5q)7	13.6031	AML	AML
Complex_ del(5q)8	13.2404	AML	AML
Complex_ del(5q)9	13.3469	AML	AML
Complex_ del(5q)10	11.7406	AML	AML
Complex_ del(5q)11	13.26	AML	AML
Complex_ del(5q)12	12.7117	AML	AML
Complex_ del(5q)13	12.9402	AML	AML
Complex_ del(5q)14	13.7785	AML	AML
Complex_ del(5q)15	13.0024	AML	AML
Complex_ del(5q)16	12.5015	AML	AML
Complex_ del(5q)17	12.8508	AML	AML
Complex_ del(5q)18	13.1283	AML	AML
Complex_ del(5q)19	12.1397	AML	AML
Complex_ del(5q)20	13.33	AML	AML
Complex_ del(5q)21	13.5368	AML	AML
Complex_ del(5q)22	12.8475	AML	AML
Complex_ del(5q)23	13.4983	AML	AML
Complex_ del(5q)24	13.1238	AML	AML
Complex_ del(5q)25	12.9703	AML	AML
Complex_ del(5q)26	13.2144	AML	AML
Complex_ del(5q)27	13.0451	AML	AML
Complex_ del(5q)28	13.3452	AML	AML
Complex_ del(5q)29	13.0201	AML	AML
Complex_ del(5q)30	12.5614	AML	AML
Complex_ del(5q)31	11.7707	AML	AML
Complex_ del(5q)32	13.262	AML	AML
Complex_ del(5q)33	13.8355	AML	AML
Complex_ del(5q)34	12.7816	AML	AML
Complex_ del(5q)35	12.1982	AML	AML
Complex_ del(5q)36	12.6913	AML	AML
Complex_ del(5q)37	12.5985	AML	AML
Complex_ del(5q)38	11.7964	AML	AML
Complex_ del(5q)39	11.1357	AML	AML
[truncated: 121 more rows]
