# Supplementary material for: High expression level of the FTH1 gene is associated with poor prognosis in children with non-M3 acute myeloid leukemia
Source: Front Oncol. 2023 Feb 1;12:1068094. doi: 10.3389/fonc.2022.1068094 (PMC9928996; doi:10.3389/fonc.2022.1068094)
Supplement: Supplementary file 4 [file DataSheet_4.zip › FTH1 BloodSpot/Expression of FHT1 in the three group.xlsx]

## Sheet: 2
id	FTH1	Type	Group
HSC1	10.1471	Normal	Normal
HSC2	12.0517	Normal	Normal
HSC3	12.0012	Normal	Normal
HSC4	12.1939	Normal	Normal
HSC5	11.9688	Normal	Normal
HSC6	12.1074	Normal	Normal
MPP1	12.4156	Normal	Normal
MPP2	12.4744	Normal	Normal
CMP1	12.2694	Normal	Normal
CMP2	12.607	Normal	Normal
CMP3	12.5979	Normal	Normal
CMP4	12.2524	Normal	Normal
CMP5	12.5995	Normal	Normal
CMP6	12.181	Normal	Normal
CMP7	11.5613	Normal	Normal
CMP8	11.597	Normal	Normal
CMP9	11.8789	Normal	Normal
CMP10	11.519	Normal	Normal
MEP1	13.0421	Normal	Normal
MEP2	13.4643	Normal	Normal
MEP3	12.9074	Normal	Normal
MEP4	13.0352	Normal	Normal
early_PM1	11.3822	Normal	Normal
early_PM2	11.0218	Normal	Normal
early_PM3	11.2703	Normal	Normal
late_PM1	11.639	Normal	Normal
late_PM2	8.72478	Normal	Normal
late_PM3	7.17519	Normal	Normal
MY1	11.0257	Normal	Normal
MY2	8.81488	Normal	Normal
MM1	10.9485	Normal	Normal
MM2	9.85181	Normal	Normal
MM3	10.2249	Normal	Normal
BC1	13.4581	Normal	Normal
BC2	13.4842	Normal	Normal
BC3	13.1884	Normal	Normal
BC4	12.8759	Normal	Normal
PMN1	13.9162	Normal	Normal
PMN2	13.7438	Normal	Normal
PMN3	13.7732	Normal	Normal
Mono1	13.7957	Normal	Normal
Mono2	13.958	Normal	Normal
Mono3	13.7347	Normal	Normal
Mono4	13.7986	Normal	Normal
Normal1	11.9038	AML	Favor+Inter
Normal2	13.3383	AML	Favor+Inter
Normal3	12.7651	AML	Favor+Inter
Normal4	13.6049	AML	Favor+Inter
Normal5	12.9102	AML	Favor+Inter
Normal6	12.9124	AML	Favor+Inter
Normal7	13.1125	AML	Favor+Inter
Normal8	13.7758	AML	Favor+Inter
Normal9	12.8925	AML	Favor+Inter
Normal10	11.364	AML	Favor+Inter
Normal11	12.7788	AML	Favor+Inter
Normal12	12.5011	AML	Favor+Inter
Normal13	13.8566	AML	Favor+Inter
Normal14	12.814	AML	Favor+Inter
Normal15	12.3773	AML	Favor+Inter
Normal16	12.9807	AML	Favor+Inter
Normal17	12.0974	AML	Favor+Inter
Normal18	11.8991	AML	Favor+Inter
Normal19	12.0304	AML	Favor+Inter
Normal20	12.0611	AML	Favor+Inter
Normal21	13.9088	AML	Favor+Inter
Normal22	11.9572	AML	Favor+Inter
Normal23	12.9245	AML	Favor+Inter
Normal24	12.6345	AML	Favor+Inter
Normal25	14.0393	AML	Favor+Inter
Normal26	13.5929	AML	Favor+Inter
Normal27	12.7733	AML	Favor+Inter
Normal28	12.6902	AML	Favor+Inter
Normal29	12.3893	AML	Favor+Inter
Normal30	12.9372	AML	Favor+Inter
Normal31	12.1189	AML	Favor+Inter
Normal32	13.2926	AML	Favor+Inter
Normal33	12.4694	AML	Favor+Inter
Normal34	12.8845	AML	Favor+Inter
Normal35	13.2359	AML	Favor+Inter
Normal36	12.6926	AML	Favor+Inter
Normal37	13.0965	AML	Favor+Inter
Normal38	13.2048	AML	Favor+Inter
Normal39	12.8385	AML	Favor+Inter
Normal40	12.4371	AML	Favor+Inter
Normal41	13.5683	AML	Favor+Inter
Normal42	13.3687	AML	Favor+Inter
Normal43	13.3372	AML	Favor+Inter
Normal44	12.3105	AML	Favor+Inter
Normal45	12.7126	AML	Favor+Inter
Normal46	12.2068	AML	Favor+Inter
Normal47	13.0827	AML	Favor+Inter
Normal48	13.192	AML	Favor+Inter
Normal49	12.4238	AML	Favor+Inter
Normal50	12.2713	AML	Favor+Inter
Normal51	12.8722	AML	Favor+Inter
Normal52	12.5552	AML	Favor+Inter
Normal53	11.8711	AML	Favor+Inter
Normal54	13.6805	AML	Favor+Inter
Normal55	13.2526	AML	Favor+Inter
Normal56	12.0911	AML	Favor+Inter
Normal57	11.9164	AML	Favor+Inter
Normal58	13.5817	AML	Favor+Inter
Normal59	13.2906	AML	Favor+Inter
Normal60	12.9106	AML	Favor+Inter
Normal61	12.3311	AML	Favor+Inter
Normal62	13.8387	AML	Favor+Inter
Normal63	12.9667	AML	Favor+Inter
Normal64	12.6699	AML	Favor+Inter
Normal65	11.9588	AML	Favor+Inter
Normal66	13.1132	AML	Favor+Inter
Normal67	13.3392	AML	Favor+Inter
Normal68	13.3806	AML	Favor+Inter
Normal69	13.2084	AML	Favor+Inter
Normal70	13.76	AML	Favor+Inter
Normal71	11.8149	AML	Favor+Inter
Normal72	12.7779	AML	Favor+Inter
Normal73	13.2449	AML	Favor+Inter
Normal74	12.3758	AML	Favor+Inter
Normal75	12.4717	AML	Favor+Inter
Normal76	12.843	AML	Favor+Inter
Normal77	12.74	AML	Favor+Inter
Normal78	12.9982	AML	Favor+Inter
Normal79	12.15	AML	Favor+Inter
Normal80	12.4191	AML	Favor+Inter
Normal81	13.2147	AML	Favor+Inter
Normal82	12.3621	AML	Favor+Inter
Normal83	13.1785	AML	Favor+Inter
Normal84	13.17	AML	Favor+Inter
Normal85	13.0202	AML	Favor+Inter
Normal86	13.7231	AML	Favor+Inter
Normal87	13.3721	AML	Favor+Inter
Normal88	13.3161	AML	Favor+Inter
Normal89	12.1138	AML	Favor+Inter
Normal90	13.0976	AML	Favor+Inter
Normal91	13.0999	AML	Favor+Inter
Normal92	12.4047	AML	Favor+Inter
Normal93	13.0423	AML	Favor+Inter
Normal94	13.5867	AML	Favor+Inter
Normal95	13.4373	AML	Favor+Inter
Normal96	13.852	AML	Favor+Inter
Normal97	12.4742	AML	Favor+Inter
Normal98	13.3256	AML	Favor+Inter
Normal99	13.0365	AML	Favor+Inter
Normal100	13.7484	AML	Favor+Inter
Normal101	12.8214	AML	Favor+Inter
Normal102	13.3719	AML	Favor+Inter
Normal103	13.0512	AML	Favor+Inter
Normal104	13.4045	AML	Favor+Inter
Normal105	12.9569	AML	Favor+Inter
Normal106	13.1422	AML	Favor+Inter
Normal107	13.6374	AML	Favor+Inter
Normal108	12.2535	AML	Favor+Inter
Normal109	13.6518	AML	Favor+Inter
Normal110	13.243	AML	Favor+Inter
Normal111	12.1196	AML	Favor+Inter
Normal112	12.9247	AML	Favor+Inter
Normal113	13.1949	AML	Favor+Inter
Normal114	12.9543	AML	Favor+Inter
Normal115	13.7725	AML	Favor+Inter
Normal116	12.6148	AML	Favor+Inter
Normal117	13.1689	AML	Favor+Inter
Normal118	12.7939	AML	Favor+Inter
Normal119	12.614	AML	Favor+Inter
Normal120	11.9936	AML	Favor+Inter
Normal121	12.792	AML	Favor+Inter
Normal122	12.1789	AML	Favor+Inter
Normal123	12.1026	AML	Favor+Inter
Normal124	13.1016	AML	Favor+Inter
Normal125	11.7616	AML	Favor+Inter
Normal126	12.3258	AML	Favor+Inter
Normal127	13.4356	AML	Favor+Inter
Normal128	13.071	AML	Favor+Inter
Normal129	12.8467	AML	Favor+Inter
Normal130	11.3915	AML	Favor+Inter
Normal131	13.2319	AML	Favor+Inter
Normal132	13.4408	AML	Favor+Inter
Normal133	12.6691	AML	Favor+Inter
Normal134	11.8416	AML	Favor+Inter
Normal135	12.4242	AML	Favor+Inter
Normal136	12.679	AML	Favor+Inter
Normal137	12.8252	AML	Favor+Inter
Normal138	13.5076	AML	Favor+Inter
Normal139	13.5661	AML	Favor+Inter
Normal140	13.3818	AML	Favor+Inter
Normal141	12.2054	AML	Favor+Inter
Normal142	12.6311	AML	Favor+Inter
Normal143	11.5229	AML	Favor+Inter
Normal144	13.1008	AML	Favor+Inter
Normal145	12.8595	AML	Favor+Inter
Normal146	12.7852	AML	Favor+Inter
Normal147	13.236	AML	Favor+Inter
Normal148	12.1493	AML	Favor+Inter
Normal149	12.2502	AML	Favor+Inter
Normal150	12.9576	AML	Favor+Inter
Normal151	12.6992	AML	Favor+Inter
Normal152	12.6688	AML	Favor+Inter
Normal153	12.551	AML	Favor+Inter
Normal154	12.6499	AML	Favor+Inter
Normal155	13.6091	AML	Favor+Inter
Normal156	12.8795	AML	Favor+Inter
Normal157	12.5836	AML	Favor+Inter
Normal158	12.1352	AML	Favor+Inter
Normal159	13.3007	AML	Favor+Inter
Normal160	12.486	AML	Favor+Inter
Normal161	13.815	AML	Favor+Inter
Normal162	11.4447	AML	Favor+Inter
Normal163	13.1149	AML	Favor+Inter
Normal164	13.7946	AML	Favor+Inter
Normal165	11.8059	AML	Favor+Inter
Normal166	13.6174	AML	Favor+Inter
Normal167	12.172	AML	Favor+Inter
Normal168	12.0072	AML	Favor+Inter
Normal169	12.0304	AML	Favor+Inter
Normal170	12.5633	AML	Favor+Inter
Normal171	13.0184	AML	Favor+Inter
Normal172	13.714	AML	Favor+Inter
Normal173	13.081	AML	Favor+Inter
Normal174	12.8092	AML	Favor+Inter
Normal175	13.1381	AML	Favor+Inter
Normal176	11.9852	AML	Favor+Inter
Normal177	13.6064	AML	Favor+Inter
Normal178	13.4796	AML	Favor+Inter
Normal179	13.3132	AML	Favor+Inter
Normal180	13.2686	AML	Favor+Inter
Normal181	13.628	AML	Favor+Inter
Normal182	12.9241	AML	Favor+Inter
Normal183	12.6928	AML	Favor+Inter
Normal184	12.646	AML	Favor+Inter
Normal185	13.6968	AML	Favor+Inter
Normal186	13.4191	AML	Favor+Inter
Normal187	11.9494	AML	Favor+Inter
Normal188	12.9833	AML	Favor+Inter
Normal189	12.5271	AML	Favor+Inter
Normal190	12.1436	AML	Favor+Inter
Normal191	13.9457	AML	Favor+Inter
Normal192	13.4794	AML	Favor+Inter
Normal193	12.8956	AML	Favor+Inter
Normal194	12.8588	AML	Favor+Inter
Normal195	12.9905	AML	Favor+Inter
Normal196	12.6294	AML	Favor+Inter
Normal197	12.3836	AML	Favor+Inter
Normal198	12.4357	AML	Favor+Inter
Normal199	12.4235	AML	Favor+Inter
Normal200	13.1943	AML	Favor+Inter
Normal201	12.4102	AML	Favor+Inter
Normal202	12.2142	AML	Favor+Inter
Normal203	12.9375	AML	Favor+Inter
Normal204	12.8855	AML	Favor+Inter
Normal205	12.8499	AML	Favor+Inter
Normal206	12.3574	AML	Favor+Inter
Normal207	13.2814	AML	Favor+Inter
Normal208	12.9707	AML	Favor+Inter
Normal209	13.2184	AML	Favor+Inter
Normal210	13.2028	AML	Favor+Inter
Normal211	12.3891	AML	Favor+Inter
Normal212	13.4147	AML	Favor+Inter
Normal213	12.8509	AML	Favor+Inter
Normal214	13.6412	AML	Favor+Inter
Normal215	13.0864	AML	Favor+Inter
Normal216	12.2464	AML	Favor+Inter
Normal217	11.9089	AML	Favor+Inter
Normal218	13.3177	AML	Favor+Inter
Normal219	12.6653	AML	Favor+Inter
Normal220	13.306	AML	Favor+Inter
Normal221	12.9543	AML	Favor+Inter
Normal222	11.5332	AML	Favor+Inter
Normal223	13.0918	AML	Favor+Inter
Normal224	13.6541	AML	Favor+Inter
Normal225	13.0888	AML	Favor+Inter
Normal226	12.2224	AML	Favor+Inter
Normal227	12.9326	AML	Favor+Inter
Normal228	12.8267	AML	Favor+Inter
Normal229	13.8634	AML	Favor+Inter
Normal230	12.7005	AML	Favor+Inter
Normal231	13.0308	AML	Favor+Inter
Normal232	12.9278	AML	Favor+Inter
Normal233	12.6426	AML	Favor+Inter
Normal234	11.7437	AML	Favor+Inter
Normal235	13.8401	AML	Favor+Inter
Normal236	12.9693	AML	Favor+Inter
Normal237	11.9211	AML	Favor+Inter
Normal238	13.687	AML	Favor+Inter
Normal239	11.4957	AML	Favor+Inter
Normal240	12.5898	AML	Favor+Inter
Normal241	11.1411	AML	Favor+Inter
Normal242	13.2418	AML	Favor+Inter
Normal243	12.4859	AML	Favor+Inter
Normal244	12.9537	AML	Favor+Inter
Normal245	12.557	AML	Favor+Inter
Normal246	12.6398	AML	Favor+Inter
Normal247	11.6996	AML	Favor+Inter
Normal248	12.8021	AML	Favor+Inter
Normal249	13.0733	AML	Favor+Inter
Normal250	12.6445	AML	Favor+Inter
Normal251	12.961	AML	Favor+Inter
Normal252	12.6618	AML	Favor+Inter
Normal253	13.0755	AML	Favor+Inter
Normal254	12.9423	AML	Favor+Inter
Normal255	13.2941	AML	Favor+Inter
Normal256	12.1251	AML	Favor+Inter
Normal257	12.9353	AML	Favor+Inter
Normal258	12.2452	AML	Favor+Inter
Normal259	12.1053	AML	Favor+Inter
Normal260	13.4106	AML	Favor+Inter
Normal261	12.6664	AML	Favor+Inter
Normal262	13.352	AML	Favor+Inter
Normal263	12.0806	AML	Favor+Inter
Normal264	13.3636	AML	Favor+Inter
Normal265	13.1551	AML	Favor+Inter
Normal266	13.2152	AML	Favor+Inter
Normal267	12.1396	AML	Favor+Inter
Normal268	12.7845	AML	Favor+Inter
Normal269	12.9139	AML	Favor+Inter
Normal270	11.5609	AML	Favor+Inter
Normal271	12.1956	AML	Favor+Inter
Normal272	13.3395	AML	Favor+Inter
Normal273	12.6701	AML	Favor+Inter
Normal274	12.4657	AML	Favor+Inter
Normal275	13.3096	AML	Favor+Inter
Normal276	13.2383	AML	Favor+Inter
Normal277	12.6008	AML	Favor+Inter
Normal278	13.4739	AML	Favor+Inter
Normal279	12.2005	AML	Favor+Inter
Normal280	12.7638	AML	Favor+Inter
Normal281	13.2303	AML	Favor+Inter
Normal282	12.9305	AML	Favor+Inter
Normal283	13.5394	AML	Favor+Inter
Normal284	13.6417	AML	Favor+Inter
Normal285	12.981	AML	Favor+Inter
Normal286	12.7301	AML	Favor+Inter
Normal287	13.0041	AML	Favor+Inter
Normal288	13.4967	AML	Favor+Inter
Normal289	12.6555	AML	Favor+Inter
Normal290	12.7918	AML	Favor+Inter
Normal291	12.2565	AML	Favor+Inter
Normal292	12.4763	AML	Favor+Inter
Normal293	12.7282	AML	Favor+Inter
Normal294	13.9404	AML	Favor+Inter
Normal295	12.6918	AML	Favor+Inter
Normal296	13.5239	AML	Favor+Inter
Normal297	12.131	AML	Favor+Inter
Normal298	13.027	AML	Favor+Inter
Normal299	13.0531	AML	Favor+Inter
Normal300	13.3548	AML	Favor+Inter
Normal301	11.179	AML	Favor+Inter
Normal302	12.2686	AML	Favor+Inter
Normal303	13.2174	AML	Favor+Inter
Normal304	13.097	AML	Favor+Inter
Normal305	12.3649	AML	Favor+Inter
Normal306	11.4878	AML	Favor+Inter
Normal307	13.6175	AML	Favor+Inter
Normal308	14.1373	AML	Favor+Inter
Normal309	12.8473	AML	Favor+Inter
Normal310	13.0774	AML	Favor+Inter
Normal311	12.0509	AML	Favor+Inter
Normal312	13.0753	AML	Favor+Inter
Normal313	13.2873	AML	Favor+Inter
Normal314	12.8078	AML	Favor+Inter
Normal315	13.0368	AML	Favor+Inter
Normal316	13.2529	AML	Favor+Inter
Normal317	12.468	AML	Favor+Inter
Normal318	13.3656	AML	Favor+Inter
Normal319	12.4501	AML	Favor+Inter
Normal320	12.9177	AML	Favor+Inter
Normal321	13.2119	AML	Favor+Inter
Normal322	12.4215	AML	Favor+Inter
Normal323	13.5412	AML	Favor+Inter
Normal324	12.3108	AML	Favor+Inter
Normal325	13.3343	AML	Favor+Inter
Normal326	13.0162	AML	Favor+Inter
Normal327	12.8753	AML	Favor+Inter
Normal328	13.5072	AML	Favor+Inter
Normal329	13.383	AML	Favor+Inter
Normal330	12.7249	AML	Favor+Inter
Normal331	13.014	AML	Favor+Inter
Normal332	13.4543	AML	Favor+Inter
Normal333	12.2388	AML	Favor+Inter
Normal334	12.9082	AML	Favor+Inter
Normal335	13.8609	AML	Favor+Inter
Normal336	13.0876	AML	Favor+Inter
Normal337	12.6868	AML	Favor+Inter
Normal338	12.8583	AML	Favor+Inter
Normal339	12.9342	AML	Favor+Inter
Normal340	13.5377	AML	Favor+Inter
Normal341	12.3608	AML	Favor+Inter
Normal342	12.8016	AML	Favor+Inter
Normal343	11.3095	AML	Favor+Inter
Normal344	13.8303	AML	Favor+Inter
Normal345	13.4123	AML	Favor+Inter
Normal346	12.0504	AML	Favor+Inter
Normal347	13.603	AML	Favor+Inter
Normal348	12.6783	AML	Favor+Inter
Normal349	12.2464	AML	Favor+Inter
Normal350	13.654	AML	Favor+Inter
Normal351	13.6446	AML	Favor+Inter
Normal352	12.7336	AML	Favor+Inter
Normal353	12.3871	AML	Favor+Inter
Normal354	12.2593	AML	Favor+Inter
Normal355	12.8283	AML	Favor+Inter
Normal356	12.9398	AML	Favor+Inter
Normal357	12.0362	AML	Favor+Inter
Normal358	13.9341	AML	Favor+Inter
Normal359	12.6481	AML	Favor+Inter
Normal360	12.849	AML	Favor+Inter
Normal361	12.4565	AML	Favor+Inter
Normal362	13.424	AML	Favor+Inter
Normal363	11.8474	AML	Favor+Inter
Normal364	12.8228	AML	Favor+Inter
Normal365	13.1142	AML	Favor+Inter
Normal366	12.0209	AML	Favor+Inter
Normal367	12.4334	AML	Favor+Inter
Normal368	13.5767	AML	Favor+Inter
Normal369	13.2208	AML	Favor+Inter
Normal370	13.3442	AML	Favor+Inter
Normal371	12.5549	AML	Favor+Inter
Normal372	12.3094	AML	Favor+Inter
Normal373	12.9309	AML	Favor+Inter
Normal374	13.4838	AML	Favor+Inter
Normal375	12.2323	AML	Favor+Inter
Normal376	12.8921	AML	Favor+Inter
Normal377	12.8893	AML	Favor+Inter
Normal378	12.3641	AML	Favor+Inter
Normal379	13.6038	AML	Favor+Inter
Normal380	13.738	AML	Favor+Inter
Normal381	12.979	AML	Favor+Inter
Normal382	12.101	AML	Favor+Inter
Normal383	13.0551	AML	Favor+Inter
Normal384	14.1234	AML	Favor+Inter
Normal385	13.5833	AML	Favor+Inter
Normal386	13.2321	AML	Favor+Inter
Normal387	13.3719	AML	Favor+Inter
Normal388	12.3869	AML	Favor+Inter
Normal389	12.9942	AML	Favor+Inter
Normal390	12.5604	AML	Favor+Inter
Normal391	13.5057	AML	Favor+Inter
Normal392	12.8681	AML	Favor+Inter
Normal393	12.855	AML	Favor+Inter
Normal394	13.5589	AML	Favor+Inter
Normal395	12.165	AML	Favor+Inter
Normal396	12.4941	AML	Favor+Inter
Normal397	13.3633	AML	Favor+Inter
Normal398	13.0918	AML	Favor+Inter
Normal399	12.928	AML	Favor+Inter
Normal400	12.557	AML	Favor+Inter
Normal401	12.2307	AML	Favor+Inter
Normal402	13.3798	AML	Favor+Inter
Normal403	13.8353	AML	Favor+Inter
Normal404	13.4959	AML	Favor+Inter
Normal405	12.7759	AML	Favor+Inter
Normal406	13.4069	AML	Favor+Inter
Normal407	11.9838	AML	Favor+Inter
Normal408	12.8615	AML	Favor+Inter
Normal409	13.885	AML	Favor+Inter
Normal410	13.0272	AML	Favor+Inter
Normal411	13.6983	AML	Favor+Inter
Normal412	13.3307	AML	Favor+Inter
Normal413	12.0656	AML	Favor+Inter
Normal414	12.5908	AML	Favor+Inter
Normal415	12.7325	AML	Favor+Inter
Normal416	13.0565	AML	Favor+Inter
Normal417	13.3677	AML	Favor+Inter
Normal418	11.9595	AML	Favor+Inter
Normal419	14.0288	AML	Favor+Inter
Normal420	12.7112	AML	Favor+Inter
Normal421	11.9153	AML	Favor+Inter
Normal422	11.7322	AML	Favor+Inter
Normal423	11.7314	AML	Favor+Inter
Normal424	12.2883	AML	Favor+Inter
Normal425	12.2808	AML	Favor+Inter
Normal426	13.6487	AML	Favor+Inter
Normal427	11.878	AML	Favor+Inter
Normal428	13.6059	AML	Favor+Inter
Normal429	12.7436	AML	Favor+Inter
Normal430	13.5815	AML	Favor+Inter
Normal431	12.657	AML	Favor+Inter
Normal432	12.8775	AML	Favor+Inter
Normal433	12.808	AML	Favor+Inter
Normal434	13.3566	AML	Favor+Inter
Normal435	12.9374	AML	Favor+Inter
Normal436	12.8972	AML	Favor+Inter
Normal437	11.8306	AML	Favor+Inter
Normal438	12.8354	AML	Favor+Inter
Normal439	13.2988	AML	Favor+Inter
Normal440	13.193	AML	Favor+Inter
Normal441	13.5674	AML	Favor+Inter
Normal442	12.3449	AML	Favor+Inter
Normal443	13.4088	AML	Favor+Inter
Normal444	13.3614	AML	Favor+Inter
Normal445	12.2175	AML	Favor+Inter
Normal446	13.1749	AML	Favor+Inter
Normal447	13.3866	AML	Favor+Inter
Normal448	12.9973	AML	Favor+Inter
Normal449	12.204	AML	Favor+Inter
Normal450	12.2053	AML	Favor+Inter
Normal451	13.1683	AML	Favor+Inter
Normal452	12.834	AML	Favor+Inter
Normal453	12.8321	AML	Favor+Inter
Normal454	12.82	AML	Favor+Inter
Normal455	12.8995	AML	Favor+Inter
Normal456	13.0338	AML	Favor+Inter
Normal457	12.9547	AML	Favor+Inter
Normal458	13.3159	AML	Favor+Inter
Normal459	14.0285	AML	Favor+Inter
Normal460	11.8751	AML	Favor+Inter
Normal461	12.6783	AML	Favor+Inter
Normal462	13.0983	AML	Favor+Inter
Normal463	13.41	AML	Favor+Inter
Normal464	12.701	AML	Favor+Inter
Normal465	12.5584	AML	Favor+Inter
Normal466	11.9262	AML	Favor+Inter
Normal467	12.0939	AML	Favor+Inter
Normal468	12.4591	AML	Favor+Inter
Normal469	13.1638	AML	Favor+Inter
Normal470	13.1041	AML	Favor+Inter
Normal471	11.7918	AML	Favor+Inter
Normal472	13.2462	AML	Favor+Inter
Normal473	12.1354	AML	Favor+Inter
Normal474	12.4938	AML	Favor+Inter
Normal475	12.7528	AML	Favor+Inter
Normal476	12.3125	AML	Favor+Inter
Normal477	12.6154	AML	Favor+Inter
Normal478	13.267	AML	Favor+Inter
Normal479	13.5206	AML	Favor+Inter
Normal480	12.7382	AML	Favor+Inter
Normal481	12.3898	AML	Favor+Inter
Normal482	12.4958	AML	Favor+Inter
Normal483	13.2452	AML	Favor+Inter
Normal484	12.2601	AML	Favor+Inter
Normal485	12.8838	AML	Favor+Inter
Normal486	12.3777	AML	Favor+Inter
Normal487	12.4263	AML	Favor+Inter
Normal488	13.4257	AML	Favor+Inter
Normal489	13.071	AML	Favor+Inter
Normal490	12.6153	AML	Favor+Inter
Normal491	12.1638	AML	Favor+Inter
Normal492	13.1535	AML	Favor+Inter
Normal493	12.929	AML	Favor+Inter
Normal494	11.8242	AML	Favor+Inter
Normal495	12.0594	AML	Favor+Inter
Normal496	12.3911	AML	Favor+Inter
Normal497	12.8944	AML	Favor+Inter
Normal498	12.4929	AML	Favor+Inter
Normal499	12.971	AML	Favor+Inter
Normal500	13.1887	AML	Favor+Inter
Normal501	13.348	AML	Favor+Inter
Normal502	12.7767	AML	Favor+Inter
Normal503	12.9892	AML	Favor+Inter
Normal504	12.4241	AML	Favor+Inter
Normal505	13.7525	AML	Favor+Inter
Normal506	14.052	AML	Favor+Inter
Normal507	12.808	AML	Favor+Inter
Normal508	12.3705	AML	Favor+Inter
Normal509	13.0759	AML	Favor+Inter
Normal510	12.3038	AML	Favor+Inter
Normal511	11.8499	AML	Favor+Inter
Normal512	12.2764	AML	Favor+Inter
Normal513	13.006	AML	Favor+Inter
Normal514	12.1129	AML	Favor+Inter
Normal515	13.0252	AML	Favor+Inter
Normal516	13.6364	AML	Favor+Inter
Normal517	13.4109	AML	Favor+Inter
Normal518	13.3811	AML	Favor+Inter
Normal519	13.4956	AML	Favor+Inter
Normal520	11.9527	AML	Favor+Inter
Normal521	13.7005	AML	Favor+Inter
Normal522	13.403	AML	Favor+Inter
Normal523	12.7386	AML	Favor+Inter
Normal524	12.9173	AML	Favor+Inter
Normal525	13.2134	AML	Favor+Inter
Normal526	12.6897	AML	Favor+Inter
Normal527	12.7523	AML	Favor+Inter
Normal528	13.22	AML	Favor+Inter
Normal529	13.5284	AML	Favor+Inter
Normal530	13.1658	AML	Favor+Inter
Normal531	12.6579	AML	Favor+Inter
Normal532	11.4522	AML	Favor+Inter
Normal533	12.2599	AML	Favor+Inter
Normal534	12.7962	AML	Favor+Inter
Normal535	13.1079	AML	Favor+Inter
Normal536	13.5961	AML	Favor+Inter
Normal537	12.2792	AML	Favor+Inter
Normal538	12.9395	AML	Favor+Inter
Normal539	13.6135	AML	Favor+Inter
Normal540	13.1609	AML	Favor+Inter
Normal541	13.2512	AML	Favor+Inter
Normal542	13.8395	AML	Favor+Inter
Normal543	13.6982	AML	Favor+Inter
Normal544	13.5097	AML	Favor+Inter
Normal545	13.4088	AML	Favor+Inter
Normal546	12.9974	AML	Favor+Inter
Normal547	12.7577	AML	Favor+Inter
Normal548	14.2588	AML	Favor+Inter
Normal549	12.9887	AML	Favor+Inter
Normal550	13.6273	AML	Favor+Inter
Normal551	13.6391	AML	Favor+Inter
Normal552	13.6873	AML	Favor+Inter
Normal553	13.3433	AML	Favor+Inter
Normal554	12.6821	AML	Favor+Inter
Normal555	13.1046	AML	Favor+Inter
Normal556	12.7183	AML	Favor+Inter
Normal557	12.8068	AML	Favor+Inter
Normal558	12.3655	AML	Favor+Inter
Normal559	12.6938	AML	Favor+Inter
Normal560	11.9657	AML	Favor+Inter
Normal561	12.7771	AML	Favor+Inter
Normal562	12.7911	AML	Favor+Inter
Normal563	13.337	AML	Favor+Inter
Normal564	11.9376	AML	Favor+Inter
Normal565	13.6901	AML	Favor+Inter
Normal566	12.8546	AML	Favor+Inter
Normal567	12.4412	AML	Favor+Inter
Normal568	11.9347	AML	Favor+Inter
Normal569	12.7644	AML	Favor+Inter
Normal570	12.3191	AML	Favor+Inter
Normal571	13.2105	AML	Favor+Inter
Normal572	12.6244	AML	Favor+Inter
Normal573	13.6413	AML	Favor+Inter
Normal574	12.8523	AML	Favor+Inter
Normal575	12.838	AML	Favor+Inter
Normal576	13.0336	AML	Favor+Inter
Normal577	13.6144	AML	Favor+Inter
Normal578	13.4129	AML	Favor+Inter
Normal579	12.0286	AML	Favor+Inter
Normal580	12.6276	AML	Favor+Inter
Normal581	13.4789	AML	Favor+Inter
Normal582	12.8014	AML	Favor+Inter
Normal583	12.5155	AML	Favor+Inter
Normal584	13.9025	AML	Favor+Inter
Normal585	12.7808	AML	Favor+Inter
Normal586	13.2831	AML	Favor+Inter
Normal587	12.5866	AML	Favor+Inter
Normal588	12.9599	AML	Favor+Inter
Normal589	13.7563	AML	Favor+Inter
Normal590	13.4476	AML	Favor+Inter
Normal591	13.2107	AML	Favor+Inter
Normal592	13.365	AML	Favor+Inter
Normal593	13.3253	AML	Favor+Inter
Normal594	12.4966	AML	Favor+Inter
Normal595	13.3255	AML	Favor+Inter
Normal596	12.9536	AML	Favor+Inter
Normal597	13.3149	AML	Favor+Inter
Normal598	13.3005	AML	Favor+Inter
Normal599	14.1538	AML	Favor+Inter
Normal600	14.0934	AML	Favor+Inter
Normal601	12.465	AML	Favor+Inter
Normal602	13.4821	AML	Favor+Inter
Normal603	13.7743	AML	Favor+Inter
Normal604	12.3117	AML	Favor+Inter
Normal605	13.2469	AML	Favor+Inter
Normal606	13.0139	AML	Favor+Inter
Normal607	12.4456	AML	Favor+Inter
Normal608	12.6412	AML	Favor+Inter
Normal609	13.1143	AML	Favor+Inter
Normal610	12.7132	AML	Favor+Inter
Normal611	12.4794	AML	Favor+Inter
Normal612	13.591	AML	Favor+Inter
Normal613	12.8212	AML	Favor+Inter
Normal614	12.7753	AML	Favor+Inter
Normal615	12.7124	AML	Favor+Inter
Normal616	13.3477	AML	Favor+Inter
Normal617	12.8671	AML	Favor+Inter
Normal618	12.556	AML	Favor+Inter
Normal619	13.1098	AML	Favor+Inter
Normal620	13.4382	AML	Favor+Inter
Normal621	12.7186	AML	Favor+Inter
Normal622	12.9676	AML	Favor+Inter
Normal623	12.087	AML	Favor+Inter
Normal624	12.499	AML	Favor+Inter
Normal625	13.2301	AML	Favor+Inter
Normal626	13.0692	AML	Favor+Inter
Normal627	13.1319	AML	Favor+Inter
Normal628	13.2016	AML	Favor+Inter
Normal629	13.09	AML	Favor+Inter
Normal630	13.1376	AML	Favor+Inter
Normal631	12.6657	AML	Favor+Inter
Normal632	13.6667	AML	Favor+Inter
Normal633	13.2492	AML	Favor+Inter
Normal634	13.4083	AML	Favor+Inter
Normal635	12.3731	AML	Favor+Inter
Normal636	13.7389	AML	Favor+Inter
Normal637	13.2287	AML	Favor+Inter
Normal638	14.0528	AML	Favor+Inter
Normal639	12.9044	AML	Favor+Inter
Normal640	13.1856	AML	Favor+Inter
Normal641	12.5036	AML	Favor+Inter
Normal642	12.7736	AML	Favor+Inter
Normal643	13.0413	AML	Favor+Inter
Normal644	12.9019	AML	Favor+Inter
Normal645	13.2661	AML	Favor+Inter
Normal646	12.5479	AML	Favor+Inter
Normal647	13.3317	AML	Favor+Inter
Normal648	10.7586	AML	Favor+Inter
Normal649	13.2592	AML	Favor+Inter
Normal650	13.0536	AML	Favor+Inter
Normal651	13.3898	AML	Favor+Inter
Normal652	13.1742	AML	Favor+Inter
Normal653	13.5006	AML	Favor+Inter
Normal654	14.043	AML	Favor+Inter
Normal655	12.4854	AML	Favor+Inter
Normal656	12.6391	AML	Favor+Inter
Normal657	12.1459	AML	Favor+Inter
Normal658	12.9058	AML	Favor+Inter
Normal659	12.6733	AML	Favor+Inter
Normal660	14.1845	AML	Favor+Inter
Normal661	13.1205	AML	Favor+Inter
Normal662	12.3604	AML	Favor+Inter
Normal663	13.4699	AML	Favor+Inter
Normal664	12.7951	AML	Favor+Inter
Normal665	12.654	AML	Favor+Inter
Normal666	12.9651	AML	Favor+Inter
Normal667	11.8933	AML	Favor+Inter
Normal668	13.194	AML	Favor+Inter
Normal669	13.2471	AML	Favor+Inter
Normal670	12.5223	AML	Favor+Inter
Normal671	12.9664	AML	Favor+Inter
Normal672	12.2631	AML	Favor+Inter
Normal673	12.8741	AML	Favor+Inter
Normal674	12.9484	AML	Favor+Inter
Normal675	12.1111	AML	Favor+Inter
Normal676	12.2111	AML	Favor+Inter
Normal677	13.0093	AML	Favor+Inter
Normal678	11.9109	AML	Favor+Inter
Normal679	12.9015	AML	Favor+Inter
Normal680	13.2662	AML	Favor+Inter
Normal681	12.5465	AML	Favor+Inter
Normal682	13.4916	AML	Favor+Inter
Normal683	13.1147	AML	Favor+Inter
Normal684	12.4908	AML	Favor+Inter
Normal685	13.0184	AML	Favor+Inter
Normal686	12.2562	AML	Favor+Inter
Normal687	12.748	AML	Favor+Inter
Normal688	13.0584	AML	Favor+Inter
Normal689	12.1561	AML	Favor+Inter
Normal690	12.2629	AML	Favor+Inter
Normal691	13.6478	AML	Favor+Inter
Normal692	12.4074	AML	Favor+Inter
Normal693	12.5776	AML	Favor+Inter
Normal694	13.0098	AML	Favor+Inter
Normal695	10.6718	AML	Favor+Inter
Normal696	13.1398	AML	Favor+Inter
Normal697	12.7068	AML	Favor+Inter
Normal698	13.2137	AML	Favor+Inter
Normal699	12.1491	AML	Favor+Inter
Normal700	14.385	AML	Favor+Inter
Normal701	12.5152	AML	Favor+Inter
Normal702	12.6751	AML	Favor+Inter
Normal703	12.4465	AML	Favor+Inter
Normal704	13.298	AML	Favor+Inter
Normal705	13.4222	AML	Favor+Inter
Normal706	14.1272	AML	Favor+Inter
Normal707	13.0204	AML	Favor+Inter
Normal708	12.591	AML	Favor+Inter
Normal709	13.2303	AML	Favor+Inter
Normal710	13.5683	AML	Favor+Inter
Normal711	13.5256	AML	Favor+Inter
Normal712	13.3759	AML	Favor+Inter
Normal713	13.5497	AML	Favor+Inter
Normal714	12.7666	AML	Favor+Inter
Normal715	13.0132	AML	Favor+Inter
Normal716	12.7732	AML	Favor+Inter
Normal717	13.5757	AML	Favor+Inter
Normal718	12.2076	AML	Favor+Inter
Normal719	13.2274	AML	Favor+Inter
Normal720	13.5943	AML	Favor+Inter
Normal721	13.7537	AML	Favor+Inter
Normal722	13.5953	AML	Favor+Inter
Normal723	12.9966	AML	Favor+Inter
Normal724	12.5802	AML	Favor+Inter
Normal725	12.8264	AML	Favor+Inter
Normal726	12.4701	AML	Favor+Inter
Normal727	12.8043	AML	Favor+Inter
Normal728	13.021	AML	Favor+Inter
Normal729	13.6277	AML	Favor+Inter
Normal730	13.26	AML	Favor+Inter
Normal731	12.5768	AML	Favor+Inter
Normal732	13.0821	AML	Favor+Inter
Normal733	12.8865	AML	Favor+Inter
Normal734	13.2378	AML	Favor+Inter
Normal735	12.1327	AML	Favor+Inter
Normal736	12.7093	AML	Favor+Inter
Normal737	12.2648	AML	Favor+Inter
Normal738	14.0694	AML	Favor+Inter
Normal739	13.0526	AML	Favor+Inter
Normal740	12.542	AML	Favor+Inter
Normal741	12.9559	AML	Favor+Inter
Normal742	13.3971	AML	Favor+Inter
Normal743	13.2103	AML	Favor+Inter
Normal744	12.3525	AML	Favor+Inter
Normal745	12.6913	AML	Favor+Inter
Normal746	12.798	AML	Favor+Inter
Normal747	12.6564	AML	Favor+Inter
Normal748	13.5458	AML	Favor+Inter
Normal749	12.8118	AML	Favor+Inter
Normal750	13.0321	AML	Favor+Inter
Normal751	12.5924	AML	Favor+Inter
Normal752	13.2851	AML	Favor+Inter
Normal753	13.0985	AML	Favor+Inter
Normal754	13.4145	AML	Favor+Inter
Normal755	13.7381	AML	Favor+Inter
Normal756	12.8705	AML	Favor+Inter
Normal757	12.6072	AML	Favor+Inter
Normal758	13.3349	AML	Favor+Inter
Normal759	12.3502	AML	Favor+Inter
Normal760	12.1051	AML	Favor+Inter
Normal761	13.0428	AML	Favor+Inter
Normal762	12.1179	AML	Favor+Inter
Normal763	13.2665	AML	Favor+Inter
Normal764	12.7504	AML	Favor+Inter
Normal765	12.5684	AML	Favor+Inter
Normal766	12.2504	AML	Favor+Inter
Normal767	11.8624	AML	Favor+Inter
Normal768	13.0694	AML	Favor+Inter
Normal769	11.4972	AML	Favor+Inter
Normal770	12.8728	AML	Favor+Inter
Normal771	12.9473	AML	Favor+Inter
Normal772	13.226	AML	Favor+Inter
Normal773	12.0871	AML	Favor+Inter
Normal774	13.5466	AML	Favor+Inter
Normal775	12.2082	AML	Favor+Inter
Normal776	11.9975	AML	Favor+Inter
Normal777	12.1937	AML	Favor+Inter
Normal778	11.888	AML	Favor+Inter
Normal779	13.218	AML	Favor+Inter
Normal780	13.5842	AML	Favor+Inter
Normal781	12.1309	AML	Favor+Inter
Normal782	12.8428	AML	Favor+Inter
Normal783	13.2277	AML	Favor+Inter
Normal784	12.4222	AML	Favor+Inter
Normal785	11.922	AML	Favor+Inter
Normal786	13.0699	AML	Favor+Inter
Normal787	11.9337	AML	Favor+Inter
Normal788	12.6154	AML	Favor+Inter
Normal789	11.4603	AML	Favor+Inter
Normal790	11.5719	AML	Favor+Inter
Normal791	12.3553	AML	Favor+Inter
Normal792	12.7639	AML	Favor+Inter
Normal793	11.5131	AML	Favor+Inter
Normal794	12.7564	AML	Favor+Inter
Normal795	12.7141	AML	Favor+Inter
Normal796	12.6436	AML	Favor+Inter
Normal797	13.6027	AML	Favor+Inter
Normal798	12.4946	AML	Favor+Inter
Normal799	12.6583	AML	Favor+Inter
Normal800	12.857	AML	Favor+Inter
Normal801	12.2853	AML	Favor+Inter
Normal802	11.9557	AML	Favor+Inter
Normal803	12.8996	AML	Favor+Inter
Normal804	13.0513	AML	Favor+Inter
Normal805	12.4972	AML	Favor+Inter
Normal806	13.1143	AML	Favor+Inter
Normal807	12.7832	AML	Favor+Inter
Normal808	12.1973	AML	Favor+Inter
Normal809	12.2748	AML	Favor+Inter
Normal810	13.3123	AML	Favor+Inter
Normal811	13.3174	AML	Favor+Inter
Normal812	14.1489	AML	Favor+Inter
Normal813	13.5499	AML	Favor+Inter
Normal814	12.9938	AML	Favor+Inter
Normal815	13.7701	AML	Favor+Inter
Normal816	12.6978	AML	Favor+Inter
Normal817	12.5194	AML	Favor+Inter
Normal818	12.6823	AML	Favor+Inter
Normal819	12.3012	AML	Favor+Inter
Normal820	12.6259	AML	Favor+Inter
Normal821	13.0491	AML	Favor+Inter
Normal822	13.0562	AML	Favor+Inter
Normal823	12.913	AML	Favor+Inter
Normal824	12.4876	AML	Favor+Inter
Normal825	12.0277	AML	Favor+Inter
Normal826	13.3166	AML	Favor+Inter
Normal827	12.624	AML	Favor+Inter
Normal828	12.6238	AML	Favor+Inter
Normal829	12.638	AML	Favor+Inter
Normal830	13.5335	AML	Favor+Inter
Normal831	12.6921	AML	Favor+Inter
Normal832	12.703	AML	Favor+Inter
Normal833	13.415	AML	Favor+Inter
Normal834	13.4927	AML	Favor+Inter
Normal835	12.8912	AML	Favor+Inter
Normal836	12.6099	AML	Favor+Inter
Normal837	12.4197	AML	Favor+Inter
Normal838	13.152	AML	Favor+Inter
Normal839	13.4009	AML	Favor+Inter
Normal840	13.9113	AML	Favor+Inter
Normal841	12.1835	AML	Favor+Inter
Normal842	14.1831	AML	Favor+Inter
Normal843	12.0554	AML	Favor+Inter
Normal844	12.4666	AML	Favor+Inter
Normal845	12.3542	AML	Favor+Inter
Normal846	13.1609	AML	Favor+Inter
Normal847	13.4008	AML	Favor+Inter
Normal848	13.6671	AML	Favor+Inter
Normal849	13.7163	AML	Favor+Inter
Normal850	13.1955	AML	Favor+Inter
Normal851	13.4788	AML	Favor+Inter
Normal852	12.5267	AML	Favor+Inter
Normal853	13.9235	AML	Favor+Inter
Normal854	13.3597	AML	Favor+Inter
Normal855	12.8728	AML	Favor+Inter
Normal856	12.9418	AML	Favor+Inter
Normal857	12.8488	AML	Favor+Inter
Normal858	13.5137	AML	Favor+Inter
Normal859	13.2558	AML	Favor+Inter
Normal860	13.933	AML	Favor+Inter
Normal861	12.7549	AML	Favor+Inter
Normal862	13.9245	AML	Favor+Inter
Normal863	13.5531	AML	Favor+Inter
Normal864	13.1854	AML	Favor+Inter
Normal865	13.3062	AML	Favor+Inter
Normal866	14.2622	AML	Favor+Inter
Normal867	12.8118	AML	Favor+Inter
Normal868	13.9092	AML	Favor+Inter
Normal869	12.5197	AML	Favor+Inter
Normal870	13.2395	AML	Favor+Inter
Normal871	12.8934	AML	Favor+Inter
Normal872	14.2465	AML	Favor+Inter
Normal873	12.4854	AML	Favor+Inter
Normal874	13.3678	AML	Favor+Inter
Normal875	12.8308	AML	Favor+Inter
Normal876	12.7029	AML	Favor+Inter
Normal877	14.0466	AML	Favor+Inter
Normal878	13.1229	AML	Favor+Inter
Normal879	12.4567	AML	Favor+Inter
Normal880	11.7553	AML	Favor+Inter
Normal881	13.3323	AML	Favor+Inter
Normal882	12.7888	AML	Favor+Inter
Normal883	12.6366	AML	Favor+Inter
Normal884	12.4697	AML	Favor+Inter
Normal885	12.3173	AML	Favor+Inter
Normal886	13.8802	AML	Favor+Inter
Normal887	12.7299	AML	Favor+Inter
Normal888	12.9767	AML	Favor+Inter
Normal889	12.6045	AML	Favor+Inter
Normal890	12.1153	AML	Favor+Inter
Normal891	13.6042	AML	Favor+Inter
Normal892	12.4879	AML	Favor+Inter
Normal893	13.2097	AML	Favor+Inter
Normal894	13.7807	AML	Favor+Inter
Normal895	12.6543	AML	Favor+Inter
Normal896	13.0583	AML	Favor+Inter
Normal897	13.1939	AML	Favor+Inter
Normal898	13.1785	AML	Favor+Inter
Normal899	13.7092	AML	Favor+Inter
Normal900	12.4959	AML	Favor+Inter
Normal901	14.004	AML	Favor+Inter
Normal902	12.0141	AML	Favor+Inter
Normal903	12.3769	AML	Favor+Inter
Normal904	12.8121	AML	Favor+Inter
Normal905	12.5149	AML	Favor+Inter
Normal906	12.8889	AML	Favor+Inter
Normal907	12.404	AML	Favor+Inter
Normal908	12.8339	AML	Favor+Inter
Normal909	13.0889	AML	Favor+Inter
Normal910	12.7655	AML	Favor+Inter
Normal911	12.7334	AML	Favor+Inter
Normal912	13.4882	AML	Favor+Inter
Normal913	11.919	AML	Favor+Inter
Normal914	12.8506	AML	Favor+Inter
Normal915	12.3928	AML	Favor+Inter
Normal916	12.7561	AML	Favor+Inter
Normal917	13.883	AML	Favor+Inter
Normal918	13.9762	AML	Favor+Inter
Normal919	12.0434	AML	Favor+Inter
Normal920	12.4074	AML	Favor+Inter
Normal921	13.1187	AML	Favor+Inter
Normal922	11.9214	AML	Favor+Inter
Normal923	13.4221	AML	Favor+Inter
Normal924	12.5866	AML	Favor+Inter
Normal925	12.2945	AML	Favor+Inter
Normal926	12.2743	AML	Favor+Inter
Normal927	12.9108	AML	Favor+Inter
Normal928	13.1751	AML	Favor+Inter
Normal929	13.0236	AML	Favor+Inter
Normal930	12.7795	AML	Favor+Inter
Normal931	12.9095	AML	Favor+Inter
Normal932	13.5796	AML	Favor+Inter
Normal933	13.4819	AML	Favor+Inter
Normal934	12.3854	AML	Favor+Inter
Normal935	12.299	AML	Favor+Inter
Normal936	12.9502	AML	Favor+Inter
Normal937	12.6339	AML	Favor+Inter
Normal938	12.7424	AML	Favor+Inter
Normal939	12.3751	AML	Favor+Inter
Normal940	12.3914	AML	Favor+Inter
Normal941	13.2049	AML	Favor+Inter
Normal942	13.8486	AML	Favor+Inter
Normal943	12.7704	AML	Favor+Inter
Normal944	13.1006	AML	Favor+Inter
Normal945	12.2838	AML	Favor+Inter
Normal946	13.4337	AML	Favor+Inter
Normal947	12.7675	AML	Favor+Inter
Normal948	11.9355	AML	Favor+Inter
Normal949	11.8904	AML	Favor+Inter
Normal950	12.9565	AML	Favor+Inter
Normal951	12.5863	AML	Favor+Inter
Normal952	12.8214	AML	Favor+Inter
Normal953	12.5792	AML	Favor+Inter
Normal954	11.8644	AML	Favor+Inter
Normal955	13.9276	AML	Favor+Inter
Normal956	12.4455	AML	Favor+Inter
Normal957	13.151	AML	Favor+Inter
Normal958	13.1532	AML	Favor+Inter
Normal959	13.2368	AML	Favor+Inter
Normal960	12.3257	AML	Favor+Inter
Normal961	13.7132	AML	Favor+Inter
Normal962	13.024	AML	Favor+Inter
Normal963	12.5069	AML	Favor+Inter
Normal964	13.3667	AML	Favor+Inter
Normal965	12.645	AML	Favor+Inter
Normal966	13.8684	AML	Favor+Inter
Normal967	11.5516	AML	Favor+Inter
Normal968	12.5583	AML	Favor+Inter
Normal969	13.9106	AML	Favor+Inter
Normal970	12.7168	AML	Favor+Inter
Normal971	13.8234	AML	Favor+Inter
Normal972	13.7661	AML	Favor+Inter
Normal973	12.8372	AML	Favor+Inter
Normal974	13.9897	AML	Favor+Inter
Normal975	12.1763	AML	Favor+Inter
Normal976	12.634	AML	Favor+Inter
Normal977	12.3569	AML	Favor+Inter
Normal978	12.866	AML	Favor+Inter
Normal979	12.4843	AML	Favor+Inter
Normal980	13.0824	AML	Favor+Inter
Normal981	12.6917	AML	Favor+Inter
Normal982	12.5278	AML	Favor+Inter
Normal983	12.6197	AML	Favor+Inter
Normal984	12.2755	AML	Favor+Inter
Normal985	12.3533	AML	Favor+Inter
Normal986	12.6134	AML	Favor+Inter
Normal987	12.6057	AML	Favor+Inter
Normal988	13.3849	AML	Favor+Inter
Normal989	13.6583	AML	Favor+Inter
inv(16)1	13.0551	AML	Favor+Inter
inv(16)2	13.0656	AML	Favor+Inter
inv(16)3	12.3405	AML	Favor+Inter
inv(16)4	12.3828	AML	Favor+Inter
inv(16)5	13.2809	AML	Favor+Inter
inv(16)6	12.6008	AML	Favor+Inter
inv(16)7	13.2607	AML	Favor+Inter
inv(16)8	12.5896	AML	Favor+Inter
inv(16)9	13.2715	AML	Favor+Inter
inv(16)10	12.7842	AML	Favor+Inter
inv(16)11	12.7095	AML	Favor+Inter
inv(16)12	12.4462	AML	Favor+Inter
inv(16)13	12.617	AML	Favor+Inter
inv(16)14	12.2872	AML	Favor+Inter
inv(16)15	12.7169	AML	Favor+Inter
inv(16)16	12.8617	AML	Favor+Inter
inv(16)17	12.8448	AML	Favor+Inter
inv(16)18	12.7827	AML	Favor+Inter
inv(16)19	12.8384	AML	Favor+Inter
inv(16)20	12.9586	AML	Favor+Inter
inv(16)21	12.8317	AML	Favor+Inter
inv(16)22	13.4833	AML	Favor+Inter
inv(16)23	13.3185	AML	Favor+Inter
inv(16)24	12.642	AML	Favor+Inter
inv(16)25	12.726	AML	Favor+Inter
inv(16)26	12.7271	AML	Favor+Inter
inv(16)27	12.8286	AML	Favor+Inter
inv(16)28	12.6016	AML	Favor+Inter
inv(16)29	13.09	AML	Favor+Inter
inv(16)30	12.6968	AML	Favor+Inter
inv(16)31	12.4462	AML	Favor+Inter
inv(16)32	13.11	AML	Favor+Inter
inv(16)33	12.4861	AML	Favor+Inter
inv(16)34	12.7432	AML	Favor+Inter
inv(16)35	12.5729	AML	Favor+Inter
inv(16)36	12.7021	AML	Favor+Inter
inv(16)37	13.3744	AML	Favor+Inter
inv(16)38	13.1907	AML	Favor+Inter
inv(16)39	12.6779	AML	Favor+Inter
inv(16)40	13.6019	AML	Favor+Inter
inv(16)41	13.146	AML	Favor+Inter
inv(16)42	12.2405	AML	Favor+Inter
inv(16)43	12.069	AML	Favor+Inter
inv(16)44	13.7157	AML	Favor+Inter
inv(16)45	13.5767	AML	Favor+Inter
inv(16)46	12.7488	AML	Favor+Inter
inv(16)47	12.9242	AML	Favor+Inter
inv(16)48	12.9881	AML	Favor+Inter
inv(16)49	13.2087	AML	Favor+Inter
inv(16)50	12.9425	AML	Favor+Inter
inv(16)51	12.8747	AML	Favor+Inter
inv(16)52	13.5558	AML	Favor+Inter
inv(16)53	12.8042	AML	Favor+Inter
inv(16)54	12.5438	AML	Favor+Inter
inv(16)55	12.8033	AML	Favor+Inter
inv(16)56	13.008	AML	Favor+Inter
inv(16)57	12.3705	AML	Favor+Inter
inv(16)58	12.2518	AML	Favor+Inter
inv(16)59	12.6623	AML	Favor+Inter
inv(16)60	12.6267	AML	Favor+Inter
inv(16)61	12.7755	AML	Favor+Inter
inv(16)62	12.4384	AML	Favor+Inter
inv(16)63	13.0242	AML	Favor+Inter
inv(16)64	12.8628	AML	Favor+Inter
inv(16)65	13.3575	AML	Favor+Inter
inv(16)66	13.0153	AML	Favor+Inter
inv(16)67	13.4646	AML	Favor+Inter
inv(16)68	12.5839	AML	Favor+Inter
inv(16)69	12.8057	AML	Favor+Inter
inv(16)70	13.4541	AML	Favor+Inter
inv(16)71	12.3438	AML	Favor+Inter
inv(16)72	12.4246	AML	Favor+Inter
inv(16)73	12.7146	AML	Favor+Inter
inv(16)74	12.6369	AML	Favor+Inter
inv(16)75	12.9415	AML	Favor+Inter
inv(16)76	12.696	AML	Favor+Inter
inv(16)77	12.9015	AML	Favor+Inter
t(8;21)1	13.0572	AML	Favor+Inter
t(8;21)2	12.4649	AML	Favor+Inter
t(8;21)3	12.0281	AML	Favor+Inter
t(8;21)4	12.7288	AML	Favor+Inter
t(8;21)5	12.4624	AML	Favor+Inter
t(8;21)6	12.5754	AML	Favor+Inter
t(8;21)7	12.8652	AML	Favor+Inter
t(8;21)8	12.9895	AML	Favor+Inter
t(8;21)9	13.0043	AML	Favor+Inter
t(8;21)10	12.1441	AML	Favor+Inter
t(8;21)11	13.7275	AML	Favor+Inter
t(8;21)12	11.9712	AML	Favor+Inter
t(8;21)13	13.2805	AML	Favor+Inter
t(8;21)14	11.9671	AML	Favor+Inter
t(8;21)15	10.2878	AML	Favor+Inter
t(8;21)16	12.6537	AML	Favor+Inter
t(8;21)17	11.1807	AML	Favor+Inter
t(8;21)18	12.8672	AML	Favor+Inter
t(8;21)19	11.5329	AML	Favor+Inter
t(8;21)20	12	AML	Favor+Inter
t(8;21)21	13.1051	AML	Favor+Inter
t(8;21)22	11.725	AML	Favor+Inter
t(8;21)23	12.3066	AML	Favor+Inter
t(8;21)24	13.0618	AML	Favor+Inter
t(8;21)25	10.9371	AML	Favor+Inter
t(8;21)26	12.7458	AML	Favor+Inter
t(8;21)27	12.517	AML	Favor+Inter
t(8;21)28	12.0356	AML	Favor+Inter
t(8;21)29	13.6969	AML	Favor+Inter
t(8;21)30	12.8157	AML	Favor+Inter
t(8;21)31	13.0615	AML	Favor+Inter
t(8;21)32	12.3516	AML	Favor+Inter
t(8;21)33	12.6846	AML	Favor+Inter
t(8;21)34	13.4188	AML	Favor+Inter
t(8;21)35	12.7501	AML	Favor+Inter
t(8;21)36	12.1224	AML	Favor+Inter
t(8;21)37	13.2796	AML	Favor+Inter
t(8;21)38	11.5268	AML	Favor+Inter
t(8;21)39	12.9223	AML	Favor+Inter
t(8;21)40	11.6918	AML	Favor+Inter
t(8;21)41	11.9871	AML	Favor+Inter
t(8;21)42	12.595	AML	Favor+Inter
t(8;21)43	11.8268	AML	Favor+Inter
t(8;21)44	12.062	AML	Favor+Inter
t(8;21)45	12.1909	AML	Favor+Inter
t(8;21)46	12.3067	AML	Favor+Inter
t(8;21)47	11.8481	AML	Favor+Inter
t(8;21)48	13.1702	AML	Favor+Inter
t(8;21)49	13.6643	AML	Favor+Inter
t(8;21)50	13.4239	AML	Favor+Inter
t(8;21)51	11.767	AML	Favor+Inter
t(8;21)52	12.4672	AML	Favor+Inter
t(8;21)53	12.8727	AML	Favor+Inter
t(8;21)54	12.2193	AML	Favor+Inter
t(8;21)55	13.0528	AML	Favor+Inter
t(8;21)56	12.6573	AML	Favor+Inter
t(8;21)57	12.5484	AML	Favor+Inter
t(8;21)58	13.1208	AML	Favor+Inter
t(8;21)59	12.5552	AML	Favor+Inter
t(8;21)60	12.5653	AML	Favor+Inter
t(8;21)61	12.8133	AML	Favor+Inter
t(8;21)62	11.5284	AML	Favor+Inter
t(8;21)63	12.3665	AML	Favor+Inter
t(8;21)64	12.5241	AML	Favor+Inter
t(8;21)65	13.1738	AML	Favor+Inter
t(8;21)66	12.1621	AML	Favor+Inter
t(8;21)67	13.712	AML	Favor+Inter
t(8;21)68	13.3284	AML	Favor+Inter
t(8;21)69	12.029	AML	Favor+Inter
t(8;21)70	12.2198	AML	Favor+Inter
t(8;21)71	12.3926	AML	Favor+Inter
t(8;21)72	11.7471	AML	Favor+Inter
t(8;21)73	12.3448	AML	Favor+Inter
t(8;21)74	12.8483	AML	Favor+Inter
t(8;21)75	12.1694	AML	Favor+Inter
t(8;21)76	12.1001	AML	Favor+Inter
t(8;21)77	11.4031	AML	Favor+Inter
t(8;21)78	11.9132	AML	Favor+Inter
t(8;21)79	12.654	AML	Favor+Inter
t(8;21)80	12.3779	AML	Favor+Inter
t(8;21)81	13.5215	AML	Favor+Inter
t(8;21)82	12.5213	AML	Favor+Inter
t(8;21)83	12.6051	AML	Favor+Inter
t(8;21)84	11.6971	AML	Favor+Inter
t(8;21)85	11.9216	AML	Favor+Inter
t(8;21)86	12.4413	AML	Favor+Inter
t(8;21)87	11.6311	AML	Favor+Inter
t(8;21)88	11.0849	AML	Favor+Inter
t(8;21)89	11.0161	AML	Favor+Inter
t(8;21)90	11.7955	AML	Favor+Inter
t(8;21)91	12.4061	AML	Favor+Inter
t(8;21)92	12.0394	AML	Favor+Inter
t(8;21)93	11.8758	AML	Favor+Inter
t(8;21)94	11.8812	AML	Favor+Inter
t(8;21)95	11.9073	AML	Favor+Inter
t(8;21)96	11.0423	AML	Favor+Inter
t(8;21)97	12.3774	AML	Favor+Inter
t(8;21)98	12.6957	AML	Favor+Inter
t(15;17)1	13.359	AML	Favor+Inter
t(15;17)2	12.6062	AML	Favor+Inter
t(15;17)3	13.9285	AML	Favor+Inter
t(15;17)4	11.831	AML	Favor+Inter
t(15;17)5	13.9405	AML	Favor+Inter
t(15;17)6	11.9466	AML	Favor+Inter
t(15;17)7	12.1129	AML	Favor+Inter
t(15;17)8	13.5586	AML	Favor+Inter
t(15;17)9	11.5366	AML	Favor+Inter
t(15;17)10	11.677	AML	Favor+Inter
t(15;17)11	12.7751	AML	Favor+Inter
t(15;17)12	12.9444	AML	Favor+Inter
t(15;17)13	12.3834	AML	Favor+Inter
t(15;17)14	12.0599	AML	Favor+Inter
t(15;17)15	11.8416	AML	Favor+Inter
t(15;17)16	11.6999	AML	Favor+Inter
t(15;17)17	11.7651	AML	Favor+Inter
t(15;17)18	12.1003	AML	Favor+Inter
t(15;17)19	13.1271	AML	Favor+Inter
t(15;17)20	12.0704	AML	Favor+Inter
t(15;17)21	12.7183	AML	Favor+Inter
t(15;17)22	12.755	AML	Favor+Inter
t(15;17)23	12.7119	AML	Favor+Inter
t(15;17)24	13.0203	AML	Favor+Inter
t(15;17)25	11.7395	AML	Favor+Inter
t(15;17)26	11.7574	AML	Favor+Inter
t(15;17)27	11.6688	AML	Favor+Inter
t(15;17)28	13.9902	AML	Favor+Inter
t(15;17)29	13.7311	AML	Favor+Inter
t(15;17)30	11.5917	AML	Favor+Inter
t(15;17)31	12.929	AML	Favor+Inter
t(15;17)32	12.2448	AML	Favor+Inter
t(15;17)33	13.1786	AML	Favor+Inter
t(15;17)34	9.02412	AML	Favor+Inter
t(15;17)35	12.7387	AML	Favor+Inter
t(15;17)36	12.5842	AML	Favor+Inter
t(15;17)37	11.743	AML	Favor+Inter
t(15;17)38	12.5424	AML	Favor+Inter
t(15;17)39	12.0604	AML	Favor+Inter
t(15;17)40	12.8977	AML	Favor+Inter
t(15;17)41	12.3386	AML	Favor+Inter
t(15;17)42	12.4782	AML	Favor+Inter
t(15;17)43	12.3004	AML	Favor+Inter
t(15;17)44	12.3489	AML	Favor+Inter
t(15;17)45	11.3901	AML	Favor+Inter
t(15;17)46	12.1105	AML	Favor+Inter
t(15;17)47	12.2174	AML	Favor+Inter
t(15;17)48	12.1035	AML	Favor+Inter
t(15;17)49	12.4696	AML	Favor+Inter
t(15;17)50	12.6295	AML	Favor+Inter
t(15;17)51	12.4009	AML	Favor+Inter
t(15;17)52	13.8415	AML	Favor+Inter
t(15;17)53	12.4418	AML	Favor+Inter
t(15;17)54	13.75	AML	Favor+Inter
t(15;17)55	12.8856	AML	Favor+Inter
t(15;17)56	13.692	AML	Favor+Inter
t(15;17)57	13.2977	AML	Favor+Inter
t(15;17)58	12.8376	AML	Favor+Inter
t(15;17)59	12.8279	AML	Favor+Inter
t(15;17)60	13.401	AML	Favor+Inter
t(15;17)61	13.9678	AML	Favor+Inter
t(15;17)62	13.0999	AML	Favor+Inter
t(15;17)63	12.5414	AML	Favor+Inter
t(15;17)64	11.1546	AML	Favor+Inter
t(15;17)65	10.1625	AML	Favor+Inter
t(15;17)66	11.895	AML	Favor+Inter
t(15;17)67	12.6521	AML	Favor+Inter
t(15;17)68	12.4224	AML	Favor+Inter
t(15;17)69	12.6814	AML	Favor+Inter
t(15;17)70	12.1642	AML	Favor+Inter
t(15;17)71	12.8378	AML	Favor+Inter
t(15;17)72	12.3536	AML	Favor+Inter
t(15;17)73	12.3026	AML	Favor+Inter
t(15;17)74	13.821	AML	Favor+Inter
t(15;17)75	12.4681	AML	Favor+Inter
t(15;17)76	13.7534	AML	Favor+Inter
t(15;17)77	12.5908	AML	Favor+Inter
t(15;17)78	12.1371	AML	Favor+Inter
t(15;17)79	12.4774	AML	Favor+Inter
t(15;17)80	11.9542	AML	Favor+Inter
t(15;17)81	12.3993	AML	Favor+Inter
t(15;17)82	12.728	AML	Favor+Inter
t(15;17)83	13.2288	AML	Favor+Inter
t(15;17)84	12.9262	AML	Favor+Inter
t(15;17)85	12.8041	AML	Favor+Inter
t(15;17)86	13.496	AML	Favor+Inter
t(15;17)87	11.7172	AML	Favor+Inter
Trisomy 81	12.134	AML	Favor+Inter
Trisomy 82	12.5996	AML	Favor+Inter
Trisomy 83	12.5134	AML	Favor+Inter
Trisomy 84	12.9516	AML	Favor+Inter
Trisomy 85	12.2054	AML	Favor+Inter
Trisomy 86	11.8698	AML	Favor+Inter
Trisomy 87	13.3053	AML	Favor+Inter
Trisomy 88	12.8818	AML	Favor+Inter
Trisomy 89	13.7005	AML	Favor+Inter
Trisomy 90	12.5268	AML	Favor+Inter
Trisomy 91	13.4719	AML	Favor+Inter
Trisomy 92	12.9007	AML	Favor+Inter
Trisomy 93	12.2365	AML	Favor+Inter
Trisomy 94	12.1159	AML	Favor+Inter
Trisomy 95	13.0795	AML	Favor+Inter
Trisomy 96	12.3877	AML	Favor+Inter
Trisomy 97	10.6521	AML	Favor+Inter
Trisomy 98	12.6372	AML	Favor+Inter
Trisomy 99	13.3116	AML	Favor+Inter
Trisomy 100	12.4268	AML	Favor+Inter
Trisomy 101	13.1581	AML	Favor+Inter
Trisomy 102	12.7967	AML	Favor+Inter
Trisomy 103	12.6353	AML	Favor+Inter
Trisomy 104	12.473	AML	Favor+Inter
Trisomy 105	12.8896	AML	Favor+Inter
Trisomy 106	13.2026	AML	Favor+Inter
Trisomy 107	12.7342	AML	Favor+Inter
Trisomy 108	12.9144	AML	Favor+Inter
Trisomy 109	13.4598	AML	Favor+Inter
Trisomy 110	13.1397	AML	Favor+Inter
Trisomy 111	13.4759	AML	Favor+Inter
Trisomy 112	13.0331	AML	Favor+Inter
t(9;11)1	13.0944	AML	Favor+Inter
t(9;11)2	13.2498	AML	Favor+Inter
A1	13.0767	AML	Favor+Inter
A2	13.2461	AML	Favor+Inter
A3	12.9211	AML	Favor+Inter
A4	13.3273	AML	Favor+Inter
A5	13.1402	AML	Favor+Inter
A6	12.6125	AML	Favor+Inter
A7	13.2129	AML	Favor+Inter
A8	13.4748	AML	Favor+Inter
trisomy 111	13.1865	AML	Favor+Inter
trisomy 131	11.8098	AML	Favor+Inter
trisomy 132	12.9879	AML	Favor+Inter
trisomy 133	12.2263	AML	Favor+Inter
trisomy 134	12.6939	AML	Favor+Inter
trisomy 135	11.8898	AML	Favor+Inter
trisomy 136	13.2274	AML	Favor+Inter
trisomy 137	12.84	AML	Favor+Inter
trisomy 138	12.973	AML	Favor+Inter
trisomy 139	13.3746	AML	Favor+Inter
trisomy 140	12.3408	AML	Favor+Inter
del(9q)1	11.2521	AML	Favor+Inter
C1	12.3963	AML	Favor+Inter
C2	14.1199	AML	Favor+Inter
C3	12.2002	AML	Favor+Inter
C4	11.6593	AML	Favor+Inter
C5	13.0223	AML	Favor+Inter
C6	12.0198	AML	Favor+Inter
D1	14.175	AML	Favor+Inter
D2	13.1219	AML	Favor+Inter
D3	12.5352	AML	Favor+Inter
D4	12.5562	AML	Favor+Inter
D5	12.0799	AML	Favor+Inter
D6	13.7443	AML	Favor+Inter
D7	13.7469	AML	Favor+Inter
D8	13.0982	AML	Favor+Inter
D9	13.0321	AML	Favor+Inter
D10	13.3252	AML	Favor+Inter
D11	12.5711	AML	Favor+Inter
D12	12.6614	AML	Favor+Inter
D13	13.8941	AML	Favor+Inter
D14	12.5758	AML	Favor+Inter
D15	12.5816	AML	Favor+Inter
D16	13.0703	AML	Favor+Inter
D17	11.4192	AML	Favor+Inter
D18	11.8071	AML	Favor+Inter
D19	13.3459	AML	Favor+Inter
D20	12.9744	AML	Favor+Inter
Complex1	13.063	AML	Poor
Complex2	12.4617	AML	Poor
Complex3	12.878	AML	Poor
Complex4	13.7366	AML	Poor
Complex5	12.7148	AML	Poor
Complex6	13.3578	AML	Poor
Complex7	13.1978	AML	Poor
Complex8	13.3971	AML	Poor
Complex9	13.1247	AML	Poor
Complex10	13.435	AML	Poor
Complex11	13.5696	AML	Poor
Complex12	12.6535	AML	Poor
Complex13	13.0639	AML	Poor
Complex14	13.4051	AML	Poor
Complex15	12.8931	AML	Poor
Complex16	12.3196	AML	Poor
Complex17	12.9888	AML	Poor
Complex18	13.1382	AML	Poor
Complex19	12.5163	AML	Poor
Complex20	13.4051	AML	Poor
Complex21	13.589	AML	Poor
Complex22	13.4611	AML	Poor
Complex23	13.4718	AML	Poor
Complex24	13.4729	AML	Poor
Complex25	12.9707	AML	Poor
Complex26	13.5178	AML	Poor
Complex27	12.2912	AML	Poor
Complex28	12.4654	AML	Poor
Complex29	13.1536	AML	Poor
Complex30	13.4824	AML	Poor
Complex31	13.0856	AML	Poor
Complex32	13.0723	AML	Poor
Complex33	13.3858	AML	Poor
Complex34	13.418	AML	Poor
Complex35	13.8889	AML	Poor
Complex36	13.325	AML	Poor
Complex37	13.4273	AML	Poor
Complex38	13.4522	AML	Poor
Complex39	13.0667	AML	Poor
Complex40	13.3279	AML	Poor
Complex41	13.6878	AML	Poor
Complex42	13.3998	AML	Poor
Complex43	13.3275	AML	Poor
Complex44	13.6457	AML	Poor
Complex45	13.6234	AML	Poor
Complex46	13.4243	AML	Poor
Complex47	13.0681	AML	Poor
Complex48	13.2605	AML	Poor
Complex49	12.5017	AML	Poor
Complex50	12.6794	AML	Poor
Complex51	13.4625	AML	Poor
Complex52	13.0542	AML	Poor
Complex53	13.5459	AML	Poor
Complex54	13.3416	AML	Poor
Complex55	13.7368	AML	Poor
Complex56	13.5788	AML	Poor
Complex57	12.7016	AML	Poor
Complex58	12.937	AML	Poor
Complex59	11.4523	AML	Poor
Complex60	13.2561	AML	Poor
Complex61	12.2728	AML	Poor
Complex62	13.0206	AML	Poor
Complex63	12.1522	AML	Poor
Complex64	13.1158	AML	Poor
Complex65	12.7884	AML	Poor
Complex66	13.6644	AML	Poor
Complex67	13.0264	AML	Poor
Complex68	10.6884	AML	Poor
Complex69	13.0066	AML	Poor
Complex70	13.2855	AML	Poor
Complex71	12.6735	AML	Poor
Complex72	13.3479	AML	Poor
Complex73	12.4544	AML	Poor
Complex74	13.3479	AML	Poor
Complex75	12.932	AML	Poor
Complex76	13.0667	AML	Poor
Complex77	13.9729	AML	Poor
Complex78	12.9427	AML	Poor
Complex79	12.4631	AML	Poor
Complex80	12.3414	AML	Poor
Complex81	12.4972	AML	Poor
Complex82	12.0186	AML	Poor
Complex83	12.4735	AML	Poor
Complex84	12.7977	AML	Poor
Complex85	12.4964	AML	Poor
Complex86	11.4164	AML	Poor
Complex87	12.9611	AML	Poor
t(11q23)/MLL1	13.1885	AML	Poor
t(11q23)/MLL2	12.8873	AML	Poor
t(11q23)/MLL3	12.2745	AML	Poor
t(11q23)/MLL4	11.9864	AML	Poor
t(11q23)/MLL5	13.9681	AML	Poor
t(11q23)/MLL6	12.1248	AML	Poor
t(11q23)/MLL7	13.6242	AML	Poor
t(11q23)/MLL8	12.5821	AML	Poor
t(11q23)/MLL9	12.1993	AML	Poor
t(11q23)/MLL10	12.7227	AML	Poor
t(11q23)/MLL11	12.8232	AML	Poor
t(11q23)/MLL12	11.7036	AML	Poor
t(11q23)/MLL13	13.8907	AML	Poor
t(11q23)/MLL14	14.2808	AML	Poor
t(11q23)/MLL15	12.8039	AML	Poor
t(11q23)/MLL16	12.9646	AML	Poor
t(11q23)/MLL17	12.1941	AML	Poor
t(11q23)/MLL18	12.4676	AML	Poor
t(11q23)/MLL19	12.4623	AML	Poor
t(11q23)/MLL20	12.0453	AML	Poor
t(11q23)/MLL21	12.7246	AML	Poor
t(11q23)/MLL22	13.7903	AML	Poor
t(11q23)/MLL23	12.9468	AML	Poor
t(11q23)/MLL24	13.1124	AML	Poor
t(11q23)/MLL25	13.595	AML	Poor
t(11q23)/MLL26	13.3247	AML	Poor
t(11q23)/MLL27	13.5106	AML	Poor
t(11q23)/MLL28	12.5752	AML	Poor
t(11q23)/MLL29	12.2412	AML	Poor
t(11q23)/MLL30	12.1833	AML	Poor
t(11q23)/MLL31	12.8445	AML	Poor
t(11q23)/MLL32	13.1731	AML	Poor
t(11q23)/MLL33	12.2368	AML	Poor
t(11q23)/MLL34	12.587	AML	Poor
t(11q23)/MLL35	13.0912	AML	Poor
t(11q23)/MLL36	13.1486	AML	Poor
t(11q23)/MLL37	12.3121	AML	Poor
t(11q23)/MLL38	12.8878	AML	Poor
t(11q23)/MLL39	12.5666	AML	Poor
t(11q23)/MLL40	12.9493	AML	Poor
t(11q23)/MLL41	12.7351	AML	Poor
t(11q23)/MLL42	12.2118	AML	Poor
t(11q23)/MLL43	11.893	AML	Poor
t(11q23)/MLL44	12.5603	AML	Poor
t(11q23)/MLL45	12.8354	AML	Poor
t(11q23)/MLL46	12.559	AML	Poor
t(11q23)/MLL47	12.8596	AML	Poor
t(11q23)/MLL48	12.8339	AML	Poor
t(11q23)/MLL49	12.3009	AML	Poor
t(11q23)/MLL50	11.7806	AML	Poor
t(11q23)/MLL51	12.3046	AML	Poor
t(11q23)/MLL52	11.9081	AML	Poor
t(11q23)/MLL53	13.0642	AML	Poor
t(11q23)/MLL54	13.9121	AML	Poor
t(11q23)/MLL55	12.405	AML	Poor
t(11q23)/MLL56	13.1462	AML	Poor
t(11q23)/MLL57	11.8669	AML	Poor
t(11q23)/MLL58	12.7733	AML	Poor
del(5q)1	11.7508	AML	Poor
del(5q)2	13.5545	AML	Poor
del(5q)3	13.7454	AML	Poor
del(5q)4	13.5875	AML	Poor
del(5q)5	12.7102	AML	Poor
del(5q)6	12.9456	AML	Poor
del(5q)7	13.2647	AML	Poor
del(5q)8	13.0293	AML	Poor
del(5q)9	13.1244	AML	Poor
del(5q)10	12.7971	AML	Poor
del(5q)11	12.9129	AML	Poor
del(5q)12	13.0152	AML	Poor
del(5q)13	13.165	AML	Poor
del(5q)14	13.2941	AML	Poor
del(5q)15	13.3565	AML	Poor
del(5q)16	13.219	AML	Poor
del(5q)17	13.1879	AML	Poor
del(5q)18	13.8403	AML	Poor
del(5q)19	13.6545	AML	Poor
del(5q)20	12.8264	AML	Poor
del(5q)21	11.8204	AML	Poor
del(7q)/7q-1	11.9641	AML	Poor
del(7q)/7q-2	12.4414	AML	Poor
del(7q)/7q-3	12.4986	AML	Poor
del(7q)/7q-4	13.0117	AML	Poor
del(7q)/7q-5	13.7225	AML	Poor
del(7q)/7q-6	13.2685	AML	Poor
del(7q)/7q-7	13.5646	AML	Poor
del(7q)/7q-8	12.6873	AML	Poor
del(7q)/7q-9	13.2418	AML	Poor
del(7q)/7q-10	13.0207	AML	Poor
del(7q)/7q-11	13.0064	AML	Poor
del(7q)/7q-12	13.0607	AML	Poor
del(7q)/7q-13	13.0122	AML	Poor
del(7q)/7q-14	10.6741	AML	Poor
del(7q)/7q-15	12.89	AML	Poor
del(7q)/7q-16	13.1421	AML	Poor
del(7q)/7q-17	12.6592	AML	Poor
del(7q)/7q-18	13.3336	AML	Poor
del(7q)/7q-19	14.3873	AML	Poor
del(7q)/7q-20	12.4488	AML	Poor
Complex_ del(5q)1	13.3501	AML	Poor
Complex_ del(5q)2	12.3174	AML	Poor
Complex_ del(5q)3	13.1085	AML	Poor
Complex_ del(5q)4	13.6484	AML	Poor
Complex_ del(5q)5	12.3157	AML	Poor
Complex_ del(5q)6	13.8305	AML	Poor
Complex_ del(5q)7	13.6031	AML	Poor
Complex_ del(5q)8	13.2404	AML	Poor
Complex_ del(5q)9	13.3469	AML	Poor
Complex_ del(5q)10	11.7406	AML	Poor
Complex_ del(5q)11	13.26	AML	Poor
Complex_ del(5q)12	12.7117	AML	Poor
Complex_ del(5q)13	12.9402	AML	Poor
Complex_ del(5q)14	13.7785	AML	Poor
Complex_ del(5q)15	13.0024	AML	Poor
Complex_ del(5q)16	12.5015	AML	Poor
Complex_ del(5q)17	12.8508	AML	Poor
Complex_ del(5q)18	13.1283	AML	Poor
Complex_ del(5q)19	12.1397	AML	Poor
Complex_ del(5q)20	13.33	AML	Poor
Complex_ del(5q)21	13.5368	AML	Poor
Complex_ del(5q)22	12.8475	AML	Poor
Complex_ del(5q)23	13.4983	AML	Poor
Complex_ del(5q)24	13.1238	AML	Poor
Complex_ del(5q)25	12.9703	AML	Poor
Complex_ del(5q)26	13.2144	AML	Poor
Complex_ del(5q)27	13.0451	AML	Poor
Complex_ del(5q)28	13.3452	AML	Poor
Complex_ del(5q)29	13.0201	AML	Poor
Complex_ del(5q)30	12.5614	AML	Poor
Complex_ del(5q)31	11.7707	AML	Poor
Complex_ del(5q)32	13.262	AML	Poor
Complex_ del(5q)33	13.8355	AML	Poor
Complex_ del(5q)34	12.7816	AML	Poor
Complex_ del(5q)35	12.1982	AML	Poor
Complex_ del(5q)36	12.6913	AML	Poor
Complex_ del(5q)37	12.5985	AML	Poor
Complex_ del(5q)38	11.7964	AML	Poor
Complex_ del(5q)39	11.1357	AML	Poor
Complex_ del(5q)40	12.2992	AML	Poor
Complex_ del(5q)41	13.1362	AML	Poor
Complex_ del(5q)42	13.1174	AML	Poor
Complex_ del(5q)43	12.0851	AML	Poor
Complex_ del(5q)44	13.4925	AML	Poor
Complex_ del(5q)45	12.4345	AML	Poor
Complex_ del(5q)46	13.0872	AML	Poor
Complex_ del(5q)47	12.0079	AML	Poor
Complex_ del(5q)48	12.2848	AML	Poor
Complex_ del(5q)49	12.162	AML	Poor
Complex_ del(5q)50	13.18	AML	Poor
Complex_ del(5q)51	11.4322	AML	Poor
inv(3)1	13.6009	AML	Poor
inv(3)2	12.4956	AML	Poor
inv(3)3	13.1167	AML	Poor
t(6;9)1	13.4385	AML	Poor
t(6;9)2	13.0276	AML	Poor
t(6;9)3	12.0009	AML	Poor
t(6;9)4	13.6392	AML	Poor
t(6;9)5	13.6706	AML	Poor
t(6;9)6	12.8707	AML	Poor
t(6;9)7	12.7491	AML	Poor
t(6;9)8	13.2757	AML	Poor
t(6;9)9	12.8012	AML	Poor
t(8;16)1	11.1875	AML	Poor
t(8;16)2	12.7395	AML	Poor
t(8;16)3	12.1631	AML	Poor
t(1;3)1	13.3011	AML	Poor
B1	12.9715	AML	Poor
B2	13.1415	AML	Poor
B3	12.4355	AML	Poor
B4	13.2886	AML	Poor
B5	13.5861	AML	Poor
B6	13.7037	AML	Poor
B7	13.1587	AML	Poor
B8	12.4839	AML	Poor
B9	13.1286	AML	Poor
B10	13.0838	AML	Poor
B11	12.8715	AML	Poor
B12	12.9544	AML	Poor
B13	13.6005	AML	Poor
B14	12.2265	AML	Poor
B15	13.4542	AML	Poor
B16	11.9803	AML	Poor
B17	13.7673	AML	Poor
B18	13.4715	AML	Poor
B19	12.3393	AML	Poor
B20	12.5945	AML	Poor
B21	13.1237	AML	Poor
B22	12.5919	AML	Poor
B23	12.921	AML	Poor
B24	12.9111	AML	Poor
B25	13.1324	AML	Poor
B26	12.9684	AML	Poor
B27	12.3917	AML	Poor
B28	12.7934	AML	Poor
t(9;22)1	13.4342	AML	Poor
t(9;22)2	12.6304	AML	Poor
