# Supplementary material for: High expression level of the FTH1 gene is associated with poor prognosis in children with non-M3 acute myeloid leukemia
Source: Front Oncol. 2023 Feb 1;12:1068094. doi: 10.3389/fonc.2022.1068094 (PMC9928996; doi:10.3389/fonc.2022.1068094)
Supplement: Supplementary file 5 [file DataSheet_5.zip › GO KEGG/60.txt]

gene
RPS18
RPS11
RPL41
H4C5
RPS27
RPL8
RPL39
SLC25A6
H2AC13
H3C11
RPS23
RPL27
RPL28
RPL9
RPL24
RPL35A
RPL23A
RPL36
RPL37A
RPL30
NDUFA1
H2AC16
RPL31
NDUFS5
COX7C
FTH1
RPL37
UQCRH
EDF1
RPS15A
TRMT112
CKS2
RPL22
EIF5A
NDUFB4
COMMD6
TOMM7
RPS29
SNRPE
COX5A
PPP1R14B
HNRNPA0
TMA7
ABHD17B
NDUFS6
NDUFB1
SMIM26
NDUFA2
NHP2
NDUFAF8
NDUFC2
LDHB
TMEM256
RCC2
PTBP1
PRKCSH
SF3A2
KEAP1
TP53
IRAK1
