# Supplementary material for: High expression level of the FTH1 gene is associated with poor prognosis in children with non-M3 acute myeloid leukemia
Source: Front Oncol. 2023 Feb 1;12:1068094. doi: 10.3389/fonc.2022.1068094 (PMC9928996; doi:10.3389/fonc.2022.1068094)
Supplement: Supplementary file 5 [file DataSheet_5.zip › GO KEGG/GOKEGG.R]

Sys.setenv("http_proxy"='http://127.0.0.1:7890')

if (!requireNamespace("org.Hs.eg.db", quietly = TRUE))
  install.packages("org.Hs.eg.db")

BiocManager::install("limma")
library("clusterProfiler")
library("org.Hs.eg.db")
library("enrichplot")
library("ggplot2")
library(openxlsx)#¶ÁÈ¡.xlsxÎÄ¼þ
library(ggplot2)#Öù×´Í¼ºÍµã×´Í¼
library(stringr)#»ùÒòID×ª»»
library(enrichplot)#GO,KEGG,GSEA
library(clusterProfiler)#GO,KEGG,GSEA
library(GOplot)#ÏÒÍ¼£¬ÏÒ±íÍ¼£¬ÏµÍ³¾ÛÀàÍ¼
library(DOSE)
library(ggnewscale)
library(topGO)#»æÖÆÍ¨Â·ÍøÂçÍ¼
library(circlize)#»æÖÆ¸»¼¯·ÖÎöÈ¦Í¼
library(ComplexHeatmap)#»æÖÆÍ¼Àý
library('R.utils')
R.utils::setOption( "clusterProfiler.download.method",'auto' )
pvalueFilter=0.05        
qvalueFilter=0.05           

colorSel="qvalue"
if(qvalueFilter>0.05){
	colorSel="pvalue"
}
	
        
info=read.table("60.txt",sep="\t",check.names=F,header=T)    
GO_database <- 'org.Hs.eg.db'
KEGG_database <- 'human'
#gene ID×ª»»
gene <- bitr(info$gene,fromType = 'SYMBOL',toType = 'ENTREZID',OrgDb = GO_database)
GO<-enrichGO( gene$ENTREZID,#GO¸»¼¯·ÖÎö
              OrgDb = GO_database,
              keyType = "ENTREZID",#Éè¶¨¶ÁÈ¡µÄgene IDÀàÐÍ
              ont = "ALL",#(ontÎªALLÒò´Ë°üÀ¨ Biological Process,Cellular Component,Mollecular FunctionÈý²¿·Ö£©
              pvalueCutoff = 0.05,#Éè¶¨pÖµãÐÖµ
              qvalueCutoff = 0.05,#Éè¶¨qÖµãÐÖµ
              readable = T)
pdf("GO.pdf",width = 6,height = 9)
p <- barplot(GO, split="ONTOLOGY")+facet_grid(ONTOLOGY~., scale="free")#Öù×´Í¼
print(p)
dev.off()
   
kk <- enrichKEGG(gene = gene, organism = "hsa", pvalueCutoff =1, qvalueCutoff =1)
KEGG=as.data.frame(kk)
KEGG<-enrichKEGG(gene$ENTREZID,#KEGG¸»¼¯·ÖÎö
                 organism = KEGG_database,
                 pvalueCutoff = 0.05,
                 qvalueCutoff = 0.05)
KEGG2=read.table("KEGG.txt",sep="\t",check.names=F,header=T)  
pdf("KEGG.pdf",width = 9,height = 9)
barplot(KEGG, split="ONTOLOGY")+facet_grid(ONTOLOGY~., scale="free")#Öù×´Í¼
print(p)
dev.off()

GO2 <- pairwise_termsim(GO)
pdf("GO2.pdf",width =9,height =9)
p1 <- enrichplot::emapplot(GO2,showCategory = 24, color = "p.adjust", layout = "kk")
print(p1)
dev.off()
KEGG2 <- pairwise_termsim(KEGG)
pdf("KEGG2.pdf",width =9,height =9)
p2 <- enrichplot::emapplot(KEGG2,showCategory =10, color = "p.adjust", layout = "kk")
print(p2)
dev.off()
