# Supplementary material for: High expression level of the FTH1 gene is associated with poor prognosis in children with non-M3 acute myeloid leukemia
Source: Front Oncol. 2023 Feb 1;12:1068094. doi: 10.3389/fonc.2022.1068094 (PMC9928996; doi:10.3389/fonc.2022.1068094)
Supplement: Supplementary file 6 [file DataSheet_6.zip]

Archive with 15 entries (14 files):
- GSEA/
- GSEA/.GSEA.R
- GSEA/c2.cp.kegg.v7.5.1.symbols.gmt
- GSEA/c5.go.bp.v7.5.1.symbols.gmt
- GSEA/c5.go.cc.v7.5.1.symbols.gmt
- GSEA/c5.go.mf.v7.5.1.symbols.gmt
- GSEA/KEGG..pdf
- GSEA/KEGG..txt
- GSEA/TCGAmRNA149.txt
- GSEA/Termmf..pdf
- GSEA/Termmf..txt
- GSEA/Termmfbp..pdf
- GSEA/Termmfbp..txt
- GSEA/Termmfcc..pdf
- GSEA/Termmfcc..txt
