# Supplementary material for: High expression level of the FTH1 gene is associated with poor prognosis in children with non-M3 acute myeloid leukemia
Source: Front Oncol. 2023 Feb 1;12:1068094. doi: 10.3389/fonc.2022.1068094 (PMC9928996; doi:10.3389/fonc.2022.1068094)
Supplement: Supplementary file 6 [file DataSheet_6.zip › GSEA/c5.go.bp.v7.5.1.symbols.gmt]

GOBP_MITOCHONDRIAL_GENOME_MAINTENANCE	http://www.gsea-msigdb.org/gsea/msigdb/cards/GOBP_MITOCHONDRIAL_GENOME_MAINTENANCE	AKT3	PPARGC1A	POLG2	PARP1	DNA2	TYMP	FLCN	PRIMPOL	ENDOG	STOX1	SLC25A4	LIG3	MEF2A	MPV17	OPA1	SLC25A36	TOP3A	TP53	PIF1	SESN2	SLC25A33	MGME1	LONP1
GOBP_REPRODUCTION	http://www.gsea-msigdb.org/gsea/msigdb/cards/GOBP_REPRODUCTION	ADA	GNPDA1	ZGLP1	TDRD15	SYCE1L	BSPH1	PLA2G4B	BCL2L10	BCL2L11	TSPY10	MAMLD1	DNAJB6	APELA	RNF212B	SMC4	ACTR3	ACTR2	TCP11X1	RAD50	FEM1B	BCAP31	ADGRG2	TRIM28	CDK2	RBM7	LHFPL2	CCDC182	MEI4	IRX5	CDKN1B	CDKN1C	PKDREJ	NPM2	CITED2	SEMA3A	SYCP2	NDC80	WFDC2	SPAG11B	BASP1	TESK2	TUBGCP3	CDX2	CDX4	MERTK	FST	CLGN	HOXB13	CRTAP	UNC13B	CEBPA	CEBPB	CIB1	DEAF1	PRDX4	AKAP3	CCT7	CCT4	CCT2	SMC2	CENPC	P3H4	RAD51AP1	SPINT2	DMRT2	KHDRBS1	CELF1	KLF1	CETN2	CCT8	CORIN	TCFL5	PLK4	STAG3	PTTG2	PLAC1	KDM5B	TOB2	CFTR	FRS2	CGB3	TUBGCP2	ADAM28	EDDM3A	ACTL7A	ADCY3	MAGED2	EHMT2	SPIN1	PRDX3	PRSS21	TMED2	CCNI	SLC38A3	IFT27	TDRKH	ZPBP	ABHD2	SOX30	HSF2BP	ADAM29	PRDM7	DMC1	CELF3	DDX20	PTGDR2	ADCY7	PLCD3	PARK7	PHB2	AZIN2	ODF3	TXNRD3	TUBGCP5	ADCYAP1	KLHDC3	SLC26A8	CKS2	RPL39L	ADCYAP1R1	CATSPER1	DACH2	CATSPER2	DEFB118	IFTAP	LRRK2	GTSF1	RXFP2	SPACA7	TDRD9	TPPP2	CCR6	SEPTIN12	ZPBP2	SPATA32	CNTD1	SPACA3	CALR3	NLRP5	TDRD10	CNR1	CNTFR	SPATA25	TBC1D20	COL9A3	ACVR1C	OSR1	COL16A1	M1AP	DNAJC19	LYZL4	IQCF1	H1-8	CORT	ADAD1	ZFP42	ADM	SLC9B2	MROH2B	PACRG	HUS1B	LLCFC1	NOBOX	PRSS37	LRGUK	CLDN4	ASZ1	TAF1L	CREM	CRH	DNAAF6	CRHBP	CRHR1	UPRT	CRIP1	SPIN4	CRKL	CTCFL	SUN5	RPL10L	CNBD2	STK35	DCANP1	MAPK14	PSMA8	CSF1	PIWIL4	CSF2	SLC2A14	GLIPR1L2	CFAP251	E2F7	CFAP54	TERB2	CSNK2A2	RNF151	C16orf92	CFAP52	CCDC42	ODF4	EME1	SPACA6	KLC3	KASH5	SIX5	ATP8B3	SYT6	CREB3L4	PDIK1L	CTNNA1	ADIG	CTNNB1	ADRA2A	SLC9B1	RIMBP3C	HORMAD2	MEI1	CTSB	TCF23	ADRA2B	PLB1	CCNYL1	SGO2	GDF7	SGO1	RNF38	ROPN1B	CXADR	MGAT4D	SPINK13	CYLC1	CYLC2	CYP1A1	CFAP206	CYP1B1	RDH10	TDRP	MCMDC2	KCNU1	LCN6	SHOC1	CYP17A1	CYP19A1	RBMY1F	CYP27B1	CFAP58	DACH1	CCDC63	TBC1D21	DAZ1	DAZL	EXD1	BRINP1	DBH	ZNF296	TDRD5	ACE	HFM1	PAQR7	TTLL9	WBP2NL	TTLL8	DDX3X	SPATA5	CRISP1	DEFB1	GALNTL5	SPIN3	FAM170B	DHX36	ADAMTS16	FAM9A	FAM9B	FAM9C	DHCR24	DIAPH2	DLD	DLG1	AFP	DLX3	DMRT1	DNAH5	DNM2	DNMT3A	ABAT	AGRP	SLC26A3	DRD1	DRD5	DSG1	AGT	EPYC	DUSP1	E2F1	NR0B1	EDN1	EDNRA	EDNRB	AGO4	EGFR	EGR1	EME2	TTC21A	GGN	A2M	PLD6	CENPX	EMP2	SPATA24	TCTE1	ENO2	PRSS55	ADAM32	EPAS1	ZNF449	CDY2B	PDILT	STX2	EPO	EPOR	ERCC1	EREG	AKT1	ERCC4	ESR1	ESRRB	ETV2	ETV6	FANCA	FANCC	FANCD2	ACSL4	PTK2B	BPTF	FANCG	FBLN1	ENKUR	TBATA	SPATA19	TDRD6	ARMC12	KDM1B	SYCP2L	PRPS1L1	NKAPL	FGF8	FGF9	FGF10	MAPK15	ALDOA	FGFR2	XRN2	RHOBTB3	VASH1	FNDC3A	DZIP1	FKBP4	FOXJ3	ZP1	POMZP3	SIRT2	CCT5	FOXF2	SCMH1	FOXC1	CEP131	RIMS1	FOXJ1	SETX	FOXO3	MAST2	SEPTIN6	PSME4	ACSBG1	SULF1	VPS13A	PLCB1	FBXW11	UBR2	NCAPD3	TUT4	SYNE1	SUN1	ADNP	NCAPH	CTDNEP1	SIRT1	ZFPM2	TDRD7	HEY1	FOLR1	CBX7	HEY2	FOLR2	FOLR3	FOS	FOSB	MAPK8IP2	PATZ1	TSSK2	SPO11	PRND	KPNA6	DNAAF11	LDOC1	CADM1	NPAP1	OSBP2	MAFF	APOL2	PANX1	ZNF318	SPDYA	SPESP1	ALOX15B	MTOR	FSHB	ALPL	CENPI	FSHR	ADAM2	NR5A1	FUT7	CDY1B	YTHDF3	MCM9	MEIOB	TAC4	CFAP65	TXNDC8	H2BC1	ADAM5	GABRB1	ANKRD31	SYCE2	GLIPR1L1	CATSPERD	SUN2	RAD54B	CFAP45	TTLL1	B4GALNT1	HECTD1	NIPBL	CATSPERZ	AMBP	GALNT3	DPCD	ASPM	GAMT	CLIC4	NECTIN3	TIPARP	DNAH1	GORASP2	CHD5	RAI14	HERC4	PYGO1	TTLL3	SPATA31A7	NPHP4	GAS2	SPAG8	GAS8	GATA1	GATA2	GATA3	PTTG3P	CABYR	FBXW8	GATA4	GATA6	FBXO5	MYCBP	GAPDHS	NUPR1	OR10J1	NR6A1	DAZAP1	MSTN	VCX	GDF9	GDF10	OR7C1	GFRA1	GGT1	AMH	B4GALT1	AMHR2	GHRHR	GHSR	GIP	GJA1	FETUB	DNAI1	MLH3	GJB1	GJB2	GJB3	GJB5	GK2	DKKL1	AFF4	SMC1B	MORC1	AGO2	TUBG2	TUBGCP4	TEKT2	HPGDS	GLI1	GLI3	GLRA1	GLRB	CECR2	GNRH1	GNRH2	GOLGA2	GOLGA3	GPR3	ANG	MAJIN	PRLHR	DPY19L2	TMPRSS12	TSSK4	REC114	TERB1	CFAP97D1	MEIOC	IZUMO1	ACTL9	SPATA46	ANGPT2	SLC9C1	RNF212	EFCAB9	ZFP41	FBXO43	CFAP157	SPATA31E1	CFAP47	LIN9	GPX4	GRB2	IFT81	SETD2	DDX25	RACGAP1	MSH6	NCAPH2	TFPT	PSMC3IP	EPN1	DNMT3L	A1CF	SLC2A8	FSCN3	SPANXA1	ANXA1	H1-6	H2AX	H3-3A	H3-3B	H1-1	HAS2	HDAC2	HEXB	SOX8	HIF1A	HMGB2	FOXA1	FOXA3	HNF4A	KLHL10	C14orf39	HOXA10	HOXA11	HOXA13	HOXD9	HOXD10	HOXD13	HPGD	AGFG1	HES1	BIRC2	HSD11B2	HSD17B3	HSD17B2	HSD17B4	HSF2	BIRC3	HSPA1L	HSPA2	HSPA5	HSP90AB1	HUS1	TNC	APOB	NLRP14	TMEM119	RNASE10	TMEM95	NANOS2	CCDC39	IHO1	PRSS42P	ID4	FAM170A	NANOS1	HMX3	OVCH2	H1-7	IDH1	NANOS3	FIGLA	GPR149	SEPTIN14	STRA8	TUBB8	CATSPER3	IGF1	IGF1R	IGF2	IGF2R	IGFBP2	IGFBP5	IGFBP7	CCN1	DPY19L2P2	APP	RBPJ	SLCO4C1	IHH	IL1A	IL1B	IL4R	IL10	IL12B	AQP4	INCENP	IDO1	ING2	INHA	INHBA	INHBB	INPP5B	INSL3	INSR	INSRR	AR	ITGA2	ITGA3	ITGA5	ITGB1	ITGB4	ITGB8	JAG2	JUNB	H1-9P	DND1	AREG	PTCHD3	SPEM1	ZNF568	TOPAZ1	C3orf62	USP17L2	CENPS	CATSPER4	RBMY1B	RBMY1J	KDR	KISS1	KIT	ARG1	KRT9	ENO4	KRT19	SHISA6	MEIOSIN	C1orf146	SPATA31A6	SPATA31D4	SPATA31D3	SPATA31D1	IZUMO1R	TRIM75P	LDHC	LEP	LEPR	LFNG	LGALS9	ARHGDIB	LHB	LHCGR	LHX1	LIF	LIMK2	HOATZ	TEX19	FSIP2	LNPEP	SOHLH1	IRAG2	LRP2	ARNT	ARNTL	MIR15B	MIR16-1	MIR21	SMAD1	SMAD4	ARRB2	SMAD5	MAK	STS	MAS1	CD46	SMCP	MDFI	MDK	MEA1	MAP3K4	MEN1	MFGE8	KITLG	MLH1	ASCL2	MME	MMP2	ASTL	LHX8	MMP9	MMP14	MMP19	MOS	MRE11	KLK14	LRRC52	RIMBP3B	PIWIL3	OOEP	SPATA31C1	PGAM4	BPY2B	BPY2C	CITED1	MSH2	MSH4	MSH5	MST1R	MSX1	MSX2	GGNBP1	NUDT1	MTNR1A	MYBL1	MYC	MYH9	NASP	NBN	NDP	ATM	SEPTIN2	SPIN2B	NEK2	NELL2	NEUROG1	ATP1A4	NHLH2	SNU13	NKX3-1	NODAL	NOS3	NOTCH1	NOTCH2	NPAS1	NPHP1	NPPA	NPPC	NPR2	NPY5R	ACR	NTRK1	ROR2	NUMA1	ATP2B4	WEE2	OCA2	ODF1	ODF2	TIFAB	OPRK1	OPRL1	OPRM1	OR1D2	CLDN11	OVGP1	OVOL1	OXT	OXTR	P2RX1	P2RY1	PAEP	PAFAH1B1	PLA2G3	PAFAH1B2	PAFAH1B3	SYCP3	PAM	PAPPA	PARN	PAX5	NSDHL	DHH	PBX1	ACOX1	SERPINA5	YBX2	PCNA	SERPINA10	LEF1	DUSP13	PAIP2	PCSK5	CDK16	PCDH12	THEG	NME8	FZR1	HOOK1	PDE3A	YTHDF2	SFMBT1	UBE2J1	RTCB	PDGFA	SIRT7	PDGFB	PDGFRA	LARP7	PDGFRB	ASB1	HSPB11	TPPP3	OAZ3	GHRL	ARID4B	SERPINF1	SIX4	PGAM2	PGF	PGK2	PGM3	PGR	PI3	SERPINB5	SERPINE2	PKD1	PKD2	PLAG1	PLAT	SPA17	PLG	CLIC5	PLK1	PLTP	PMCH	PNOC	ATP7A	SEPTIN4	WNT4	SLC38A2	MOV10L1	TAF7L	SPIN2A	PRMT7	DDX4	SPATA6	POU4F2	EQTN	ATRX	PPARD	PPARG	MED1	LY6K	PCSK4	ROPN1	ANKRD49	PAQR5	NSUN2	ALKBH5	SOHLH2	TTC12	ZSCAN2	CCDC40	ZCWPW1	SPATA6L	AVP	FANCL	PIWIL2	PPP2CA	PPP2R1A	AVPR1A	ETNK2	CCDC87	MNS1	WDR33	STRBP	LGR4	DPY19L2P1	TRIM36	UBE2Q1	CHD7	PRKACA	PRKACG	NDC1	PRKAG1	ASF1B	INTS13	CHFR	CFAP44	AXL	FOXJ2	ADCY10	TSNAXIP1	KDM3A	EAF2	ASH1L	RNF114	PRKDC	MAPK1	MAP2K1	MAP2K6	TEX15	TEX14	TEX12	TEX11	RNF17	TDRD1	PRL	PRLR	PRM1	PRM2	LRRC8A	METTL3	HTRA1	PSAP	CYP26B1	EIF5A2	PSG1	PSG2	PSG3	PSG4	RETN	PSG5	PSG6	PSG7	FMN2	PSG9	PSG11	SPHK2	CELF4	SPIRE1	LHX9	STOX2	PRDM9	DAZ3	DAZ2	KNL1	PITHD1	PARP11	TRPC7	EPPIN	NUP107	DAZ4	LYZL6	ZMIZ1	PSMD13	BAD	PTAFR	PTCH1	PTEN	PTGDR	PTGFR	PTGS2	PTHLH	NDRG3	BIRC6	PTK2	CFAP97	WDR48	PTN	DHX37	FANCM	METTL14	WDR19	SPTBN4	PTPN6	BAK1	PTPN11	CCNB1IP1	CATSPERG	ZP4	PTPRN	PTX3	BAX	RAD1	NECTIN2	BBS2	JAM2	OVOL2	BBS4	DMRT3	PRM3	PZP	RAB3A	RAB13	RAD21	RAD23B	RAD51	RAD51C	RAD51B	RAD51D	RAN	RARA	RARG	RB1	ARID4A	ACE2	RBBP8	PLEKHA1	SENP2	RXFP1	CCND1	RBP4	BCL2	REN	BCL2L1	TRIM27	BCL2L2	RFX2	RGS2	RLN1	RLN2	BCL6	RNF2	BRD2	PROK2	ROBO2	ROS1	RPA1	RPL29	RPS6	MIR455	RPS6KA2	RPS6KB1	SALL1	SBF1	BIK	SDC1	VIPAS39	PRDM1	DMRTC2	DMRTB1	DMRTA2	DMRTA1	PRDM14	FIGNL1	SEMG1	SEMG2	ELSPBP1	SELENOP	KIF9	IRF2BPL	SFRP1	STRA6	HERPUD2	SFRP2	UBTFL1	RAD21L1	SCX	SOX17	BTBD18	GMCL1	GMCL2	WIPF3	SYCE3	CSMD1	MEIG1	TEKT3	SEBOX	TSPY2	SPATA31C2	BNC1	FABP9	SHH	SPATA31A1	SMURF2	CCDC136	SIAH1	RBM15	SPATA20	YTHDC2	SKIL	SLC26A6	SLC2A1	BMP4	SLC4A2	BMP5	SLC6A4	BMP6	BMP7	BMPR1A	SLC19A1	BMPR1B	SLIT3	BMPR2	SMARCA2	BOLL	SNAI1	SNRPA1	SOD1	SORD	SOS1	SOX3	BOK	SOX9	SOX15	SP3	SPAG1	SPAG4	SPAM1	FOXL2	SPINK1	SPINK2	SPINT1	SPP1	SPRR2A	SRC	SRD5A1	SRD5A2	SRPK1	SRY	BRCA2	SSTR1	SSTR2	SSTR3	BRDT	ST14	ZFP36L1	STAT3	STAT5B	STC1	STK3	STK4	AURKA	STK11	AURKC	STXBP1	BSG	ABCC8	SYCP1	TAC1	TACR2	TAC3	TACR1	TACR3	TAF4	TAF4B	TARBP2	TAFAZZIN	TBX3	BTG1	TCF21	TCP1	TCP11	BUB1	TEAD4	TEAD3	BUB1B	TERF1	TESK1	TFAP2C	NR2F2	TGFB2	TGFB3	TGFBR1	TGFBR2	TH	THBD	THRA	THRB	TIAL1	TIMP1	TIMP4	C1QBP	TLR3	TSPAN8	TMF1	TNFAIP6	TNP1	TNP2	TOP2A	TOP2B	TOP3A	C3	NR2C2	CCT3	TRO	TRPC3	TRPC6	TRPM2	TSNAX	TSPY1	PHLDA2	TTK	TTPA	SPATA31A3	SPATA31A5	TSPY3	TUBG1	TSPY4	TSPY8	MEIKIN	SPANXB1	SPANXA2	MORN2	TYRO3	ACOD1	UBB	UBE2A	UBE2B	UBE3A	OSGIN2	UCN	UCP2	SCGB1A1	UMPS	VDAC2	VDR	VEGFA	VGF	VIP	ZAN	EIF4H	WNT2	WNT3	WNT5A	WNT7A	WNT7B	WNT2B	WNT9B	WT1	XRCC2	YY1	SF1	ZFY	ZNF35	ZSCAN21	PSAPL1	ZBTB16	ZNF148	ZP2	ZP3	DDR1	CSDE1	FZD5	HROB	WDR77	BAG6	BRME1	OR2H2	NOX5	TFEB	SPAG16	CALCA	EFCAB1	TUT7	C11orf80	LIN28A	E2F8	VASH2	TLE6	CATSPERB	CFAP69	CCDC134	GGNBP2	SPEF2	UBXN8	ATAT1	GRHL2	TTC26	GREB1L	RMI1	PANK2	MUS81	CFAP43	LHX3	ELL3	NCOA4	FOSL1	TSGA10	KMT2D	AAAS	CALR	RSPH6A	SLC38A1	ACSBG2	DEFB126	SHCBP1L	TSSK3	VMP1	SPACA1	SLIRP	KIF18A	MKKS	NRIP1	USP9X	CAPN2	SMC1A	USP9Y	EOMES	FZD4	SLC25A31	PMFBP1	CASP2	NUF2	CASP3	TEX101	JAM3	HYAL3	NME5	ROPN1L	SPATA9	SPATA16	TSSK1B	IMMP2L	PLA2G6	TSSK6	PLA2G10	BRIP1	KATNAL1	MND1	ARMC2	HORMAD1	MYCBPAP	QRICH2	CASP8	USP42	PPP1R1B	ARID5B	ANTXR1	POLR1B	TXNDC2	ZNF541	SPATC1L	IQCG	ZMYND15	DRC7	RHBDD1	UTF1	RECK	RAD54L	SLX4	SPIRE2	MCM8	ACRBP	KDM2B	FKBP6	PPP1R9B	C9orf24	SPATA22	GJA10	CBX2	FUT10	PLCD4	HAVCR2	RSPO3	MASTL	MAEL	MMP23B	GCM1	DDO	YBX3	PAQR8	SYDE1	RIMBP3	TUBGCP6	SLC22A16	CCNB3	CABS1	AP3B1	LGR5	PLA2G4C	RUVBL1	STC2	TP63	AKR1C3	NCOA1	DDX3Y	PDE5A	CBL	DNAH11	ADAM19	ADAM21	ADAM20	ADAM18	ADAM15	CCIN	HESX1	ALKBH1	AKAP4	SGPL1	EIF2B4	EIF2B2	EIF2B5	EIF2S2	CCNA1	ENDOU	CACNA1I	CACNA1H	HERC2	MBD2	RSPH1	UMODL1	CCNE1	PLCZ1	CFAP91	LHX4	ZNF628	CCNF	CDKL2	ACVR1	SOCS3	RNF8	IFT20	PYGO2	XKRY	BPY2	CDY1	SPOCD1	PKMYT1	ACVR1B	RGN	CNOT9	SMC3	FAM50A	CCNB2	CCNE2	NEURL1	EXO1	ZNF830	TDRD12	YTHDC1	ZW10	BUB3	DEDD	TPGS1	ACVR2A	BMP15	PTTG1	NOG	PIWIL1	CD9	ADGRG1	IGSF8	TRIP13	SYCE1	SLIT2	MYOCD	SLC22A14	HS6ST1	CGB7	SELENOF	TMEM203	CYP7B1	HAND1	CDYL	CDY2A	QKI	PICK1	PCYT1B	ADAMTS2	ADAMTS1	GAL3ST1	TBPL1	CD38	CLOCK	SPAG6	NCOR2	TESMIN	MICAL2	MARF1	SAFB2	PUM1	ESPL1	CEP57	UTP14C	CUL7	SPATA2	CDK1	SEPTIN7	WASHC5	UBAP2L	CDC20	NCAPD2	CDC25A	CDC25B	DLEC1	CDC25C	REC8
GOBP_SINGLE_STRAND_BREAK_REPAIR	http://www.gsea-msigdb.org/gsea/msigdb/cards/GOBP_SINGLE_STRAND_BREAK_REPAIR	ENSG00000254469	ERCC8	PARP1	APLF	ERCC6	SIRT1	LIG4	APTX	TDP1	TERF2	TNP1	XRCC1
GOBP_REGULATION_OF_DNA_RECOMBINATION	http://www.gsea-msigdb.org/gsea/msigdb/cards/GOBP_REGULATION_OF_DNA_RECOMBINATION	PARP3	ACTR2	RAD50	ALYREF	MAD2L2	KAT5	RAD51AP1	POLQ	RUVBL2	BRD8	MORF4L1	PRDM7	CHEK1	SHLD3	CGAS	RMI2	EXOSC6	SLC15A4	ANKLE1	H1-8	PARP1	SHLD1	PPP4R2	KHDC3L	USP51	ARID2	APLF	ZSCAN4	ERCC2	ERCC6	FANCB	ZNF365	PAXIP1	KDM1A	POGZ	SMCHD1	SPIDR	CLCF1	FUS	EPC2	SETD2	MSH6	TBX21	H1-0	H1-2	H1-3	H1-4	H1-5	H1-6	H1-1	IL2	IL4	IL7R	IL10	H1-9P	KPNA1	KPNA2	MLH1	MRE11	OOEP	MSH2	MSH3	FOXP3	EXOSC3	KMT5B	MRNIP	SIRT6	RTEL1	TERF2IP	SHLD2	ING3	MBTD1	PARPBP	ZCWPW1	RADX	WRAP53	RIF1	MRGBP	PPP4C	DMAP1	TEX15	UBQLN4	SMARCAD1	HMCES	PRDM9	WDR48	EP400	PTPRC	RAD51	RBBP8	ACTB	BCL6	RPA2	FIGNL1	BLM	MAGEF1	MMS19	MEAF6	STAT6	SUPT6H	VPS72	TERF2	TFRC	TGFB1	TP53BP1	TNFSF4	UBE2B	WAS	NSD2	ATAD5	KLHL15	EPC1	NDFIP1	YEATS4	TRRAP	ZRANB3	HDGFL2	KMT5C	FBH1	ACTL6A	RUVBL1	TNFSF13	TIMELESS	H1-10	HELB	CD28	RECQL5	IL27RA	CD40	MORF4L2	THOC1
GOBP_REGULATION_OF_MITOTIC_RECOMBINATION	http://www.gsea-msigdb.org/gsea/msigdb/cards/GOBP_REGULATION_OF_MITOTIC_RECOMBINATION	RAD50	ANKLE1	ZSCAN4	ERCC2	MLH1	MRE11	TERF2
GOBP_RIBOSOMAL_LARGE_SUBUNIT_ASSEMBLY	http://www.gsea-msigdb.org/gsea/msigdb/cards/GOBP_RIBOSOMAL_LARGE_SUBUNIT_ASSEMBLY	RPL10L	RPLP0P6	FASTKD2	DHX30	MDN1	RRS1	BOP1	NOP53	NOP2	MRTO4	NLE1	MRPL20	BRIX1	DDX28	PPAN	RPL3	RPL3L	RPL5	RPL6	RPL10	RPL11	RPL23A	RPL24	RPL38	RPLP0	RPF2	TRAF7
GOBP_RIBOSOMAL_SMALL_SUBUNIT_ASSEMBLY	http://www.gsea-msigdb.org/gsea/msigdb/cards/GOBP_RIBOSOMAL_SMALL_SUBUNIT_ASSEMBLY	ENSG00000275464	ERAL1	RRP7A	ABT1	RPSA	RPS27L	MRPS7	PRKDC	PWP2	RPL38	RPS5	RPS14	RPS15	RPS19	RPS27	RPS28	MRPS11	XRCC5	RRP7BP
GOBP_VERY_LONG_CHAIN_FATTY_ACID_METABOLIC_PROCESS	http://www.gsea-msigdb.org/gsea/msigdb/cards/GOBP_VERY_LONG_CHAIN_FATTY_ACID_METABOLIC_PROCESS	ACOT2	SLC27A5	SLC27A4	SLC27A2	ACOT4	HACD2	ABCD1	ACSL1	ABCD2	ACSBG1	ACSL6	TECRL	SLC27A6	ACAA1	HSD17B4	HACD4	ACOX1	HACD3	ELOVL2	ABCD3	ABCD4	PEX2	PEX5	ELOVL5	ACOT1	ELOVL1	CYP4F12	ELOVL4	ELOVL6	ELOVL7	ACOX2	ELOVL3	CYP4F2	HACD1	TECR
GOBP_TRANSITION_METAL_ION_TRANSPORT	http://www.gsea-msigdb.org/gsea/msigdb/cards/GOBP_TRANSITION_METAL_ION_TRANSPORT	ABCC5	ABCB6	COX17	PGRMC2	SLC30A9	SLC46A1	CLTC	C1orf194	SLC31A1	SLC31A2	CP	SLC30A7	SLC30A8	DNM2	SLC39A11	ABCB7	SLC39A12	LMTK2	FKBP4	ISCU	SLC39A14	FTH1	FTL	SLC39A6	STEAP2	CBLIF	ATP2C1	SLC39A1	SLC39A5	SCARA5	FLVCR1	SLC39A3	SLC39A2	SLC40A1	HFE	HPX	HRG	HEPHL1	IFNG	IREB2	REP15	FTH1P19	ARHGAP1	LCN2	LTF	MIR210	MELTF	MT3	ATOX1	SLC11A2	CUTC	SLC22A17	SLC25A37	ATP7A	FTHL17	ATP7B	STEAP3	SLC39A9	SLC30A10	SLC39A4	FLVCR2	SLC48A1	SLC30A6	TMEM165	B2M	TRPC7	ATP13A1	SLC39A10	MCOLN1	TTYH1	HAMP	NECTIN1	SLC39A8	SLC30A5	SLC1A1	SLC6A9	SLC11A1	TCN1	TCN2	TF	TFR2	TFRC	TRPC1	TRPC3	TRPC4	TRPC5	TRPC6	TRPM2	SLC30A1	SLC30A2	SLC30A3	SLC30A4	SLC39A7	STEAP4	CYBRD1	TMEM163	SLC25A28	SLC39A13	RAB11B	ASIC3	MMGT1	FTMT	SFXN1	HEPH	ATP2C2
GOBP_UREA_CYCLE	http://www.gsea-msigdb.org/gsea/msigdb/cards/GOBP_UREA_CYCLE	SLC25A15	CEBPA	CPS1	NAGS	ARG1	ARG2	ASL	ASS1	OTC	SLC25A2
GOBP_CITRULLINE_METABOLIC_PROCESS	http://www.gsea-msigdb.org/gsea/msigdb/cards/GOBP_CITRULLINE_METABOLIC_PROCESS	CPS1	DDAH2	DDAH1	ASS1	ATP2B4	OTC	ALDH18A1	CAD
GOBP_RIBOSOMAL_SUBUNIT_EXPORT_FROM_NUCLEUS	http://www.gsea-msigdb.org/gsea/msigdb/cards/GOBP_RIBOSOMAL_SUBUNIT_EXPORT_FROM_NUCLEUS	NOP9	RRS1	EIF6	NPM1	NUP88	NMD3	SDAD1	LSG1	RIOK2	RAN	ABCE1	RPS15	XPO1	LTV1
GOBP_RIBOSOMAL_LARGE_SUBUNIT_EXPORT_FROM_NUCLEUS	http://www.gsea-msigdb.org/gsea/msigdb/cards/GOBP_RIBOSOMAL_LARGE_SUBUNIT_EXPORT_FROM_NUCLEUS	RRS1	NPM1	NUP88	NMD3	SDAD1	RAN	XPO1
GOBP_RIBOSOMAL_SMALL_SUBUNIT_EXPORT_FROM_NUCLEUS	http://www.gsea-msigdb.org/gsea/msigdb/cards/GOBP_RIBOSOMAL_SMALL_SUBUNIT_EXPORT_FROM_NUCLEUS	NOP9	NPM1	NUP88	RIOK2	RAN	RPS15	XPO1	LTV1
GOBP_MITOTIC_SISTER_CHROMATID_SEGREGATION	http://www.gsea-msigdb.org/gsea/msigdb/cards/GOBP_MITOTIC_SISTER_CHROMATID_SEGREGATION	UBE2DNL	PDCD6IP	SMC4	AKAP8	KATNB1	NDC80	MAD2L2	TACC3	PIBF1	DCTN2	SMC2	CENPC	SPAG5	CENPE	CENPF	NUDC	PTTG2	NEK6	KIF2C	TENT4A	UBE2C	ZWINT	CDCA5	PRAP1	CHMP4B	DIS3L2	KIF18B	PHF13	SGO2	SGO1	DUSP1	PDS5B	POGZ	SMC5	RRS1	PDS5A	NCAPD3	MAU2	NCAPH	NUP62	KIF4A	CDC26	EML3	NIPBL	ANAPC15	NSL1	CHMP2B	PTTG3P	FBXO5	AKAP8L	SMC1B	TUBG2	VPS4A	CHMP2A	EML4	CHAMP1	KIF4B	NSMCE2	CHMP4A	RACGAP1	NCAPH2	ANAPC4	HNRNPU	APC	GEN1	IK	KIFC1	KIF25	KIF22	KPNB1	KMT5A	MAD2L1	ATM	NEK2	NUMA1	WRAP73	RMDN1	DYNC1LI1	CHMP1A	NUSAP1	ANAPC5	ANAPC7	LCMT1	CHMP5	ANAPC11	CHMP3	PLK1	ATRX	INO80	MAP10	NCAPG2	SPDL1	CHTF8	PINX1	ZWILCH	CDCA8	CEP55	PPP2R1A	SLF2	CDK5RAP2	RIOK2	PCID2	TEX14	PSMG2	CHMP1B	HECW2	RAD21	RAN	RB1	CENPK	NCAPG	RAD21L1	ANAPC1	AURKC	BUB1	BUB1B	TPR	TTK	TTN	TUBG1	XRCC3	ZNF207	MIS12	DSCC1	CHMP6	DSN1	ANKRD53	NAA50	CDT1	SEH1L	KIF18A	SMC1A	NAA10	NUF2	MAD1L1	HASPIN	USP44	SLF1	CUL3	SMARCA5	PSRC1	KLHL22	TNKS	BECN1	CDC23	RAB11A	CDC16	CCNB1	BAZ1B	KNSTRN	PRC1	SMC3	BOD1	CHMP7	ZW10	BUB3	AURKB	PTTG1	CHMP4C	TRIP13	KIF23	VPS4B	MACROH2A1	MAD2L1BP	ESPL1	KNTC1	DLGAP5	CDC6	CDC20	NCAPD2	KIF14	CDC27	REC8
GOBP_CELL_CYCLE_CHECKPOINT_SIGNALING	http://www.gsea-msigdb.org/gsea/msigdb/cards/GOBP_CELL_CYCLE_CHECKPOINT_SIGNALING	FEM1B	CDK2	CDKN1A	CDKN1B	NDC80	MAD2L2	CENPF	PLK2	TOPBP1	CHEK1	FOXN3	ZWINT	CHEK2	TREX1	PABIR1	PRAP1	PLK3	PLK5	HUS1B	ATF2	CRY1	MAPK14	RAD9B	EME1	SDE2	DNA2	DUSP1	E2F1	EME2	ERCC6	FANCD2	INTS7	ANAPC15	SYF2	HINFP	GIGYF2	TIPRL	FBXO6	FBXO4	VPS4A	PRPF19	GML	BABAM1	RPA4	DONSON	NOP53	H2AX	APC	HUS1	GEN1	IK	MAD2L1	MDM2	FOXO4	MRE11	EIF2AK4	MSH2	MUC1	NBN	ATM	ORC1	RPS27L	DYNC1LI1	MRNIP	WAC	FZR1	TAOK3	LCMT1	TRIAP1	GTSE1	DTL	UIMC1	MAP3K20	PLK1	PML	ETAA1	ATR	NSUN2	SPDL1	TIPIN	ZWILCH	PPP1R10	RFWD3	PIDD1	CHFR	CDK5RAP2	PCID2	PRKDC	TEX14	PROX1	TRIM39	PSMG2	TAOK1	USP28	CCAR2	PTPN11	RAD1	INIP	RAD9A	RAD17	CCND1	RINT1	RPA2	RPL26	CLSPN	BLM	SETMAR	NABP1	INTS3	STK33	BRCA1	BUB1	BUB1B	TP53	TP53BP1	TPR	TTK	XPC	XRCC3	ZNF207	NABP2	BRCC3	DDX39B	RNASEH2B	FBXO31	NEK11	WDR76	MUS81	CEP63	CDK5RAP3	HMGA2	CDT1	CDC45	CASP2	RHNO1	MAD1L1	BRIP1	HORMAD1	USP44	ATRIP	ABRAXAS1	DOT1L	BRSK1	CUL4A	KLHL22	ZFYVE19	CDC14B	THOC5	CRADD	NAE1	CCNB1	TIMELESS	CCNG1	TICRR	ZNF830	ZW10	BUB3	AURKB	CHMP4C	TRIP13	TAOK2	CLOCK	BABAM2	MAD2L1BP	MDC1	KNTC1	CDK1	CDC5L	CDC6	THOC1
GOBP_DNA_REPLICATION_CHECKPOINT_SIGNALING	http://www.gsea-msigdb.org/gsea/msigdb/cards/GOBP_DNA_REPLICATION_CHECKPOINT_SIGNALING	TOPBP1	HUS1B	RAD9B	DNA2	HUS1	ORC1	TIPIN	RAD9A	RAD17	CLSPN	CDT1	CDC45	NAE1	TIMELESS	TICRR	ZNF830	CDC6
GOBP_REGULATION_OF_TRANSCRIPTION_INVOLVED_IN_G1_S_TRANSITION_OF_MITOTIC_CELL_CYCLE	http://www.gsea-msigdb.org/gsea/msigdb/cards/GOBP_REGULATION_OF_TRANSCRIPTION_INVOLVED_IN_G1_S_TRANSITION_OF_MITOTIC_CELL_CYCLE	CDK5	E2F7	E2F1	E2F4	E2F6	ESRRB	BRD4	HINFP	GFI1	ID2	NPAT	CDK16	CDK17	CDK18	CDK14	BACH1	RB1	CDK15	TFDP1	KLF11	ZPR1
GOBP_SULFUR_AMINO_ACID_METABOLIC_PROCESS	http://www.gsea-msigdb.org/gsea/msigdb/cards/GOBP_SULFUR_AMINO_ACID_METABOLIC_PROCESS	CBSL	CDO1	CPS1	CTH	DPEP1	AGXT	SLC7A11	BHMT2	GGT1	GNMT	GCLC	GCLM	MAT1A	MPST	MTHFD2L	MSRA	MTAP	MTHFD1	MTHFR	MTR	MTRR	MMUT	NOX4	APIP	CSAD	ADI1	ENOPH1	BHMT	BLMH	SMS	TST	MRI1	CBS
GOBP_SULFUR_AMINO_ACID_BIOSYNTHETIC_PROCESS	http://www.gsea-msigdb.org/gsea/msigdb/cards/GOBP_SULFUR_AMINO_ACID_BIOSYNTHETIC_PROCESS	CBSL	CDO1	CTH	BHMT2	GGT1	MTHFD2L	MTAP	MTHFD1	MTHFR	MTR	MTRR	APIP	ADI1	ENOPH1	BHMT	MRI1	CBS
GOBP_SULFUR_AMINO_ACID_CATABOLIC_PROCESS	http://www.gsea-msigdb.org/gsea/msigdb/cards/GOBP_SULFUR_AMINO_ACID_CATABOLIC_PROCESS	CBSL	CDO1	AGXT	MAT1A	MPST	MTRR	CSAD	BLMH	TST	CBS
GOBP_SULFUR_AMINO_ACID_TRANSPORT	http://www.gsea-msigdb.org/gsea/msigdb/cards/GOBP_SULFUR_AMINO_ACID_TRANSPORT	SLC7A9	MFSD12	CTNS	SLC7A13	SLC38A7	SLC1A1	SLC1A2	SLC1A4	SLC3A1
GOBP_NEGATIVE_REGULATION_OF_TRANSCRIPTION_BY_RNA_POLYMERASE_II	http://www.gsea-msigdb.org/gsea/msigdb/cards/GOBP_NEGATIVE_REGULATION_OF_TRANSCRIPTION_BY_RNA_POLYMERASE_II	NR2E3	ZBTB33	ZGLP1	ZBTB42	ZNF705E	ZNF705G	ZNF705B	HDAC5	ZNF587B	ZBED6	ZNF559-ZNF177	MAGEA10-MAGEA5	NR1H3	ZNF891	ZNF263	TRIM28	AASS	CDK2	SORBS3	CDK6	OLIG2	CDKN1C	HMG20A	KLF2	CITED2	PIAS3	YAP1	N4BP2L2	CDX2	MAD2L2	CDX4	FST	ZBTB18	HOXB13	NCOA2	SEMA4D	CEBPB	DEAF1	KAT5	DRAP1	MXD4	HEXIM1	TXNIP	LEFTY1	KHDRBS1	CTCF	TCFL5	ZBTB6	ZNF266	ZNF274	ZNF268	PPP1R13L	ARID5A	TCERG1	MAGED2	EHMT2	CBX1	VAX1	WWP2	SOX30	CHD3	PRDM5	PKIG	STRAP	DDX20	ZHX1	KLF12	KLF8	NACC1	CBX3	ZNF554	OSR2	FOXP4	ZNF354B	AEBP2	JDP2	HEXIM2	ZNF491	ZNF440	PLK3	DMBX1	ZNF684	OSR1	RIPPLY2	ZNF572	NACC2	CREBBP	CREM	MAGEC3	MAGEA13P	MAGEB10	MAGEE2	MAGEB16	TCP10L	GATA5	ZBTB46	CRY1	CRY2	PARP1	CRYM	E2F7	GSC	ZFP90	ZNF785	ZNF688	ZNF560	ZNF582	ZNF599	ZNF558	NKX2-5	ZNF555	CTBP1	HJV	CTBP2	GLIS1	CTNNB1	TCF23	CUX1	DAB2IP	IRX2	ZNF425	ZNF746	NKX6-3	MAGEB6	DAB2	DACH1	ZFPM1	ZNF550	ZNF296	ZNF846	EID2	TMPRSS6	GADD45A	DDIT3	AEBP1	DDX5	PARP15	TLE5	ZBTB49	MIER3	ZNF366	OLIG3	THAP5	ZNF596	GLIS3	ZNF169	ARX	ZNF431	ZNF675	DLG1	DLX1	DLX2	DLX4	DMRT1	DNMT1	DNMT3A	DNMT3B	DR1	DRD3	ATN1	E2F1	E2F6	E4F1	NR0B1	EDN1	EDNRB	EFNA1	EGR1	SDR16C5	ZNF778	CELA1	ELANE	CC2D1B	ELK3	ELK4	FLCN	EN1	ENO1	EP300	EPO	NR2F6	ERF	ESR1	ESR2	ETS2	ETV3	ETV5	ETV6	EZH1	EZH2	BPTF	ZNF25	FBP1	ZBTB12	KDM1B	JAZF1	FOXK1	FERD3L	FGF9	FGFR2	FHL2	TFEC	MTF2	SCAF8	CPEB3	ZHX2	ZBTB1	FOXG1	SIRT2	SNW1	FOXF1	DKK1	FOXC1	TCF25	SPEN	CNOT1	FOXJ1	KDM1A	FOXC2	WDTC1	FOXE1	MYT1L	FOXM1	FOXS1	FOXO1	FOXO3	HIC2	RTF1	WWC1	SIN3B	SATB2	CUX2	DICER1	SIRT1	ZFPM2	RYBP	OTP	HEY1	CBX6	CBX5	CBX7	HEY2	SUZ12	ZNF281	FOSB	PATZ1	ZIM2	TRIM29	EID1	FRK	ZNF620	GABPA	BCL6B	SPDEF	VAX2	NIPBL	ZNF345	BRMS1	WWTR1	SIN3A	KANK2	HINFP	ZNF451	ZBTB20	IRF2BP1	PHF19	ZNF337	NOC2L	GATA1	GATA2	GATA3	GATA4	GATA6	ANKRD2	NR6A1	HEYL	MAGEA2B	GFI1	FOXD3	ZBTB32	FOXP1	GLI2	GLI3	BIN1	ZNF875	ZNF619	MAGEB18	GPS2	MAGEH1	HIPK2	NR3C1	TAGLN3	UHRF1	TFCP2L1	HCFC2	LMCD1	NOP53	TBX21	H1-2	H1-3	H1-4	H1-5	HCFC1	HCLS1	HDAC1	HDAC2	HDGF	SOX8	KCNIP3	HHEX	HIC1	HIVEP1	HMGB1	HMGB2	HMX1	FOXA1	HNRNPA2B1	HNRNPU	HOXA2	HOXA7	HOXB3	HOXB4	HOXB8	APBB1	HOXC8	APBB2	HOXD8	HOXD9	HES1	HSBP1	HSF1	HSF4	HSPA1A	DNAJB1	SNAI3	VSX2	MYPOP	IRF8	ZFP69	ID1	ID2	ID3	ID4	ANKRD33	ATXN1L	IFI16	IFI27	ZNF404	IFNG	ZNF391	ZFP57	MAGEB5	IGBP1	IGF2	RBPJ	FASLG	IL4	IRF2BP2	FOXK2	INSM1	PDX1	IRF2	IRF3	IRF7	AR	ISL1	JARID2	JUN	JUND	ZNF568	KMT5A	ZNF749	HES5	SP5	NUPR2	FEZF1	SKOR1	HELT	LEP	LMO1	LOXL2	ZBTB34	MXD1	SMAD3	SMAD4	SMAD5	SMAD7	MAF	MAGEA1	MAGEA2	MAGEA3	MAGEA4	MAGEA5P	MAGEA6	MAGEA8	MAGEA9	MAGEA10	MAGEA11	MAGEA12	MAGEB1	MAGEB2	MAGEB3	MAGEB4	MAX	MAZ	MDFI	MDM2	MDM4	MECP2	MEF2A	MEF2C	MEIS2	MEN1	CIITA	MITF	ASCL1	ASCL2	MMP12	MNT	ZNF705A	NRARP	MSX1	MSX2	TRIM37	MXI1	MYB	MYC	ZFHX3	ATF3	ATF4	NCK1	NDN	NEDD4	NFATC2	NFIC	NFIL3	NFIX	NFKB1	NFX1	NKX6-1	NODAL	CNOT2	NOTCH1	NOTCH2	NOTCH3	NOTCH4	NPAS1	YBX1	NR4A2	ZBTB21	ORC2	OVOL1	NEUROG3	PRKN	PAWR	PAX5	PAX6	FOXP3	TBX22	ZBTB7B	MLXIPL	PCNA	RLIM	LEF1	ZNF219	KLF3	PHF21A	DACT1	ZBTB7A	PDE2A	ZNF589	MAGEC2	ETV7	CXXC5	SIRT7	SIRT6	HDAC7	LARP7	PIAS4	TRIM33	METTL13	TAF9B	SUFU	MYOZ2	PEG3	PER1	PHB	PLAGL1	BCL11A	PLK1	MBD3	RIPPLY3	PRRX1	SOX18	POU1F1	MIER2	MAGEL2	DLL4	POU4F1	POU4F2	ATRX	POU5F1	PAF1	HES2	POU6F1	PPARA	PPARD	PPARG	MED1	PPID	GATAD2A	CC2D1A	BCOR	PPM1A	FEZF2	AKIRIN2	THAP1	PRMT6	RIF1	DNAJC17	IMPACT	HES6	MACROH2A2	BATF3	LYAR	ZNF692	HIF1AN	YEATS2	PKIA	ATF7IP	WWC3	HDAC8	DMAP1	LIN37	MAP2K5	NSMCE3	MOSPD1	MEPCE	PROP1	PROX1	PSEN1	ASCL3	DUSP22	SMYD2	OTUD7B	CTNNBIP1	TBX20	BACH1	PSMD10	SALL4	ZNF248	THAP11	PTCH1	CBX8	TENM2	GATAD2B	SCAF4	MTA3	ZNF608	ZNF398	FNIP2	ZBTB2	PHF12	ZBTB4	BEND3	CHD8	ZBTB26	MAGEE1	MIER1	PTPN2	ZNF529	NCOA5	TRIB3	HAMP	NKX3-2	PURA	PURB	PEX2	ZNF77	OVOL2	MYOZ1	RARA	RARB	RARG	RB1	KDM5A	RBL1	PRDM12	PRDM13	TRPV4	ZNF350	CCND1	RELA	DPF2	REST	RFC1	TRIM27	RFX5	BCL6	TGIF2	RNF2	BACH2	RORC	RPL10	RPS14	RREB1	RXRA	SALL1	SARS1	SATB1	ATXN1	SDCBP	PRDM1	PRDM16	PRDM14	MAGEF1	ZNF674	IRF2BPL	SFPQ	ZNF487	NSD1	IKZF5	GZF1	SUDS3	MAGEB17	SHH	FAM220BP	SHOX2	SMURF2	BMI1	SIM2	SIX1	SKI	SKIL	BMP2	BMP4	ZFP69B	SKOR2	ZBTB8A	BMP6	SNAI2	SMARCA2	SMARCA4	ZBTB10	SMO	SNAI1	SNCA	SOX1	SOX2	SOX3	SOX9	SOX10	SOX11	SOX15	SP2	SP3	SP100	FOXL2	SPI1	SREBF1	SREBF2	SRY	SSX1	STAT1	STAT3	STAT6	SUPT4H1	SUPT5H	SUV39H1	TBXT	TAF1	TAF7	KLF5	TAL1	TBL1X	TBX2	TBX6	TBX15	TBX3	HNF1B	TCF3	TCF7L2	ZEB1	TCF21	VPS72	MLX	TDG	TMBIM6	TFAP2A	TFAP2B	TFAP2C	NR2F1	NR2F2	TGIF1	THRA	THRB	KLF10	C1QBP	NKX2-1	TLE4	NR2E1	TNF	TP53	TPR	NR2C1	NR2C2	TRAF6	TRO	TRPS1	TSG101	MAGED4	MAGEA9B	ZNF705D	TWIST1	TXN	UBE2D1	UBE2D3	UBE2I	SCGB1A1	NR1H2	VDR	VEGFA	VHL	EZR	TRPV1	WFS1	NSD2	WNT10B	WT1	YY1	YWHAZ	ZFP36	ZFP37	ZBTB14	ZNF3	ZNF8	CNBP	ZNF10	ZNF19	ZNF20	MZF1	ZBTB25	ZNF69	ZNF75A	ZNF79	ZNF85	ZNF124	ZNF131	ZNF133	ZNF134	ZNF136	ZNF140	ZNF141	PCGF2	ZBTB16	ZNF148	ZBTB17	ZNF174	ZNF175	ZNF177	ZNF180	ZNF202	ZNF205	ZNF217	ZNF224	PRDM2	BTG2	DUSP26	ZNF343	IRX3	IRX1	ZNF557	NELFE	BHLHE41	ZBED2	NKAP	CDC73	SAP130	HMBOX1	MCPH1	TBL1XR1	SUV39H2	E2F8	MAFK	ZNF750	ZNF668	EHMT1	TLE6	ZNF669	NANOG	WWC2	ZNF556	ZNF614	NR4A3	EPC1	ZKSCAN3	ESX1	THAP7	ZNF436	HMGA2	ALX1	CALR	MAGED4B	MED25	ZNF239	NRIP1	USP9X	RBM10	EOMES	GFI1B	MXD3	SCRT1	PARP9	KLF16	TAF3	HDAC10	SOX14	UXT	PCGF6	ARID5B	SLA2	ZNF282	PHF6	NR0B2	BRMS1L	SARNP	NCK2	LCOR	NKX6-2	CUL3	ZC3H8	HOPX	ZNF559	ZBTB37	ZGPAT	KLF11	ZNF469	GLIS2	HES7	KDM2B	INSM2	CBX2	PCGF1	FAM220A	ZBTB45	ZNF566	RITA1	MAEL	AJUBA	YBX3	CBX4	BARX2	CGGBP1	SCRT2	BHLHE40	PIAS1	CAV1	KLF7	RUNX1	TP63	RUNX3	CBFB	URI1	EED	SAP30	HESX1	HDAC3	NR1I2	LDB1	PER3	PER2	SQSTM1	TIMELESS	FOXH1	MBD2	CCND3	CCNE1	SAMD1	MLIP	ZNF439	LDB2	IL33	DNAJA3	TBX18	USP2	CREB3L1	MTA1	CBFA2T2	ZMYM5	LRRFIP1	AURKB	RIPPLY1	MTDH	MTA2	NOG	MSC	ZNF764	ACVR2B	KLF4	PRDM6	COPS2	RPL23	MYOCD	FOXP2	HAND1	FOXQ1	CD36	MAGED1	BAG3	ZNF254	CIR1	MACROH2A1	GTF2IRD1	NR1D1	SOX13	NFE2L3	NCOR1	NCOR2	FNIP1	CTR9	DCAF1	HDAC9	ZNF536	HDAC4	ZEB2	ZBTB39	ZBTB5	MAGEC1	NR1I3	NR1H4	NR1D2
GOBP_RRNA_MODIFICATION	http://www.gsea-msigdb.org/gsea/msigdb/cards/GOBP_RRNA_MODIFICATION	METTL15P1	EMG1	RPUSD1	BUD23	TSR3	FTSJ3	NSUN5P1	DKC1	METTL15	FBL	NSUN5P2	RPUSD2	DIMT1	RPUSD3	ZCCHC4	METTL5	MRM2	FBLL1	NSUN4	NOP2	METTL25B	TFB1M	TRMT112	GAR1	TRMT61B	MRM3	NAT10	NOP10	NHP2	NSUN5	NSUN3	TFB2M	METTL16	MRM1	RPUSD4	FDXACB1	NAF1
GOBP_MAPK_CASCADE	http://www.gsea-msigdb.org/gsea/msigdb/cards/GOBP_MAPK_CASCADE	CDH2	CD24	SH2B3	SH2D3C	SH2D3A	RANBP9	APELA	ADAM8	HIPK3	RASGRP1	ATP6AP2	SORBS3	TENM1	RNF41	TRIB1	SPRY3	SPRY1	SPRY2	RAMP3	PAK4	TNIP1	TLR6	CCL26	ABCA7	SEMA3A	BTN2A2	NOD1	PRMT5	TAB1	GPNMB	STK25	CIB1	ARL6IP5	ERN2	RGS14	CAMKK2	MAP3K2	ZMYND11	FRS2	NPFFR2	GADD45G	EDAR	ERP29	FERMT2	COPS5	LILRB4	EMILIN1	CHI3L1	MAP4K5	MAP4K1	FZD10	IRAK3	AKAP13	DUSP10	PDCD10	CAVIN3	CD300A	TMEM106A	STK38	PHB2	CHRNA7	TIRAP	C1QTNF1	FCRL3	ADCYAP1	LRRK2	CCR1	CCR5	CCR7	IQGAP3	DUSP15	MAP3K8	IL31RA	ADORA1	ADORA2B	ATF2	CRKL	SIRPA	CRYAB	CRYBA1	DUSP19	MAPK14	CSF1R	CSK	ADRA1D	CSPG4	IL34	PIK3R6	ADRA1B	ADRA1A	CDC42EP5	DIRAS1	CCN2	CTNNB1	ADRA2A	ADRA2B	CTSH	GPBAR1	PPM1L	ADRA2C	GLIPR2	NEK10	PAQR3	KLB	DAB2IP	SH3RF2	ADRB2	CYLD	CNKSR3	ADRB3	DAB2	DAG1	DAXX	SPRED1	GADD45A	DDT	BMPER	GSDME	NLRP6	ZNF675	DLG1	AGER	DRD2	DRD4	AGT	DUSP1	DUSP2	DUSP3	DUSP4	DUSP5	DUSP6	DUSP7	DUSP8	DUSP9	DVL2	DVL3	GPR183	LPAR1	EDN1	EDN3	EFNA1	EGF	EGFR	PRXL2C	EPHA2	MLKL	ELANE	SPRED2	FLCN	NRK	EPHA4	EPHA7	EPHA8	EPHB1	EPHB2	EPO	ERBB2	ERBB4	ERCC6	ERN1	MECOM	EZH2	F2R	F2RL1	PTK2B	FBLN1	DOK6	FCGR2B	FGD2	LEMD2	FKTN	MTURN	UNC5CL	FGA	FGB	FGF1	FGF2	FGF4	FGF8	FGF10	MAPK15	FGF13	FGFR1	FGFR3	FGFR2	FGFR4	FGG	ANKRD6	DKK1	KLHDC10	TNIK	FOXM1	SETX	FOXO1	MAPK8IP3	FLT1	FLT3	PLCB1	PHLPP1	FLT4	WWC1	SASH1	FN1	ZDHHC17	PIK3R5	MAPK8IP2	LPAR3	FPR2	CBLC	NUP62	ARHGAP8	ALK	ALOX12B	DEFB114	ALOX15	FSHR	ABL1	CASC2	EPGN	NPNT	SHC2	DSTYK	RASGRP3	RHBDD3	PRKD2	AMBP	MAGI3	PTPN22	GAS6	GATA4	FGF20	GBA	FGF21	GBP1	GCG	GCNT2	GREM1	GH1	GHR	NPTN	NOX1	C5AR2	PDCD4	RPS6KA6	STK39	GNAI2	ANGPT1	CXCL17	EMC10	RNF149	ALKAL2	GPER1	C3orf33	RELL2	GPR37	GPS1	GPS2	GRB2	GRB10	LAMTOR2	GRIK2	HIPK2	PYCARD	GRM1	GRM4	GRM5	GSTP1	NENF	MDFIC	HCRTR1	HGF	NRG1	HLA-DRB1	HMGB1	HMGCR	HRAS	PRMT1	HSF1	DNAJA1	XIAP	NDST1	APOA1	HTR2A	HTR2B	HTR2C	IAPP	ICAM1	FFAR4	DUSP29	C1QL4	OR2AT4	SH3RF3	IGBP1	IGF1	APOE	IGF1R	IGF2	IGFBP4	IGFBP6	CCN1	APP	LILRA5	FAS	IKBKB	IL1A	IL1B	IL6	IL11	IL18	INS	INSR	IRAK1	AR	ITGA1	ITGAV	ARAF	ITPKB	JAK2	JUN	KARS1	TBC1D10C	USP17L2	KDR	KISS1	KIT	KRAS	NPSR1	TNFAIP8L3	SCIMP	GFRAL	ALKAL1	MAP3K15	GDF6	LEP	LGALS9	LIF	SPRED3	SYT14P1	KLHL31	LTBR	LYN	MIRLET7B	MIR126	MIR133A1	MIR145	MIR181A2	MIR181B1	MIR185	MIR20A	MIR200C	MIR21	MIR218-1	MIR221	MIR222	MIR23A	MIR24-1	MIR26A1	MIR27A	MIR27B	MIR29B1	MIR92A1	NBR1	ARRB1	SMAD1	SMAD3	SMAD4	ARRB2	CCL3L3	MBP	MEF2A	MEF2C	MAP3K1	MAP3K3	MAP3K4	MAP3K5	MEN1	KITLG	MID1	MIF	MAP3K9	MAP3K10	MAP3K11	MMP8	MOS	MIR133B	SULT1A4	MST1R	MT3	MYC	MYD88	GADD45B	MYOC	ATF3	NAIP	NF1	NF2	NFKB1	NODAL	NOTCH1	NPY	NOTCH2	NPHS1	NPPA	NPY5R	NRAS	NRTN	NTF3	NTRK1	NTRK2	NTRK3	ROR1	ROR2	MIR424	OPRK1	OPRM1	OSM	OXTR	P2RX7	P2RY1	P2RY6	PEBP1	PAFAH1B1	MINK1	NOX4	PRDX1	PAK1	PAK2	PAK3	PRKN	APIP	ZDHHC9	IRAK4	PLCE1	DUSP13	VRK3	DNAJC27	TLR7	DACT1	TAOK3	WNT16	PDE6G	PDE6H	HACD3	PDE8A	PDGFA	PDGFB	PDGFRA	MBIP	PDGFRB	NLK	GHRL	INPP5K	MAP3K20	PER1	PHB	PIK3CB	PIK3CG	PIK3R2	PIN1	PKHD1	PLA2G1B	PLA2G2A	PLA2G5	PLCG2	SERPINF2	TLR9	ERRFI1	TREM2	NECAB2	POU4F2	PPARG	PPEF2	DIRAS2	PPIA	LAX1	SEMA4C	ULK4	PPP1CB	LAMTOR1	PPP1CC	BANK1	AVP	PPP2R1A	FBXW7	AVPR1B	SYNJ2BP	PPP5C	STRADB	TNFRSF19	SLC30A10	CHRNA9	DOK4	INAVA	PRKCA	PRKCD	IL26	PRKCE	DOK5	ASH1L	PBK	LMO3	PRKCZ	MAPK1	MAPK3	MAPK4	MAPK6	MAPK7	MAPK8	MAPK11	MYDGF	MAPK9	MAPK10	MAPK13	PDGFC	MAP2K1	MAP2K2	MAP2K3	MAP2K5	MAP2K6	MAP2K7	EIF2AK2	PSEN1	DHX33	PAK6	DUSP22	PRDM11	ACKR3	CHRNA10	PAK5	PSMD10	PELI2	PTEN	PTGER4	MIR181D	NDRG2	MIR519D	MIR503	TAOK1	SEMA6A	JCAD	SH3RF1	PTPN1	PTPN2	PTPN3	PTPN6	PTPN7	PTPN11	PTPRC	PTPRJ	PTPRR	QARS1	MAP4K2	RAF1	ACTA2	RAP1A	RAP1B	RAP2A	ACE2	HRH4	TRPV4	REN	RET	RGS2	RIT2	AVPI1	EDA2R	ROBO1	ROCK1	ROS1	RPS3	RRAS	RYK	S100A7	S100A12	MAPK12	SERPINB3	CEACAM1	CCL1	CCL2	CCL3	CCL3L1	CCL4	CCL5	CCL7	CCL8	CCL11	CCL13	CCL14	CCL15	CCL16	CCL17	CCL18	CCL19	CCL20	CCL21	CCL22	CCL23	CCL24	CCL25	XCL1	CX3CL1	SDCBP	PRDM15	NOD2	MAP2K4	CARD9	SFRP1	SFRP2	CLEC7A	SHC1	SBK2	GAREM1	AIDA	BMP2	NDRG4	PINK1	SLAMF1	BMP4	WNK2	NCF1	BMP7	SMPD1	SOD1	SORL1	SOX2	SOX9	SPI1	SRC	BRAF	SSTR4	DENND2B	ZFP36L1	ZFP36L2	STK3	STK4	STYX	SULT1A3	XCL2	SYK	MAP3K7	TBX1	TDGF1	PRDX2	TEK	TF	TGFA	TGFB1	TGFB2	TGFB3	TGFBR1	TGFBR3	THBS1	THPO	TIMP3	TLR3	TLR4	TNF	TP73	TPBG	TPD52L1	TRAF1	TRAF2	TRAF3	TRAF5	TRAF6	C5AR1	UCHL1	VEGFA	EZR	VRK2	WNT5A	WNT7A	WNT7B	XDH	YWHAE	YWHAZ	ZFP36	RELL1	MAP3K12	LAPTM5	FZD5	SCG2	MAPKAPK3	DUSP26	NELFE	BIRC7	ARHGEF5	CALCR	PSCA	ZC3H12A	CDK5RAP3	PDGFD	FGF23	DUSP16	PABPN1	LBH	FAM83D	SPRY4	AXIN1	BRAP	FZD4	FZD7	FZD8	PLVAP	CCM2	ITCH	STK40	WDR54	BCAR3	TRAF7	PROK1	MAP3K21	CASR	CRACR2A	SEMA7A	HAVCR2	MAP4K3	AJUBA	SHANK3	TRIM5	DIXDC1	MAPKAPK5	CDK10	MADD	CAV1	CAV2	CAV3	TNFSF11	LAMTOR3	PDE5A	EIF3A	PEA15	MARCO	HYAL2	RIPK1	ADAM9	RIPK2	TNFRSF11A	FGF18	HESX1	IQGAP1	NRP1	SYNGAP1	CFLAR	HDAC3	KSR1	SPHK1	MAP3K14	SPAG9	ZNF622	MAP3K6	NLRP12	MAP3K13	MARVELD3	CD4	STYXL2	MFHAS1	MAPKAPK2	ITGB1BP1	GPR37L1	GPR55	TAOK2	KL	SLC9A3R1	ADIPOQ	CD27	MAP4K4	ARHGEF6	HAND2	ROCK2	MAPK8IP1	CD36	MAGED1	PAGE4	GDF15	CD40	AKAP12	CD44	CARTPT	NCOR1	TRAF4	RAPGEF2	CD74	CD81	RASSF2	RB1CC1	CDK1	PJA2	FGF19	RBX1	CDC42	RCE1
GOBP_NUCLEAR_TRANSCRIBED_MRNA_CATABOLIC_PROCESS_NONSENSE_MEDIATED_DECAY	http://www.gsea-msigdb.org/gsea/msigdb/cards/GOBP_NUCLEAR_TRANSCRIBED_MRNA_CATABOLIC_PROCESS_NONSENSE_MEDIATED_DECAY	RNPS1	PNLDC1	DCP2	DCP1B	ETF1	CASC3	NCBP2	SMG1	SMG6	SMG5	GSPT2	UPF2	PABPC1	GSPT1	A1CF	HNRNPAB	APOBEC1	EIF3E	MAGOH	NCBP1	PARN	NBAS	EXOSC10	MAGOHB	SMG8	PNRC2	DCP1A	SMG9	UPF1	SKIV2L	UPF3B	UPF3A	SECISBP2	PYM1	HELZ2	DHX34	EIF4A3	CTIF	SMG7	RBM8A
GOBP_PROTEIN_POLYUBIQUITINATION	http://www.gsea-msigdb.org/gsea/msigdb/cards/GOBP_PROTEIN_POLYUBIQUITINATION	HDAC6	UBE2DNL	HUWE1	RNF41	TOPORS	STUB1	UBE4B	MARCHF6	TRIM22	ANAPC10	ARIH2	TRIM38	UBE2E3	TRIM3	RBCK1	TRAF3IP2	WWP1	WWP2	UBE2C	GABARAP	RNF166	ERCC8	RFFL	TRIM6	UBE2J2	C10orf90	RNF19B	TRIM71	UBE2QL1	RNF183	TTC36	ZNF738	UBE2U	RC3H1	RNF187	CTNNB1	ZSWIM2	DTX3L	RNF217	DDB2	DAW1	DDX3X	RNF168	UBE2L5	TRIML2	RNF152	MARCHF8	UBOX5	FOXF2	TRIM32	HECW1	FBXL7	FBXO28	FBXW11	MGRN1	TRIM2	NEDD4L	SASH1	PRAME	MKRN1	MKRN2	RUSC1	PPIL2	CDC26	PELI3	RNF144B	SHPRH	ARIH1	HECTD1	ANAPC13	TRIM58	RNF19A	RNF167	WSB1	IRF2BP1	PTPN22	KLHL3	FBXO22	FBXO4	AMFR	RNF115	KLHL20	UBE2S	PRPF19	NHLRC4	RNF180	GPS2	UBE2T	ANAPC2	ANAPC4	UBE2K	BIRC2	XIAP	TRIML1	IFI27	NHLRC1	NHLRC3	UBE2NL	LNPEP	MIR138-1	MDM2	NEDD4	RNF165	PRKN	ANKRD39	BFAR	FZR1	UBR5	ANAPC5	ANAPC7	UBE2J1	DTL	ANAPC11	UBE2D4	TRIM34	ANKIB1	RNF216	RC3H2	RNF186	MAGEL2	MARCHF5	TRIM44	RNF111	PPIA	UBE2R2	RNF125	MARCHF1	RNF31	TRIM68	TRIM62	UBE2W	UBE2Q1	OTUB1	AMBRA1	RNF126	CHFR	RNF114	RNF20	SMURF1	PELI2	PELI1	HECW2	HACE1	KLHL42	RNF213	BARD1	BCL2	TRIM27	RNF4	RNF5	RNF6	UBE2O	NOD2	BLMH	AKTIP	ANAPC1	SMURF2	RMND5A	FBXL17	MARCHF7	SKP1	SKP2	BRCA1	TRIM21	TAF1	THOP1	TNFAIP3	TPP2	TRAF1	TRAF2	TRAF3	TRAF5	TRAF6	TTC3	UBE2A	UBE2B	UBE2D1	UBE2D2	UBE2D3	UBE2E1	UBE2E2	UBE2G1	UBE2G2	UBE2H	UBE2L3	UBE2N	UBE2V1	UBE2V2	UBE3A	MKRN3	OTUB2	DDA1	RNF26	MUL1	RNF34	TNKS2	ZFP91	FBXO38	TRIM56	RNF146	SHARPIN	AXIN1	ITCH	SPOP	KBTBD7	RNF135	SYVN1	CUL3	CUL1	PARP10	ZNRF1	TRIM5	CBFB	TNKS	CBL	CDC23	CDC16	BTRC	KBTBD6	UBE3B	UBE3D	RNF8	DCAF15	LRSAM1	NMI	RNF185	TMEM129	SPSB4	UBE2L6	UBE2Q2	TRIP12	UBE4A	PLAA	NPEPPS	RNF14	DZIP3	UBE3C	RNF144A	RNF40	TRIM14	AREL1	CDC27	CDC34	RBX1
GOBP_MEIOTIC_SPINDLE_ORGANIZATION	http://www.gsea-msigdb.org/gsea/msigdb/cards/GOBP_MEIOTIC_SPINDLE_ORGANIZATION	NDC80	ASPM	FBXO5	TUBG2	GOLGA2	TUBB8	MOS	MYH9	ATRX	PPP2R1A	AURKA	TUBG1	CCNB2	ESPL1	WASHC5
GOBP_MICROTUBULE_CYTOSKELETON_ORGANIZATION	http://www.gsea-msigdb.org/gsea/msigdb/cards/GOBP_MICROTUBULE_CYTOSKELETON_ORGANIZATION	HDAC6	GOLGA8DP	PDCD6IP	CDH5	PARP3	RANBP9	OCLN	CEP295NL	GOLGA8R	KIF20A	AKAP9	CDK2	TXNDC9	CDK5	PATJ	SPRY1	SPRY2	CDK2AP2	CDKN1B	STAG1	APC2	KATNB1	TRDN	TUBA1B	TUBB3	TUBB4A	TUBB4B	NDC80	TUBGCP3	RBM14	TACC3	PIBF1	CIB1	DCTN2	TACC2	CENPA	SPAG5	CENPE	GAS2L1	RGS14	DCTN6	CETN1	CETN2	CETN3	CFL1	NUDC	PLK4	STAG2	PLK2	NEK6	SDCCAG8	TUBGCP2	MAPRE2	KIF2C	RCC1	CHD3	STMN2	TPPP	KATNA1	CHEK1	CEP43	KIF3A	FAM107A	RASSF1	CEP250	CHEK2	CHP1	TUBA3E	GABARAP	TUBA3D	EFHC1	TUBGCP5	HAUS1	ODAD3	DNAAF10	CNTROB	SSX2IP	PARD3B	C10orf90	CLTC	SLAIN1	TPPP2	CEP20	DNAAF1	CCDC78	KIF19	NLRP5	PLK3	MISP	CNP	CCSAP	DNAI3	CHMP4B	LRGUK	UBXN2B	DNAAF6	CRMP1	NEK7	CRYAB	CSNK1D	TTBK2	DNAAF8	DNAH2	KIF18B	KASH5	CTNNB1	TTL	SGO1	SPICE1	CCDC13	CEP120	CYLD	CFAP206	CAMSAP1	TTLL11	SAXO1	CFAP58	DEUP1	DAG1	CCDC63	TBC1D21	DNAAF4	ANKFN1	SASS6	DCTN1	DCX	TTLL9	GADD45A	DAW1	TOGARAM2	DCLK2	CDC14C	DLG1	DNAH5	DNAH8	DYNC1H1	DYNC1LI2	DVL1	DYRK1A	E2F4	EFNA5	SPAG17	EML1	MARK2	TUBB	EPHA3	TBCEL	SKA1	SLC39A12	SKA3	RSPH9	PPP1R35	FER	FES	FGF10	MAPK15	FGF13	ATF5	DZIP1	FKBP4	MAPRE1	MAPRE3	TPX2	NINL	CEP131	CEP152	GOLGA8A	FOXJ1	USP33	TTLL5	CUL9	TOGARAM1	CLASP2	FLNA	ABRAXAS2	CEP68	PHLDB1	SYNE2	MTCL1	CAMSAP2	FBXW11	BICD2	CLASP1	SUN1	HAUS5	OBSL1	SRGAP2	SIK3	SIRT1	NUP62	DNAAF11	KIF4A	EML2	GAS2L2	ABL1	HEPACAM2	CFAP65	EML3	MAP7D2	SUN2	TTLL1	SPEF1	RNF19A	RTTN	ASPM	GAPDH	CHMP2B	DNAH1	CLIP3	C2CD3	TUBB8B	SENP6	LSM14A	POLDIP2	CCDC69	TTLL3	TRAF3IP1	IFT172	GAS8	FBXO5	KAT2A	CKAP2	GJA1	CHORDC1	DNAI1	INPP5J	TUBG2	DISC1	TUBGCP4	CHMP2A	TEKT2	EML4	GNAI1	GOLGA2	POC1B	CCDC88B	GAS2L3	SAXO2	GOLGA8G	GOLGA8IP	CCDC57	CFAP97D1	TTLL6	WDR62	CCDC66	KIF4B	CFAP157	CFAP47	GIT1	NTMT1	SETD2	CHMP4A	RANGRF	RACGAP1	GSK3B	GPSM2	SAC3D1	HOOK2	HTT	HNRNPU	APC	HSPA1A	HSPA1B	CENATAC	CCDC39	GOLGA6A	NCKAP5	MCIDAS	RSPH4A	KIF24	TUBB8	TUBB2B	SKA2	GEN1	CFAP100	DNAAF3	INCENP	ITGB1	DNAJB13	KIF2A	KIF11	KIFC1	KIF25	KPNB1	RHOA	INSC	CFAP73	CCDC103	STMN1	LIMK2	LLGL2	LLGL1	CCDC187	HOATZ	LMNA	FSIP2	STMND1	FIGNL2	ARL2	ARL3	MAD2L1	MAP1A	MAP1B	MAP2	MAP4	MAP6	MAPT	MARK1	MARK3	MECP2	MET	MID1	ATXN3	MLH1	MOS	MZT1	CCDC88C	GOLGA8B	TTLL13P	OOEP	TRIM37	MYBL2	MYH9	PPP1R12A	NUBP1	DRG1	NEFH	NEFL	NEK2	NPM1	NUMA1	ODF2	WRAP73	PAFAH1B1	PLA2G3	PAK1	PAX6	HDGFL3	PARD6A	STMN3	PCM1	RMDN1	SBDS	DYNC1LI1	PCNT	TUBD1	TUBE1	CHMP1A	NIN	NUSAP1	HOOK1	ZMYND10	CHMP5	CHMP3	TPPP3	TUBA8	PEX14	PIN1	PKD1	PKD2	PKHD1	PLK1	FBXW5	CCSER2	ATRX	INO80	MAP10	HYDIN	CFAP46	HAUS6	NDE1	BCAS3	LRRC49	CNTLN	SPDL1	DNAAF5	HAUS4	TTC12	ULK4	PPP2R3C	CCDC40	CEP192	ODAD2	FIGN	HAUS2	DNAAF2	PPP2R1A	MAP1S	NAT10	PTPA	MNS1	TRIM36	HAUS7	GOLGA2P5	PRKAA1	PRKAA2	MAP7D1	CCDC88A	CEP72	INTS13	CDK5RAP2	CFAP44	SPATA7	CENPJ	KIZ	GOLGA6B	PRKCZ	NSFL1C	DNAH7	PARD3	BCCIP	FMN2	MDM1	SPIRE1	KIF15	CHMP1B	TRIM54	SPC25	STARD9	CC2D2A	TAOK1	CEP126	SLAIN2	CAMSAP3	NCKAP5L	GBA2	KIAA1614	MARK4	BBS2	PRUNE1	BBS4	MID1IP1	RAC1	RAN	RANBP1	TRPV4	RNF4	ROCK1	RP1	RPS3	CLIP1	ATXN7	BICD1	FIGNL1	GOLGA8N	DNAI2	MEIG1	CEP85	STIL	CENPH	GOLGA8S	GOLGA8J	GOLGA8T	GOLGA8K	SRGAP2C	GOLGA6C	GOLGA6D	GOLGA8M	SLC16A1	SNCA	SON	DST	SPAG1	SPAST	BRCA1	BRCA2	SS18	AURKA	AURKC	TACC1	CNTN2	TBCD	TBCE	DYNLT1	TPR	TTK	TUBA4A	TUBA3C	GOLGA8Q	TUBB2A	GOLGA8O	TUBG1	GOLGA8H	CCDC61	GOLGA8CP	UBE2B	UVRAG	VCP	EZR	CLIP2	WEE1	XPO1	XRCC2	XRCC3	ZNF207	ALMS1	TUBA1A	AUNIP	FSD1	HAUS3	SPAG16	CEP97	CHMP6	MCPH1	MAP7D3	TTLL7	CLIP4	TLE6	DNAI4	CFAP69	TUBAL3	JHY	BORA	MAP9	SPEF2	MAP6D1	CEP76	ATAT1	TTC26	ANKRD53	TUBA4B	TRIM46	CCDC170	CFAP43	CEP63	EFHC2	CEP70	CCDC68	RASSF7	CEP44	AAAS	TUBB1	RSPH6A	STMN4	NDEL1	KIF18A	SMC1A	CAPN6	AXIN1	KATNAL2	ODAD4	NUF2	DNAL1	TTLL2	CCDC8	KATNAL1	ARMC2	RAB6C	UXT	ABRAXAS1	IQCG	DRC7	ZBED3	HOOK3	LZTS2	BRSK1	SPIRE2	PARD6G	PARD6B	TUBB6	KIF2B	PSRC1	TUBA1C	RAE1	OFD1	WDR73	CEP19	TUBGCP6	DOCK7	CFAP74	DIXDC1	CEP295	CCDC65	CDC14B	CDC14A	CAV3	DNAH17	TNKS	VAMP4	RAB11A	MPDZ	HDAC3	KAT2B	CDK5R1	ARHGEF7	ZPR1	CCNB1	RSPH1	WNT3A	NAV3	NAV1	CFAP91	CCNF	BMERB1	SAPCD2	CCDC120	PHLDB2	BRSK2	KNSTRN	MAP7	PRC1	KIFC2	TMEM67	SMC3	CCNB2	NEURL1	CHMP7	ARHGEF2	ZW10	TPGS1	AURKB	CHMP4C	DRC1	ODAD1	HAUS8	KIF3B	RP1L1	CRIPT	ROCK2	KIF23	VPS4B	SPAG6	NCOR1	ARHGEF10	GCC2	TTLL4	CEP135	CROCC	ESPL1	CEP57	CCP110	SLK	PCLAF	DLGAP5	CKAP5	CUL7	CDK1	KIAA0753	CEP350	WASHC5	CDC20	KIF14
GOBP_SPLICEOSOMAL_TRI_SNRNP_COMPLEX_ASSEMBLY	http://www.gsea-msigdb.org/gsea/msigdb/cards/GOBP_SPLICEOSOMAL_TRI_SNRNP_COMPLEX_ASSEMBLY	RNU4ATAC	RNU6ATAC	RNU6-9	RNU6-7	CD2BP2	PRPF8	SRSF10	DDX20	SRSF12	PRPF6	AAR2	PRPF31	RNU6-1	RNU5F-1	RNU5E-1	RNU5D-1	RNU5A-1	RNU5B-1	RNU4-2	RNU4-1	PRPF19	LSM2	USP4	PRPF3	SART3
GOBP_SPLICEOSOMAL_COMPLEX_ASSEMBLY	http://www.gsea-msigdb.org/gsea/msigdb/cards/GOBP_SPLICEOSOMAL_COMPLEX_ASSEMBLY	RNU4ATAC	RNU6ATAC	RNVU1-8	RBM5	RNVU1-4	RNVU1-14	RNVU1-15	RNVU1-17	RNVU1-3	RNVU1-1	RNVU1-6	RNVU1-19	SF3A1	LINC01715	SLU7	CELF1	CELF2	USP39	SRSF10	ENSG00000259697	TXNL4A	SF3A3	PSIP1	CELF3	SRSF12	OVAAL	DDX1	PUF60	KHDC4	SNRNP200	SETX	SF3B1	PRPF6	SRPK3	RNU11	RNVU1-7	PRPF19	WEE2-AS1	NCBP1	CRNKL1	LUC7L2	LUC7L3	PRPF39	LUC7L	CELF4	ISY1	PTBP2	RNU1-4	RNVU1-2A	RNU2-1	CELF6	CELF5	SRSF1	SRSF5	SRSF6	SFSWAP	SMN1	SMN2	SNRPC	SNRPD1	SNRPD2	SNRPE	SNRPG	SRPK1	SRPK2	GCFC2	SF1	DDX39B	GEMIN6	SF3A2	ZRSR2	GEMIN2	SRSF9	NOL3	SCAF11	YTHDC1	DDX23
GOBP_ALLANTOIN_METABOLIC_PROCESS	http://www.gsea-msigdb.org/gsea/msigdb/cards/GOBP_ALLANTOIN_METABOLIC_PROCESS	ADA	NT5C2	NT5C	PNP	URAD	XDH	NT5C1A	GDA
GOBP_MITOCHONDRIAL_FISSION	http://www.gsea-msigdb.org/gsea/msigdb/cards/GOBP_MITOCHONDRIAL_FISSION	DNM1L	RALBP1	MTFR2	LRRK2	MIEF2	COX10	C11orf65	DCN	PGAM5	DDHD2	KDR	MAPT	GGNBP1	OPA1	PRKN	FIS1	MTFP1	CYRIB	GDAP1	MIEF1	PPARG	MARCHF5	VPS35	MTFR1L	SPIRE1	MFF	RALA	INF2	PINK1	TMEM135	BNIP3	STAT2	AURKA	MUL1	MYO19	DDHD1	AP3B1	MCU	SLC25A46	MTFR1
GOBP_PEPTIDOGLYCAN_METABOLIC_PROCESS	http://www.gsea-msigdb.org/gsea/msigdb/cards/GOBP_PEPTIDOGLYCAN_METABOLIC_PROCESS	PGLYRP2	PGLYRP3	LYG1	LYG2	PGLYRP4	PGLYRP1
GOBP_POLYSACCHARIDE_BIOSYNTHETIC_PROCESS	http://www.gsea-msigdb.org/gsea/msigdb/cards/GOBP_POLYSACCHARIDE_BIOSYNTHETIC_PROCESS	MIR1271	B3GNT3	SORBS1	B3GNT2	FUT9	PTGES3	B4GAT1	CLTC	AP2A1	AGL	B3GNT6	EGF	AKT1	AKT2	EXT1	EXT2	PASK	GBE1	GCK	GSK3A	GSK3B	GYG1	GYS1	GYS2	HAS1	HAS2	HAS3	NDST1	ACADM	IGF1	IGF2	INS	INSR	IRS1	B3GNT8	NHLRC1	MIR15B	MIR195	NFKB1	PDGFB	ENPP1	INPP5K	PHKG1	PHKG2	PRKAG3	PPP1CA	PPP1CB	PPP1R3A	PPP1R3C	PPP1R3D	CSGALNACT2	SMPD3	CSGALNACT1	SELENOS	PTH	NDST4	PPP1R3G	TGFB1	UGP2	B3GNT4	PPP1R3B	DYRK2	B3GNT9	NDST2	IRS2	PER2	GYG2	PPP1R3F	PPP1R3E	B3GNT7	B4GALT5	NDST3	NR1D1	HS2ST1	EPM2AIP1
GOBP_POLYSACCHARIDE_CATABOLIC_PROCESS	http://www.gsea-msigdb.org/gsea/msigdb/cards/GOBP_POLYSACCHARIDE_CATABOLIC_PROCESS	CHIT1	AGL	G6PC1	GAA	CHIA	AOAH	INS	PFKM	PHKG2	PPP1CA	PPP1CB	PPP1R3D	PYGB	PYGL	PYGM	PPP1R3B	MGAM	STBD1	RB1CC1
GOBP_MITOTIC_CELL_CYCLE	http://www.gsea-msigdb.org/gsea/msigdb/cards/GOBP_MITOTIC_CELL_CYCLE	SRA1	MIR892B	UBE2DNL	PDCD6IP	PARP3	TOM1L1	SMC4	USH1C	CTDSP2	KIF20A	CDK2	CDK3	CDK4	PSME3	CDK5	NME6	CDK6	CTDSPL	CDK7	CDK9	SPRY1	SPRY2	CDKN1A	CDK2AP2	ZMPSTE24	CDKN1B	AKAP8	STAG1	CDKN1C	CDKN2A	MAEA	CDKN2B	KATNB1	CCNO	CDKN2C	CDKN2D	CDKN3	NPM2	TUBA1B	TUBB3	TUBB4A	TUBB4B	BTN2A2	NDC80	PRMT5	TUBGCP3	GPNMB	MAD2L2	TACC3	PIBF1	TADA3	CIB1	ZNRD2	UBD	DCTN2	TACC2	CENPA	SMC2	CENPC	USP16	SPAG5	STAMBP	CENPE	CENPF	RGS14	KHDRBS1	DCTN6	CETN1	CETN2	NUDC	PLK4	STAG2	PTTG2	NES	PLK2	ARPP19	NEK6	ZNF268	TUBGCP2	JTB	SUGT1	DBF4	BTG3	CCNI	KIF2C	RAB35	RCC1	PIM2	TENT4A	UBE2C	TOPBP1	PRDM5	CHEK1	CIT	FOXN3	ZWINT	WDHD1	FAM107A	LZTS1	CEP250	CHEK2	SNX18	DCTN3	TUBA3E	TREX1	CDCA5	ECD	PHB2	TUBA3D	EFHC1	TUBGCP5	PABIR1	CKS1B	CKS2	CNTROB	PRAP1	CLTC	DCUN1D3	PLK3	MISP	PLK5	CCSAP	IQGAP3	CHMP4B	MITD1	DIS3L2	TRIM71	TPRA1	LSM11	HUS1B	UBXN2B	NACC2	ATF2	NEK7	CACUL1	E2F7	RAD9B	TOM1L2	KIF18B	EME1	PHF13	CTNNB1	SIK1	TTL	SGO2	SGO1	SPICE1	CYLD	CYP1A1	CDCA2	DAPK3	BRINP1	ANKFN1	SASS6	SDE2	DCTN1	DDB1	TOGARAM2	DDX3X	CDC14C	DLG1	DMRT1	DNA2	DYNC1H1	DNM2	DNMT3A	DRD3	DUSP1	DUSP3	E2F1	E2F3	E2F4	E2F6	E4F1	ECT2	EDN1	EDN3	EDNRA	EGF	EGFR	EME2	EIF4E	EIF4EBP1	EIF4G1	AIF1	EML1	KLHDC8B	ENSA	TUBB	EPS8	ERCC2	EREG	AKT1	ERCC3	ESRRB	EZH2	FANCD2	STOX1	CCNY	SKA1	REEP3	SKA3	FGF8	FGF10	FHL1	FOXG1	SIRT2	FOXC1	TPX2	MYO16	PDS5B	FOXM1	WAPL	TRIM35	CUL9	TOGARAM1	CLASP2	POGZ	PHF8	SMC5	ANKLE2	SEPTIN6	FLNA	TTLL12	ABRAXAS2	LPIN1	FBXL7	RRS1	PLCB1	PDS5A	KLHL18	FBXW11	NCAPD3	USP22	TTC28	CLASP1	OBSL1	MAU2	NCAPH	CTDNEP1	SIRT1	BRD4	ZFYVE26	SCRIB	NUP62	KIF4A	SPDYA	CDC26	ABL1	EPGN	MBLAC1	EML3	SNX33	SUN2	FBXO7	ZNF324	NIPBL	ANAPC15	NSL1	SIN3A	SYF2	KANK2	CHMP2B	HINFP	L3MBTL1	TUBB8B	ANKRD17	GIGYF2	APPL1	LSM14A	POLDIP2	GAS1	FBXL21P	FBXL3	FBXL6	PTTG3P	FBXO5	LATS2	AATF	CKAP2	GEM	GFI1	GJA1	AKAP8L	MTBP	SMC1B	KCNH5	TUBG2	VPS4A	TUBGCP4	CHMP2A	UBE2S	EML4	GML	GNAI1	GOLGA2	CHAMP1	FBXL22	CCDC57	MEIOC	WDR62	KIF4B	NSMCE2	FBXO43	ANK3	RGCC	SETD2	CHMP4A	BABAM1	BRD7	RACGAP1	GSPT1	TMOD3	NCAPH2	GPSM2	GPR132	ANAPC4	DONSON	NOP53	ANXA1	HTT	HGF	FOXA1	HNRNPU	HOXA13	APC	PRMT2	APEX1	HES1	HSF1	HSPA1A	HSPA1B	HSPA2	HUS1	HYAL1	BRINP3	ID2	ID4	DCDC1	MCIDAS	TUBB8	TUBB2B	IGF1	IGF2	SKA2	GEN1	APP	IK	IL1A	IL1B	IL10	INCENP	INHBA	INS	INSR	ITGB1	KCNA5	ARF1	KIF2A	KIF11	KIFC1	KIF25	KIF22	KPNB1	RHOA	CENPW	INSC	KMT5A	RHOB	RHOC	STMN1	LIG1	ARL3	LRP5	MIR133A1	MIR134	MIR137	MIR15A	MIR15B	MIR16-1	MIR193A	MIR195	MIR19B1	MIR208A	MIR21	MIR214	MIR221	MIR222	MIR26A1	MIR29A	MIR29B1	MIR29C	MIR30C2	MAD2L1	MAP4	PIM3	MCM2	MCM3	MCM4	MCM6	MDM2	MECP2	MEIS2	MEN1	MKI67	ASCL1	FOXO4	MNAT1	MRE11	ASNS	MZT1	MIR133B	MIR372	MSH2	MUC1	MYB	MYBL1	MYBL2	MYC	MYH10	PPP1R12A	NASP	NBN	ATM	DRG1	NEK2	NEK3	NEUROG1	NKX3-1	NPAT	NUMA1	NUP88	WEE2	WRAP73	ORC1	OVOL1	PAFAH1B1	RRM2B	PAX6	PBX1	GMNN	RPS27L	PCNA	RMDN1	SBDS	DYNC1LI1	MRNIP	PCNT	TUBD1	TUBE1	CHMP1A	NUSAP1	CDK16	TFDP3	CDK17	CDK18	WAC	DACT1	FZR1	TAOK3	CRLF3	PPME1	SNX9	ANAPC5	ANAPC7	LCMT1	TRIAP1	RTF2	CHMP5	GTSE1	DTL	ANAPC11	SIRT7	PDGFB	PDGFRB	CHMP3	CPSF3	HECA	UIMC1	RTEL1	TMEM8B	MAP3K20	TUBA8	CDK14	ABCB1	PIN1	PKD1	PKD2	PKHD1	PLK1	PLRG1	PML	POLA1	POLE	ANLN	FBXW5	NLE1	ATRX	INO80	CCNJ	MAP10	BTG4	NDE1	FBXL12	NCAPG2	TTC19	SPDL1	CHTF8	TIPIN	PINX1	AURKAIP1	PHIP	USP47	NRDE2	ZWILCH	CEP192	PPP1R10	CDCA8	THAP1	PPP2CA	RFWD3	CEP55	PPP2R1A	PBRM1	APPL2	PTPA	NUDT15	PPP3CA	FBXL8	PPP5C	PIDD1	PPP6C	SMPD3	TRIM36	AMBRA1	PKIA	SLF2	INTS13	CHFR	CDK5RAP2	PRKCA	RIOK2	PRKCB	PCID2	CENPJ	PPP2R2D	PKN2	PBK	KMT2E	PRKDC	RCC2	NSFL1C	TEX14	RNF20	MEPCE	LGMN	RPRM	ASAH2	BCCIP	TRIM39	PSMG2	KIF15	PDXP	AVEN	BACH1	CHMP1B	GJC2	PSME1	PSME2	PTCH1	PTEN	TTYH1	MIR362	SPC25	MIR451A	MIR495	MIR515-1	MIR520A	MIR519D	MIR520H	MTA3	HECW2	RPTOR	TAOK1	CEP126	USP29	USP37	PTPN3	PTPN6	BRINP2	PTPN11	CTDSP1	RHOU	INIP	BBS4	BCAT1	RAD9A	RAD17	RAD21	RAD51	RAD51C	RAD51B	RAN	RANBP1	RASA1	RB1	RBBP8	RBL1	RBL2	SENP2	CCND1	BCL2	RDX	RFPL1	BCL6	RNF2	RINT1	MIIP	ROCK1	RPA2	RPA3	RPL24	RPL26	RPS6	RPS6KB1	RRM1	RRM2	RTKN	CLIP1	CCL2	BID	SDCBP	CLSPN	SMOC2	BLM	CENPK	NCAPG	SETMAR	RAD21L1	SRSF2	AZI2	CCNI2	ANAPC1	GINS3	CEP85	FBXL17	YTHDC2	NABP1	STIL	CENPH	SKP2	CDK15	INTS3	BMP4	BMP7	STK33	SON	SPAST	SPTBN1	BRCA1	BRCA2	ZFP36L1	STAT5B	ZFP36L2	NEK4	AURKA	AURKC	BTC	TACC1	ADAM17	TAF2	TAF10	TAL1	TBCD	TBCE	MIR638	BTG1	BUB1	DYNLT3	DYNLT1	BUB1B	TERT	TFAP4	TFDP1	TGFA	TNF	TP53	TP73	TPD52L1	TPR	TTK	TTN	TUBA4A	TUBA3C	TUBB2A	TUBG1	CDK11A	CCDC61	UBE2E2	UBE2I	VCP	VRK1	WEE1	WNT10B	XPC	XRCC2	XRCC3	YWHAE	ZNF207	BTG2	TUBA1A	MIS12	ZNF655	NABP2	DSCC1	FBXL15	BRCC3	FSD1	CDC73	CEP97	CCNJL	RNASEH2B	CHMP6	MCPH1	E2F8	FZD3	FBXO31	KDM8	NEK11	TUBAL3	BORA	MAP9	ATAD5	CCNP	JADE1	DSN1	ANKRD53	TUBA4B	CALM1	VCPIP1	CENPT	CTC1	DBF4B	MUS81	NUP214	NAA50	EFHC2	CDK5RAP3	REEP4	CALM2	CUL5	CALM3	AAAS	YEATS4	HMGA2	TUBB1	CAMK2A	NDEL1	CDT1	TMEM14B	SEH1L	KIF18A	CLTCL1	SMC1A	NAA10	CDC7	CDC45	GFI1B	CASP2	NUF2	MAD1L1	USP26	SETDB2	HASPIN	CCDC8	RAB6C	USP44	ABRAXAS1	SLF1	LZTS2	BRSK1	CUL4B	CUL4A	CUL3	CUL2	CUL1	TUBB6	KLF11	AFAP1L2	SMARCA5	PPP1R9B	PSRC1	TUBA1C	RAE1	OFD1	KLHL22	PPM1D	MASTL	ZFYVE19	LSM10	TUBGCP6	CCNB3	CDC14B	CDC14A	CDK10	CAV2	CDK13	TNKS	BECN1	CDC23	GBF1	CRADD	RAB11A	BANF1	IQGAP1	SPHK1	CDC16	ZPR1	NAE1	CCNA2	CCNA1	CCNB1	PHOX2B	CCND2	CCND3	CCNE1	CCNF	SAPCD2	ACVR1	CCNG1	CCNG2	CCNH	BRSK2	BAZ1B	TM4SF5	TICRR	UBA3	KNSTRN	PRC1	ANGEL2	PKMYT1	UNC119	USP2	KIFC2	ACVR1B	USP8	LATS1	SMC3	BOD1	CCNB2	CCNE2	CTDP1	ZNF830	SLFN11	CHMP7	ZW10	BUB3	AURKB	NOLC1	PTTG1	CHMP4C	KLF4	TRIP13	TAOK2	SLC9A3R1	KIF3B	CD28	RECQL5	ROCK2	KIF23	ADAMTS1	VPS4B	MACROH2A1	BABAM2	KIF20B	MAD2L1BP	ARHGEF10	MDC1	ESPL1	KNTC1	DLGAP5	CKAP5	RNF40	CUL7	CDK1	MELK	GINS1	CDK11B	CDC6	CDC20	NCAPD2	KIF14	CDC25A	CDC25B	CDC25C	CDC27	USP3	CDC34	CDC42	REC8
GOBP_MITOTIC_CYTOKINESIS	http://www.gsea-msigdb.org/gsea/msigdb/cards/GOBP_MITOTIC_CYTOKINESIS	PDCD6IP	KIF20A	CENPA	STAMBP	JTB	RAB35	CIT	SNX18	EFHC1	CNTROB	CHMP4B	MITD1	ECT2	KLHDC8B	SEPTIN6	ZFYVE26	NUP62	KIF4A	SNX33	CHMP2B	POLDIP2	CKAP2	VPS4A	CHMP2A	KIF4B	ANK3	CHMP4A	RACGAP1	APC	DCDC1	INCENP	ARF1	RHOA	RHOB	RHOC	STMN1	ARL3	MYH10	CHMP1A	NUSAP1	SNX9	CHMP5	CHMP3	PLK1	ANLN	TTC19	CEP55	TRIM36	CHMP1B	BBS4	RASA1	ROCK1	RTKN	SON	SPAST	SPTBN1	CHMP6	MAP9	ANKRD53	EFHC2	LZTS2	UNC119	USP8	CHMP7	CHMP4C	ROCK2	KIF23	VPS4B	KIF20B	ESPL1	CUL7
GOBP_NUCLEAR_TRANSCRIBED_MRNA_CATABOLIC_PROCESS_DEADENYLATION_DEPENDENT_DECAY	http://www.gsea-msigdb.org/gsea/msigdb/cards/GOBP_NUCLEAR_TRANSCRIBED_MRNA_CATABOLIC_PROCESS_DEADENYLATION_DEPENDENT_DECAY	TOB1	SYNCRIP	PAIP1	IGF2BP1	TENT4A	EXOSC8	NT5C3B	RC3H1	PNLDC1	DHX9	DCP2	DHX36	DCP1B	PATL2	PDE12	PATL1	CPEB3	DIS3	EXOSC7	CNOT1	SAMD4A	TNRC6B	TUT4	EXOSC2	CNOT6L	PAN3	NOCT	PABPC1	AGO2	LSM1	TNRC6A	DCPS	CNOT7	HNRNPD	HNRNPU	NANOS2	NANOS1	NANOS3	MLH1	CNOT2	CNOT3	YBX1	PARN	EXOSC3	EXOSC9	POLR2D	POLR2G	RC3H2	SAMD4B	DCP1A	EIF4ENIF1	EXOSC5	CNOT6	TNRC6C	TENT4B	ZFP36L1	ZFP36L2	ZFP36	CSDE1	BTG2	TUT7	CNOT8	PAN2
GOBP_NUCLEAR_TRANSCRIBED_MRNA_POLY_A_TAIL_SHORTENING	http://www.gsea-msigdb.org/gsea/msigdb/cards/GOBP_NUCLEAR_TRANSCRIBED_MRNA_POLY_A_TAIL_SHORTENING	TOB1	TENT4A	PNLDC1	CPEB3	CNOT1	SAMD4A	TNRC6B	TUT4	CNOT6L	PAN3	PABPC1	AGO2	TNRC6A	CNOT7	MLH1	CNOT2	CNOT3	PARN	POLR2G	SAMD4B	EIF4ENIF1	CNOT6	TNRC6C	TENT4B	ZFP36	BTG2	TUT7	PAN2
GOBP_DEADENYLATION_DEPENDENT_DECAPPING_OF_NUCLEAR_TRANSCRIBED_MRNA	http://www.gsea-msigdb.org/gsea/msigdb/cards/GOBP_DEADENYLATION_DEPENDENT_DECAPPING_OF_NUCLEAR_TRANSCRIBED_MRNA	DCP2	DCP1B	PATL2	PATL1	NOCT	LSM1	DCPS	CNOT7	DCP1A	EIF4ENIF1
GOBP_NUCLEAR_TRANSCRIBED_MRNA_CATABOLIC_PROCESS_EXONUCLEOLYTIC	http://www.gsea-msigdb.org/gsea/msigdb/cards/GOBP_NUCLEAR_TRANSCRIBED_MRNA_CATABOLIC_PROCESS_EXONUCLEOLYTIC	EXOSC8	NT5C3B	EXOSC6	DIS3L2	DCP2	DIS3	EXOSC7	EXOSC2	DCPS	CNOT7	EXOSC3	EXOSC9	POLR2G	EXOSC4	EXOSC5	CNOT6	SKIV2L	CNOT8	TTC37
GOBP_RETROGRADE_TRANSPORT_VESICLE_RECYCLING_WITHIN_GOLGI	http://www.gsea-msigdb.org/gsea/msigdb/cards/GOBP_RETROGRADE_TRANSPORT_VESICLE_RECYCLING_WITHIN_GOLGI	COG5	COG2	COG4	COG6	COG3	COG8	COG7	COG1	GOLGA5
GOBP_RESPONSE_TO_REACTIVE_OXYGEN_SPECIES	http://www.gsea-msigdb.org/gsea/msigdb/cards/GOBP_RESPONSE_TO_REACTIVE_OXYGEN_SPECIES	MIR675	HDAC6	IL18BP	PPIF	TRAP1	NET1	SIGMAR1	KLF2	RACK1	STK25	FBLN5	TXNRD2	TXNIP	CAMKK2	PRDX3	RIPK3	ZNF277	PDCD10	TREX1	PARK7	CHUK	AGAP3	LRRK2	PLK3	COL1A1	PPARGC1B	CRK	ROMO1	SIRPA	CRYAB	CRYGD	SESN3	CYP1B1	CYP2E1	DHFR	NQO1	ECT2	EDN1	EGFR	ENDOG	AKT1	ERCC6	ERN1	EZH2	FABP1	FANCC	PTK2B	FER	FKBP1B	SETX	FOXO3	KDM6B	SIRT1	FOS	HEBP2	FXN	ABL1	FYN	PRDX5	GCH1	SESN1	H19	GPR37	GPX1	GSTP1	ANXA1	HBA1	HBA2	HBB	HDAC2	HGF	HIF1A	HMOX1	HP	APEX1	HSF1	APOA4	HYAL1	APOD	APOE	IL1A	IL6	AQP1	IL10	JUN	AREG	KCNA5	ERCC6L2	ARG1	RHOB	MIRLET7B	MIR103A1	MIR107	MIR133A1	MIR17	MIR21	MIR34A	MIR92A1	MAPT	MAP3K5	MET	MMP2	MMP9	MPO	MPV17	MT3	MT-ND5	MT-ND6	NFE2L2	NOS3	PJVK	PRDX1	PAWR	PAX2	GLRX2	PCNA	ZNF580	NME8	PDE8A	OSER1	PDGFRA	PDGFRB	PDK2	STK26	PKD2	ATP7A	APTX	ADPRS	ANKZF1	PPP2CB	NUDT15	IMPACT	SMPD3	PRKAA1	AXL	PRKCD	MAPK1	MAPK3	MAPK7	MAPK8	MAPK9	MAPK13	BAD	DHFRP1	BAK1	PTPRK	PTPRN	PXN	PYCR1	PLEKHA1	BCL2	RELA	RPS3	S100A7	SDC1	PINK1	NCF1	SLC8A1	BMP7	BNIP3	SOD1	SOD2	SOD3	SRC	STAT1	STAT6	TACR1	BTK	PRDX2	TNFAIP3	TPM1	TRPM2	TXN	UBE3A	UCP1	UCP2	UCP3	SCGB1A1	PCGF2	RNF112	NR4A3	PDGFD	FOSL1	CAPN2	CASP3	SESN2	STK24	COA8	MAP1LC3A	CAT	PPP1R15B	AKR1C3	BECN1	HYAL2	RIPK1	ADAM9	SPHK1	TRPA1	AIFM1	GPR37L1	CD36	CDK1	CCS	RBX1
GOBP_RESPONSE_TO_OXYGEN_RADICAL	http://www.gsea-msigdb.org/gsea/msigdb/cards/GOBP_RESPONSE_TO_OXYGEN_RADICAL	MIR675	FBLN5	TXNRD2	DHFR	NQO1	ERCC6	FANCC	GCH1	H19	APOA4	MIR21	MPO	MT3	NFE2L2	NOS3	PRDX1	GLRX2	ATP7A	ADPRS	DHFRP1	BMP7	SOD1	SOD2	SOD3	PRDX2	UCP2	UCP3	CD36	CCS
GOBP_PROTEIN_DENEDDYLATION	http://www.gsea-msigdb.org/gsea/msigdb/cards/GOBP_PROTEIN_DENEDDYLATION	COPS8	COPS6	COPS5	TOR1A	GPS1	COPS7A	COPS4	COPS7B	COPS3	COPS2
GOBP_FORMATION_OF_QUADRUPLE_SL_U4_U5_U6_SNRNP	http://www.gsea-msigdb.org/gsea/msigdb/cards/GOBP_FORMATION_OF_QUADRUPLE_SL_U4_U5_U6_SNRNP	RNU6-9	RNU6-7	RNU6-1	RNU5F-1	RNU5E-1	RNU5D-1	RNU5A-1	RNU5B-1	RNU4-2	RNU4-1
GOBP_RNA_SPLICING_VIA_TRANSESTERIFICATION_REACTIONS	http://www.gsea-msigdb.org/gsea/msigdb/cards/GOBP_RNA_SPLICING_VIA_TRANSESTERIFICATION_REACTIONS	SNRPGP15	RNU4ATAC	RNU6ATAC	PQBP1	RNVU1-8	MBNL2	RBM7	RBM6	RBM5	ALYREF	RNVU1-4	RNVU1-14	RNVU1-15	RNVU1-17	RNU6-9	RNVU1-3	RNVU1-1	RNU6-7	RNVU1-6	RNVU1-19	MPHOSPH10	DDX39A	HNRNPR	SRRM1	SF3B4	CWC27	SAP18	SMNDC1	BCAS2	SF3A1	PRMT5	CD2BP2	RBM14	PPIE	PPIH	SYNCRIP	DDX17	LINC01715	SLU7	PRPF8	KHDRBS3	KHDRBS1	CELF1	CELF2	USP39	SRSF10	ENSG00000259697	TXNL4A	RNPS1	SRSF8	SF3A3	SF3B2	SNRNP35	LSM6	PSIP1	STRAP	CELF3	WBP4	DDX20	U2AF2	CIRBP	CLNS1A	RAVER1	SRSF12	RBMXL3	CWF19L2	RBFOX3	OVAAL	ZMAT2	RBMY1F	DDX1	DDX5	DHX8	DHX9	DYRK1A	U2AF1L4	KHDRBS2	HNRNPA3	RBM24	CASC3	PUF60	KHDC4	RALY	NCBP2	SNW1	SNRNP200	KDM1A	SETX	JMJD6	FMR1	PPWD1	SF3B3	SF3B1	MTREX	SRRM2	RBFOX2	LSM5	TFIP11	PRPF6	STH	FRG1	PRPF40B	LSM4	USP49	GEMIN5	SYF2	AAR2	PRPF31	DAZAP1	SRPK3	RNU11	RNU6-1	RNU5F-1	RNU5E-1	RNU5D-1	RNU5A-1	RNU5B-1	RNU4-2	RNU4-1	RNVU1-7	PABPC1	GPKOW	LSM1	LSM3	RBMXL2	RBMX	HTATSF1	PRPF19	SLC39A5	WEE2-AS1	DCPS	RBM15B	TRA2A	HMX2	HNRNPA1	HNRNPA2B1	HNRNPC	HNRNPF	HNRNPH1	HNRNPH3	HNRNPK	HNRNPL	HNRNPU	HSPA8	IK	RBMY1B	RBMY1J	NCBP2L	MAGOH	MBNL1	MFAP1	MYOD1	HNRNPM	NCBP1	NCL	SNU13	NOVA1	NOVA2	NUP98	RBMXL1	GEMIN4	DBR1	RSRC1	CRNKL1	ZBTB7A	CDC40	DDX41	CWC15	LARP7	LUC7L2	RBMX2	SF3B6	PPIL1	LSM7	LSM8	WBP11	LUC7L3	C9orf78	PLRG1	PPIL3	RBM11	PNN	PRMT7	RBFOX1	CWC25	TXNL4B	GEMIN8	PRPF39	GPATCH1	MAGOHB	RBM23	RAVER2	SMU1	CWF19L1	RBM41	ZCCHC8	RNPC3	PRPF40A	LUC7L	RBM22	YJU2	MBNL3	METTL3	CELF4	XAB2	PCBP4	PTBP1	ISY1	CWC22	METTL14	LSM2	PTBP2	CACTIN	RBM25	UBL5	RBM3	RBM4	RBMY1A1	REST	RNU1-4	DHX35	RNVU1-2A	RNU2-1	CELF6	CELF5	SFPQ	SRSF1	SRSF2	SRSF3	SRSF4	SRSF5	SRSF6	SRSF7	SFSWAP	TRA2B	RBM15	SMN1	SMN2	SNRNP70	SNRPA	SNRPA1	SNRPB	SNRPB2	SNRPC	SNRPD1	SNRPD2	SNRPD3	SNRPE	SNRPF	SNRPG	SNRPN	SON	SRPK1	SRPK2	GCFC2	TIA1	C1QBP	U2AF1	ZRSR2P1	USP4	SF1	RNF113A	SCNM1	METTL16	RBM42	DDX39B	SNRNP25	SNIP1	GEMIN7	GEMIN6	ESRP2	FXR1	COIL	SF3A2	ESS2	ZRSR2	RBM10	SF3B5	RBM4B	FAM172A	NSRP1	WDR83	DHX16	SRRM4	BUD13	PHF5A	GEMIN2	ZC3H10	PRPF38A	RBM17	ZCRB1	PRPF18	KHSRP	CDK13	SRSF9	BUD31	PRPF4B	NOL3	SART1	PRPF4	PRPF3	SCAF11	YTHDC1	EFTUD2	SNRNP40	PAXBP1	DDX23	QKI	FXR2	RBM39	PRDX6	WTAP	TGS1	AQR	SART3	EIF4A3	DHX38	DDX46	CDC5L	RBM19	RBM8A	THRAP3
GOBP_ALTERNATIVE_MRNA_SPLICING_VIA_SPLICEOSOME	http://www.gsea-msigdb.org/gsea/msigdb/cards/GOBP_ALTERNATIVE_MRNA_SPLICING_VIA_SPLICEOSOME	PQBP1	MBNL2	RBM7	RBM5	SAP18	DDX17	SLU7	KHDRBS3	KHDRBS1	CELF1	CELF2	RNPS1	STRAP	CELF3	RAVER1	SRSF12	RBFOX3	RBMY1F	DDX5	DHX9	KHDRBS2	RBM24	PUF60	KDM1A	FMR1	RBFOX2	RBMX	RBM15B	HNRNPA1	HNRNPL	HNRNPU	RBMY1J	MAGOH	MBNL1	MYOD1	HNRNPM	NOVA1	NOVA2	RSRC1	ZBTB7A	RBM11	RBFOX1	RAVER2	SMU1	MBNL3	CELF4	PTBP1	RBM25	RBM4	RBMY1A1	REST	CELF6	CELF5	SFPQ	SRSF1	SRSF2	SRSF6	SFSWAP	TRA2B	RBM15	TIA1	SCNM1	ESRP2	FXR1	RBM10	FAM172A	NSRP1	SRRM4	ZC3H10	RBM17	CDK13	SRSF9	YTHDC1	FXR2	WTAP	RBM8A	THRAP3
GOBP_REGULATION_OF_ALTERNATIVE_MRNA_SPLICING_VIA_SPLICEOSOME	http://www.gsea-msigdb.org/gsea/msigdb/cards/GOBP_REGULATION_OF_ALTERNATIVE_MRNA_SPLICING_VIA_SPLICEOSOME	MBNL2	RBM7	RBM5	SAP18	DDX17	KHDRBS3	KHDRBS1	CELF1	CELF2	RNPS1	CELF3	RAVER1	SRSF12	RBFOX3	DDX5	KHDRBS2	RBM24	PUF60	FMR1	RBFOX2	RBMX	RBM15B	HNRNPA1	HNRNPL	HNRNPU	MAGOH	MBNL1	MYOD1	NOVA1	NOVA2	ZBTB7A	RBM11	RBFOX1	RAVER2	SMU1	MBNL3	CELF4	PTBP1	RBM25	RBM4	RBMY1A1	REST	CELF6	CELF5	SRSF2	SRSF6	TRA2B	RBM15	TIA1	FXR1	RBM10	FAM172A	NSRP1	SRRM4	ZC3H10	YTHDC1	FXR2	WTAP	RBM8A	THRAP3
GOBP_SPLICEOSOMAL_SNRNP_ASSEMBLY	http://www.gsea-msigdb.org/gsea/msigdb/cards/GOBP_SPLICEOSOMAL_SNRNP_ASSEMBLY	SNRPGP15	RNU4ATAC	RNU6ATAC	RNU6-9	RNU6-7	PRMT5	CD2BP2	PRPF8	SRSF10	STRAP	DDX20	CLNS1A	SRSF12	PRPF6	LSM4	GEMIN5	AAR2	PRPF31	RNU6-1	RNU5F-1	RNU5E-1	RNU5D-1	RNU5A-1	RNU5B-1	RNU4-2	RNU4-1	PRPF19	GEMIN4	PRMT7	GEMIN8	LSM2	SMN1	SMN2	SNRPB	SNRPC	SNRPD1	SNRPD2	SNRPD3	SNRPE	SNRPF	SNRPG	USP4	GEMIN7	GEMIN6	COIL	GEMIN2	SART1	PRPF3	TGS1	SART3
GOBP_MRNA_3_SPLICE_SITE_RECOGNITION	http://www.gsea-msigdb.org/gsea/msigdb/cards/GOBP_MRNA_3_SPLICE_SITE_RECOGNITION	SF3A1	SLU7	SF3A3	ISY1	SF1	SF3A2
GOBP_SPLICEOSOMAL_CONFORMATIONAL_CHANGES_TO_GENERATE_CATALYTIC_CONFORMATION	http://www.gsea-msigdb.org/gsea/msigdb/cards/GOBP_SPLICEOSOMAL_CONFORMATIONAL_CHANGES_TO_GENERATE_CATALYTIC_CONFORMATION	SNRNP200	YJU2	XAB2	ISY1	PRPF18
GOBP_RNA_SPLICING_VIA_ENDONUCLEOLYTIC_CLEAVAGE_AND_LIGATION	http://www.gsea-msigdb.org/gsea/msigdb/cards/GOBP_RNA_SPLICING_VIA_ENDONUCLEOLYTIC_CLEAVAGE_AND_LIGATION	CLP1	TSEN15	DDX1	ERN1	TSEN54	ZBTB8OS	RTCB	RTRAF	TSEN34	TSEN2	TRPT1
GOBP_MRNA_5_SPLICE_SITE_RECOGNITION	http://www.gsea-msigdb.org/gsea/msigdb/cards/GOBP_MRNA_5_SPLICE_SITE_RECOGNITION	RNU4ATAC	RNU6ATAC	RNVU1-8	RNVU1-4	RNVU1-14	RNVU1-15	RNVU1-17	RNVU1-3	RNVU1-1	RNVU1-6	RNVU1-19	LINC01715	PSIP1	SRSF12	RNU11	RNVU1-7	WEE2-AS1	PRPF39	RNU1-4	RNVU1-2A	SRSF1	SFSWAP	SNRPC
GOBP_PROTEIN_PEPTIDYL_PROLYL_ISOMERIZATION	http://www.gsea-msigdb.org/gsea/msigdb/cards/GOBP_PROTEIN_PEPTIDYL_PROLYL_ISOMERIZATION	PPIF	CWC27	PPIE	PPIH	PPIAL4H	FKBP9	FKBP1A	FKBP1B	FKBP2	FKBP3	FKBP4	FKBP5	FKBP15	PPWD1	AIPL1	PPIL2	FKBP8	PPIL6	NKTR	FKBP11	PPIL1	FKBP7	PIN1	PIN4	PPIL3	PPIA	PPIB	PPIC	PPID	FKBP14	PTPA	RANBP2	FKBP10	PPIAL4G	PPIAL4D	PPIAL4A	PPIAL4C	PPIAL4F	PPIAL4E	PPIL4	AIP	PPIG
GOBP_REGULATION_OF_HISTONE_H3_K36_METHYLATION	http://www.gsea-msigdb.org/gsea/msigdb/cards/GOBP_REGULATION_OF_HISTONE_H3_K36_METHYLATION	PAXIP1	BRD4	BCOR	NSD3	IWS1	PRDM9	NSD1
GOBP_AUTOPHAGY_OF_MITOCHONDRION	http://www.gsea-msigdb.org/gsea/msigdb/cards/GOBP_AUTOPHAGY_OF_MITOCHONDRION	HDAC6	DNM1L	HUWE1	OPTN	RNF41	HAX1	ATG7	CAMKK2	CERS1	CDC37	WDR45	PARK7	PHB2	GABARAP	GABARAPL2	SPATA18	FUNDC1	CSNK2A2	CTSK	MARK2	CTTN	ATG14	ATG2A	ATG4B	ATP13A2	ARFIP2	GABARAPL1	GABARAPL3	FBXO7	WIPI2	GBA	HTRA2	C5orf51	ATG9B	SLC25A4	SLC25A5	GSK3A	HTT	HIF1A	HK2	MAP1LC3C	CISD2	PRKN	FIS1	RETREG1	TOMM7	VPS13C	WIPI1	ATG2B	VPS13D	FBXW7	PARL	AMBRA1	WDR45B	TIGAR	USP36	MAP1LC3B2	ATG3	PINK1	FUNDC2	BNIP3	BNIP3L	SREBF1	SREBF2	TAFAZZIN	TSPO	TP53	TSC2	VDAC1	FZD5	ATG9A	MUL1	MAP1LC3B	ULK1	MAP1LC3A	USP30	ATG4D	BECN1	SQSTM1	SLC25A46	ATG12	ATP5IF1	ATG5	ULK2	ATG13	RB1CC1	LRBA	MFN2
GOBP_MITOPHAGY	http://www.gsea-msigdb.org/gsea/msigdb/cards/GOBP_MITOPHAGY	HDAC6	HUWE1	OPTN	RNF41	CERS1	CDC37	PHB2	ATG14	ATG4B	ARFIP2	HTRA2	C5orf51	SLC25A4	SLC25A5	PRKN	RETREG1	TOMM7	VPS13C	VPS13D	AMBRA1	TIGAR	PINK1	TAFAZZIN	TP53	TSC2	VDAC1	MAP1LC3B	USP30	ATG4D	BECN1	SQSTM1	ATG13	LRBA	MFN2
GOBP_ENDONUCLEOLYTIC_CLEAVAGE_IN_ITS1_TO_SEPARATE_SSU_RRNA_FROM_5_8S_RRNA_AND_LSU_RRNA_FROM_TRICISTRONIC_RRNA_TRANSCRIPT_SSU_RRNA_5_8S_RRNA_LSU_RRNA	http://www.gsea-msigdb.org/gsea/msigdb/cards/GOBP_ENDONUCLEOLYTIC_CLEAVAGE_IN_ITS1_TO_SEPARATE_SSU_RRNA_FROM_5_8S_RRNA_AND_LSU_RRNA_FROM_TRICISTRONIC_RRNA_TRANSCRIPT_SSU_RRNA_5_8S_RRNA_LSU_RRNA	RCL1	RPP40	NOP9	RRS1	UTP20	ABT1	RPS21	KRI1	NOP14
GOBP_ENZYME_DIRECTED_RRNA_PSEUDOURIDINE_SYNTHESIS	http://www.gsea-msigdb.org/gsea/msigdb/cards/GOBP_ENZYME_DIRECTED_RRNA_PSEUDOURIDINE_SYNTHESIS	RPUSD1	TSR3	DKC1	RPUSD2	RPUSD3	RPUSD4
GOBP_MATURATION_OF_5_8S_RRNA	http://www.gsea-msigdb.org/gsea/msigdb/cards/GOBP_MATURATION_OF_5_8S_RRNA	RCL1	MPHOSPH6	NSA2	C1D	RPP40	ERI2	EXOSC8	FTSJ3	NOP9	EXOSC7	RRS1	BOP1	EXOSC2	PES1	MTREX	UTP20	ABT1	EIF6	EXOSC3	RRP15	EXOSC9	EXOSC10	EXOSC4	WDR12	PRKDC	RPS21	KRI1	ERI3	NOL9	RPF1	LAS1L	MAK16	NOP14	ERI1	URB1
GOBP_MATURATION_OF_SSU_RRNA_FROM_TRICISTRONIC_RRNA_TRANSCRIPT_SSU_RRNA_5_8S_RRNA_LSU_RRNA	http://www.gsea-msigdb.org/gsea/msigdb/cards/GOBP_MATURATION_OF_SSU_RRNA_FROM_TRICISTRONIC_RRNA_TRANSCRIPT_SSU_RRNA_5_8S_RRNA_LSU_RRNA	RCL1	ENSG00000275464	TBL3	RPP40	NOP9	ERCC2	RRS1	DCAF13	NGDN	UTP25	UTP20	ABT1	GTF2H5	HEATR1	TSR1	UTP6	UTP3	DHX37	PWP2	RPS8	RPS14	RPS16	RPS19	RPS21	MRPS11	KRI1	BYSL	NOL10	UTP23	UTP4	SLX9	NOP14	RRP36	TSR2	WDR46	HELB	BMS1
GOBP_MATURATION_OF_LSU_RRNA_FROM_TRICISTRONIC_RRNA_TRANSCRIPT_SSU_RRNA_5_8S_RRNA_LSU_RRNA	http://www.gsea-msigdb.org/gsea/msigdb/cards/GOBP_MATURATION_OF_LSU_RRNA_FROM_TRICISTRONIC_RRNA_TRANSCRIPT_SSU_RRNA_5_8S_RRNA_LSU_RRNA	RPL35	FTSJ3	BOP1	PES1	GTPBP4	RPL7L1	ZNHIT6	WDR12	RPL7	NOL9	RPF2	NIFK	DDX18	ZNHIT3	URB1
GOBP_MATURATION_OF_5_8S_RRNA_FROM_TRICISTRONIC_RRNA_TRANSCRIPT_SSU_RRNA_5_8S_RRNA_LSU_RRNA	http://www.gsea-msigdb.org/gsea/msigdb/cards/GOBP_MATURATION_OF_5_8S_RRNA_FROM_TRICISTRONIC_RRNA_TRANSCRIPT_SSU_RRNA_5_8S_RRNA_LSU_RRNA	RCL1	RPP40	ERI2	EXOSC8	FTSJ3	NOP9	EXOSC7	RRS1	BOP1	EXOSC2	PES1	UTP20	ABT1	EXOSC3	EXOSC9	EXOSC10	WDR12	RPS21	KRI1	ERI3	NOL9	NOP14	ERI1	URB1
GOBP_CLEAVAGE_INVOLVED_IN_RRNA_PROCESSING	http://www.gsea-msigdb.org/gsea/msigdb/cards/GOBP_CLEAVAGE_INVOLVED_IN_RRNA_PROCESSING	RCL1	TBL3	RPP40	ERI2	EXOSC8	NOP9	EXOSC7	RRS1	BOP1	EXOSC2	UTP20	NOB1	ABT1	EXOSC3	EXOSC9	EXOSC10	NHP2	TSR1	RPS21	KRI1	ERI3	NOL9	UTP23	NOP14	RRP36	ERI1	BMS1
GOBP_MATURATION_OF_LSU_RRNA	http://www.gsea-msigdb.org/gsea/msigdb/cards/GOBP_MATURATION_OF_LSU_RRNA	NSA2	RPL35	FTSJ3	BOP1	PES1	GTPBP4	RSL1D1	RPL7L1	EIF6	RPL10A	SNU13	NOP2	RRP15	ZNHIT6	NHP2	WDR12	RPL7	RPL7A	MRPL1	NOL9	RPF1	LAS1L	RPF2	NIFK	MAK16	DDX18	ZNHIT3	URB1
GOBP_ENDONUCLEOLYTIC_CLEAVAGE_INVOLVED_IN_RRNA_PROCESSING	http://www.gsea-msigdb.org/gsea/msigdb/cards/GOBP_ENDONUCLEOLYTIC_CLEAVAGE_INVOLVED_IN_RRNA_PROCESSING	RCL1	TBL3	RPP40	NOP9	RRS1	BOP1	UTP20	ABT1	TSR1	RPS21	KRI1	NOL9	UTP23	NOP14	BMS1
GOBP_ENDONUCLEOLYTIC_CLEAVAGE_IN_5_ETS_OF_TRICISTRONIC_RRNA_TRANSCRIPT_SSU_RRNA_5_8S_RRNA_LSU_RRNA	http://www.gsea-msigdb.org/gsea/msigdb/cards/GOBP_ENDONUCLEOLYTIC_CLEAVAGE_IN_5_ETS_OF_TRICISTRONIC_RRNA_TRANSCRIPT_SSU_RRNA_5_8S_RRNA_LSU_RRNA	RCL1	TBL3	NOP9	UTP20	ABT1	UTP23	NOP14
GOBP_SMALL_NUCLEOLAR_RIBONUCLEOPROTEIN_COMPLEX_ASSEMBLY	http://www.gsea-msigdb.org/gsea/msigdb/cards/GOBP_SMALL_NUCLEOLAR_RIBONUCLEOPROTEIN_COMPLEX_ASSEMBLY	RUVBL2	PIH1D2	NOPCHAP1	NUFIP1	SNU13	ZNHIT6	PIH1D1	SHQ1	TAF9	RUVBL1	NAF1	ZNHIT3
GOBP_BOX_C_D_SNORNP_ASSEMBLY	http://www.gsea-msigdb.org/gsea/msigdb/cards/GOBP_BOX_C_D_SNORNP_ASSEMBLY	RUVBL2	PIH1D2	NOPCHAP1	NUFIP1	SNU13	ZNHIT6	PIH1D1	TAF9	RUVBL1	ZNHIT3
GOBP_EMBRYONIC_AXIS_SPECIFICATION	http://www.gsea-msigdb.org/gsea/msigdb/cards/GOBP_EMBRYONIC_AXIS_SPECIFICATION	TDRD15	BASP1	FRS2	TMED2	TDRKH	TDRD10	RIPPLY2	DCANP1	MESP2	CTNNB1	TDRD5	PLD6	TDRD6	COBL	TASOR	TDRD7	C2CD3	HOXD8	LHX1	SMAD2	SMAD4	SMAD6	NRARP	NEUROG1	TIFAB	PCSK6	MESP1	TDRD1	PTCH1	EPB41L5	STIL	TBXT	TBX6	TBX3	TDGF1	WNT1	WNT5A	WNT7A	WT1	FZD5	CXXC4	RIPPLY1	GDF3
GOBP_RESOLUTION_OF_MEIOTIC_RECOMBINATION_INTERMEDIATES	http://www.gsea-msigdb.org/gsea/msigdb/cards/GOBP_RESOLUTION_OF_MEIOTIC_RECOMBINATION_INTERMEDIATES	CORT	EME1	SHOC1	HFM1	EME2	CENPX	ERCC4	MEIOB	CENPS	MLH1	TEX11	FANCM	TOP2A	TOP2B	RMI1	MUS81	SLX4
GOBP_TELOMERE_MAINTENANCE_VIA_RECOMBINATION	http://www.gsea-msigdb.org/gsea/msigdb/cards/GOBP_TELOMERE_MAINTENANCE_VIA_RECOMBINATION	RAD50	ERCC1	ERCC4	SMC5	NSMCE2	TPRKB	RAD51	RAD51C	RAD51D	BRCA2	TEP1	TERF2	XRCC1	XRCC3	SMC6
GOBP_TELOMERE_MAINTENANCE	http://www.gsea-msigdb.org/gsea/msigdb/cards/GOBP_TELOMERE_MAINTENANCE	TEN1	PARP3	RAD50	CCT7	CCT4	CCT2	CCT8	PTGES3	PNKP	HUS1B	NEK7	PARP1	CTNNB1	ZNF827	DCP2	DHX36	DKC1	DNA2	ZSCAN4	ERCC1	ERCC4	LTO1	FEN1	MAPK15	ZNF365	CCT5	SMG1	SMC5	SMG6	SMG5	TFIP11	XRCC6	POT1	FBXO4	TINF2	GNL3	NSMCE2	ZBTB48	HNRNPA1	HNRNPA2B1	HNRNPC	HNRNPD	HNRNPU	APEX1	HSP90AA1	HSP90AB1	HUS1	MAP3K4	MRE11	MYC	NBN	ATM	NEK2	SMARCAL1	PARN	TPRKB	PCNA	SIRT6	RTEL1	PML	EXOSC10	TERF2IP	GAR1	XRN1	ATR	GNL3L	ATRX	SLX1A	PINX1	WRAP53	PPP1R10	RIF1	NAT10	NOP10	NHP2	PKIB	HDAC8	PRKCQ	PRKDC	MAPK1	MAPK3	MAP2K7	YLPM1	RAD51	RAD51C	RAD51D	UPF1	RFC1	RPA1	RPA2	RPA3	BLM	TENT4B	DCLRE1C	DCLRE1B	ACD	SP100	SRC	BRCA2	TCP1	TEP1	TERC	TERF1	TERF2	TERT	CCT3	WRN	XRCC1	XRCC3	XRCC5	USP7	SLX1B	NABP2	HMBOX1	SMC6	STN1	PIF1	CTC1	TNKS2	SLX4	TNKS1BP1	MAPKAPK5	TNKS	CCNE1	CCT6A	CCNE2	EXO1	AURKB	NAF1	RECQL4	TELO2	DCLRE1A
GOBP_RECOMBINATIONAL_REPAIR	http://www.gsea-msigdb.org/gsea/msigdb/cards/GOBP_RECOMBINATIONAL_REPAIR	ACTR2	PSMD14	MAD2L2	KAT5	RAD51AP1	POLQ	RUVBL2	BRD8	MORF4L1	CHEK1	DMC1	SHLD3	HELQ	CGAS	RMI2	SFR1	ZSWIM7	SWSAP1	HUS1B	PARP1	KASH5	SHLD1	PPP4R2	KHDC3L	MCMDC2	USP51	ARID2	NSMCE1	ERCC4	ERCC5	ERCC6	FANCB	FEN1	ZNF365	FAN1	KDM1A	POGZ	SMC5	SMCHD1	ZFYVE26	SPIDR	FUS	MMS22L	MCM9	MEIOB	RAD54B	NIPBL	SAMHD1	EPC2	POLL	NSMCE2	SETD2	RPA4	H2AX	HUS1	GEN1	POLN	SWI5	LIG3	MCM2	MCM3	MCM4	MCM5	MCM6	MCM7	MRE11	OOEP	NBN	ATM	TONSL	MRNIP	RNF138	SIRT6	GINS2	RTEL1	TERF2IP	SHLD2	ING3	INO80	MBTD1	SLX1A	PARPBP	RADX	WRAP53	RFWD3	RIF1	EXD2	MRGBP	PPP4C	AP5S1	KDM4D	DMAP1	TEX15	UBQLN4	WDR48	EP400	FANCM	INIP	RAD21	RAD51	RAD51C	RAD51B	RAD51D	RAD52	RBBP8	RECQL	REV3L	ACTB	RPA1	RPA2	RPA3	FIGNL1	BLM	MAGEF1	SFPQ	MMS19	RAD21L1	NUCKS1	MEAF6	NABP1	INTS3	BRCA1	BRCA2	VPS72	TOP3A	TP53BP1	RAD51AP2	UBE2N	WAS	WRN	XRCC1	XRCC2	XRCC3	YY1	HROB	AUNIP	SLX1B	NABP2	SMC6	PALB2	RMI1	MUS81	KLHL15	EPC1	YEATS4	TRRAP	CDC7	CDC45	RHNO1	GINS4	RAD54L	SLX4	MCM8	HDGFL2	FBH1	ACTL6A	RUVBL1	TIMELESS	HELB	RECQL5	RECQL4	MORF4L2	AP5Z1	REC8
GOBP_DOUBLE_STRAND_BREAK_REPAIR_VIA_BREAK_INDUCED_REPLICATION	http://www.gsea-msigdb.org/gsea/msigdb/cards/GOBP_DOUBLE_STRAND_BREAK_REPAIR_VIA_BREAK_INDUCED_REPLICATION	MCMDC2	MCM2	MCM3	MCM4	MCM5	MCM6	MCM7	GINS2	MUS81	CDC7	CDC45	GINS4
GOBP_DNA_DOUBLE_STRAND_BREAK_PROCESSING	http://www.gsea-msigdb.org/gsea/msigdb/cards/GOBP_DNA_DOUBLE_STRAND_BREAK_PROCESSING	DNA2	SPO11	C14orf39	MRE11	RNF138	SLX1A	WDR70	EXD2	SMARCAD1	RAD52	RBBP8	BLM	SETMAR	UBE2N	UBE2V2	SLX1B	BRIP1	SLX4	HELB
GOBP_DNA_SYNTHESIS_INVOLVED_IN_DNA_REPAIR	http://www.gsea-msigdb.org/gsea/msigdb/cards/GOBP_DNA_SYNTHESIS_INVOLVED_IN_DNA_REPAIR	CDKN2D	MAD2L2	POLD3	POLI	TREX1	USP43	FAAP20	PRIMPOL	ZBTB1	SIRT1	RCHY1	POLDIP2	POLN	PCNA	POLK	REV1	DTL	POLA1	POLD1	POLD2	POLE	POLE2	POLH	TEX12	WRNIP1	POLD4	REV3L	RFC3	SYCP1	VCP	WRN	HROB	SPRTN	SPATA22	PARP10	USP10	PCLAF
GOBP_DNA_CATABOLIC_PROCESS_ENDONUCLEOLYTIC	http://www.gsea-msigdb.org/gsea/msigdb/cards/GOBP_DNA_CATABOLIC_PROCESS_ENDONUCLEOLYTIC	CIDEA	DFFA	DFFB	DNASE1	DNASE1L1	DNASE1L2	DNASE1L3	DNASE2	ENDOG	DICER1	CECR2	APAF1	APEX1	HSF1	IL6	ST20	MIR146A	REXO4	BAX	DNASE2B	SETMAR	FOXL2	MUS81	FBH1	AIFM1	EXOG
GOBP_DNA_CATABOLIC_PROCESS_EXONUCLEOLYTIC	http://www.gsea-msigdb.org/gsea/msigdb/cards/GOBP_DNA_CATABOLIC_PROCESS_EXONUCLEOLYTIC	TREX2	TREX1	XRN2	ISG20	REXO4
GOBP_SISTER_CHROMATID_SEGREGATION	http://www.gsea-msigdb.org/gsea/msigdb/cards/GOBP_SISTER_CHROMATID_SEGREGATION	UBE2DNL	PDCD6IP	DDX11L8	SMC4	AKAP8	STAG1	KATNB1	NDC80	MAD2L2	TACC3	PIBF1	DCTN2	SMC2	CENPC	SPAG5	CENPE	CENPF	CTCF	NUDC	STAG3	STAG2	PTTG2	NEK6	KIF2C	TENT4A	UBE2C	ZWINT	CDCA5	PHB2	ESCO1	RMI2	PRAP1	CHMP4B	DIS3L2	KIF18B	PHF13	CTNNB1	HORMAD2	SGO2	SGO1	ESCO2	DDX11	DUSP1	FEN1	MAPK15	PDS5B	WAPL	POGZ	SMC5	RRS1	PDS5A	NCAPD3	MAU2	NCAPH	NUP62	KIF4A	CDC26	EML3	NIPBL	ANAPC15	NSL1	CHMP2B	PTTG3P	FBXO5	AKAP8L	SMC1B	TUBG2	VPS4A	CHMP2A	EML4	CHAMP1	KIF4B	NSMCE2	CHMP4A	RACGAP1	NCAPH2	ANAPC4	HNRNPU	APC	GEN1	IK	KIFC1	KIF25	KIF22	KPNB1	KMT5A	MAD2L1	MOS	MRE11	DDX12P	STAG3L3	STAG3L2	ATM	NEK2	NUMA1	WRAP73	RMDN1	DYNC1LI1	CHMP1A	NUSAP1	ANAPC5	ANAPC7	LCMT1	CHMP5	ANAPC11	CHMP3	PLK1	STAG3L1	ATRX	INO80	MAP10	NCAPG2	SPDL1	CHTF8	PINX1	ZWILCH	CDCA8	CEP55	PPP2R1A	FBXW7	SLF2	CHFR	CDK5RAP2	RIOK2	PCID2	HDAC8	TEX14	PSMG2	CHMP1B	HECW2	RAD21	RAD51C	RAN	RB1	CENPK	NCAPG	SFPQ	RAD21L1	ANAPC1	STAG3L4	AURKC	BUB1	BUB1B	TOP2A	TOP2B	TPR	TTK	TTN	TUBG1	MEIKIN	XRCC3	ZNF207	MIS12	DSCC1	CHMP6	MCMBP	DSN1	ANKRD53	NAA50	CDT1	SEH1L	KIF18A	SMC1A	NAA10	AXIN2	NUF2	MAD1L1	HASPIN	HORMAD1	USP44	SLF1	CUL3	SMARCA5	PSRC1	KLHL22	TNKS	BECN1	CDC23	RAB11A	CDC16	CCNB1	BAZ1B	KNSTRN	PRC1	LATS1	SMC3	BOD1	CHMP7	ZW10	BUB3	AURKB	PTTG1	CHMP4C	TRIP13	KIF23	VPS4B	MACROH2A1	MAD2L1BP	ESPL1	KNTC1	DLGAP5	CDC6	CDC20	NCAPD2	KIF14	CDC27	REC8
GOBP_REGULATION_OF_GLUTAMINE_FAMILY_AMINO_ACID_METABOLIC_PROCESS	http://www.gsea-msigdb.org/gsea/msigdb/cards/GOBP_REGULATION_OF_GLUTAMINE_FAMILY_AMINO_ACID_METABOLIC_PROCESS	CLN3	SIRT4	SLC7A11	MIR21	ATP2B4	ATCAY	SLC7A7	NR1H4
GOBP_CELL_MORPHOGENESIS	http://www.gsea-msigdb.org/gsea/msigdb/cards/GOBP_CELL_MORPHOGENESIS	CDH2	ABI1	GJE1	HDAC6	CDH4	CDH5	CDH6	CDH7	ARMCX5-GPRASP2	MICOS10-NBL1	CDH8	CDH9	CDH10	PQBP1	CERT1	CDH11	UST	ACTR2	ADAM8	CDH12	ARPC2	FRY	ABI2	PLXNC1	CDH18	FARP1	WASF2	PRMT3	CDK5	FLOT1	SPRY3	ZMPSTE24	LAMC3	KLF2	SEMA3A	TUBB3	MYL12B	DLC1	ADARB1	YAP1	SEC24B	CFDP1	CDC42EP2	OLFM1	BAIAP2	MERTK	SLC9A6	CAP2	CAP1	STK25	SEMA6C	SEMA6B	SEMA4F	SEMA4D	SEMA4B	SEMA3C	CIB1	OLFM4	DPYSL4	CDC42EP3	PDLIM5	PDPN	IGF2BP1	SPINT2	GNA13	CSPG5	B3GNT2	ADCY1	TBR1	CFL1	CHL1	NES	NCKAP1	WASF3	PGRMC1	RAB10	AFG3L2	FERMT2	VAX1	TRIOBP	CDC42EP1	IL1RAPL1	BVES	CORO1A	LZTS1	KLK8	CHN1	PACSIN2	LYPLA2	C12orf57	LARP4	TWF2	CHRNA3	CHRNA7	CHRNB2	FMNL2	SLITRK1	RNF157	ARHGEF25	ARAP1	ZFYVE27	PDZD8	CLU	LRRK2	FGD4	FRMD6	TTC8	NRN1L	NTN5	WTIP	CNP	CNTN1	SYT2	VSTM2L	FITM2	TBC1D20	COL15A1	EMB	SHROOM1	ADORA2A	CLDN4	CLDN3	UNC5D	CRABP2	CREB1	SLITRK4	CRK	CRKL	CRMP1	CHODL	CRYGB	MAPK14	CSF1R	CDC42EP5	CTNNA2	CTNNB1	CTNND2	TTL	LRATD1	GDF7	CPNE9	FGD5	CUX1	CNTN4	SH3D19	DAB2IP	PRAG1	CFAP418	CAMSAP1	ZDHHC15	DAB1	DAB2	DAG1	SYNE3	DAPK3	STRC	ZFPM1	DBN1	DCC	DACT2	COCH	COL22A1	ARX	DHX36	ASXL1	DIAPH1	DLG1	DLG4	DLX5	DMRT1	DNM2	DOCK1	DPYSL2	DRD2	DSCAM	DVL1	DVL2	DVL3	ECE1	ECT2	LPAR1	EDN1	EDN2	EDN3	EDNRA	AGO4	EFNA1	EFNA2	EFNA3	EFNA4	EFNA5	EFNB1	EFNB2	EFNB3	CELSR2	MEGF8	MEGF9	EGFR	EGR2	RILPL2	EPHA2	EIF4G2	ELAVL4	ARL13B	FBXO45	MARK2	UNC13D	EMX1	CTTN	C9orf72	EP300	NRK	EPB41	EPB42	DMTN	EPHA1	EPHA3	EPHA4	EPHA5	EPHA7	EPHA8	EPHB1	EPHB2	EPHB3	EPHB4	EPHB6	EPS8	ERBB2	ETV1	EVX1	EXT1	ALCAM	F2	PTK2B	FBLN1	FAT1	UNC5B	FAM171A1	FGD2	PHACTR1	CDHR3	LHFPL5	NYAP1	SEMA3D	FER	FES	FGA	FGB	FGD1	FGF13	ALDOA	FGFR2	FGG	FGR	LAMB4	RHOBTB3	LMTK2	NTNG1	SLITRK3	NLGN1	ZNF365	FOXG1	RUFY3	BTBD3	DKK1	FOXD1	RIMS1	RAB21	PALLD	UNC13A	MYO16	USP33	TNIK	HECW1	MYCBP2	SIPA1L3	SARM1	FSTL4	SPART	NFASC	PLXND1	EPB41L3	FLNA	FLNB	DIP2A	KANK1	CYFIP1	NBEAL2	RHOBTB2	ARC	COBL	SCFD1	DNMBP	KIF13B	CUX2	NEDD4L	SZT2	FN1	OBSL1	ARHGEF18	SRGAP2	ZDHHC17	ADNP	DICER1	CRB1	GRIP1	RHOQ	MACF1	SCRIB	MAPK8IP2	RBFOX2	LPAR3	CDC42EP4	CORO1C	PLXNB2	TMEFF2	FLRT3	FLRT2	FLRT1	ABL1	FYN	WASHC2C	BRWD3	NGEF	BAMBI	VAX2	SULT4A1	WHRN	CLIC4	SIN3A	ZNF385A	GAP43	TSKU	NSMF	ATRNL1	SIPA1L1	SS18L1	CNTNAP2	SLITRK5	DNM3	AUTS2	ARHGEF26	TANC2	GAS2	GATA1	TIAM2	GATA3	NKX2-8	BLOC1S6	FBXW8	GBP1	GBX1	GBX2	GREM1	GDI1	GDNF	GFRA3	CYFIP2	NPTN	FOXB1	STAU2	DISC1	CNTN6	RND1	GLI2	GLI3	GNA12	GOLGA4	GP1BA	GPM6A	BCL9L	CDH20	OR10A4	LAMA1	EPHA10	CDH19	EPHA6	FRYL	TPRN	ANK3	DBNL	C1GALT1C1	ARHGAP35	GSK3B	PARVB	TFCP2L1	ANAPC2	EEF2K	RHOD	SLC39A3	PACSIN1	SH3KBP1	ANXA1	HAS2	HCK	NCKAP1L	HEXB	HGF	NRG1	MNX1	KLHL10	TLX2	HOXA2	HOXA13	APBB1	HPN	HPRT1	HES1	HSP90AA1	HSP90AB1	APLP1	APLP2	APOA1	ID1	VSIG1	BARHL2	OSTN	ACTBL2	TUBB2B	APOE	IGF1R	ARPIN	APP	RILPL1	IHH	SHROOM2	IL7R	ILK	AR	ISL1	ITGA1	ITGA4	ITGA7	ITGAV	ITGB1	ITGB2	ITGB3	ITGB6	ITGB7	ITPKA	ITPR1	ANOS1	PEAK3	DRAXIN	SLC26A5	KDR	KEL	KIF5A	KIF5B	KIF5C	KIT	RHOA	RHOB	RHOC	FEZF1	L1CAM	RND3	LAMA2	LAMA3	RHOG	LAMA5	LAMB1	LAMB2	LAMB3	LAMC1	LAMC2	STMN1	ARHGAP4	LHX1	LIMK1	LIMS1	LIPA	RHOH	LLGL1	LMX1A	SYT14P1	LRP2	LRP4	MIR21	TACSTD2	CAPRIN1	SMAD4	MAG	MAP1A	MAP1B	MAP2	MAP6	MAPT	MATN1	MBP	MCF2	MDK	MEF2A	MEF2C	RAB8A	MET	MELTF	MKLN1	MOV10	MPL	CCDC88C	EIF2AK4	PALM2AKAP2	MSN	MSX1	MT3	MYH9	MYH10	MYO7A	MYO9A	MYO10	MYOC	ATF4	NBL1	NCAM1	NDN	RERE	NEDD4	NEDD9	ATOH1	NEFH	NEFL	NEK3	NEO1	NFATC4	NFIB	NGF	NGFR	NKX6-1	NODAL	NOTCH1	NOTCH2	NOTCH3	NOTCH4	NOVA2	NPTX1	SLC11A2	NRCAM	NTF3	NTF4	NTRK1	NTRK2	NTN3	NR4A2	RNF165	OPHN1	OTX2	P2RX7	P2RY1	P4HB	PAFAH1B1	MINK1	NOX4	PAK1	ITSN2	PAK2	PAK3	PALM	NEUROG3	PRKN	PAX2	PAX6	F11R	SHANK1	WDPCP	ATL1	SIDT2	LEF1	PLEKHO1	SS18L2	NIN	ABI3	CDKL3	CLEC1B	NRN1	TAOK3	TRPV2	YTHDF2	DCDC2	ENPP2	SYT17	ATP8A2	PIK3R1	PKHD1	BCL11A	PLEC	PLS1	PLXNA1	PLXNA2	PLXNB1	PLXNB3	ATP7A	CNTN5	BRWD1	NLGN3	SSH1	SEMA5B	RHOF	ROBO4	POU3F2	POU4F1	POU4F2	POU4F3	TMEM106B	MED1	KIF1A	FBLIM1	ZRANB1	PALMD	SEMA4C	YTHDF1	ABITRAM	PHIP	FEZF2	TBCCD1	MAP1S	PPP3CA	PPP3CB	IMPACT	AP1AR	STRADB	PLXNA3	CARMIL1	DOCK10	PRPF40A	LIMS2	RADIL	ENAH	PARVA	FGD6	AXL	ARHGAP15	PRKCQ	PRKCZ	BIN3	PRKDC	RCC2	MAP2K1	PARD3	PROX1	METTL3	RELN	PSEN1	AKIP1	CDC42SE1	DPYSL5	SEMA3G	PAK6	LHX9	PARP6	PSMB10	CDC42SE2	CABP4	CASS4	RAB25	RTN4	SMURF1	CORO1B	ATP10A	PTCH1	PTEN	RHOJ	LRTM1	DSCAML1	AMIGO1	STRIP2	PTK2	ERMN	SHROOM4	HEG1	KIDINS220	ADGRB1	HECW2	IGSF9	TAOK1	SEMA6A	PREX1	DIP2B	ISLR2	SHROOM3	NYAP2	PTN	EPB41L5	ALS2	LRRC4C	SHTN1	CPNE5	ADGRB3	SEMA4G	WDR19	SPTBN4	PTPN6	PTPN11	PTPRD	PTPRM	PTPRO	PTPRS	PTPRZ1	NECTIN1	PXN	RHOU	RAB1A	RAB3A	RAC1	RAC2	RAC3	RAP2A	RASA1	RB1	NTN4	CACNG7	LGR6	BCL2	RDX	RET	ACTB	BCL6	RNF6	ROBO1	ROBO2	ROCK1	RP2	RPL24	RREB1	RYK	BDNF	S100A6	S100A10	S100B	SCN1B	CCL2	CCL3	CCL7	CCL11	CCL13	CCL24	SDC2	CXCL12	TNN	ZNF335	PRDM14	SEMA3F	CDH23	PARVG	SEMA4A	ROBO3	ARHGEF28	SOX17	GRXCR2	C15orf62	CDH24	CDH22	DRGX	SGK1	CLRN2	SH3GL2	GORASP1	SHH	SHOX2	SIAH1	ST6GAL1	ISL2	NIBAN2	BCL11B	SKIL	RAPH1	SLC1A3	RTN4R	VPS33A	LRTM2	BMP7	BMPR1B	SLIT1	SLIT3	BMPR2	CAPRIN2	TMEM108	SMO	SNX1	SNX2	SOD1	SOS1	SPARC	SPAST	SPI1	SPP1	SPTA1	SRC	SRF	SS18	ST14	STC1	STK4	AURKA	CDKL5	STK11	STXBP1	BSG	SYT1	SYT4	TAL1	CNTN2	TBCC	TBCD	TEK	TESK1	TGFB2	THY1	TIAM1	C1QBP	NR2E1	TNR	TOP2B	TPBG	TPM1	TRIO	TRPC5	CRPPA	TYRO3	UBB	UBE3A	UCHL1	UGT8	UPK3A	USH2A	CLRN1	VASP	VCL	VDR	VEGFA	VHL	VIL1	EZR	VLDLR	WEE1	WNT3	WNT5A	WNT7A	WNT7B	XK	FMNL1	YWHAH	CFAP410	ZNF135	DDR1	LRP8	CXCR4	SEMA3B	METRN	LST1	MUL1	TCTN1	FZD3	MICALL2	MYH14	FBXO31	PEAK1	PDZD7	GRHL2	POF1B	DOCK5	SEMA6D	TRIM46	SPG11	LHX3	PREX2	SRCIN1	MPIG6B	COL18A1	BHLHB9	ACTN4	CALR	ST8SIA2	RND2	NDEL1	CAMK2B	SPRY4	USP9X	PICALM	CAPZB	FZD4	FZD7	CASP3	FERMT3	PLA2G10	DTNBP1	ANKRD27	ULK1	ANTXR1	SLITRK6	CASP9	SYT3	LLPH	RASAL1	BRSK1	CUL3	ATRN	PARD6B	KIRREL3	NTNG2	SLITRK2	MYPN	SEMA7A	MFSD2A	MAEL	PPFIA2	CNTNAP1	ITGA8	GAS7	SHANK3	STRIP1	DOCK7	KNDC1	UNK	DIXDC1	AP3B1	TMEFF1	KLF7	UNC5C	DCHS1	NUMB	ACTN1	RAB11A	IQGAP1	NRP2	NRP1	SYNGAP1	CCK	CDK5R1	CCKAR	ARHGEF7	CPNE1	PHOX2B	WASF1	CDK5R2	WASL	WNT3A	FGD3	PLOD3	LHX4	LIMD1	KALRN	BRSK2	UNC5A	SEMA5A	SPAG9	ARTN	FMNL3	LATS1	SLC25A46	PLXNA4	NEXN	BOC	MYADM	MAP3K13	ARHGEF2	DCLK1	ZMYM4	ZMYM3	ZMYM6	LGI1	CDHR1	NOG	RPS6KA5	NUMBL	ITGB1BP1	B4GALT6	B4GALT5	VAMP3	TAOK2	SLIT2	LHX2	CPNE6	ARHGAP18	SLC9A3R1	NRXN3	PLAA	NRXN1	LPXN	NTN1	MAP4K4	MYOT	SPAG6	KIF20B	CD44	FEZ2	FEZ1	RAPGEF2	RIMS2	ULK2	SEMA3E	SART3	LZTS3	IST1	CUL7	KIAA0319	RHOBTB1	SEPTIN7	PLPPR4	ARHGAP44	KIF14	WDR1	SLC23A2	CDC42
GOBP_CELL_MORPHOGENESIS_INVOLVED_IN_DIFFERENTIATION	http://www.gsea-msigdb.org/gsea/msigdb/cards/GOBP_CELL_MORPHOGENESIS_INVOLVED_IN_DIFFERENTIATION	CDH2	ABI1	HDAC6	CDH4	ARMCX5-GPRASP2	PQBP1	CDH11	UST	ACTR2	ARPC2	ABI2	PLXNC1	FARP1	PRMT3	CDK5	FLOT1	LAMC3	SEMA3A	TUBB3	ADARB1	SEC24B	OLFM1	BAIAP2	MERTK	SLC9A6	STK25	SEMA6C	SEMA6B	SEMA4F	SEMA4D	SEMA4B	SEMA3C	CIB1	OLFM4	PDLIM5	PDPN	IGF2BP1	SPINT2	CSPG5	B3GNT2	ADCY1	TBR1	CFL1	CHL1	PGRMC1	RAB10	AFG3L2	FERMT2	VAX1	TRIOBP	IL1RAPL1	BVES	LZTS1	CHN1	LYPLA2	C12orf57	TWF2	CHRNA3	CHRNA7	CHRNB2	SLITRK1	ARHGEF25	ZFYVE27	LRRK2	FRMD6	TTC8	NTN5	CNP	CNTN1	VSTM2L	TBC1D20	COL15A1	EMB	CLDN3	UNC5D	CRABP2	CREB1	SLITRK4	CRK	CRKL	CRMP1	CHODL	CRYGB	CSF1R	CTNNA2	CTNNB1	CTNND2	TTL	GDF7	CUX1	CNTN4	CFAP418	ZDHHC15	DAB1	DAB2	DAG1	STRC	ZFPM1	DBN1	DCC	DACT2	COL22A1	ARX	DHX36	DLG4	DLX5	DNM2	DOCK1	DPYSL2	DRD2	DSCAM	DVL1	ECE1	EDN1	EDN2	EDN3	EDNRA	EFNA1	EFNA2	EFNA3	EFNA4	EFNA5	EFNB1	EFNB2	EFNB3	CELSR2	MEGF8	MEGF9	EGR2	RILPL2	EPHA2	EIF4G2	ELAVL4	ARL13B	FBXO45	MARK2	UNC13D	CTTN	C9orf72	EP300	DMTN	EPHA1	EPHA3	EPHA4	EPHA5	EPHA7	EPHA8	EPHB1	EPHB2	EPHB3	EPHB4	EPHB6	ERBB2	ETV1	EVX1	EXT1	ALCAM	FBLN1	FAT1	UNC5B	PHACTR1	LHFPL5	SEMA3D	FER	FGA	FGB	FGF13	FGFR2	FGG	LAMB4	LMTK2	NTNG1	SLITRK3	NLGN1	ZNF365	FOXG1	RUFY3	BTBD3	DKK1	FOXD1	RAB21	PALLD	USP33	TNIK	HECW1	MYCBP2	SIPA1L3	SARM1	FSTL4	SPART	NFASC	PLXND1	FLNA	FLNB	DIP2A	KANK1	CYFIP1	NBEAL2	ARC	COBL	KIF13B	CUX2	NEDD4L	SZT2	FN1	OBSL1	SRGAP2	ZDHHC17	ADNP	MACF1	SCRIB	MAPK8IP2	RBFOX2	LPAR3	CORO1C	PLXNB2	TMEFF2	FLRT3	FLRT2	ABL1	FYN	WASHC2C	NGEF	VAX2	SULT4A1	WHRN	CLIC4	SIN3A	ZNF385A	GAP43	TSKU	NSMF	ATRNL1	SIPA1L1	SS18L1	SLITRK5	DNM3	AUTS2	ARHGEF26	TANC2	GATA1	TIAM2	GATA3	NKX2-8	BLOC1S6	FBXW8	GBP1	GBX1	GBX2	GDI1	GDNF	GFRA3	NPTN	FOXB1	STAU2	DISC1	CNTN6	GLI2	GLI3	GOLGA4	OR10A4	LAMA1	EPHA10	EPHA6	TPRN	ANK3	DBNL	C1GALT1C1	ARHGAP35	GSK3B	PARVB	ANAPC2	EEF2K	HAS2	TLX2	HOXA2	HOXA13	APBB1	HPRT1	HES1	HSP90AA1	HSP90AB1	APLP1	APLP2	APOA1	ID1	VSIG1	BARHL2	ACTBL2	TUBB2B	APOE	IGF1R	APP	RILPL1	IHH	ILK	AR	ISL1	ITGA4	ITGAV	ITGB1	ITGB3	ITGB7	ITPKA	ANOS1	DRAXIN	KEL	KIF5A	KIF5B	KIF5C	RHOA	FEZF1	L1CAM	LAMA2	LAMA3	RHOG	LAMA5	LAMB1	LAMB2	LAMB3	LAMC1	LAMC2	STMN1	ARHGAP4	LHX1	LIMK1	LIMS1	RHOH	LLGL1	LMX1A	LRP4	TACSTD2	CAPRIN1	SMAD4	MAG	MAP1A	MAP1B	MAP2	MAP6	MAPT	MATN1	MBP	MCF2	MDK	MEF2A	MEF2C	RAB8A	MET	MELTF	MPL	CCDC88C	MT3	MYH9	MYO7A	MYOC	ATF4	NCAM1	NDN	RERE	NEDD4	NEDD9	ATOH1	NEFH	NEFL	NEO1	NFATC4	NFIB	NGF	NGFR	NKX6-1	NODAL	NOTCH1	NOTCH2	NOTCH3	NOTCH4	NOVA2	NPTX1	SLC11A2	NRCAM	NTRK1	NTRK2	NTN3	NR4A2	RNF165	OPHN1	OTX2	P4HB	PAFAH1B1	MINK1	PAK1	PAK2	PAK3	NEUROG3	PAX2	PAX6	SHANK1	WDPCP	ATL1	LEF1	SS18L2	NIN	ABI3	CDKL3	CLEC1B	TRPV2	YTHDF2	DCDC2	ATP8A2	PIK3R1	PKHD1	PLS1	PLXNA1	PLXNA2	PLXNB1	PLXNB3	CNTN5	NLGN3	SEMA5B	ROBO4	POU3F2	POU4F1	POU4F2	POU4F3	TMEM106B	KIF1A	SEMA4C	YTHDF1	ABITRAM	FEZF2	MAP1S	PPP3CA	PPP3CB	AP1AR	PLXNA3	CARMIL1	DOCK10	LIMS2	RADIL	ENAH	PARVA	AXL	PRKCQ	PRKDC	RCC2	MAP2K1	PARD3	PROX1	METTL3	RELN	PSEN1	AKIP1	DPYSL5	SEMA3G	LHX9	PARP6	CABP4	CASS4	RAB25	RTN4	PTCH1	PTEN	LRTM1	DSCAML1	AMIGO1	PTK2	HEG1	KIDINS220	ADGRB1	HECW2	IGSF9	SEMA6A	PREX1	DIP2B	ISLR2	PTN	EPB41L5	ALS2	LRRC4C	SHTN1	ADGRB3	SEMA4G	SPTBN4	PTPN6	PTPN11	PTPRD	PTPRM	PTPRO	PTPRS	PTPRZ1	NECTIN1	PXN	RAB1A	RAB3A	RAC1	RAC2	RAC3	RAP2A	RB1	NTN4	LGR6	BCL2	RET	ACTB	RNF6	ROBO1	ROBO2	ROCK1	RPL24	RREB1	RYK	BDNF	S100A6	S100A10	S100B	SCN1B	SDC2	CXCL12	TNN	SEMA3F	CDH23	PARVG	SEMA4A	ROBO3	SOX17	GRXCR2	DRGX	CLRN2	GORASP1	SHH	SHOX2	SIAH1	ST6GAL1	ISL2	NIBAN2	BCL11B	SKIL	RAPH1	SLC1A3	RTN4R	VPS33A	LRTM2	BMP7	BMPR1B	SLIT1	SLIT3	BMPR2	CAPRIN2	SMO	SOD1	SOS1	SPAST	SPI1	SPP1	SRC	SRF	ST14	STC1	CDKL5	STK11	STXBP1	BSG	TAL1	CNTN2	TBCD	TEK	TESK1	THY1	TIAM1	C1QBP	NR2E1	TNR	TOP2B	TPBG	TRIO	TRPC5	CRPPA	TYRO3	UBE3A	UCHL1	USH2A	CLRN1	VASP	VCL	VEGFA	VLDLR	WNT3	WNT5A	WNT7A	XK	YWHAH	LRP8	SEMA3B	METRN	TCTN1	FZD3	MICALL2	FBXO31	PEAK1	PDZD7	GRHL2	POF1B	DOCK5	SEMA6D	TRIM46	SPG11	LHX3	PREX2	SRCIN1	MPIG6B	COL18A1	BHLHB9	ACTN4	CALR	RND2	NDEL1	CAMK2B	SPRY4	USP9X	PICALM	FZD4	FZD7	CASP3	FERMT3	PLA2G10	DTNBP1	ANKRD27	ULK1	ANTXR1	SLITRK6	CASP9	BRSK1	CUL3	ATRN	PARD6B	NTNG2	SLITRK2	MYPN	SEMA7A	MFSD2A	PPFIA2	CNTNAP1	ITGA8	SHANK3	DOCK7	KNDC1	UNK	DIXDC1	TMEFF1	KLF7	UNC5C	NUMB	ACTN1	RAB11A	NRP2	NRP1	SYNGAP1	CCK	CDK5R1	CCKAR	ARHGEF7	PHOX2B	CDK5R2	WASL	WNT3A	PLOD3	LHX4	KALRN	BRSK2	UNC5A	SEMA5A	ARTN	LATS1	SLC25A46	PLXNA4	NEXN	BOC	MYADM	MAP3K13	DCLK1	LGI1	CDHR1	NOG	RPS6KA5	NUMBL	ITGB1BP1	B4GALT6	B4GALT5	VAMP3	TAOK2	SLIT2	LHX2	SLC9A3R1	NRXN3	NRXN1	LPXN	NTN1	MYOT	FEZ2	FEZ1	RAPGEF2	ULK2	SEMA3E	LZTS3	IST1	CUL7	KIAA0319	PLPPR4	ARHGAP44	KIF14	WDR1	CDC42
GOBP_CYTOKINESIS	http://www.gsea-msigdb.org/gsea/msigdb/cards/GOBP_CYTOKINESIS	PDCD6IP	ACTR3	ACTR2	KIF20A	CENPA	STAMBP	CETN2	PLK4	GIPC1	PLK2	SEPTIN9	ENTR1	JTB	RAB35	CIT	SNX18	DCTN3	EFHC1	CNTROB	MRGPRX2	SEPTIN12	PLK3	PLK5	CHMP4B	MITD1	E2F7	SEPTIN10	ROPN1B	CDC14C	SEPTIN1	DRD2	DRD3	ECT2	KLHDC8B	CENPV	FLCN	SEPTIN6	SEPTIN8	ZFYVE26	NUP62	KIF4A	SNX33	AHCTF1	CHMP2B	POLDIP2	OR1A2	OPN1MW	CKAP2	VPS4A	CHMP2A	CECR2	KIF4B	ANK3	GIT1	SETD2	CHMP4A	RACGAP1	PIK3R4	ANXA11	APC	DCDC1	SEPTIN14	IGF1R	INCENP	ARF1	RHOA	RHOB	RHOC	STMN1	ARL3	MYH9	MYH10	SEPTIN2	TAS2R13	SH3GLB1	CHMP1A	NUSAP1	RXFP3	SNX9	CHMP5	CHMP3	PIK3C3	PIN1	PLEC	PLK1	SEPTIN5	SEPTIN4	ANLN	MAP10	ALKBH4	TTC19	CEP55	TRIM36	PRPF40A	SEPTIN11	PRKCE	PKN2	BIN3	KLHL9	SEPTIN3	TEX14	FMN2	SPIRE1	PDXP	CHMP1B	BIRC6	BBS4	RASA1	OPN1LW	BCL2L1	ROCK1	RTKN	KIF13A	CXCR5	SON	SPAST	SPTBN1	BRCA2	SSTR5	AURKA	AURKC	SVIL	OPN1MW2	UVRAG	FSD1	NOX5	OR2A4	CHMP6	E2F8	CSPP1	MAP9	ANKRD53	CALM1	MYO19	EFHC2	CALM2	CALM3	TAS1R2	SHCBP1L	RAB11FIP4	LZTS2	SPIRE2	CUL3	ZFYVE19	PKP4	CDC14B	CDC14A	BECN1	RAB11A	TMEM250	KLHL13	PRC1	UNC119	USP8	CHMP7	AURKB	CHMP4C	KIF3B	ROCK2	KIF23	VPS4B	KIF20B	ESPL1	RAB11FIP3	CCP110	IST1	CUL7	SEPTIN7	WASHC5	CDC6	KLHL21	KIF14	CDC25B	CDC42
GOBP_NUCLEAR_TRANSCRIBED_MRNA_CATABOLIC_PROCESS	http://www.gsea-msigdb.org/gsea/msigdb/cards/GOBP_NUCLEAR_TRANSCRIBED_MRNA_CATABOLIC_PROCESS	TOB1	SYNCRIP	PAIP1	IGF2BP1	RNPS1	TENT4A	EXOSC8	NT5C3B	EXOSC6	DIS3L2	RC3H1	PNLDC1	DDX5	DHX9	TENT2	DCP2	DHX36	DXO	DCP1B	PATL2	PDE12	ETF1	PATL1	CASC3	XRN2	CPEB3	DIS3	NCBP2	EXOSC7	CNOT1	SAMD4A	SMG1	TNRC6B	SMG6	TUT4	SMG5	EXOSC2	EDC4	GSPT2	CNOT6L	PAN3	LSM4	NOCT	UPF2	AGO1	PABPC1	AGO2	LSM1	TNRC6A	DCPS	GSPT1	CNOT7	A1CF	HNRNPAB	HNRNPD	HNRNPU	APOBEC1	NANOS2	NANOS1	NANOS3	EIF3E	MAGOH	MLH1	NCBP1	ATM	CNOT2	CNOT3	YBX1	PARN	EXOSC3	MRTO4	NBAS	LSM7	PELO	EXOSC9	EXOSC10	POLR2D	POLR2G	XRN1	EXOSC4	RC3H2	NBDY	SAMD4B	MAGOHB	MTPAP	SMG8	PNRC2	PCID2	DCP1A	SMG9	EIF4ENIF1	EXOSC5	CNOT6	TNRC6C	UPF1	TENT4B	TUT1	SKIV2L	UPF3B	UPF3A	SSB	ZFP36L1	ZFP36L2	ZFP36	CSDE1	BTG2	SECISBP2	TUT7	ZC3H12A	EDC3	PYM1	HELZ2	PRPF18	ERI1	CNOT8	TTC37	DHX34	EIF4A3	CTIF	SMG7	PAN2	RBM8A	THRAP3
GOBP_MITOCHONDRIAL_RNA_CATABOLIC_PROCESS	http://www.gsea-msigdb.org/gsea/msigdb/cards/GOBP_MITOCHONDRIAL_RNA_CATABOLIC_PROCESS	LRPPRC	PDE12	GRSF1	SUPV3L1	SLIRP	PNPT1
GOBP_MITOCHONDRIAL_RNA_METABOLIC_PROCESS	http://www.gsea-msigdb.org/gsea/msigdb/cards/GOBP_MITOCHONDRIAL_RNA_METABOLIC_PROCESS	LRPPRC	WARS2	FASTK	EARS2	MTERF4	PPARGC1B	PDE12	FASTKD2	FOXO3	MTO1	GARS1	GRSF1	HSD17B10	CHCHD10	YARS2	TRNT1	TFB1M	MTRES1	CDK5RAP1	POLRMT	TRIT1	TRMT10C	SARS2	TRMT61B	DARS2	PRKAA1	TWNK	AARS2	TRMT5	FASTKD5	ELAC2	MRPL12	TFB2M	METTL4	SUPV3L1	TFAM	FASTKD3	FASTKD1	TEFM	MTERF1	TARS2	MTERF2	PUS1	SLIRP	SLC25A33	RPUSD4	PNPT1	TBRG4	PRORP
GOBP_REGULATION_OF_MITOCHONDRIAL_RNA_CATABOLIC_PROCESS	http://www.gsea-msigdb.org/gsea/msigdb/cards/GOBP_REGULATION_OF_MITOCHONDRIAL_RNA_CATABOLIC_PROCESS	LRPPRC	GRSF1	SUPV3L1	SLIRP	PNPT1
GOBP_MITOCHONDRIAL_RNA_PROCESSING	http://www.gsea-msigdb.org/gsea/msigdb/cards/GOBP_MITOCHONDRIAL_RNA_PROCESSING	FASTK	FASTKD2	MTO1	HSD17B10	TRNT1	CDK5RAP1	TRIT1	TRMT10C	TRMT61B	TRMT5	FASTKD5	ELAC2	SUPV3L1	FASTKD3	FASTKD1	PUS1	RPUSD4	PNPT1	TBRG4	PRORP
GOBP_MITOCHONDRIAL_RNA_3_END_PROCESSING	http://www.gsea-msigdb.org/gsea/msigdb/cards/GOBP_MITOCHONDRIAL_RNA_3_END_PROCESSING	HSD17B10	TRNT1	TRMT10C	SUPV3L1	PNPT1
GOBP_RNA_5_END_PROCESSING	http://www.gsea-msigdb.org/gsea/msigdb/cards/GOBP_RNA_5_END_PROCESSING	POP7	RPP30	RPP38	TBL3	POP4	RPP40	POP1	RPP14	RPP25L	NOP9	UTP20	ABT1	HSD17B10	POP5	RPP25	TRMT10C	THG1L	PIWIL2	SSB	RPP21	NOP14	PNPT1	PRORP
GOBP_RRNA_5_END_PROCESSING	http://www.gsea-msigdb.org/gsea/msigdb/cards/GOBP_RRNA_5_END_PROCESSING	TBL3	NOP9	UTP20	ABT1	NOP14
GOBP_TRANSCRIPTION_DEPENDENT_TETHERING_OF_RNA_POLYMERASE_II_GENE_DNA_AT_NUCLEAR_PERIPHERY	http://www.gsea-msigdb.org/gsea/msigdb/cards/GOBP_TRANSCRIPTION_DEPENDENT_TETHERING_OF_RNA_POLYMERASE_II_GENE_DNA_AT_NUCLEAR_PERIPHERY	NUP133	PCID2	NUP107	RAE1	LDB1	NUP155
GOBP_RESPONSE_TO_ACID_CHEMICAL	http://www.gsea-msigdb.org/gsea/msigdb/cards/GOBP_RESPONSE_TO_ACID_CHEMICAL	CDKN1B	RRAGB	CDO1	KLF2	BAIAP2	CEBPB	LAMTOR5	RRAGA	COL1A1	COL1A2	COL3A1	COL4A1	COL4A6	COL5A2	COL6A1	COL16A1	CPS1	ATF2	SESN3	CCN2	SLC38A9	CYBA	CYBB	SPAAR	NQO1	DNMT1	DNMT3A	EDN1	EGFR	UBR1	ALAD	F7	GPRC6A	CPEB3	UBR2	UFL1	SH3BP4	MTOR	FYN	NSMF	FGF21	GIP	SESN1	GCLC	GCLM	GLRA1	GLRA2	GLRB	LAMTOR2	GRIN1	HMGCS2	HNRNPAB	HNRNPD	HPCA	HSF1	IGF1R	CASTOR3	AQP2	PDX1	ARG1	IPO5	RHOA	LAMTOR4	LYN	MIR224	MIR92A1	MMP2	MIR342	ASS1	MTHFR	MYC	NTRK1	NTRK2	ATP2B4	PCK1	PCNA	LARS1	PDGFRA	PIK3C3	PIK3CA	PKD2	BCL11A	PLEC	ATP7A	CRLS1	LAMTOR1	AVPR1A	PDGFC	BAD	AMIGO1	RPTOR	MEAK7	RRAGD	BCL2L1	BCL2L2	MIR455	RPS6KB1	RRAGC	CPEB1	SIPA1	SIX1	SLC1A2	CASTOR1	SST	TAF9	ZEB1	TMBIM6	TH	TNF	CASTOR2	VEGFA	XBP1	GLRA3	PDGFD	CPEB4	PNPLA3	CAPN2	CASP3	SESN2	PPP1R9B	KLHL22	LRP11	LAMTOR3	SOCS1	PKD2L1	AIFM1	NEURL1	TOMM20	TOMM70
GOBP_RNA_POLYMERASE_I_PREINITIATION_COMPLEX_ASSEMBLY	http://www.gsea-msigdb.org/gsea/msigdb/cards/GOBP_RNA_POLYMERASE_I_PREINITIATION_COMPLEX_ASSEMBLY	BAZ2A	RRN3	PIH1D1	POLR1E	SMARCA4	SMARCB1	UBTF	TAF1C	TAF1B
GOBP_FORMATION_OF_EXTRACHROMOSOMAL_CIRCULAR_DNA	http://www.gsea-msigdb.org/gsea/msigdb/cards/GOBP_FORMATION_OF_EXTRACHROMOSOMAL_CIRCULAR_DNA	DNA2	ERCC1	NBN	SMARCAL1	RTEL1	SLX1A	BLM	TERF1	TERF2	WRN	XRCC3	XRCC5	SLX1B	SLX4	EXO1
GOBP_GUANINE_NUCLEOTIDE_TRANSPORT	http://www.gsea-msigdb.org/gsea/msigdb/cards/GOBP_GUANINE_NUCLEOTIDE_TRANSPORT	ABCC5	ABCC4	LRRC8D	LRRC8A	SLC17A9	SLC19A1	LRRC8E	LRRC8C
GOBP_SKELETAL_SYSTEM_DEVELOPMENT	http://www.gsea-msigdb.org/gsea/msigdb/cards/GOBP_SKELETAL_SYSTEM_DEVELOPMENT	ABI1	SH2B3	CDH11	CLEC3A	WASF2	GDF11	LRRC17	IRX5	ZMPSTE24	CDKN1C	CITED2	CDX1	FST	SEMA4D	DEAF1	DMRT2	EBP	DLL3	SIX2	RAI1	LILRB1	ARID5A	CHAD	CNMD	WDR5	FOXN3	CHI3L1	ADAMTS7	AKAP13	IL17F	OSR2	WFIKKN1	CMKLR1	SLC38A10	WFIKKN2	SPNS2	COL1A1	COL1A2	COL2A1	COL3A1	COL5A2	MBOAT2	COL9A2	COL10A1	COL11A1	COL11A2	OSR1	COL13A1	COL19A1	COMP	SLC9B2	PPARGC1B	RIPPLY2	ATF2	AMER1	HAPLN1	DCANP1	MAPK14	RFLNA	GSC	HAPLN3	VCAN	NCAN	NOTUM	CCN2	CTNNB1	CHADL	CTSK	RDH10	FREM1	ZFPM1	PHOSPHO1	TLE5	ASXL1	DLG1	DLX1	DLX2	DLX5	DLX6	ACAN	EPYC	DSPP	ECM1	EDN1	EDNRA	MEGF8	EPHA2	AHSG	EN1	TAPT1	RANBP3L	ENG	EP300	ESRRA	ETS2	EVC	EXT1	EXT2	EXTL1	EYA1	FBN1	FBN2	EFEMP1	UCMA	FGF2	FGF4	FGF6	FGF8	FGF9	FGFR1	FGFR3	FGFR2	FGR	CHSY1	FOXC1	FOXC2	FLI1	SULF1	SATB2	TTC9	SLC39A14	CDK20	FRZB	ALPL	ALX3	NIPBL	CHRDL2	MTHFD1L	ZNF385A	TIPARP	TSKU	IFT172	KAT2A	AMELX	GDF2	GREM1	GDF10	GH1	GHR	GJA1	FOXP1	SLC39A1	SERP1	BMP10	GLG1	GLI2	GLI3	GNA11	GNAS	GPLD1	SIGLEC15	SH3PXD2B	ATG9B	FLVCR1	SETD2	ANKRD11	SNX10	SLC39A3	ANXA2	HAS2	HEXB	ANXA6	HIF1A	HOXA1	HOXA2	HOXA3	HOXA4	HOXA5	HOXA6	HOXA7	HOXA9	HOXA10	HOXA11	HOXA13	HOXB1	HOXB2	HOXB3	HOXB4	HOXB5	HOXB6	HOXB7	HOXB8	HOXB9	HOXC4	HOXC5	HOXC6	HOXC8	HOXC9	HOXC10	HOXC11	HOXD1	HOXD3	HOXD4	HOXD8	HOXD9	HOXD10	HOXD12	HOXD13	HSD17B1	NDST1	HYAL1	TMEM119	UNCX	RSPO2	FMN1	IGF1	CCN1	BMP8A	IHH	RFLNB	INHA	INPPL1	INSIG1	ITGB6	ITGB8	JAG2	KDR	KIT	RHOA	IFITM5	HES5	SP5	SNORC	MUSTN1	GDF6	LECT2	LEP	LHX1	SNX19	LOX	LOXL2	HAPLN4	LRP5	LTBP3	LTF	MIR21	SMAD1	SMAD2	SMAD3	SMAD5	SMAD7	MAF	MATN1	MATN3	ARSL	MDFI	MDK	MEF2C	MEF2D	MEIS1	MGP	MMP2	MMP9	MMP13	MMP14	MMP16	MSX1	MSX2	MTHFD1	MYF5	MYOC	NAB1	NAB2	NEUROG1	NFIB	NODAL	NOTCH2	CCN3	NPPC	NPR2	NPR3	ROR2	TIFAB	TNFRSF11B	P2RX7	PAFAH1B1	CHST11	PRDX1	PAX1	PAX5	PBX1	SBDS	INSIG2	CLDN18	ZNF219	PCSK5	MEX3C	MBTPS2	PDGFRA	HSPB11	SUFU	RAB23	GHRL	WWOX	SIX4	PEX7	PHEX	PIP4K2A	PITX1	PITX2	PKD1	PLS3	PLXNB1	ATP6AP1	ATP7A	FGFRL1	PRRX1	ACP5	CYTL1	POR	NLE1	MED1	PPIB	MBTD1	DYM	MKS1	BPNT2	DYNC2I1	TMEM38B	FBXW7	PRELP	SMPD3	SOX6	CHD7	CSGALNACT1	ASH1L	MAPK3	SULF2	MAPK11	PDGFC	MAP2K6	ANKH	KIAA1217	PRPSAP2	CYP26B1	PSEN1	OTOR	MEPE	FAM20C	BBX	PBXIP1	PTGER4	PTH	PTHLH	PTH1R	DSCAML1	IFT80	WDR48	WDR19	PTPN6	PTPN11	PTPRC	NKX3-2	RARA	RARB	RARG	RB1	PLEKHA1	TRPV4	RBP4	HAPLN2	ALX4	PAPPA2	RPL13	RPL38	RPS6KA3	RYK	RYR1	BGLAP	BGN	BCAN	TRAPPC2	XYLT1	P3H1	SFRP1	SFRP2	SFRP4	SCX	HHIP	CCDC154	CSRNP1	SHH	SHOX	SHOX2	CREB3L2	BMP1	SIX1	SKI	BMP2	ACD	BMP3	BMP4	BMP5	GUSBP3	BMP6	BMP7	BMP8B	BMPR1A	BMPR1B	BMPR2	SNAI2	DDRGK1	SNAI1	SOX4	SOX5	SOX9	SOX11	SP3	SPP2	SRC	SRD5A1	SRD5A2	SRF	STC1	TAL1	TBX1	TBX15	TBX3	ZEB1	TCF15	TCOF1	TEAD4	TFAP2A	TGFB1	TGFB2	TGFB3	TGFBI	TGFBR1	TGFBR2	TGM2	THBS3	THPO	THRA	TIMP1	TLL1	TP53	TRPS1	TULP3	TWIST1	TYMS	TYROBP	UFD1	USP1	VDR	NSD2	WNT1	WNT5A	WNT7A	WNT7B	WNT10B	WNT11	WNT2B	WNT9A	WNT9B	PCGF2	ZBTB16	ZFAND5	VKORC1	ATG9A	MCPH1	LRRK1	SPEF2	GRHL2	CTC1	FUZ	TRIM45	MPIG6B	LNPK	HMGA2	ALX1	WNT5B	SLC2A10	GPR68	ADAMTS12	MKKS	GDF5	AXIN2	RAB33B	HYAL3	SLC10A7	ARID5B	TMEM107	HES7	COL27A1	BARX2	SCIN	PRKRA	RUNX2	TNFSF11	RUNX1	TP63	RUNX3	DCHS1	CHRD	HYAL2	SERPINH1	FGF18	CCN4	SGPL1	ACTN3	PAPSS2	PAPSS1	RGN	LRP5L	PKDCC	ACVR2A	NOG	DHRS3	ACVR2B	TRIP11	CER1	ACVRL1	HAND1	EIF2AK3	HAND2	TBX4	ADAMTS4	GDF3	CD44	IFT140	RASSF2	EIF4A3	MED12
GOBP_OSSIFICATION	http://www.gsea-msigdb.org/gsea/msigdb/cards/GOBP_OSSIFICATION	MIR675	MIR665	CDH11	TOB1	CLEC3A	ALYREF	CDK6	LRRC17	ZMPSTE24	FSTL3	ADAR	TCIRG1	YAP1	SYNCRIP	CEBPA	SEMA4D	CEBPB	MYBBP1A	CEBPD	EBP	SIX2	TOB2	FERMT2	ADAMTS7	CTHRC1	OSR2	TWIST2	CLIC1	CLTC	SP7	CCR1	DNAI3	COL1A1	COL1A2	COL2A1	COL5A2	COL6A1	COL11A1	OSR1	COL13A1	COMP	PPARGC1B	RIPPLY2	MAPK14	CSF1	RFLNA	VCAN	NOTUM	CCN2	CTNNB1	CTSK	ADRB2	CYP24A1	CYP27B1	PHOSPHO1	DDX5	DHX9	SGMS2	TMEM64	DHX36	DLX5	DMP1	JAG1	DSPP	SLC26A2	ECM1	S1PR1	EGFR	EGR2	ANO6	EPHA2	AHSG	TAPT1	RANBP3L	ERCC2	AKT1	FBL	ESRRA	EXT1	EXT2	PTK2B	FASN	FBN2	UCMA	SCUBE3	FGF2	FGF9	FGFR3	FGFR2	FGR	FHL2	RRAS2	ITGA11	CHSY1	SBNO2	DKK1	FOXC1	SNRNP200	FOXC2	ZHX3	MESD	SATB2	DNAJC13	UFL1	GTPBP4	CLEC5A	ALOX5	ALOX15	ALPL	GABBR1	NPNT	BAMBI	NOCT	NIPBL	ASF1A	CHRDL2	WWTR1	RSL1D1	GATA1	FBXO5	AMELX	OSTF1	GDF2	GREM1	GDF10	GJA1	SND1	INTU	GPC3	RBMX	GLI1	GLI2	GLI3	GPLD1	GPM6B	IGSF10	GIT1	GSK3B	SNX10	H3-3A	H3-3B	SOX8	HGF	HIF1A	HNRNPC	HNRNPU	HOXA2	HSD17B4	HSPE1	TNC	IARS1	IBSP	FFAR4	TMEM119	ID3	ID4	RSPO2	OSTN	IGF1	IGF2	IGFBP5	CCN1	RBPJ	BMP8A	IHH	IL6	IL6R	IL6ST	RFLNB	ILK	INPPL1	JUNB	JUND	AREG	RHOA	IFITM5	LEP	LOX	LRP3	LRP4	LRP5	LTBP3	LTF	MIR138-1	MIR20A	MIR200C	MIR208A	MIR21	MIR210	MIR27A	MIR29B1	MIR9-1	NBR1	SMAD1	SMAD3	SMAD4	SMAD5	SMAD6	SMAD7	MATN1	MDK	MEF2C	MEF2D	MEN1	MGP	ACHE	MMP2	MMP9	MMP13	MMP14	MMP16	MN1	MIR346	CITED1	MSX2	MYF5	MYOC	MYOG	NAB1	NAB2	ATF4	NELL1	NF1	NOTCH1	NPPC	NPR2	ATP2B1	ROR2	DDR2	OMD	OXT	P2RX7	ATP5F1B	ATP6V0A4	DHH	PBX1	SOST	PAM16	SBDS	LEF1	CRIM1	ATRAID	SUCO	SIRT7	HDAC7	ENPP1	SUFU	WWOX	PENK	PEX7	PHB	ATP6V1B1	PHEX	PLXNB1	WNT4	PPARG	TRPM4	ASPN	GDPD2	BCOR	BPNT2	TMEM38B	HEMGN	LGR4	SMPD3	SRGN	BMP2K	TENT5A	PRKACA	TXLNG	CSGALNACT1	PRKD1	MAPK1	MAPK3	BCAP29	MAPK11	MAP2K6	ANKH	FAM20C	CTNNBIP1	CCDC47	PSMC2	TWSG1	PTCH1	PTGER4	MIR20B	PTH	SLC24A3	PTGS2	PTHLH	PTH1R	PTK2	IFT80	PTN	RDH14	PTPN11	TP53INP2	BCL2	REST	RORB	RPL38	RPS15	RRBP1	RYR1	SORT1	BGLAP	CLEC11A	CCL3	TNN	FIGNL1	SMOC1	GFRA4	XYLT1	SFRP1	SFRP2	SCX	CCDC154	SHH	SHOX2	BMP1	SKI	BMP2	BMP3	BMP4	BMP5	BMP6	SLC8A1	BMP7	BMP8B	SLC34A1	BMPR1A	BMPR1B	BMPR2	SNAI2	SMO	SNAI1	SOX2	SOX9	SOX11	SP3	SPP1	STATH	STC1	TACR1	MIR548D1	TFAP2A	TGFB1	TGFB2	TGFB3	THBS3	THRA	KLF10	CLEC3B	TNF	TNFAIP6	TPM4	TRAF6	TUFT1	HIRA	TWIST1	VEGFC	WNT3	WNT5A	WNT7B	WNT10B	WNT11	ZBTB16	FBXL15	KREMEN2	CALCA	RIOX1	FGF23	KAZALD1	ADAMTS12	GDF5	AXIN2	FZD1	FZD9	KREMEN1	ADGRV1	CASR	CAT	SEMA7A	IFITM1	RUNX2	TNFSF11	RUNX1	TP63	RUNX3	DCHS1	CHRD	CBFB	TNFRSF11A	FGF18	CCN4	ACTN3	WNT3A	LIMD1	ACVR1	CREB3L1	LRP5L	PKDCC	CHRDL1	DDX21	ACVR2A	NOG	DHRS3	PDLIM7	ACVR2B	CER1	KL	EIF2AK3	HAND2	MINPP1	ISG15	RASSF2	MRC2	ZBTB40	NR1I3
GOBP_NEUROTRANSMITTER_UPTAKE	http://www.gsea-msigdb.org/gsea/msigdb/cards/GOBP_NEUROTRANSMITTER_UPTAKE	FLOT1	PARK7	DRD1	DRD2	DRD3	DRD4	TOR1A	SLC29A1	CLN8	SLC29A4	GDNF	GFAP	GPM6B	SLC29A2	ITGB1	ITGB3	KCNJ10	ATP1A2	NOS1	PRKN	RAB3B	SLC1A2	SLC1A3	SLC1A6	SLC1A7	SLC6A1	SLC6A2	SLC6A3	SLC6A4	SLC6A11	SLC6A12	SLC6A13	SLC18A1	SLC18A2	SLC22A1	SLC22A3	SLC22A2	SNAP25	SNCA	SLC38A1	PER2	SYNGR3	SLC6A5
GOBP_REGULATION_OF_NEUROTRANSMITTER_LEVELS	http://www.gsea-msigdb.org/gsea/msigdb/cards/GOBP_REGULATION_OF_NEUROTRANSMITTER_LEVELS	MOXD2P	CDK5	FLOT1	UNC13B	CSPG5	ADCY1	GIPC1	CPLX2	CPLX1	CHAT	PRRT2	HRH3	STX1B	PARK7	CHRNA3	CHRNA5	CHRNB3	CHRNB4	GRIN3A	SNAP47	CLN3	LRRK2	CNR1	SYT2	COMT	STXBP5	ADORA2A	ADORA2B	SLC32A1	RIMS4	SYT9	PRIMA1	ADRA1A	CTBP2	ADRA2A	DBH	ABAT	DRD1	DRD2	DRD3	DRD4	DVL1	TOR1A	SLC29A1	STX2	CLN8	LRTOMT	DAGLB	SLC29A4	ALDH9A1	NLGN1	RPH3A	RAB3GAP1	RIMS1	UNC13A	SYT11	AGTPBP1	FMR1	PIP5K1C	SCRIB	SNAPIN	BACE1	GABRA2	GAD1	GAD2	PNKD	MOXD1	ERC2	BLOC1S6	GCHFR	GDNF	GFAP	KCNMB4	PCLO	GPM6B	GPER1	GIT1	GRIK5	GRM4	GSK3B	HCRT	NR4A1	HNMT	SLC29A2	APBA1	HTR1B	HTR2A	CPLX4	SYT10	ITGB1	ITGB3	KCNJ10	ASIC1	MAOA	MAOB	STX19	MEF2C	ACHE	UNC13C	NF1	ATP1A2	NOS1	ATP2A2	P2RX1	P2RX7	P2RY1	P2RY4	PAH	PRKN	ZNF219	PDZD11	PDE1B	PFN2	SEPTIN5	LIN7C	PPT1	MCTP2	PRKCB	PRKCG	PSEN1	VPS18	PTPRN2	RAB3A	RAB3B	RAB5A	BCHE	RAP1A	RAP1B	CPLX3	SLC5A7	NAPB	LIN7B	RAP1BL	SLC1A2	SLC1A3	SLC1A6	SLC1A7	SLC6A1	SLC6A2	SLC6A3	SLC6A4	SLC6A11	SLC6A12	SLC6A13	SLC18A1	SLC18A2	SLC22A1	SLC22A3	SLC22A2	SNAP25	SNCA	SNCG	STX1A	STX3	STX4	STXBP1	STXBP2	STXBP3	VAMP2	SYN1	SYN2	SYP	SYT1	SYT4	SYT5	TACR2	TH	DAGLA	WNT7A	SLC30A1	CACNB2	ALDH5A1	MCTP1	DNAJC5	SLC44A4	CALM3	CAMK2A	SLC38A1	SYN3	COLQ	DTNBP1	BRSK1	DOC2B	DOC2A	FBXL20	PPFIA3	KMO	CASK	CADPS	STX11	SNAP23	NAPA	LIN7A	PER2	SYNJ1	BAIAP3	CHRNA6	SYT8	SYT7	SYNGR3	SLC6A5	SYT12	SNAP29	CADPS2	NRXN1	NRXN2	OTOF	SLC4A8	PREPL	SNCAIP	RIMS2	SNPH	RIMS3	SV2A
GOBP_ACTION_POTENTIAL	http://www.gsea-msigdb.org/gsea/msigdb/cards/GOBP_ACTION_POTENTIAL	KCNE3	HCN4	GJC1	AKAP9	KCNMB2	KCNE1B	SCN11A	CHRNA1	CHRNA4	CHRNB2	CHRNB4	CLCN1	CLN3	CNR1	CNR2	ADRA1A	CLDN19	CXADR	TMEM161B	DLG1	DMD	DRD1	DSC2	DSG2	DSP	FGF12	FGF13	FKBP1B	FLNA	GPD1L	FMR1	NEDD4L	KCNE5	KCNE4	MTOR	GBA	GJA1	GJA5	KCNMB3	KCNMB4	BIN1	GLRA1	GNA11	GNA15	GNAQ	GPER1	GPR35	ANK2	ANK3	GRIK2	RANGRF	CTNNA3	KCNIP2	JUP	KCNA1	KCNA2	KCNA5	KCNB1	KCNC2	KCND2	KCND3	KCNE1	KCNH2	KCNJ2	KCNJ3	KCNJ5	KCNJ8	KCNN2	KCNQ1	RNF207	MIR1-1	MIR133A1	MIR208A	MIR328	MTNR1B	ATP1A1	ATP1A2	ATP1B1	ATP2A2	NRCAM	NTRK2	NTSR1	P2RX1	P2RX3	P2RX4	PKP2	GPR88	TRPM4	SCN3B	GJD2	PTPN3	NPS	HCN2	RYR2	SCN1A	SCN1B	SCN2A	SCN2B	SCN3A	SCN4A	SCN4B	SCN5A	SCN7A	SCN8A	SCN9A	SCN10A	SLC4A3	SLC8A2	SLC8A1	SLC9A1	SNTA1	SRI	TACR1	TNF	SUMO1	YWHAE	YWHAH	CACNA1C	CACNA1D	CACNA2D1	CACNB2	CACNB3	SLMAP	MYH14	CALM1	CALM3	KCNH6	CAMK2D	CNTNAP1	KCNAB2	CAV1	CAV3	CACNA1I	CACNA1H	CACNA1G	KCNH7	TBX18	AKAP6	CD36	GNA14	NUP155	NOS1AP	KCNE2
GOBP_RNA_METHYLATION	http://www.gsea-msigdb.org/gsea/msigdb/cards/GOBP_RNA_METHYLATION	METTL15P1	EMG1	WDR4	WDR6	HENMT1	BUD23	TRMT61A	FTSJ3	TYW3	METTL6	BCDIN3D	TRMT44	NSUN5P1	TRMT10B	TRDMT1	METTL15	FBL	NSUN6	CMTR1	ZC3H13	FTSJ1	MTO1	THUMPD3	VIRMA	NSUN5P2	TRMT2A	DIMT1	ZCCHC4	METTL5	RBM15B	MRM2	HSD17B10	METTL2A	FBLL1	NSUN4	METTL1	NOP2	METTL25B	TFB1M	TRMT112	TRMO	LARP7	TRMT6	TRMT13	NSUN2	TRMT10C	TRMT61B	TRMT12	DALRD3	MRM3	TRMT1	NSUN5	CMTR2	METTL2B	MEPCE	METTL3	TRMT5	TRMT9B	METTL14	TRMT11	THADA	NSUN3	PCIF1	TFB2M	RBM15	METTL4	TARBP1	METTL16	METTL8	CBLL1	MRM1	TRMT2B	THUMPD2	TRMT1L	RAMAC	GTPBP3	RNMT	ALKBH8	FDXACB1	TRMT10A	WTAP	TGS1	LCMT2
GOBP_PSEUDOURIDINE_SYNTHESIS	http://www.gsea-msigdb.org/gsea/msigdb/cards/GOBP_PSEUDOURIDINE_SYNTHESIS	RPUSD1	TSR3	PUSL1	TRUB1	PUS10	DKC1	TRUB2	RPUSD2	RPUSD3	GAR1	PUS7	NOP10	NHP2	PUS1	PUS7L	PUS3	RPUSD4	NAF1
GOBP_CILIUM_OR_FLAGELLUM_DEPENDENT_CELL_MOTILITY	http://www.gsea-msigdb.org/gsea/msigdb/cards/GOBP_CILIUM_OR_FLAGELLUM_DEPENDENT_CELL_MOTILITY	ADCY3	CELF3	EFHC1	SLC26A8	CATSPER1	CATSPER2	TPPP2	CCR6	CCSAP	DNAI3	DNAH14	IQCF1	SLC9B2	DNAAF6	CFAP251	CFAP54	TEKT5	DNAH2	CFAP52	KLC3	SLC9B1	TEKT4	CCNYL1	ROPN1B	CFAP206	CFAP58	TBC1D21	TTLL9	TTLL8	DEFB1	DNAH5	DNAH6	DNAH8	TTC21A	TCTE1	PRSS55	ENKUR	RSPH9	ARMC12	DZIP1	CEP131	VPS13A	DNAAF11	GAS2L2	TAC4	CFAP65	CATSPERD	CFAP45	TTLL1	CATSPERZ	DPCD	DNAH1	TTLL3	NPHP4	GAS8	GAPDHS	DNAI1	GK2	TEKT2	TSSK4	CFAP97D1	TTLL6	SLC9C1	EFCAB9	CFAP157	CFAP47	CFAP20	APOB	RNASE10	CCDC39	RSPH4A	CATSPER3	ING2	INPP5B	SPEM1	CATSPER4	ENO4	LDHC	HOATZ	FSIP2	SMCP	PGAM4	ATP1A4	ATP2B4	PLA2G3	NME8	PGK2	PLTP	SEPTIN4	DDX4	ROPN1	CFAP46	TTC12	CCDC40	DNAAF2	MNS1	DNAH3	INTS13	CFAP44	ASH1L	DNAH7	EPPIN	BBS2	BBS4	PRM3	RFX3	PRDM14	SEMG1	SEMG2	KIF9	MEIG1	TEKT3	SORD	TACR2	TACR1	TACR3	TMF1	TNP1	MAFIP	UBE2B	SPAG16	EFCAB1	CFAP69	SPEF2	CFAP43	EFHC2	RSPH6A	SLIRP	MKKS	TEX101	TEKT1	ROPN1L	ARMC2	QRICH2	IQCG	DRC7	SLC22A16	CABS1	CCDC65	DNAH17	DNAH11	AKAP4	CACNA1I	RGN	NEURL1	TPGS1	DRC1	SLC22A14	SPAG6
GOBP_OVARIAN_FOLLICLE_DEVELOPMENT	http://www.gsea-msigdb.org/gsea/msigdb/cards/GOBP_OVARIAN_FOLLICLE_DEVELOPMENT	CEBPB	DMC1	CTNNA1	EREG	ESR1	FANCG	FOXC1	FOXO3	SPO11	FSHB	FSHR	GAS2	AMH	GNRH1	ANG	GPR149	INHA	INHBA	INHBB	KDR	KIT	LFNG	LHCGR	SMAD4	ARRB2	KITLG	MMP2	MMP14	MMP19	MSH4	MYC	ATM	PTX3	BAX	BCL2	BCL2L1	DMRTA1	BMPR1B	SOD1	FOXL2	SRC	TAF4	TNFAIP6	UBE3A	VEGFA	VGF	ZFY	ZP3	HYAL3	IMMP2L	EIF2B4	EIF2B2	EIF2B5	UMODL1	ZNF830	BMP15	PCYT1B
GOBP_OVULATION_FROM_OVARIAN_FOLLICLE	http://www.gsea-msigdb.org/gsea/msigdb/cards/GOBP_OVULATION_FROM_OVARIAN_FOLLICLE	AFP	FOXO3	SIRT1	LEP	MMP2	MMP19	NOS3	PGR	NRIP1	ADAMTS1
GOBP_ANTRAL_OVARIAN_FOLLICLE_GROWTH	http://www.gsea-msigdb.org/gsea/msigdb/cards/GOBP_ANTRAL_OVARIAN_FOLLICLE_GROWTH	EREG	ESR1	FOXO3	GAS2	GPR149	PTX3	BMPR1B	TNFAIP6	ZP3
GOBP_LUTEINIZATION	http://www.gsea-msigdb.org/gsea/msigdb/cards/GOBP_LUTEINIZATION	A2M	NR5A1	GDF9	INHBA	MMP2	PDGFRA	RETN	PTPRN	PLEKHA1	STAT5B	FZD4	SGPL1
GOBP_LUTEOLYSIS	http://www.gsea-msigdb.org/gsea/msigdb/cards/GOBP_LUTEOLYSIS	HSPA5	MMP19	ROBO2	SLIT3	CASP2	CASP3	SLIT2
GOBP_OOCYTE_MATURATION	http://www.gsea-msigdb.org/gsea/msigdb/cards/GOBP_OOCYTE_MATURATION	DMC1	EDN1	EDNRA	EREG	PTK2B	SIRT2	FOXO3	TUT4	FBXO5	ANG	TUBB8	INSL3	NPPC	NPR2	WEE2	PDE3A	YTHDF2	PPP2R1A	RPS6KA2	BNC1	BRCA2	AURKA	TUT7	TRIP13	WASHC5	CDC25B	REC8
GOBP_FATTY_ACID_ALPHA_OXIDATION	http://www.gsea-msigdb.org/gsea/msigdb/cards/GOBP_FATTY_ACID_ALPHA_OXIDATION	SLC25A17	ILVBL	SLC27A2	HACL1	PEX13	PHYH	HAO1
GOBP_RESPONSE_TO_PROTOZOAN	http://www.gsea-msigdb.org/gsea/msigdb/cards/GOBP_RESPONSE_TO_PROTOZOAN	TSPAN32	BATF	LYST	GBP4	BATF2	GBP6	DEFA1	GBP2	CCDC88B	HRAS	IRF8	IL4R	IL10	IL12B	IRF4	ARG1	GBP7	MIRLET7I	MYD88	NKG7	PF4	BCL3	CLEC7A	SLC11A1	DEFA1B	VTCN1	CD40
GOBP_BRANCHING_INVOLVED_IN_BLOOD_VESSEL_MORPHOGENESIS	http://www.gsea-msigdb.org/gsea/msigdb/cards/GOBP_BRANCHING_INVOLVED_IN_BLOOD_VESSEL_MORPHOGENESIS	GNA13	COL4A1	CTNNB1	EDN1	EDNRA	ENG	FGF8	FOXC2	PLXND1	ABL1	GBX2	GDF2	IHH	KDR	MIR15B	MIR16-1	MDK	NRARP	NFATC4	NOTCH4	LEF1	SIRT6	DLL4	TBX20	FKBPL	SFRP2	SHH	RBM15	SRF	STK4	TGFBR2	VEGFA	NRP1	ACVR1	SEMA3E
GOBP_VASCULOGENESIS	http://www.gsea-msigdb.org/gsea/msigdb/cards/GOBP_VASCULOGENESIS	APELA	GJC1	RAMP2	WARS2	CITED2	YAP1	GLMN	ADM	NKX2-5	CTNNB1	AMOT	SPRED1	APLNR	EPHA2	EMP2	ENG	FOXF1	PAXIP1	ZFPM2	HEY1	HEY2	TIPARP	GDF2	SETD2	HAS2	HOXA13	ITGAV	ITGB8	JUNB	KDR	MIR1-1	CITED1	MYO1E	NOTCH1	NTRK2	EGFL7	HDAC7	PDGFRB	ASB4	SOX18	RIN2	RASIP1	AGGF1	TMEM100	FBXW7	HIF1AN	ACKR3	TBX20	ZMIZ1	HEG1	RAP1A	RASA1	RRAS	CEACAM1	SOX17	SHH	SMO	ZFP36L1	TBX5	TGFB1	TGFBR2	TGFBR3	TIE1	TNNI3	VEGFA	WNT7A	WNT7B	WT1	XDH	FZD4	CCM2	TEAD2	MYO18B	CAV1	SGPL1	MYOCD	QKI	CD34	RAPGEF2	CUL7
GOBP_GANGLIOSIDE_METABOLIC_PROCESS	http://www.gsea-msigdb.org/gsea/msigdb/cards/GOBP_GANGLIOSIDE_METABOLIC_PROCESS	NEU3	NEU4	ABCA2	ST6GALNAC3	B4GALNT1	ST6GALNAC4	GM2A	HEXA	HEXB	ST6GALNAC6	ST8SIA6	ITGB8	NEU1	NEU2	ST8SIA3	CLN6	ST3GAL1	ST3GAL2	ST3GAL3	ST8SIA4	ST8SIA2	ST6GALNAC5	B3GALT4	ST3GAL5	B4GALT6	B4GALT5
GOBP_GANGLIOSIDE_BIOSYNTHETIC_PROCESS	http://www.gsea-msigdb.org/gsea/msigdb/cards/GOBP_GANGLIOSIDE_BIOSYNTHETIC_PROCESS	ST6GALNAC3	B4GALNT1	ST6GALNAC4	ST6GALNAC6	ST8SIA6	ST8SIA3	ST3GAL1	ST3GAL2	ST3GAL3	ST8SIA4	ST8SIA2	ST6GALNAC5	B3GALT4	ST3GAL5	B4GALT6	B4GALT5
GOBP_MICROTUBULE_BUNDLE_FORMATION	http://www.gsea-msigdb.org/gsea/msigdb/cards/GOBP_MICROTUBULE_BUNDLE_FORMATION	KIF20A	GAS2L1	TPPP	CHP1	ODAD3	DNAAF10	TPPP2	DNAAF1	DNAI3	LRGUK	DNAAF6	DNAAF8	DNAH2	CFAP206	CFAP58	CCDC63	TBC1D21	DNAAF4	DCX	DAW1	DNAH5	DNAH8	SPAG17	RSPH9	FES	MAPRE1	CEP131	FOXJ1	TOGARAM1	MTCL1	CLASP1	DNAAF11	GAS2L2	CFAP65	TTLL1	SPEF1	DNAH1	TTLL3	GAS8	DNAI1	TEKT2	CFAP97D1	TTLL6	CCDC66	CFAP157	CFAP47	CCDC39	NCKAP5	RSPH4A	CFAP100	DNAAF3	DNAJB13	CFAP73	CCDC103	HOATZ	FSIP2	MAP1B	MAP2	NUMA1	PLA2G3	ZMYND10	TPPP3	PLK1	CCSER2	HYDIN	CFAP46	LRRC49	DNAAF5	TTC12	CCDC40	ODAD2	DNAAF2	MAP1S	MNS1	CDK5RAP2	CFAP44	DNAH7	CC2D2A	NCKAP5L	MARK4	BBS2	RP1	CLIP1	DNAI2	MEIG1	SPAG1	SPAST	UBE2B	ZNF207	SPAG16	DNAI4	CFAP69	JHY	SPEF2	TTC26	TRIM46	CFAP43	AAAS	RSPH6A	CAPN6	ODAD4	DNAL1	ARMC2	IQCG	DRC7	PSRC1	CFAP74	CCDC65	DNAH17	RSPH1	NAV1	CFAP91	PRC1	NEURL1	TPGS1	DRC1	ODAD1	RP1L1	SPAG6
GOBP_OSTEOBLAST_DIFFERENTIATION	http://www.gsea-msigdb.org/gsea/msigdb/cards/GOBP_OSTEOBLAST_DIFFERENTIATION	MIR675	MIR665	TOB1	ALYREF	CDK6	LRRC17	ADAR	TCIRG1	YAP1	SYNCRIP	CEBPA	SEMA4D	CEBPB	MYBBP1A	CEBPD	FERMT2	CTHRC1	TWIST2	CLIC1	CLTC	SP7	DNAI3	COL1A1	COL6A1	MAPK14	VCAN	CTNNB1	CYP24A1	DDX5	DHX9	TMEM64	DLX5	JAG1	EPHA2	RANBP3L	AKT1	FBL	ESRRA	FASN	FBN2	UCMA	SCUBE3	FGF2	FGF9	FGFR2	FHL2	RRAS2	ITGA11	SNRNP200	ZHX3	SATB2	DNAJC13	UFL1	GTPBP4	CLEC5A	ALPL	GABBR1	NPNT	BAMBI	NOCT	ASF1A	WWTR1	RSL1D1	FBXO5	AMELX	GDF2	GREM1	GDF10	GJA1	SND1	RBMX	GLI1	GLI2	GLI3	GSK3B	H3-3A	H3-3B	SOX8	HGF	HNRNPC	HNRNPU	HOXA2	HSD17B4	HSPE1	TNC	IARS1	IBSP	FFAR4	TMEM119	ID3	ID4	RSPO2	OSTN	IGF1	IGF2	IGFBP5	CCN1	IHH	IL6	IL6R	IL6ST	ILK	JUNB	JUND	AREG	LOX	LRP3	LRP5	LTF	MIR138-1	MIR20A	MIR200C	MIR208A	MIR21	MIR210	MIR27A	MIR29B1	MIR9-1	NBR1	SMAD1	SMAD3	SMAD4	SMAD5	SMAD6	MEF2C	MEF2D	MEN1	ACHE	MIR346	CITED1	MSX2	MYOC	ATF4	NELL1	NF1	NOTCH1	NPPC	DDR2	ATP5F1B	DHH	LEF1	CRIM1	ATRAID	SUCO	SIRT7	HDAC7	SUFU	WWOX	PENK	PHB	WNT4	PPARG	TRPM4	GDPD2	HEMGN	LGR4	TENT5A	PRKACA	PRKD1	BCAP29	MAPK11	MAP2K6	FAM20C	CTNNBIP1	CCDC47	PSMC2	TWSG1	PTCH1	MIR20B	PTHLH	PTH1R	PTK2	IFT80	RDH14	TP53INP2	REST	RORB	RPS15	RRBP1	BGLAP	CCL3	TNN	FIGNL1	SMOC1	SFRP1	SFRP2	SHH	SHOX2	SKI	BMP2	BMP3	BMP4	BMP6	BMP7	BMPR1A	BMPR1B	BMPR2	SNAI2	SMO	SNAI1	SOX2	SOX9	SOX11	SPP1	MIR548D1	TNF	TNFAIP6	TPM4	HIRA	TWIST1	VEGFC	WNT3	WNT7B	WNT10B	WNT11	RIOX1	FGF23	AXIN2	FZD1	CAT	SEMA7A	IFITM1	RUNX2	TP63	CHRD	CBFB	CCN4	WNT3A	LIMD1	ACVR1	CREB3L1	LRP5L	DDX21	ACVR2A	NOG	PDLIM7	ACVR2B	HAND2	RASSF2	MRC2	NR1I3
GOBP_UROGENITAL_SYSTEM_DEVELOPMENT	http://www.gsea-msigdb.org/gsea/msigdb/cards/GOBP_UROGENITAL_SYSTEM_DEVELOPMENT	CD24	BCL2L11	FEM1B	GDF11	RIDA	SPRY1	ZMPSTE24	CDKN1B	CDKN1C	BASP1	YAP1	HOXB13	CENPF	SIX2	TRAF3IP2	FRS2	IFT27	CNTRL	ADAMTS6	TREX1	OSR2	LRRK2	TTC8	COL4A1	COL4A3	COL4A4	OSR1	AMER1	CRIP1	CRKL	CTNNB1	CTSH	IRX2	RDH10	CYP4A11	CYP19A1	CYP26A1	AP1B1	AP2B1	ACE	DACT2	BMPER	ADAMTS16	ASXL1	DLG1	JAG1	AGT	AGTR1	AGTR2	EDNRA	EDNRB	EFNB2	EGR1	FLCN	EMX2	ENPEP	ANKS6	EPHA4	EPHA7	EPHB2	EPHB3	ERBB4	ESR1	EXT1	EYA1	FBN1	TBC1D32	FGF1	FGF2	FGF8	FGF10	FGFR2	FKBP4	FOXF1	FOXC1	FOXD1	FOXJ1	FOXC2	AKR1B1	PLXND1	JMJD6	SULF1	NUP160	RPGRIP1L	TNS2	ALOX15B	PCSK9	NPNT	NIPBL	WWTR1	KANK2	TIPARP	PYGO1	TRAF3IP1	GATA2	KLHL3	GATA3	BLOC1S6	GCNT1	HEYL	GREM1	GDNF	GFRA1	AMH	FOXB1	NPHP3	GPC3	BMP10	GLI1	GLI2	GLI3	AQP11	GPR4	ANGPT1	CYP4A22	ANGPT2	DLL1	KLF15	SEC61A1	ANXA1	HAS2	HELLS	SOX8	HMGCS2	FOXA1	APAF1	HOXA10	HOXA11	HOXA13	HOXB7	HOXC11	HOXD11	HOXD13	HPGD	HES1	TNC	ID3	ID4	FREM2	FMN1	PKD1L3	IL6R	AQP2	ILK	AR	ITGA3	KCNJ8	ACAT1	ARG2	RHOA	HES5	LAMA5	LAMB2	GDF6	LHX1	LIF	ARL3	LRP2	LRP4	MIR125A	TACSTD2	EPCAM	SMAD1	SMAD2	SMAD3	SMAD4	SMAD5	SMAD6	SMAD7	MEF2C	MME	MMP2	MMP9	MMP17	MPST	MPV17	CITED1	ASS1	MYC	MYO1E	NF1	NFIA	NID1	NKX3-1	NOTCH1	NOTCH2	NOTCH3	NPHS1	ODC1	OVOL1	RRM2B	PAX2	PBX1	WDPCP	APH1A	PLCE1	PCSK5	GCNT4	PDGFA	PDGFB	PDGFRA	PDGFRB	HSPB11	PECAM1	SERPINF1	SIX4	SERPINB5	PKD1	PKD2	PKHD1	PLAG1	PODXL	WNT4	NLE1	POU3F3	DCHS2	AHI1	KIF26B	LGR4	NUP133	EAF2	SULF2	PRKX	PRLR	PROX1	PSAP	CYP26B1	C1GALT1	CTNNBIP1	NUP107	VANGL2	PTCH1	PTEN	PTK7	CC2D2A	PTPRO	BAX	ACTA2	RARA	RARB	RARG	RBP4	BCL2	REN	RET	ROBO2	SALL1	SDC1	SDC4	PRDM1	SFRP1	STRA6	SOX17	GZF1	SHH	SIM1	SIX1	BMP2	ACD	BMP4	WNK4	BMP6	BMP7	SLC34A1	SMO	SOX4	SOX9	SOX11	SRD5A1	STAT1	STK11	HNF1A	HNF1B	TCF21	TEK	TFAP2A	TFAP2B	TGFB2	TGFBR1	TP73	TSC1	UBE3A	UPK3A	VEGFA	WFS1	WNT1	WNT5A	WNT6	WNT7B	WNT11	WNT2B	WNT9B	WT1	ZBTB14	PSAPL1	ZBTB16	NPHS2	PAX8	BAG6	IRX3	IRX1	CALB1	DYNC2H1	LIN28A	PTCD2	NUP85	GREB1L	BICC1	FRAS1	CEP290	PDGFD	IFT88	DTNBP1	ARID5B	CASP9	LZTS2	KIRREL3	GLIS2	CAT	ITGA8	LGR5	TP63	DCHS1	HYAL2	SERPINB7	FADD	IQGAP1	NRP1	CFLAR	PROM1	ALDH1A2	SGPL1	ACVR1	IFT20	PYGO2	TBX18	RGN	DLG5	NOG	CRLF1	GCNT3	ACVR2B	CER1	SLIT2	MYOCD	ADIPOQ	CYP7B1	CD34	MAGED1	ADAMTS1	SNX17	MTSS1	MAGI2
GOBP_METANEPHROS_DEVELOPMENT	http://www.gsea-msigdb.org/gsea/msigdb/cards/GOBP_METANEPHROS_DEVELOPMENT	GDF11	SPRY1	BASP1	YAP1	SIX2	OSR2	OSR1	CTNNB1	CTSH	IRX2	RDH10	AGTR2	EGR1	EYA1	FBN1	FGF8	FGF10	FOXD1	FOXJ1	FOXC2	AKR1B1	NIPBL	WWTR1	GATA3	GREM1	GDNF	GPC3	GLI3	SOX8	HOXA11	HOXC11	HES1	ID3	FMN1	AQP2	ACAT1	HES5	LAMB2	GDF6	LHX1	LIF	SMAD4	CITED1	MYC	NF1	NKX3-1	PAX2	APH1A	PDGFA	PDGFB	PDGFRA	PDGFRB	SIX4	PKD1	PKD2	WNT4	POU3F3	KIF26B	LGR4	PTCH1	BCL2	RET	ROBO2	SALL1	SOX17	SHH	SIX1	BMP4	BMP7	SMO	SOX9	STAT1	HNF1B	TCF21	TFAP2B	WNT7B	WNT9B	WT1	NPHS2	PAX8	IRX3	IRX1	CALB1	GREB1L	FRAS1	ITGA8	DLG5	ADIPOQ	CD34
GOBP_TEMPERATURE_HOMEOSTASIS	http://www.gsea-msigdb.org/gsea/msigdb/cards/GOBP_TEMPERATURE_HOMEOSTASIS	NR1H3	PEMT	CEBPB	NMU	PPARGC1A	GADD45G	ADAMTS5	CIDEA	OMA1	ADCYAP1	CMKLR1	CNR1	PPARGC1B	ADORA1	CPT2	ADRB1	ADRB2	ADRB3	DBH	DDIT3	DECR1	DIO2	DYNC1H1	ABAT	DRD1	DRD2	EDN2	EDNRB	PGAM5	EGR1	FLCN	EPAS1	ESRRG	ALDH1A1	FABP4	FABP5	ACSL1	NAPEPLD	FH	KDM1A	FOXC2	FOXO1	ZNF423	KDM6B	LPIN1	PLCL2	ALPL	DHRS7B	ACOT11	GATM	FGF21	BSCL2	GJA1	GNAS	GPR3	KSR2	GPX1	GRB10	HADH	HCRT	HOXC10	APC	HSF1	ACADL	HTR2A	FFAR4	ID1	IGF1R	RBPJ	IL1A	IL1B	IL4	IL4R	IL13	IL15	IL18	IRF4	ACADVL	JAK2	SLC27A1	LAMA4	LCN2	LEP	LEPR	LNPEP	ARNTL	MC3R	MFAP2	ACHE	ATF4	CNOT3	NOTCH1	NOVA1	NOVA2	NPR3	NRDC	NTSR1	OXT	OXTR	G0S2	NOX3	ZBTB7B	YBX2	ADIPOR1	PLAC8	TRPV2	SIRT6	GHRL	PLCL1	APPL2	LGR4	PRKAB1	PRKAB2	KDM3A	ACOT13	PDGFC	MAP2K6	PRLR	PTGER3	ABHD6	PTGS2	PTH2R	ARRDC3	PCTP	RB1	RHEB	SCD	PRDM16	EBF2	SLN	STAT3	STAT6	STK11	SYK	ADAM17	TFE3	THRA	TLE3	TLR4	TNF	TRPM2	TSHR	CCR2	UCP1	UCP2	NR1H2	VEGFA	TRPV1	WNT10B	ALMS1	CXCR4	TRPM8	FTO	ELOVL6	ADIPOR2	EHMT1	ELOVL3	OGT	DOCK7	CAV1	TNFSF11	TNFRSF11A	IL18R1	HDAC3	PER2	SQSTM1	ACTN3	PHOX2B	ACVR2B	ADIPOQ	CD36	PTGES	NR1D1	ZNF516	SLC25A44	IP6K1	MFN2
GOBP_FEVER_GENERATION	http://www.gsea-msigdb.org/gsea/msigdb/cards/GOBP_FEVER_GENERATION	CNR1	EDNRB	IL1A	IL1B	PTGER3	PTGS2	TNF	TRPV1	TNFSF11	TNFRSF11A	PTGES
GOBP_AMEBOIDAL_TYPE_CELL_MIGRATION	http://www.gsea-msigdb.org/gsea/msigdb/cards/GOBP_AMEBOIDAL_TYPE_CELL_MIGRATION	CDH2	AKT3	MIR939	HDAC6	HDAC5	PDCD6	CDH5	MIR1908	MIR2355	APELA	CDH13	WASF2	SEMA3A	CAP1	SEMA6C	SEMA6B	SEMA4F	SEMA4D	SEMA4B	SEMA3C	CIB1	CXCL13	GIPC1	PLK2	MAPRE2	PTP4A3	FSTL1	DUSP10	PDCD10	CYGB	NUS1	RFFL	CLN3	ACVR1C	AAMP	MAPK14	CSNK2B	CCBE1	CTSH	GLIPR2	DAB2IP	CYP1B1	PRSS3P2	AMOT	AMOTL1	CLEC14A	SPRED1	DCN	GADD45A	BMPER	DOCK1	DPP4	AGT	HBEGF	AGTR2	EDN1	EDN2	EDN3	EDNRA	EDNRB	EFNA1	EFNB1	EFNB2	EGF	MEGF8	EGR3	VSTM4	EPHA2	TMEM201	CENPV	EMP2	ENG	DMTN	EPHB4	ERBB4	AKT1	ETS1	PTK2B	FAP	FAT2	SEMA3D	FER	FGF1	FGF2	FGF4	FGF7	FGF8	FGF10	FGFR1	VASH1	PAXIP1	FOXC2	CLASP2	PLXND1	KANK1	FLT4	SASH1	CLASP1	FN1	SRGAP2	SIRT1	CAPN7	FOLR1	MACF1	DAAM2	PATZ1	CORO1C	SH3BP1	MTOR	ABL1	FUT1	YTHDF3	PRKD2	PTPN23	KANK2	ADGRA2	APPL1	GATA2	GATA3	GBX2	GDF2	GREM1	GDNF	GJA1	FOXP1	AGO2	GPC3	SRPX2	BMP10	GLUL	GNA12	GPI	GPLD1	ANGPT1	EMC10	ANGPT2	CRB2	GPX1	LAMTOR2	GRN	RGCC	CARD10	PKN3	ANXA1	HAS1	HAS2	ANXA3	SOX8	ANXA6	HIF1A	HMGB1	HMOX1	NR4A1	HRG	HSPB1	APOA1	HTR2B	HYAL1	ID1	NANOS1	IFNG	APOE	APOH	IL4	ILK	INSL3	ISL1	ITGA2	ITGA3	ITGA4	ITGB1	ITGB3	ITGB4	ITGB7	JUN	JUP	SVBP	MIA3	KDR	KIT	ARF6	KRT2	KRT16	RHOA	RHOB	LAMA5	ARHGAP4	LGALS8	ARHGDIB	LOXL2	LRP5	MIRLET7F1	MIR101-1	MIR10A	MIR10B	MIR126	MIR129-1	MIR132	MIR137	MIR143	MIR145	MIR146A	MIR149	MIR150	MIR152	MIR15A	MIR15B	MIR16-1	MIR188	MIR193A	MIR196A1	MIR199A1	MIR19B1	MIR20A	MIR200A	MIR200B	MIR200C	MIR204	MIR206	MIR21	MIR210	MIR212	TACSTD2	MIR22	MIR221	MIR222	MIR23A	MIR24-1	MIR26A1	MIR27A	MIR27B	MIR29A	MIR296	MIR29C	MIR30A	MIR31	MIR320A	MIR92A1	ARSB	MCC	MECP2	MEF2C	MAP3K3	MEOX2	MET	KITLG	MMP9	MIR133B	MIR135B	MIR342	MYH9	NF1	NFE2L2	NODAL	NOS3	NOTCH1	CCN3	NRTN	DDR2	ATP2B4	MIR361	MIR424	ATP5F1A	P2RX4	PAFAH1B1	ATP5F1B	PAK3	WDPCP	ADIPOR1	ZNF580	ANGPT4	AMOTL2	EVL	PDGFB	HDAC7	ENPP2	PDPK1	SERPINF1	PFN1	PFN2	PIK3C2A	PIK3CA	PIK3CB	PIK3CD	PIK3CG	PITX2	PLCG1	PLCG2	PLEC	PML	SOX18	SEMA5B	ANLN	RIN2	EPB41L4B	DLL4	PPARD	PPARG	BCAS3	SEMA4C	APPL2	FBXW7	SYNJ2BP	DNAJA4	PRCP	FERMT1	RADIL	PRKCA	PRKCE	PKN1	PKN2	PRKD1	MESP1	RCC2	MAP2K3	MAP2K5	PRKX	PROX1	LGMN	LTB4R2	PRSS3	SEMA3G	ADAMTS9	RAB25	RTN4	CORO1B	PTEN	RHOJ	PTGS2	MIR329-1	MIR410	MIR492	MIR494	MIR495	MIR497	PLEKHG5	MIR499A	MIR503	MIR505	PTK2	ADGRB1	SEMA6A	JCAD	PTN	EPB41L5	SEMA4G	PTPN11	PTPRG	PTPRM	PTPRR	PXN	OVOL2	RAB13	RAC1	ACTA2	RET	RIC8A	ROBO1	ROCK1	MIR483	RRAS	RREB1	S100A2	S100P	CEACAM1	SDC4	SEMA3F	SMOC2	SEMA4A	SOX17	SHH	SMURF2	P2RY12	BMP4	SLC8A1	BMP7	BMPR2	PHACTR4	SMO	MIR487B	SOX9	SOX10	SP1	SP100	SPARC	SRC	SRF	STAT1	STAT5A	STC1	ADAM17	TACR1	TBX1	TBXA2R	MIR640	TDGF1	TEK	TESK1	NR2F2	TGFB1	TGFB2	TGFBR1	TGFBR2	THBS1	TIMP1	C1QBP	NR2E1	TMSB4X	TNF	TPBG	GFUS	TWIST1	VEGFA	VEGFC	VIL1	WNT5A	WNT7A	WNT11	ZFAND5	SCG2	SEMA3B	MMRN2	PRR5L	DOCK5	SEMA6D	ZC3H12A	ALX1	CALR	EPPK1	MIXL1	PIP5K1A	ARID5B	SEMA7A	ADTRP	ATOH8	PIK3R3	LGALS12	SYDE1	PLPP3	HYAL2	TNFSF12	ADAM9	RAB11A	FGF18	FGF16	IQGAP1	NRP2	NRP1	ARHGEF7	SGPL1	KRIT1	PHOX2B	ACVR1	MACIR	SEMA5A	STARD13	ACVR1B	PDLIM1	MARVELD3	MTA2	ITGB1BP1	KLF4	CER1	SLIT2	ACVRL1	LPXN	MAP4K4	HAND2	ROCK2	SCARB1	BAG4	BCAR1	CD40	AKAP12	PPM1F	SEMA3E	HDAC9	ZEB2	IQSEC1	FGF19	CDC42	FGFBP1
GOBP_REGULATION_OF_CHROMATIN_ASSEMBLY_OR_DISASSEMBLY	http://www.gsea-msigdb.org/gsea/msigdb/cards/GOBP_REGULATION_OF_CHROMATIN_ASSEMBLY_OR_DISASSEMBLY	TRIM28	CDK2	TLK2	PADI2	SPTY2D1	DNMT1	MORC2	KDM1A	PHF8	TASOR	LMNTD2	SIN3A	APOBEC1	ZNF445	DPPA3	PPHLN1	PHF2	PIK3CA	MPHOSPH8	RESF1	MAP1S	ATF7IP	ZNF304	AICDA	TAL1	TPR	ATF7IP2	TET1	SETDB2	L3MBTL3	PARP10	SAMD1	MACROH2A1	CTR9	SETDB1	TLK1
GOBP_ACROSOME_ASSEMBLY	http://www.gsea-msigdb.org/gsea/msigdb/cards/GOBP_ACROSOME_ASSEMBLY	ACTL7A	ZPBP	SOX30	ZPBP2	TBC1D20	ACTL9	PAFAH1B1	PLA2G3	KNL1	NECTIN2	RFX2	FABP9	CCDC136	SPINK2	TMF1	SPACA1	ACRBP	TBPL1
GOBP_LONG_CHAIN_FATTY_ACID_METABOLIC_PROCESS	http://www.gsea-msigdb.org/gsea/msigdb/cards/GOBP_LONG_CHAIN_FATTY_ACID_METABOLIC_PROCESS	ACOT8	PLA2G4B	PTGES3	ACOT2	SLC27A5	SLC27A4	SLC27A3	SLC27A2	ACOT7	MGLL	CYP2U1	ACSM1	ACOT4	CPT1A	CPT2	CYP1A1	CYP1A2	CYP1B1	CYP2A6	CYP2A7	CYP2A13	CYP2B6	CYP2C19	CYP2C8	CYP2C9	CYP2C18	CYP2D7	CYP2D6	CYP2E1	CYP2F1	CYP2J2	CYP3A4	CYP4A11	FAAH2	AWAT1	CYP4Z1	EPHX1	ABCD1	FAAH	ACSL1	ACSL3	ACSL4	GLYATL2	DAGLB	CYP2G1P	ACSBG1	ACSL6	ALOX12	ALOX5	ALOX12B	ALOX15	ALOX15B	HACL1	ABHD12	CYP4A22	GPX1	GPX4	SLC27A6	ACAD9	GSTA1	GSTM1	GSTM2	GSTM4	GSTP1	CYP2S1	ACAA1	ACADL	ENSG00000205794	SLC27A1	FADS1	CYP4F3	LTC4S	PNPLA8	PAM	AIG1	ACSL5	PLA2G4A	PLP1	ELOVL2	ASAH2	PTGDS	PTGIS	ABHD6	PTGS1	PTGS2	CYP4F11	ABCD3	ALOXE3	ELOVL5	SCP2	ACOT1	PLA2G2F	ELOVL1	ASAH2B	CYP4F12	TBXAS1	DAGLA	ELOVL6	PTGES2	ACSF2	PNPLA3	ACSBG2	ELOVL3	PLA2G10	ADTRP	CYP4F2	PLA2G4C	AKR1C3	CBR1	FADS2	QKI
GOBP_CELLULAR_GLUCOSE_HOMEOSTASIS	http://www.gsea-msigdb.org/gsea/msigdb/cards/GOBP_CELLULAR_GLUCOSE_HOMEOSTASIS	MIR320B1	MIR320C1	MIR320D2	MIR320C2	MIR320B2	MIR320D1	ZBED6	MIR320E	RACK1	UNC13B	CFTR	GJB6	PPARGC1A	ADCY5	ADCY8	CMA1	SLC9B2	CPB2	ADRA2A	CYBA	CYP7A1	ACE	AGER	EFNA5	ENDOG	SLC29A1	EPHA5	ERN1	FOXK1	RFX6	FKBP1B	RAB11FIP2	FOXO1	FOXO3	SIRT1	SLC39A14	STXBP4	MPC2	SIN3A	RAB11FIP5	ZBTB20	ABCA12	GAS6	GATA4	FGF21	GCG	GCK	GHRHR	GCLC	GCLM	GPLD1	GPR27	GPER1	GPX1	KLF15	GRIK5	HIF1A	HK1	HK2	HK3	HLA-DRB1	FOXA2	FOXA3	ICAM1	IGF1R	FOXK2	AQP4	PDX1	KCNB1	C1QTNF12	LRP5	MIRLET7G	MIR103A1	MIR146A	MIR15A	MIR16-1	MIR320A	SMAD4	PIM3	MEN1	MIR337	NEUROD1	NGFR	NPTX1	OPRK1	OSBP	OXCT1	NOX4	PAX2	PCK1	PCK2	MLXIPL	SIDT2	CDK16	PDK3	SELENOT	GHRL	SERPINF1	PIK3CA	PIK3R1	PIK3R2	TREM2	PPARD	TRPM4	PIH1D1	CCDC186	ANO1	LRRC8D	PPP3CA	PPP3CB	PRKAA1	PRKAA2	PRKACA	PRKCE	LRRC8A	TWNK	BAD	CLTRN	PTPRN	PTPRN2	RAF1	TRA2B	NUCKS1	SMARCA4	SMARCB1	SOX4	SRI	SRF	STX4	STXBP3	ABCC8	TH	UBTF	UCP2	VSNL1	XBP1	ZNF236	LIN28A	HKDC1	GPR68	PLA2G6	JAGN1	CASR	KLF7	IRS2	BAIAP3	BRSK2	LRP5L	NDUFAF2	RAB11B	HMGN3	NR1D1	CARTPT	C2CD2L	NR1H4
GOBP_TRNA_5_LEADER_REMOVAL	http://www.gsea-msigdb.org/gsea/msigdb/cards/GOBP_TRNA_5_LEADER_REMOVAL	POP7	RPP30	RPP38	POP4	RPP40	POP1	RPP14	RPP25L	POP5	RPP25	SSB	RPP21	PRORP
GOBP_HISTAMINE_METABOLIC_PROCESS	http://www.gsea-msigdb.org/gsea/msigdb/cards/GOBP_HISTAMINE_METABOLIC_PROCESS	PRG3	SLC29A4	HDC	HNMT	SLC22A3	TRH
GOBP_GASTRIC_ACID_SECRETION	http://www.gsea-msigdb.org/gsea/msigdb/cards/GOBP_GASTRIC_ACID_SECRETION	CHRM5	SLC26A7	SNX10	HRH2	KCNQ1	SLC9A4	OPRL1	OXT	OXTR	GHRL	PTGER3	SCT	SGK1	TFF2	UCN	TRPV1	CCKBR	HIP1R
GOBP_IN_UTERO_EMBRYONIC_DEVELOPMENT	http://www.gsea-msigdb.org/gsea/msigdb/cards/GOBP_IN_UTERO_EMBRYONIC_DEVELOPMENT	ADA	BCL2L11	ZBED6	DNAJB6	CERT1	TRIM28	LPAR6	ADAM10	CDKN1C	NPM2	KLF2	CITED2	PEMT	YAP1	EMG1	N4BP2L2	CDX2	TAB1	CDX4	CEBPA	CEBPB	AKAP3	SLC34A2	SPINT2	GNA13	PLK4	TMED2	CHEK1	POLG2	PLCD3	ADCY9	SPIC	CMTM3	COL3A1	TAF8	ACVR1C	ADM	CPT2	ATF2	CSF2	E2F7	RUNDC1	CCDC24	CTNNB1	PNLDC1	AMOT	RDH10	DAD1	DBN1	RBM46	DSC3	EDN1	EDNRA	EGFR	PLPP4	ELF3	FLCN	EMX1	SMIM14	ENDOG	ANKS6	EPAS1	ERCC2	AKT1	ESRRB	ETV2	BPTF	FGFR2	VASH1	FOXF1	FOXC1	CNOT1	WDTC1	KDM4C	RTF1	ATP11A	RPGRIP1L	ZFPM2	HEY1	HEY2	MAFF	FUT8	GABPA	TTLL1	HECTD1	SIN3A	SYF2	HINFP	C2CD3	CHTOP	KIFBP	GATA1	GATA2	GATA3	FBXW8	GATA6	PTPN18	KAT2A	GJA1	FOXD3	GJB3	B9D1	GJB5	SLC39A1	RRP7A	GLI3	GNA12	GPI	ANGPT1	SLC25A34	RPL7L1	GRB2	FLVCR1	SETD2	EPN1	SLC39A3	SOX8	HIF1A	APBA1	PRMT1	HES1	HSD17B2	APOB	ST8SIA6	MYBPHL	FBLL1	IGF1	IGF2	CCN1	RBPJ	IHH	IL10	INPP5B	AR	ITGB1	JAG2	JUNB	ZNF568	IFITM5	KRT19	LIF	ARHGDIG	LIG4	KPNA7	ARNT	LY6E	TM4SF1	SMAD2	SMAD3	SMAD4	MAFG	MAN2A1	MBNL1	MDFI	MFNG	MGAT1	ASCL2	CITED1	MSH2	MSX1	MT-ND4	MYC	MYH6	MYH9	MYO1E	NASP	NBN	NDUFA2	NEK2	NMT1	NODAL	NOS3	CNOT2	CNOT3	NOTCH1	NOTCH2	NPAT	YBX1	OCRL	FURIN	CHST11	NSDHL	STMN3	SBDS	LEF1	PCDH12	RTCB	PDGFB	PDGFRA	SF3B6	UPB1	INPP5K	PKD1	PKD2	PLG	MBD3	ATP7A	PELO	POLB	SOX18	NLE1	POU5F1	WDR74	MED1	RRN3	TENT5C	BCOR	NSUN2	NCAPG2	DNAAF2	ETNK2	TMEM100	CHD7	ASF1B	BRK1	MAPK1	SMG9	MAP2K1	CELF4	XAB2	OTUD7B	PSMC4	RTN4	SALL4	ZMIZ1	PSPH	PTCH1	BIRC6	PTH1R	HEG1	KIDINS220	MIB1	CAMSAP3	EPB41L5	ZFP14	ALS2	CHD8	PPP4R4	WDR19	CCNB1IP1	PTPRR	OVOL2	RAD51B	RBBP6	RBBP8	SENP2	RCN1	BCL2L1	SLC5A7	DHX35	RIC8A	FKBP10	RPL13	RRM2	PRDM1	ZNF335	PRDM14	NECAB1	UBTFL1	SOX17	NXN	HS3ST6	STIL	SKIL	BMP2	BMP5	BMP7	BMPR1A	SMARCB1	SMO	SNAI1	SOX10	SOX15	SP3	SPINT1	SRF	BRCA2	ST14	ZFP36L1	STK3	STK4	SUPT6H	BTF3	TBX3	HNF1B	TEAD4	TERF2	NR2F2	TGFB3	TGFBR1	TGFBR2	BYSL	TIE1	TP53	TRAF6	PHLDA2	C5	TTPA	SLC35E2B	C6	TWIST1	UBE2A	UBE2B	VEGFA	WNT2	WNT7B	WNT9B	XRCC2	PCGF2	ZFAND5	SLC30A1	ZP3	FZD5	SLC25A20	TFEB	TMEM231	TCTN1	RNASEH2B	TBL1XR1	PALB2	E2F8	ARMC5	VASH2	GGNBP2	GRHL2	TET1	FOSL1	CMIP	EGFL8	HM13	NDEL1	ELL	CAPN2	AXIN1	EOMES	CCM2	HORMAD1	NSRP1	CASP8	PHF6	GINS4	CUL4A	CUL3	HOPX	CCDC62	MYO18B	RSPO3	AGBL4	GCM1	YBX3	COPS3	UNK	ACTL6A	NCOA1	ALKBH1	ZPR1	EIF2S2	CCNB1	WNT3A	PLOD3	ACVR1	SOCS3	ACVR1B	LATS1	CCNB2	ZNF830	YTHDC1	NOG	KLF4	COPS2	HS6ST1	ACVRL1	MED21	HAND1	HAND2	ADAMTS3	CIR1	APBA3	GDF3	SEC24C	SH3PXD2A	CTR9	TTLL4	KEAP1	GINS1	SEC24D	ARNT2	MFN2	SCO2
GOBP_GASTRULATION_WITH_MOUTH_FORMING_SECOND	http://www.gsea-msigdb.org/gsea/msigdb/cards/GOBP_GASTRULATION_WITH_MOUTH_FORMING_SECOND	FRS2	CTNNB1	AMOT	MEGF8	ETS2	TENM4	CRB2	FOXA2	LHX1	LRP5	SMAD4	NODAL	OTX2	NAT8B	RNF2	SRF	TBXT	UGDH	WNT5A	ZBTB17	LDB1	ACVR1	LRP5L	ACVR2A	ACVR2B	GDF3
GOBP_FORMATION_OF_PRIMARY_GERM_LAYER	http://www.gsea-msigdb.org/gsea/msigdb/cards/GOBP_FORMATION_OF_PRIMARY_GERM_LAYER	APELA	SIX2	LEO1	COL4A2	COL5A1	COL5A2	COL6A1	COL7A1	COL8A1	COL11A1	COL12A1	MESP2	CTNNB1	DUSP1	DUSP2	DUSP4	DUSP5	EPHA2	ETS2	ETV2	EXT2	EYA1	EYA2	FGFR2	FOXF1	DKK1	FOXC1	FOXC2	KDM6B	RTF1	POFUT2	FN1	GATA6	GJA1	GPI	CRB2	SETD2	TLX2	HOXA11	HSBP1	MSGN1	INHBA	ITGA2	ITGA3	ITGA4	ITGA5	ITGA7	ITGAV	ITGB1	ITGB2	ITGB3	ITGB4	ITGB5	LAMA3	LAMB1	LAMB3	LHX1	MIR1-1	MIR145	MIR150	MIR200C	SMAD1	SMAD2	SMAD3	MMP2	MMP8	MMP9	MMP14	MMP15	NF2	NODAL	PAX2	LEF1	POU5F1	PAF1	KIF16B	PRKACA	PRKAR1A	MESP1	TWSG1	TBX20	EPB41L5	EXOC4	SFRP2	SCX	SOX17	BMP4	BMP7	BMPR1A	BMPR2	SNAI1	SOX2	SRF	TBXT	TAL1	TBX6	HNF1B	TXNRD1	VTN	WNT3	WNT5A	WNT11	CDC73	ARMC5	NANOG	WLS	HMGA2	AXIN1	EOMES	FZD7	SOX7	MIXL1	ATOH8	ITGA8	WNT3A	TRIM15	ACVR1	TBX19	NOG	KLF4	HAND1	MACROH2A1	CTR9
GOBP_ENDODERM_FORMATION	http://www.gsea-msigdb.org/gsea/msigdb/cards/GOBP_ENDODERM_FORMATION	LEO1	COL4A2	COL5A1	COL5A2	COL6A1	COL7A1	COL8A1	COL11A1	COL12A1	CTNNB1	DUSP1	DUSP2	DUSP4	DUSP5	DKK1	RTF1	FN1	GATA6	SETD2	HSBP1	INHBA	ITGA4	ITGA5	ITGA7	ITGAV	ITGB2	ITGB5	LAMA3	LAMB1	LAMB3	LHX1	SMAD2	MMP2	MMP8	MMP9	MMP14	MMP15	NODAL	POU5F1	PAF1	MESP1	TBX20	SOX17	SOX2	HNF1B	VTN	CDC73	NANOG	HMGA2	EOMES	SOX7	MIXL1	NOG	MACROH2A1	CTR9
GOBP_CELL_FATE_SPECIFICATION	http://www.gsea-msigdb.org/gsea/msigdb/cards/GOBP_CELL_FATE_SPECIFICATION	OLIG2	APC2	TBR1	SIX2	EHMT2	DBX1	GSC	CTNNB1	OLIG3	GSX2	ETV2	EYA1	EYA2	FGF2	DKK1	MYT1L	MGA	FKBP8	TENM4	GLI2	GLI3	DLL1	TBX21	TLX3	MNX1	FOXA1	FOXA2	HOXA11	HOXA13	HOXC10	HOXD10	APC	TBX10	RBPJ	IHH	AR	ISL1	ITGB1	ASCL1	MIAT	MYL2	ATOH1	NKX2-2	NODAL	NOTCH1	NTRK3	PAX2	PAX6	DHH	TBX22	SUFU	SOX18	POU3F2	POU4F1	POU5F1	FEV	ESRP1	MESP1	PSEN1	TBX20	PTCH1	DMRT3	DMRTA2	PRDM14	SFRP2	SOX17	SHH	ISL2	SIX1	BMPR1A	SMO	SOX1	SOX2	SOX9	TBXT	TBX1	TBX2	TBX5	TBX6	TBX15	TBX3	HNF1B	TEAD4	WNT5A	WNT11	NANOG	LHX3	EOMES	FZD7	LMO4	PTCH2	NRP1	WNT3A	TBX19	TBX18	TBX4
GOBP_CELL_FATE_DETERMINATION	http://www.gsea-msigdb.org/gsea/msigdb/cards/GOBP_CELL_FATE_DETERMINATION	LBX1	POU6F2	CTNNB1	NKX6-3	JAG1	FOXG1	GATA2	GATA3	GATA6	DLL1	HOXA2	HES1	BARHL2	IFRD1	ISL1	MCL1	MEF2C	ASCL1	MYOD1	ATOH1	NKX2-2	NOTCH2	NOTCH4	NTF4	PAX2	PAX6	PRRX1	FEZF2	MESP1	PROX1	CYP26B1	PTCH1	DSCAML1	SOX17	EBF2	BMP4	TBX2	WNT1	WNT7A	PTCH2	TRIM15	KLF4	CDC42
GOBP_MESODERMAL_CELL_FATE_COMMITMENT	http://www.gsea-msigdb.org/gsea/msigdb/cards/GOBP_MESODERMAL_CELL_FATE_COMMITMENT	SIX2	ETV2	EYA1	EYA2	DKK1	FOXC2	HOXA11	SMAD1	NODAL	PAX2	MESP1	SFRP2	BMP4	BMPR1A	WNT3A	TRIM15	KLF4
GOBP_ENDODERMAL_CELL_FATE_COMMITMENT	http://www.gsea-msigdb.org/gsea/msigdb/cards/GOBP_ENDODERMAL_CELL_FATE_COMMITMENT	LEO1	CTNNB1	DKK1	RTF1	GATA6	POU5F1	PAF1	MESP1	SOX17	SOX2	HNF1B	CDC73	NANOG	EOMES	CTR9
GOBP_ENDODERMAL_CELL_FATE_SPECIFICATION	http://www.gsea-msigdb.org/gsea/msigdb/cards/GOBP_ENDODERMAL_CELL_FATE_SPECIFICATION	DKK1	POU5F1	MESP1	SOX17	SOX2	HNF1B	NANOG	EOMES
GOBP_FORMATION_OF_TRANSLATION_PREINITIATION_COMPLEX	http://www.gsea-msigdb.org/gsea/msigdb/cards/GOBP_FORMATION_OF_TRANSLATION_PREINITIATION_COMPLEX	EIF2D	EIF2S3	EIF4B	EIF5	RPL13A	EIF2S3B	MCTS1	DHX29	EIF4H	DENR	EIF2S2
GOBP_MORPHOGENESIS_OF_A_POLARIZED_EPITHELIUM	http://www.gsea-msigdb.org/gsea/msigdb/cards/GOBP_MORPHOGENESIS_OF_A_POLARIZED_EPITHELIUM	GPC6	SEC24B	EXOC5	RAB10	CTHRC1	TTC8	ARHGEF19	PRICKLE1	DAB2	SYNE4	PRICKLE2	DLG3	DVL1	DVL2	DVL3	CELSR3	CELSR2	ERBB4	FAT1	GPC4	ANKRD6	FOXF1	DKK1	FOXF2	DAAM1	ASTN2	RPGRIP1L	SCRIB	SH3BP1	ABL1	FZD2	SPEF1	TRAF3IP1	NPHP3	GPC3	LAMA1	RHOA	LAMA3	LAMA5	MLLT3	MSN	MYO9A	NPHP1	ROR1	ROR2	OPHN1	PAFAH1B1	DACT1	PKHD1	AHI1	MKS1	ZDHHC7	AJAP1	SMURF1	VANGL2	PTK7	CAMSAP3	PLEKHA4	GRHL3	RAC1	RAP2A	ACTB	RYK	SFRP1	SFRP2	SMURF2	TCF15	TIAM1	ACTG1	EZR	WNT5A	WNT7A	WNT11	WNT9B	FZD3	JHY	FUZ	VANGL1	FZD1	FZD6	FZD7	ZNRF3	BRSK1	RSPO3	NKD1	TP63	SAPCD2	BRSK2	IFT20	DLG5	SLC9A3R1	CELSR1	MAGI2	WDR1	MED12	CDC42
GOBP_EYE_PHOTORECEPTOR_CELL_DIFFERENTIATION	http://www.gsea-msigdb.org/gsea/msigdb/cards/GOBP_EYE_PHOTORECEPTOR_CELL_DIFFERENTIATION	NR2E3	USH1C	TOPORS	RDH13	OLFM3	TTC8	DIO3	DSCAM	AGTPBP1	RPGRIP1L	CRB1	FSCN2	GNAT1	GNGT1	CRB2	SOX8	HCN1	IHH	MYO7A	NAGLU	NRL	NTRK2	PAX6	PDE6C	SDK2	TUG1	DZANK1	PRKCI	CABP4	RPGRIP1	BBS4	ROM1	RORB	RP1	PRDM1	SOX9	STAT3	TH	THRB	THY1	TULP1	VEGFA	CEP290	MFRP	PROM1
GOBP_NEURAL_CREST_CELL_MIGRATION	http://www.gsea-msigdb.org/gsea/msigdb/cards/GOBP_NEURAL_CREST_CELL_MIGRATION	SEMA3A	SEMA6C	SEMA6B	SEMA4F	SEMA4D	SEMA4B	SEMA3C	EDN1	EDN3	EDNRA	EDNRB	EFNB1	ENG	ERBB4	SEMA3D	FN1	FOLR1	CORO1C	GBX2	GDNF	SOX8	ANXA6	HIF1A	HTR2B	ISL1	LAMA5	KITLG	NRTN	PITX2	SEMA5B	SEMA4C	RADIL	SEMA3G	SEMA6A	SEMA4G	OVOL2	RET	SEMA3F	SEMA4A	SHH	BMP4	BMP7	PHACTR4	SMO	SOX10	TBX1	TWIST1	SEMA3B	SEMA6D	ALX1	SEMA7A	NRP2	NRP1	PHOX2B	ACVR1	SEMA5A	HAND2	SEMA3E	FGF19	CDC42
GOBP_SOMITOGENESIS	http://www.gsea-msigdb.org/gsea/msigdb/cards/GOBP_SOMITOGENESIS	ABI1	CDX1	CDX2	SEMA3C	DMRT2	DLL3	TMED2	RIPPLY2	MESP2	EP300	FOXF1	DKK1	FOXC1	FOXC2	COBL	POFUT1	KAT2A	FOXB1	DLL1	CRB2	MSGN1	RBPJ	LFNG	LHX1	LRP6	SMAD3	SMAD4	MEOX1	MEOX2	NRARP	MYF5	MYF6	ATM	NKX3-1	NOTCH1	ROR2	PCDH8	LEF1	PLXNA2	NLE1	MESP1	PRKDC	PSEN1	POGLUT1	MIB1	EPB41L5	SFRP1	SFRP2	BMPR1A	TBXT	TBX6	TCF15	TP53	WNT5A	XRCC2	PALB2	AXIN2	HES7	TCAP	ALDH1A2	WNT3A	TBX18	RIPPLY1	GDF3	MED12
GOBP_SOMITE_SPECIFICATION	http://www.gsea-msigdb.org/gsea/msigdb/cards/GOBP_SOMITE_SPECIFICATION	COBL	DLL1	MEOX1	MEOX2	RIPPLY1
GOBP_ORGAN_INDUCTION	http://www.gsea-msigdb.org/gsea/msigdb/cards/GOBP_ORGAN_INDUCTION	SPRY1	FRS2	GATA5	CTNNB1	FGF1	FGF2	FGF8	FGF10	DKK1	GDNF	HOXA11	HOXC11	AR	MESP1	ROBO1	ROBO2	SIX1	BMP2	BMP4	WNT2	WNT5A	WNT11	WNT2B	WNT3A
GOBP_MORPHOGENESIS_OF_A_BRANCHING_STRUCTURE	http://www.gsea-msigdb.org/gsea/msigdb/cards/GOBP_MORPHOGENESIS_OF_A_BRANCHING_STRUCTURE	FEM1B	SPRY1	SPRY2	SEMA3A	YAP1	HOXB13	SEMA3C	SPINT2	GNA13	SIX2	KDM5B	FRS2	TMED2	PHB2	LRRK2	COL4A1	COL13A1	ADM	CSF1	CTNNB1	CTSH	GDF7	CTSZ	RDH10	DAG1	ADAMTS16	DLG1	DLX2	DRD2	AGT	AGTR2	EDN1	EDNRA	EGF	EPHA2	ENG	EPHA7	ESR1	EXT1	EYA1	FGF1	FGF2	FGF7	FGF8	FGF10	FGFR2	FOXF1	FOXD1	FOXC2	PLXND1	SULF1	ABL1	NPNT	CLIC4	GBX2	GDF2	GREM1	GDNF	GPC3	GLI2	GLI3	LAMA1	GRB2	SETD2	SOX8	HGF	FOXA1	HOXA5	HOXA11	HOXA13	HOXB7	HOXD11	HOXD13	RSPO2	IHH	IL10	ILK	AR	AREG	KDR	KRAS	LAMA5	LHX1	LRP5	MIR15B	MIR16-1	TACSTD2	SMAD4	MDK	MET	MMP14	NRARP	CITED1	MSX2	MYC	RERE	NFATC4	NKX3-1	NOTCH1	NOTCH4	PAK1	PAX2	PBX1	LEF1	PDGFA	SIRT6	SIX4	PGR	PKD1	PKD2	PKHD1	BCL11A	PLXNA1	PML	WNT4	DLL4	MED1	MKS1	RASIP1	PPP1CA	LGR4	BTBD7	PROX1	CTNNBIP1	TBX20	RTN4	PTCH1	ERMN	NTN4	BCL2	SALL1	CCL11	PRDM1	FKBPL	SFRP1	SFRP2	HHIP	GZF1	CSMD1	SHH	SHOX2	RBM15	SIX1	BMP2	BMP4	BMP7	SNAI2	SMO	SOX9	SOX10	SPINT1	SRC	SRF	ST14	STK4	TBX2	TBX3	HNF1B	TCF21	TDGF1	TGFBR2	TGM2	TIE1	NKX2-1	TNF	VDR	VEGFA	WNT1	WNT2	WNT5A	WNT6	WNT2B	WNT9B	WT1	DDR1	PAX8	FZD5	GRHL2	GREB1L	ESRP2	CASR	RSPO3	GCM1	CAV3	TP63	DCHS1	NRP1	TIMELESS	BTRC	ACVR1	SOCS3	LRP5L	MAP3K13	DLG5	NOG	SLIT2	MAGED1	CELSR1	SEMA3E
GOBP_NEURON_MIGRATION	http://www.gsea-msigdb.org/gsea/msigdb/cards/GOBP_NEURON_MIGRATION	CDK5	SEMA3A	NRG3	CHL1	SDCCAG8	TUBGCP2	VAX1	ACAP3	CCR4	COL3A1	UNC5D	CRK	CRKL	CTNNA2	CTNNB1	DAB2IP	DAB1	DNAAF4	DCC	DCX	OLIG3	ARX	DRD1	DRD2	CELSR2	FBXO45	MARK2	EVX1	PHACTR1	FGF13	FGFR1	NTNG1	FOXG1	ZNF609	ASTN2	ADGRL3	SATB2	SRGAP2	PLXNB2	FLRT2	FYN	NIPBL	ASPM	NSMF	AUTS2	GAS6	GATA2	GATA3	LHX6	MDGA1	GFRA3	GJA1	DISC1	GNRH1	GPM6A	WDR62	IGSF10	LRP12	TLX3	NRG1	NEXMIF	BARHL2	SEPTIN14	TUBB2B	ITGA3	CEP85L	FEZF1	LHX1	MAP1B	MARK1	MDK	MEF2C	ASCL1	ASTN1	NDN	ATOH1	NEO1	NKX6-1	NRCAM	NTRK2	NTRK3	NR4A2	PAFAH1B1	PAX6	PCM1	DCDC2	PEX7	PEX13	SEPTIN4	GPR173	DDIT4	NDE1	ULK4	FEZF2	ELP3	AXL	PRKG1	RELN	PSEN1	BARHL1	TBX20	ZMIZ1	SEMA6A	SH3RF1	SHTN1	BAX	NEUROD4	PEX5	BBS4	RAC1	CX3CL1	CXCL12	TNN	DRGX	SRGAP2C	SOX1	SPOCK1	SRF	STAT3	CDKL5	CNTN2	NR2F2	TOP2B	TUBB2A	TWIST1	VEGFA	YWHAE	CXCR4	NDNF	FZD3	FBXO31	TRIM46	CAMK2A	NDEL1	CAMK2B	USP9X	SCRT1	SOX14	POMK	KIRREL3	NTNG2	POMGNT2	UNK	SCRT2	NRP2	NRP1	ALKBH1	CCK	CDK5R1	CCKAR	PHOX2B	CDK5R2	NAV1	ARHGEF2	DCLK1	DNER	ADGRG1	PLAA	NTN1	KIF20B	CELSR1	RAPGEF2	KIAA0319	LRIG2
GOBP_MEMBRANE_RAFT_ASSEMBLY	http://www.gsea-msigdb.org/gsea/msigdb/cards/GOBP_MEMBRANE_RAFT_ASSEMBLY	FLOT1	PACSIN2	EMP2	RFTN1	FLOT2	ANXA2	MIR138-1	S100A10	CAV1	CAV2	CAV3
GOBP_ESTABLISHMENT_OF_LYMPHOCYTE_POLARITY	http://www.gsea-msigdb.org/gsea/msigdb/cards/GOBP_ESTABLISHMENT_OF_LYMPHOCYTE_POLARITY	TRAF3IP2	CCR7	DOCK2	FLOT2	SCRIB	GSN	MYH9	CRTAM	CYP26B1	CCL19	CCL21	SNX27	DOCK8	RIPOR2
GOBP_IMMUNOLOGICAL_SYNAPSE_FORMATION	http://www.gsea-msigdb.org/gsea/msigdb/cards/GOBP_IMMUNOLOGICAL_SYNAPSE_FORMATION	CORO1A	CCR7	DLG1	DOCK2	EPHB1	LGALS3	MSN	PRF1	CCL19	CCL21	DOCK8	NCK2	HAVCR2	CD6	CD81
GOBP_MYELOID_DENDRITIC_CELL_ACTIVATION	http://www.gsea-msigdb.org/gsea/msigdb/cards/GOBP_MYELOID_DENDRITIC_CELL_ACTIVATION	TSPAN32	DHRS2	UBD	BATF	BATF2	CSF2	DOCK2	PYCARD	HMGB1	CLEC4D	RBPJ	IL4	IL10	IRF4	ITGB6	ITGB8	LTBR	NOTCH2	BATF3	PSEN1	RELB	SLAMF1	SPI1	TGFBR2	TRAF6	CAMK4	DCSTAMP	HAVCR2	CD2
GOBP_MICROGLIAL_CELL_ACTIVATION	http://www.gsea-msigdb.org/gsea/msigdb/cards/GOBP_MICROGLIAL_CELL_ACTIVATION	TLR6	CTSC	CLU	LRRK2	CX3CR1	AGER	AIF1	SYT11	FPR2	STAP1	TAFA3	GRN	IFNG	IFNGR1	IFNGR2	APP	IL4	IL6	IL13	ITGAM	ITGB2	JAK2	JUN	LDLR	MIR128-1	MIR142	MIR181C	MAPT	MMP8	ATM	TREM2	AZU1	PTPRC	CCL3	CX3CL1	SNCA	TLR2	TLR3	C1QA	TNF	C5AR1	TYROBP	TRPV1	TTBK1	CST7	SPHK1	NR1D1
GOBP_CELL_ACTIVATION	http://www.gsea-msigdb.org/gsea/msigdb/cards/GOBP_CELL_ACTIVATION	ADA	CD24	HDAC5	C17orf99	SH2B3	PARP3	IGLL5	KLRF2	MICA	KLRC4-KLRK1	NR1H3	TSPAN32	ADAM8	RASGRP1	EBI3	CDH17	RNF41	ADAM10	DHRS2	CDK6	CDKN1A	IGHV2-70D	IGHV1-69D	IGHV3-64D	LILRB2	TCIRG1	IKZF1	SIRPB1	TLR6	BTN2A2	PRG3	NDRG1	MYL9	PRMT5	VAV3	GPNMB	MAD2L2	MERTK	PIBF1	CEBPA	CEBPB	UBD	BATF	CEBPG	MYL12A	PDPN	CD226	GNA13	TNFSF13B	CTSC	TRAF3IP2	CCR9	HSPH1	CPLX2	LILRB1	FGL2	MALT1	KDELR1	SPINK5	LILRB4	LILRA2	RIPK3	ADAMTS13	EMILIN1	BTN3A1	CD160	CHGA	KAT7	GLMN	HHLA2	CORO1A	DUSP10	SHLD3	CMTM7	TREX1	CD300A	VSIG4	TMEM106A	PHB2	TUSC2	CHRNA4	CHRNB2	NLRP3	TIRAP	CYGB	PGLYRP2	SLAMF6	C1QTNF1	CGAS	FCRL1	FCRL3	TNFRSF13C	BATF2	CLNK	SH2D1B	MRGPRX2	CLC	EXOSC6	CLU	CLIC1	JAML	LRRK2	CLPTM1	SLC15A4	PSMB11	CCR6	CCR7	SPACA3	NLRP5	TMIGD2	CNR1	CNR2	CNTF	COL3A1	COMP	KLF6	MAP3K8	IL31RA	ADORA2A	ADORA2B	CR1	CR2	ATF2	DGKK	DOCK11	SIRPA	MAPK14	CSF1	CSF2	CSK	LRFN5	CSRP1	CD300LF	PIK3R6	TICAM1	CCN2	RC3H1	IL23R	CTLA4	SHLD1	CTNNB1	ADRA2A	CTPS1	NFAM1	ADRA2B	CTSG	CTSL	ADRA2C	CX3CR1	CXADR	NKX2-3	CLECL1	CD55	DGKA	DGKB	DGKG	DGKH	DGKQ	ZFPM1	AP1G1	WBP2NL	DDOST	RNF168	BMPER	ADAMTS18	DHPS	DLG1	AGER	DNASE1	DNASE1L3	DOCK2	ABAT	DPP4	DUSP3	GPR183	EDN1	EDN2	EFNB1	EFNB2	EFNB3	EGR1	AHR	EGR3	NLRC3	AIF1	ELF4	TXLNA	APLF	UNC13D	TIGIT	GAPT	EP300	DMTN	EPHB1	EPHB2	EPO	ERBB2	ERCC1	AKT1	EZH2	F2	F2R	F2RL1	F2RL2	FANCA	FANCD2	PTK2B	GJD4	FCER1G	FCGR2B	ADGRF5	FCGR3A	ADGRG3	FER	FES	FGA	FGB	FGF10	FGG	FGL1	FGR	FKBP1A	IKZF3	FKBP1B	ZBTB1	SBNO2	KLRK1	MMRN1	ZP1	CD93	FOXF1	PAXIP1	FOXJ1	SWAP70	FOXO3	FCHO1	FLNA	METAP1	FLOT2	SYT11	JMJD6	FLT3	PLCL2	PLCB1	TMEM131L	KIF13B	ICOSLG	FN1	NCSTN	TNFRSF13B	SCRIB	CLCF1	FPR2	PATZ1	SLC7A11	CADM1	SHPK	IL17RA	ALOX12	IL27	MTOR	ABL1	FUT7	FYN	XRCC6	ZNF683	FBXO7	RHBDD3	HECTD1	NCR3	IL4I1	ULK3	TMEM98	LRRC32	PTPN22	GAS6	STAP1	GATA1	GATA2	GATA3	CLEC4E	BLOC1S6	PLA2G2D	GBA	KAT2A	HAVCR1	GJA1	LAT	FOXP1	PRELID1	IL36B	SIT1	TNFRSF21	GCLC	GCLM	RABGEF1	GLI2	GLI3	GNAS	GP1BA	GP1BB	GP5	GP9	IFNL1	CCDC88B	IGHV7-81	IGHV6-1	IGHV5-10-1	IGHV5-51	IGHV4-61	IGHV4-59	IGHV4-39	IGHV4-34	IGHV4-31	IGHV4-28	IGHV4-4	MILR1	IGHV3-74	IGHV3-73	GPR18	IGHV3-72	IGHV3-66	IGHV3-64	LGALS9B	IGHV3-53	IGHV3-49	IGHV3-48	IGHV3-43	IGHV3-38	IGHV3-35	IGHV3-33	IGHV3-30	IGHV3-23	IGHV3-21	IGHV3-20	TAFA3	IGHV3-16	IGHV3-15	IGHV3-13	IGHV3-11	IGHV3-7	IGHV2-70	IGHV2-26	IGHV2-5	IGHV1-69-2	IGHV1-69	IGHV1-58	IGHV1-45	IGHV1-24	IGHV1-18	IGHV1-3	DLL1	GPER1	TRDC	RABL3	TRBC2	TRBC1	GPS2	IGLC7	GRN	RGCC	C1GALT1C1	DROSHA	PYCARD	TBK1	CD274	SLC25A5	GSN	MSH6	BLNK	NCAPH2	ICOS	TBX21	SH3KBP1	ANXA1	HBB	ANXA3	HELLS	NCKAP1L	HFE	ADGRE2	CD209	HHEX	STOML2	HLA-A	HLA-DMA	HLA-DMB	HLA-DOA	HLA-DOB	HLA-DPA1	HLA-DPB1	HLA-DQA1	HLA-DQA2	HLA-DQB1	HLA-DQB2	HLA-DRA	HLA-DRB1	HLA-DRB3	HLA-DRB4	HLA-DRB5	HLA-E	HLA-F	HLA-G	MR1	HLX	HMGB1	HMGB3	HMOX1	ONECUT1	HOXA9	HPRT1	AIRE	HRG	HES1	HSPB1	HSPD1	ICAM1	CLEC4D	IFNE	CLEC4G	IRF8	ID2	TREML1	IFI35	IFNA1	IFNA2	IFNA4	IFNA5	IFNA6	IFNA7	IFNA8	IFNA10	IFNA13	IFNA14	IFNA16	IFNA17	IFNA21	IFNB1	IFNG	IFNGR1	IFNGR2	IFNW1	IGBP1	IGF1	APOE	IGF2	IGFBP2	IGHA1	IGHA2	IGHD	IGHE	IGHG1	IGHG2	IGHG3	IGHG4	IGHM	APP	IGKC	RBPJ	LILRA5	IGLC1	IGLC2	IGLC3	IGLC6	IGLL1	IHH	IL1A	IL1B	IL2	IL2RA	IL2RB	IL4	IL4R	IL5	IL6	IL6R	IL6ST	IL7	IL7R	CXCL8	IL9	CXCR2	IL10	IL11	IL12A	IL12B	IL12RB1	IL13	IL13RA2	IRF2BP2	IL15	IL15RA	IL17A	IL18	ILK	IMPDH2	IDO1	INHA	INHBA	CXCL10	INS	INPP5D	IRF1	IRF4	ITGA4	ITGAL	ITGAM	ITGB1	ITGB2	ITGB3	ITGB6	ITGB8	ITK	ITPKB	JAG2	JAK2	JAK3	JUN	JUND	KARS1	TBC1D10C	PEAR1	KIR3DS1	KIT	KLRC1	KLRC2	ARG1	KPNA1	ARG2	KRT2	RHOA	THEMIS	ILDR2	IGHV1OR15-1	BLOC1S3	LAG3	LAMP1	LBP	LCK	LCP1	LCP2	LDLR	LEP	LEPR	LFNG	LGALS1	LGALS3	LGALS9	LIG4	RHOH	MYO18A	LMO1	PLPP6	LRP1	LTBR	LY9	CD180	LYL1	LYN	MIR125A	MIR128-1	MIR130A	MIR142	MIR145	MIR181B1	MIR181C	MIR185	MIR19A	MIR21	MIR27A	MIR30B	MIR92A1	MIR17HG	SMAD3	SMAD4	SMAD7	MAPT	CD46	DNAJB9	MDK	MEF2C	MFNG	MICB	MIF	MLH1	MMP8	ASTL	MMP14	MNDA	CD200	MPL	EIF2AK4	NRARP	TARM1	MSH2	MSN	MT1G	MYB	MYD88	MYH9	NBN	NCK1	ATM	NFATC2	NFIL3	NFKB2	NKG7	NOS3	NPY	NOTCH2	PNP	NTRK1	P2RX1	P2RX4	P2RX7	P2RY1	PLA2G3	PRDX1	IL21R	PAWR	F11R	CLEC4A	PBX1	FOXP3	EXOSC3	ZBTB7B	PCK1	GAL	KMT5B	LEF1	GP6	MZB1	CD320	ZBTB7A	GPR89B	PDGFA	PDGFB	PDGFRA	IL23A	CYRIB	PDGFRB	ENPP3	PDPK1	CD244	PF4	PF4V1	PHB	SERPINE2	PIK3CA	PIK3CB	PIK3CD	PIK3CG	PKNOX1	PLA2G2A	PLA2G4A	PLAT	PLCG2	PLEK	PLSCR1	ATP7A	IL20RB	TLR9	TREM2	WNT4	SASH3	TOLLIP	POU2AF1	APBB1IP	SHLD2	RC3H2	DLL4	PPIA	GON4L	LAX1	PPP2R3C	BANK1	RIF1	PPP3CA	PPP3CB	BLOC1S4	SIRPG	BATF3	PRF1	DOCK10	AMBRA1	CHD7	LMBR1L	PRKAR1A	PRKCA	PRKCB	PCID2	AXL	PRKCD	PRKCE	PAG1	ITFG2	PKN1	PRKCQ	PRKCZ	KMT2E	PRKDC	PRKG1	PRNP	CRTAM	LRRC8A	METTL3	AZU1	CYP26B1	PSEN1	SUCNR1	B2M	PSG9	IFNK	SLAMF8	SPHK2	TCIM	DUSP22	HMCES	PSMB10	TWSG1	ENTPD7	C12orf4	CD177	SLURP1	PELI1	ZMIZ1	SLC39A10	BAD	PTAFR	IGHV7-4-1	PTGDR	PTGDS	PTGER4	AICDA	PREX1	SH3RF1	GPAM	WDFY4	PTPN2	PTPN6	BAK1	PTPN11	HAMP	SLAMF7	ZP4	SLC46A2	PTPRC	PTPRJ	BAX	PURA	NECTIN2	SELENOK	SNX6	RAB27A	RAC2	RAG1	RAG2	ACTA2	IL21	RAP2B	RARA	BCL2	RELB	ACTB	BCL3	BCL6	CDH26	RORA	RORC	BCR	RPL22	RPS3	RPS6	RPS6KA1	S100A12	S100A13	SAA1	CELA2A	SCNN1B	CEACAM1	CCL2	CCL3	CCL5	CCL19	CCL21	CXCL6	XCL1	CX3CL1	SDC4	PRDM1	ZNF335	BLK	SELP	SELPLG	SAMSN1	CRLF2	VSIR	NOD2	SEMA4A	SFRP1	CXCR5	NFKBIZ	AZI2	SFTPD	DCLRE1C	CLEC7A	PLA2G2F	SHH	CRTC3	P2RY12	ST3GAL1	MARCHF7	BCL11B	RASAL3	SLAMF1	BMP4	LGALS7B	GPR89A	SLC7A1	LGALS9C	SLC11A1	FUNDC2	SMO	SNCA	SOD1	SOS1	SOS2	SOX4	SOX11	SOX15	SOX12	SP3	SPI1	SPN	SPTA1	BPI	SRC	SRF	ZFP36L1	STAT3	STAT5B	STAT6	ZFP36L2	STK11	STX4	STXBP1	STXBP2	STXBP3	BST1	SUPT6H	BST2	VAMP2	VAMP7	SYK	ADAM17	TACR1	KLF5	TCF3	TCF7	ZEB1	BTK	PRDX2	TEC	TFRC	TGFB1	TGFBR1	TGFBR2	THBD	THBS1	THY1	TIMP1	TLN1	TLR1	TLR2	TLR3	TLR4	ACTG1	GPR137B	C1QA	TNF	TNFAIP3	TNFRSF1B	TP53	TP53BP1	TPD52	TRAF6	TSC1	C5AR1	TNFSF4	CCR2	TNFRSF4	TXK	TYK2	TYRO3	TYROBP	SCGB1A1	UNG	VAV1	VAV2	VCAM1	VCL	TRPV1	VWF	WAS	LAT2	NSD2	WNT1	WNT5A	WNT7A	XBP1	YES1	YY1	ZAP70	ZNF3	ZBTB16	ZP2	ZP3	LAPTM5	FZD5	TNIP2	BAG6	LST1	ULBP3	NKAP	TNFAIP8L2	VTCN1	ARMC5	NHEJ1	TREML2	ATAD5	NR4A3	ZC3H12A	ULBP2	ULBP1	PDCD1LG2	CD276	PRR7	NDFIP1	CAMK4	DCSTAMP	SNX27	DOCK8	CAMP	AKAP17A	CAPN3	DYSF	EOMES	FZD6	FZD7	FZD8	FZD9	CASP3	FERMT3	ITCH	MAD1L1	PLA2G10	EMILIN2	CASP8	PRAM1	SLA2	NCK2	CARD11	SYVN1	MEGF10	ZC3H8	FOXN1	TTBK1	LOXL3	CRACR2A	KMT5C	NFKBID	HAVCR2	HSH2D	UBASH3B	DGKZ	DGKE	DGKD	CST7	LMO4	AP3B1	TSLP	CAV1	LY6D	RUNX2	TNFSF11	RUNX1	RUNX3	CBFB	SOCS1	PDE5A	IRS2	CBL	VAMP8	CBLB	HYAL2	ACTN1	SNX4	GBF1	TNFSF14	TNFSF13	TNFSF9	ADAM9	TNFRSF14	RIPK2	FADD	SNAP23	IL1RL2	IL18R1	CD84	VNN1	SPHK1	BCL10	RAB29	SKAP2	AP3D1	CCND3	WNT3A	PLCZ1	SLAMF9	PGLYRP1	TNFSF18	F2RL3	RNF8	FER1L5	DCAF15	IL33	SART1	DNAJA3	CD1C	NMI	CD1D	CD2	CD3D	RSAD2	EXO1	FIBP	CD3E	DGKI	CD3G	IL1RL1	CD4	CD5	CD6	DLG5	CD7	CD8A	MFHAS1	CD8B	CD9	CD19	SOCS6	CD83	MS4A1	CD22	VAMP3	CD27	CD28	CD80	CD86	NCR1	TNFSF8	CD33	ITM2A	IL27RA	THEMIS2	ATG5	MAPK8IP1	CD38	ENTPD2	NR1D1	CD40	SOX13	CD40LG	AKAP12	CD44	CD47	CD48	FNIP1	SOCS5	CD70	CD74	CD79A	DCAF1	HDAC9	CD79B	CD81	RIPOR2	HDAC4	TOX	CD151	TESPA1	GAB2	PJA2	MAFB	THOC1
GOBP_LEUKOCYTE_HOMEOSTASIS	http://www.gsea-msigdb.org/gsea/msigdb/cards/GOBP_LEUKOCYTE_HOMEOSTASIS	ADA	BCL2L11	SH2B3	TCIRG1	MERTK	TNFSF13B	TRAF3IP2	RIPK3	CORO1A	SLC15A4	SPNS2	DOCK11	RC3H1	NKX2-3	TSC22D3	GPR183	GAPT	AKT1	FLT3	TNFRSF13B	SLC7A11	ABL1	LAT	SIT1	SLC39A3	SLC40A1	ANXA1	NCKAP1L	HIF1A	HMGB1	HCAR2	FAS	IL2	IL2RA	IL6	ITPKB	JAK3	LGALS2	LGALS9	LMO1	LYN	MIR17HG	MEF2C	KITLG	MIF	MPL	P2RX7	FOXP3	PDE4B	PIK3CB	PIK3CD	PMAIP1	RC3H2	PPP2R3C	XKR8	PPP3CB	DOCK10	AXL	PKN1	GPAM	BAK1	SLC46A2	BAX	RAG1	BCL2	TNFRSF17	RPS6	CXCL6	SKIL	SOS1	SOS2	SPTA1	STAT5B	ADAM17	TNFAIP3	CCR2	CAMLG	BAP1	CASP3	JAM3	ZC3H8	FOXN1	GPR174	TNFSF14	FADD	BCL10	DNAJA3	CCNB2	CD74
GOBP_PLASMA_MEMBRANE_REPAIR	http://www.gsea-msigdb.org/gsea/msigdb/cards/GOBP_PLASMA_MEMBRANE_REPAIR	CHMP4B	SYT11	CHMP2B	MYOF	CHMP2A	CHMP4A	ANXA6	MYH9	TRIM72	CHMP1A	CHMP5	CHMP3	ARL8B	CHMP1B	RAB3A	SMPD1	CHMP6	DYSF	CAV3	FER1L5	SYT7	CHMP7	CHMP4C	SYTL4
GOBP_NATURAL_KILLER_CELL_DIFFERENTIATION	http://www.gsea-msigdb.org/gsea/msigdb/cards/GOBP_NATURAL_KILLER_CELL_DIFFERENTIATION	RASGRP1	MERTK	KAT7	TUSC2	PGLYRP2	ZBTB1	ZNF683	HECTD1	GAS6	RABL3	IL15	IL15RA	NFIL3	PBX1	PIK3CD	AXL	PTPRC	PRDM1	SLAMF1	SP3	STAT5B	TYRO3	PGLYRP1	TOX
GOBP_NEUTROPHIL_HOMEOSTASIS	http://www.gsea-msigdb.org/gsea/msigdb/cards/GOBP_NEUTROPHIL_HOMEOSTASIS	SH2B3	MERTK	SLC7A11	ANXA1	HMGB1	HCAR2	IL6	ITPKB	MPL	PDE4B	PIK3CB	PIK3CD	XKR8	AXL	CCR2	JAM3
GOBP_NEUTROPHIL_APOPTOTIC_PROCESS	http://www.gsea-msigdb.org/gsea/msigdb/cards/GOBP_NEUTROPHIL_APOPTOTIC_PROCESS	SLC7A11	ANXA1	HCAR2	IL6	ITPKB	PIK3CB	PIK3CD
GOBP_B_CELL_HOMEOSTASIS	http://www.gsea-msigdb.org/gsea/msigdb/cards/GOBP_B_CELL_HOMEOSTASIS	ADA	BCL2L11	TNFSF13B	TRAF3IP2	SPNS2	DOCK11	RC3H1	GAPT	TNFRSF13B	ABL1	NCKAP1L	HIF1A	LYN	MIR17HG	MEF2C	MIF	FOXP3	RC3H2	PPP2R3C	DOCK10	PKN1	BAK1	BAX	BCL2	SOS1	SOS2	TNFAIP3	CAMLG	CASP3	BCL10	CD74
GOBP_B_CELL_APOPTOTIC_PROCESS	http://www.gsea-msigdb.org/gsea/msigdb/cards/GOBP_B_CELL_APOPTOTIC_PROCESS	ADA	TRAF3IP2	CRKL	NOC2L	FOXP1	TNFRSF21	IL2	IL10	LYN	MIR17HG	MIF	PKN1	SLC39A10	PTEN	BAK1	BAX	BCL6	BLK	BTK	HSH2D	IRS2	BCL10	AURKB	ORMDL3	FNIP1	CD74
GOBP_NATURAL_KILLER_CELL_PROLIFERATION	http://www.gsea-msigdb.org/gsea/msigdb/cards/GOBP_NATURAL_KILLER_CELL_PROLIFERATION	IL23R	ELF4	FCGR3A	PTPN22	HLA-E	IL12B	IL15	IL18	JAK2	LEP	IL23A	SLAMF1	STAT5B	TYK2
GOBP_ANTIBODY_DEPENDENT_CELLULAR_CYTOTOXICITY	http://www.gsea-msigdb.org/gsea/msigdb/cards/GOBP_ANTIBODY_DEPENDENT_CELLULAR_CYTOTOXICITY	FCGR1A	FCGR2B	FCGR3A	HLA-E	IGHG1
GOBP_CYTOKINE_PRODUCTION	http://www.gsea-msigdb.org/gsea/msigdb/cards/GOBP_CYTOKINE_PRODUCTION	MIR675	CDH3	MIR877	MIR920	MIR935	MIR708	MIR365A	BTNL10	CD24	KLRF2	KLRC4-KLRK1	PQBP1	ADAM8	RASGRP1	G3BP1	EBI3	ATP6AP2	LITAFD	FLOT1	CD96	MIR6869	AKAP8	LILRB2	TRAIP	TLR6	KLF2	BTN3A3	BTN2A2	NOD1	PRG3	SPON2	GPNMB	MERTK	PIBF1	TRIM38	CEBPB	KAT5	BATF	CEBPG	LAMTOR5	AGPAT1	AGPAT2	ARFGEF2	POLR3F	POLR3G	POLR3C	TRIM16	IGF2BP1	IGF2BP3	IGF2BP2	CD226	NFAT5	HPSE	LILRB1	ARID5A	MALT1	BTNL3	TMED10	LILRB4	LILRA2	RIPK3	BTN3A2	BTN3A1	BTN2A1	CD160	POLR3A	GLMN	HHLA2	CHI3L1	IRAK3	IL17F	TREX1	ADCY7	PARK7	VSIG4	TMEM106A	TUSC2	CHRNA7	NLRP3	TIRAP	ERMAP	CHUK	CARD16	PGLYRP2	SLAMF6	C1QTNF3	CIDEA	C1QTNF4	CGAS	GBP5	ADCYAP1	PANX3	CLNK	CLC	TRIM6	CLU	LRRK2	CMA1	PLD4	CCR7	CMKLR1	CEACAM20	TMIGD2	COL3A1	CD200R1	ADORA2B	CR1	ATF2	CRP	SIRPA	CRYBA1	MAPK14	CSF1R	CSF2	CSK	LACC1	CCBE1	TICAM1	IL23R	PYHIN1	ADRA2A	NFAM1	PYDC2	CX3CR1	CYBA	BTNL9	CYBB	CYLD	CYP1B1	CLECL1	CD55	ZFPM1	DENND1B	DDIT3	DDT	DDX1	DDX3X	DHX9	DHX36	NLRP6	AGER	DRD2	AGT	S1PR3	SCAMP5	EGR1	EPHA2	NLRC3	AIF1	ELANE	SERPINB1	ELF1	NLRP7	TIGIT	EPHB2	EREG	EZH2	F2	F2R	ABCD1	F2RL1	F3	FCER1G	FCGR2B	FCN1	ABCD2	FGR	NLRP1	CARD8	KLRK1	PLA2R1	TRIM32	MAPKBP1	FOXJ1	MAST2	RFTN1	SYT11	SULF1	DTX4	PLCB1	FLT4	ICOSLG	FN1	DICER1	SIRT1	SCRIB	LILRA4	DDX58	CLEC5A	CD2AP	KPNA6	LY96	PLD3	CADM1	IL17RA	ALOX5	PANX1	DEFB114	DEFB124	IL27	ALOX15B	ABL1	ACKR1	MCOLN2	BCL6B	PRKD2	GAPDH	TSKU	PYDC1	APPL1	ZBTB20	TRAF3IP1	LRRC32	PTPN22	GAS6	GATA3	CLEC4E	GATA4	GATA6	GBA	GBP1	KAT2A	IL36RN	GDF2	GHSR	NPTN	NOX1	FOXP1	CHIA	IL37	IL36A	IL17B	C5AR2	TNFRSF21	PDCD4	RABGEF1	IFNL1	H19	CCDC88B	CLEC9A	ANGPT1	GPR18	LGALS9B	SSC5D	CXCL17	DLL1	FFAR1	NLRP2B	FFAR3	FFAR2	TRIB2	GIT1	RGCC	SETD2	PYCARD	TBK1	CD274	GSTP1	HILPDA	TBX21	ANXA1	HDAC2	ANXA4	NCKAP1L	HFE	HGF	HIF1A	STOML2	HK1	HLA-A	HLA-B	HLA-DPA1	HLA-DPB1	HLA-DRB1	HLA-E	HLA-F	HLA-G	HMGB1	HMGB2	HMOX1	AIRE	HRAS	HSPA1A	HSPA1B	HSPB1	HSP90AA1	HSP90AB1	HSPD1	APOA1	HTR2B	APOA2	NLRP9	NLRP10	RAB7B	FFAR4	IRF8	STING1	IFI16	IFNA2	IFNB1	IFNG	IFNGR1	APOD	IGF1	IGHD	APP	RAET1G	LILRA5	IL1A	IL1B	IL1R1	IL1RAP	IL2	IL4	IL4R	IL5RA	IL6	IL6R	IL6ST	IL7	IL9	IL10	IL12A	IL12B	IL12RB1	IL12RB2	IL13	IL15	IL16	IL17A	IL18	AQP4	IDO1	INHA	INHBA	INHBB	INS	INPP5D	IRAK1	IRF1	IRF3	IRF4	IRF5	IRF7	ISL1	ITGAV	ITGB6	ITGB8	ITK	JAK2	JAK3	USP50	NRROS	KIR2DL4	KIT	ARG1	ARG2	SCIMP	GBP7	LAG3	LBP	LEP	LGALS9	SIGLEC16	LPL	LTA	ARNT	LTB	LTBP1	LTBP3	LTF	LUM	LY9	LYN	MIRLET7C	MIRLET7E	MIRLET7F1	MIR100	MIR101-1	MIR105-1	MIR106A	MIR106B	MIR107	MIR125A	MIR125B1	MIR128-1	MIR129-1	MIR130A	MIR132	MIR134	MIR135A1	MIR136	MIR140	MIR142	MIR144	MIR145	MIR146A	MIR147A	MIR149	MIR152	MIR155	MIR15A	MIR15B	MIR16-1	MIR17	MIR181A2	MIR181C	MIR182	MIR185	MIR192	MIR194-1	MIR195	MIR197	MIR199A1	MIR19A	MIR19B1	MIR20A	MIR200B	MIR200C	MIR203A	MIR204	MIR205	MIR206	MIR21	MIR215	MIR217	MIR221	MIR222	MIR24-1	MIR26A1	MIR26B	MIR27B	MIR28	MIR29B1	MIR31	MIR320A	MIR34A	MIR92A1	MIR93	MIR98	ARRB1	SMAD3	SMAD4	ARRB2	SMAD7	MBP	MC1R	CD46	MDK	MEFV	MIF	MMP8	MMP12	MNDA	MOG	CD200	CARD17	MIR302C	MIR302D	MIR324	MIR338	MIR372	MIR373	MYD88	ATF4	NFATC1	NFATC2	NFATC3	NFATC4	NFKB1	NFKBIL1	NODAL	NOS2	PNP	ATP2B1	OAS1	OAS2	OAS3	MIR361	MIR378A	MIR383	ORM1	ORM2	OSM	P2RX7	FURIN	PAEP	PLA2G3	SERPINE1	F11R	CLEC4A	FOXP3	ZBTB7B	ZNF580	LEF1	PCSK5	TLR7	TLR8	PDE4B	PDE4D	UBE2J1	IL23A	HDAC7	CYRIB	ASB1	GPRC5B	GHRL	CD244	PER1	PF4	PHB	PIK3CD	PIK3CG	PIK3R1	PLA2G1B	IL17D	UBASH3A	PLCG2	SERPINF2	PML	IL20RB	ACP5	SETD4	TLR9	LURAP1	ERRFI1	TREM2	TREM1	POLA1	POMC	SASH3	RNF216	POU2AF1	POU2F2	PPARA	BTN2A3P	TRPM4	RNF125	PPM1B	BANK1	AKIRIN2	APPL2	LAPTM4B	LGR4	SRGN	OTUD5	FERMT1	NLRP2	NPLOC4	POLR3B	INAVA	AXL	IL26	SELENOS	PRKCQ	PRKCZ	ERBIN	SULF2	MAPK11	MAPK13	MAP2K3	MAP2K5	EIF2AK2	PRNP	BTNL2	CRTAM	AZU1	PSEN1	PANX2	B2M	PSG9	SPHK2	DHX33	OTUD7B	TWSG1	PELI1	PTAFR	ZNF287	PTGER4	MIR20B	PTGS2	MIR488	MIR146B	MIR181D	NDRG2	MIR520B	MIR520C	MIR520G	MIR520H	MIR504	MIR506	HEG1	MAVS	GPAM	PTPN6	PTPN11	HMHB1	PTPRC	PTPRJ	PTPRS	NLRC4	CACTIN	SELENOK	RAB1A	RAC1	IL21	CARD18	RARA	ACE2	SIGIRR	TRPV4	REL	RELA	RELB	TRIM27	BCL3	BCL6	RORA	RPS3	S100A13	SAA1	SARS1	CEACAM1	CCL1	CCL3	CCL19	CXCL6	XCL1	CX3CL1	GPATCH3	GPSM3	CRLF2	VSIR	NOD2	IFIH1	CARD9	SFTPD	CLEC7A	STMP1	ILRUN	LRRC19	SLAMF1	LGALS7B	LGALS9C	SLC11A1	BMPR1A	SNAI2	CHID1	POLR3D	SOD1	SORL1	SPN	BPI	SPTBN1	SRC	BRCA1	TRIM21	STAT1	STAT3	STAT5B	ABCC8	BST2	SYK	ADAM17	MAP3K7	MIR411	MIR590	BTK	BTN1A1	PPP1R11	TGFB1	TGFB2	TGFB3	THBS1	TSPO	TIA1	C1QBP	TLR1	TLR2	TLR3	TLR4	TLR5	TMF1	TMSB4X	TNF	TNFAIP3	TNFRSF1B	C3	TRAF2	TRAF3	TRAF6	C3AR1	MIR657	C5	C5AR1	TWIST1	TNFSF4	CCR2	TXK	TYK2	ACOD1	TYROBP	UCN	UFD1	SCGB1A1	EZR	WNT5A	WNT11	XBP1	YY1	ZFP36	MIR766	ZP3	LAPTM5	IL1R2	FZD5	CUEDC2	RNF26	DHX58	NOX5	RNF128	MUL1	NLRX1	VTCN1	GSDMD	BTNL8	NR4A3	ZC3H12A	PDCD1LG2	CD276	NDFIP1	CPTP	SLC2A10	CAMK4	SLC7A5	TLR10	TRIM56	CAPN2	EPX	BAP1	CASP1	ITCH	FRMD8	PLA2G10	CASP8	RNF135	CARD11	JPH4	AFAP1L2	SEMA7A	HAVCR2	NFATC2IP	ZCCHC3	TSLP	RUNX1	SOCS1	HYAL2	SERPINB7	RIPK1	TNFRSF14	RIPK2	FADD	RIOK3	IL1RL2	IL18R1	BANF1	IQGAP1	CD84	CCN4	SPHK1	BCL10	WNT3A	NAV3	RPS6KA4	TRIM15	SLAMF9	PGLYRP1	MACIR	IL33	NMI	CD2	RSAD2	CD3E	NLRP12	IL1RL1	ARHGEF2	DDX21	EOLA1	CD4	CD6	RPS6KA5	MAPKAPK2	ADGRG1	CD14	CD83	KLF4	ADIPOQ	CLEC6A	CD28	CD80	CD86	TNFRSF8	AIM2	CD33	EIF2AK3	HOMER3	HOMER2	IL27RA	CD34	ATG5	ROCK2	CD36	ADAMTS3	LITAF	CD40	CD40LG	AKAP12	CD47	ISG15	CD58	SOCS5	N4BP1	CD74	HDAC9	CD81	TRIL	TOMM70	NR1H4
GOBP_NEGATIVE_REGULATION_OF_CYTOKINE_PRODUCTION	http://www.gsea-msigdb.org/gsea/msigdb/cards/GOBP_NEGATIVE_REGULATION_OF_CYTOKINE_PRODUCTION	CDH3	MIR877	MIR920	MIR935	MIR708	MIR365A	CD24	CD96	MIR6869	AKAP8	TRAIP	TLR6	KLF2	BTN2A2	GPNMB	MERTK	PIBF1	KAT5	LILRB1	LILRB4	IRAK3	ADCY7	VSIG4	TUSC2	CHRNA7	NLRP3	CARD16	PGLYRP2	C1QTNF3	CIDEA	CCR7	CMKLR1	CD200R1	CR1	SIRPA	CRYBA1	CSK	IL23R	PYDC2	CX3CR1	CYLD	ZFPM1	DDIT3	NLRP6	AGER	EPHA2	NLRC3	ELANE	SERPINB1	NLRP7	TIGIT	EPHB2	EZH2	F2	ABCD1	F2RL1	FCGR2B	ABCD2	CARD8	MAPKBP1	FOXJ1	SYT11	FN1	DICER1	LILRA4	CD2AP	DEFB114	TSKU	PYDC1	TRAF3IP1	LRRC32	PTPN22	GAS6	GATA3	GATA6	GBA	GBP1	IL36RN	GHSR	NPTN	IL37	C5AR2	TNFRSF21	PDCD4	RABGEF1	IFNL1	ANGPT1	GPR18	LGALS9B	SSC5D	DLL1	FFAR1	NLRP2B	TRIB2	GIT1	RGCC	PYCARD	CD274	GSTP1	TBX21	ANXA1	ANXA4	NCKAP1L	HFE	HGF	HLA-DRB1	HLA-F	HMGB1	HMOX1	HSP90AB1	APOA1	APOA2	FFAR4	IFNA2	IFNB1	IFNG	APOD	IGF1	LILRA5	IL4	IL6	IL10	IL12A	IL12B	IL13	AQP4	IDO1	INHA	INHBA	INHBB	INPP5D	JAK3	ARG1	ARG2	GBP7	LAG3	LBP	LGALS9	LTF	MIRLET7C	MIRLET7E	MIRLET7F1	MIR100	MIR101-1	MIR105-1	MIR106A	MIR106B	MIR107	MIR125A	MIR125B1	MIR128-1	MIR129-1	MIR130A	MIR132	MIR134	MIR135A1	MIR136	MIR140	MIR142	MIR145	MIR146A	MIR147A	MIR149	MIR152	MIR155	MIR15A	MIR15B	MIR16-1	MIR17	MIR181A2	MIR181C	MIR185	MIR192	MIR194-1	MIR195	MIR197	MIR199A1	MIR19A	MIR19B1	MIR20A	MIR200B	MIR200C	MIR203A	MIR204	MIR205	MIR206	MIR21	MIR215	MIR217	MIR221	MIR222	MIR24-1	MIR26A1	MIR26B	MIR27B	MIR28	MIR29B1	MIR31	MIR320A	MIR34A	MIR93	MIR98	ARRB1	ARRB2	SMAD7	MC1R	MEFV	MMP8	CD200	CARD17	MIR302C	MIR302D	MIR338	MIR372	MIR373	NFKB1	NFKBIL1	ATP2B1	OAS1	OAS3	MIR361	MIR378A	MIR383	ORM1	FURIN	CLEC4A	FOXP3	LEF1	TLR8	IL23A	HDAC7	ASB1	GHRL	PML	IL20RB	ACP5	TLR9	ERRFI1	TREM2	POMC	RNF216	PPARA	RNF125	PPM1B	BANK1	APPL2	LAPTM4B	LGR4	SRGN	OTUD5	NPLOC4	AXL	SELENOS	ERBIN	MAP2K5	PRNP	PSG9	OTUD7B	TWSG1	PTGER4	MIR20B	MIR488	MIR146B	MIR181D	NDRG2	MIR520B	MIR520C	MIR520G	MIR520H	MIR504	MIR506	PTPN6	PTPRC	PTPRS	CACTIN	RAC1	CARD18	RARA	SIGIRR	REL	RELB	TRIM27	BCL3	BCL6	SARS1	CEACAM1	XCL1	CX3CL1	GPATCH3	VSIR	NOD2	SFTPD	ILRUN	SLAMF1	LGALS7B	LGALS9C	SLC11A1	CHID1	BPI	BST2	MIR411	MIR590	BTK	PPP1R11	TGFB1	TGFB2	TGFB3	THBS1	TSPO	TIA1	C1QBP	TLR4	TMSB4X	TNF	TNFAIP3	MIR657	TWIST1	TNFSF4	ACOD1	TYROBP	UFD1	SCGB1A1	EZR	WNT11	YY1	ZFP36	MIR766	LAPTM5	IL1R2	CUEDC2	DHX58	RNF128	MUL1	NLRX1	ZC3H12A	PDCD1LG2	NDFIP1	CPTP	SLC2A10	EPX	ITCH	PLA2G10	HAVCR2	BANF1	CD84	NAV3	RPS6KA4	PGLYRP1	MACIR	NMI	NLRP12	IL1RL1	RPS6KA5	CD83	KLF4	ADIPOQ	CD33	HOMER3	HOMER2	IL27RA	CD34	SOCS5	N4BP1	HDAC9	NR1H4
GOBP_POSITIVE_REGULATION_OF_CYTOKINE_PRODUCTION	http://www.gsea-msigdb.org/gsea/msigdb/cards/GOBP_POSITIVE_REGULATION_OF_CYTOKINE_PRODUCTION	MIR675	KLRF2	KLRC4-KLRK1	PQBP1	ADAM8	RASGRP1	G3BP1	EBI3	ATP6AP2	FLOT1	LILRB2	TLR6	NOD1	PRG3	SPON2	PIBF1	CEBPB	BATF	CEBPG	LAMTOR5	AGPAT1	AGPAT2	ARFGEF2	POLR3F	POLR3G	POLR3C	TRIM16	CD226	HPSE	LILRB1	ARID5A	MALT1	TMED10	LILRA2	BTN3A2	BTN3A1	CD160	POLR3A	GLMN	HHLA2	CHI3L1	IRAK3	IL17F	PARK7	TMEM106A	TUSC2	NLRP3	TIRAP	CHUK	SLAMF6	C1QTNF3	C1QTNF4	CGAS	GBP5	ADCYAP1	PANX3	CLNK	TRIM6	CLU	LRRK2	CCR7	CEACAM20	TMIGD2	ADORA2B	ATF2	MAPK14	CSF1R	CSF2	LACC1	CCBE1	TICAM1	IL23R	PYHIN1	ADRA2A	NFAM1	CYBA	CYBB	CYP1B1	CLECL1	CD55	ZFPM1	DENND1B	DDIT3	DDT	DDX1	DDX3X	DHX9	DHX36	AGER	DRD2	AGT	SCAMP5	EGR1	AIF1	ELANE	TIGIT	EPHB2	EREG	F2R	F2RL1	F3	FCER1G	FCN1	FGR	NLRP1	CARD8	KLRK1	PLA2R1	TRIM32	RFTN1	SULF1	PLCB1	FLT4	SIRT1	SCRIB	DDX58	CLEC5A	KPNA6	LY96	CADM1	IL17RA	PANX1	DEFB124	IL27	ALOX15B	ABL1	MCOLN2	PRKD2	GAPDH	PYDC1	APPL1	ZBTB20	PTPN22	GATA3	CLEC4E	GATA4	GATA6	KAT2A	GDF2	NOX1	FOXP1	CHIA	IL36A	IL17B	IFNL1	H19	CCDC88B	CLEC9A	CXCL17	FFAR3	FFAR2	RGCC	SETD2	PYCARD	TBK1	CD274	HILPDA	TBX21	ANXA1	HDAC2	HGF	HIF1A	STOML2	HK1	HLA-A	HLA-DPA1	HLA-DPB1	HLA-E	HLA-F	HLA-G	HMGB1	HMGB2	HMOX1	AIRE	HRAS	HSPA1A	HSPA1B	HSPB1	HSP90AA1	HSPD1	HTR2B	APOA2	NLRP9	NLRP10	RAB7B	IRF8	STING1	IFI16	IFNG	IFNGR1	IGHD	APP	RAET1G	LILRA5	IL1A	IL1B	IL1R1	IL1RAP	IL2	IL4	IL4R	IL6	IL6R	IL6ST	IL7	IL9	IL10	IL12A	IL12B	IL12RB1	IL12RB2	IL13	IL15	IL16	IL17A	IL18	IDO1	INS	IRAK1	IRF1	IRF3	IRF4	IRF5	IRF7	ISL1	ITK	JAK2	USP50	KIR2DL4	KIT	SCIMP	LBP	LEP	LGALS9	SIGLEC16	LPL	LTA	ARNT	LTB	LUM	LY9	MIR132	MIR144	MIR145	MIR149	MIR17	MIR182	MIR206	MIR21	MIR27B	MIR92A1	SMAD3	MBP	CD46	MDK	MEFV	MIF	MMP8	MMP12	MNDA	CD200	MIR324	MYD88	ATF4	NFATC4	NODAL	NOS2	PNP	OAS1	OAS2	OAS3	ORM1	ORM2	OSM	P2RX7	FURIN	PAEP	PLA2G3	SERPINE1	FOXP3	ZBTB7B	ZNF580	TLR7	TLR8	PDE4B	PDE4D	IL23A	CYRIB	GPRC5B	CD244	PF4	PHB	PIK3CD	PIK3CG	PIK3R1	PLA2G1B	IL17D	PLCG2	SERPINF2	IL20RB	SETD4	TLR9	LURAP1	TREM2	SASH3	POU2AF1	POU2F2	AKIRIN2	FERMT1	NLRP2	POLR3B	INAVA	IL26	PRKCQ	PRKCZ	SULF2	MAPK11	MAPK13	EIF2AK2	CRTAM	AZU1	PSEN1	PANX2	B2M	SPHK2	DHX33	PELI1	PTAFR	PTGER4	PTGS2	HEG1	MAVS	PTPN11	HMHB1	PTPRC	PTPRJ	NLRC4	SELENOK	RAB1A	IL21	RARA	TRPV4	RELA	TRIM27	BCL3	RORA	RPS3	S100A13	SAA1	CCL1	CCL3	CCL19	XCL1	CX3CL1	GPSM3	CRLF2	NOD2	IFIH1	CARD9	CLEC7A	STMP1	SLAMF1	SLC11A1	BMPR1A	POLR3D	SOD1	SORL1	SPN	SPTBN1	SRC	BRCA1	STAT1	STAT3	STAT5B	ABCC8	SYK	ADAM17	MAP3K7	TGFB1	THBS1	TLR1	TLR2	TLR3	TLR4	TLR5	TMF1	TNF	C3	TRAF2	TRAF6	C3AR1	MIR657	C5	C5AR1	TWIST1	TNFSF4	CCR2	TXK	TYK2	TYROBP	UCN	WNT5A	WNT11	XBP1	ZP3	LAPTM5	FZD5	DHX58	NOX5	VTCN1	GSDMD	NR4A3	CD276	CAMK4	SLC7A5	TRIM56	EPX	CASP1	FRMD8	CASP8	RNF135	CARD11	AFAP1L2	SEMA7A	HAVCR2	ZCCHC3	TSLP	RUNX1	HYAL2	SERPINB7	RIPK1	TNFRSF14	RIPK2	FADD	RIOK3	IL1RL2	IL18R1	CD84	SPHK1	BCL10	WNT3A	TRIM15	IL33	CD2	RSAD2	CD3E	NLRP12	IL1RL1	ARHGEF2	DDX21	CD4	CD6	MAPKAPK2	CD14	CD83	ADIPOQ	CLEC6A	CD28	CD80	CD86	TNFRSF8	AIM2	EIF2AK3	IL27RA	CD34	ROCK2	CD36	CD40	CD40LG	AKAP12	ISG15	CD58	CD74	CD81	TOMM70	NR1H4
GOBP_SEROTONIN_SECRETION	http://www.gsea-msigdb.org/gsea/msigdb/cards/GOBP_SEROTONIN_SECRETION	LILRB1	HRH3	CNR1	HTR1A	HTR1B	MAOB	P2RX1	SLC6A4	SYK
GOBP_HISTAMINE_SECRETION	http://www.gsea-msigdb.org/gsea/msigdb/cards/GOBP_HISTAMINE_SECRETION	CSF2	EDN1	LYN	PLA2G3	SNX6	VAMP2	VAMP7	BTK	VAMP8	SNX4	SNAP23	VAMP3
GOBP_MESONEPHROS_DEVELOPMENT	http://www.gsea-msigdb.org/gsea/msigdb/cards/GOBP_MESONEPHROS_DEVELOPMENT	GDF11	SPRY1	BASP1	SIX2	OSR2	OSR1	CTNNB1	BMPER	ADAMTS16	DLG1	AGT	AGTR2	EYA1	FGF1	FGF2	FGF8	FGF10	FGFR2	FOXC1	FOXD1	FOXJ1	FOXC2	NPNT	GATA3	GREM1	GDNF	GPC3	GLI3	SOX8	HOXA11	HOXB7	HOXD11	HES1	FMN1	ILK	ARG2	LAMA5	LHX1	TACSTD2	EPCAM	SMAD1	SMAD2	SMAD3	SMAD4	SMAD5	SMAD6	SMAD7	CITED1	MYC	PAX2	PBX1	SIX4	PKD1	PKD2	WNT4	KIF26B	LGR4	CTNNBIP1	PTCH1	RARA	RARB	BCL2	REN	RET	ROBO2	SALL1	SDC1	SDC4	SFRP1	GZF1	SHH	SIM1	SIX1	BMP2	BMP4	BMP7	SMO	SOX9	HNF1B	TCF21	VEGFA	WNT1	WNT6	WNT11	WNT2B	WNT9B	WT1	ZBTB16	PAX8	CALB1	GREB1L	LZTS2	CAT	DCHS1	NOG	CRLF1	CER1	SLIT2	MAGED1
GOBP_BLASTOCYST_DEVELOPMENT	http://www.gsea-msigdb.org/gsea/msigdb/cards/GOBP_BLASTOCYST_DEVELOPMENT	ADA	ZBED6	LPAR6	NPM2	CITED2	PEMT	YAP1	EMG1	N4BP2L2	CDX2	AKAP3	CHEK1	SPIC	CMTM3	TAF8	ACVR1C	CCDC24	PNLDC1	DAD1	RBM46	PLPP4	ELF3	SMIM14	ETV2	CNOT1	KDM4C	RTF1	GABPA	TTLL1	PTPN18	RRP7A	SLC25A34	RPL7L1	ST8SIA6	FBLL1	IGF1	JUNB	ARHGDIG	KPNA7	TM4SF1	MFNG	NASP	NBN	NDUFA2	NEK2	NODAL	CNOT2	CNOT3	FURIN	STMN3	SBDS	SF3B6	PELO	NLE1	POU5F1	WDR74	BCOR	NCAPG2	ASF1B	XAB2	PSMC4	RTN4	SALL4	ZFP14	PPP4R4	CCNB1IP1	RAD51B	RBBP8	RPL13	RRM2	PRDM14	NECAB1	UBTFL1	SOX17	HS3ST6	SKIL	SMARCB1	SP3	SRF	BRCA2	SUPT6H	HNF1B	TEAD4	TGFBR1	BYSL	SLC35E2B	UBE2A	ZP3	TBL1XR1	PALB2	TET1	NDEL1	CAPN2	EOMES	HORMAD1	PHF6	GINS4	CUL3	HOPX	CCDC62	AGBL4	ACTL6A	ZPR1	LATS1	ZNF830	KLF4	COPS2	MED21	HAND1	CTR9	TTLL4	GINS1	MFN2
GOBP_BLASTOCYST_FORMATION	http://www.gsea-msigdb.org/gsea/msigdb/cards/GOBP_BLASTOCYST_FORMATION	ADA	CITED2	YAP1	CDX2	PNLDC1	RBM46	CNOT1	KDM4C	GABPA	PTPN18	RRP7A	RPL7L1	JUNB	TM4SF1	MFNG	NODAL	CNOT2	CNOT3	FURIN	SF3B6	NLE1	WDR74	RTN4	CCNB1IP1	PRDM14	SOX17	SKIL	SP3	SRF	SUPT6H	HNF1B	TEAD4	BYSL	ZP3	TET1	EOMES	CUL3	HOPX	ACTL6A	LATS1	HAND1	CTR9	MFN2
GOBP_INNER_CELL_MASS_CELL_DIFFERENTIATION	http://www.gsea-msigdb.org/gsea/msigdb/cards/GOBP_INNER_CELL_MASS_CELL_DIFFERENTIATION	NLE1	PRDM14	SOX17	HNF1B	TET1	LATS1	CTR9
GOBP_TROPHECTODERMAL_CELL_DIFFERENTIATION	http://www.gsea-msigdb.org/gsea/msigdb/cards/GOBP_TROPHECTODERMAL_CELL_DIFFERENTIATION	ADA	CITED2	YAP1	CDX2	RBM46	CNOT1	JUNB	NODAL	CNOT2	CNOT3	SP3	SRF	TEAD4	BYSL	EOMES	CUL3	HOPX	HAND1	CTR9
GOBP_BLASTOCYST_GROWTH	http://www.gsea-msigdb.org/gsea/msigdb/cards/GOBP_BLASTOCYST_GROWTH	CHEK1	TAF8	ACVR1C	RTF1	IGF1	NBN	SBDS	PELO	NCAPG2	SALL4	RAD51B	UBTFL1	BRCA2	PALB2	NDEL1	GINS4	ZPR1	ZNF830	COPS2	CTR9	GINS1
GOBP_INNER_CELL_MASS_CELL_PROLIFERATION	http://www.gsea-msigdb.org/gsea/msigdb/cards/GOBP_INNER_CELL_MASS_CELL_PROLIFERATION	CHEK1	TAF8	SBDS	PELO	NCAPG2	SALL4	BRCA2	PALB2	NDEL1	GINS4	ZPR1	COPS2	GINS1
GOBP_RELEASE_OF_CYTOCHROME_C_FROM_MITOCHONDRIA	http://www.gsea-msigdb.org/gsea/msigdb/cards/GOBP_RELEASE_OF_CYTOCHROME_C_FROM_MITOCHONDRIA	BCL2L11	DNM1L	PPIF	MLLT11	CLU	AKT1	FXN	IFI6	FAM162A	GHITM	BBC3	CIDEB	PRELID1	SFN	GPER1	GPX1	PYCARD	HGF	IGF1	LMNA	ARRB2	MMP9	OPA1	PRKN	FIS1	TRIAP1	PLAUR	PMAIP1	AVP	PARL	MFF	PLSCR3	PSMD10	BAD	BAK1	BAX	BCL2	BCL2L1	BCL2L2	BID	BIK	MOAP1	PINK1	BNIP3	SOD2	BOK	TP53	GGCT	FZD9	PLA2G6	HRK	TNFSF10	NOL3	BMF	PDCD5	TIMM50
GOBP_EPITHELIAL_TO_MESENCHYMAL_TRANSITION	http://www.gsea-msigdb.org/gsea/msigdb/cards/GOBP_EPITHELIAL_TO_MESENCHYMAL_TRANSITION	PDCD6	TGFBR3L	TRIM28	SPRY1	SPRY2	OLFM1	MAD2L2	DDX17	PDPN	FERMT2	VASN	COL1A1	GSC	DACT3	CTNNB1	GLIPR2	DAB2IP	DAB2	DAG1	SPRED1	DDX5	JAG1	EDN1	EDNRA	EFNA1	SPRED2	ENG	EPHA3	EPHA4	USF3	EZH2	FGF8	FGFR1	FGFR2	FOXF2	FOXC1	CLASP2	FLNA	PHLDB1	TASOR	POFUT2	CLASP1	HEY1	HEY2	MTOR	BAMBI	WWTR1	GATA3	AMELX	HEYL	GCNT2	GREM1	PDCD4	BCL9L	CRB2	RGCC	GSK3B	HAS2	HDAC2	HGF	HIF1A	FOXA1	FOXA2	HNRNPAB	HPN	MCRIP1	RBPJ	IL1B	IL6	RFLNB	ISL1	LIMS1	SPRED3	LOXL2	LRP6	MIR144	MIR149	MIR21	MIR221	MIR222	MIR29B1	SMAD2	SMAD3	SMAD4	SMAD7	MARK1	MDK	MSX1	MSX2	NOTCH1	NOTCH4	ADIPOR1	LEF1	WNT16	WNT4	IL17RD	SDHAF2	PPP2CA	TRIM62	TMEM100	PEF1	TBX20	RTN4	PTEN	MIR519D	EPB41L5	OVOL2	KLHL12	ROCK1	S100A4	SERPINB3	SDCBP	SFRP1	SFRP2	BMP2	BMP4	BMP5	BMP7	SNAI2	SNAI1	SOX9	TBX5	TBX3	MIR573	MIR590	TCF7L2	TCOF1	TGFB1	TGFB1I1	TGFB2	TGFB3	TGFBR1	TGFBR2	TGFBR3	TIAM1	NKX2-1	TWIST1	WNT2	WNT5A	WNT8A	WNT11	LDLRAD4	ZNF750	ZNF703	FUZ	ELL3	AKNA	HMGA2	ALX1	FAM83D	AXIN2	EOMES	POLR1B	KBTBD8	LOXL3	ADAM15	ACVR1	PHLDB2	NOLC1	DLG5	NOG	ACVRL1	ROCK2	CUL7
GOBP_NEURAL_PLATE_MORPHOGENESIS	http://www.gsea-msigdb.org/gsea/msigdb/cards/GOBP_NEURAL_PLATE_MORPHOGENESIS	DVL1	DVL2	FGF8	EPB41L5	NOG
GOBP_NEURAL_PLATE_DEVELOPMENT	http://www.gsea-msigdb.org/gsea/msigdb/cards/GOBP_NEURAL_PLATE_DEVELOPMENT	CTNNB1	DVL1	DVL2	FGF8	C2CD3	PTCH1	EPB41L5	NOG
GOBP_NEURAL_TUBE_FORMATION	http://www.gsea-msigdb.org/gsea/msigdb/cards/GOBP_NEURAL_TUBE_FORMATION	CITED2	DLC1	SEC24B	DEAF1	SPINT2	TMED2	LIAS	GLMN	CTHRC1	TRIM71	ADM	PRICKLE1	GDF7	DVL1	DVL2	DVL3	COBL	FOLR1	SCRIB	CDK20	PLXNB2	ABL1	FZD2	HECTD1	MTHFD1L	IFT172	KAT2A	NPHP3	SETD2	ARHGAP35	HIF1A	APAF1	LRP2	MTHFD1	MTHFR	NODAL	OPA1	PAX2	IFT52	SUFU	PFN1	MKS1	SEMA4C	IFT57	PRKACA	PRKACB	IFT122	RGMA	SALL4	VANGL2	PTCH1	MIB1	PTK7	CC2D2A	SHROOM3	GRHL3	OVOL2	BBS4	RALA	RARA	RARG	BRD2	RPS7	SDC4	SFRP1	SFRP2	STIL	SKI	BMP4	BMP5	BMP7	PHACTR4	SOX4	SOX11	SPINT1	ST14	STK3	STK4	TGFB1	TGFB2	TRAF6	TSC1	TSC2	TULP3	TWIST1	VASP	WNT5A	LUZP1	TCTN1	FZD3	GRHL2	FUZ	FZD1	FZD6	CASP3	TEAD2	KDM2B	LMO4	BCL10	NOG	LHX2	KIF20B	CELSR1	MED12
GOBP_NEURAL_FOLD_FORMATION	http://www.gsea-msigdb.org/gsea/msigdb/cards/GOBP_NEURAL_FOLD_FORMATION	HIF1A	NODAL	OVOL2	BMP5	BMP7	LUZP1
GOBP_PROTEIN_INSERTION_INTO_MITOCHONDRIAL_MEMBRANE_INVOLVED_IN_APOPTOTIC_SIGNALING_PATHWAY	http://www.gsea-msigdb.org/gsea/msigdb/cards/GOBP_PROTEIN_INSERTION_INTO_MITOCHONDRIAL_MEMBRANE_INVOLVED_IN_APOPTOTIC_SIGNALING_PATHWAY	BBC3	GZMB	NMT1	MAPK8	BAX	MOAP1
GOBP_PHAGOLYSOSOME_ASSEMBLY	http://www.gsea-msigdb.org/gsea/msigdb/cards/GOBP_PHAGOLYSOSOME_ASSEMBLY	CORO1A	CLN3	PIKFYVE	RAB7B	MYO7A	P2RX7	RAB14	PLA2G5	RAB39A	ARL8B	RAB20	RAB7A	SPG11	RAB34	SRPX	TMEM175	SYT7
GOBP_NK_T_CELL_DIFFERENTIATION	http://www.gsea-msigdb.org/gsea/msigdb/cards/GOBP_NK_T_CELL_DIFFERENTIATION	ATF2	ZNF683	ITK	ZBTB7B	PRDM1	TGFBR2	ZBTB16	AP3B1	AP3D1	TOX
GOBP_NK_T_CELL_PROLIFERATION	http://www.gsea-msigdb.org/gsea/msigdb/cards/GOBP_NK_T_CELL_PROLIFERATION	ELF4	IL12B	IL15	IL18	JAK2	ZBTB7B	IL23A	RASAL3	TYK2
GOBP_COMPLEMENT_ACTIVATION_LECTIN_PATHWAY	http://www.gsea-msigdb.org/gsea/msigdb/cards/GOBP_COMPLEMENT_ACTIVATION_LECTIN_PATHWAY	COLEC10	MASP2	A2M	FCN1	FCN2	KRT1	MBL2	MFAP4	MASP1	SERPING1	COLEC11	FCN3
GOBP_RESPONSE_TO_YEAST	http://www.gsea-msigdb.org/gsea/msigdb/cards/GOBP_RESPONSE_TO_YEAST	CRK	ELANE	MPO	PLCG2	PTX3	CLEC7A	CLEC6A
GOBP_RECEPTOR_RECYCLING	http://www.gsea-msigdb.org/gsea/msigdb/cards/GOBP_RECEPTOR_RECYCLING	OPTN	RAMP3	ARFGEF2	BVES	TBC1D16	PHETA1	PHETA2	ECE1	LMTK2	INPP5F	SCRIB	PCSK9	NSG1	ANXA2	EHD3	REP15	LDLR	ACHE	NSF	TRAT1	CHMP5	LAMTOR1	PLEKHJ1	AP1AR	KIF16B	PSEN1	ALS2	SNCA	SORL1	CAMLG	RAB29	RAB11B	VAMP3
GOBP_ENDOTHELIAL_CELL_DEVELOPMENT	http://www.gsea-msigdb.org/gsea/msigdb/cards/GOBP_ENDOTHELIAL_CELL_DEVELOPMENT	CDH5	RAPGEF3	HPSE	ADD1	COL15A1	CLDN3	MARVELD2	COL22A1	S1PR3	EDNRA	EDNRB	F2RL1	FASN	PLCB1	CLIC4	PPP1R16B	ARHGEF26	TJP3	GPX1	RAPGEF1	GSTM3	HOXA13	ICAM1	ZDHHC21	IKBKB	IL1B	MET	AFDN	MSN	MYD88	PPP1R12A	NOTCH4	F11R	FOXP3	PDE2A	PDE4D	RAPGEF6	PECAM1	SOX18	ROBO4	PROC	HEG1	RAP2C	RAB1A	RAP1A	RAP1B	RAP2B	RDX	HAPLN2	ROCK1	STC1	TJP1	CLDN5	TNF	TNFRSF1A	VCL	VEGFA	EZR	VEZF1	COL18A1	RAB1B	CCM2	PLOD3	CLDN1	MYADM	S1PR2	TJP2	ROCK2	RAPGEF2
GOBP_ENDOTHELIAL_CELL_MORPHOGENESIS	http://www.gsea-msigdb.org/gsea/msigdb/cards/GOBP_ENDOTHELIAL_CELL_MORPHOGENESIS	COL15A1	COL22A1	CLIC4	ARHGEF26	HOXA13	MET	NOTCH4	HEG1	STC1	COL18A1	PLOD3
GOBP_PLACENTA_DEVELOPMENT	http://www.gsea-msigdb.org/gsea/msigdb/cards/GOBP_PLACENTA_DEVELOPMENT	ADA	DNAJB6	APELA	TRIM28	CDKN1B	CDKN1C	CITED2	CDX2	CDX4	CEBPA	CEBPB	SPINT2	PLK4	PLAC1	PRDX3	TMED2	PLCD3	ADM	MAPK14	CSF2	E2F7	CTSB	TCF23	CYP27B1	DLX3	EGFR	EPAS1	EPOR	AKT1	ESRRB	ETV2	BPTF	FGFR2	VASH1	HEY1	HEY2	LDOC1	HECTD1	GATA2	FBXW8	DAZAP1	GHSR	GJB2	GJB3	GJB5	ANG	GRB2	SETD2	HIF1A	HES1	BIRC2	HSD17B2	HSP90AB1	IGF2	CCN1	RBPJ	IL10	ITGB8	JUNB	ZNF568	KRT19	LEP	LIF	TEX19	ARNT	MIR16-1	MDFI	MAP3K4	MEN1	ASCL2	MME	CITED1	NDP	NODAL	NOTCH2	NSDHL	LEF1	PCDH12	RTCB	PDGFB	TPPP3	GHRL	PKD1	PKD2	PLG	PPARD	PPARG	MED1	ETNK2	ASH1L	MAPK1	MAP2K1	HTRA1	STOX2	PTGS2	BIRC6	PTK2	PTN	OVOL2	SENP2	RPS6	PRDM1	RBM15	BMP5	BMP7	BMPR2	SNAI1	SOD1	SOX15	SP3	SPINT1	SPP1	ST14	ZFP36L1	STC1	STK3	STK4	BSG	NR2F2	PHLDA2	TTPA	VDR	WNT2	WNT7B	FZD5	TFEB	E2F8	VASH2	CCDC134	GGNBP2	GRHL2	LHX3	FOSL1	EOMES	CASP8	RSPO3	GCM1	STC2	NCOA1	ADAM19	ALKBH1	LHX4	CCNF	SOCS3	DEDD	HS6ST1	HAND1	CUL7
GOBP_EMBRYONIC_PLACENTA_DEVELOPMENT	http://www.gsea-msigdb.org/gsea/msigdb/cards/GOBP_EMBRYONIC_PLACENTA_DEVELOPMENT	DNAJB6	TRIM28	CDKN1C	CITED2	CDX2	CDX4	CEBPA	CEBPB	SPINT2	PLK4	TMED2	PLCD3	ADM	CSF2	E2F7	EGFR	EPAS1	AKT1	ESRRB	BPTF	FGFR2	VASH1	HEY1	HEY2	HECTD1	GATA2	FBXW8	GJB5	GRB2	SETD2	HIF1A	HES1	IGF2	CCN1	RBPJ	IL10	JUNB	ZNF568	KRT19	LIF	ARNT	MDFI	ASCL2	CITED1	NODAL	NSDHL	LEF1	PCDH12	PDGFB	PKD1	PKD2	PLG	MED1	MAPK1	MAP2K1	BIRC6	OVOL2	SENP2	PRDM1	BMP5	BMP7	SNAI1	SOX15	SP3	SPINT1	ST14	ZFP36L1	STK3	STK4	NR2F2	PHLDA2	TTPA	WNT2	WNT7B	FZD5	TFEB	E2F8	VASH2	GGNBP2	GRHL2	EOMES	CASP8	RSPO3	GCM1	NCOA1	SOCS3	HS6ST1	HAND1
GOBP_MATERNAL_PLACENTA_DEVELOPMENT	http://www.gsea-msigdb.org/gsea/msigdb/cards/GOBP_MATERNAL_PLACENTA_DEVELOPMENT	CITED2	PRDX3	TMED2	CTSB	TCF23	CYP27B1	EPOR	AKT1	LDOC1	DAZAP1	GHSR	GJB2	JUNB	LIF	MEN1	NDP	NODAL	TPPP3	GHRL	PPARD	ASH1L	STOX2	PTGS2	PTN	PRDM1	BMPR2	SPP1	STC1	BSG	NR2F2	VDR	STC2	DEDD
GOBP_RETINA_HOMEOSTASIS	http://www.gsea-msigdb.org/gsea/msigdb/cards/GOBP_RETINA_HOMEOSTASIS	CDH3	USH1C	CIB2	PRR4	NXNL1	CLCN3	ZG16B	USH1G	CNGB1	DRAM2	RDH12	CST4	NXNL2	BBS12	LCA5	VSTM4	CLN8	ERCC6	ESRRB	ALB	CRB1	AIPL1	ABCA4	WHRN	NPHP4	NPHP3	POC1B	CCDC66	CRB2	HSPB1	IGHA1	IGHA2	IGHG3	JCHAIN	IGKC	KRT1	ARMS2	LCN1	LTF	LYZ	MAK	POTEE	ATP1B2	PRDX1	PIGR	PIP	SPATA7	AZGP1	B2M	BBS1	BBS2	BBS4	OPRPN	ACTB	RHO	RP1	RPE65	CDH23	SLC2A1	PCDH15	POTEI	POTEJ	SOD1	TF	ACTG1	TUB	POTEF	TULP1	USH2A	CLRN1	BBS10	MKKS	ADGRV1	USP45	PROM1	SLC28A2	CDHR1	RP1L1	IQCB1	CROCC
GOBP_CELL_KILLING	http://www.gsea-msigdb.org/gsea/msigdb/cards/GOBP_CELL_KILLING	KLRF2	MICA	KLRC4-KLRK1	RASGRP1	TUBB4B	CEBPG	GNLY	CD226	CTSC	LILRB1	RIPK3	CD160	CHGA	CORO1A	LYST	TUSC2	PGLYRP3	SLAMF6	DCD	DEFB118	RNF19B	RAET1E	CR1L	CRK	ROMO1	CST11	PIK3R6	IL23R	CTSG	CTSH	CX3CR1	CD55	AP1G1	DEFA1	DEFA3	DEFA4	DEFA5	DEFA6	DEFB4A	NLRP6	AGER	DNASE1	DNASE1L3	ELANE	UNC13D	EMP2	TUBB	F2	F2RL1	FCER2	FCGR1A	FCGR2B	FCGR3A	KLRK1	PLEKHM2	CADM1	DEFB128	NCR3	GAPDH	STAP1	GFER	GZMB	GZMM	NCKAP1L	CFH	HLA-A	HLA-B	HLA-DRA	HLA-DRB1	HLA-E	HLA-F	HLA-G	HLA-H	MR1	HMGN2	HPRT1	HSP90AB1	HTN1	HTN3	ICAM1	IFNG	IGHG1	RAET1G	LCE3A	LCE3B	LCE3C	IL4	IL7R	IL10	IL11	IL12A	IL12B	IL12RB1	IL13	IL18	ITGAM	KIF5B	KIR2DL4	KIR3DL1	KLRC1	KLRC2	KLRC3	KLRD1	ARG1	CLEC2A	CLEC12B	LAG3	LAMP1	LEP	LGALS9	DEFB132	LTF	SH2D1A	LYZ	ARRB2	DEFB103A	MUC7	MYD88	NKG7	NOS2	P2RX7	PRDX1	IL23A	CYRIB	SERPINB9	TREM1	ARL8B	PPP3CB	PRF1	DEFB103B	MAPK8	CRTAM	AZGP1	AZU1	B2M	PGLYRP4	PTPN6	HAMP	SLAMF7	PTPRC	PVR	NECTIN2	RAB27A	IL21	BCL2L1	RPL30	RPS19	S100A12	SERPINB4	SCNN1B	CEACAM1	CCL13	CXCL6	XCL1	SEMG1	CLEC7A	SPI1	STAT5B	STXBP2	VAMP2	VAMP7	SYK	TGFB2	C3	DEFA1B	TYROBP	C9	VAV1	ULBP3	ULBP2	ULBP1	KLRC4	STX7	HAVCR2	H2BC12	FADD	H2BC11	PGLYRP1	CD1A	CD1B	CD1C	CD1D	CD1E	CD5L	SLC22A13	NCR1	CD59
GOBP_LEUKOCYTE_MEDIATED_CYTOTOXICITY	http://www.gsea-msigdb.org/gsea/msigdb/cards/GOBP_LEUKOCYTE_MEDIATED_CYTOTOXICITY	KLRF2	MICA	KLRC4-KLRK1	RASGRP1	TUBB4B	CEBPG	CD226	CTSC	LILRB1	RIPK3	CD160	CORO1A	LYST	TUSC2	SLAMF6	RNF19B	RAET1E	CRK	PIK3R6	IL23R	CTSG	CTSH	CX3CR1	AP1G1	NLRP6	AGER	DNASE1	DNASE1L3	ELANE	UNC13D	EMP2	TUBB	F2	F2RL1	FCGR1A	FCGR2B	FCGR3A	KLRK1	PLEKHM2	CADM1	NCR3	STAP1	GFER	GZMB	GZMM	NCKAP1L	HLA-A	HLA-B	HLA-DRA	HLA-DRB1	HLA-E	HLA-F	HLA-G	HLA-H	MR1	HPRT1	ICAM1	IGHG1	RAET1G	IL7R	IL12A	IL12B	IL12RB1	IL18	ITGAM	KIF5B	KIR2DL4	KIR3DL1	KLRC1	KLRC2	KLRC3	KLRD1	ARG1	CLEC2A	CLEC12B	LAG3	LAMP1	LEP	LGALS9	SH2D1A	ARRB2	MYD88	NKG7	NOS2	P2RX7	PRDX1	IL23A	CYRIB	SERPINB9	TREM1	ARL8B	PPP3CB	PRF1	CRTAM	AZGP1	AZU1	B2M	PTPN6	SLAMF7	PTPRC	PVR	NECTIN2	RAB27A	IL21	SERPINB4	SCNN1B	CEACAM1	CXCL6	XCL1	SPI1	STAT5B	STXBP2	VAMP2	VAMP7	TYROBP	VAV1	ULBP3	ULBP2	ULBP1	KLRC4	STX7	HAVCR2	FADD	CD1A	CD1B	CD1C	CD1D	CD1E	SLC22A13	NCR1
GOBP_REGULATION_OF_LEUKOCYTE_MEDIATED_CYTOTOXICITY	http://www.gsea-msigdb.org/gsea/msigdb/cards/GOBP_REGULATION_OF_LEUKOCYTE_MEDIATED_CYTOTOXICITY	MICA	KLRC4-KLRK1	RASGRP1	CD226	LILRB1	RIPK3	CD160	SLAMF6	RAET1E	CRK	PIK3R6	IL23R	CX3CR1	AP1G1	AGER	DNASE1	DNASE1L3	F2RL1	FCGR2B	KLRK1	CADM1	NCR3	STAP1	GFER	NCKAP1L	HLA-A	HLA-B	HLA-DRA	HLA-DRB1	HLA-E	HLA-F	HLA-G	HLA-H	MR1	ICAM1	IL7R	IL12A	IL12B	IL12RB1	ITGAM	KIR2DL4	KLRC1	KLRC2	KLRC3	KLRD1	ARG1	CLEC12B	LAG3	LAMP1	LEP	LGALS9	SH2D1A	ARRB2	NOS2	P2RX7	IL23A	CYRIB	SERPINB9	PPP3CB	CRTAM	AZGP1	B2M	PTPRC	PVR	NECTIN2	IL21	SERPINB4	CEACAM1	CXCL6	XCL1	SPI1	STAT5B	TYROBP	VAV1	KLRC4	STX7	HAVCR2	FADD	CD1A	CD1B	CD1C	CD1D	CD1E	SLC22A13	NCR1
GOBP_T_CELL_MEDIATED_CYTOTOXICITY	http://www.gsea-msigdb.org/gsea/msigdb/cards/GOBP_T_CELL_MEDIATED_CYTOTOXICITY	MICA	CTSC	LILRB1	RIPK3	IL23R	CTSH	AGER	EMP2	FCGR2B	CADM1	GZMM	NCKAP1L	HLA-A	HLA-B	HLA-DRA	HLA-DRB1	HLA-E	HLA-F	HLA-G	HLA-H	MR1	HPRT1	IL7R	IL12A	IL12B	IL12RB1	KLRC1	KLRD1	P2RX7	IL23A	CYRIB	PPP3CB	PRF1	CRTAM	AZGP1	B2M	PTPRC	PVR	NECTIN2	RAB27A	CEACAM1	XCL1	STX7	FADD	CD1A	CD1B	CD1C	CD1D	CD1E	SLC22A13
GOBP_REGULATION_OF_T_CELL_MEDIATED_CYTOTOXICITY	http://www.gsea-msigdb.org/gsea/msigdb/cards/GOBP_REGULATION_OF_T_CELL_MEDIATED_CYTOTOXICITY	LILRB1	RIPK3	IL23R	AGER	FCGR2B	NCKAP1L	HLA-A	HLA-B	HLA-DRA	HLA-DRB1	HLA-E	HLA-F	HLA-G	HLA-H	MR1	IL7R	IL12A	IL12B	IL12RB1	KLRC1	KLRD1	P2RX7	IL23A	CYRIB	PPP3CB	AZGP1	B2M	PTPRC	PVR	NECTIN2	CEACAM1	XCL1	STX7	FADD	CD1A	CD1B	CD1C	CD1D	CD1E	SLC22A13
GOBP_NEGATIVE_REGULATION_OF_T_CELL_MEDIATED_CYTOTOXICITY	http://www.gsea-msigdb.org/gsea/msigdb/cards/GOBP_NEGATIVE_REGULATION_OF_T_CELL_MEDIATED_CYTOTOXICITY	LILRB1	FCGR2B	NCKAP1L	HLA-G	IL7R	KLRC1	KLRD1	PPP3CB	PTPRC	CEACAM1
GOBP_POSITIVE_REGULATION_OF_T_CELL_MEDIATED_CYTOTOXICITY	http://www.gsea-msigdb.org/gsea/msigdb/cards/GOBP_POSITIVE_REGULATION_OF_T_CELL_MEDIATED_CYTOTOXICITY	IL23R	HLA-A	HLA-B	HLA-DRA	HLA-DRB1	HLA-E	HLA-F	HLA-G	HLA-H	MR1	IL12A	IL12B	IL12RB1	P2RX7	IL23A	CYRIB	AZGP1	B2M	PTPRC	PVR	NECTIN2	XCL1	STX7	FADD	CD1A	CD1B	CD1C	CD1D	CD1E	SLC22A13
GOBP_REGULATION_OF_RECEPTOR_RECYCLING	http://www.gsea-msigdb.org/gsea/msigdb/cards/GOBP_REGULATION_OF_RECEPTOR_RECYCLING	OPTN	RAMP3	BVES	TBC1D16	ECE1	INPP5F	SCRIB	PCSK9	NSG1	ANXA2	LDLR	ACHE	NSF	TRAT1	CHMP5	LAMTOR1	AP1AR	KIF16B	PSEN1	SNCA	RAB29	VAMP3
GOBP_NEGATIVE_REGULATION_OF_RECEPTOR_RECYCLING	http://www.gsea-msigdb.org/gsea/msigdb/cards/GOBP_NEGATIVE_REGULATION_OF_RECEPTOR_RECYCLING	OPTN	PCSK9	LDLR	TRAT1	AP1AR
GOBP_POSITIVE_REGULATION_OF_RECEPTOR_RECYCLING	http://www.gsea-msigdb.org/gsea/msigdb/cards/GOBP_POSITIVE_REGULATION_OF_RECEPTOR_RECYCLING	RAMP3	BVES	ECE1	INPP5F	SCRIB	NSG1	ANXA2	NSF	PSEN1	SNCA	RAB29	VAMP3
GOBP_B_1_B_CELL_DIFFERENTIATION	http://www.gsea-msigdb.org/gsea/msigdb/cards/GOBP_B_1_B_CELL_DIFFERENTIATION	MALT1	CMTM7	PLCL2	SLAMF8	CD19
GOBP_REGULATION_OF_PROTEIN_PHOSPHORYLATION	http://www.gsea-msigdb.org/gsea/msigdb/cards/GOBP_REGULATION_OF_PROTEIN_PHOSPHORYLATION	ABI1	HDAC6	CD24	SH2B3	CDH5	MIR711	TOM1L1	SH2D3C	SH2D3A	OCLN	ADAM8	CTDSP2	RAD50	HIPK3	RASGRP1	AKAP9	TENM1	TNK2	CDK5	FLOT1	CTDSPL	CDK7	GDF11	TRIB1	CDK9	SPRY3	SPRY1	SPRY2	CDKN1A	RAMP3	CDKN1B	AKAP8	CCNYL3	CDKN1C	CDKN2A	ADAR	CDKN2B	CCNO	CDKN2C	CDKN2D	CDKN3	TLR6	RACK1	ADARB1	RAPGEF3	TAB1	HAX1	GPNMB	MAD2L2	PIBF1	TADA3	CEBPA	SEMA4D	CIB1	IPO7	ERN2	HEXIM1	CENPE	RGS14	LEFTY1	CAMKK2	NRG3	FAXDC2	NPFFR2	MALT1	JTB	COPS8	DBF4	RALBP1	TMED2	ERP29	FERMT2	CCNI	LILRB4	IL24	RBPMS	RIPK3	CEP43	EMILIN1	PTPRT	PWP1	CDC37	PKIG	CHI3L1	CHEK2	FZD10	IRAK3	AKAP13	DUSP10	PDCD10	CHP1	SNF8	CD300A	PARK7	STK38	PHB2	CHRNA3	CHRNA7	ADCY8	TIRAP	OSBPL8	WDFY2	ADCYAP1	CKS1B	IL22RA2	CKS2	NIBAN1	AGAP2	TRIM6	CLU	CLN3	LRRK2	SOCS4	CCR7	HEXIM2	MOB3A	CNTF	CNTN1	IQGAP3	ANKRD54	IL31RA	PRRC1	ADORA1	ADORA2A	CD109	CLDN3	PIP5KL1	ATF2	CREBL2	CRKL	SMCR8	SIRPA	DUSP19	CACUL1	CSF1	CSF1R	CSF2	TTC36	CSF3	CSH1	CSH2	CSHL1	CSK	CSNK1D	CSNK2B	CSPG4	IL34	PIK3R6	ADRA1A	DIRAS1	CTF1	MOB3C	CCN2	IL23R	CLDN19	ADRA2A	PROM2	ADRA2B	CCNYL1	GDF7	PPP4R2	ADRA2C	ROPN1B	NEK10	CX3CR1	PAQR3	DAB2IP	ADRB2	CNKSR3	DAB1	DAB2	DAG1	DGKQ	DAXX	SPRED1	ACE	GADD45A	DDX3X	BMPER	ZNF675	DLG1	DLG3	DLG4	DMD	AGER	DOCK3	DRD1	DRD2	DRD4	AGT	HBEGF	DUSP1	DUSP3	DUSP6	DUSP7	DVL1	DVL2	DVL3	APLNR	ECT2	EDN1	EDN3	EDNRB	EFNA1	EFNA5	EGF	EGFR	EGR1	EIF4G1	AIF1	ELANE	CADM4	SPRED2	MARK2	FLCN	EMP2	ENG	C9orf72	DMTN	EPHA1	EPHA4	EPHA7	EPHB2	DIPK2A	EPO	ERBB2	ERBB3	ERBB4	EREG	AKT1	ERCC6	AKT2	ERN1	EZH2	F2	FABP4	ACSL1	PTK2B	FBLN1	STOX1	CCNY	FCGR1A	FGD2	BRAT1	MMD2	FER	FGF1	FGF2	FGF3	FGF4	FGF5	FGF6	FGF7	FGF8	FGF9	FGF10	FGF13	FGFR1	FGFR3	FGR	VEGFD	PPM1E	ATG14	INPP5F	MAPRE3	SIRT2	DKK1	TPX2	LIMCH1	TNIK	TAB2	GPD1L	FLT1	FLT3	PLCL2	FLT4	FMR1	SASH1	FN1	ADNP	SIRT1	TARDBP	BRD4	CLCF1	MMD	PIK3R5	GTPBP4	ARL2BP	FPR2	CORO1C	CBLC	NUP62	PLXNB2	FKBP8	SPDYA	DEFB114	MTOR	ABL1	RICTOR	FYN	XRCC6	EPGN	FBXO7	PRKD2	WWTR1	IBTK	CLIP3	PYDC1	TRAF3IP1	PTPN22	GAS6	STAP1	GATA1	FGF20	GBA	FGF21	GCG	LATS2	GDF1	GDF2	GREM1	MSTN	GDF9	GDF10	GFRA1	GH1	GH2	GHR	CHORDC1	AKAP8L	FGF22	CNPPD1	NPTN	LAT	EIF2AK1	INPP5J	PDCD4	BMP10	RABGEF1	GNAQ	SFN	SLCO3A1	IFNL1	ANG	ANGPT1	TMEM102	DYNAP	RSPO1	ALKAL2	GPER1	DOK7	NLRP2B	TRIB2	RGCC	HIPK2	PYCARD	TBK1	GRM5	GSTP1	GTF2H1	CARD10	CNOT7	EEF2K	SERTAD1	PILRB	NOP53	HCLS1	HTT	HDAC2	NCKAP1L	HFE	HGF	NRG1	EHD4	HHEX	UBE2K	HLA-DRB1	HMGCR	APC	HPX	HRAS	HRC	HRG	HES1	HSF1	DNAJA1	HSPA2	HSPB1	HSP90AA1	HSP90AB1	APOA1	HTR2A	HTR2B	HUS1	IFNE	TMEM119	IFNA1	IFNA2	IFNA4	IFNA5	IFNA6	IFNA7	IFNA8	IFNA10	IFNA13	IFNA14	IFNA16	IFNA17	IFNA21	IFNB1	IRGM	IFNG	IFNW1	IGF1	APOE	IGF2	IGFBP3	CCN1	APP	BMP8A	LILRA5	FAS	IL1B	IL2	IL3	IL4	IL5	IL6	IL6R	IL6ST	IL7	IL9	IL11	IL12A	IL12B	IL13	IL15	IL18	ILK	INCENP	INHA	INHBA	INHBB	INHBC	INS	INSM1	INSR	IRAK1	ISL1	ITGA5	ITGB2	ARAF	ITGB3	ITPKB	JAK2	JUN	AREG	PTPRQ	SLC27A1	NHLRC1	KDR	KIT	IPO5	KRAS	RHOA	INCA1	HES5	ALKAL1	GDF6	LCP2	LEP	LEPR	LIF	LIMK2	KLHL31	LOX	LRP1	LRP4	LRP6	LRP5	LTF	LYN	MIRLET7E	MIRLET7G	MIR103A1	MIR106B	MIR1-1	MIR125A	MIR125B1	MIR128-1	MIR132	MIR133A1	MIR137	MIR143	MIR146A	MIR15A	MIR19A	MIR19B1	MIR20A	MIR21	MIR212	ARR3	MIR218-1	MIR219A1	MIR221	MIR24-1	MIR26B	MIR27B	MIR30B	MIR34A	MIR92A1	MIR98	ARRB1	SMAD4	ARRB2	SMAD6	SMAD7	CCNYL2	MAS1	MAP3K4	MAP3K5	MEN1	KITLG	MIF	MAP3K10	MAP3K11	MLLT1	MMP9	MNAT1	MRE11	CCDC88C	EIF2AK4	MST1	MST1R	MT3	MTCP1	MUSK	GADD45B	NAB2	NBN	NCK1	ATM	NDUFS4	NEDD9	NF1	NF2	NGF	NKX3-1	NODAL	NOS1	NPM1	NPPA	NTF3	NTF4	NTRK1	NTRK2	NTRK3	ROR2	DDR2	ATP2B4	WEE2	OPRD1	OSBP	OSM	P2RX7	P2RY1	NOX4	PAK1	IL20	PAK2	PRKN	PAX6	PARD6A	MLXIPL	MRNIP	HERC5	PLCE1	TLR7	TLR8	TAOK3	ANGPT4	PRKAG2	SNX9	PDE4D	PDE8A	GSKIP	PDGFA	PDGFB	IL23A	PDGFRB	RTRAF	CDK5RAP1	ENPP1	ENPP2	PDPK1	GPRC5B	CAB39	GHRL	PECAM1	CDK12	INPP5K	PFN2	PGF	PHB	PIK3CA	PIK3CB	PIK3CG	PIN1	PKD1	PKD2	PLA2G1B	PLAUR	PLCL1	PLCG2	PLEC	PLK1	PRKAG3	PML	TLR9	ERRFI1	TREM2	TERF2IP	DNAJC10	ETAA1	DDIT4	CCNJ	PARP14	PPARG	PPEF2	FAM20A	ROPN1	DIRAS2	PPIA	NCAPG2	LAX1	RASIP1	LIME1	PARP16	ODAM	PIH1D1	PPP2R3C	PID1	PHIP	BANK1	AVP	PPP2CA	PPP2R1A	SMG8	MOB1A	KIRREL1	PPP2R5B	FBXW7	PPP4C	IMPACT	STRADB	CAMK2N1	GPRC5D	SMPD3	ITLN1	PRR5	PRKAA1	PKIA	KDM4D	PKIB	CCDC88A	PRKAG1	PRKAR1A	PRKAR1B	CDK5RAP2	PRKAR2A	PRKAR2B	PRKCD	PRKCE	PKN1	DBNDD2	PRKD1	PBK	GPRC5C	PRKCZ	PRKDC	MAPK1	MAPK3	MYDGF	PDGFC	MAP2K1	MAP2K2	MAP2K3	MAP2K5	MAP2K6	MAP2K7	DNAJC3	PRLR	PRNP	PARD3	PROX1	RELN	AZU1	PSEN1	BCCIP	IFNK	TCIM	PMEPA1	DUSP22	CCNL1	TWSG1	CASS4	PSMD10	PELI2	GJC2	CEMIP	PPP4R3B	PTEN	PTGS2	PTK2	HEG1	MAVS	RPTOR	PTK6	TAOK1	TWF1	FNIP2	ALS2	PTPN1	PTPN2	SPTBN4	ZFYVE28	TRIB3	PTPN6	BAK1	PTPN11	RAP2C	PTPN13	PTPRB	PTPRC	PTPRH	PTPRJ	PTPRO	BAX	CTDSP1	CACTIN	SNX6	QARS1	MAP4K2	RAC1	RAD51	RAF1	RALB	RAP1A	IL21	RAP2A	RAP2B	RARRES2	RB1	CCND1	BCL2	RET	TRIM27	RGS2	ACTB	RIT2	ROBO1	RPLP1	RPS3	MIR483	BDKRB1	BDKRB2	BDNF	S100A12	SERPINB3	CEACAM1	CCL5	CCL19	CCL21	CX3CL1	SDC4	SDCBP	CLSPN	TSPYL2	SAMSN1	BLM	NOD2	SFRP1	MLST8	SFRP2	NSD1	AKTIP	CCNI2	SH3GL2	CLEC7A	SHC1	SMYD3	MICAL1	CEP85	DEPTOR	AIDA	BMP2	PINK1	SLC1A1	BMP3	WNK1	BMP4	WNK3	BMP5	NCF1	BMP6	SLC8A2	SLC8A1	SLC8A3	BMP7	SLC11A1	BMP8B	BMPR1A	BMPR1B	BMPR2	CAPRIN2	DDRGK1	SMPD1	SNCA	SOD1	SORL1	SOS1	SOX9	SPINK1	SRC	BRAF	STAT2	STK3	STK4	STK11	BST1	BTC	SYK	ADAM17	TAF7	MAP3K7	TAL1	TARBP2	TBX1	TDGF1	TEC	TEK	TESK1	TFAP4	NR2F2	TFRC	TGFA	TGFB1	TGFB2	TGFB3	LEFTY2	TGFBR1	TGFBR2	THBS1	THBS4	THPO	THY1	TLR3	TLR4	TNF	TNFAIP3	TNFRSF1A	TNXB	TP53	TPD52L1	C3	TRAF2	TRAF6	TRPC5	TSC1	TSC2	TSG101	TTK	TTN	C5AR1	TWIST1	TXN	UBE2B	UCHL1	UCN	UVRAG	VEGFA	VEGFB	VEGFC	VLDLR	VTN	WARS1	WNT1	WNT5A	WNT11	WNT9B	XDH	XRCC5	YES1	LDLRAD4	YWHAG	MAP3K12	LRP8	FZD5	DBNDD1	PDCL3	CARD14	MAPKAP1	CALCA	CCNJL	CHMP6	LRRK1	PRKRIP1	MOB3B	ARHGEF5	BORA	GGNBP2	PRR5L	CALCR	CCNP	CALM1	ZC3H12A	DBF4B	CDK5RAP3	PDGFD	CALM2	SRCIN1	FGF23	CALM3	DUSP16	ZFP91	SH3BP5L	FXR1	HMGA2	CDK2AP1	TCL1A	MOB2	CAB39L	SPRY4	CAMP	GDF5	AXIN1	AXIN2	FZD1	FZD4	FZD8	CASP3	PARP9	SESN2	TRPT1	INHBE	ROPN1L	SNX25	PLA2G6	DTNBP1	KIRREL2	BCAR3	PPP1R1B	SPATC1L	CAMKK1	VPS25	ZBED3	AKT1S1	NCK2	ZGPAT	TTBK1	AFAP1L2	PPP1R9B	PSRC1	SEMA7A	ADTRP	FBH1	PPP1R15B	FIZ1	UBASH3B	AJUBA	PIK3R3	PPIL4	CAMK1	CCNB3	DOCK7	KNDC1	TNKS1BP1	TSLP	MADD	CAV1	CAV3	TNFSF11	PLPP3	SOCS1	PDE5A	CBL	CBLB	MARCO	HYAL2	RIPK1	ADAM9	TNFRSF14	RIPK2	TNFRSF18	TNFRSF11A	TNFRSF10B	TNFRSF10A	CCNK	FGF18	FGF17	FGF16	IQGAP1	NRP1	HDAC3	KSR1	KAT2B	CDK5R1	SPHK1	SQSTM1	CCNA2	CCNA1	CCNB1	CCND2	CDK5R2	CCND3	WNT3A	CCNE1	RPS6KA4	CCNF	TNFSF18	ACVR1	CCNG1	LACRT	CCNG2	CCNH	SOCS3	CCNT1	SPAG9	CCNT2	GPRC5A	DIRAS3	PKMYT1	UNC119	RGN	LATS1	CNOT9	CCNB2	CCNE2	HGS	NEURL1	CD3E	NLRP12	MYADM	MAP3K13	ARHGEF2	ACVR2A	CD4	BMP15	CD6	STRADA	NOG	CRLF1	RPS6KA5	MOB1B	ITGB1BP1	S1PR2	ACVR2B	TAOK2	SLIT2	MYOCD	ACP4	SLC9A3R1	ADIPOQ	CLEC6A	ACVRL1	CAMK2N2	SYAP1	CD80	CD86	EIF2AK3	SH3BP5	ROCK2	MAPK8IP1	CD36	MAGED1	FXR2	GDF15	BAG4	MACROH2A1	GDF3	CD40	CD40LG	CD44	CARTPT	TRAF4	TCL1B	FNIP1	PPM1F	SOCS5	RAPGEF2	CD74	CD81	RASSF2	DAZAP2	RB1CC1	TELO2	CDC6	KIF14	CDC25A	CDC25B	CDC25C	MVP	FGF19	TNFSF15
GOBP_POSITIVE_REGULATION_OF_PROTEIN_PHOSPHORYLATION	http://www.gsea-msigdb.org/gsea/msigdb/cards/GOBP_POSITIVE_REGULATION_OF_PROTEIN_PHOSPHORYLATION	ABI1	HDAC6	CD24	TOM1L1	SH2D3C	SH2D3A	ADAM8	RAD50	RASGRP1	AKAP9	TENM1	TNK2	CDK5	FLOT1	GDF11	CDK9	SPRY2	CDKN1A	RAMP3	CDKN1B	CCNYL3	TLR6	RACK1	RAPGEF3	TAB1	HAX1	GPNMB	MAD2L2	PIBF1	SEMA4D	CIB1	ERN2	CENPE	LEFTY1	CAMKK2	NRG3	FAXDC2	MALT1	JTB	COPS8	DBF4	RALBP1	ERP29	FERMT2	IL24	RBPMS	RIPK3	CHI3L1	CHEK2	FZD10	AKAP13	PDCD10	CD300A	PARK7	PHB2	CHRNA3	CHRNA7	ADCY8	TIRAP	OSBPL8	WDFY2	ADCYAP1	CKS1B	CKS2	NIBAN1	AGAP2	TRIM6	CLU	CLN3	LRRK2	CCR7	MOB3A	CNTF	CNTN1	IQGAP3	IL31RA	PRRC1	ADORA1	CLDN3	ATF2	CREBL2	CRKL	DUSP19	CACUL1	CSF1	CSF1R	CSF2	CSF3	CSH1	CSH2	CSHL1	CSK	CSNK1D	CSNK2B	CSPG4	IL34	PIK3R6	ADRA1A	DIRAS1	CTF1	MOB3C	CCN2	IL23R	CLDN19	ADRA2A	PROM2	ADRA2B	CCNYL1	GDF7	ADRA2C	NEK10	CX3CR1	DAB2IP	ADRB2	DAB1	DAB2	DAG1	DGKQ	DAXX	ACE	DDX3X	DLG1	DLG3	DLG4	AGER	DOCK3	DRD2	DRD4	AGT	HBEGF	DVL1	DVL2	DVL3	APLNR	ECT2	EDN1	EDN3	EDNRB	EFNA1	EFNA5	EGF	EGFR	EGR1	EIF4G1	AIF1	ELANE	MARK2	FLCN	EMP2	ENG	EPHA4	EPHA7	DIPK2A	EPO	ERBB2	ERBB3	ERBB4	EREG	AKT1	ERCC6	AKT2	ERN1	EZH2	F2	ACSL1	PTK2B	STOX1	CCNY	FCGR1A	FGD2	BRAT1	MMD2	FGF1	FGF2	FGF3	FGF4	FGF5	FGF6	FGF7	FGF8	FGF9	FGF10	FGF13	FGFR1	FGFR3	VEGFD	ATG14	MAPRE3	DKK1	TPX2	LIMCH1	TNIK	TAB2	FLT1	FLT3	FLT4	FMR1	SASH1	ADNP	SIRT1	CLCF1	MMD	PIK3R5	ARL2BP	FPR2	SPDYA	MTOR	ABL1	RICTOR	FYN	XRCC6	EPGN	PRKD2	CLIP3	GAS6	STAP1	GATA1	FGF20	FGF21	GCG	GDF1	GDF2	GREM1	MSTN	GDF9	GDF10	GFRA1	GH1	GH2	GHR	FGF22	NPTN	LAT	BMP10	SLCO3A1	IFNL1	ANG	ANGPT1	DYNAP	RSPO1	ALKAL2	GPER1	DOK7	RGCC	HIPK2	TBK1	GRM5	CARD10	PILRB	HCLS1	HDAC2	NCKAP1L	HFE	HGF	NRG1	EHD4	UBE2K	HLA-DRB1	HPX	HRAS	HES1	HSF1	HSPA2	HSP90AA1	HSP90AB1	HTR2A	HTR2B	IFNE	TMEM119	IFNA1	IFNA2	IFNA4	IFNA5	IFNA6	IFNA7	IFNA8	IFNA10	IFNA13	IFNA14	IFNA16	IFNA17	IFNA21	IFNB1	IRGM	IFNG	IFNW1	IGF1	IGF2	CCN1	APP	BMP8A	LILRA5	FAS	IL1B	IL2	IL3	IL4	IL5	IL6	IL6R	IL6ST	IL11	IL12A	IL12B	IL13	IL15	IL18	ILK	INCENP	INHA	INHBA	INHBB	INHBC	INS	INSR	IRAK1	ISL1	ITGA5	ARAF	ITGB3	JAK2	AREG	SLC27A1	KDR	KIT	KRAS	RHOA	HES5	ALKAL1	GDF6	LCP2	LEP	LEPR	LIF	LIMK2	LRP4	LTF	LYN	MIR1-1	MIR125B1	MIR128-1	MIR143	MIR19A	MIR19B1	MIR21	MIR221	MIR26B	MIR30B	MIR92A1	ARRB1	SMAD4	ARRB2	CCNYL2	MAS1	MAP3K4	MAP3K5	KITLG	MIF	MAP3K10	MAP3K11	MMP9	MNAT1	MRE11	EIF2AK4	MST1R	MT3	MTCP1	MUSK	NAB2	NBN	ATM	NEDD9	NGF	NKX3-1	NODAL	NOS1	NTF3	NTF4	NTRK1	NTRK2	NTRK3	ROR2	DDR2	ATP2B4	OPRD1	OSBP	OSM	P2RX7	P2RY1	NOX4	PAK1	IL20	PAK2	MRNIP	TAOK3	ANGPT4	PRKAG2	SNX9	PDE8A	PDGFA	PDGFB	IL23A	PDGFRB	ENPP2	PDPK1	GPRC5B	CAB39	GHRL	PECAM1	PFN2	PGF	PHB	PIK3CA	PIK3CG	PIN1	PKD1	PKD2	PLA2G1B	PLAUR	PLCG2	PLK1	TLR9	TREM2	TERF2IP	ETAA1	PARP14	PPARG	FAM20A	DIRAS2	PPIA	PARP16	ODAM	PIH1D1	PPP2R3C	BANK1	AVP	PPP2CA	MOB1A	FBXW7	STRADB	GPRC5D	ITLN1	PRR5	CCDC88A	PRKAG1	PRKCD	PRKD1	GPRC5C	PRKCZ	MAPK1	MAPK3	MYDGF	PDGFC	MAP2K1	MAP2K2	MAP2K3	MAP2K5	MAP2K6	MAP2K7	PRLR	PRNP	PROX1	RELN	AZU1	PSEN1	IFNK	TCIM	TWSG1	CASS4	PSMD10	PELI2	CEMIP	PTGS2	PTK2	MAVS	RPTOR	PTK6	TAOK1	FNIP2	ALS2	PTPN1	PTPN11	RAP2C	PTPRC	PTPRJ	MAP4K2	RAC1	RAF1	RALB	RAP1A	IL21	RAP2A	RAP2B	RARRES2	CCND1	BCL2	RET	ROBO1	RPLP1	RPS3	BDNF	S100A12	CCL5	CCL19	CCL21	CX3CL1	SDC4	SDCBP	CLSPN	NOD2	MLST8	SFRP2	AKTIP	CLEC7A	SMYD3	BMP2	PINK1	SLC1A1	BMP3	WNK1	BMP4	WNK3	BMP5	NCF1	BMP6	SLC8A2	BMP7	SLC11A1	BMP8B	BMPR1A	BMPR1B	BMPR2	CAPRIN2	DDRGK1	SNCA	SOX9	SRC	BRAF	STK3	STK4	STK11	BTC	SYK	ADAM17	MAP3K7	TAL1	TBX1	TDGF1	TEC	TEK	TESK1	TFRC	TGFA	TGFB1	TGFB2	TGFB3	LEFTY2	TGFBR1	TGFBR2	THBS1	THBS4	THPO	TLR3	TLR4	TNF	TNFRSF1A	TP53	TPD52L1	C3	TRAF2	TRAF6	TRPC5	TTK	TXN	UCN	VEGFA	VEGFB	VEGFC	VLDLR	VTN	WNT1	WNT5A	WNT11	XRCC5	YES1	MAP3K12	LRP8	FZD5	CARD14	MAPKAP1	CALCA	LRRK1	MOB3B	ARHGEF5	BORA	PRR5L	CALCR	CALM1	DBF4B	PDGFD	CALM2	SRCIN1	FGF23	CALM3	ZFP91	FXR1	HMGA2	CDK2AP1	TCL1A	MOB2	CAB39L	CAMP	GDF5	AXIN1	AXIN2	FZD1	FZD4	FZD8	PARP9	INHBE	PLA2G6	DTNBP1	BCAR3	SPATC1L	CAMKK1	TTBK1	AFAP1L2	PSRC1	SEMA7A	ADTRP	FBH1	FIZ1	AJUBA	PIK3R3	CAMK1	DOCK7	KNDC1	TNKS1BP1	TSLP	MADD	CAV1	TNFSF11	SOCS1	PDE5A	MARCO	RIPK1	ADAM9	TNFRSF14	RIPK2	TNFRSF18	TNFRSF11A	TNFRSF10B	TNFRSF10A	CCNK	FGF18	FGF17	FGF16	IQGAP1	NRP1	HDAC3	CDK5R1	SPHK1	SQSTM1	CCNB1	CCND2	CDK5R2	CCND3	WNT3A	RPS6KA4	TNFSF18	ACVR1	LACRT	CCNT1	CCNT2	GPRC5A	UNC119	LATS1	CNOT9	NEURL1	CD3E	MAP3K13	ARHGEF2	ACVR2A	CD4	BMP15	CD6	STRADA	CRLF1	RPS6KA5	MOB1B	ITGB1BP1	S1PR2	ACVR2B	TAOK2	ADIPOQ	CLEC6A	ACVRL1	SYAP1	CD80	CD86	ROCK2	CD36	MAGED1	FXR2	GDF15	BAG4	GDF3	CD40	CD40LG	CD44	CARTPT	TRAF4	TCL1B	FNIP1	RAPGEF2	CD74	CD81	RASSF2	DAZAP2	RB1CC1	TELO2	CDC6	KIF14	CDC25B	FGF19	TNFSF15
GOBP_ENDOTHELIAL_CELL_PROLIFERATION	http://www.gsea-msigdb.org/gsea/msigdb/cards/GOBP_ENDOTHELIAL_CELL_PROLIFERATION	AKT3	PDCD6	MIR2355	APELA	CDH13	CCL26	CNMD	PDCD10	LRG1	CCR3	COL4A3	CYBA	BMPER	DLG1	AGTR1	APLNR	ECM1	EGF	EGR3	VSTM4	EPHA2	AKT1	ERN1	F3	FGF2	FGFR1	VEGFD	VASH1	FLT1	SULF1	FLT4	SIRT1	ALOX5	FUT1	FUT2	PRKD2	PPP1R16B	GATA2	GDF2	GHSR	ANG	ANGPT1	EMC10	RGCC	HIF1A	HMGB1	HMGB2	HMOX1	NR4A1	APOA1	HTR2B	APOE	IGF2	APOH	IL10	IL12A	IL12B	ITGA4	ITGB3	JUN	KDR	ARG1	LEP	LOXL2	ARNT	MIRLET7B	MIR101-1	MIR10A	MIR10B	MIR126	MIR129-1	MIR130A	MIR132	MIR146A	MIR149	MIR150	MIR152	MIR15A	MIR15B	MIR16-1	MIR193A	MIR200C	MIR21	MIR22	MIR222	MIR23A	MIR24-1	MIR26A1	MIR27A	MIR27B	MIR29A	MIR29C	MIR30B	MIR30E	MIR34A	MIR92A1	MIR98	MDK	MEF2C	MMP14	NRARP	MIR133B	MIR135B	MIR342	NF1	NGFR	NRAS	MIR361	MIR424	ATP5F1A	ZNF580	EGFL7	ANGPT4	SIRT6	PDGFB	PDPK1	GHRL	PGF	PIK3CB	PIK3CD	PLCG1	PLXNB3	DLL4	PPARG	AGGF1	THAP1	SYNJ2BP	PRKCA	PRKD1	MYDGF	PRKX	PRL	PROX1	MIR20B	MIR329-1	MIR410	MIR492	MIR494	MIR495	MIR497	MIR499A	MIR503	RPTOR	JCAD	PTPRM	PROK2	MIR483	CCL2	CCL11	CCL24	CXCL12	TNMD	BMP2	BMP4	BMP6	BMPR2	MIR487B	SP1	SPARC	STAT1	STAT3	STAT5A	ADAM17	TEK	NR2F2	TGFBR1	THBS1	THBS4	TIE1	TNF	VEGFA	VEGFB	VEGFC	VIP	WNT2	WNT5A	XDH	SCG2	PDCL3	NOX5	VASH2	MMRN2	ATOH8	CAV1	CAV2	TNFSF12	FGF18	FGF16	NRP2	NRP1	ALDH1A2	APLN	KRIT1	SEMA5A	AIMP1	ITGB1BP1	ATP5IF1	ACVRL1	CD34	SCARB1	FGFBP1
GOBP_NEGATIVE_REGULATION_OF_ENDOTHELIAL_CELL_PROLIFERATION	http://www.gsea-msigdb.org/gsea/msigdb/cards/GOBP_NEGATIVE_REGULATION_OF_ENDOTHELIAL_CELL_PROLIFERATION	MIR2355	CNMD	PDCD10	COL4A3	VASH1	FLT1	SULF1	ALOX5	GDF2	RGCC	APOE	APOH	IL12A	IL12B	MIR126	MIR129-1	MIR132	MIR146A	MIR149	MIR152	MIR15A	MIR15B	MIR16-1	MIR193A	MIR21	MIR22	MIR222	MIR24-1	MIR26A1	MIR29C	MIR30B	MIR30E	MIR34A	MIR92A1	MIR98	MEF2C	MIR133B	MIR342	NF1	NGFR	MIR361	MIR424	ATP5F1A	GHRL	DLL4	PPARG	SYNJ2BP	PRL	MIR20B	MIR329-1	MIR410	MIR492	MIR494	MIR495	MIR497	MIR503	PTPRM	MIR483	CCL2	TNMD	MIR487B	SPARC	STAT1	NR2F2	TGFBR1	THBS1	TNF	XDH	SCG2	MMRN2	ATOH8	CAV1	CAV2	KRIT1	AIMP1	ATP5IF1	ACVRL1
GOBP_POSITIVE_REGULATION_OF_ENDOTHELIAL_CELL_PROLIFERATION	http://www.gsea-msigdb.org/gsea/msigdb/cards/GOBP_POSITIVE_REGULATION_OF_ENDOTHELIAL_CELL_PROLIFERATION	AKT3	PDCD6	APELA	CDH13	CCL26	LRG1	CCR3	CYBA	AGTR1	APLNR	ECM1	EGF	EGR3	AKT1	F3	FGF2	FGFR1	VEGFD	FLT4	SIRT1	PRKD2	PPP1R16B	GATA2	GDF2	GHSR	ANG	EMC10	HIF1A	HMGB1	HMGB2	HMOX1	NR4A1	HTR2B	IGF2	IL10	ITGA4	ITGB3	JUN	KDR	ARG1	ARNT	MIRLET7B	MIR101-1	MIR10A	MIR10B	MIR126	MIR130A	MIR132	MIR146A	MIR21	MIR23A	MIR27A	MIR27B	MIR29A	MDK	NRARP	MIR135B	NF1	NRAS	ZNF580	EGFL7	SIRT6	PDGFB	PDPK1	GHRL	PGF	PIK3CD	PLCG1	PLXNB3	AGGF1	PRKCA	PRKD1	MYDGF	PROX1	MIR495	MIR499A	MIR503	RPTOR	JCAD	CCL11	CCL24	CXCL12	BMP2	BMP4	BMP6	BMPR2	MIR487B	SP1	STAT3	STAT5A	ADAM17	TEK	TGFBR1	THBS4	VEGFA	VEGFB	VEGFC	VIP	WNT2	WNT5A	SCG2	PDCL3	VASH2	CAV2	TNFSF12	NRP2	NRP1	APLN	SEMA5A	ACVRL1	FGFBP1
GOBP_POSTSYNAPTIC_MEMBRANE_ORGANIZATION	http://www.gsea-msigdb.org/gsea/msigdb/cards/GOBP_POSTSYNAPTIC_MEMBRANE_ORGANIZATION	CDH2	GPHN	CEL	RER1	CHRNB1	CRKL	DLG4	DVL1	EPHB2	NLGN4Y	NLGN1	MESD	FNTA	SLC7A11	GDNF	GLRB	APOE	LHFPL4	SHISA6	LRP4	MUSK	ZDHHC2	NLGN3	RELN	NLGN4X	NLGN2	RAPSN	LRRC4	SHISA7	COLQ	FZD9	SHANK3	DNAJA3	NRXN1	NRXN2	CRIPT
GOBP_VASCULATURE_DEVELOPMENT	http://www.gsea-msigdb.org/gsea/msigdb/cards/GOBP_VASCULATURE_DEVELOPMENT	CDH2	AKT3	MIR939	HDAC5	PDCD6	MIR1224	CDH5	MIR1298	MIR1908	MIR2355	APELA	GJC1	ADAM8	CDH13	WASF2	ADAM10	CALCRL	ANGPTL7	SPRY2	RAMP2	RAMP1	PAK4	WARS2	KLF2	CITED2	RAPGEF3	YAP1	SEC24B	CDX2	VAV3	TAB1	GPNMB	CDX4	HOXB13	SEMA3C	CIB1	ANP32B	HTATIP2	CXCL13	PDPN	GNA13	PLK2	CYSLTR1	HPSE	TMED2	SPINK5	CNMD	CNTRL	ESM1	EMILIN1	CD160	GLMN	CHI3L1	ADAMTS6	PDCD10	IL17F	TREX1	PLCD3	CHRNA7	NUS1	LRG1	MMP21	CMA1	CCR3	TMIGD2	HSPB6	OR10J5	COL1A1	COL1A2	COL3A1	COL4A1	NAXE	COL4A2	COL4A3	COL5A1	COL8A1	COL8A2	OSR1	COL15A1	COMP	ADM	ATF2	CRKL	AAMP	ISM1	MAPK14	PRICKLE1	E2F7	CSPG4	PIK3R6	CCBE1	NKX2-5	CCN2	CTH	CTNNB1	CTSH	CX3CR1	DAB2IP	CYBB	CYP1B1	AMOT	AMOTL1	DAG1	CLEC14A	SPRED1	AP2B1	DCN	ACE	GADD45A	DDIT3	BMPER	COL22A1	DLX3	DNMT1	JAG1	AGT	AGTR1	APLNR	E2F2	TYMP	ECM1	S1PR1	EDN1	EDN2	EDNRA	EFNA1	EFNA3	EFNB2	EGF	MEGF8	EGR1	EGR2	AHR	EGR3	ARID2	VSTM4	EPHA2	CELA1	ELK3	UNC13D	EMP2	ENG	ENPEP	EPAS1	EPHA1	EPHB1	EPHB2	HIPK1	EPHB3	EPHB4	ERBB2	EREG	AKT1	ETS1	ETV2	EYA1	F3	PTK2B	FAP	UNC5B	SLC39A12	ADGRF5	THSD7A	FGF1	FGF2	FGF6	FGF8	FGF9	FGF10	FGFR2	VEGFD	VASH1	ARHGEF15	EPN2	FOXF1	FOXC1	PAXIP1	FOXC2	FOXS1	FOXO1	PLXND1	FLNA	STAB1	FLT1	JMJD6	SULF1	FLT4	MINAR1	SASH1	FN1	SIRT1	ZFPM2	HEY1	FOLR1	HEY2	POFUT1	TSPAN12	DDAH1	CEMIP2	ALOX5	ABL1	FUT1	GAB1	EPGN	TAFA5	HECTD1	PRKD2	CLIC4	ADGRA2	TIPARP	PPP1R16B	ANKRD17	GATA2	BLOC1S6	FBXW8	GATA4	GATA6	GBX2	AGO1	GDF2	GREM1	B4GALT1	GHSR	GJA1	GJA4	GJA5	NOX1	B9D1	AGO2	GPC3	PDCD4	SRPX2	ANGPTL3	GLI3	GLUL	GPLD1	GPR4	ANG	CXCR3	ANGPT1	LAMA1	CXCL17	EMC10	ANGPT2	DLL1	GPER1	GPX1	GRN	FLVCR1	RGCC	HIPK2	ANPEP	SETD2	GTF2I	CARD10	EPN1	EFEMP2	ANXA1	ANXA2	HAS2	ANXA3	HGF	HHEX	HIF1A	HK2	HLA-G	HMOX1	NR4A1	HOXA1	HOXA3	HOXA5	HOXA7	HOXA13	HOXB3	HPGD	HRG	HES1	HSPB1	HSPG2	NDST1	HYAL1	APOB	JMJD8	ID1	APOD	APOE	CCN1	APOH	RBPJ	KLK3	IHH	IL1A	IL1B	FASLG	IL6	IL6R	CXCL8	AQP1	IL10	IL12A	IL12B	IL18	CXCL10	ISL1	ITGA2B	ITGA5	ITGAV	ITGAX	ITGB1	ITGB3	ITGB8	JAK1	JUN	JUNB	JUP	YJEFN3	MIA3	KDR	KIT	KRT1	RHOA	RHOB	LDLR	LEP	LEPR	LGALS8	LIF	LOX	LOXL1	LOXL2	LRP1	LRP2	LRP5	LYL1	MIRLET7B	MIRLET7F1	MIRLET7G	MIR100	MIR101-1	MIR106B	MIR10A	MIR10B	MIR1-1	MIR125A	MIR125B1	MIR126	MIR130A	MIR132	MIR137	MIR138-1	MIR140	MIR143	MIR145	MIR146A	MIR149	MIR150	MIR153-1	MIR15A	MIR15B	MIR16-1	MIR17	MIR18A	MIR181B1	MIR185	MIR188	MIR193A	MIR196A1	MIR199A1	MIR199B	MIR19A	MIR19B1	MIR20A	MIR200B	MIR200C	MIR205	MIR206	MIR21	MIR210	MIR212	MIR214	MIR217	MIR22	MIR221	MIR222	MIR223	MIR23A	MIR24-1	MIR26A1	MIR27A	MIR27B	MIR29A	MIR296	MIR29B1	MIR29C	MIR30A	MIR30B	MIR30C1	MIR30E	MIR31	MIR320A	MIR34A	MIR34B	MIR34C	MIR9-1	MIR92A1	MIR99B	SMAD1	SMAD6	SMAD7	MCAM	MDK	MDM2	MECP2	MEF2C	MEIS1	MAP3K3	MEOX2	MFGE8	FOXO4	MMP2	MMP14	MMP19	NRARP	MIR342	CITED1	MYH9	MYLK	MYO1E	NCL	NDP	NF1	NFATC1	NFATC2	NFATC3	NFATC4	NFE2L2	NGFR	NINJ1	NKX3-1	NODAL	NOS3	NOTCH1	NOTCH2	NOTCH3	NOTCH4	CCN3	NPPB	NPR1	NRCAM	NTRK2	ATP2B4	MIR361	MIR375	MIR377	MIR378A	MIR424	SERPINE1	ATP5F1B	PAX6	NSDHL	ANGPTL4	EGFL7	LEF1	TNFRSF12A	ANGPT4	PDE2A	PDE3B	AMOTL2	PDGFA	SIRT6	PDGFB	PDGFRA	HDAC7	PDGFRB	ASB4	ENPP2	SUFU	PDPK1	GHRL	PECAM1	ERAP1	SERPINF1	PF4	PGF	PGK1	PIK3C2A	PIK3CA	PIK3CB	PIK3CD	PIK3CG	PKD1	PKD2	PKM	PKNOX1	PLCG1	PLG	SERPINF2	PML	ATP7A	PRRX1	ERRFI1	SOX18	WNT4	RIN2	ROBO4	DLL4	EGLN1	PPARG	MED1	BCAS3	RASIP1	AGGF1	TMEM100	FBXW7	PPP3CB	SYNJ2BP	PRCP	STAB2	CHD7	HIF1AN	PARVA	PRKCA	PRKCB	FOXJ2	PRKD1	MESP1	MAPK1	MAPK7	CFC1	MYDGF	MAP2K1	MAP2K5	PRKX	PRL	PROP1	PROX1	PSEN1	SPHK2	C1GALT1	ADAMTS9	ACKR3	TBX20	PLXDC1	ZMIZ1	PTEN	ZNF304	RHOJ	PTGIS	MIR20B	PTGS2	MIR329-1	MIR451A	MIR410	MIR492	MIR494	MIR495	MIR497	MIR503	MIR505	PTK2	HEG1	ADGRB1	MIB1	PTK7	SEMA6A	ADGRB2	JCAD	RNF213	ADGRB3	BAK1	PTPN14	PTPRB	PTPRM	BAX	OVOL2	ARHGAP22	ACTA2	RAP1A	RASA1	RLN2	RNH1	RIC8A	PROK2	FKBP10	ROBO1	ROBO2	ROCK1	ROM1	RORA	MIR483	RRAS	S100A1	S100A7	SARS1	SAT1	CEACAM1	CCL2	CCL8	CCL11	CCL24	CX3CL1	PRDM1	TNN	FKBPL	SMOC2	TNMD	ECSCR	SEMA4A	SFRP1	STRA6	SFRP2	SOX17	HIF3A	SGCB	SGCD	SHB	SHC1	SHH	RBM15	NIBAN2	SIX1	SLC1A1	BMP4	CFC1B	BMP7	SLC12A2	BMPR1A	BMPR2	SMO	MIR487B	SOD2	SOS1	SOX4	SP1	SP100	SPARC	SPI1	SPINT1	BRCA1	SRF	SRPK2	ZFP36L1	STAT1	STAT3	STIM1	STK4	STK11	BSG	ABCC8	SYK	KLF5	TAL1	TBX1	TBX2	TBX5	TBXA2R	TBX3	MIR640	TCF7L2	BTG1	TCF21	TDGF1	TDGF1P3	TEK	TERT	TFAP2B	NR2F2	TGFA	TGFB1	TGFB2	TGFBI	TGFBR1	TGFBR2	TGFBR3	THBS1	THBS2	THBS4	THY1	TIE1	TJP1	TLR3	ACTG1	NR2E1	CLDN5	TNF	TNFAIP2	TNFAIP3	TNNI3	C3	C3AR1	C5	C5AR1	TWIST1	CCR2	UBP1	VAV2	VEGFA	VEGFB	VEGFC	WARS1	WNT2	WNT5A	WNT7A	WNT7B	WNT11	WT1	XBP1	XDH	YWHAZ	ZBTB14	VEZF1	ZFAND5	LUZP1	CXCR4	FZD5	SCG2	PDCL3	NOX5	TMEM231	ADIPOR2	NDNF	TMEM204	DYNC2H1	E2F8	VASH2	MMRN2	CCDC134	GGNBP2	ADM2	SVEP1	CALD1	PANK2	ZC3H12A	NAA15	PDGFD	ADAM12	FOSL1	COL18A1	HMGA2	SLC2A10	NPRL3	APOLD1	CAMP	FZD4	FZD8	ARHGAP24	CCM2	JAM3	ANGPTL6	IMMP2L	EMILIN2	CASP8	ANTXR1	RECK	PROK1	DCTN5	FOXN1	TEAD2	MYO18B	ADTRP	RSPO3	PIK3R3	LGALS12	CAV1	RUNX1	SERPINB7	TNFSF12	ADAM15	FGF18	FGF16	NRP2	NRP1	CFLAR	CCN6	ALDH1A2	APLN	SPHK1	SGPL1	KRIT1	FOXH1	ACVR1	SOCS3	OTULIN	SEMA5A	SH2D2A	STARD13	CREB3L1	FMNL3	LRP5L	HGS	MTDH	NOG	AIMP1	ITGB1BP1	ADGRG1	ACVR2B	KLF4	SLIT2	MYOCD	HS6ST1	ATP5IF1	ACVRL1	HAND1	QKI	EIF2AK3	HAND2	CD34	ROCK2	TBX4	ADAMTS1	CD40	RAPGEF2	SEMA3E	HDAC9	SNX17	CUL7	CDC42	FGFBP1	SLC12A6
GOBP_LYMPH_VESSEL_DEVELOPMENT	http://www.gsea-msigdb.org/gsea/msigdb/cards/GOBP_LYMPH_VESSEL_DEVELOPMENT	PDPN	CCBE1	CLEC14A	EFNB2	EPHA2	VASH1	FOXC1	FOXC2	FLT4	KDR	LGALS8	MIR9-1	PKD1	SOX18	PPP3CB	PROX1	HEG1	PTPN14	BMPR2	SYK	TBX1	NR2F2	TIE1	VEGFA	VEGFC	TMEM204	SVEP1	LGALS12	ACVR2B	ACVRL1
GOBP_LYMPHANGIOGENESIS	http://www.gsea-msigdb.org/gsea/msigdb/cards/GOBP_LYMPHANGIOGENESIS	PDPN	CCBE1	CLEC14A	EPHA2	VASH1	FOXC1	FOXC2	FLT4	MIR9-1	SOX18	PPP3CB	PROX1	PTPN14	BMPR2	TIE1	VEGFC	ACVR2B	ACVRL1
GOBP_REGULATION_OF_CELL_MATRIX_ADHESION	http://www.gsea-msigdb.org/gsea/msigdb/cards/GOBP_REGULATION_OF_CELL_MATRIX_ADHESION	MIR939	CDH13	CDK6	CDKN2A	DLC1	CIB1	FERMT2	FAM107A	CCR7	COL16A1	CSF1	DAG1	DAPK3	JAG1	DUSP3	EFNA5	EMP2	DMTN	EPHA1	EPHA3	PTK2B	LIMCH1	CLASP2	CLASP1	MACF1	CORO1C	ABL1	FUT1	POLDIP2	GREM1	DISC1	GPM6B	GSK3B	EFEMP2	ONECUT1	HOXA7	HRG	ACER2	NEXMIF	FMN1	APOD	PLET1	JUP	KDR	RHOA	ARHGAP6	LIMS1	MIR192	MIR29C	MIR92A1	SMAD3	MMP12	MMP14	MYF5	MYOC	CEACAM6	NF1	NF2	MINK1	SERPINE1	WDPCP	PIK3CB	PIK3R1	PKHD1	PLAU	WNT4	RIN2	BCAS3	FERMT1	PRKCZ	RCC2	AJAP1	CCL28	DUSP22	PTEN	PTK2	CAMSAP3	EPB41L5	PTPRA	PTPRJ	RAC1	RASA1	PLEKHA2	BCL2	BCL6	ROCK1	RRAS	S100A10	CCL21	CCL25	CX3CL1	SDC4	SFRP1	SLC9A1	SRC	BST1	TEK	THBS1	THY1	ACTG1	TSC1	GFUS	UTRN	VCL	VEGFA	DDR1	PEAK1	CASK	SKAP1	ADAM15	NRP1	LDB1	PHLDB2	CD3E	ITGB1BP1	ACVRL1	MAP4K4	ROCK2	CD36	ONECUT2	PPM1F	SEMA3E	SLK
GOBP_NEGATIVE_REGULATION_OF_CELL_MATRIX_ADHESION	http://www.gsea-msigdb.org/gsea/msigdb/cards/GOBP_NEGATIVE_REGULATION_OF_CELL_MATRIX_ADHESION	MIR939	CDKN2A	DLC1	FAM107A	JAG1	DMTN	CLASP2	CORO1C	HOXA7	ACER2	NEXMIF	APOD	PLET1	ARHGAP6	MIR192	MIR29C	MIR92A1	MMP12	MMP14	MYOC	NF1	NF2	SERPINE1	PIK3R1	BCAS3	RCC2	AJAP1	DUSP22	PTEN	RASA1	BCL6	SRC	THBS1	CASK	ADAM15	PHLDB2	ITGB1BP1	ACVRL1	MAP4K4	SEMA3E
GOBP_POSITIVE_REGULATION_OF_CELL_MATRIX_ADHESION	http://www.gsea-msigdb.org/gsea/msigdb/cards/GOBP_POSITIVE_REGULATION_OF_CELL_MATRIX_ADHESION	CDH13	CDK6	CIB1	FERMT2	CCR7	COL16A1	CSF1	DAG1	EMP2	EPHA1	PTK2B	ABL1	FUT1	POLDIP2	DISC1	GSK3B	EFEMP2	HRG	FMN1	JUP	KDR	LIMS1	SMAD3	MYOC	CEACAM6	WNT4	RIN2	FERMT1	PRKCZ	CCL28	EPB41L5	PTPRJ	RAC1	PLEKHA2	ROCK1	RRAS	S100A10	CCL21	CCL25	CX3CL1	SDC4	SFRP1	TEK	THY1	TSC1	GFUS	UTRN	VEGFA	SKAP1	NRP1	CD3E	ITGB1BP1	MAP4K4	CD36	PPM1F
GOBP_BLOOD_VESSEL_MATURATION	http://www.gsea-msigdb.org/gsea/msigdb/cards/GOBP_BLOOD_VESSEL_MATURATION	CDH5	DDIT3	S1PR1	ANKRD17	LYL1	MMP2	RECK	ACVRL1
GOBP_POSITIVE_REGULATION_OF_NEUROTRANSMITTER_SECRETION	http://www.gsea-msigdb.org/gsea/msigdb/cards/GOBP_POSITIVE_REGULATION_OF_NEUROTRANSMITTER_SECRETION	CDK5	STX1B	CNR1	ADORA2A	NLGN1	RAB3GAP1	GPER1	SNCA	STX1A	STXBP1	SYT1	TACR2	CACNB2	DTNBP1	KMO	BAIAP3	SLC4A8
GOBP_SYNAPTIC_TRANSMISSION_DOPAMINERGIC	http://www.gsea-msigdb.org/gsea/msigdb/cards/GOBP_SYNAPTIC_TRANSMISSION_DOPAMINERGIC	CDK5	FLOT1	PARK7	CHRNB2	ADORA2A	CRH	CRHBP	DRD1	DRD2	DRD3	DRD4	DRD5	TOR1A	RASD2	PNKD	GDNF	ARRB2	PRKN	PTGS2	RAB3B	PINK1	SLC6A2	SLC6A3	SLC6A4	SNCA	TH	CNTNAP4
GOBP_STARTLE_RESPONSE	http://www.gsea-msigdb.org/gsea/msigdb/cards/GOBP_STARTLE_RESPONSE	GRIN3A	ADORA2A	CTNNA2	DRD1	DRD2	DRD3	DVL1	BACE1	GLRA1	GLRB	GRID2	GRIN2A	GRIN2D	KCNA1	MECP2	NPAS1	PRKN	PENK	PTEN	CHD8	CSMD1	SLC6A3	UCN	SLITRK6
GOBP_SUCKLING_BEHAVIOR	http://www.gsea-msigdb.org/gsea/msigdb/cards/GOBP_SUCKLING_BEHAVIOR	CNTFR	UBR3	DACH1	GLS	APP	HELT	OXTR	DERL2	PEX13	POU4F1	UBE2Q1	HAND2
GOBP_BLOOD_VESSEL_REMODELING	http://www.gsea-msigdb.org/gsea/msigdb/cards/GOBP_BLOOD_VESSEL_REMODELING	SEMA3C	CST3	DBH	ACE	JAG1	AGT	AGTR2	EDNRA	EPAS1	EXT1	FGF8	FGF10	FOXC1	FOXC2	FLNA	FLT4	CRB1	HOXA3	HRG	RBPJ	LIF	MIR143	MIR17	MIR20A	MIR27B	MIR29B1	MDM2	MEF2C	NOS3	ATP7A	DLL4	CHD7	AXL	BAK1	BAX	BCR	CEACAM1	TMBIM1	BMPR2	TGFB1	CCR2	RSPO3	NOL3	ACVR2B	ACVRL1	ATG5
GOBP_RESPONSE_TO_AMPHETAMINE	http://www.gsea-msigdb.org/gsea/msigdb/cards/GOBP_RESPONSE_TO_AMPHETAMINE	CNR2	ADORA2A	DBH	TRDMT1	DRD1	DRD2	DRD4	DRD5	EDN1	EDNRA	GRIN2A	HDAC2	NR4A1	HPRT1	ASIC1	NR4A2	OXT	OXTR	PDE1B	PPP3CA	RGS2	RGS4	RGS7	SLC1A1	SLC18A2	SOD1	TH	CALM3	PPP1R1B	PPP1R9B
GOBP_NERVOUS_SYSTEM_PROCESS_INVOLVED_IN_REGULATION_OF_SYSTEMIC_ARTERIAL_BLOOD_PRESSURE	http://www.gsea-msigdb.org/gsea/msigdb/cards/GOBP_NERVOUS_SYSTEM_PROCESS_INVOLVED_IN_REGULATION_OF_SYSTEMIC_ARTERIAL_BLOOD_PRESSURE	ADRA1A	DRD2	AGT	AGTR2	P2RX2	ASIC2	MECP2	ACE2	RPS6KA2	SOD2	TACR1	TNNI3	CALCA	NAV2
GOBP_RENAL_SYSTEM_PROCESS_INVOLVED_IN_REGULATION_OF_BLOOD_VOLUME	http://www.gsea-msigdb.org/gsea/msigdb/cards/GOBP_RENAL_SYSTEM_PROCESS_INVOLVED_IN_REGULATION_OF_BLOOD_VOLUME	CORO2B	ADORA1	CYBA	CYP4A11	CYP11B2	EMP2	F2R	F2RL1	GAS6	GJA5	HSD11B2	PDGFB	PTPRO	CYP4F12	CYP4F2
GOBP_REGULATION_OF_SYSTEMIC_ARTERIAL_BLOOD_PRESSURE_BY_HORMONE	http://www.gsea-msigdb.org/gsea/msigdb/cards/GOBP_REGULATION_OF_SYSTEMIC_ARTERIAL_BLOOD_PRESSURE_BY_HORMONE	ATP6AP2	CORIN	CMA1	CPA3	CTSG	CTSZ	CYBA	CYP11B2	ACE	DRD5	AGT	AGTR1	AGTR2	ECE1	EDN1	EDN2	EDN3	EDNRB	ENPEP	F2R	F2RL1	NOX1	HSD11B2	RHOA	NOS3	OXTR	PCSK5	SERPINF2	AVPR1A	AVPR1B	AVPR2	SUCNR1	ACE2	REN	RPS6KA2	TACR1	OR51E2	RASL10B
GOBP_REGULATION_OF_SYSTEMIC_ARTERIAL_BLOOD_PRESSURE_BY_CIRCULATORY_RENIN_ANGIOTENSIN	http://www.gsea-msigdb.org/gsea/msigdb/cards/GOBP_REGULATION_OF_SYSTEMIC_ARTERIAL_BLOOD_PRESSURE_BY_CIRCULATORY_RENIN_ANGIOTENSIN	ATP6AP2	CMA1	CPA3	CTSG	CTSZ	ACE	AGTR2	EDNRB	ENPEP	F2R	F2RL1	PCSK5	SUCNR1	ACE2	REN	OR51E2
GOBP_REGULATION_OF_SYSTEMIC_ARTERIAL_BLOOD_PRESSURE_BY_VASOPRESSIN	http://www.gsea-msigdb.org/gsea/msigdb/cards/GOBP_REGULATION_OF_SYSTEMIC_ARTERIAL_BLOOD_PRESSURE_BY_VASOPRESSIN	DRD5	OXTR	AVPR1A	AVPR1B	AVPR2
GOBP_REGULATION_OF_SYSTEMIC_ARTERIAL_BLOOD_PRESSURE_BY_NOREPINEPHRINE_EPINEPHRINE	http://www.gsea-msigdb.org/gsea/msigdb/cards/GOBP_REGULATION_OF_SYSTEMIC_ARTERIAL_BLOOD_PRESSURE_BY_NOREPINEPHRINE_EPINEPHRINE	ADRA1D	ADRA1B	ADRA1A	ADRB1	ADRB2	ADRB3	DRD5	PDE4D	TPM1
GOBP_RENIN_SECRETION_INTO_BLOOD_STREAM	http://www.gsea-msigdb.org/gsea/msigdb/cards/GOBP_RENIN_SECRETION_INTO_BLOOD_STREAM	EDNRB	F2R	F2RL1	PCSK5	SUCNR1	OR51E2
GOBP_REGULATION_OF_ANGIOTENSIN_LEVELS_IN_BLOOD	http://www.gsea-msigdb.org/gsea/msigdb/cards/GOBP_REGULATION_OF_ANGIOTENSIN_LEVELS_IN_BLOOD	ATP6AP2	CMA1	CPA3	CTSG	CTSZ	ACE	ENPEP	ACE2	REN
GOBP_MORPHOGENESIS_OF_AN_EPITHELIUM	http://www.gsea-msigdb.org/gsea/msigdb/cards/GOBP_MORPHOGENESIS_OF_AN_EPITHELIUM	GPC6	FEM1B	TRIM28	SPRY1	SPRY2	CITED2	SEMA3A	DLC1	YAP1	SEC24B	FST	HOXB13	SEMA3C	DEAF1	PDPN	EXOC5	SPINT2	LBX1	GNA13	SIX2	KDM5B	FRS2	RAB10	TMED2	FERMT2	LIAS	GLMN	PDCD10	KRT71	PHB2	CTHRC1	FOXN4	TTC8	DNAAF1	KDF1	COL4A1	ARHGEF19	COL5A1	BBS5	OSR1	TRIM71	ADM	CRYGS	CSF1	CSF1R	PRICKLE1	CSNK2B	CARMIL2	KRT25	NKX2-5	CTNNB1	CTSH	GDF7	CTSZ	IRX2	RDH10	DAB2	DAG1	SYNE4	PRICKLE2	ADAMTS16	DLG1	DLG3	JAG1	AGT	HBEGF	DVL1	DVL2	DVL3	AGTR2	TOR1A	APLNR	EDN1	EDNRA	EFNB2	EGF	CELSR3	CELSR2	MEGF8	EGFR	EPHA2	ARL13B	ENG	EPHA4	EPHA7	ERBB4	ESR1	EXT1	EYA1	FAT1	STOX1	ALDH1A3	GPC4	FGF1	FGF2	FGF7	FGF8	FGF10	FGFR2	ANKRD6	FOXF1	DKK1	FOXF2	FOXD1	DAAM1	FOXC2	FOXE1	CLASP2	PLXND1	FLNA	SULF1	COBL	ASTN2	RPGRIP1L	CLASP1	FOLR1	SCRIB	CDK20	SH3BP1	PLXNB2	TMEFF2	FLRT3	MTOR	FRZB	ABL1	FZD2	NPNT	HECTD1	PRKD2	SPEF1	MTHFD1L	SOSTDC1	CLIC4	C2CD3	TRAF3IP1	IFT172	KLHL3	GATA3	GATA4	GBX2	KAT2A	GDF2	GREM1	GDNF	GJA1	NPHP3	FOXP1	INTU	GPC3	GLI2	GLI3	LAMA1	DLL1	GRB2	SETD2	ARHGAP35	GRSF1	SOX8	HGF	HIF1A	FOXA1	APAF1	HOXA5	HOXA11	HOXA13	HOXB2	HOXB4	HOXB7	HOXD11	HOXD13	AIRE	HES1	TNC	CCDC39	ID4	RSPO2	FREM2	FMN1	KRT27	NOTO	IGFBP5	CCN1	PLET1	RBPJ	IHH	IL10	ILK	CXCL10	PDX1	AR	ITGA5	ITGAX	JAG2	AREG	KDR	KRAS	KRT6A	KRT10	KRT12	KRT16	RHOA	KRT17	RHOB	CCDC103	HES5	RNF207	FLG2	RHOC	LAMA3	LAMA5	LCP1	LHX1	LIF	LRP2	LRP5	MIR15B	MIR16-1	MIR21	TACSTD2	MIR221	SMAD3	SMAD4	MDK	MEF2C	MET	MLLT3	MMP2	MMP12	MMP14	KLK14	NRARP	CITED1	MSN	MSX2	MTHFD1	MTHFR	MYC	MYO9A	NFATC4	NGFR	NKX3-1	NODAL	NOTCH1	NOTCH2	NOTCH4	NPHP1	ROR1	ROR2	OPA1	OPHN1	PAFAH1B1	PAK1	PAX2	PBX1	PCDH8	IFT52	LEF1	DACT1	WNT16	PDGFA	SIRT6	ASB2	SUFU	SIX4	PFN1	PGR	SERPINB5	PIK3CD	PKD1	PKD2	PKHD1	PLXNA1	PML	ATP7A	RIPK4	PODXL	SOX18	WNT4	DLL4	MED1	AHI1	MKS1	SEMA4C	RASIP1	PPP1CA	CCDC40	IFT57	KIF26B	BBS7	LIN7C	LGR4	FERMT1	ZDHHC7	PRKACA	PRKACB	BTBD7	IFT122	MESP1	AJAP1	PRKX	PROX1	PSEN1	RGMA	CTNNBIP1	TBX20	SMURF1	SALL4	VANGL2	PTCH1	PTEN	MIB1	PTK7	CC2D2A	MRTFA	SHROOM3	CAMSAP3	PLEKHA4	EPB41L5	GRHL3	OVOL2	BBS4	RAC1	RALA	RAP2A	RARA	RARG	NTN4	BCL2	RET	ACTB	BRD2	RPS7	RREB1	RYK	RYR2	SALL1	CEACAM1	CCL11	SDC4	FKBPL	SFRP1	SFRP2	SOX17	PALS1	HHIP	GZF1	CSMD1	SHH	SMURF2	RBM15	STIL	SIX1	SKI	BMP2	NDRG4	BMP4	WNK4	BMP5	BMP7	SNAI2	PHACTR4	SMO	SNAI1	SOS1	SOX4	SOX9	SOX10	SOX11	SPINT1	SRC	SRF	ST14	STAT1	STK3	STK4	ADAM17	TBX2	TBX5	TBX6	TBX3	HNF1B	TCF15	TCF21	TFAP2A	TGFB1	TGFB1I1	TGFB2	TGFBR2	TGM2	TGM3	TIAM1	TIE1	NKX2-1	ACTG1	TNF	TRAF6	TSC1	TSC2	TULP3	TWIST1	VASP	VCL	VDR	VEGFA	VEGFC	EZR	WNT1	WNT2	WNT5A	WNT6	WNT7A	WNT7B	WNT11	WNT2B	WNT9B	WT1	ZIC3	CA2	CA9	LUZP1	DDR1	PAX8	CXCR4	FZD5	IRX3	IRX1	TCTN1	FZD3	MMRN2	JHY	GRHL2	GREB1L	ESRP2	FRAS1	CEP290	FUZ	WNT10A	WNT5B	ADAMTS12	VANGL1	MKKS	FZD1	FZD6	FZD7	ARHGAP24	CASP3	CCM2	SETDB2	PLA2G10	ZNRF3	TMEM79	LZTS2	BRSK1	FOXN1	CASR	TEAD2	KDM2B	RSPO3	AJUBA	GCM1	NKD1	LMO4	LBX2	LGR5	TCAP	CAV3	TP63	DCHS1	HESX1	NRP1	ALDH1A2	TIMELESS	BCL10	FOXH1	BTRC	WNT3A	PLOD3	SAPCD2	ACVR1	PHLDB2	SOCS3	BRSK2	IFT20	STARD13	TBX18	LRP5L	DLG5	GORAB	NOG	KLF4	SLIT2	LHX2	SLC9A3R1	ACVRL1	ARHGAP12	CYP7B1	HAND1	NTN1	FOXQ1	HAND2	TBX4	MAGED1	KIF20B	CD44	CELSR1	MICAL2	SEMA3E	CD151	MTSS1	MAGI2	WDR1	MED12	CDC42
GOBP_MORPHOGENESIS_OF_AN_EPITHELIAL_SHEET	http://www.gsea-msigdb.org/gsea/msigdb/cards/GOBP_MORPHOGENESIS_OF_AN_EPITHELIAL_SHEET	PDPN	FERMT2	PDCD10	COL5A1	CARMIL2	DAG1	JAG1	HBEGF	DVL1	DVL2	TOR1A	MEGF8	CLASP2	FLNA	CLASP1	TMEFF2	FLRT3	MTOR	LAMA1	ARHGAP35	HOXB2	HOXB4	CCN1	PLET1	ITGA5	RHOA	RHOC	LCP1	MIR221	MMP12	MSX2	NOTCH1	NOTCH2	DLL4	LIN7C	FERMT1	TBX20	PTEN	MRTFA	RREB1	CEACAM1	PALS1	BMP5	BMP7	PHACTR4	SOS1	SOX11	SRF	ADAM17	WNT5A	WNT7A	DDR1	ARHGAP24	AJUBA	PHLDB2	ACVRL1	ARHGAP12	CD44	CD151
GOBP_REGULATION_OF_BLOOD_VOLUME_BY_RENIN_ANGIOTENSIN	http://www.gsea-msigdb.org/gsea/msigdb/cards/GOBP_REGULATION_OF_BLOOD_VOLUME_BY_RENIN_ANGIOTENSIN	CYBA	ACE	AGT	AGTR1	AGTR2	ACE2	REN	RPS6KA2	TACR1
GOBP_RESPONSE_TO_DIETARY_EXCESS	http://www.gsea-msigdb.org/gsea/msigdb/cards/GOBP_RESPONSE_TO_DIETARY_EXCESS	PPARGC1A	SLC25A25	OMA1	ACVR1C	MAPK14	ADRB1	ADRB2	PCSK1N	APOE	BMP8A	GFRAL	LEP	MC4R	PRLH	APPL2	NMUR2	TRPV4	SCT	SCTR	SORL1	CNTN2	UCP1	VGF	TRPV1	TBL1XR1	RMI1	SGIP1	GDF15	GDF3
GOBP_REDUCTION_OF_FOOD_INTAKE_IN_RESPONSE_TO_DIETARY_EXCESS	http://www.gsea-msigdb.org/gsea/msigdb/cards/GOBP_REDUCTION_OF_FOOD_INTAKE_IN_RESPONSE_TO_DIETARY_EXCESS	GFRAL	PRLH	NMUR2	CNTN2	RMI1	GDF15
GOBP_DIET_INDUCED_THERMOGENESIS	http://www.gsea-msigdb.org/gsea/msigdb/cards/GOBP_DIET_INDUCED_THERMOGENESIS	OMA1	ADRB1	ADRB2	BMP8A	MC4R	APPL2	TRPV4	SCT	SCTR	SORL1	UCP1	TRPV1
GOBP_REGULATION_OF_THE_FORCE_OF_HEART_CONTRACTION	http://www.gsea-msigdb.org/gsea/msigdb/cards/GOBP_REGULATION_OF_THE_FORCE_OF_HEART_CONTRACTION	GLRX3	CHGA	ADM	ADRA1A	ADRB1	GRK2	EDN2	GAA	MYH6	MYH7	MYL2	MYL3	MYL4	ATP1A1	ATP1A2	NOS1	NOS3	ATP2A2	ATP2B4	PLN	RYR2	SLC8A1	SLC9A1	CSRP3	CAMK2D	CAV1
GOBP_REGULATION_OF_HEART_RATE	http://www.gsea-msigdb.org/gsea/msigdb/cards/GOBP_REGULATION_OF_HEART_RATE	ADA	KCNE3	HCN4	AKAP9	KCNE1B	SEMA3A	BVES	GJD3	ADM	ADRA1D	ADRA1B	ADRA1A	ADRB1	TMEM161B	DMD	DRD2	DSC2	DSG2	AGT	DSP	AGTR2	EDN1	EDN2	EDN3	EDNRA	EDNRB	ADM5	EPAS1	FKBP1B	GPD1L	HEY2	KCNE5	KCNE4	GCH1	BIN1	ANK2	RANGRF	CTNNA3	HRC	ISL1	JUP	KCNA5	KCND3	KCNE1	KCNH2	KCNJ2	KCNJ3	KCNJ5	KCNQ1	MIR1-1	MIR26A1	MC3R	MDM2	MIR328	MYH6	MYH7	NPPA	ATP2A2	OXT	TNNI3K	PDE4D	PKP2	PLN	TRPM4	AVPR1A	RNLS	PRKACA	SCN3B	SPTBN4	RGS4	RYR2	SCN1B	SCN2B	SCN4B	SCN5A	SCN10A	POPDC2	SHOX2	SLC1A1	SLC8A1	SNTA1	SRI	SREBF1	TACR3	TNF	TPM1	TRPV1	YWHAE	CACNA1C	CACNA1D	CACNA2D1	CACNB2	ADM2	CALM1	CALM2	SPX	CALM3	KCNH6	CAMK2D	CASQ2	CAV1	CAV3	CACNA1G	NOS1AP	KCNE2
GOBP_REGULATION_OF_SODIUM_ION_TRANSPORT	http://www.gsea-msigdb.org/gsea/msigdb/cards/GOBP_REGULATION_OF_SODIUM_ION_TRANSPORT	AHCYL1	CHP1	CNTN1	NKAIN4	OSR1	NKX2-5	SIK1	COMMD1	ADRB2	CNKSR3	NKAIN2	DLG1	DMD	DMPK	DNM2	DRD2	DRD3	DRD4	STOM	AKT1	FGF11	FGF12	FGF13	FGF14	HECW1	GPD1L	NEDD4L	PCSK9	STK39	GLRX	NKAIN3	ANK3	RANGRF	KCNQ1	FXYD6P3	MIR192	MIR24-1	MLLT6	NEDD4	ATP1A1	ATP1A2	ATP1B1	ATP1B2	ATP1B3	NOS1	NOS3	FXYD2	ATP2B4	P2RX4	P2RX7	BPIFA1	PER1	SERPINE2	PKP2	FXYD1	FXYD3	FXYD7	FXYD6	FXYD5	FXYD4	KLHL24	TESC	MIR448	SCN3B	PRKCE	PRSS8	HECW2	SPTBN4	PTPN3	SCN1B	SCN2B	SCN4B	SCN5A	WNK1	WNK4	WNK3	WNK2	SLC8A1	SLC9A1	SNTA1	UTRN	YWHAH	SLMAP	NKAIN1	ACTN4	CAMK2D	NETO2	NETO1	CAV3	SLC9A3R1
GOBP_G_PROTEIN_COUPLED_RECEPTOR_INTERNALIZATION	http://www.gsea-msigdb.org/gsea/msigdb/cards/GOBP_G_PROTEIN_COUPLED_RECEPTOR_INTERNALIZATION	APELA	ADM	DNM2	DRD2	DRD3	GTF2H2	UBQLN2	HTR1B	HTR2B	ARR3	ARRB1	ARRB2	NECAB2	SAG	APLN
GOBP_BRAIN_RENIN_ANGIOTENSIN_SYSTEM	http://www.gsea-msigdb.org/gsea/msigdb/cards/GOBP_BRAIN_RENIN_ANGIOTENSIN_SYSTEM	AGT	AGTR2	ACE2	RPS6KA2	TACR1
GOBP_REGULATION_OF_L_GLUTAMATE_IMPORT_ACROSS_PLASMA_MEMBRANE	http://www.gsea-msigdb.org/gsea/msigdb/cards/GOBP_REGULATION_OF_L_GLUTAMATE_IMPORT_ACROSS_PLASMA_MEMBRANE	ARL6IP5	ARL6IP1	ITGB1	ATP1A2	PSEN1	TNF	PER2
GOBP_SPROUTING_ANGIOGENESIS	http://www.gsea-msigdb.org/gsea/msigdb/cards/GOBP_SPROUTING_ANGIOGENESIS	AKT3	HDAC5	MIR1224	MIR2355	APELA	CDH13	RAMP2	KLF2	CIB1	PLK2	ESM1	PDCD10	NAXE	E2F7	CCBE1	CLEC14A	SPRED1	BMPER	AGTR1	APLNR	E2F2	EFNB2	EGR3	VSTM4	EPHA2	ENG	EPHB4	AKT1	PTK2B	SLC39A12	FGF1	FGF2	VEGFD	EPN2	FOXC2	JMJD6	FLT4	CEMIP2	ALOX5	ABL1	FUT1	ADGRA2	PPP1R16B	GATA2	GREM1	GHSR	SRPX2	GLUL	GPLD1	ANGPT1	DLL1	CARD10	EPN1	ANXA1	HMOX1	NR4A1	JMJD8	IL10	IL12A	IL12B	ITGA5	ITGB1	JAK1	YJEFN3	MIA3	KDR	RHOA	LOXL2	MIRLET7B	MIRLET7F1	MIR101-1	MIR10A	MIR10B	MIR1-1	MIR125A	MIR126	MIR132	MIR138-1	MIR146A	MIR149	MIR150	MIR15A	MIR15B	MIR16-1	MIR17	MIR18A	MIR188	MIR193A	MIR196A1	MIR199A1	MIR19A	MIR19B1	MIR20A	MIR200C	MIR206	MIR21	MIR22	MIR221	MIR222	MIR23A	MIR24-1	MIR26A1	MIR27A	MIR27B	MIR296	MIR29C	MIR30B	MIR30C1	MIR30E	MIR31	MIR320A	MIR34A	MIR34B	MIR34C	MIR92A1	SMAD1	MAP3K3	MEOX2	NRARP	MIR342	NGFR	NOTCH1	MIR361	MIR375	MIR377	MIR424	LEF1	HDAC7	PDPK1	GHRL	PGF	PIK3C2A	PIK3CB	PKM	DLL4	FBXW7	SYNJ2BP	PARVA	MAP2K5	ADAMTS9	RHOJ	PTGS2	MIR329-1	MIR410	MIR494	MIR495	MIR497	MIR503	SEMA6A	JCAD	RNF213	ROBO1	MIR483	S100A1	CEACAM1	TNN	BMP4	MIR487B	SRF	TBXA2R	TDGF1	TEK	THBS1	TJP1	NR2E1	VEGFA	VEGFB	VEGFC	E2F8	MMRN2	RECK	ADTRP	RSPO3	PIK3R3	FGF18	FGF16	NRP1	OTULIN	SEMA5A	STARD13	CREB3L1	ITGB1BP1	KLF4	SLIT2	ACVRL1	SEMA3E	HDAC9	CDC42	FGFBP1
GOBP_CELL_MIGRATION_INVOLVED_IN_SPROUTING_ANGIOGENESIS	http://www.gsea-msigdb.org/gsea/msigdb/cards/GOBP_CELL_MIGRATION_INVOLVED_IN_SPROUTING_ANGIOGENESIS	AKT3	HDAC5	MIR2355	CIB1	PLK2	PDCD10	CLEC14A	SPRED1	EFNB2	EGR3	EPHB4	AKT1	FGF2	FOXC2	ABL1	GATA2	GREM1	SRPX2	GPLD1	CARD10	ANXA1	HMOX1	NR4A1	ITGB1	MIA3	KDR	RHOA	MIRLET7F1	MIR101-1	MIR10A	MIR10B	MIR126	MIR132	MIR146A	MIR149	MIR150	MIR15A	MIR16-1	MIR188	MIR193A	MIR196A1	MIR199A1	MIR19B1	MIR20A	MIR200C	MIR206	MIR22	MIR221	MIR23A	MIR26A1	MIR27A	MIR27B	MIR296	MIR29C	MIR31	MIR320A	MAP3K3	MEOX2	NOTCH1	MIR361	MIR424	HDAC7	PIK3C2A	DLL4	FBXW7	MAP2K5	RHOJ	PTGS2	MIR329-1	MIR410	MIR494	MIR495	MIR497	MIR503	JCAD	ROBO1	MIR483	MIR487B	SRF	TBXA2R	TDGF1	THBS1	NR2E1	VEGFA	MMRN2	ADTRP	PIK3R3	NRP1	STARD13	ITGB1BP1	KLF4	SLIT2	HDAC9	FGFBP1
GOBP_BLOOD_VESSEL_ENDOTHELIAL_CELL_PROLIFERATION_INVOLVED_IN_SPROUTING_ANGIOGENESIS	http://www.gsea-msigdb.org/gsea/msigdb/cards/GOBP_BLOOD_VESSEL_ENDOTHELIAL_CELL_PROLIFERATION_INVOLVED_IN_SPROUTING_ANGIOGENESIS	MIR2355	APELA	PDCD10	BMPER	AGTR1	APLNR	EPHA2	FGF2	PPP1R16B	GATA2	HMOX1	IL12A	IL12B	MIRLET7B	MIR101-1	MIR10A	MIR10B	MIR126	MIR132	MIR146A	MIR149	MIR15A	MIR15B	MIR16-1	MIR193A	MIR21	MIR222	MIR23A	MIR24-1	MIR26A1	MIR27A	MIR27B	MIR29C	NRARP	MIR342	NGFR	MIR361	MIR424	DLL4	MIR410	MIR494	MIR495	MIR497	MIR503	JCAD	MIR483	BMP4	MIR487B	THBS1	VEGFA	MMRN2	SEMA5A	ITGB1BP1	ACVRL1	FGFBP1
GOBP_POSITIVE_REGULATION_OF_NEUROBLAST_PROLIFERATION	http://www.gsea-msigdb.org/gsea/msigdb/cards/GOBP_POSITIVE_REGULATION_OF_NEUROBLAST_PROLIFERATION	CTNNB1	CX3CR1	DCT	DRD2	FOXG1	KDM1A	OTP	ASPM	DISC1	GLI3	WDR62	HIF1A	NOTCH1	PAX6	CX3CL1	ZNF335	DMRTA2	SHH	SMARCD3	SMO	SOX10	VEGFA	VEGFC	FZD3
GOBP_POSITIVE_REGULATION_OF_MESENCHYMAL_CELL_PROLIFERATION	http://www.gsea-msigdb.org/gsea/msigdb/cards/GOBP_POSITIVE_REGULATION_OF_MESENCHYMAL_CELL_PROLIFERATION	CTNNB1	FGF9	FGFR2	FOXF1	IHH	KDR	LRP5	MYC	PDGFA	PRRX1	SHH	SHOX2	SIX1	BMPR1A	SMO	SOX9	STAT1	TBX1	TGFBR2	WNT2	WNT5A	CHRD	IRS2
GOBP_CHONDROCYTE_DIFFERENTIATION	http://www.gsea-msigdb.org/gsea/msigdb/cards/GOBP_CHONDROCYTE_DIFFERENTIATION	SIX2	ARID5A	ADAMTS7	OSR2	COL2A1	COL3A1	MBOAT2	COL11A1	OSR1	COMP	ATF2	MAPK14	RFLNA	CCN2	CTNNB1	CHADL	ECM1	EXT1	EFEMP1	FGF9	FGFR3	CHSY1	SULF1	SLC39A14	TSKU	AMELX	GREM1	GLG1	GLI3	GPLD1	ANXA6	HOXA11	IHH	RFLNB	HES5	MUSTN1	GDF6	SNX19	LOXL2	LTBP3	SMAD3	SMAD7	MAF	MATN1	MDK	MEF2C	MEF2D	MSX2	NFIB	CCN3	NPPC	CHST11	ZNF219	MEX3C	CYTL1	POR	BPNT2	SMPD3	SOX6	SULF2	PTH	PTHLH	PTH1R	IFT80	PTPN11	NKX3-2	RARB	RARG	RB1	SFRP2	SCX	SHOX2	CREB3L2	BMP2	BMP4	BMP6	BMPR1A	BMPR1B	BMPR2	SNAI2	SOX5	SOX9	TGFB1	TGFBI	TGFBR1	TGFBR2	TRPS1	WNT7A	WNT10B	WNT2B	WNT9A	ZBTB16	LNPK	HMGA2	WNT5B	ADAMTS12	GDF5	AXIN2	COL27A1	SCIN	RUNX2	RUNX1	RUNX3	SERPINH1	FGF18	CCN4	PKDCC	TRIP11	ACVRL1	EIF2AK3
GOBP_CHONDROCYTE_DEVELOPMENT	http://www.gsea-msigdb.org/gsea/msigdb/cards/GOBP_CHONDROCYTE_DEVELOPMENT	COL11A1	COMP	RFLNA	ECM1	EXT1	CHSY1	SULF1	TSKU	RFLNB	SMAD7	MATN1	MSX2	CHST11	MEX3C	BPNT2	SMPD3	SULF2	PTHLH	RARG	SFRP2	SHOX2	BMPR1B	BMPR2	SOX9	TGFBR2	AXIN2	COL27A1	RUNX2	SERPINH1	FGF18	EIF2AK3
GOBP_EPITHELIAL_CELL_DEVELOPMENT	http://www.gsea-msigdb.org/gsea/msigdb/cards/GOBP_EPITHELIAL_CELL_DEVELOPMENT	CDH2	MIR541	CDH5	FEM1B	ABI2	CDK6	CDSN	RAPGEF3	YAP1	HOXB13	SPINT2	FRS2	HPSE	ADD1	FRMD6	KDF1	TBC1D20	COL15A1	CLDN3	GPAT4	CRYGB	MARVELD2	DACT2	COL22A1	ASXL1	DMRT1	DNASE1L2	JAG1	E2F4	S1PR3	EDNRA	EDNRB	RILPL2	EPHA2	AKT1	ESR1	F2RL1	FASN	FAT1	FNDC3A	FOXJ1	PALLD	FOXC2	EXPH5	SIPA1L3	AKR1B1	FLNB	PLCB1	FOSL2	SPDEF	CLIC4	PPP1R16B	ARHGEF26	ABCA12	GATA1	B4GALT1	GJA1	TJP3	SFN	GPR4	DLL1	YIPF6	GPX1	RAPGEF1	GSK3A	GSK3B	GSTM3	TFCP2L1	SOX8	HIF1A	FOXA1	HNF4A	ONECUT1	HOXA5	HOXA13	HSD17B4	ICAM1	ZDHHC21	VSIG1	RILPL1	IHH	IKBKB	IL1A	IL1B	IL6ST	INSM1	AR	KRT2	SLC9A4	LAMB2	ARNTL	MIR29B1	MET	AFDN	CCDC88C	MSN	MYD88	MYO1E	PPP1R12A	ATF4	NKX2-2	NKX6-1	NOTCH1	NOTCH2	NOTCH4	NPHS1	NTRK1	PAX6	F11R	FOXP3	SIDT2	PDE2A	PDE4D	PDGFB	PDPK1	RAPGEF6	ARID4B	PECAM1	PGR	PKHD1	PLEC	PODXL	SOX18	ADAMTSL4	ROBO4	ATRX	HYDIN	PROC	PROX1	C1GALT1	TIGAR	RAB25	BAD	HEG1	SHROOM3	EPB41L5	RAP2C	SLC4A5	NKX3-2	RAB1A	RAB13	ACTA2	RAP1A	RAP1B	RAP2B	RARA	RARB	RARG	ARID4A	RDX	RFX3	RHEB	HAPLN2	ROCK1	ROS1	BFSP1	SDC1	PRDM1	BCL11B	SIX3	BMP4	BMP5	BMP6	SMO	SOX9	SRC	ST14	STC1	KLF5	TJP1	TMOD1	CLDN5	TNF	TNFRSF1A	TYMS	VCL	VEGFA	EZR	VIM	WNT5A	WNT7A	WNT7B	VEZF1	NPHS2	CXCR4	GRHL2	POF1B	IFT74	COL18A1	WNT5B	RAB1B	CCM2	BFSP2	TMEM79	TP63	IQGAP1	PLOD3	CLDN1	MYADM	BMP15	S1PR2	ADIPOQ	TJP2	ROCK2	ONECUT2	CLOCK	RAPGEF2	MAGI2
GOBP_COLUMNAR_CUBOIDAL_EPITHELIAL_CELL_DIFFERENTIATION	http://www.gsea-msigdb.org/gsea/msigdb/cards/GOBP_COLUMNAR_CUBOIDAL_EPITHELIAL_CELL_DIFFERENTIATION	CDH2	MIR541	ZBED6	ENAM	CDK6	YAP1	CDX2	CEBPB	PERCC1	AGR2	IL31RA	GPAT4	GATA5	NKX6-3	DLX3	DSPP	EMX1	TUBB	AKT1	EXT1	FASN	RFX6	FGF2	FGF8	FGFR2	ABL1	SPDEF	GATA4	GATA6	B9D1	DLL1	YIPF6	GSK3A	GSK3B	HIF1A	FOXA1	HNF4A	HOXA5	HES1	IL6ST	IL13	INSM1	PDX1	ARNTL	MIR29B1	MAP1B	MEN1	ASCL1	NEUROD1	NKX2-2	NKX6-1	NODAL	NOTCH1	NPY	SERPINE1	PAX6	SIDT2	PDPK1	WNT4	PROX1	BCCIP	C1GALT1	PYY	FAM20C	TIGAR	BAD	PTK6	NKX3-2	RARA	RARB	RARG	RFX3	RHEB	SAV1	ROS1	PRDM1	BMP2	BMP4	BMP5	BMP6	SMO	SOX4	SOX11	SRC	KLF5	TYMS	WNT5A	WNT11	TMEM231	TP63	CBFA2T2	CLOCK
GOBP_COLUMNAR_CUBOIDAL_EPITHELIAL_CELL_DEVELOPMENT	http://www.gsea-msigdb.org/gsea/msigdb/cards/GOBP_COLUMNAR_CUBOIDAL_EPITHELIAL_CELL_DEVELOPMENT	CDH2	MIR541	CDK6	YAP1	GPAT4	AKT1	FASN	SPDEF	DLL1	YIPF6	GSK3A	GSK3B	HIF1A	HNF4A	HOXA5	IL6ST	INSM1	ARNTL	MIR29B1	NKX2-2	NKX6-1	PAX6	SIDT2	PDPK1	C1GALT1	TIGAR	BAD	NKX3-2	RARA	RARB	RARG	RFX3	RHEB	ROS1	PRDM1	BMP4	BMP5	BMP6	SMO	SRC	KLF5	TYMS	WNT5A	CLOCK
GOBP_GLANDULAR_EPITHELIAL_CELL_DIFFERENTIATION	http://www.gsea-msigdb.org/gsea/msigdb/cards/GOBP_GLANDULAR_EPITHELIAL_CELL_DIFFERENTIATION	CDH2	MIR541	ZBED6	CDK6	PERCC1	AGR2	IL31RA	GPAT4	NKX6-3	AKT1	EXT1	FASN	RFX6	FGF2	FGF8	FGFR2	SPDEF	GATA6	DLL1	GSK3A	GSK3B	FOXA1	HNF4A	HOXA5	HES1	IL13	INSM1	PDX1	ARNTL	MEN1	ASCL1	NEUROD1	NKX2-2	NKX6-1	NOTCH1	PAX6	SIDT2	PDPK1	WNT4	PROX1	BAD	RARA	RARB	RARG	RFX3	RHEB	BMP2	BMP4	BMP5	BMP6	SMO	WNT5A	TP63	CLOCK
GOBP_GLANDULAR_EPITHELIAL_CELL_DEVELOPMENT	http://www.gsea-msigdb.org/gsea/msigdb/cards/GOBP_GLANDULAR_EPITHELIAL_CELL_DEVELOPMENT	CDH2	MIR541	CDK6	GPAT4	AKT1	FASN	DLL1	GSK3A	GSK3B	HNF4A	INSM1	ARNTL	NKX2-2	NKX6-1	PAX6	SIDT2	PDPK1	BAD	RARA	RARB	RARG	RFX3	RHEB	BMP4	BMP5	BMP6	SMO	WNT5A	CLOCK
GOBP_COLUMNAR_CUBOIDAL_EPITHELIAL_CELL_MATURATION	http://www.gsea-msigdb.org/gsea/msigdb/cards/GOBP_COLUMNAR_CUBOIDAL_EPITHELIAL_CELL_MATURATION	GPAT4	HIF1A	HOXA5	NKX6-1	RFX3	TYMS
GOBP_EPITHELIAL_CELL_MATURATION	http://www.gsea-msigdb.org/gsea/msigdb/cards/GOBP_EPITHELIAL_CELL_MATURATION	FEM1B	HOXB13	GPAT4	AKR1B1	GJA1	TFCP2L1	HIF1A	FOXA1	HOXA5	NKX6-1	PGR	RFX3	SIX3	TYMS	TMEM79
GOBP_OPTIC_CUP_MORPHOGENESIS_INVOLVED_IN_CAMERA_TYPE_EYE_DEVELOPMENT	http://www.gsea-msigdb.org/gsea/msigdb/cards/GOBP_OPTIC_CUP_MORPHOGENESIS_INVOLVED_IN_CAMERA_TYPE_EYE_DEVELOPMENT	ALDH1A3	PAX2	WNT16	PHACTR4	SOX11	TFAP2A	WNT5A
GOBP_OSTEOBLAST_DEVELOPMENT	http://www.gsea-msigdb.org/gsea/msigdb/cards/GOBP_OSTEOBLAST_DEVELOPMENT	SATB2	CLEC5A	GLI2	HOXA2	JUND	LRP5	SMAD3	MEN1	ACHE	MSX2	PTHLH	PTH1R	BGLAP	TNN	SHH	RUNX2	LIMD1	LRP5L
GOBP_REGULATION_OF_OXIDATIVE_PHOSPHORYLATION	http://www.gsea-msigdb.org/gsea/msigdb/cards/GOBP_REGULATION_OF_OXIDATIVE_PHOSPHORYLATION	PPIF	COX7A1	COX7A2	COX7A2P2	PDE12	AK4	ABCD1	NUPR1	DNAJC15	RHOA	MIR210	MYC	MLXIPL	ATP7A	SHMT2	PINK1	SNCA	TNF	VCP	SLC25A23	SLC25A33	UQCC2	ACTN3	COX7A2L
GOBP_PROTEIN_DEPALMITOYLATION	http://www.gsea-msigdb.org/gsea/msigdb/cards/GOBP_PROTEIN_DEPALMITOYLATION	LYPLA1	LYPLA2	LYPLAL1	ABHD12	ABHD17B	ABHD10	PPT1	ABHD17C	ABHD17A	ABHD13
GOBP_REGULATION_OF_RESPIRATORY_GASEOUS_EXCHANGE_BY_NERVOUS_SYSTEM_PROCESS	http://www.gsea-msigdb.org/gsea/msigdb/cards/GOBP_REGULATION_OF_RESPIRATORY_GASEOUS_EXCHANGE_BY_NERVOUS_SYSTEM_PROCESS	ADORA1	GSX2	NLGN1	GLRA1	GLS	TLX3	MECP2	ATP1A2	PBX3	NLGN3	NLGN2	TSHZ3	PHOX2B
GOBP_LENS_DEVELOPMENT_IN_CAMERA_TYPE_EYE	http://www.gsea-msigdb.org/gsea/msigdb/cards/GOBP_LENS_DEVELOPMENT_IN_CAMERA_TYPE_EYE	GJE1	ABI2	SPRY1	SPRY2	CDKN1B	CDKN1C	CITED2	KDM5B	FRS2	PLAAT3	TBC1D20	CRYBG3	CRYAB	CRYBA1	CRYBA2	CRYBA4	CRYBB1	CRYBB2	CRYBB3	CRYGA	CRYGB	CRYGC	CRYGD	CRYGS	UNC45B	SIX5	CTNS	CTNNB1	CRYGN	SPRED1	DLG1	EPHA2	LCTL	SPRED2	HIPK1	FAT1	TBC1D32	FGF2	FOXE3	TDRD7	SLC7A11	NECTIN3	GATA3	GJA1	GJA8	HIPK2	HSF4	SHROOM2	LIM2	SPRED3	SMAD3	MAF	MEIS1	MIP	ATF4	NF2	NHS	PAX6	FZR1	PITX3	MED1	PROX1	PLAAT1	NECTIN1	BFSP1	SIX3	SKI	SKIL	BMP4	SOX1	SOX11	TGFBR1	TGFBR2	TMOD1	VIM	WNT2	WNT5A	WNT7A	WNT7B	WNT2B	BIRC7	WNT5B	BCAR3	SLITRK6	BFSP2	PYGO2
GOBP_LENS_MORPHOGENESIS_IN_CAMERA_TYPE_EYE	http://www.gsea-msigdb.org/gsea/msigdb/cards/GOBP_LENS_MORPHOGENESIS_IN_CAMERA_TYPE_EYE	ABI2	CITED2	TBC1D20	CRYGB	CTNNB1	EPHA2	LCTL	HIPK1	TDRD7	NECTIN3	HIPK2	SHROOM2	MEIS1	ATF4	PITX3	PROX1	NECTIN1	SKI	BMP4	SOX1	SOX11	BCAR3
GOBP_REGULATION_OF_RECEPTOR_INTERNALIZATION	http://www.gsea-msigdb.org/gsea/msigdb/cards/GOBP_REGULATION_OF_RECEPTOR_INTERNALIZATION	APELA	FLOT1	AP2M1	ANKRD13B	GSG1L	DLG4	DRD2	DRD3	DRD4	EFNB2	EGF	DKK1	ARC	FMR1	SCRIB	PCSK9	LRRTM2	GREM1	GH1	ANGPT1	RSPO1	UBQLN2	ANXA2	HPCA	ANKRD13D	LRRTM1	INSR	ITGB3	ARF1	LRPAP1	MIR199A1	ARRB1	ARRB2	MKLN1	NTF3	OPHN1	PLCG2	NECAB2	AHI1	SCYL2	ATXN2	SDCBP	SELE	SFRP4	SYK	VEGFA	RIN3	WDR54	DTNBP1	ATAD1	NUMB	ANKRD13A	APLN	MTMR2	WNT3A	PICK1	CD63	TBC1D5	MAGI2
GOBP_NEGATIVE_REGULATION_OF_RECEPTOR_INTERNALIZATION	http://www.gsea-msigdb.org/gsea/msigdb/cards/GOBP_NEGATIVE_REGULATION_OF_RECEPTOR_INTERNALIZATION	ANKRD13B	DLG4	PCSK9	LRRTM2	UBQLN2	ANXA2	ANKRD13D	LRRTM1	LRPAP1	MIR199A1	NECAB2	ATXN2	SDCBP	RIN3	WDR54	ANKRD13A	MTMR2
GOBP_POSITIVE_REGULATION_OF_RECEPTOR_INTERNALIZATION	http://www.gsea-msigdb.org/gsea/msigdb/cards/GOBP_POSITIVE_REGULATION_OF_RECEPTOR_INTERNALIZATION	APELA	AP2M1	DRD2	EGF	FMR1	PCSK9	GREM1	GH1	ANGPT1	INSR	ARRB1	ARRB2	NTF3	PLCG2	AHI1	SCYL2	SELE	SFRP4	SYK	VEGFA	DTNBP1	ATAD1	APLN	WNT3A	PICK1	CD63	TBC1D5	MAGI2
GOBP_AUDITORY_RECEPTOR_CELL_MORPHOGENESIS	http://www.gsea-msigdb.org/gsea/msigdb/cards/GOBP_AUDITORY_RECEPTOR_CELL_MORPHOGENESIS	SEC24B	TRIOBP	STRC	LHFPL5	SCRIB	WHRN	TPRN	MYO7A	WDPCP	PLS1	CDH23	GRXCR2	CLRN2	SOD1	CLRN1	PDZD7	SLITRK6	SLC9A3R1
GOBP_TRNA_WOBBLE_BASE_MODIFICATION	http://www.gsea-msigdb.org/gsea/msigdb/cards/GOBP_TRNA_WOBBLE_BASE_MODIFICATION	DPH3P1	KTI12	ADAT2	MTO1	ELP4	MOCS3	DPH3	CTU2	ELP3	TRMU	TRMT9B	NSUN3	URM1	GTPBP3	ELP1	ALKBH1	CTU1	ALKBH8
GOBP_TRNA_WOBBLE_URIDINE_MODIFICATION	http://www.gsea-msigdb.org/gsea/msigdb/cards/GOBP_TRNA_WOBBLE_URIDINE_MODIFICATION	DPH3P1	KTI12	MTO1	ELP4	MOCS3	DPH3	CTU2	ELP3	TRMU	TRMT9B	URM1	GTPBP3	ELP1	CTU1	ALKBH8
GOBP_STORE_OPERATED_CALCIUM_ENTRY	http://www.gsea-msigdb.org/gsea/msigdb/cards/GOBP_STORE_OPERATED_CALCIUM_ENTRY	EFHB	GRAMD2A	CRACR2B	MIR424	SARAF	STIM2	SPINK1	STIM1	SLC8B1	ORAI2	CASQ1	JPH4	CRACR2A	ORAI1	STC2	CD84	MS4A1	ORAI3	HOMER3	HOMER2	HOMER1
GOBP_AGGRESSIVE_BEHAVIOR	http://www.gsea-msigdb.org/gsea/msigdb/cards/GOBP_AGGRESSIVE_BEHAVIOR	OXT	GCNT4	PENK	AVP	AVPR1A	TACR1	NR2E1	KIRREL3
GOBP_THYROID_HORMONE_MEDIATED_SIGNALING_PATHWAY	http://www.gsea-msigdb.org/gsea/msigdb/cards/GOBP_THYROID_HORMONE_MEDIATED_SIGNALING_PATHWAY	GPHB5	MIR208A	MED1	PRCP	RXRA	THRA	THRB	NCOA1
GOBP_OSTEOCLAST_PROLIFERATION	http://www.gsea-msigdb.org/gsea/msigdb/cards/GOBP_OSTEOCLAST_PROLIFERATION	TCIRG1	OCSTAMP	CSF1	GREM1	NPR3	PTH	TNFAIP3	TNFSF11
GOBP_CYTOPLASMIC_TRANSLATION	http://www.gsea-msigdb.org/gsea/msigdb/cards/GOBP_CYTOPLASMIC_TRANSLATION	DPH3P1	EIF3M	SYNCRIP	PAIP1	IGF2BP1	RPL35	DNAJC24	CPEB2	AARS1	DHX9	DHX36	DPH1	DPH2	DRG2	EIF2D	EIF2S3	EIF4A1	EIF4A2	EIF4B	EIF4G1	EIF5	RPL22L1	ETF1	RPLP0P6	RBM24	CPEB3	FMR1	RPL13A	GSPT2	FTSJ1	MTOR	EIF2S3B	RPL36	ZNF385A	PABPC1	DPH3	MCTS1	GSPT1	HNRNPD	HNRNPU	ZCCHC13	RPSA	NCK1	DRG1	RPL10A	YBX1	RPL26L1	RWDD1	YTHDF2	DPH5	PKM	DHX29	ZC3H15	METTL3	MIF4GD	RBM4	RPL3	RPL4	RPL5	RPL6	RPL7	RPL7A	RPL8	RPL9	RPL10	RPL11	RPL12	RPL13	RPL15	RPL17	RPL18	RPL18A	RPL19	RPL21	RPL22	RPL23A	RPL24	RPL26	RPL27	RPL30	RPL27A	RPL28	RPL29	RPL31	RPL32	RPL34	RPL35A	RPL37	RPL37A	RPL38	RPL39	RPL41	RPL36A	RPLP0	RPLP1	RPLP2	RPS2	RPS3	RPS3A	RPS4X	RPS5	RPS6	RPS7	RPS8	RPS9	RPS10	RPS11	RPS12	RPS13	RPS14	RPS15	RPS15A	RPS16	RPS17	RPS18	RPS19	RPS20	RPS21	RPS23	RPS24	RPS25	RPS26	RPS27	RPS27A	RPS28	RPS29	CPEB1	EIF3CL	UBA52	EIF4H	CNBP	CSDE1	SLBP	LIN28A	CPEB4	YBX3	UNK	DENR	EIF3A	EIF3D	EIF3I	EIF2B3	EIF2S2	DPH6	RPL14	NEMF	DPH7	RPL23
GOBP_CYTOPLASMIC_TRANSLATIONAL_ELONGATION	http://www.gsea-msigdb.org/gsea/msigdb/cards/GOBP_CYTOPLASMIC_TRANSLATIONAL_ELONGATION	DPH3P1	DNAJC24	CPEB2	AARS1	DPH1	DPH2	CPEB3	DPH3	DPH5	RPLP2	DPH6	NEMF	DPH7
GOBP_CYTOPLASMIC_TRANSLATIONAL_INITIATION	http://www.gsea-msigdb.org/gsea/msigdb/cards/GOBP_CYTOPLASMIC_TRANSLATIONAL_INITIATION	EIF3M	EIF2D	EIF2S3	EIF4A1	EIF4A2	EIF4B	EIF4G1	EIF5	RPL13A	MTOR	EIF2S3B	MCTS1	NCK1	YTHDF2	DHX29	METTL3	MIF4GD	RBM4	EIF3CL	EIF4H	SLBP	DENR	EIF3A	EIF3D	EIF3I	EIF2B3	EIF2S2
GOBP_CAP_DEPENDENT_TRANSLATIONAL_INITIATION	http://www.gsea-msigdb.org/gsea/msigdb/cards/GOBP_CAP_DEPENDENT_TRANSLATIONAL_INITIATION	EIF4G1	NCK1	MIF4GD	SLBP	EIF3D
GOBP_SOMATIC_DIVERSIFICATION_OF_IMMUNE_RECEPTORS	http://www.gsea-msigdb.org/gsea/msigdb/cards/GOBP_SOMATIC_DIVERSIFICATION_OF_IMMUNE_RECEPTORS	PARP3	ADAR	MAD2L2	BATF	POLQ	SHLD3	EXOSC6	SLC15A4	CCR6	SHLD1	RNF168	APLF	ERCC1	PAXIP1	SWAP70	CLCF1	SAMHD1	POLL	MSH6	TBX21	HMGB1	HMGB2	HSPD1	IL2	IL4	IL10	LIG1	LIG3	LIG4	MLH1	MSH2	MSH3	NBN	ATM	FOXP3	EXOSC3	KMT5B	LEF1	PMS2P1	PMS2P5	PMS2	POLB	SHLD2	RIF1	PRKDC	CTNNBL1	HMCES	AICDA	PTPRC	RAG1	RAG2	BCL6	DCLRE1C	BCL11B	STAT6	SUPT6H	TCF3	TCF7	TFRC	TGFB1	TP53BP1	TNFSF4	PMS2P6	UNG	NSD2	XRCC4	YY1	CYREN	NHEJ1	ATAD5	NDFIP1	KMT5C	TNFSF13	MCM3AP	RNF8	EXO1	CD28	IL27RA	CD40	CD40LG	DCAF1	THOC1
GOBP_SOMATIC_DIVERSIFICATION_OF_IMMUNOGLOBULINS_INVOLVED_IN_IMMUNE_RESPONSE	http://www.gsea-msigdb.org/gsea/msigdb/cards/GOBP_SOMATIC_DIVERSIFICATION_OF_IMMUNOGLOBULINS_INVOLVED_IN_IMMUNE_RESPONSE	PARP3	MAD2L2	BATF	SHLD3	EXOSC6	SLC15A4	CCR6	SHLD1	RNF168	APLF	ERCC1	PAXIP1	SWAP70	CLCF1	MSH6	TBX21	HSPD1	IL2	IL4	IL10	LIG4	MLH1	MSH2	NBN	FOXP3	EXOSC3	KMT5B	SHLD2	RIF1	HMCES	AICDA	PTPRC	BCL6	STAT6	SUPT6H	TFRC	TGFB1	TP53BP1	TNFSF4	UNG	NSD2	ATAD5	NDFIP1	KMT5C	TNFSF13	RNF8	EXO1	CD28	IL27RA	CD40	CD40LG	THOC1
GOBP_ACTIVATION_OF_INNATE_IMMUNE_RESPONSE	http://www.gsea-msigdb.org/gsea/msigdb/cards/GOBP_ACTIVATION_OF_INNATE_IMMUNE_RESPONSE	KIR2DS2	KLRC4-KLRK1	PQBP1	RBM14	HEXIM1	LILRA2	CGAS	CREBBP	PYHIN1	EP300	FCN1	KLRK1	FYN	XRCC6	SIN3A	FFAR2	PYCARD	TBK1	HCK	HMGB1	HSP90AA1	STING1	IFI16	IKBKB	KLRC2	KLRC3	KLRD1	LYN	MBL2	MNDA	NONO	PAK1	PAK2	PAK3	PLCG2	PSPC1	PRKDC	ZNFX1	MAVS	NLRC4	SFPQ	CLEC7A	SRC	SYK	MAP3K7	TLR4	TRAF6	TYROBP	XRCC5	ZBP1	KLRC4	CASP6	TRIM5	ZCCHC3	CLEC6A	AIM2	MATR3	TOMM70
GOBP_PATTERN_RECOGNITION_RECEPTOR_SIGNALING_PATHWAY	http://www.gsea-msigdb.org/gsea/msigdb/cards/GOBP_PATTERN_RECOGNITION_RECEPTOR_SIGNALING_PATHWAY	MIR708	NR1H3	FLOT1	TNIP1	TLR6	NOD1	LILRA2	IRAK3	CD300A	PHB2	TIRAP	FCRL3	PIK3AP1	SLC15A4	REG3G	LACC1	CD300LF	TICAM1	CTSS	DAB2IP	CYBA	CYLD	DDX3X	NLRP6	ESR1	F2RL1	FCN1	RAB11FIP2	SARM1	GRAMD4	RFTN1	FLOT2	PUM2	LILRA4	DDX58	LY96	ZDHHC5	TKFC	ANKRD17	APPL1	LSM14A	PTPN22	CLEC4E	GFI1	SMPDL3B	TREML4	NLRP2B	FFAR2	GPS2	UBQLN1	NOP53	HMGB1	BIRC2	BIRC3	HSPA1A	HSPA1B	XIAP	HSPD1	RAB7B	IFI35	IRGM	TICAM2	IRAK1	IRAK2	IRF1	IRF3	IRF4	IRF7	USP17L2	SCIMP	LBP	LGALS9	LTF	LYN	MIR140	MIR146A	MIR17	MIR19A	ARRB2	MBL2	MYD88	NFKBIA	NFKBIL1	NINJ1	OAS1	OAS3	IRAK4	TLR7	SLC15A3	TLR8	SCARA3	PDPK1	PHB	PLCG2	TLR9	TREM2	OTUD4	RNF125	APPL2	LGR4	DDX60	NPLOC4	INAVA	PRKCE	ERBIN	MAP2K6	GPR108	RTN4	PELI1	S100A14	WDFY1	EPG5	SLC46A2	PTPRS	CACTIN	RELA	RPS6KA3	GPATCH3	SEC14L1	NOD2	IFIH1	CLEC7A	LRRC19	SLC15A2	MAP3K7	BTK	C1QBP	TLR1	TLR2	TLR3	TLR4	TLR5	TSPAN6	TNF	TNFAIP3	TRAF3	TRAF6	TYRO3	ACOD1	UFD1	TRIM25	MAPKAPK3	DHX58	TNIP2	NLRX1	TNIP3	ALPK1	TASL	COLEC12	CLPB	UNC93B1	TLR10	ITCH	RNF135	HAVCR2	ZCCHC3	AP3B1	CAV1	OASL	RIPK2	RIOK3	BCL10	TRIM15	OTULIN	NMI	RSAD2	MFHAS1	MAPKAPK2	TIFA	BPIFB1	CD14	CD36	NR1D1	CD40	LRRC14	PUM1	TRIL	PJA2	USP15	NR1H4
GOBP_TOLL_LIKE_RECEPTOR_SIGNALING_PATHWAY	http://www.gsea-msigdb.org/gsea/msigdb/cards/GOBP_TOLL_LIKE_RECEPTOR_SIGNALING_PATHWAY	MIR708	NR1H3	FLOT1	TNIP1	TLR6	LILRA2	IRAK3	CD300A	TIRAP	FCRL3	PIK3AP1	SLC15A4	REG3G	CD300LF	TICAM1	CTSS	DAB2IP	CYBA	DDX3X	NLRP6	ESR1	F2RL1	RAB11FIP2	SARM1	GRAMD4	RFTN1	FLOT2	LILRA4	LY96	APPL1	PTPN22	GFI1	SMPDL3B	TREML4	NLRP2B	GPS2	UBQLN1	HMGB1	BIRC2	BIRC3	HSPD1	RAB7B	IFI35	TICAM2	IRAK1	IRAK2	IRF1	IRF3	IRF4	IRF7	SCIMP	LBP	LGALS9	LTF	LYN	MIR140	MIR146A	MIR17	MIR19A	ARRB2	MYD88	NFKBIA	NFKBIL1	NINJ1	OAS1	IRAK4	TLR7	TLR8	SCARA3	PDPK1	PLCG2	TLR9	TREM2	OTUD4	APPL2	LGR4	PRKCE	GPR108	RTN4	PELI1	S100A14	WDFY1	EPG5	PTPRS	CACTIN	RPS6KA3	NOD2	LRRC19	MAP3K7	BTK	TLR1	TLR2	TLR3	TLR4	TLR5	TNF	TNFAIP3	TRAF3	TRAF6	TYRO3	ACOD1	MAPKAPK3	TNIP2	TNIP3	TASL	COLEC12	UNC93B1	TLR10	HAVCR2	AP3B1	CAV1	RIPK2	BCL10	NMI	RSAD2	MFHAS1	MAPKAPK2	BPIFB1	CD14	CD36	NR1D1	CD40	LRRC14	TRIL	PJA2	NR1H4
GOBP_INNATE_IMMUNE_RESPONSE_IN_MUCOSA	http://www.gsea-msigdb.org/gsea/msigdb/cards/GOBP_INNATE_IMMUNE_RESPONSE_IN_MUCOSA	DEFA1	DEFA3	DEFA4	DEFA5	DEFA6	DEFB1	APOA4	IL4	LTF	NOS2	PLA2G1B	H2BS1	RNASE2	RNASE3	RPL39	NOD2	DEFA1B	CAMP	H2BC8	H2BC7	H2BC6	H2BC10	H2BC4	H2BC21	H2BC12	H2BC11	BPIFB1
GOBP_NATURAL_KILLER_CELL_MEDIATED_IMMUNITY	http://www.gsea-msigdb.org/gsea/msigdb/cards/GOBP_NATURAL_KILLER_CELL_MEDIATED_IMMUNITY	KLRF2	MICA	KLRC4-KLRK1	RASGRP1	CD96	TUBB4B	CEBPG	CD226	LILRB1	CD160	CORO1A	LYST	SLAMF6	CLNK	SH2D1B	RNF19B	RAET1E	CRK	PIK3R6	AP1G1	UNC13D	TUBB	FCGR3A	KLRK1	PLEKHM2	CADM1	NCR3	GFER	GZMB	HLA-A	HLA-B	HLA-E	HLA-F	HLA-G	RAET1G	IL12A	IL12B	IL18	KIF5B	KIR2DL4	KIR3DL1	KLRC1	KLRC2	KLRC3	KLRD1	CLEC2A	CLEC12B	LAG3	LAMP1	LEP	LGALS9	SH2D1A	ARRB2	NKG7	PRDX1	SERPINB9	ARL8B	CRTAM	PTPN6	SLAMF7	PVR	NECTIN2	RAB27A	IL21	SERPINB4	CEACAM1	STAT5B	VAMP2	VAMP7	VAV1	ULBP3	ULBP2	ULBP1	KLRC4	HAVCR2	NCR1
GOBP_POSITIVE_REGULATION_OF_DEFENSE_RESPONSE_TO_VIRUS_BY_HOST	http://www.gsea-msigdb.org/gsea/msigdb/cards/GOBP_POSITIVE_REGULATION_OF_DEFENSE_RESPONSE_TO_VIRUS_BY_HOST	PQBP1	TRAF3IP2	LILRB1	CGAS	TRIM6	IL23R	DTX3L	APOBEC3F	DDX58	IL27	SIN3A	PTPN22	PYCARD	ZDHHC1	HSP90AA1	STING1	IL4	IL12B	IL12RB1	EIF2AK4	IL23A	TRIM44	MAVS	SELENOK	APOBEC3G	STAT1	ZDHHC11	ZC3H12A	PARP9	AIM2	TOMM70
GOBP_LEUKOCYTE_CHEMOTAXIS_INVOLVED_IN_INFLAMMATORY_RESPONSE	http://www.gsea-msigdb.org/gsea/msigdb/cards/GOBP_LEUKOCYTE_CHEMOTAXIS_INVOLVED_IN_INFLAMMATORY_RESPONSE	ALOX5	FFAR2	LBP	MDK	NINJ1	SLAMF8	PTN	SLAMF1
GOBP_RESPONSE_TO_MOLECULE_OF_BACTERIAL_ORIGIN	http://www.gsea-msigdb.org/gsea/msigdb/cards/GOBP_RESPONSE_TO_MOLECULE_OF_BACTERIAL_ORIGIN	CD24	KLRC4-KLRK1	NR1H3	IL18BP	CDK4	TRIB1	CD96	MIR6869	AKAP8	LILRB2	TNIP1	TLR6	SPON2	CEBPB	CEBPE	CXCL13	PRPF8	GJB6	LILRB1	ARID5A	MALT1	PRDX3	HNRNPA0	IL24	LIAS	LILRA2	ADAMTS13	IRAK3	DUSP10	NLRP3	TIRAP	CARD16	TRIM6	CCR5	CCR7	CNP	CNR1	CNR2	ADH5	CMPK2	ADM	CPS1	SIRPA	MAPK14	CSF2	CSF2RB	CSF3	TICAM1	IL23R	CTSG	CX3CR1	DAB2IP	CYP1A1	CYP27B1	CD55	ACE	DEFA1	DEFA3	DEFA4	DEFA5	DEFA6	DIO2	DMBT1	ABCA1	EDN1	EDNRB	EFNB2	ELANE	NLRP7	EPHB2	EPO	AKT1	ALAD	F2R	FCGR2B	FER	FGF10	FGFR2	CARD8	SBNO2	KLRK1	SIRT2	CDK19	TAB2	FMO1	SASH1	FOS	LDOC1	LY96	SHPK	DEFB114	DEFB124	ALPL	ABL1	NOCT	PTPN22	STAP1	GATA1	GCH1	IL36RN	GFER	GFI1	GHSR	GJB2	ANKRD1	FOXP1	IL36B	IL37	IL36A	PDCD4	SSC5D	GPR31	GIT1	PYCARD	CD274	CXCL1	CXCL2	CXCL3	GSTP1	HCK	HDAC2	HMGB1	HMGB2	HMGCS2	NR4A1	HPGD	HSF1	APOB	IRF8	PALM3	IFNAR1	IRGM	TICAM2	IL1A	IL1B	FASLG	IL6	CXCL8	IL10	IL10RA	IL12A	IL12B	IL12RB2	IL13	IL18	IDO1	CXCL10	IRAK1	IRAK2	IRF3	IRF5	JAK2	JUND	KCNJ8	ARG1	RHOA	SCIMP	NUGGC	LBP	LGALS9	LOXL1	LTA	LTF	CD180	LYN	MIR105-1	MIR128-1	MIR140	MIR142	MIR146A	MIR17	MIR187	MIR19A	MIR19B1	MIR20A	MIR21	MIR224	SMAD6	MAOB	MEF2C	MIF	CXCL9	MPO	MRC1	CARD17	MIR342	CITED1	ASS1	MYD88	NFKB1	NFKBIA	NFKBIB	NFKBIL1	NOS1	NOS2	NOS3	NOTCH1	ATP4B	OPRK1	OPRM1	P2RX7	SERPINE1	FOXP3	PCK1	PCK2	PCSK1	PDE4B	CHMP5	CYRIB	PENK	PF4	PF4V1	PLCG2	ACP5	TLR9	TREM2	PAF1	UGT1A1	PPARD	PPBP	AKIRIN2	OTUD5	INAVA	PRKCA	AXL	PRKCE	SELENOS	ERBIN	MAPK1	MAPK3	MAPK8	MAP2K3	IL36G	B2M	PLSCR3	PLSCR4	PELI1	PTAFR	PTGER1	PTGER2	PTGER4	PTGFR	AICDA	PTGIR	S100A14	MIR433	MIR431	PTGS2	HAMP	CACTIN	RARA	SIGIRR	RELA	REN	UPF1	BCR	RPS6KA3	RPS6KB1	BDKRB1	S100A7	S100A8	S100A9	CCL2	CCL3	CCL5	CXCL6	CXCL11	CXCL5	CX3CL1	SRR	SELE	SELP	NOD2	CARD9	BMP6	SLC11A1	SLPI	SNCA	SOD2	SPI1	BPI	SRC	ABCC8	ADAM17	TBXA2R	PRDX2	TGFB1	TH	THBD	TSPO	THPO	TIMP4	TLR1	TLR2	TLR4	TNF	TNFAIP3	TNFRSF1B	C2	TRAF6	C4B	C5AR1	DEFA1B	TNFSF4	ACOD1	SCGB1A1	VCAM1	VIM	WNT5A	XBP1	ZFP36	MIR766	FZD5	MAPKAPK3	TNIP2	CDC73	TNIP3	ZC3H12A	PDCD1LG2	PABPN1	CAMP	CAPN2	CASP1	CASP3	CASP8	CASP9	WDR83	IL1F10	HAVCR2	TRIM5	KMO	ADAM9	RIPK2	TNFRSF11A	BCL10	LACRT	CLDN1	TRIM41	MTDH	CD6	MAPKAPK2	CD14	PLAA	CD80	CD86	LY86	CD36	SCARB1	LITAF	NR1D1	AKAP12	CTR9	CD68	NR1H4
GOBP_RESPONSE_TO_MOLECULE_OF_FUNGAL_ORIGIN	http://www.gsea-msigdb.org/gsea/msigdb/cards/GOBP_RESPONSE_TO_MOLECULE_OF_FUNGAL_ORIGIN	SCIMP	MYD88	CLEC7A	SYK	BTK
GOBP_HEMATOPOIETIC_PROGENITOR_CELL_DIFFERENTIATION	http://www.gsea-msigdb.org/gsea/msigdb/cards/GOBP_HEMATOPOIETIC_PROGENITOR_CELL_DIFFERENTIATION	CDK6	FSTL3	ADAR	CITED2	N4BP2L2	FST	CEBPD	BATF	NUDT21	BVES	TREX1	ARL11	MMP21	SP7	PLD4	ANKLE1	ATF2	CSF1R	TMEM190	ZNF784	ESCO2	ACE	TENT2	DACT2	DHX36	EEF2	EML1	FLCN	ERCC2	EXT1	ZBTB1	FOXC1	SIPA1L3	FLT1	RRS1	PRRC2C	FLT3	FLT4	WDR7	UFL1	TNFRSF13B	ABL1	HEATR9	SIN3A	PYGO1	GATA3	BLOC1S2	HOXB3	HOXB4	HES1	HSPA9	INHBA	ZSWIM9	KDR	KIT	HES5	LIG4	WDR38	MEOX1	KITLG	MLF1	MLLT3	MYB	NFE2L2	NOTCH1	OSM	SBDS	ACP6	PDCD2	YTHDF2	PDGFRA	PLEK	ANLN	RBM47	PUS7	HERC6	AGPAT5	SMPD3	DHTKD1	LMBR1L	PRKDC	EIF2AK2	METTL3	PSEN1	ZFAT	METTL14	PTPN6	PTPRC	PTPRZ1	BCL2	DPF2	REST	TMEM91	SFRP1	CIAO3	SHH	BMP4	SLC8A3	SOS1	SOS2	SOX4	SPI1	SRF	TAL1	TCF15	TGFB1	TOP2A	TP53	XRCC5	DNAI4	JAM3	ITCH	MIXL1	SLC7A6OS	AP3B1	HYAL2	SERPINB12	KRT75	C12orf29	ARMC6	FNIP1	SETD1A	ZBTB24
GOBP_WOUND_HEALING_INVOLVED_IN_INFLAMMATORY_RESPONSE	http://www.gsea-msigdb.org/gsea/msigdb/cards/GOBP_WOUND_HEALING_INVOLVED_IN_INFLAMMATORY_RESPONSE	F2R	HIF1A	HMOX1	IL1A	MIR17	PPARG	TGFB1	TIMP1	TLR4
GOBP_CONNECTIVE_TISSUE_REPLACEMENT_INVOLVED_IN_INFLAMMATORY_RESPONSE_WOUND_HEALING	http://www.gsea-msigdb.org/gsea/msigdb/cards/GOBP_CONNECTIVE_TISSUE_REPLACEMENT_INVOLVED_IN_INFLAMMATORY_RESPONSE_WOUND_HEALING	F2R	HIF1A	IL1A	MIR17	PPARG	TGFB1	TIMP1
GOBP_LYMPHOCYTE_ANERGY	http://www.gsea-msigdb.org/gsea/msigdb/cards/GOBP_LYMPHOCYTE_ANERGY	LILRB4	CLC	PHLPP1	HLA-B	FOXP3	ITCH	CBLB	CD3E
GOBP_ADAPTIVE_IMMUNE_RESPONSE	http://www.gsea-msigdb.org/gsea/msigdb/cards/GOBP_ADAPTIVE_IMMUNE_RESPONSE	ADA	C17orf99	PARP3	IGLL5	MICA	KLRC4-KLRK1	IL18BP	EBI3	IGHV2-70D	IGHV1-69D	IGHV3-64D	LILRB2	TCIRG1	CLEC4M	BTN3A3	RAPGEF3	MAD2L2	CLEC10A	BATF	CXCL13	CD226	TNFSF13B	MASP2	CTSC	TRAF3IP2	LILRB1	ARID5A	MALT1	LILRB5	LILRB4	LILRA1	LILRB3	LILRA3	RIPK3	RAPGEF4	BTN3A2	BTN3A1	CD160	DUSP10	SHLD3	IL17F	TREX1	ADCY7	NLRP3	SLAMF6	TNFRSF13C	SH2D1B	CLC	EXOSC6	CLU	SLC15A4	CCR6	RNF19B	CR1	CR1L	CR2	CRP	CSF2RB	CSK	RC3H1	IL23R	CTLA4	SHLD1	CTSH	CTSL	BTLA	CTSS	CX3CR1	CD55	DENND1B	RNF168	CLEC4C	AGER	JAG1	GPR183	AHR	APLF	UNC13D	EMP2	ADGRE1	GAPT	EPHB2	ERCC1	ALCAM	PTK2B	FCER1G	FCER2	FCGR1A	MARCHF8	FCGR1B	FCGR2B	FCGR3A	FGA	FGB	FGL1	ZBTB1	KLRK1	PAXIP1	FOXJ1	SWAP70	RAP1GAP2	RFTN1	ICOSLG	SIRT1	TNFRSF13B	CLCF1	CADM1	IL17RA	ALOX15	IL27	MTOR	FUT7	FYN	MCOLN2	ZNF683	PRKD2	IL4I1	TMEM98	GATA3	LAT	LAMP3	SIT1	TNFRSF21	GNL1	IGKV1-5	IGHV8-51-1	IGHV7-81	IGHV6-1	IGHV5-10-1	IGHV5-51	IGHV4-61	IGHV4-59	IGHV4-39	IGHV4-34	IGHV4-31	IGHV4-28	IGHV4-4	IGHV3-74	IGHV3-73	IGHV3-72	IGHV3-66	IGHV3-64	IGHV3-53	IGHV3-49	IGHV3-48	IGHV3-43	IGHV3-38	IGHV3-35	IGHV3-33	IGHV3-30	IGHV3-23	IGHV3-21	IGHV3-20	IGHV3-16	IGHV3-15	IGHV3-13	IGHV3-11	IGHV3-7	IGHV2-70	IGHV2-26	IGHV2-5	IGHV1-69-2	IGHV1-69	IGHV1-58	IGHV1-45	IGHV1-24	IGHV1-18	IGHV1-3	IGHJ1	IGHD1-1	TRDV3	TRDV2	TRDV1	TRDJ1	TRDD1	TRDC	TRBV30	TRBV29-1	TRBV28	TRBV27	TRBV25-1	TRBV24-1	TRBV23-1	TRBV20-1	TRBV19	TRBV18	TRBV17	TRBV16	TRBV14	TRBV13	TRBV12-5	TRBV12-4	TRBV12-3	TRBV11-3	TRBV11-2	TRBV11-1	TRBV10-3	TRBV10-2	TRBV10-1	TRBV9	TRBV7-9	TRBV7-7	TRBV7-6	TRBV7-4	TRBV7-3	TRBV7-2	TRBV7-1	TRBV6-8	TRBV6-7	TRBV6-6	TRBV6-5	TRBV6-4	TRBV6-1	TRBV5-7	TRBV5-6	TRBV5-5	TRBV5-4	TRBV5-3	TRBV5-1	TRBV4-2	TRBV4-1	TRBV3-1	TRBV2	TRBJ2-7	TRBJ2-6	TRBJ2-5	TRBJ2-4	TRBJ2-3	TRBJ2-2	TRBJ2-1	TRBJ1-6	TRBJ1-5	TRBJ1-4	TRBJ1-3	TRBJ1-2	TRBJ1-1	TRBD1	TRBC2	TRBC1	TRAV41	TRAV40	TRAV39	TRAV38-2DV8	TRAV38-1	TRAV36DV7	TRAV35	TRAV34	TRAV30	TRAV29DV5	TRAV27	TRAV26-2	TRAV26-1	TRAV25	TRAV24	TRAV23DV6	TRAV22	TRAV21	TRAV20	TRAV19	TRAV18	TRAV17	TRAV16	TRAV14DV4	TRAV13-2	TRAV13-1	TRAV12-3	TRAV12-2	TRAV12-1	TRAV10	TRAV9-2	TRAV9-1	TRAV8-6	TRAV8-4	TRAV8-3	TRAV8-2	TRAV8-1	TRAV7	TRAV5	TRAV4	TRAV3	TRAV2	TRAV1-2	TRAV1-1	TRAJ42	TRAJ31	TRAJ3	IGLV11-55	IGLV10-54	IGLV9-49	IGLV8-61	IGLV7-46	IGLV7-43	IGLV6-57	IGLV5-52	IGLV5-48	IGLV5-45	IGLV5-37	IGLV4-69	IGLV4-60	IGLV4-3	IGLV3-32	IGLV3-27	IGLV3-25	IGLV3-22	IGLV3-21	IGLV3-19	IGLV3-16	IGLV3-12	IGLV3-10	IGLV3-9	IGLV3-1	IGLV2-33	IGLV2-23	IGLV2-18	IGLV2-14	IGLV2-11	IGLV2-8	IGLV1-51	IGLV1-50	IGLV1-47	IGLV1-44	IGLV1-40	IGLV1-36	IGLJ1	IGLC7	IGKV6D-41	IGKV6D-21	IGKV3D-20	IGKV3D-15	IGKV3D-11	IGKV3D-7	IGKV2D-30	IGKV2D-29	IGKV2D-28	IGKV2D-26	IGKV2D-24	IGKV1D-43	IGKV1D-42	IGKV1D-39	IGKV1D-37	IGKV1D-33	IGKV1D-17	IGKV1D-13	IGKV1D-12	IGKV1D-8	IGKV6-21	IGKV5-2	IGKV4-1	IGKV3-20	IGKV3-15	IGKV3-7	IGKV2-40	IGKV2-30	IGKV2-29	IGKV2-28	IGKV2-24	IGKV1-39	IGKV1-37	IGKV1-27	IGKV1-17	IGKV1-16	IGKV1-13	IGKV1-12	IGKV1-9	IGKV1-8	IGKV1-6	IGKJ1	DBNL	PYCARD	CD274	MSH6	TBX21	GZMM	ANXA1	NCKAP1L	HFE	CD209	HLA-A	HLA-B	HLA-C	HLA-DMA	HLA-DMB	HLA-DOA	HLA-DOB	HLA-DPA1	HLA-DPB1	HLA-DQA1	HLA-DQA2	HLA-DQB1	HLA-DQB2	HLA-DRA	HLA-DRB1	HLA-DRB3	HLA-DRB4	HLA-DRB5	HLA-E	HLA-F	HLA-G	HLA-H	MR1	HLX	HMGB1	APCS	HPRT1	AIRE	HPX	HRAS	HSPD1	ICAM1	NLRP10	CLEC4D	IFNE	CLEC4G	CFI	IFNA1	IFNA2	IFNA4	IFNA5	IFNA6	IFNA7	IFNA8	IFNA10	IFNA13	IFNA14	IFNA16	IFNA17	IFNA21	IFNB1	IFNG	IFNW1	IGHA1	IGHA2	IGHD	IGHE	IGHG1	IGHG2	IGHG3	IGHG4	IGHM	JCHAIN	IGKC	IGLC1	IGLC2	IGLC3	IGLC6	IGLL1	IL1B	IL1R1	IL2	IL4	IL4R	IL6	IL6R	IL6ST	IL7R	IL9	IL9R	IL10	IL12A	IL12B	IL12RB1	IL13RA2	IL17A	IL18	INPP5D	IRF1	IRF4	IRF7	ITK	JAK2	JAK3	KLRC1	KLRC2	KLRD1	ARG1	ARG2	THEMIS	IGHV1OR15-1	LAG3	LAIR1	LIG4	LTA	LY9	LYN	SH2D1A	MIR21	SMAD7	MBL2	CD46	MEF2C	MICB	MLH1	EIF2AK4	TARM1	MSH2	MYD88	NBN	NFKB2	NOTCH1	P2RX7	IL21R	TRAT1	CLEC4A	FOXP3	EXOSC3	ZBTB7B	KMT5B	LEF1	C1RL	TLR8	PDCD1	IL23A	CYRIB	CD244	ERAP1	PHB	PIK3CD	PIK3CG	PLA2G4A	IL20RB	TREM2	TREM1	SASH3	SHLD2	RC3H2	TRPM4	LAX1	LIME1	RNF125	SUSD4	RIF1	PPP3CB	PRF1	OTUB1	PRKCB	PRKCD	PAG1	PKN1	PRKCQ	PRKCZ	CRTAM	AZGP1	B2M	PSG9	IFNK	DUSP22	HMCES	OTUD7B	ENTPD7	MCOLN1	IGHV7-4-1	AICDA	PTPN6	SLAMF7	HMHB1	PTPRC	PVR	NECTIN2	RAB27A	RAG1	RAP1GAP	RELB	TRIM27	BCL3	BCL6	BACH2	TNFRSF17	RORA	RORC	SCART1	CEACAM1	CCL19	XCL1	PRDM1	MYO1G	SAMSN1	NOD2	ERAP2	CARD9	SEMA4A	NFKBIZ	DCLRE1C	CLEC7A	SIPA1	SLAMF1	SLC11A1	BMX	SPN	STAT3	STAT6	SUPT6H	SYK	ADAM17	MAP3K7	TAP1	TAP2	BTK	TRAV6	TRGJ2	TRGV1	TRGV2	TRGV3	TRGV4	TRGV5	TRGV8	TRGV9	TRGV10	TRGV11	TEC	TFE3	TFRC	TGFB1	C1QBP	TLR4	SERPING1	C1QA	TNF	TNFAIP3	C1QB	TNFRSF1B	C1QC	C1R	TP53BP1	C1S	C2	C3	TRAF2	TRAF6	C4A	C4B	C4BPA	TSC1	C4BPB	C5	C6	TNFSF4	CCR2	TXK	C7	C8A	C8B	C8G	C9	UNG	WAS	LAT2	NSD2	ZAP70	ZP3	FZD5	LILRA6	TFEB	VTCN1	BTNL8	ATAD5	ZC3H12A	PDCD1LG2	PRR7	NDFIP1	CAMK4	FBXO38	UNC93B1	KDM5D	EOMES	FCRL4	JAM3	FCAMR	STX7	SLA2	LOXL3	CRACR2A	KMT5C	NFKBID	HAVCR2	ORAI1	SKAP1	TNFSF13	TNFRSF14	RIPK2	FADD	TNFRSF11A	IL18R1	CD84	BCL10	SIGLEC10	KLHL6	TNFSF18	RNF8	CD1A	CD1B	CD1C	CD1D	CD1E	RSAD2	EXO1	IL1RL1	CD4	CD6	CD7	CD8A	CD8B2	CD19	CD27	SLC22A13	CLEC6A	CD28	CD80	CD86	IL27RA	CD40	CD40LG	CD48	SOCS5	CD70	CD74	CD79A	CD79B	CD81	THOC1
GOBP_ORGAN_OR_TISSUE_SPECIFIC_IMMUNE_RESPONSE	http://www.gsea-msigdb.org/gsea/msigdb/cards/GOBP_ORGAN_OR_TISSUE_SPECIFIC_IMMUNE_RESPONSE	C17orf99	CD160	TREX1	IFNLR1	DEFA1	DEFA3	DEFA4	DEFA5	DEFA6	DEFB1	GP2	IFNL2	FFAR3	FFAR2	APOA4	IL4	IL6	IL6R	LTF	NOS2	PIGR	PLA2G1B	H2BS1	OTUD7B	RNASE2	RNASE3	RPL39	XCL1	NOD2	RAB17	DEFA1B	CAMP	H2BC8	H2BC7	H2BC6	H2BC10	H2BC4	H2BC21	H2BC12	H2BC11	BPIFB1
GOBP_IMMUNE_EFFECTOR_PROCESS	http://www.gsea-msigdb.org/gsea/msigdb/cards/GOBP_IMMUNE_EFFECTOR_PROCESS	ADA	C17orf99	PARP3	IGLL5	KLRF2	MICA	KLRC4-KLRK1	RASGRP1	CDH17	CD96	IGHV2-70D	IGHV1-69D	IGHV3-64D	TCIRG1	TUBB4B	BTN3A3	SPON2	VAV3	MAD2L2	BATF	CEBPG	COLEC10	CD226	MASP2	CTSC	TRAF3IP2	CPLX2	LILRB1	ARID5A	FGL2	MALT1	SPINK5	LILRB4	LILRA2	RIPK3	BTN3A2	CD160	CHGA	CORO1A	IRAK3	DUSP10	SHLD3	IL17F	TREX1	LYST	CD300A	VSIG4	PHB2	TUSC2	NLRP3	PGLYRP2	SLAMF6	CGAS	FCRL3	CLNK	SH2D1B	MRGPRX2	CLC	TRIM6	EXOSC6	CLU	SLC15A4	CCR6	ZPBP2	RNF19B	RAET1E	ADORA2B	CR1	CR1L	CR2	CRK	DOCK11	CRP	CSF2RB	LACC1	PIK3R6	TICAM1	RC3H1	IL23R	SHLD1	CTSG	CTSH	CX3CR1	NKX2-3	CD55	ZFPM1	DBH	DENND1B	ACE	AP1G1	DDX1	RNF168	CFD	DHX36	NLRP6	AGER	DNASE1	DNASE1L3	DOCK2	JAG1	GPR183	AHR	PLPP4	ELANE	A2M	APLF	UNC13D	EMP2	GAPT	TUBB	EPHB2	ERCC1	F2	F2RL1	PTK2B	FCER1G	FCER2	FCGR1A	FCGR2B	FCGR3A	FCN1	FCN2	FER	FES	FGR	ZBTB1	SBNO2	KLRK1	FOXF1	PAXIP1	FOXJ1	SWAP70	RFTN1	PLEKHM2	PLCL2	SIRT1	CLCF1	DDX58	CADM1	IL27	MTOR	ABL1	FUT7	FYN	ZNF683	KLK5	NCR3	IL4I1	TMEM98	ANKRD17	APPL1	PTPN22	STAP1	GATA1	GATA2	GATA3	CLEC4E	GFER	LAT	FOXP1	RABGEF1	GNL1	GPI	IFNL1	IGHV7-81	IGHV6-1	IGHV5-10-1	IGHV5-51	IGHV4-61	IGHV4-59	IGHV4-39	IGHV4-34	IGHV4-31	ANGPT1	IGHV4-28	IGHV4-4	MILR1	IGHV3-74	IGHV3-73	IGHV3-72	IGHV3-66	IGHV3-64	IGHV3-53	IGHV3-49	IGHV3-48	IGHV3-43	IGHV3-38	IGHV3-35	IGHV3-33	IGHV3-30	IGHV3-23	IGHV3-21	IGHV3-20	IGHV3-16	IGHV3-15	IGHV3-13	IGHV3-11	IGHV3-7	IGHV2-70	IGHV2-26	IGHV2-5	IGHV1-69-2	IGHV1-69	IGHV1-58	IGHV1-45	IGHV1-24	IGHV1-18	IGHV1-3	DLL1	TRDC	TRBC2	TRBC1	FFAR3	FFAR2	IGLC7	GRN	RGCC	PYCARD	MSH6	TBX21	GZMB	GZMM	ANXA1	HCK	ANXA3	NCKAP1L	CFH	HFE	CFHR1	ADGRE2	HK1	HLA-A	HLA-B	HLA-DMA	HLA-DMB	HLA-DOA	HLA-DOB	HLA-DPA1	HLA-DPB1	HLA-DQA1	HLA-DQA2	HLA-DQB1	HLA-DQB2	HLA-DRA	HLA-DRB1	HLA-DRB3	HLA-DRB4	HLA-DRB5	HLA-E	HLA-F	HLA-G	HLA-H	MR1	HLX	HMGB1	HMOX1	APCS	HPRT1	AIRE	HPX	HSPD1	APOA1	APOA2	ICAM1	CLEC4D	IFNE	CLEC4G	IRF8	CFI	IFI35	IFNA1	IFNA2	IFNA4	IFNA5	IFNA6	IFNA7	IFNA8	IFNA10	IFNA13	IFNA14	IFNA16	IFNA17	IFNA21	IFNB1	IFNG	IFNW1	IGHA1	IGHA2	IGHD	IGHE	IGHG1	IGHG2	IGHG3	IGHG4	IGHM	APP	IGKC	RAET1G	IGLC1	IGLC2	IGLC3	KLK3	IGLC6	IGLL1	IL1B	IL1R1	IL2	IL4	IL4R	IL5	IL6	IL6R	IL7R	IL9	IL9R	IL10	IL12A	IL12B	IL12RB1	IL13	IL13RA2	IL17A	IL18	INS	INPP5D	IRF4	IRF7	ITGAL	ITGAM	ITGB2	JAK3	KARS1	USP17L2	KIF5B	KIR2DL4	KIR3DL1	KIT	KLRC1	KLRC2	KLRC3	KLRD1	ARG1	KRT1	CLEC2A	CLEC12B	IGHV1OR15-1	SCIMP	LAG3	LAMP1	LBP	LCP1	LEP	LFNG	LGALS1	LGALS3	LGALS9	LIG4	LIMK1	MYO18A	LRP1	LTA	LY9	CD180	LYN	SH2D1A	MIR21	ARRB2	SMAD7	MBL2	CD46	DNAJB9	MDK	MFAP4	MFNG	MIF	MLH1	MPO	EIF2AK4	MSH2	MYB	MYD88	NBN	NKG7	NOS2	NOTCH2	P2RX7	PLA2G3	PRDX1	PAK1	IL21R	FOXP3	EXOSC3	ZBTB7B	PCK1	KMT5B	IRAK4	LEF1	MZB1	C1RL	TLR8	IL23A	CYRIB	ENPP3	PDPK1	GPRC5B	CD244	CFP	PGC	PHB	SERPINB9	PIK3CD	PIK3CG	PLA2G1B	PLA2G5	PLCG2	PLD2	PLEC	ATP7A	IL20RB	TLR9	TREM2	TREM1	SASH3	POU2AF1	APBB1IP	SHLD2	RC3H2	TRPM4	SUSD4	RIF1	APPL2	ARL8B	PPP3CB	PRF1	DDX60	DOCK10	INAVA	PRKCD	PRKCE	ITFG2	PKN1	PRKCZ	KMT2E	CRTAM	AZGP1	MASP1	KLK7	AZU1	PSEN1	SUCNR1	B2M	IFNK	SLAMF8	SPHK2	TCIM	DUSP22	HMCES	ENTPD7	C12orf4	CD177	PTAFR	IGHV7-4-1	PTGDR	PTGDS	PTGER4	AICDA	MIR520E	MIR520B	PTK2	MAVS	PTPN6	SLAMF7	PTPRC	PTPRJ	PTX3	PVR	NECTIN2	SELENOK	SNX6	RAB27A	RAC2	RAG2	IL21	RARA	RBP4	RELB	BCL3	BCL6	RORA	RORC	BCR	SCART1	RPS6	RPS19	S100A13	CFB	SERPINB4	SCNN1B	CEACAM1	CCL3	CCL19	CXCL6	XCL1	BLK	MYO1G	NOD2	CARD9	SEMA4A	NFKBIZ	CLEC7A	ST3GAL1	SLAMF1	NCF1	SFTPA1	SLC11A1	SPI1	SPN	SRC	STAT3	STAT5B	STAT6	STX4	STXBP1	STXBP2	STXBP3	SUPT6H	BST2	VAMP2	VAMP7	SYK	ADAM17	MAP3K7	BTK	PRDX2	TMBIM6	TFRC	TGFB1	TGFB2	TGFB3	C1QBP	TLR3	TLR4	SERPING1	C1QA	TNF	C1QB	TNFRSF1B	C1QC	C1R	TP53	TP53BP1	C1S	C2	C3	TRAF2	TRAF6	C4A	C4B	C4BPA	TSC1	C4BPB	C5	C6	TNFSF4	CCR2	TNFRSF4	C7	TYROBP	C8A	C8B	C8G	C9	UNG	VAV1	VAV2	WAS	LAT2	NSD2	WNT5A	XBP1	YES1	ZP3	LAPTM5	FZD5	COLEC11	CUEDC2	DHX58	CYBC1	ULBP3	ATAD5	NR4A3	ZC3H12A	ULBP2	ULBP1	NDFIP1	CAMK4	SLC7A5	CFHR5	FBXO38	KDM5D	DYSF	KLRC4	EOMES	PLA2G6	PRAM1	STX7	SLA2	JAGN1	LOXL3	CRACR2A	KMT5C	NFKBID	SEMA7A	HAVCR2	FCN3	CBL	VAMP8	SNX4	GBF1	TNFSF13	TNFRSF14	RIPK2	FADD	SNAP23	IL18R1	CD84	BCL10	SLAMF9	PGLYRP1	TNFSF18	RNF8	FER1L5	CD1A	CD1B	CD1C	NMI	CD1D	CD1E	RSAD2	EXO1	DDX21	CD5L	CD8A	CD19	CD22	VAMP3	CD27	SLC22A13	CD28	CD80	CD86	NCR1	ITM2A	IL27RA	ATG5	CD36	CD40	CD40LG	CD47	SOCS5	CD59	CD70	CD74	CD81	GAB2	TRIL	WDR1	THOC1
GOBP_ACTIVATION_OF_IMMUNE_RESPONSE	http://www.gsea-msigdb.org/gsea/msigdb/cards/GOBP_ACTIVATION_OF_IMMUNE_RESPONSE	ADA	BTNL10	KIR2DS2	IGLL5	KLRC4-KLRK1	PQBP1	IGHV2-70D	IGHV1-69D	IGHV3-64D	BTN3A3	BTN2A2	RBM14	VAV3	COLEC10	SH2B2	HEXIM1	RBCK1	KHDRBS1	CD226	MASP2	MALT1	BTNL3	LILRB4	LILRA2	BTN3A2	BTN3A1	BTN2A1	CD160	HHLA2	TREX1	CD300A	VSIG4	PHB2	ERMAP	CGAS	FCRL3	CLU	SPPL3	CCR7	CMTM3	CMKLR1	CR1	CR1L	CR2	CREBBP	CRKL	CRP	CSK	GCSAML	RC3H1	CTLA4	PYHIN1	NFAM1	BTNL9	CD55	DENND1B	CFD	DUSP3	PLPP4	EIF2B1	ELF1	FYB2	A2M	EP300	FCER1G	FCGR2B	FCN1	FCN2	FGR	KLRK1	FCHO1	RFTN1	PLCL2	ICOSLG	FPR1	FPR2	FPR3	ABL1	FYB1	FYN	XRCC6	GCSAM	PRKD2	NCR3	SIN3A	APPL1	PTPN22	STAP1	GATA3	GBP1	FOXP1	C5AR2	TNFRSF21	RABGEF1	GPLD1	IGHV7-81	IGHV6-1	IGHV5-10-1	IGHV5-51	IGHV4-61	IGHV4-59	IGHV4-39	IGHV4-34	IGHV4-31	IGHV4-28	IGHV4-4	IGHV3-74	IGHV3-73	IGHV3-72	IGHV3-66	IGHV3-64	IGHV3-53	IGHV3-49	IGHV3-48	IGHV3-43	IGHV3-38	HMSD	IGHV3-35	IGHV3-33	IGHV3-30	IGHV3-23	IGHV3-21	IGHV3-20	IGHV3-16	IGHV3-15	IGHV3-13	IGHV3-11	IGHV3-7	IGHV2-70	IGHV2-26	IGHV2-5	IGHV1-69-2	IGHV1-69	IGHV1-58	IGHV1-45	IGHV1-24	IGHV1-18	IGHV1-3	TRDC	GPR32	GPR32P1	GPR33	TRBC2	TRBC1	FFAR2	GPS2	IGLC7	RGCC	PHPT1	PYCARD	TBK1	BLNK	HCK	NCKAP1L	CFH	CFHR1	STOML2	HLA-A	HLA-DPB1	HLA-DQB1	HLA-DRB1	HLA-DRB3	HMGB1	APCS	HRAS	HSP90AA1	STING1	CFI	IFI16	IGHA1	IGHA2	IGHD	IGHE	IGHG1	IGHG2	IGHG3	IGHG4	IGHM	IGKC	IGLC1	IGLC2	IGLC3	IGLC6	IGLL1	IKBKB	IL1B	INPP5D	ITK	KCNN4	KLRC2	KLRC3	KLRD1	KRT1	THEMIS	IGHV1OR15-1	LCK	LCP2	LGALS3	LIMK1	LYN	SH2D1A	MIR18A	MIR19A	MIR34A	MBL2	CD46	MEF2C	MFAP4	MICB	MNDA	MOG	NFATC2	NONO	PAK1	PAK2	PAK3	PAWR	TRAT1	FOXP3	C1RL	SPG21	PDE4B	PDE4D	CFP	PHB	PIK3CA	PIK3CD	UBASH3A	PLCG1	PLCG2	PLD2	PLSCR1	TREM2	RC3H2	BTN2A3P	LAX1	LIME1	BANK1	SUSD4	RNF31	APPL2	PSPC1	PRKCB	PRKCD	PRKCE	PRKCH	PRKDC	MAPK1	PRNP	BTNL2	MASP1	PSEN1	DUSP22	ZNFX1	SLC39A10	IGHV7-4-1	MIR520E	MIR520B	PTK2	MAVS	PTPN2	PTPN6	PTPRC	PTPRJ	BAX	NECTIN2	NLRC4	PLEKHA1	BCL2	RELA	RPS3	CFB	CEACAM1	BLK	MYO1G	NOD2	SFPQ	NFKBIZ	CLEC7A	WNK1	BMX	SRC	STK11	SYK	MAP3K7	BTK	BTN1A1	TEC	THY1	C1QBP	TLR4	SERPING1	C1QA	C1QB	C1QC	C1R	C1S	C2	C3	TRAF6	C3AR1	C4A	C4B	C4BPA	C4BPB	C5	C5AR1	C6	TXK	C7	TYROBP	C8A	C8B	C8G	UBE2N	C9	VAV1	VAV2	EZR	LAT2	XRCC5	YES1	ZAP70	LAPTM5	CACNB3	COLEC11	PVRIG	BAG6	VTCN1	BTNL8	NR4A3	ZC3H12A	CD276	ZBP1	CFHR5	KLRC4	CASP6	PLA2G6	PRAM1	SLA2	CARD11	NFKBID	IKBKG	DGKZ	TRIM5	ZCCHC3	FCN3	SKAP1	CBLB	RIPK2	EIF2B4	EIF2B3	EIF2B2	EIF2B5	BCL10	RAB29	KLHL6	CD247	CD5L	CD8A	CD8B	CD19	MS4A1	CD22	CLEC6A	CD28	LPXN	AIM2	THEMIS2	CD38	BCAR1	CD47	CD59	CD79A	CD79B	CD81	MATR3	TESPA1	TOMM70
GOBP_LYMPHOCYTE_HOMEOSTASIS	http://www.gsea-msigdb.org/gsea/msigdb/cards/GOBP_LYMPHOCYTE_HOMEOSTASIS	ADA	BCL2L11	TCIRG1	TNFSF13B	TRAF3IP2	RIPK3	CORO1A	SPNS2	DOCK11	RC3H1	TSC22D3	GAPT	AKT1	TNFRSF13B	ABL1	LAT	SIT1	SLC39A3	SLC40A1	NCKAP1L	HIF1A	FAS	IL2	IL2RA	JAK3	LGALS2	LGALS9	LMO1	LYN	MIR17HG	MEF2C	MIF	P2RX7	FOXP3	PMAIP1	RC3H2	PPP2R3C	PPP3CB	DOCK10	PKN1	GPAM	BAK1	SLC46A2	BAX	RAG1	BCL2	TNFRSF17	RPS6	SKIL	SOS1	SOS2	SPTA1	STAT5B	TNFAIP3	CAMLG	CASP3	ZC3H8	FOXN1	GPR174	TNFSF14	FADD	BCL10	DNAJA3	CCNB2	CD74
GOBP_MYELOID_CELL_HOMEOSTASIS	http://www.gsea-msigdb.org/gsea/msigdb/cards/GOBP_MYELOID_CELL_HOMEOSTASIS	BCL2L11	SH2B3	TRIM10	CDK6	MAEA	ADAR	IKZF1	KLF2	CITED2	MERTK	CEBPG	KLF1	TRAF3IP2	KAT7	FAM210B	SLC15A4	ANKRD54	MAPK14	ZFPM1	DNASE2	EPAS1	EPB42	DMTN	EPO	ERCC2	ALAS1	ETS1	ETV2	ALAS2	FANCC	ADGRF5	TSPO2	ACIN1	FOXO3	RCOR1	JMJD6	UFL1	NCSTN	ABCB10	RBFOX2	SLC7A11	BRD1	G6PD	TRIM58	GATA1	GATA2	GATA3	GPI	FLVCR1	HIPK2	SLC25A5	TMOD3	ANXA1	HCLS1	NCKAP1L	HIF1A	HMGB1	HMGB2	HMOX1	HOXA5	HOXB6	PRMT1	HSPA1A	HSPA1B	HSPA9	HCAR2	ID2	IL6	INHA	INHBA	INPP5D	IREB2	ITPKB	JAK2	JAK3	KCNQ1	KIT	ARNT	LYN	MIR221	MIR222	SMAD5	MB	KITLG	MPL	RHEX	SLC11A2	PRDX1	FOXP3	AHSP	ZBTB7A	PDE4B	TMEM14C	KLF13	PIK3CB	PIK3CD	PKNOX1	P4HTM	MED1	NCAPG2	SLC25A38	XKR8	LYAR	AXL	KMT2E	PRKDC	MAPK11	B2M	PTPN2	BAK1	HAMP	BAX	RB1	ARID4A	RHAG	BCL6	SMAP1	RPS6	RPS14	RPS17	RPS19	RPS24	SCNN1B	BMP4	SLC4A1	SOD1	SP3	SPI1	BPGM	SRF	ZFP36L1	STAT1	STAT3	STAT5B	ADAM17	TAL1	TGFBR3	THRA	CCR2	VEGFA	ZFP36	ZNF16	UBA5	CDK5RAP3	MPIG6B	BAP1	CASP3	JAM3	PLA2G10	DYRK3	L3MBTL3	CDIN1	LDB1	ACVR1B	ACVR2A	MFHAS1	ATP5IF1	SFXN1	ISG15	MAFB	PTBP3
GOBP_CELL_ACTIVATION_INVOLVED_IN_IMMUNE_RESPONSE	http://www.gsea-msigdb.org/gsea/msigdb/cards/GOBP_CELL_ACTIVATION_INVOLVED_IN_IMMUNE_RESPONSE	ADA	C17orf99	PARP3	KLRF2	RASGRP1	CDH17	MAD2L2	BATF	CPLX2	LILRB1	FGL2	MALT1	LILRA2	CHGA	CORO1A	SHLD3	TREX1	CD300A	NLRP3	PGLYRP2	SLAMF6	CLNK	SH2D1B	MRGPRX2	EXOSC6	SLC15A4	CCR6	ADORA2B	CR1	DOCK11	TICAM1	RC3H1	IL23R	SHLD1	CX3CR1	NKX2-3	ZFPM1	AP1G1	RNF168	DNASE1	DNASE1L3	DOCK2	GPR183	APLF	UNC13D	GAPT	ERCC1	F2RL1	PTK2B	FCER1G	FCGR2B	FER	FES	FGR	SBNO2	FOXF1	PAXIP1	SWAP70	PLCL2	CLCF1	IL27	MTOR	ABL1	ZNF683	TMEM98	GATA1	GATA2	GATA3	CLEC4E	LAT	FOXP1	RABGEF1	IFNL1	MILR1	DLL1	GRN	PYCARD	MSH6	TBX21	ANXA1	ANXA3	NCKAP1L	ADGRE2	HLA-DMB	HLA-DRA	HLA-DRB1	HLA-F	HLX	HMGB1	HMOX1	HSPD1	ICAM1	CLEC4D	IFNE	IRF8	IFI35	IFNA1	IFNA2	IFNA4	IFNA5	IFNA6	IFNA7	IFNA8	IFNA10	IFNA13	IFNA14	IFNA16	IFNA17	IFNA21	IFNB1	IFNG	IFNW1	APP	IL2	IL4	IL4R	IL6	IL6R	IL10	IL12B	IL12RB1	IL13	IL13RA2	IL18	IRF4	ITGAL	ITGAM	ITGB2	JAK3	KARS1	KIT	KLRC2	LAMP1	LBP	LCP1	LFNG	LGALS1	LGALS3	LGALS9	LIG4	LRP1	LY9	CD180	LYN	MIR21	SMAD7	CD46	MDK	MFNG	MLH1	EIF2AK4	MSH2	MYB	MYD88	NBN	NKG7	NOTCH2	PLA2G3	FOXP3	EXOSC3	ZBTB7B	PCK1	KMT5B	LEF1	IL23A	ENPP3	PDPK1	CD244	PIK3CD	PIK3CG	PLCG2	ATP7A	TREM2	POU2AF1	APBB1IP	SHLD2	RC3H2	RIF1	DOCK10	PRKCE	ITFG2	PRKCZ	PSEN1	SUCNR1	IFNK	SPHK2	TCIM	HMCES	ENTPD7	C12orf4	CD177	PTAFR	PTGDR	PTGDS	PTGER4	AICDA	PTPN6	PTPRC	SNX6	RAB27A	RAC2	RAG2	IL21	RARA	RELB	BCL3	BCL6	RORA	RORC	BCR	RPS6	S100A13	SCNN1B	CEACAM1	CCL3	CCL19	BLK	SEMA4A	NFKBIZ	CLEC7A	ST3GAL1	SLAMF1	SLC11A1	SPI1	SPN	STAT3	STAT6	STX4	STXBP1	STXBP2	STXBP3	SUPT6H	VAMP2	VAMP7	SYK	BTK	TFRC	TGFB1	TLR4	TP53	TP53BP1	TSC1	TNFSF4	CCR2	TYROBP	UNG	LAT2	NSD2	XBP1	ATAD5	NR4A3	ZC3H12A	NDFIP1	DYSF	EOMES	PRAM1	LOXL3	CRACR2A	KMT5C	NFKBID	HAVCR2	CBL	VAMP8	SNX4	GBF1	TNFSF13	RIPK2	SNAP23	IL18R1	CD84	PGLYRP1	TNFSF18	RNF8	FER1L5	CD1C	NMI	EXO1	CD19	VAMP3	CD28	CD80	CD86	ITM2A	IL27RA	CD40	CD40LG	SOCS5	CD74	CD81	GAB2	THOC1
GOBP_MYELOID_LEUKOCYTE_ACTIVATION	http://www.gsea-msigdb.org/gsea/msigdb/cards/GOBP_MYELOID_LEUKOCYTE_ACTIVATION	NR1H3	TSPAN32	RASGRP1	ADAM10	DHRS2	TLR6	PRG3	NDRG1	CEBPA	UBD	BATF	CD226	CTSC	TRAF3IP2	CPLX2	LILRB4	LILRA2	CHGA	TREX1	CD300A	VSIG4	TMEM106A	BATF2	CLNK	MRGPRX2	CLU	LRRK2	SPACA3	CNR1	CNR2	IL31RA	ADORA2B	CSF1	CSF2	LRFN5	CD300LF	TICAM1	CTSG	CX3CR1	AGER	DNASE1	DNASE1L3	DOCK2	EDN2	AIF1	UNC13D	F2RL1	FCER1G	FCGR2B	ADGRF5	FER	FES	FGR	SBNO2	CD93	FOXF1	SYT11	JMJD6	FN1	FPR2	SHPK	STAP1	GATA1	GATA2	HAVCR1	LAT	FOXP1	RABGEF1	MILR1	TAFA3	GRN	PYCARD	ANXA1	ANXA3	ADGRE2	HMGB1	HMOX1	HSPD1	CLEC4D	IFI35	IFNG	IFNGR1	IFNGR2	APP	RBPJ	IL4	IL4R	IL6	CXCL8	CXCR2	IL10	IL13	IL13RA2	IL15	IL18	IRF4	ITGAM	ITGB2	ITGB6	ITGB8	JAK2	JUN	JUND	KARS1	KIT	LBP	LCP2	LDLR	LGALS9	RHOH	MYO18A	PLPP6	LTBR	LYN	MIR125A	MIR128-1	MIR130A	MIR142	MIR145	MIR181C	MAPT	MIF	MMP8	CD200	MT1G	MYD88	ATM	NPY	NOTCH2	PLA2G3	ENPP3	PDPK1	PIK3CD	PIK3CG	PLA2G2A	PLA2G4A	PLCG2	PLSCR1	TREM2	BATF3	PRKCD	PRKCE	KMT2E	AZU1	PSEN1	SUCNR1	SPHK2	C12orf4	CD177	PTAFR	PTGDR	PTGDS	PREX1	PTPN6	HAMP	PTPRC	NECTIN2	SNX6	RAC2	RELB	RORA	BCR	S100A12	S100A13	SCNN1B	CCL3	CCL5	CXCL6	CX3CL1	BLK	CRLF2	CRTC3	SLAMF1	SLC11A1	SNCA	SPI1	BPI	STX4	STXBP1	STXBP2	STXBP3	VAMP2	VAMP7	SYK	BTK	TGFBR2	THBS1	TLR1	TLR2	TLR3	TLR4	GPR137B	C1QA	TNF	TRAF6	C5AR1	CCR2	TYROBP	TRPV1	LAT2	WNT5A	TNIP2	NR4A3	ZC3H12A	CAMK4	DCSTAMP	CAMP	DYSF	PLA2G10	PRAM1	TTBK1	HAVCR2	CST7	TSLP	CBL	VAMP8	HYAL2	SNX4	ADAM9	SNAP23	CD84	SPHK1	FER1L5	IL33	NMI	CD2	IL1RL1	MFHAS1	VAMP3	CD33	NR1D1	CD74	GAB2	PJA2
GOBP_MYELOID_CELL_ACTIVATION_INVOLVED_IN_IMMUNE_RESPONSE	http://www.gsea-msigdb.org/gsea/msigdb/cards/GOBP_MYELOID_CELL_ACTIVATION_INVOLVED_IN_IMMUNE_RESPONSE	RASGRP1	CPLX2	LILRA2	CHGA	TREX1	CD300A	CLNK	MRGPRX2	ADORA2B	TICAM1	CX3CR1	DNASE1	DNASE1L3	DOCK2	UNC13D	F2RL1	FCER1G	FER	FES	FGR	SBNO2	FOXF1	GATA1	GATA2	LAT	RABGEF1	MILR1	GRN	PYCARD	ANXA3	ADGRE2	HMOX1	IFI35	IFNG	IL4	IL4R	IL13	IL13RA2	ITGAM	ITGB2	KARS1	KIT	LBP	LGALS9	LYN	MYD88	PLA2G3	ENPP3	PDPK1	PIK3CD	PIK3CG	PLCG2	TREM2	PRKCE	SUCNR1	SPHK2	C12orf4	CD177	PTAFR	PTGDR	PTGDS	PTPN6	SNX6	RAC2	BCR	S100A13	SCNN1B	CCL3	BLK	SLAMF1	SPI1	STX4	STXBP1	STXBP2	STXBP3	VAMP2	VAMP7	SYK	BTK	CCR2	TYROBP	LAT2	NR4A3	DYSF	PRAM1	HAVCR2	CBL	VAMP8	SNX4	SNAP23	CD84	FER1L5	NMI	VAMP3	GAB2
GOBP_MAST_CELL_ACTIVATION_INVOLVED_IN_IMMUNE_RESPONSE	http://www.gsea-msigdb.org/gsea/msigdb/cards/GOBP_MAST_CELL_ACTIVATION_INVOLVED_IN_IMMUNE_RESPONSE	RASGRP1	CPLX2	CHGA	CD300A	CLNK	MRGPRX2	ADORA2B	UNC13D	FER	FES	FGR	FOXF1	GATA1	GATA2	LAT	RABGEF1	MILR1	ADGRE2	HMOX1	IL4	IL4R	IL13	IL13RA2	KIT	LGALS9	LYN	PLA2G3	ENPP3	PDPK1	PIK3CD	PIK3CG	SPHK2	C12orf4	PTGDR	PTGDS	PTPN6	SNX6	RAC2	S100A13	BLK	STXBP1	STXBP2	VAMP2	VAMP7	SYK	BTK	LAT2	NR4A3	CBL	VAMP8	SNX4	SNAP23	CD84	VAMP3	GAB2
GOBP_MACROPHAGE_ACTIVATION_INVOLVED_IN_IMMUNE_RESPONSE	http://www.gsea-msigdb.org/gsea/msigdb/cards/GOBP_MACROPHAGE_ACTIVATION_INVOLVED_IN_IMMUNE_RESPONSE	TREX1	TICAM1	CX3CR1	SBNO2	GRN	IFI35	IFNG	LBP	PLCG2	TREM2	PRKCE	SUCNR1	SYK	TYROBP	DYSF	HAVCR2	FER1L5	NMI
GOBP_NEUTROPHIL_ACTIVATION_INVOLVED_IN_IMMUNE_RESPONSE	http://www.gsea-msigdb.org/gsea/msigdb/cards/GOBP_NEUTROPHIL_ACTIVATION_INVOLVED_IN_IMMUNE_RESPONSE	LILRA2	DNASE1	DNASE1L3	FCER1G	ANXA3	ITGAM	ITGB2	MYD88	CD177	PTAFR	BCR	SCNN1B	SPI1	STXBP2	STXBP3	VAMP2	VAMP7	SYK	TYROBP	PRAM1	VAMP8
GOBP_LYMPHOCYTE_ACTIVATION_INVOLVED_IN_IMMUNE_RESPONSE	http://www.gsea-msigdb.org/gsea/msigdb/cards/GOBP_LYMPHOCYTE_ACTIVATION_INVOLVED_IN_IMMUNE_RESPONSE	ADA	C17orf99	PARP3	KLRF2	CDH17	MAD2L2	BATF	LILRB1	FGL2	MALT1	CORO1A	SHLD3	NLRP3	PGLYRP2	SLAMF6	EXOSC6	SLC15A4	CCR6	CR1	DOCK11	RC3H1	IL23R	SHLD1	NKX2-3	ZFPM1	AP1G1	RNF168	GPR183	APLF	UNC13D	GAPT	ERCC1	F2RL1	PTK2B	FCER1G	FCGR2B	PAXIP1	SWAP70	PLCL2	CLCF1	IL27	MTOR	ABL1	ZNF683	TMEM98	GATA3	CLEC4E	FOXP1	IFNL1	DLL1	MSH6	TBX21	ANXA1	NCKAP1L	HLA-DMB	HLA-DRA	HLA-DRB1	HLA-F	HLX	HMGB1	HSPD1	ICAM1	CLEC4D	IFNE	IRF8	IFNA1	IFNA2	IFNA4	IFNA5	IFNA6	IFNA7	IFNA8	IFNA10	IFNA13	IFNA14	IFNA16	IFNA17	IFNA21	IFNB1	IFNG	IFNW1	IL2	IL4	IL4R	IL6	IL6R	IL10	IL12B	IL12RB1	IL18	IRF4	ITGAL	JAK3	KLRC2	LAMP1	LCP1	LFNG	LGALS1	LGALS3	LGALS9	LIG4	LY9	CD180	MIR21	SMAD7	CD46	MDK	MFNG	MLH1	EIF2AK4	MSH2	MYB	NBN	NKG7	NOTCH2	FOXP3	EXOSC3	ZBTB7B	PCK1	KMT5B	LEF1	IL23A	CD244	PLCG2	ATP7A	POU2AF1	APBB1IP	SHLD2	RC3H2	RIF1	DOCK10	ITFG2	PRKCZ	PSEN1	IFNK	HMCES	ENTPD7	PTGER4	AICDA	PTPRC	RAB27A	RAG2	IL21	RARA	RELB	BCL3	BCL6	RORA	RORC	RPS6	CEACAM1	CCL19	SEMA4A	NFKBIZ	ST3GAL1	SLC11A1	SPI1	SPN	STAT3	STAT6	SUPT6H	VAMP2	VAMP7	TFRC	TGFB1	TLR4	TP53	TP53BP1	TSC1	TNFSF4	UNG	NSD2	XBP1	ATAD5	ZC3H12A	NDFIP1	EOMES	LOXL3	CRACR2A	KMT5C	NFKBID	HAVCR2	TNFSF13	RIPK2	IL18R1	PGLYRP1	TNFSF18	RNF8	CD1C	EXO1	CD19	CD28	CD80	CD86	ITM2A	IL27RA	CD40	CD40LG	SOCS5	CD74	CD81	THOC1
GOBP_T_CELL_ACTIVATION_INVOLVED_IN_IMMUNE_RESPONSE	http://www.gsea-msigdb.org/gsea/msigdb/cards/GOBP_T_CELL_ACTIVATION_INVOLVED_IN_IMMUNE_RESPONSE	BATF	LILRB1	FGL2	MALT1	NLRP3	SLAMF6	RC3H1	IL23R	ZFPM1	GPR183	F2RL1	FCER1G	FCGR2B	IL27	MTOR	TMEM98	GATA3	CLEC4E	FOXP1	IFNL1	TBX21	ANXA1	NCKAP1L	HLA-DMB	HLA-DRA	HLA-DRB1	HLX	HMGB1	ICAM1	CLEC4D	IFNE	IFNA1	IFNA2	IFNA4	IFNA5	IFNA6	IFNA7	IFNA8	IFNA10	IFNA13	IFNA14	IFNA16	IFNA17	IFNA21	IFNB1	IFNG	IFNW1	IL2	IL4	IL4R	IL6	IL6R	IL12B	IL12RB1	IL18	IRF4	ITGAL	JAK3	LCP1	LGALS3	LGALS9	LY9	MIR21	SMAD7	CD46	MDK	EIF2AK4	MYB	FOXP3	ZBTB7B	PCK1	LEF1	IL23A	ATP7A	APBB1IP	RC3H2	PRKCZ	PSEN1	IFNK	ENTPD7	PTGER4	RAB27A	IL21	RARA	RELB	BCL3	BCL6	RORA	RORC	RPS6	CEACAM1	CCL19	SEMA4A	NFKBIZ	SLC11A1	SPN	STAT3	STAT6	TP53	TSC1	TNFSF4	ZC3H12A	EOMES	LOXL3	CRACR2A	NFKBID	HAVCR2	RIPK2	IL18R1	TNFSF18	CD1C	CD80	CD86	SOCS5	CD74	CD81
GOBP_T_CELL_ACTIVATION_VIA_T_CELL_RECEPTOR_CONTACT_WITH_ANTIGEN_BOUND_TO_MHC_MOLECULE_ON_ANTIGEN_PRESENTING_CELL	http://www.gsea-msigdb.org/gsea/msigdb/cards/GOBP_T_CELL_ACTIVATION_VIA_T_CELL_RECEPTOR_CONTACT_WITH_ANTIGEN_BOUND_TO_MHC_MOLECULE_ON_ANTIGEN_PRESENTING_CELL	LILRB1	FGL2	HLA-DMB	ICAM1	ITGAL	LGALS3	LGALS9	APBB1IP	HAVCR2	CD81
GOBP_T_CELL_DIFFERENTIATION_INVOLVED_IN_IMMUNE_RESPONSE	http://www.gsea-msigdb.org/gsea/msigdb/cards/GOBP_T_CELL_DIFFERENTIATION_INVOLVED_IN_IMMUNE_RESPONSE	BATF	FGL2	MALT1	NLRP3	SLAMF6	RC3H1	IL23R	ZFPM1	GPR183	FCER1G	IL27	MTOR	TMEM98	GATA3	CLEC4E	FOXP1	IFNL1	TBX21	ANXA1	HLA-DRA	HLA-DRB1	HLX	HMGB1	CLEC4D	IFNG	IL2	IL4	IL4R	IL6	IL6R	IL12B	IL12RB1	IL18	IRF4	JAK3	LGALS9	LY9	MIR21	SMAD7	CD46	MYB	FOXP3	ZBTB7B	PCK1	LEF1	IL23A	ATP7A	RC3H2	PRKCZ	ENTPD7	PTGER4	IL21	RARA	RELB	BCL3	BCL6	RORA	RORC	CCL19	SEMA4A	NFKBIZ	SPN	STAT3	STAT6	TSC1	TNFSF4	ZC3H12A	EOMES	LOXL3	CRACR2A	NFKBID	RIPK2	IL18R1	CD80	CD86	SOCS5
GOBP_T_HELPER_CELL_LINEAGE_COMMITMENT	http://www.gsea-msigdb.org/gsea/msigdb/cards/GOBP_T_HELPER_CELL_LINEAGE_COMMITMENT	BATF	SLAMF6	IL23R	ZFPM1	MTOR	TBX21	IL6	IL6R	IL12B	IL12RB1	IRF4	LY9	IL23A	SPN	STAT3	STAT6	LOXL3
GOBP_T_CELL_PROLIFERATION_INVOLVED_IN_IMMUNE_RESPONSE	http://www.gsea-msigdb.org/gsea/msigdb/cards/GOBP_T_CELL_PROLIFERATION_INVOLVED_IN_IMMUNE_RESPONSE	LILRB1	RPS6	SLC11A1	TP53	TNFSF18
GOBP_B_CELL_ACTIVATION_INVOLVED_IN_IMMUNE_RESPONSE	http://www.gsea-msigdb.org/gsea/msigdb/cards/GOBP_B_CELL_ACTIVATION_INVOLVED_IN_IMMUNE_RESPONSE	ADA	C17orf99	PARP3	CDH17	MAD2L2	BATF	SHLD3	EXOSC6	SLC15A4	CCR6	CR1	DOCK11	SHLD1	NKX2-3	RNF168	GPR183	APLF	GAPT	ERCC1	PTK2B	FCGR2B	PAXIP1	SWAP70	PLCL2	CLCF1	ABL1	DLL1	MSH6	TBX21	HSPD1	IRF8	IFNB1	IL2	IL4	IL6	IL10	LFNG	LGALS1	LIG4	CD180	MFNG	MLH1	MSH2	NBN	NOTCH2	FOXP3	EXOSC3	KMT5B	PLCG2	POU2AF1	SHLD2	RIF1	DOCK10	ITFG2	HMCES	AICDA	PTPRC	RAG2	IL21	BCL3	BCL6	ST3GAL1	SPI1	STAT6	SUPT6H	TFRC	TGFB1	TLR4	TP53BP1	TNFSF4	UNG	NSD2	XBP1	ATAD5	NDFIP1	KMT5C	TNFSF13	RNF8	EXO1	CD19	CD28	ITM2A	IL27RA	CD40	CD40LG	THOC1
GOBP_GERMINAL_CENTER_B_CELL_DIFFERENTIATION	http://www.gsea-msigdb.org/gsea/msigdb/cards/GOBP_GERMINAL_CENTER_B_CELL_DIFFERENTIATION	ADA	CDH17	IRF8	IL6	POU2AF1	ITFG2	IL21	SPI1
GOBP_MARGINAL_ZONE_B_CELL_DIFFERENTIATION	http://www.gsea-msigdb.org/gsea/msigdb/cards/GOBP_MARGINAL_ZONE_B_CELL_DIFFERENTIATION	CDH17	DOCK11	PTK2B	DLL1	LFNG	MFNG	NOTCH2	DOCK10	BCL3
GOBP_PLASMA_CELL_DIFFERENTIATION	http://www.gsea-msigdb.org/gsea/msigdb/cards/GOBP_PLASMA_CELL_DIFFERENTIATION	CR1	NKX2-3	IL2	IL10	LGALS1	XBP1	ITM2A
GOBP_MYELOID_PROGENITOR_CELL_DIFFERENTIATION	http://www.gsea-msigdb.org/gsea/msigdb/cards/GOBP_MYELOID_PROGENITOR_CELL_DIFFERENTIATION	ANKLE1	FLT3	KIT	MLF1	DPF2	SPI1	JAM3
GOBP_LYMPHOID_PROGENITOR_CELL_DIFFERENTIATION	http://www.gsea-msigdb.org/gsea/msigdb/cards/GOBP_LYMPHOID_PROGENITOR_CELL_DIFFERENTIATION	BATF	NUDT21	TREX1	ANKLE1	FLCN	ZBTB1	FLT3	GATA3	HES1	KIT	HES5	LIG4	NOTCH1	PRKDC	BCL2	SHH	BMP4	SOS1	SOS2	SOX4	SPI1	FNIP1
GOBP_B_CELL_PROLIFERATION_INVOLVED_IN_IMMUNE_RESPONSE	http://www.gsea-msigdb.org/gsea/msigdb/cards/GOBP_B_CELL_PROLIFERATION_INVOLVED_IN_IMMUNE_RESPONSE	GAPT	PLCL2	ABL1	CD180	TLR4	CD19
GOBP_NATURAL_KILLER_CELL_ACTIVATION_INVOLVED_IN_IMMUNE_RESPONSE	http://www.gsea-msigdb.org/gsea/msigdb/cards/GOBP_NATURAL_KILLER_CELL_ACTIVATION_INVOLVED_IN_IMMUNE_RESPONSE	KLRF2	CORO1A	PGLYRP2	AP1G1	UNC13D	ZNF683	HLA-F	IFNE	IFNA1	IFNA2	IFNA4	IFNA5	IFNA6	IFNA7	IFNA8	IFNA10	IFNA13	IFNA14	IFNA16	IFNA17	IFNA21	IFNB1	IFNW1	IL12B	KLRC2	LAMP1	NKG7	CD244	IFNK	RAB27A	VAMP2	VAMP7	PGLYRP1
GOBP_B_CELL_LINEAGE_COMMITMENT	http://www.gsea-msigdb.org/gsea/msigdb/cards/GOBP_B_CELL_LINEAGE_COMMITMENT	PRKDC	SLAMF8	RAG2	BCL2	TCF3	TP53
GOBP_IMMATURE_B_CELL_DIFFERENTIATION	http://www.gsea-msigdb.org/gsea/msigdb/cards/GOBP_IMMATURE_B_CELL_DIFFERENTIATION	TRAF3IP2	ABL1	IRF2BP2	KIT	ATM	LRRC8A	RAG1	RAG2	SPI1	SYVN1	FNIP1
GOBP_PRO_B_CELL_DIFFERENTIATION	http://www.gsea-msigdb.org/gsea/msigdb/cards/GOBP_PRO_B_CELL_DIFFERENTIATION	NUDT21	FLCN	FLT3	HES1	HES5	LIG4	NOTCH1	PRKDC	SOS1	SOS2	SOX4	FNIP1
GOBP_MATURE_B_CELL_DIFFERENTIATION	http://www.gsea-msigdb.org/gsea/msigdb/cards/GOBP_MATURE_B_CELL_DIFFERENTIATION	ADA	C17orf99	CDH17	MALT1	CMTM7	CR1	DOCK11	NKX2-3	GPR183	PTK2B	FCGR2B	PLCL2	DLL1	IRF8	IL2	IL6	IL10	LFNG	LGALS1	MFNG	NOTCH2	PLCG2	POU2AF1	DOCK10	ITFG2	SLAMF8	RAG2	IL21	BCL3	ST3GAL1	SPI1	XBP1	CD19	ITM2A
GOBP_RESPONSE_TO_TUMOR_CELL	http://www.gsea-msigdb.org/gsea/msigdb/cards/GOBP_RESPONSE_TO_TUMOR_CELL	MICA	TXNIP	CD226	CD160	PLK5	DAPK1	AHR	CASC2	IL4I1	RBMS3	CD274	HLA-A	HLA-DRB1	HLA-DRB3	MR1	HMGB1	HRG	HSPD1	IGFBPL1	IL12A	IL12B	NKG7	NOTCH1	NOTCH2	ABI3	PRF1	CRTAM	PVR	NECTIN2	CEACAM1	SPI1	PRDX2	LAPTM5	CALM2	FBXO38	HAVCR2	ADAM15	KLF4	SLC22A13	DLEC1
GOBP_HISTAMINE_PRODUCTION_INVOLVED_IN_INFLAMMATORY_RESPONSE	http://www.gsea-msigdb.org/gsea/msigdb/cards/GOBP_HISTAMINE_PRODUCTION_INVOLVED_IN_INFLAMMATORY_RESPONSE	LYN	PLA2G3	SNX6	VAMP2	VAMP7	BTK	VAMP8	SNX4	SNAP23	VAMP3
GOBP_DEFENSE_RESPONSE_TO_TUMOR_CELL	http://www.gsea-msigdb.org/gsea/msigdb/cards/GOBP_DEFENSE_RESPONSE_TO_TUMOR_CELL	PLK5	DAPK1	CASC2	RBMS3	ABI3	PRF1	SPI1	PRDX2	LAPTM5	KLF4	DLEC1
GOBP_T_CELL_LINEAGE_COMMITMENT	http://www.gsea-msigdb.org/gsea/msigdb/cards/GOBP_T_CELL_LINEAGE_COMMITMENT	BATF	SLAMF6	IL23R	CTSL	ZFPM1	MTOR	TBX21	IL6	IL6R	IL7	IL12B	IL12RB1	IRF4	RHOA	LY9	FOXP3	IL23A	PRKDC	RAG2	BCL2	SHH	SPN	STAT3	STAT6	TP53	FOXN1	LOXL3	TOX
GOBP_CD4_POSITIVE_CD25_POSITIVE_ALPHA_BETA_REGULATORY_T_CELL_DIFFERENTIATION	http://www.gsea-msigdb.org/gsea/msigdb/cards/GOBP_CD4_POSITIVE_CD25_POSITIVE_ALPHA_BETA_REGULATORY_T_CELL_DIFFERENTIATION	FUT7	PLA2G2D	HLA-DRA	HLA-DRB1	IFNG	LGALS9	FOXP3	TOX
GOBP_CYTOKINE_PRODUCTION_INVOLVED_IN_IMMUNE_RESPONSE	http://www.gsea-msigdb.org/gsea/msigdb/cards/GOBP_CYTOKINE_PRODUCTION_INVOLVED_IN_IMMUNE_RESPONSE	CD96	SPON2	CD226	LILRB1	ARID5A	MALT1	LILRB4	CD160	IRAK3	NLRP3	CLNK	CLC	TRIM6	LACC1	TICAM1	CD55	DENND1B	DDX1	DHX36	F2RL1	SIRT1	DDX58	GATA3	ANGPT1	FFAR3	FFAR2	TBX21	HFE	HK1	HLA-A	HLA-E	HLA-F	HLA-G	HMOX1	APOA1	APOA2	IFNA2	IFNB1	RAET1G	IL1B	IL1R1	IL4	IL6	IL10	IL18	JAK3	KIR2DL4	KIT	ARG1	SCIMP	SMAD7	MIF	FOXP3	GPRC5B	PLCG2	TREM1	SASH3	TRPM4	INAVA	PRKCZ	B2M	SPHK2	MAVS	BCL6	XCL1	NOD2	CLEC7A	SLAMF1	BST2	MAP3K7	BTK	TGFB1	TGFB2	TGFB3	TLR3	TLR4	TNF	TNFRSF1B	TRAF2	TRAF6	TNFSF4	CCR2	WNT5A	LAPTM5	FZD5	CUEDC2	NR4A3	CAMK4	SLC7A5	SEMA7A	TNFRSF14	IL18R1	BCL10	SLAMF9	RSAD2	DDX21	ATG5	CD36	CD74	CD81	TRIL
GOBP_T_CELL_CYTOKINE_PRODUCTION	http://www.gsea-msigdb.org/gsea/msigdb/cards/GOBP_T_CELL_CYTOKINE_PRODUCTION	ARID5A	MALT1	LILRB4	NLRP3	CLC	CD55	DENND1B	GATA3	TBX21	HFE	HLA-A	HLA-F	IFNA2	IFNB1	IL1B	IL1R1	IL4	IL6	IL18	ARG1	SMAD7	FOXP3	SASH3	TRPM4	PRKCZ	B2M	XCL1	SLAMF1	MAP3K7	TNFRSF1B	TRAF2	TRAF6	TNFSF4	CCR2	FZD5	IL18R1	RSAD2	CD81
GOBP_NATURAL_KILLER_CELL_CYTOKINE_PRODUCTION	http://www.gsea-msigdb.org/gsea/msigdb/cards/GOBP_NATURAL_KILLER_CELL_CYTOKINE_PRODUCTION	CD96	CD226	CD160	CLNK	HLA-E	HLA-F	HLA-G	RAET1G	KIR2DL4
GOBP_DENDRITIC_CELL_CYTOKINE_PRODUCTION	http://www.gsea-msigdb.org/gsea/msigdb/cards/GOBP_DENDRITIC_CELL_CYTOKINE_PRODUCTION	TICAM1	DDX1	DHX36	DDX58	JAK3	KIT	SCIMP	PLCG2	MAVS	NOD2	CLEC7A	BST2	TLR3	TLR4	CAMK4	SLAMF9	DDX21
GOBP_MYELOID_DENDRITIC_CELL_CYTOKINE_PRODUCTION	http://www.gsea-msigdb.org/gsea/msigdb/cards/GOBP_MYELOID_DENDRITIC_CELL_CYTOKINE_PRODUCTION	TICAM1	DDX1	DHX36	DDX58	MAVS	CAMK4	DDX21
GOBP_IMMUNOGLOBULIN_PRODUCTION	http://www.gsea-msigdb.org/gsea/msigdb/cards/GOBP_IMMUNOGLOBULIN_PRODUCTION	C17orf99	PARP3	MAD2L2	BATF	POLQ	TRAF3IP2	SHLD3	TREX1	PHB2	CGAS	FCRL3	EXOSC6	SLC15A4	CCR6	ZPBP2	TMIGD2	CR1	SHLD1	RNF168	APLF	GAPT	EPHB2	ERCC1	FCGR2B	PAXIP1	SWAP70	CLCF1	SAMHD1	POLL	GPI	IGKV1-5	TRDV3	TRDV2	TRDV1	TRAV40	TRAV38-2DV8	TRAV38-1	TRAV19	TRAV18	TRAV14DV4	TRAV9-2	TRAV9-1	TRAV2	IGLV11-55	IGLV10-54	IGLV9-49	IGLV8-61	IGLV7-46	IGLV7-43	IGLV6-57	IGLV5-52	IGLV5-48	IGLV5-45	IGLV5-37	IGLV4-69	IGLV4-60	IGLV4-3	IGLV3-32	IGLV3-27	IGLV3-25	IGLV3-22	IGLV3-21	IGLV3-19	IGLV3-16	IGLV3-12	IGLV3-10	IGLV3-9	IGLV3-1	IGLV2-33	IGLV2-23	IGLV2-18	IGLV2-14	IGLV2-11	IGLV2-8	IGLV1-51	IGLV1-50	IGLV1-47	IGLV1-44	IGLV1-40	IGLV1-36	IGKV6D-41	IGKV6D-21	IGKV3D-20	IGKV3D-15	IGKV3D-11	IGKV3D-7	IGKV2D-30	IGKV2D-29	IGKV2D-28	IGKV2D-26	IGKV2D-24	IGKV1D-43	IGKV1D-42	IGKV1D-39	IGKV1D-33	IGKV1D-17	IGKV1D-13	IGKV1D-12	IGKV1D-8	IGKV6-21	IGKV5-2	IGKV4-1	IGKV3-20	IGKV3-15	IGKV3-7	IGKV2-40	IGKV2-30	IGKV2-29	IGKV2-28	IGKV2-24	IGKV1-39	IGKV1-37	IGKV1-27	IGKV1-17	IGKV1-16	IGKV1-13	IGKV1-12	IGKV1-9	IGKV1-8	IGKV1-6	MSH6	VPREB3	TBX21	HLA-DMA	HLA-DMB	HLA-DOA	HLA-DOB	HLA-DPA1	HLA-DPB1	HLA-DQA1	HLA-DQA2	HLA-DQB1	HLA-DQB2	HLA-DRA	HLA-DRB1	HLA-DRB3	HLA-DRB4	HLA-DRB5	HLA-E	HPX	HSPD1	IGKC	IL2	IL4	IL4R	IL5	IL6	IL10	IL13	IL13RA2	LIG4	DNAJB9	MLH1	MSH2	MSH3	NBN	FOXP3	EXOSC3	KMT5B	MZB1	PHB	PMS2P1	PMS2P5	PMS2	TLR9	POLB	SASH3	SHLD2	RIF1	PKN1	PRKDC	CTNNBL1	B2M	HMCES	AICDA	PTPRC	IL21	RBP4	BCL6	XCL1	STAT6	STX4	SUPT6H	TCF3	BTK	TMBIM6	TFRC	TGFB1	TNF	TP53BP1	TRAF2	TRAF6	TNFSF4	TNFRSF4	PMS2P6	UNG	VPREB1	NSD2	XBP1	XRCC4	YY1	CYREN	NHEJ1	ATAD5	NDFIP1	KMT5C	TNFSF13	MCM3AP	RNF8	EXO1	CD22	VAMP3	CD28	CD86	IL27RA	CD40	CD40LG	THOC1
GOBP_IMMUNOGLOBULIN_PRODUCTION_INVOLVED_IN_IMMUNOGLOBULIN_MEDIATED_IMMUNE_RESPONSE	http://www.gsea-msigdb.org/gsea/msigdb/cards/GOBP_IMMUNOGLOBULIN_PRODUCTION_INVOLVED_IN_IMMUNOGLOBULIN_MEDIATED_IMMUNE_RESPONSE	C17orf99	PARP3	MAD2L2	BATF	TRAF3IP2	SHLD3	EXOSC6	SLC15A4	CCR6	SHLD1	RNF168	APLF	GAPT	ERCC1	PAXIP1	SWAP70	CLCF1	MSH6	TBX21	HLA-DMA	HLA-DMB	HLA-DOA	HLA-DOB	HLA-DPA1	HLA-DPB1	HLA-DQA1	HLA-DQA2	HLA-DQB1	HLA-DQB2	HLA-DRA	HLA-DRB1	HLA-DRB3	HLA-DRB4	HLA-DRB5	HSPD1	IL2	IL4	IL10	LIG4	MLH1	MSH2	NBN	FOXP3	EXOSC3	KMT5B	SHLD2	RIF1	B2M	HMCES	AICDA	PTPRC	BCL6	XCL1	STAT6	SUPT6H	BTK	TFRC	TGFB1	TP53BP1	TNFSF4	UNG	NSD2	ATAD5	NDFIP1	KMT5C	TNFSF13	RNF8	EXO1	CD28	IL27RA	CD40	CD40LG	THOC1
GOBP_DENDRITIC_CELL_CHEMOTAXIS	http://www.gsea-msigdb.org/gsea/msigdb/cards/GOBP_DENDRITIC_CELL_CHEMOTAXIS	CCR1	CCR5	CCR6	CCR7	GPR183	ANO6	GAS6	HMGB1	CXCR1	CXCR2	IL12A	LGALS9	PIK3CG	TRPM4	SLAMF8	CCL5	CCL19	CCL21	SLAMF1	SPI1	C1QBP	TRPM2	CCR2	CXCR4	ARHGEF5	CALR
GOBP_MYELOID_DENDRITIC_CELL_CHEMOTAXIS	http://www.gsea-msigdb.org/gsea/msigdb/cards/GOBP_MYELOID_DENDRITIC_CELL_CHEMOTAXIS	CCR7	CCL19	CCL21	SPI1	ARHGEF5
GOBP_IMMUNE_RESPONSE_TO_TUMOR_CELL	http://www.gsea-msigdb.org/gsea/msigdb/cards/GOBP_IMMUNE_RESPONSE_TO_TUMOR_CELL	MICA	CD226	CD160	AHR	IL4I1	CD274	HLA-A	HLA-DRB1	HLA-DRB3	MR1	HMGB1	HRG	HSPD1	IL12A	IL12B	NKG7	PRF1	CRTAM	PVR	NECTIN2	CEACAM1	FBXO38	HAVCR2	ADAM15	SLC22A13
GOBP_NATURAL_KILLER_CELL_MEDIATED_IMMUNE_RESPONSE_TO_TUMOR_CELL	http://www.gsea-msigdb.org/gsea/msigdb/cards/GOBP_NATURAL_KILLER_CELL_MEDIATED_IMMUNE_RESPONSE_TO_TUMOR_CELL	CD226	CD160	IL12A	IL12B	NKG7	CRTAM	PVR	NECTIN2	CEACAM1	HAVCR2
GOBP_T_CELL_MEDIATED_IMMUNE_RESPONSE_TO_TUMOR_CELL	http://www.gsea-msigdb.org/gsea/msigdb/cards/GOBP_T_CELL_MEDIATED_IMMUNE_RESPONSE_TO_TUMOR_CELL	AHR	IL4I1	HLA-A	HLA-DRB1	HLA-DRB3	MR1	HMGB1	HSPD1	FBXO38	SLC22A13
GOBP_ANTIGEN_PROCESSING_AND_PRESENTATION_OF_PEPTIDE_ANTIGEN_VIA_MHC_CLASS_IB	http://www.gsea-msigdb.org/gsea/msigdb/cards/GOBP_ANTIGEN_PROCESSING_AND_PRESENTATION_OF_PEPTIDE_ANTIGEN_VIA_MHC_CLASS_IB	HLA-E	HLA-F	HLA-G	HLA-H	AZGP1	B2M	TAP2
GOBP_COMPLEMENT_RECEPTOR_MEDIATED_SIGNALING_PATHWAY	http://www.gsea-msigdb.org/gsea/msigdb/cards/GOBP_COMPLEMENT_RECEPTOR_MEDIATED_SIGNALING_PATHWAY	CMKLR1	CR1	CR2	FPR1	FPR2	FPR3	C5AR2	GPLD1	GPR32	GPR32P1	GPR33	C3AR1	C5AR1
GOBP_FC_RECEPTOR_MEDIATED_STIMULATORY_SIGNALING_PATHWAY	http://www.gsea-msigdb.org/gsea/msigdb/cards/GOBP_FC_RECEPTOR_MEDIATED_STIMULATORY_SIGNALING_PATHWAY	VAV3	CD226	CSK	PLPP4	FCER1G	FCGR2B	FGR	ABL1	FYN	APPL1	RABGEF1	HCK	LIMK1	LYN	PAK1	PLD2	PLSCR1	APPL2	PRKCD	PRKCE	PTK2	PTPRC	PTPRJ	BLK	MYO1G	SRC	SYK	VAV1	VAV2	YES1	NR4A3	PLA2G6	CD47
GOBP_IMMUNE_COMPLEX_CLEARANCE	http://www.gsea-msigdb.org/gsea/msigdb/cards/GOBP_IMMUNE_COMPLEX_CLEARANCE	CLU	CR1	FCGR2B	PLA2G5	CCR2
GOBP_INFLAMMATORY_RESPONSE_TO_ANTIGENIC_STIMULUS	http://www.gsea-msigdb.org/gsea/msigdb/cards/GOBP_INFLAMMATORY_RESPONSE_TO_ANTIGENIC_STIMULUS	RASGRP1	MIR6869	PLK2	CYSLTR1	TREX1	PARK7	CCR7	CNR1	IL31RA	MAPK14	NLRP6	ELANE	A2M	EXT1	FCGR1A	FCGR2B	FCGR3A	FGR	MKRN2	FUT7	FYN	GATA3	PLA2G2D	IL36RN	IL36B	IL37	IL36A	GPX1	HCK	HLA-DRB1	HLA-E	HMGB1	HMGB2	IGHG1	RBPJ	IL1RN	IL2RA	IL5RA	IL10	IL12B	KARS1	LTA	LYN	MIR105-1	MIR19A	MIR19B1	NOTCH1	NPY	NOTCH2	NPY5R	OPRM1	FURIN	PLCG1	IL20RB	TREM2	SELENOS	IL36G	PSMA1	PSMB4	NOD2	IL25	SRC	SYK	BTK	TNF	C3	YES1	ZP3	RHBDF2	IL1F10	CD6	PNMA1	CD28	CD68	CD81
GOBP_ACUTE_INFLAMMATORY_RESPONSE_TO_ANTIGENIC_STIMULUS	http://www.gsea-msigdb.org/gsea/msigdb/cards/GOBP_ACUTE_INFLAMMATORY_RESPONSE_TO_ANTIGENIC_STIMULUS	PARK7	CCR7	CNR1	IL31RA	NLRP6	ELANE	A2M	EXT1	FCGR1A	FCGR2B	FCGR3A	FUT7	GATA3	PLA2G2D	HLA-E	IGHG1	NPY	NPY5R	OPRM1	IL20RB	SELENOS	BTK	C3	ZP3	CD6
GOBP_PRODUCTION_OF_MOLECULAR_MEDIATOR_OF_IMMUNE_RESPONSE	http://www.gsea-msigdb.org/gsea/msigdb/cards/GOBP_PRODUCTION_OF_MOLECULAR_MEDIATOR_OF_IMMUNE_RESPONSE	C17orf99	PARP3	CD96	SPON2	MAD2L2	BATF	CD226	POLQ	TRAF3IP2	LILRB1	ARID5A	MALT1	SPINK5	LILRB4	CD160	IRAK3	SHLD3	IL17F	TREX1	PHB2	NLRP3	CGAS	FCRL3	CLNK	CLC	TRIM6	EXOSC6	SLC15A4	CCR6	ZPBP2	TMIGD2	CR1	LACC1	TICAM1	SHLD1	CD55	DENND1B	DDX1	RNF168	DHX36	ELANE	APLF	GAPT	EPHB2	ERCC1	F2RL1	FCGR2B	PAXIP1	SWAP70	SIRT1	CLCF1	DDX58	KLK5	SAMHD1	PTPN22	GATA3	POLL	GPI	IGKV1-5	ANGPT1	TRDV3	TRDV2	TRDV1	TRAV40	TRAV38-2DV8	TRAV38-1	FFAR3	TRAV19	TRAV18	TRAV14DV4	FFAR2	TRAV9-2	TRAV9-1	TRAV2	IGLV11-55	IGLV10-54	IGLV9-49	IGLV8-61	IGLV7-46	IGLV7-43	IGLV6-57	IGLV5-52	IGLV5-48	IGLV5-45	IGLV5-37	IGLV4-69	IGLV4-60	IGLV4-3	IGLV3-32	IGLV3-27	IGLV3-25	IGLV3-22	IGLV3-21	IGLV3-19	IGLV3-16	IGLV3-12	IGLV3-10	IGLV3-9	IGLV3-1	IGLV2-33	IGLV2-23	IGLV2-18	IGLV2-14	IGLV2-11	IGLV2-8	IGLV1-51	IGLV1-50	IGLV1-47	IGLV1-44	IGLV1-40	IGLV1-36	IGKV6D-41	IGKV6D-21	IGKV3D-20	IGKV3D-15	IGKV3D-11	IGKV3D-7	IGKV2D-30	IGKV2D-29	IGKV2D-28	IGKV2D-26	IGKV2D-24	IGKV1D-43	IGKV1D-42	IGKV1D-39	IGKV1D-33	IGKV1D-17	IGKV1D-13	IGKV1D-12	IGKV1D-8	IGKV6-21	IGKV5-2	IGKV4-1	IGKV3-20	IGKV3-15	IGKV3-7	IGKV2-40	IGKV2-30	IGKV2-29	IGKV2-28	IGKV2-24	IGKV1-39	IGKV1-37	IGKV1-27	IGKV1-17	IGKV1-16	IGKV1-13	IGKV1-12	IGKV1-9	IGKV1-8	IGKV1-6	MSH6	VPREB3	TBX21	HFE	HK1	HLA-A	HLA-DMA	HLA-DMB	HLA-DOA	HLA-DOB	HLA-DPA1	HLA-DPB1	HLA-DQA1	HLA-DQA2	HLA-DQB1	HLA-DQB2	HLA-DRA	HLA-DRB1	HLA-DRB3	HLA-DRB4	HLA-DRB5	HLA-E	HLA-F	HLA-G	HMOX1	HPX	HSPD1	APOA1	APOA2	IFNA2	IFNB1	IGKC	RAET1G	KLK3	IL1B	IL1R1	IL2	IL4	IL4R	IL5	IL6	IL10	IL13	IL13RA2	IL17A	IL18	JAK3	KIR2DL4	KIT	ARG1	SCIMP	LIG4	SMAD7	DNAJB9	MIF	MLH1	MSH2	MSH3	NBN	FOXP3	EXOSC3	KMT5B	MZB1	GPRC5B	CD244	PGC	PHB	PLCG2	PMS2P1	PMS2P5	PMS2	TLR9	TREM1	POLB	SASH3	SHLD2	TRPM4	RIF1	INAVA	PKN1	PRKCZ	PRKDC	CTNNBL1	KLK7	B2M	SPHK2	HMCES	AICDA	MAVS	PTPRC	IL21	RBP4	BCL6	XCL1	NOD2	CLEC7A	SLAMF1	STAT6	STX4	SUPT6H	BST2	MAP3K7	TCF3	BTK	TMBIM6	TFRC	TGFB1	TGFB2	TGFB3	TLR3	TLR4	TNF	TNFRSF1B	TP53BP1	TRAF2	TRAF6	TNFSF4	CCR2	TNFRSF4	PMS2P6	UNG	VPREB1	NSD2	WNT5A	XBP1	XRCC4	YY1	LAPTM5	FZD5	CYREN	CUEDC2	NHEJ1	ATAD5	NR4A3	NDFIP1	CAMK4	SLC7A5	KMT5C	SEMA7A	TNFSF13	TNFRSF14	IL18R1	MCM3AP	BCL10	SLAMF9	RNF8	RSAD2	EXO1	DDX21	CD22	VAMP3	CD28	CD86	IL27RA	ATG5	CD36	CD40	CD40LG	CD74	CD81	TRIL	THOC1
GOBP_LEUKOCYTE_MEDIATED_IMMUNITY	http://www.gsea-msigdb.org/gsea/msigdb/cards/GOBP_LEUKOCYTE_MEDIATED_IMMUNITY	C17orf99	PARP3	IGLL5	KLRF2	MICA	KLRC4-KLRK1	RASGRP1	CD96	IGHV2-70D	IGHV1-69D	IGHV3-64D	TCIRG1	TUBB4B	BTN3A3	SPON2	MAD2L2	BATF	CEBPG	CD226	MASP2	CTSC	TRAF3IP2	CPLX2	LILRB1	ARID5A	MALT1	LILRB4	RIPK3	BTN3A2	CD160	CHGA	CORO1A	SHLD3	TREX1	LYST	CD300A	TUSC2	NLRP3	SLAMF6	CLNK	SH2D1B	MRGPRX2	CLC	EXOSC6	CLU	SLC15A4	CCR6	RNF19B	RAET1E	ADORA2B	CR1	CR1L	CR2	CRK	CRP	CSF2RB	PIK3R6	TICAM1	IL23R	SHLD1	CTSG	CTSH	CX3CR1	CD55	DBH	DENND1B	ACE	AP1G1	DDX1	RNF168	DHX36	NLRP6	AGER	DNASE1	DNASE1L3	JAG1	AHR	ELANE	APLF	UNC13D	EMP2	GAPT	TUBB	ERCC1	F2	F2RL1	FCER1G	FCER2	FCGR1A	FCGR2B	FCGR3A	FER	FES	FGR	ZBTB1	KLRK1	FOXF1	PAXIP1	FOXJ1	SWAP70	RFTN1	PLEKHM2	CLCF1	DDX58	CADM1	FUT7	NCR3	IL4I1	STAP1	GATA1	GATA2	GATA3	GFER	LAT	RABGEF1	GNL1	IGHV7-81	IGHV6-1	IGHV5-10-1	IGHV5-51	IGHV4-61	IGHV4-59	IGHV4-39	IGHV4-34	IGHV4-31	IGHV4-28	IGHV4-4	MILR1	IGHV3-74	IGHV3-73	IGHV3-72	IGHV3-66	IGHV3-64	IGHV3-53	IGHV3-49	IGHV3-48	IGHV3-43	IGHV3-38	IGHV3-35	IGHV3-33	IGHV3-30	IGHV3-23	IGHV3-21	IGHV3-20	IGHV3-16	IGHV3-15	IGHV3-13	IGHV3-11	IGHV3-7	IGHV2-70	IGHV2-26	IGHV2-5	IGHV1-69-2	IGHV1-69	IGHV1-58	IGHV1-45	IGHV1-24	IGHV1-18	IGHV1-3	TRDC	TRBC2	TRBC1	IGLC7	MSH6	TBX21	GZMB	GZMM	ANXA3	NCKAP1L	HFE	ADGRE2	HLA-A	HLA-B	HLA-DMA	HLA-DMB	HLA-DOA	HLA-DOB	HLA-DPA1	HLA-DPB1	HLA-DQA1	HLA-DQA2	HLA-DQB1	HLA-DQB2	HLA-DRA	HLA-DRB1	HLA-DRB3	HLA-DRB4	HLA-DRB5	HLA-E	HLA-F	HLA-G	HLA-H	MR1	HMGB1	HMOX1	APCS	HPRT1	AIRE	HPX	HSPD1	ICAM1	CLEC4G	CFI	IFNA2	IFNB1	IGHA1	IGHA2	IGHD	IGHE	IGHG1	IGHG2	IGHG3	IGHG4	IGHM	IGKC	RAET1G	IGLC1	IGLC2	IGLC3	IGLC6	IGLL1	IL1B	IL1R1	IL2	IL4	IL4R	IL6	IL7R	IL9	IL9R	IL10	IL12A	IL12B	IL12RB1	IL13	IL13RA2	IL18	INPP5D	IRF7	ITGAM	ITGB2	JAK3	KIF5B	KIR2DL4	KIR3DL1	KIT	KLRC1	KLRC2	KLRC3	KLRD1	ARG1	CLEC2A	CLEC12B	IGHV1OR15-1	SCIMP	LAG3	LAMP1	LEP	LGALS9	LIG4	LTA	LYN	SH2D1A	ARRB2	SMAD7	MBL2	CD46	MLH1	MSH2	MYD88	NBN	NKG7	NOS2	P2RX7	PLA2G3	PRDX1	IL21R	FOXP3	EXOSC3	KMT5B	IRAK4	C1RL	TLR8	IL23A	CYRIB	PDPK1	SERPINB9	PIK3CD	PIK3CG	PLA2G1B	PLCG2	IL20RB	TREM2	TREM1	SASH3	SHLD2	TRPM4	SUSD4	RIF1	ARL8B	PPP3CB	PRF1	PRKCD	PRKCZ	KMT2E	CRTAM	AZGP1	AZU1	B2M	SPHK2	DUSP22	HMCES	C12orf4	CD177	PTAFR	IGHV7-4-1	PTGDR	PTGDS	AICDA	MAVS	PTPN6	SLAMF7	PTPRC	PVR	NECTIN2	SNX6	RAB27A	RAC2	IL21	BCL3	BCL6	BCR	SCART1	S100A13	SERPINB4	SCNN1B	CEACAM1	CCL3	CXCL6	XCL1	BLK	MYO1G	NOD2	CARD9	CLEC7A	SLAMF1	SPI1	STAT5B	STAT6	STX4	STXBP1	STXBP2	STXBP3	SUPT6H	BST2	VAMP2	VAMP7	SYK	ADAM17	MAP3K7	BTK	TFRC	TGFB1	C1QBP	TLR3	TLR4	SERPING1	C1QA	TNF	C1QB	TNFRSF1B	C1QC	C1R	TP53BP1	C1S	C2	C3	TRAF2	TRAF6	C4A	C4B	C4BPA	C4BPB	C5	C6	TNFSF4	CCR2	C7	TYROBP	C8A	C8B	C8G	C9	UNG	VAV1	WAS	LAT2	NSD2	ZP3	FZD5	ULBP3	ATAD5	NR4A3	ULBP2	ULBP1	NDFIP1	CAMK4	FBXO38	KDM5D	KLRC4	PRAM1	STX7	SLA2	JAGN1	KMT5C	HAVCR2	CBL	VAMP8	SNX4	TNFSF13	FADD	SNAP23	IL18R1	CD84	BCL10	SLAMF9	RNF8	CD1A	CD1B	CD1C	CD1D	CD1E	RSAD2	EXO1	DDX21	CD8A	CD19	VAMP3	CD27	SLC22A13	CD28	NCR1	IL27RA	CD40	CD40LG	CD70	CD74	CD81	GAB2	WDR1	THOC1
GOBP_MYELOID_LEUKOCYTE_MEDIATED_IMMUNITY	http://www.gsea-msigdb.org/gsea/msigdb/cards/GOBP_MYELOID_LEUKOCYTE_MEDIATED_IMMUNITY	RASGRP1	SPON2	TRAF3IP2	CPLX2	CHGA	CD300A	TUSC2	CLNK	MRGPRX2	ADORA2B	TICAM1	CTSG	CX3CR1	ACE	DDX1	DHX36	NLRP6	DNASE1	DNASE1L3	ELANE	UNC13D	F2	F2RL1	FCGR1A	FCGR2B	FCGR3A	FER	FES	FGR	FOXF1	DDX58	STAP1	GATA1	GATA2	LAT	RABGEF1	MILR1	ANXA3	ADGRE2	HLA-E	HMOX1	IGHG1	IL4	IL4R	IL6	IL13	IL13RA2	ITGAM	ITGB2	KIT	ARG1	LGALS9	LYN	MYD88	PLA2G3	IRAK4	PDPK1	SERPINB9	PIK3CD	PIK3CG	PLA2G1B	TREM1	KMT2E	AZU1	SPHK2	C12orf4	CD177	PTAFR	PTGDR	PTGDS	MAVS	SNX6	RAC2	BCR	S100A13	SCNN1B	CCL3	CXCL6	BLK	CARD9	SPI1	STX4	STXBP1	STXBP2	STXBP3	VAMP2	VAMP7	SYK	ADAM17	BTK	C3	CCR2	TYROBP	LAT2	NR4A3	CAMK4	PRAM1	JAGN1	CBL	VAMP8	SNX4	SNAP23	CD84	DDX21	VAMP3	GAB2	WDR1
GOBP_TYPE_II_HYPERSENSITIVITY	http://www.gsea-msigdb.org/gsea/msigdb/cards/GOBP_TYPE_II_HYPERSENSITIVITY	FCGR1A	FCGR2B	FCGR3A	HLA-E	IGHG1	C3
GOBP_NEUTROPHIL_MEDIATED_IMMUNITY	http://www.gsea-msigdb.org/gsea/msigdb/cards/GOBP_NEUTROPHIL_MEDIATED_IMMUNITY	TUSC2	CTSG	ACE	NLRP6	DNASE1	DNASE1L3	ELANE	F2	F2RL1	ANXA3	IL6	ITGAM	ITGB2	ARG1	MYD88	IRAK4	PLA2G1B	TREM1	KMT2E	AZU1	CD177	PTAFR	BCR	SCNN1B	CXCL6	CARD9	SPI1	STXBP2	STXBP3	VAMP2	VAMP7	SYK	ADAM17	PRAM1	JAGN1	VAMP8	WDR1
GOBP_EOSINOPHIL_MEDIATED_IMMUNITY	http://www.gsea-msigdb.org/gsea/msigdb/cards/GOBP_EOSINOPHIL_MEDIATED_IMMUNITY	TRAF3IP2	F2RL1	CCL3	STX4	VAMP2	VAMP7	CCR2	VAMP8
GOBP_LYMPHOCYTE_MEDIATED_IMMUNITY	http://www.gsea-msigdb.org/gsea/msigdb/cards/GOBP_LYMPHOCYTE_MEDIATED_IMMUNITY	C17orf99	PARP3	IGLL5	KLRF2	MICA	KLRC4-KLRK1	RASGRP1	CD96	IGHV2-70D	IGHV1-69D	IGHV3-64D	TCIRG1	TUBB4B	BTN3A3	MAD2L2	BATF	CEBPG	CD226	MASP2	CTSC	TRAF3IP2	LILRB1	ARID5A	MALT1	LILRB4	RIPK3	BTN3A2	CD160	CORO1A	SHLD3	TREX1	LYST	NLRP3	SLAMF6	CLNK	SH2D1B	CLC	EXOSC6	CLU	SLC15A4	CCR6	RNF19B	RAET1E	CR1	CR1L	CR2	CRK	CRP	CSF2RB	PIK3R6	IL23R	SHLD1	CTSH	CD55	DENND1B	AP1G1	RNF168	AGER	JAG1	AHR	APLF	UNC13D	EMP2	GAPT	TUBB	ERCC1	FCER1G	FCER2	FCGR1A	FCGR2B	FCGR3A	ZBTB1	KLRK1	PAXIP1	FOXJ1	SWAP70	RFTN1	PLEKHM2	CLCF1	CADM1	FUT7	NCR3	IL4I1	GATA3	GFER	GNL1	IGHV7-81	IGHV6-1	IGHV5-10-1	IGHV5-51	IGHV4-61	IGHV4-59	IGHV4-39	IGHV4-34	IGHV4-31	IGHV4-28	IGHV4-4	IGHV3-74	IGHV3-73	IGHV3-72	IGHV3-66	IGHV3-64	IGHV3-53	IGHV3-49	IGHV3-48	IGHV3-43	IGHV3-38	IGHV3-35	IGHV3-33	IGHV3-30	IGHV3-23	IGHV3-21	IGHV3-20	IGHV3-16	IGHV3-15	IGHV3-13	IGHV3-11	IGHV3-7	IGHV2-70	IGHV2-26	IGHV2-5	IGHV1-69-2	IGHV1-69	IGHV1-58	IGHV1-45	IGHV1-24	IGHV1-18	IGHV1-3	TRDC	TRBC2	TRBC1	IGLC7	MSH6	TBX21	GZMB	GZMM	NCKAP1L	HFE	HLA-A	HLA-B	HLA-DMA	HLA-DMB	HLA-DOA	HLA-DOB	HLA-DPA1	HLA-DPB1	HLA-DQA1	HLA-DQA2	HLA-DQB1	HLA-DQB2	HLA-DRA	HLA-DRB1	HLA-DRB3	HLA-DRB4	HLA-DRB5	HLA-E	HLA-F	HLA-G	HLA-H	MR1	HMGB1	APCS	HPRT1	AIRE	HPX	HSPD1	ICAM1	CLEC4G	CFI	IFNA2	IFNB1	IGHA1	IGHA2	IGHD	IGHE	IGHG1	IGHG2	IGHG3	IGHG4	IGHM	IGKC	RAET1G	IGLC1	IGLC2	IGLC3	IGLC6	IGLL1	IL1B	IL1R1	IL2	IL4	IL4R	IL6	IL7R	IL9	IL9R	IL10	IL12A	IL12B	IL12RB1	IL13RA2	IL18	INPP5D	IRF7	KIF5B	KIR2DL4	KIR3DL1	KLRC1	KLRC2	KLRC3	KLRD1	ARG1	CLEC2A	CLEC12B	IGHV1OR15-1	LAG3	LAMP1	LEP	LGALS9	LIG4	LTA	SH2D1A	ARRB2	SMAD7	MBL2	CD46	MLH1	MSH2	MYD88	NBN	NKG7	P2RX7	PRDX1	IL21R	FOXP3	EXOSC3	KMT5B	C1RL	TLR8	IL23A	CYRIB	SERPINB9	IL20RB	TREM2	SASH3	SHLD2	TRPM4	SUSD4	RIF1	ARL8B	PPP3CB	PRF1	PRKCD	PRKCZ	CRTAM	AZGP1	B2M	DUSP22	HMCES	IGHV7-4-1	AICDA	PTPN6	SLAMF7	PTPRC	PVR	NECTIN2	RAB27A	IL21	BCL3	BCL6	SCART1	SERPINB4	CEACAM1	XCL1	MYO1G	NOD2	CARD9	SLAMF1	STAT5B	STAT6	SUPT6H	VAMP2	VAMP7	MAP3K7	BTK	TFRC	TGFB1	C1QBP	SERPING1	C1QA	TNF	C1QB	TNFRSF1B	C1QC	C1R	TP53BP1	C1S	C2	C3	TRAF2	TRAF6	C4A	C4B	C4BPA	C4BPB	C5	C6	TNFSF4	CCR2	C7	C8A	C8B	C8G	C9	UNG	VAV1	WAS	NSD2	ZP3	FZD5	ULBP3	ATAD5	ULBP2	ULBP1	NDFIP1	FBXO38	KDM5D	KLRC4	STX7	SLA2	KMT5C	HAVCR2	TNFSF13	FADD	IL18R1	BCL10	RNF8	CD1A	CD1B	CD1C	CD1D	CD1E	RSAD2	EXO1	CD8A	CD19	CD27	SLC22A13	CD28	NCR1	IL27RA	CD40	CD40LG	CD70	CD74	CD81	THOC1
GOBP_HUMORAL_IMMUNE_RESPONSE_MEDIATED_BY_CIRCULATING_IMMUNOGLOBULIN	http://www.gsea-msigdb.org/gsea/msigdb/cards/GOBP_HUMORAL_IMMUNE_RESPONSE_MEDIATED_BY_CIRCULATING_IMMUNOGLOBULIN	IGLL5	IGHV2-70D	IGHV1-69D	IGHV3-64D	MASP2	CLU	CR1	CR1L	CR2	CRP	CD55	FCER2	FCGR2B	FOXJ1	IGHV7-81	IGHV6-1	IGHV5-10-1	IGHV5-51	IGHV4-61	IGHV4-59	IGHV4-39	IGHV4-34	IGHV4-31	IGHV4-28	IGHV4-4	IGHV3-74	IGHV3-73	IGHV3-72	IGHV3-66	IGHV3-64	IGHV3-53	IGHV3-49	IGHV3-48	IGHV3-43	IGHV3-38	IGHV3-35	IGHV3-33	IGHV3-30	IGHV3-23	IGHV3-21	IGHV3-20	IGHV3-16	IGHV3-15	IGHV3-13	IGHV3-11	IGHV3-7	IGHV2-70	IGHV2-26	IGHV2-5	IGHV1-69-2	IGHV1-69	IGHV1-58	IGHV1-45	IGHV1-24	IGHV1-18	IGHV1-3	TRDC	TRBC2	TRBC1	IGLC7	APCS	HPX	CFI	IGHA1	IGHA2	IGHD	IGHE	IGHG1	IGHG2	IGHG3	IGHG4	IGHM	IGKC	IGLC1	IGLC2	IGLC3	IGLC6	IGLL1	IGHV1OR15-1	LTA	MBL2	CD46	C1RL	TREM2	SUSD4	IGHV7-4-1	PTPN6	PTPRC	BCL3	NOD2	C1QBP	SERPING1	C1QA	TNF	C1QB	C1QC	C1R	C1S	C2	C3	C4A	C4B	C4BPA	C4BPB	C5	C6	C7	C8A	C8B	C8G	C9	ZP3	EXO1	CD81
GOBP_T_CELL_MEDIATED_IMMUNITY	http://www.gsea-msigdb.org/gsea/msigdb/cards/GOBP_T_CELL_MEDIATED_IMMUNITY	MICA	BTN3A3	CTSC	LILRB1	ARID5A	MALT1	LILRB4	RIPK3	BTN3A2	TREX1	NLRP3	CLC	IL23R	CTSH	CD55	DENND1B	AGER	JAG1	AHR	EMP2	FCGR2B	ZBTB1	RFTN1	CADM1	FUT7	IL4I1	GATA3	GNL1	TBX21	GZMM	NCKAP1L	HFE	HLA-A	HLA-B	HLA-DRA	HLA-DRB1	HLA-DRB3	HLA-E	HLA-F	HLA-G	HLA-H	MR1	HMGB1	HPRT1	AIRE	HSPD1	ICAM1	CLEC4G	IFNA2	IFNB1	IL1B	IL1R1	IL4	IL6	IL7R	IL12A	IL12B	IL12RB1	IL18	KLRC1	KLRD1	ARG1	SMAD7	CD46	P2RX7	FOXP3	IL23A	CYRIB	IL20RB	SASH3	TRPM4	PPP3CB	PRF1	PRKCZ	CRTAM	AZGP1	B2M	DUSP22	PTPRC	PVR	NECTIN2	RAB27A	SCART1	CEACAM1	XCL1	MYO1G	NOD2	SLAMF1	MAP3K7	TNFRSF1B	TRAF2	TRAF6	TNFSF4	CCR2	WAS	ZP3	FZD5	FBXO38	KDM5D	STX7	FADD	IL18R1	CD1A	CD1B	CD1C	CD1D	CD1E	RSAD2	CD8A	SLC22A13	CD70	CD81
GOBP_T_CELL_ANTIGEN_PROCESSING_AND_PRESENTATION	http://www.gsea-msigdb.org/gsea/msigdb/cards/GOBP_T_CELL_ANTIGEN_PROCESSING_AND_PRESENTATION	TREX1	RFTN1	HFE	ICAM1	WAS	KDM5D
GOBP_ADAPTIVE_IMMUNE_RESPONSE_BASED_ON_SOMATIC_RECOMBINATION_OF_IMMUNE_RECEPTORS_BUILT_FROM_IMMUNOGLOBULIN_SUPERFAMILY_DOMAINS	http://www.gsea-msigdb.org/gsea/msigdb/cards/GOBP_ADAPTIVE_IMMUNE_RESPONSE_BASED_ON_SOMATIC_RECOMBINATION_OF_IMMUNE_RECEPTORS_BUILT_FROM_IMMUNOGLOBULIN_SUPERFAMILY_DOMAINS	ADA	C17orf99	PARP3	IGLL5	MICA	IL18BP	EBI3	IGHV2-70D	IGHV1-69D	IGHV3-64D	TCIRG1	BTN3A3	MAD2L2	BATF	CXCL13	CD226	TNFSF13B	MASP2	CTSC	TRAF3IP2	LILRB1	ARID5A	MALT1	LILRB4	RIPK3	BTN3A2	SHLD3	TREX1	NLRP3	SLAMF6	CLC	EXOSC6	CLU	SLC15A4	CCR6	CR1	CR1L	CR2	CRP	CSF2RB	RC3H1	IL23R	SHLD1	CTSH	CD55	DENND1B	RNF168	AGER	JAG1	AHR	APLF	UNC13D	EMP2	GAPT	EPHB2	ERCC1	FCER1G	FCER2	FCGR1A	FCGR2B	FCGR3A	ZBTB1	PAXIP1	FOXJ1	SWAP70	RFTN1	CLCF1	CADM1	IL17RA	IL27	MTOR	FUT7	IL4I1	TMEM98	GATA3	GNL1	IGHV7-81	IGHV6-1	IGHV5-10-1	IGHV5-51	IGHV4-61	IGHV4-59	IGHV4-39	IGHV4-34	IGHV4-31	IGHV4-28	IGHV4-4	IGHV3-74	IGHV3-73	IGHV3-72	IGHV3-66	IGHV3-64	IGHV3-53	IGHV3-49	IGHV3-48	IGHV3-43	IGHV3-38	IGHV3-35	IGHV3-33	IGHV3-30	IGHV3-23	IGHV3-21	IGHV3-20	IGHV3-16	IGHV3-15	IGHV3-13	IGHV3-11	IGHV3-7	IGHV2-70	IGHV2-26	IGHV2-5	IGHV1-69-2	IGHV1-69	IGHV1-58	IGHV1-45	IGHV1-24	IGHV1-18	IGHV1-3	TRDC	TRBC2	TRBC1	IGLC7	CD274	MSH6	TBX21	GZMM	ANXA1	NCKAP1L	HFE	HLA-A	HLA-B	HLA-DMA	HLA-DMB	HLA-DOA	HLA-DOB	HLA-DPA1	HLA-DPB1	HLA-DQA1	HLA-DQA2	HLA-DQB1	HLA-DQB2	HLA-DRA	HLA-DRB1	HLA-DRB3	HLA-DRB4	HLA-DRB5	HLA-E	HLA-F	HLA-G	HLA-H	MR1	HLX	HMGB1	APCS	HPRT1	AIRE	HPX	HRAS	HSPD1	ICAM1	NLRP10	CLEC4G	CFI	IFNA2	IFNB1	IGHA1	IGHA2	IGHD	IGHE	IGHG1	IGHG2	IGHG3	IGHG4	IGHM	IGKC	IGLC1	IGLC2	IGLC3	IGLC6	IGLL1	IL1B	IL1R1	IL2	IL4	IL4R	IL6	IL6R	IL7R	IL9	IL9R	IL10	IL12A	IL12B	IL12RB1	IL13RA2	IL18	INPP5D	IRF4	IRF7	JAK3	KLRC1	KLRD1	ARG1	IGHV1OR15-1	LIG4	LTA	LY9	MIR21	SMAD7	MBL2	CD46	MEF2C	MLH1	MSH2	MYD88	NBN	NFKB2	NOTCH1	P2RX7	IL21R	FOXP3	EXOSC3	ZBTB7B	KMT5B	LEF1	C1RL	TLR8	IL23A	CYRIB	PHB	PLA2G4A	IL20RB	TREM2	SASH3	SHLD2	RC3H2	TRPM4	SUSD4	RIF1	PPP3CB	PRF1	PRKCD	PKN1	PRKCQ	PRKCZ	CRTAM	AZGP1	B2M	PSG9	DUSP22	HMCES	ENTPD7	IGHV7-4-1	AICDA	PTPN6	PTPRC	PVR	NECTIN2	RAB27A	RELB	BCL3	BCL6	BACH2	RORA	RORC	SCART1	CEACAM1	CCL19	XCL1	MYO1G	NOD2	CARD9	SEMA4A	NFKBIZ	CLEC7A	SLAMF1	SLC11A1	SPN	STAT3	STAT6	SUPT6H	ADAM17	MAP3K7	BTK	TFRC	TGFB1	C1QBP	TLR4	SERPING1	C1QA	TNF	TNFAIP3	C1QB	TNFRSF1B	C1QC	C1R	TP53BP1	C1S	C2	C3	TRAF2	TRAF6	C4A	C4B	C4BPA	C4BPB	C5	C6	TNFSF4	CCR2	C7	C8A	C8B	C8G	C9	UNG	WAS	NSD2	ZP3	FZD5	ATAD5	ZC3H12A	NDFIP1	FBXO38	KDM5D	STX7	SLA2	LOXL3	CRACR2A	KMT5C	NFKBID	HAVCR2	TNFSF13	RIPK2	FADD	IL18R1	BCL10	KLHL6	RNF8	CD1A	CD1B	CD1C	CD1D	CD1E	RSAD2	EXO1	IL1RL1	CD4	CD8A	CD19	CD27	SLC22A13	CLEC6A	CD28	CD80	IL27RA	CD40	CD40LG	SOCS5	CD70	CD74	CD81	THOC1
GOBP_TOLERANCE_INDUCTION_DEPENDENT_UPON_IMMUNE_RESPONSE	http://www.gsea-msigdb.org/gsea/msigdb/cards/GOBP_TOLERANCE_INDUCTION_DEPENDENT_UPON_IMMUNE_RESPONSE	CD274	HLA-G	AIRE	FOXP3	PSG9	HAVCR2
GOBP_GERMINAL_CENTER_FORMATION	http://www.gsea-msigdb.org/gsea/msigdb/cards/GOBP_GERMINAL_CENTER_FORMATION	ADA	CXCL13	TNFSF13B	RC3H1	UNC13D	FOXJ1	MEF2C	NFKB2	PKN1	BCL3	BCL6	ADAM17	TNFAIP3	KLHL6
GOBP_DENDRITIC_CELL_ANTIGEN_PROCESSING_AND_PRESENTATION	http://www.gsea-msigdb.org/gsea/msigdb/cards/GOBP_DENDRITIC_CELL_ANTIGEN_PROCESSING_AND_PRESENTATION	NOD1	FGL2	CCR7	FCGR2B	HLA-DRA	HLA-DRB1	HLA-DRB3	CLEC4A	CCL19	CCL21	NOD2	SLC11A1	THBS1	CD68	CD74
GOBP_ANTIGEN_PROCESSING_AND_PRESENTATION_OF_PEPTIDE_ANTIGEN_VIA_MHC_CLASS_I	http://www.gsea-msigdb.org/gsea/msigdb/cards/GOBP_ANTIGEN_PROCESSING_AND_PRESENTATION_OF_PEPTIDE_ANTIGEN_VIA_MHC_CLASS_I	IFI30	ACE	FCER1G	ABCB9	PDIA3	HFE	HLA-A	HLA-B	HLA-C	HLA-E	HLA-F	HLA-G	HLA-H	MR1	IDE	IKBKB	LNPEP	CLEC4A	SAR1B	ERAP1	MFSD6	TAPBPL	AZGP1	B2M	ERAP2	TAP1	TAP2	TAPBP	CALR
GOBP_ANTIGEN_PROCESSING_AND_PRESENTATION_VIA_MHC_CLASS_IB	http://www.gsea-msigdb.org/gsea/msigdb/cards/GOBP_ANTIGEN_PROCESSING_AND_PRESENTATION_VIA_MHC_CLASS_IB	HLA-E	HLA-F	HLA-G	HLA-H	AZGP1	B2M	TAP2	AP3B1	AP3D1	CD1A	CD1B	CD1C	CD1D	CD1E
GOBP_ANTIGEN_PROCESSING_AND_PRESENTATION_OF_EXOGENOUS_PEPTIDE_ANTIGEN	http://www.gsea-msigdb.org/gsea/msigdb/cards/GOBP_ANTIGEN_PROCESSING_AND_PRESENTATION_OF_EXOGENOUS_PEPTIDE_ANTIGEN	IFI30	CTSD	CTSE	CTSL	CTSV	CTSS	DNM2	PIKFYVE	FCER1G	FCGR2B	HLA-A	HLA-DMA	HLA-DMB	HLA-DOA	HLA-DOB	HLA-DPA1	HLA-DPB1	HLA-DQA1	HLA-DQA2	HLA-DQB1	HLA-DQB2	HLA-DRA	HLA-DRB1	HLA-DRB3	HLA-DRB4	HLA-DRB5	HLA-E	HLA-F	IKBKB	LNPEP	CLEC4A	MFSD6	LGMN	B2M	TAP1	TRAF6	CTSF	CD74
GOBP_ANTIGEN_PROCESSING_AND_PRESENTATION_OF_ENDOGENOUS_PEPTIDE_ANTIGEN	http://www.gsea-msigdb.org/gsea/msigdb/cards/GOBP_ANTIGEN_PROCESSING_AND_PRESENTATION_OF_ENDOGENOUS_PEPTIDE_ANTIGEN	ABCB9	HFE	HLA-A	HLA-B	HLA-C	HLA-DRA	HLA-DRB1	HLA-E	HLA-F	HLA-G	HLA-H	IDE	ERAP1	AZGP1	B2M	ERAP2	TAP1	TAP2	TAPBP
GOBP_ANTIGEN_PROCESSING_AND_PRESENTATION_OF_ENDOGENOUS_PEPTIDE_ANTIGEN_VIA_MHC_CLASS_I_VIA_ER_PATHWAY	http://www.gsea-msigdb.org/gsea/msigdb/cards/GOBP_ANTIGEN_PROCESSING_AND_PRESENTATION_OF_ENDOGENOUS_PEPTIDE_ANTIGEN_VIA_MHC_CLASS_I_VIA_ER_PATHWAY	HLA-A	HLA-B	HLA-C	HLA-E	HLA-F	HLA-G	HLA-H	AZGP1
GOBP_PEPTIDE_ANTIGEN_ASSEMBLY_WITH_MHC_PROTEIN_COMPLEX	http://www.gsea-msigdb.org/gsea/msigdb/cards/GOBP_PEPTIDE_ANTIGEN_ASSEMBLY_WITH_MHC_PROTEIN_COMPLEX	PDIA3	HLA-DMA	HLA-DMB	HLA-DOA	HLA-DOB	HLA-DPA1	HLA-DPB1	HLA-DQA1	HLA-DQA2	HLA-DQB1	HLA-DQB2	HLA-DRA	HLA-DRB1	HLA-DRB3	HLA-DRB4	HLA-DRB5	TAPBPL	B2M	TAPBP	CALR
GOBP_PEPTIDE_ANTIGEN_ASSEMBLY_WITH_MHC_CLASS_II_PROTEIN_COMPLEX	http://www.gsea-msigdb.org/gsea/msigdb/cards/GOBP_PEPTIDE_ANTIGEN_ASSEMBLY_WITH_MHC_CLASS_II_PROTEIN_COMPLEX	HLA-DMA	HLA-DMB	HLA-DOA	HLA-DOB	HLA-DPA1	HLA-DPB1	HLA-DQA1	HLA-DQA2	HLA-DQB1	HLA-DQB2	HLA-DRA	HLA-DRB1	HLA-DRB3	HLA-DRB4	HLA-DRB5	B2M
GOBP_ANTIGEN_PROCESSING_AND_PRESENTATION_OF_PEPTIDE_OR_POLYSACCHARIDE_ANTIGEN_VIA_MHC_CLASS_II	http://www.gsea-msigdb.org/gsea/msigdb/cards/GOBP_ANTIGEN_PROCESSING_AND_PRESENTATION_OF_PEPTIDE_OR_POLYSACCHARIDE_ANTIGEN_VIA_MHC_CLASS_II	IFI30	CTSD	CTSE	CTSL	CTSV	CTSS	DNM2	PIKFYVE	FCER1G	MARCHF8	FCGR2B	PYCARD	HLA-DMA	HLA-DMB	HLA-DOA	HLA-DOB	HLA-DPA1	HLA-DPB1	HLA-DQA1	HLA-DQA2	HLA-DQB1	HLA-DQB2	HLA-DRA	HLA-DRB1	HLA-DRB3	HLA-DRB4	HLA-DRB5	TREM2	MARCHF1	ARL8B	LGMN	B2M	THBS1	TRAF6	CTSF	CD74
GOBP_TOLERANCE_INDUCTION	http://www.gsea-msigdb.org/gsea/msigdb/cards/GOBP_TOLERANCE_INDUCTION	LILRB2	LILRB4	IRAK3	CLC	CCR4	FOXJ1	PHLPP1	CD274	ICOS	HLA-B	HLA-E	HLA-G	HMGB1	AIRE	IL2RA	IDO1	LGALS9	LYN	FOXP3	PDCD1	XKR8	PSG9	BLK	MARCHF7	TGFBR2	TNFAIP3	ACOD1	ITCH	HAVCR2	CBLB	CD3E
GOBP_TOLERANCE_INDUCTION_TO_SELF_ANTIGEN	http://www.gsea-msigdb.org/gsea/msigdb/cards/GOBP_TOLERANCE_INDUCTION_TO_SELF_ANTIGEN	AIRE	LYN	FOXP3	XKR8	BLK	TGFBR2
GOBP_T_CELL_TOLERANCE_INDUCTION	http://www.gsea-msigdb.org/gsea/msigdb/cards/GOBP_T_CELL_TOLERANCE_INDUCTION	LILRB2	LILRB4	CLC	PHLPP1	ICOS	HLA-B	HLA-G	AIRE	IL2RA	IDO1	FOXP3	TGFBR2	ITCH	CBLB	CD3E
GOBP_IMMUNE_SYSTEM_DEVELOPMENT	http://www.gsea-msigdb.org/gsea/msigdb/cards/GOBP_IMMUNE_SYSTEM_DEVELOPMENT	ADA	ABI1	HDAC5	C17orf99	BCL2L11	SH2B3	PARP3	ADAM8	TSPAN2	TRIM10	RASGRP1	CDH17	WASF2	RNF41	DHRS2	CDK6	TRIB1	LRRC17	ZMPSTE24	FSTL3	CDKN1C	LILRB2	MAEA	ADAR	CDKN2B	TCIRG1	IKZF1	KLF2	CITED2	BTN2A2	PIAS3	ARIH2	N4BP2L2	HAX1	MAD2L2	MERTK	FST	CEBPA	CEBPB	CIB1	CEBPD	CEBPE	UBD	BATF	CEBPG	PDPN	KLF1	TNFSF13B	POLQ	TRAF3IP2	TOB2	CCR9	FAXDC2	LILRB1	FGL2	MALT1	PRDX3	KDELR1	SPINK5	LILRB4	LILRB3	RIPK3	NUDT21	KAT7	BVES	IRAK3	DUSP10	SHLD3	CMTM7	TREX1	TUSC2	NLRP3	TIRAP	PGLYRP2	MYSM1	SLAMF6	FCRL3	RASGRP4	ARL11	BATF2	FAM210B	CLC	EXOSC6	MMP21	ADD2	CLPTM1	SLC15A4	SP7	H4-16	PLD4	PSMB11	CCR1	LEO1	CCR4	CCR6	CCR7	SPNS2	OSCAR	CNN2	ANKLE1	OCSTAMP	ANKRD54	TMEM178A	KLF6	SLC9B2	IL31RA	PPARGC1B	CD109	CR1	CR2	CREB1	ATF2	CRIP2	GAB3	DOCK11	CRKL	ZBTB46	PARP1	MAPK14	CSF1	CSF1R	CSF2	CSF3	CSF3R	IL34	PIK3R6	TMEM190	ZNF784	NKX2-5	RC3H1	IL23R	CTLA4	SHLD1	CTNNB1	NFAM1	CTSL	ESCO2	NKX2-3	ZFPM1	ACE	RNF168	TENT2	DACT2	TMEM64	DHX36	ASXL1	ZNF675	AGER	DNASE2	DOCK2	JAG1	GPR183	EEF2	EFNA2	EGR1	EGR3	EPHA2	APLF	EML1	FLCN	EP300	EPAS1	EPB42	DMTN	HIPK1	EPHB3	EPO	EPOR	ERBB2	ERCC1	ERCC2	ESRRA	ALAS1	ETS1	ETV2	ALAS2	ETV6	MECOM	EVI2B	EXT1	EZH2	F2RL1	FANCA	FANCD2	PTK2B	FASN	RTKN2	FBN1	FCER1G	FCGR2B	ADGRF5	MTURN	ADGRG3	TSPO2	FES	FGF10	FGFR2	IKZF3	ZBTB1	SBNO2	FOXC1	PAXIP1	ACIN1	FOXL1	FOXJ1	FOXE1	NCOA6	SWAP70	FOXO3	SIPA1L3	FLI1	RCOR1	FLT1	JMJD6	RRS1	PRRC2C	NBEAL2	FLT3	PLCL2	FLT3LG	PHLPP1	FLT4	TMEM131L	WDR7	UFL1	SIRT1	ABCB10	TNFRSF13B	CLCF1	FOS	RBFOX2	PATZ1	CLEC5A	BRD1	IL27	MTOR	FSHB	ABL1	FUT7	G6PD	XRCC6	GABPA	HEATR9	ZNF683	FBXO7	HECTD1	TRIM58	IL4I1	SAMHD1	SIN3A	ZNF385A	TIPARP	DHRS7B	L3MBTL1	TMEM98	PYGO1	PTPN22	GAS6	GATA1	GATA2	GATA3	CLEC4E	PLA2G2D	GBA	KAT2A	GFI1	FOXP1	EIF2AK1	PRELID1	IL36B	GPC3	POLL	GLI2	GLI3	GLO1	IFNL1	BLOC1S2	ANGPT1	GPR18	SIGLEC15	DLL1	RABL3	MKNK2	GPS2	TMEM176B	OSTM1	FLVCR1	HIPK2	DROSHA	CD274	SLC25A5	MSH6	BLNK	TMOD3	NCAPH2	ICOS	SNX10	GPR171	TBX21	SLC40A1	ANXA1	ANXA2	HCLS1	NCKAP1L	HHEX	HIF1A	HLA-B	HLA-DOA	HLA-DRA	HLA-DRB1	HLA-E	HLA-G	MR1	HLX	HMGB1	HMGB2	HMGB3	ONECUT1	HOXA3	HOXA5	HOXA7	HOXA9	HOXB3	HOXB4	HOXB7	HOXB8	APCS	AIRE	PRMT1	HES1	HSF1	HSPA1A	HSPA1B	HSPA9	HSPD1	CLEC4D	IFNE	RAB7B	IRF8	ID2	ATXN1L	IFI16	IFNA1	IFNA2	IFNA4	IFNA5	IFNA6	IFNA7	IFNA8	IFNA10	IFNA13	IFNA14	IFNA16	IFNA17	IFNA21	IFNB1	IFNG	IFNW1	APP	RBPJ	IHH	IL1A	IL1B	IL2	IL2RA	IL3	IL4	IL4R	IL5	IL6	IL6R	IL7	IL7R	IL9	IL10	IL11	IL12B	IL12RB1	IRF2BP2	IL15	IL15RA	IL17A	IL18	IDO1	INHA	INHBA	INPP5D	IREB2	IRF1	IRF4	IRF7	ITGA4	ITGB1	EIF6	ITGB6	ITGB8	ITK	ITPKB	JAG2	JAK2	JAK3	JARID2	JUN	JUNB	YJEFN3	ZSWIM9	NRROS	KCNQ1	KDR	KIT	KLRC1	RHOA	THEMIS	HES5	LAG3	LBR	LCK	LEP	LEPR	LFNG	LGALS1	LGALS3	LGALS9	LIF	LIG1	LIG3	LIG4	RHOH	LOX	WDR38	LRP5	LTA	ARNT	LTB	LTBR	LTF	LY9	LYL1	LYN	MIR125B1	MIR145	MIR21	MIR221	MIR222	MIR223	MIR30B	MIR17HG	SMAD3	SMAD5	SMAD7	MB	CD46	DNAJB9	MDK	MEF2C	MEIS1	MEIS2	MEOX1	MFNG	KITLG	MITF	MLF1	MLH1	KMT2A	MLLT3	MMP9	MMP14	MPL	RHEX	NRARP	MSH2	MSH3	MT1G	MYB	MYC	MYH9	MYO1E	ATF4	NBN	ATM	NF1	NFE2L2	NFIL3	NFKB2	NFKBIA	CNOT4	NOTCH1	NOTCH2	NOTCH4	PNP	SLC11A2	NTRK1	ROR2	OSM	PAFAH1B1	PLA2G3	IL20	PBX1	FOXP3	EXOSC3	ZBTB7B	PCK1	KMT5B	SBDS	LEF1	ACP6	CLDN18	GLRX5	CLEC1B	AHSP	PDCD1	PDCD2	ZBTB7A	YTHDF2	GPR89B	TMEM14C	PDE1B	PDGFB	PDGFRA	IL23A	KLF13	SIX4	PF4	PGM3	PIM1	PIK3CD	PIK3R1	PIP4K2A	PITX2	PKNOX1	IL17D	PLCG2	PLEK	ATP6AP1	PML	PMS2P1	ATP7A	PMS2P5	PMS2	TLR9	TREM2	POLB	WNT4	SASH3	ANLN	POU2AF1	RBM47	PUS7	SHLD2	RC3H2	DLL4	POU4F1	POU4F2	PAF1	PPARG	P4HTM	MED1	TET2	WBP1L	GON4L	SNRK	NCAPG2	SLC25A38	TESC	HERC6	PPP2R3C	XKR8	PRMT6	RIF1	FBXW7	PPP3CB	AGPAT5	TMEM176A	H4C15	BATF3	SMPD3	DHTKD1	DOCK10	AMBRA1	CHD7	LYAR	LMBR1L	PRKCA	PCID2	AXL	ITFG2	PKN1	PRKCZ	KMT2E	PRKDC	MAPK1	MAPK3	MAPK11	BARX1	MAP2K1	EIF2AK2	PRKX	CRTAM	CTNNBL1	LRRC8A	METTL3	PRTN3	CYP26B1	PSEN1	B2M	PSG9	IFNK	SLAMF8	GPR137	TCIM	HMCES	FAM20C	CTNNBIP1	CIAPIN1	TWSG1	ENTPD7	PITHD1	CD248	ZMIZ1	BAD	TTC7A	PBXIP1	PTGER4	AICDA	PREX1	ZFAT	SH3RF1	PTN	PTPN2	METTL14	PTPN6	BAK1	PTPN11	SLC46A2	PTPRC	NKX3-2	PTPRJ	PTPRZ1	BAX	PURB	RAF1	RAG1	RAG2	IL21	RARA	RARG	RB1	ARID4A	BCL2	RELB	DPF2	REST	RET	RHAG	BCL3	BCL6	SMAP1	RORA	RORC	BCR	RPL22	RPS6	RPS14	RPS19	RRAS	BGLAP	CEACAM1	CCL3	CCL19	PRDM1	BLK	SELPLG	VSIR	TMEM91	SEMA4A	SFRP1	SFRP2	CXCR5	NFKBIZ	AZI2	DCLRE1C	CIAO3	SHH	RBM15	BMI1	IL25	ST3GAL1	MARCHF7	BCL11B	SIX1	SLAMF1	VPS33A	BMP4	SLC4A1	GPR89A	SLC8A3	SOD1	SOD2	SOS1	SOS2	SOX4	SOX12	SP3	SPI1	BPGM	SPN	SPTA1	SRC	SRF	SRP54	RO60	BRCA2	ZFP36L1	STAT1	STAT3	STAT5B	STAT6	ZFP36L2	STK3	STK4	STK11	SUPT6H	SYK	ADAM17	TAL1	TBX1	TAFAZZIN	TCF3	TCF7	ZEB1	TCF15	TCF21	BTK	TCTA	PRDX2	TEK	TF	TFE3	TFRC	TGFB1	TGFB2	TGFBR1	TGFBR2	TGFBR3	THPO	THRA	KLF10	TLR2	TLR3	TLR4	GPR137B	TNF	TNFAIP3	TNFAIP6	C1QC	TOP2A	TP53	TP53BP1	TPD52	TPO	TRAF6	TRPM2	TSC1	TNFSF4	CCR2	PMS2P6	TYR	TYRO3	ACOD1	TYROBP	UNG	VAV1	VCAM1	VEGFA	NSD2	WNT1	WNT5A	WNT10B	WNT2B	XBP1	XRCC4	XRCC5	YY1	ZAP70	ZFP36	ZNF16	ZBTB16	CACNA1C	FZD5	CYREN	NKAP	CDC73	ROGDI	LRRK1	ARMC5	DNAI4	NHEJ1	UBA5	CCDC134	ATAD5	KAT6A	ZC3H12A	CTC1	CDK5RAP3	WDR61	MPIG6B	PRR7	MFAP5	NDFIP1	GPR68	CAMK4	DCSTAMP	H4C9	PICALM	EOMES	FZD7	FZD8	FZD9	GFI1B	H4C1	CASP3	H4C4	H4C6	H4C12	H4C11	H4C3	H4C8	H4C2	H4C5	H4C13	H4C14	JAM3	ITCH	MAD1L1	MIXL1	PLA2G10	CASP8	SLC7A6OS	KAT8	CASP9	PRXL2A	CARD11	DYRK3	SYVN1	L3MBTL3	CUL4A	JAGN1	ZC3H8	CDIN1	FOXN1	KIRREL3	LOXL3	FUT10	CRACR2A	KMT5C	NFKBID	HAVCR2	UBASH3B	LMO4	PIR	AP3B1	SCIN	THOC5	LY6D	RUNX2	TNFSF11	RUNX1	CDK13	CBFA2T3	RUNX3	CBFB	SOCS1	CBLB	HYAL2	ACTN1	RIPK1	TNFSF13	TNFSF9	PABPC4	CD164	RIPK2	FADD	TNFRSF11A	IL1RL2	IL18R1	CCN4	LDB1	VNN1	SGPL1	MCM3AP	AP3D1	SERPINB12	WNT3A	PGLYRP1	RNF8	ZNF160	ARTN	ASH2L	SART1	DNAJA3	ACVR1B	KRT75	CD1D	C12orf29	CCNB2	LRP5L	CD2	CD3D	RSAD2	EXO1	CD3E	CD3G	ACVR2A	CD4	CD8A	MFHAS1	GPR55	CD19	CD83	MS4A1	KLF4	ARMC6	ADIPOQ	CD27	ATP5IF1	CD28	SFXN1	CD80	CD86	TNFSF8	ITM2A	HAND2	IL27RA	CD34	ATG5	CD40	SOX13	CD40LG	CARTPT	ISG15	SH3PXD2A	FNIP1	CTR9	SOCS5	CD74	CD79A	DCAF1	SART3	HDAC9	SETD1A	CD79B	CD81	HDAC4	TOX	RASSF2	MELK	TESPA1	ZBTB24	GAB2	FARP2	MAFB	WDR1	CDC42	THOC1	PTBP3
GOBP_LEUKOCYTE_DIFFERENTIATION	http://www.gsea-msigdb.org/gsea/msigdb/cards/GOBP_LEUKOCYTE_DIFFERENTIATION	ADA	HDAC5	C17orf99	ADAM8	TSPAN2	RASGRP1	CDH17	RNF41	DHRS2	CDK6	TRIB1	LRRC17	FSTL3	LILRB2	TCIRG1	IKZF1	CITED2	BTN2A2	PIAS3	HAX1	MERTK	CEBPA	CEBPB	CEBPE	UBD	BATF	CEBPG	TNFSF13B	TRAF3IP2	TOB2	CCR9	LILRB1	FGL2	MALT1	KDELR1	SPINK5	LILRB4	LILRB3	RIPK3	KAT7	DUSP10	CMTM7	TUSC2	NLRP3	PGLYRP2	SLAMF6	FCRL3	BATF2	CLPTM1	PSMB11	CCR1	CCR6	CCR7	OSCAR	OCSTAMP	TMEM178A	KLF6	SLC9B2	IL31RA	PPARGC1B	CD109	CR1	CR2	CREB1	ATF2	GAB3	DOCK11	ZBTB46	PARP1	MAPK14	CSF1	CSF1R	CSF2	CSF3	IL34	PIK3R6	RC3H1	IL23R	CTLA4	CTNNB1	NFAM1	CTSL	NKX2-3	ZFPM1	TMEM64	ZNF675	AGER	DOCK2	GPR183	EFNA2	EGR1	EGR3	EPHA2	EP300	ERBB2	ESRRA	EVI2B	EZH2	F2RL1	FANCA	FANCD2	PTK2B	FASN	FBN1	FCER1G	FCGR2B	ADGRG3	FES	IKZF3	ZBTB1	SBNO2	ACIN1	FOXJ1	FOXO3	JMJD6	FLT3	PLCL2	TMEM131L	SIRT1	CLCF1	FOS	PATZ1	IL27	MTOR	FSHB	ABL1	FUT7	XRCC6	ZNF683	FBXO7	HECTD1	IL4I1	DHRS7B	TMEM98	PTPN22	GAS6	GATA1	GATA2	GATA3	CLEC4E	PLA2G2D	GBA	KAT2A	FOXP1	EIF2AK1	PRELID1	IL36B	GPC3	GLI2	GLI3	GLO1	IFNL1	GPR18	SIGLEC15	DLL1	RABL3	GPS2	TMEM176B	OSTM1	DROSHA	SLC25A5	BLNK	NCAPH2	SNX10	TBX21	ANXA1	ANXA2	HCLS1	NCKAP1L	HHEX	HLA-B	HLA-DOA	HLA-DRA	HLA-DRB1	HLA-G	MR1	HLX	HMGB1	HMGB3	ONECUT1	HOXA7	APCS	AIRE	HSF1	CLEC4D	IFNE	IRF8	ID2	IFI16	IFNA1	IFNA2	IFNA4	IFNA5	IFNA6	IFNA7	IFNA8	IFNA10	IFNA13	IFNA14	IFNA16	IFNA17	IFNA21	IFNB1	IFNG	IFNW1	APP	RBPJ	IHH	IL1A	IL1B	IL2	IL2RA	IL4	IL4R	IL5	IL6	IL6R	IL7	IL7R	IL9	IL10	IL11	IL12B	IL12RB1	IRF2BP2	IL15	IL15RA	IL17A	IL18	INHA	INHBA	INPP5D	IREB2	IRF1	IRF4	IRF7	ITGA4	ITGB1	ITGB6	ITGB8	ITK	ITPKB	JAG2	JAK3	JUN	JUNB	NRROS	KIT	KLRC1	RHOA	THEMIS	LAG3	LBR	LCK	LEP	LEPR	LFNG	LGALS1	LGALS3	LGALS9	LIF	LIG4	RHOH	LTBR	LTF	LY9	LYL1	LYN	MIR125B1	MIR145	MIR21	MIR223	MIR30B	MIR17HG	SMAD7	CD46	DNAJB9	MDK	MFNG	KITLG	MITF	MMP9	MMP14	NRARP	MSH2	MT1G	MYB	MYC	MYH9	ATM	NF1	NFIL3	NOTCH2	PNP	NTRK1	ROR2	PAFAH1B1	PLA2G3	IL20	PBX1	FOXP3	ZBTB7B	PCK1	LEF1	CLDN18	ZBTB7A	GPR89B	PDE1B	IL23A	PF4	PIK3CD	PIK3R1	PKNOX1	PLCG2	ATP6AP1	ATP7A	TLR9	TREM2	WNT4	SASH3	POU2AF1	RC3H2	DLL4	POU4F1	POU4F2	PPARG	MED1	TET2	GON4L	TESC	PPP2R3C	FBXW7	PPP3CB	TMEM176A	BATF3	DOCK10	AMBRA1	CHD7	LMBR1L	PRKCA	PCID2	AXL	ITFG2	PRKCZ	PRKDC	CRTAM	LRRC8A	METTL3	PRTN3	CYP26B1	PSEN1	B2M	PSG9	IFNK	SLAMF8	GPR137	FAM20C	CTNNBIP1	ENTPD7	ZMIZ1	BAD	PTGER4	AICDA	PREX1	SH3RF1	PTPN2	PTPN6	BAK1	SLC46A2	PTPRC	PTPRJ	BAX	RAG1	RAG2	IL21	RARA	RB1	BCL2	RELB	BCL3	BCL6	RORA	RORC	RPL22	RPS6	RRAS	BGLAP	CEACAM1	CCL3	CCL19	PRDM1	BLK	VSIR	SEMA4A	SFRP1	NFKBIZ	AZI2	DCLRE1C	SHH	IL25	ST3GAL1	BCL11B	SLAMF1	BMP4	GPR89A	SOD1	SOS1	SOS2	SOX4	SOX12	SP3	SPI1	SPN	SRC	SRF	SRP54	ZFP36L1	STAT3	STAT5B	STAT6	ZFP36L2	STK11	SYK	ADAM17	TAL1	TCF3	TCF7	ZEB1	BTK	TCTA	PRDX2	TF	TFE3	TFRC	TGFB1	TGFBR2	KLF10	TLR2	TLR3	TLR4	GPR137B	TNF	TNFAIP6	C1QC	TP53	TPD52	TRAF6	TRPM2	TSC1	TNFSF4	CCR2	TYRO3	TYROBP	VAV1	VCAM1	VEGFA	WNT1	XBP1	YY1	ZAP70	ZBTB16	FZD5	NKAP	LRRK1	ARMC5	NHEJ1	ZC3H12A	PRR7	NDFIP1	GPR68	CAMK4	DCSTAMP	EOMES	FZD7	FZD8	FZD9	CASP8	PRXL2A	CARD11	SYVN1	L3MBTL3	CUL4A	JAGN1	ZC3H8	FOXN1	LOXL3	CRACR2A	NFKBID	UBASH3B	PIR	AP3B1	THOC5	LY6D	RUNX2	TNFSF11	RUNX1	CBFA2T3	RUNX3	CBFB	SOCS1	RIPK1	TNFSF9	RIPK2	FADD	TNFRSF11A	IL1RL2	IL18R1	CCN4	VNN1	AP3D1	PGLYRP1	SART1	DNAJA3	CD1D	CD2	CD3D	RSAD2	CD3E	CD3G	CD4	CD8A	GPR55	CD19	CD83	MS4A1	ADIPOQ	CD27	CD28	CD80	CD86	TNFSF8	ITM2A	ATG5	SOX13	CD40LG	CARTPT	SH3PXD2A	FNIP1	SOCS5	CD74	CD79A	DCAF1	HDAC9	CD79B	CD81	HDAC4	TOX	RASSF2	TESPA1	GAB2	FARP2	MAFB	CDC42
GOBP_LEUKOCYTE_MIGRATION_INVOLVED_IN_INFLAMMATORY_RESPONSE	http://www.gsea-msigdb.org/gsea/msigdb/cards/GOBP_LEUKOCYTE_MIGRATION_INVOLVED_IN_INFLAMMATORY_RESPONSE	ADAM8	CCR6	ELANE	ALOX5	FUT7	FFAR2	LBP	MDK	NINJ1	SLAMF8	PTN	S100A8	S100A9	CX3CL1	SELE	SLAMF1	TNF	JAM3	TRIM55
GOBP_HYPERSENSITIVITY	http://www.gsea-msigdb.org/gsea/msigdb/cards/GOBP_HYPERSENSITIVITY	CCR7	EXT1	FCGR1A	FCGR2B	FCGR3A	FUT7	GATA3	HLA-E	IGHG1	IL20RB	BTK	C3	ZP3
GOBP_ACUTE_INFLAMMATORY_RESPONSE	http://www.gsea-msigdb.org/gsea/msigdb/cards/GOBP_ACUTE_INFLAMMATORY_RESPONSE	ADAM8	CEBPB	PARK7	NLRP3	SERPINA3	CCR7	CNR1	REG3G	IL31RA	ADORA1	CRP	C2CD4A	ADRA2A	NLRP6	DNASE1	DNASE1L3	EDNRB	ANO6	AHSG	ELANE	A2M	EPO	EXT1	F2	F3	F8	F12	FCGR1A	FCGR2B	FCGR3A	FN1	APOL2	ALOX5AP	FUT7	RHBDD3	MRGPRX1	GATA3	PLA2G2D	NUPR1	B4GALT1	EIF2AK1	FFAR3	FFAR2	GSTP1	HLA-E	HP	APCS	HPR	APOA2	IGHG1	IL1A	IL1B	IL4	IL6	IL6R	IL6ST	INS	ITIH4	KLKB1	C2CD4B	LBP	MIR92A1	MBL2	ASS1	NPY	NPY5R	OGG1	OPRM1	ORM1	ORM2	OSM	IL22	REG3A	SERPINA1	PIK3CG	SERPINF2	PLSCR1	IL20RB	TREM1	UGT1A1	PRCP	SELENOS	ASH1L	CTNNBIP1	PTGER3	PTGS2	HAMP	SIGIRR	S100A8	SAA1	SAA2	SAA4	TACR1	BTK	TFR2	TFRC	TNF	C3	TNFSF4	VCAM1	TRPV1	ZP3	CREB3L3	TNFSF11	TNFRSF11A	VNN1	ACVR1	OSMR	MYLK3	CD6	CD163	KL	PTGES
GOBP_PRODUCTION_OF_MOLECULAR_MEDIATOR_INVOLVED_IN_INFLAMMATORY_RESPONSE	http://www.gsea-msigdb.org/gsea/msigdb/cards/GOBP_PRODUCTION_OF_MOLECULAR_MEDIATOR_INVOLVED_IN_INFLAMMATORY_RESPONSE	MIR675	TLR6	LILRB4	DUSP10	IL17F	ADCY7	GBP5	PLD4	SIRPA	MAPK14	TICAM1	NLRC3	NLRP7	EPHB2	EZH2	F2	ABCD1	ABCD2	KPNA6	PLD3	IL17RA	ALOX5	ALOX5AP	APPL1	CHIA	IL17B	PDCD4	H19	GRN	PYCARD	HIF1A	APOD	IL4R	IL6	IL17A	INS	LBP	LEP	LYN	MIR125A	MIR129-1	MIR135A1	MIR136	MIR140	MIR146A	MIR16-1	MIR17	MIR197	MIR203A	MIR21	MIR221	MIR222	MIR26A1	MIR93	MIR98	MEFV	MIR324	MIR338	MYD88	NOS2	MIR378A	P2RX1	PLA2G3	SERPINE1	PER1	IL17D	TREM2	PPARA	APPL2	PSG9	SLAMF8	PBXIP1	SNX6	RPS19	GPSM3	NOD2	CARD9	CLEC7A	NCF1	CHID1	STAT3	VAMP2	VAMP7	SYK	BTK	PRDX2	TLR4	TNF	IL1R2	CUEDC2	ZC3H12A	BAP1	PLA2G10	VAMP8	SNX4	SNAP23	MACIR	CD6	VAMP3	CD36
GOBP_CYTOKINE_PRODUCTION_INVOLVED_IN_INFLAMMATORY_RESPONSE	http://www.gsea-msigdb.org/gsea/msigdb/cards/GOBP_CYTOKINE_PRODUCTION_INVOLVED_IN_INFLAMMATORY_RESPONSE	MIR675	TLR6	LILRB4	IL17F	ADCY7	GBP5	PLD4	SIRPA	MAPK14	TICAM1	NLRC3	NLRP7	EPHB2	EZH2	F2	ABCD1	ABCD2	KPNA6	PLD3	IL17RA	ALOX5	APPL1	IL17B	PDCD4	H19	PYCARD	HIF1A	APOD	IL6	IL17A	LEP	MIR125A	MIR129-1	MIR135A1	MIR136	MIR140	MIR146A	MIR16-1	MIR17	MIR197	MIR203A	MIR21	MIR221	MIR222	MIR26A1	MIR93	MIR98	MEFV	MIR324	MIR338	MYD88	NOS2	MIR378A	PLA2G3	PER1	IL17D	TREM2	PPARA	APPL2	PSG9	GPSM3	NOD2	CARD9	CLEC7A	CHID1	STAT3	TLR4	TNF	IL1R2	CUEDC2	ZC3H12A	BAP1	PLA2G10	MACIR	CD6
GOBP_RESPIRATORY_BURST_INVOLVED_IN_INFLAMMATORY_RESPONSE	http://www.gsea-msigdb.org/gsea/msigdb/cards/GOBP_RESPIRATORY_BURST_INVOLVED_IN_INFLAMMATORY_RESPONSE	DUSP10	GRN	INS	LBP	SLAMF8	RPS19	NCF1	PRDX2
GOBP_CHRONIC_INFLAMMATORY_RESPONSE	http://www.gsea-msigdb.org/gsea/msigdb/cards/GOBP_CHRONIC_INFLAMMATORY_RESPONSE	CXCL13	ADORA2B	CYP19A1	UNC13D	IL4	IL10	IDO1	LTA	FOXP3	S100A8	S100A9	CCL5	THBS1	TNF	TNFAIP3	VCAM1	VNN1
GOBP_MONOCYTE_CHEMOTAXIS	http://www.gsea-msigdb.org/gsea/msigdb/cards/GOBP_MONOCYTE_CHEMOTAXIS	MICOS10-NBL1	CCL26	CREB3	CCR1	DEFB104A	CTSG	CX3CR1	MOSPD2	DUSP1	ANO6	AIF1	FLT1	FOLR2	FPR2	DEFB124	GREM1	CXCL17	ANXA1	HMGB1	IL6	IL6R	CXCL10	LGALS3	LYN	CCL3L3	NBL1	CCN3	DEFB104B	SERPINE1	PDGFB	LGMN	SLAMF8	S100A14	PTPRO	RPS19	S100A7	S100A12	CCL1	CCL2	CCL3	CCL3L1	CCL4	CCL5	CCL7	CCL8	CCL11	CCL13	CCL14	CCL15	CCL16	CCL17	CCL18	CCL19	CCL20	CCL21	CCL22	CCL23	CCL24	CCL25	XCL1	CX3CL1	CXCL12	XCL2	MSMP	CCR2	PLA2G7	CALCA	TNFSF11	TNFRSF11A	SLIT2
GOBP_SOMATIC_DIVERSIFICATION_OF_IMMUNE_RECEPTORS_VIA_SOMATIC_MUTATION	http://www.gsea-msigdb.org/gsea/msigdb/cards/GOBP_SOMATIC_DIVERSIFICATION_OF_IMMUNE_RECEPTORS_VIA_SOMATIC_MUTATION	ADAR	POLQ	SAMHD1	POLL	MSH6	MLH1	MSH2	PMS2P1	PMS2P5	PMS2	POLB	AICDA	PMS2P6	UNG	MCM3AP	EXO1
GOBP_SOMATIC_DIVERSIFICATION_OF_T_CELL_RECEPTOR_GENES	http://www.gsea-msigdb.org/gsea/msigdb/cards/GOBP_SOMATIC_DIVERSIFICATION_OF_T_CELL_RECEPTOR_GENES	LIG4	LEF1	PRKDC	BCL11B	TCF7
GOBP_MYELOID_LEUKOCYTE_DIFFERENTIATION	http://www.gsea-msigdb.org/gsea/msigdb/cards/GOBP_MYELOID_LEUKOCYTE_DIFFERENTIATION	TSPAN2	DHRS2	CDK6	TRIB1	LRRC17	FSTL3	TCIRG1	CITED2	PIAS3	HAX1	CEBPA	CEBPB	CEBPE	UBD	BATF	TOB2	LILRB1	LILRB4	LILRB3	BATF2	CCR1	CCR7	OSCAR	OCSTAMP	TMEM178A	SLC9B2	IL31RA	PPARGC1B	CD109	CREB1	GAB3	ZBTB46	PARP1	MAPK14	CSF1	CSF1R	CSF2	CSF3	IL34	IL23R	CTNNB1	NKX2-3	ZFPM1	TMEM64	ZNF675	GPR183	EFNA2	EPHA2	ESRRA	EVI2B	F2RL1	FASN	FBN1	FES	SBNO2	ACIN1	SIRT1	FOS	MTOR	FSHB	DHRS7B	GATA1	GATA2	GATA3	GBA	FOXP1	EIF2AK1	GPC3	GLO1	SIGLEC15	OSTM1	SNX10	ANXA2	HCLS1	HLA-DRB1	HOXA7	APCS	HSF1	ID2	IFI16	IFNG	APP	RBPJ	IL4	IL5	IL12B	IL15	IL17A	INHA	INHBA	INPP5D	IREB2	IRF4	IRF7	ITGB6	ITGB8	JUN	JUNB	NRROS	KIT	LBR	LGALS9	LIF	LTBR	LTF	LYN	MIR125B1	MIR145	MIR223	KITLG	MITF	MMP9	MT1G	MYC	MYH9	NF1	NOTCH2	ROR2	PAFAH1B1	PLA2G3	IL20	LEF1	CLDN18	PDE1B	IL23A	PF4	PIK3CD	PIK3R1	ATP6AP1	TREM2	POU4F1	POU4F2	PPARG	MED1	TESC	FBXW7	BATF3	PRKCA	PRTN3	PSEN1	GPR137	FAM20C	CTNNBIP1	PTPN2	RARA	RB1	RELB	BGLAP	CEACAM1	CCL3	CCL19	SFRP1	IL25	BMP4	SP3	SPI1	SRC	SRP54	ZFP36L1	TAL1	TCTA	TF	TFE3	TFRC	TGFB1	TGFBR2	KLF10	TLR2	TLR3	TLR4	GPR137B	TNF	TNFAIP6	C1QC	TRAF6	TYROBP	VEGFA	NKAP	LRRK1	NDFIP1	GPR68	CAMK4	DCSTAMP	CASP8	PRXL2A	L3MBTL3	CUL4A	JAGN1	UBASH3B	PIR	AP3B1	THOC5	TNFSF11	RUNX1	CBFA2T3	RIPK1	FADD	TNFRSF11A	CCN4	CD4	GPR55	ADIPOQ	CARTPT	SH3PXD2A	CD74	CD81	RASSF2	GAB2	FARP2	MAFB	CDC42
GOBP_PLATELET_DEGRANULATION	http://www.gsea-msigdb.org/gsea/msigdb/cards/GOBP_PLATELET_DEGRANULATION	ABCC4	DMTN	LYN	P2RX1	PLEK	BLK	STXBP1	SYK	TPH1
GOBP_REGULATION_OF_ANTIGEN_PROCESSING_AND_PRESENTATION	http://www.gsea-msigdb.org/gsea/msigdb/cards/GOBP_REGULATION_OF_ANTIGEN_PROCESSING_AND_PRESENTATION	LILRB2	NOD1	FGL2	CCR7	FCGR2B	PYCARD	HFE	HLA-DOA	HLA-DOB	TREM2	YTHDF1	TAPBPL	CCL19	CCL21	NOD2	SLC11A1	THBS1	WAS	CD68	CD74
GOBP_NEGATIVE_REGULATION_OF_ANTIGEN_PROCESSING_AND_PRESENTATION	http://www.gsea-msigdb.org/gsea/msigdb/cards/GOBP_NEGATIVE_REGULATION_OF_ANTIGEN_PROCESSING_AND_PRESENTATION	LILRB2	FGL2	FCGR2B	HFE	HLA-DOA	HLA-DOB	TAPBPL	THBS1	CD68
GOBP_POSITIVE_REGULATION_OF_ANTIGEN_PROCESSING_AND_PRESENTATION	http://www.gsea-msigdb.org/gsea/msigdb/cards/GOBP_POSITIVE_REGULATION_OF_ANTIGEN_PROCESSING_AND_PRESENTATION	NOD1	CCR7	PYCARD	TREM2	CCL19	CCL21	NOD2	SLC11A1	CD74
GOBP_REGULATION_OF_ANTIGEN_PROCESSING_AND_PRESENTATION_OF_PEPTIDE_OR_POLYSACCHARIDE_ANTIGEN_VIA_MHC_CLASS_II	http://www.gsea-msigdb.org/gsea/msigdb/cards/GOBP_REGULATION_OF_ANTIGEN_PROCESSING_AND_PRESENTATION_OF_PEPTIDE_OR_POLYSACCHARIDE_ANTIGEN_VIA_MHC_CLASS_II	PYCARD	HLA-DOA	HLA-DOB	TREM2	THBS1
GOBP_REGULATION_OF_ANTIGEN_PROCESSING_AND_PRESENTATION_OF_PEPTIDE_ANTIGEN	http://www.gsea-msigdb.org/gsea/msigdb/cards/GOBP_REGULATION_OF_ANTIGEN_PROCESSING_AND_PRESENTATION_OF_PEPTIDE_ANTIGEN	PYCARD	HFE	HLA-DOA	HLA-DOB	TREM2	TAPBPL
GOBP_REGULATION_OF_DENDRITIC_CELL_ANTIGEN_PROCESSING_AND_PRESENTATION	http://www.gsea-msigdb.org/gsea/msigdb/cards/GOBP_REGULATION_OF_DENDRITIC_CELL_ANTIGEN_PROCESSING_AND_PRESENTATION	NOD1	FGL2	CCR7	FCGR2B	CCL19	CCL21	NOD2	SLC11A1	THBS1	CD68	CD74
GOBP_POSITIVE_REGULATION_OF_DENDRITIC_CELL_ANTIGEN_PROCESSING_AND_PRESENTATION	http://www.gsea-msigdb.org/gsea/msigdb/cards/GOBP_POSITIVE_REGULATION_OF_DENDRITIC_CELL_ANTIGEN_PROCESSING_AND_PRESENTATION	NOD1	CCR7	CCL19	CCL21	NOD2	SLC11A1	CD74
GOBP_REGULATION_OF_GERMINAL_CENTER_FORMATION	http://www.gsea-msigdb.org/gsea/msigdb/cards/GOBP_REGULATION_OF_GERMINAL_CENTER_FORMATION	ADA	TNFSF13B	RC3H1	FOXJ1	MEF2C	PKN1	BCL6	TNFAIP3
GOBP_REGULATION_OF_IMMUNOGLOBULIN_PRODUCTION	http://www.gsea-msigdb.org/gsea/msigdb/cards/GOBP_REGULATION_OF_IMMUNOGLOBULIN_PRODUCTION	C17orf99	PARP3	MAD2L2	SHLD3	TREX1	PHB2	CGAS	FCRL3	EXOSC6	SLC15A4	ZPBP2	CR1	SHLD1	APLF	EPHB2	FCGR2B	PAXIP1	CLCF1	GPI	TBX21	HLA-E	HPX	IL2	IL4	IL4R	IL5	IL6	IL10	IL13	IL13RA2	DNAJB9	MLH1	MSH2	FOXP3	EXOSC3	KMT5B	MZB1	PHB	TLR9	SASH3	SHLD2	RIF1	PKN1	HMCES	PTPRC	IL21	RBP4	BCL6	XCL1	STAT6	STX4	SUPT6H	TMBIM6	TFRC	TGFB1	TNF	TP53BP1	TRAF2	TRAF6	TNFSF4	TNFRSF4	NSD2	XBP1	ATAD5	NDFIP1	KMT5C	TNFSF13	CD22	VAMP3	CD28	CD86	IL27RA	CD40	CD40LG	THOC1
GOBP_NEGATIVE_REGULATION_OF_IMMUNOGLOBULIN_PRODUCTION	http://www.gsea-msigdb.org/gsea/msigdb/cards/GOBP_NEGATIVE_REGULATION_OF_IMMUNOGLOBULIN_PRODUCTION	PARP3	FCRL3	ZPBP2	CR1	FCGR2B	IL13RA2	FOXP3	BCL6	TMBIM6	NDFIP1	CD22	THOC1
GOBP_POSITIVE_REGULATION_OF_IMMUNOGLOBULIN_PRODUCTION	http://www.gsea-msigdb.org/gsea/msigdb/cards/GOBP_POSITIVE_REGULATION_OF_IMMUNOGLOBULIN_PRODUCTION	C17orf99	MAD2L2	SHLD3	PHB2	EXOSC6	SHLD1	EPHB2	PAXIP1	CLCF1	GPI	TBX21	HLA-E	HPX	IL2	IL4	IL4R	IL5	IL6	IL10	IL13	DNAJB9	MLH1	MSH2	EXOSC3	KMT5B	MZB1	PHB	TLR9	SASH3	SHLD2	RIF1	HMCES	PTPRC	IL21	RBP4	XCL1	STAT6	STX4	TFRC	TGFB1	TP53BP1	TNFSF4	TNFRSF4	NSD2	XBP1	ATAD5	KMT5C	TNFSF13	VAMP3	CD28	CD86	CD40
GOBP_REGULATION_OF_TOLERANCE_INDUCTION	http://www.gsea-msigdb.org/gsea/msigdb/cards/GOBP_REGULATION_OF_TOLERANCE_INDUCTION	LILRB2	LILRB4	IRAK3	CLC	FOXJ1	PHLPP1	CD274	HLA-B	HLA-G	HMGB1	IL2RA	IDO1	FOXP3	PDCD1	MARCHF7	TGFBR2	ITCH	HAVCR2	CBLB	CD3E
GOBP_POSITIVE_REGULATION_OF_TOLERANCE_INDUCTION	http://www.gsea-msigdb.org/gsea/msigdb/cards/GOBP_POSITIVE_REGULATION_OF_TOLERANCE_INDUCTION	LILRB2	LILRB4	IRAK3	FOXJ1	CD274	HLA-G	IDO1	FOXP3	TGFBR2	ITCH	CBLB	CD3E
GOBP_POSITIVE_REGULATION_OF_T_CELL_TOLERANCE_INDUCTION	http://www.gsea-msigdb.org/gsea/msigdb/cards/GOBP_POSITIVE_REGULATION_OF_T_CELL_TOLERANCE_INDUCTION	LILRB2	LILRB4	HLA-G	IDO1	FOXP3	TGFBR2	ITCH	CBLB	CD3E
GOBP_REGULATION_OF_ACUTE_INFLAMMATORY_RESPONSE	http://www.gsea-msigdb.org/gsea/msigdb/cards/GOBP_REGULATION_OF_ACUTE_INFLAMMATORY_RESPONSE	ADAM8	PARK7	NLRP3	CCR7	CNR1	ADORA1	C2CD4A	DNASE1	DNASE1L3	EDNRB	F12	FCGR2B	ALOX5AP	FUT7	RHBDD3	PLA2G2D	FFAR3	FFAR2	GSTP1	HLA-E	APCS	IL1B	IL4	IL6	IL6ST	INS	KLKB1	C2CD4B	MIR92A1	NPY	NPY5R	OSM	PIK3CG	IL20RB	SELENOS	ASH1L	PTGER3	PTGS2	BTK	TNF	C3	ZP3	CREB3L3	TNFSF11	TNFRSF11A	OSMR	PTGES
GOBP_NEGATIVE_REGULATION_OF_ACUTE_INFLAMMATORY_RESPONSE	http://www.gsea-msigdb.org/gsea/msigdb/cards/GOBP_NEGATIVE_REGULATION_OF_ACUTE_INFLAMMATORY_RESPONSE	NLRP3	ADORA1	FCGR2B	GSTP1	APCS	IL4	INS	NPY	NPY5R	IL20RB	SELENOS	ASH1L
GOBP_POSITIVE_REGULATION_OF_ACUTE_INFLAMMATORY_RESPONSE	http://www.gsea-msigdb.org/gsea/msigdb/cards/GOBP_POSITIVE_REGULATION_OF_ACUTE_INFLAMMATORY_RESPONSE	ADAM8	PARK7	CCR7	CNR1	C2CD4A	ALOX5AP	FFAR3	FFAR2	HLA-E	IL1B	IL6	IL6ST	C2CD4B	MIR92A1	NPY5R	OSM	PIK3CG	PTGER3	PTGS2	BTK	TNF	C3	ZP3	CREB3L3	TNFSF11	TNFRSF11A	OSMR
GOBP_REGULATION_OF_CHRONIC_INFLAMMATORY_RESPONSE	http://www.gsea-msigdb.org/gsea/msigdb/cards/GOBP_REGULATION_OF_CHRONIC_INFLAMMATORY_RESPONSE	ADORA2B	CYP19A1	IL4	IL10	IDO1	LTA	FOXP3	CCL5	TNF	TNFAIP3
GOBP_NEGATIVE_REGULATION_OF_CHRONIC_INFLAMMATORY_RESPONSE	http://www.gsea-msigdb.org/gsea/msigdb/cards/GOBP_NEGATIVE_REGULATION_OF_CHRONIC_INFLAMMATORY_RESPONSE	CYP19A1	IL4	IL10	FOXP3	TNFAIP3
GOBP_RESPIRATORY_BURST_INVOLVED_IN_DEFENSE_RESPONSE	http://www.gsea-msigdb.org/gsea/msigdb/cards/GOBP_RESPIRATORY_BURST_INVOLVED_IN_DEFENSE_RESPONSE	DUSP10	GRN	HCK	INS	LBP	MPO	PIK3CD	PIK3CG	TREM2	SLAMF8	SELENOK	RPS19	NCF1	PRDX2	CYBC1
GOBP_REGULATION_OF_IMMUNE_SYSTEM_PROCESS	http://www.gsea-msigdb.org/gsea/msigdb/cards/GOBP_REGULATION_OF_IMMUNE_SYSTEM_PROCESS	ADA	MIR708	BTNL10	KIR2DS2	CD24	C17orf99	PARP3	IGLL5	MICA	KLRC4-KLRK1	MICOS10-NBL1	DNM1L	NR1H3	TSPAN32	PQBP1	ADAM8	IFNL4	RASGRP1	EBI3	CHST4	RNF41	ADAM10	CDK6	FLOT1	TRIB1	CD96	LRRC17	MIR6869	CDKN1A	FSTL3	IGHV2-70D	IGHV1-69D	IGHV3-64D	LILRB2	ADAR	TNIP1	SIRPB1	TLR6	BTN3A3	BTN2A2	NOD1	PIAS3	SPON2	RBM14	VAV3	HAX1	GPNMB	MAD2L2	MERTK	PIBF1	CREB3	CEBPA	CEBPB	CIB1	OLFM4	CXCL13	COLEC10	SH2B2	HEXIM1	RBCK1	POLR3F	POLR3G	POLR3C	KHDRBS1	CD226	TNFSF13B	FUT9	MASP2	CTSC	TOB2	PLK2	HSPH1	FAXDC2	CCL27	LILRB1	ARID5A	HCST	FGL2	MALT1	LYVE1	TRAFD1	BTNL3	SPINK5	LILRB4	LILRB3	LILRA2	RIPK3	EMILIN1	BTN3A2	BTN3A1	BTN2A1	CD160	CDC37	KAT7	GLMN	HHLA2	CORO1A	IRAK3	DUSP10	PADI2	SHLD3	USP18	IL17F	TREX1	ADCY7	CD300A	PARK7	VSIG4	PHB2	CHRNB2	NLRP3	TIRAP	ERMAP	PGLYRP2	MYSM1	SLAMF6	CGAS	FCRL3	GBP5	TNFRSF13C	FAM210B	CLNK	SH2D1B	CLC	TRIM6	EXOSC6	PIK3AP1	CLU	LRRK2	CLPTM1	SLC15A4	H4-16	SPPL3	CCR1	LEO1	CCR6	CCR7	CMTM3	CMKLR1	ZPBP2	SPACA3	SPNS2	TMIGD2	CNR1	CNR2	FCRLB	COL3A1	OCSTAMP	ANKRD54	REG3G	TMEM178A	CD200R1	MAP3K8	OTOP1	SLC9B2	IL31RA	PPARGC1B	ADORA1	GPR151	ADORA2A	RAET1E	ADORA2B	CR1	CR1L	CR2	CREB1	CREBBP	CRK	CRKL	CRP	ZBTB46	SIRPA	MAPK14	CSF1	CSF1R	CSF3	CSF3R	CSK	LACC1	LRFN5	IL34	CD300LF	PIK3R6	TICAM1	GCSAML	RC3H1	DCST1	IL23R	CTLA4	PYHIN1	SHLD1	CTNNB1	NFAM1	CTSG	CTSH	BTLA	CTSS	CX3CR1	DAB2IP	CYBA	BTNL9	CYLD	MOSPD2	CYP19A1	CLECL1	CD55	ZFPM1	DENND1B	AP1G1	DDT	DDX1	DDX3X	DHX9	CFD	COCH	TMEM64	DHX36	NLRP6	ZNF675	DHPS	DLG1	AGER	DNASE1	DNASE1L3	DNASE2	DPP4	DRD2	JAG1	TSC22D3	DUSP1	DUSP3	GPR183	ECM1	EDN1	EDN2	EDN3	EFNB1	EFNB2	EFNB3	AHR	EGR3	PLPP4	PIANP	ANO6	EIF2B1	NLRC3	AIF1	ELANE	ELF1	FYB2	A2M	APLF	UNC13D	TIGIT	EP300	EPHB2	EPO	ERBB2	EREG	AKT1	ESR1	ESRRA	ETS1	EVI2B	F2RL1	F7	FANCA	FANCD2	PTK2B	FBN1	FCER1A	MS4A2	FCER1G	FCER2	FCGR1A	FCGR1B	FCGR2A	FCGR2B	ADGRF5	FCGR3A	FCGR3B	FCN1	FCN2	MTURN	FER	FES	FGF10	FGL1	FGR	VEGFD	FKBP1A	IKZF3	RAB11FIP2	ZBTB1	KLRK1	FOXF1	PAXIP1	ACIN1	FOXJ1	SWAP70	FOXO3	SARM1	LRCH1	FCHO1	GRAMD4	TTLL12	RFTN1	RCOR1	FLOT2	SYT11	PLCL2	PLCB1	PHLPP1	TMEM131L	ICOSLG	FN1	PUM2	SIRT1	ABCB10	TNFRSF13B	SCRIB	CLCF1	FOS	RBFOX2	LILRA4	FPR1	FPR2	DDX58	FPR3	DAPK2	MKRN2	LY96	SLC7A11	CADM1	SHPK	BRD1	DEFB124	ALOX15	IL27	MTOR	FSHB	ABL1	FUT4	FUT7	FYB1	FYN	YTHDF3	XRCC6	GABPA	BCL6B	ZNF683	GCSAM	FBXO7	RHBDD3	KLK5	PRKD2	AMBP	NCR3	ZDHHC5	IL4I1	SAMHD1	SIN3A	TKFC	L3MBTL1	ANKRD17	APPL1	LSM14A	LRRC32	PTPN22	GAS6	STAP1	GATA1	GATA2	GATA3	CLEC4E	BLOC1S6	GATA6	PLA2G2D	GBP1	KAT2A	GREM1	MSTN	GFER	GFI1	HAVCR1	GGT1	GGT3P	LAT	FOXP1	PRELID1	IL36B	C5AR2	SIT1	TNFRSF21	SMPDL3B	RABGEF1	STK39	GLI2	GLI3	GPI	GPLD1	IFNL2	IFNL3	IFNL1	CCDC88B	CXCR3	IGHV7-81	IGHV6-1	IGHV5-10-1	IGHV5-51	IGHV4-61	IGHV4-59	IGHV4-39	IGHV4-34	IGHV4-31	ANGPT1	IGHV4-28	IGHV4-4	MILR1	IGHV3-74	IGHV3-73	GPR18	IGHV3-72	TMEM102	IGHV3-66	IGHV3-64	LGALS9B	IGHV3-53	IGHV3-49	IGHV3-48	IGHV3-43	IGHV3-38	HMSD	IGHV3-35	IGHV3-33	CXCL17	IGHV3-30	IGHV3-23	IGHV3-21	IGHV3-20	TAFA3	IGHV3-16	IGHV3-15	IGHV3-13	IGHV3-11	IGHV3-7	IGHV2-70	IGHV2-26	IGHV2-5	IGHV1-69-2	IGHV1-69	IGHV1-58	IGHV1-45	IGHV1-24	IGHV1-18	IGHV1-3	DLL1	GPER1	TRDC	GPR31	GPR32	GPR32P1	GPR33	TREML4	TRBC2	TRBC1	NLRP2B	FFAR3	FFAR2	GPS2	GPX1	IGLC7	TMEM176B	GRN	RGCC	PHPT1	DROSHA	PYCARD	TBK1	CD274	BLNK	ICOS	CNOT7	GPR171	UBQLN1	NOP53	TBX21	SH3KBP1	ANXA1	HCK	HCLS1	NCKAP1L	CFH	HFE	CFHR1	ADGRE2	CD209	HIF1A	UBE2K	STOML2	HK1	HLA-A	HLA-B	HLA-DMA	HLA-DMB	HLA-DOA	HLA-DOB	HLA-DPA1	HLA-DPB1	HLA-DQA1	HLA-DQA2	HLA-DQB1	HLA-DQB2	HLA-DRA	HLA-DRB1	HLA-DRB3	HLA-DRB4	HLA-DRB5	HLA-E	HLA-F	HLA-G	HLA-H	MR1	HLX	HMGB1	HMGB2	HMGB3	HMOX1	HOXA5	HOXA7	HOXA9	HOXB8	APCS	AIRE	HPX	HRAS	HRG	PRMT1	HES1	BIRC2	HSF1	BIRC3	HSPA1A	HSPA1B	XIAP	HSPA9	HSP90AA1	HSP90AB1	HSPD1	APOA1	APOA2	ICAM1	NLRP10	CLEC4D	RAB7B	HCAR2	CLEC4G	ID2	STING1	CFI	IFI16	IFI35	IFNA2	IFNB1	IRGM	IFNG	APOD	IGF1	APOE	IGF2	IGFBP2	IGHA1	IGHA2	IGHD	IGHE	IGHG1	IGHG2	IGHG3	IGHG4	IGHM	APP	IGKC	RAET1G	TICAM2	IGLC1	IGLC2	IGLC3	KLK3	IGLC6	IGLL1	IHH	IKBKB	IL1A	IL1B	IL1R1	IL2	IL2RA	IL4	IL4R	IL5	IL6	IL6R	IL6ST	IL7	IL7R	CXCL8	IL10	IL12A	IL12B	IL12RB1	IL13	IL13RA2	AQP3	IL15	IL15RA	IL17A	IL18	IDO1	INHA	INHBA	CXCL10	INS	INPP5D	IRAK1	IRAK2	IRF1	IRF3	IRF4	IRF7	ITGA2	ITGA4	ITGAM	ITGB2	EIF6	ITK	ITPKB	JAK2	JAK3	JUND	KARS1	NCR3LG1	TBC1D10C	MIA3	USP17L2	KCNN4	KIR2DL1	KIR2DL4	KIT	KLRC1	KLRC2	KLRC3	KLRD1	ARG1	ARG2	KRT1	RHOA	THEMIS	ILDR2	C10orf99	CLEC12B	IGHV1OR15-1	SCIMP	BLOC1S3	USP27X	LAG3	RHOG	LAMP1	LBP	LCK	LCP2	LDLR	LEP	LGALS1	LGALS3	LGALS9	LIF	LIMK1	RHOH	MYO18A	LMO1	LOX	PLPP6	LTA	ARNT	LTF	LYN	SH2D1A	MIR105-1	MIR125A	MIR125B1	MIR128-1	MIR130A	MIR136	MIR140	MIR142	MIR145	MIR146A	MIR17	MIR18A	MIR181B1	MIR181C	MIR185	MIR19A	MIR19B1	MIR21	MIR221	MIR222	MIR223	MIR24-1	MIR27A	MIR30B	MIR34A	MIR17HG	SMAD3	ARRB2	SMAD7	MBL2	CD46	DNAJB9	MDK	MEF2C	MEIS1	MEIS2	MAP3K1	MFAP4	KITLG	CD99	MICB	MIF	MITF	MLH1	MMP8	MMP12	MMP14	MNDA	MOG	CD200	MPL	MPP1	EIF2AK4	RHEX	NRARP	TARM1	MSH2	MSN	MYB	MYC	MYD88	NBL1	NCK1	ATM	NF1	NFATC2	NFE2L2	NFKBIA	NFKBIL1	NINJ1	NONO	NOS2	CNOT4	NPY	NOTCH2	CCN3	PNP	NPY5R	ROR2	OAS1	OAS3	ORM1	ORM2	P2RX4	P2RX7	FURIN	PLA2G3	SERPINE1	PAK1	IL20	PAK2	PAK3	PAWR	TRAT1	FOXP3	EXOSC3	ZBTB7B	PCK1	GAL	KMT5B	IRAK4	ZNF580	LEF1	CLDN18	MZB1	C1RL	TLR7	CD320	SLC15A3	TLR8	SPG21	PDCD1	PDE4B	SCARA3	PDE4D	YTHDF2	IL23A	CYRIB	KLF13	ENPP3	PDPK1	GPRC5B	CD244	ERAP1	PF4	CFP	PGC	PGF	PHB	SERPINB9	PIGR	PIK3CA	PIK3CB	PIK3CD	PIK3R1	PIP	PLA2G1B	PLA2G2A	PLA2G4A	PLA2G5	IL17D	UBASH3A	PLCG1	PLCG2	PLD2	PLSCR1	IL20RB	TLR9	TREM2	SIAE	SASH3	SHLD2	RC3H2	POU4F1	POU4F2	PAF1	PARP14	PPARG	P4HTM	MED1	BTN2A3P	OTUD4	TRPM4	LAX1	YTHDF1	LIME1	RNF125	TESC	PPP2R3C	BANK1	SUSD4	RNF31	TAPBPL	AKIRIN2	PRMT6	RIF1	APPL2	TRIM62	PSPC1	FBXW7	PPP3CB	TMEM176A	LGR4	SIRPG	H4C15	SMPD3	DDX60	AMBRA1	LYAR	NPLOC4	POLR3B	PRKAR1A	INAVA	PRKCA	PRKCB	PCID2	AXL	PRKCD	PRKCE	PAG1	SELENOS	PRKCH	PKN1	PRKCQ	PRKCZ	PRKDC	ERBIN	MAPK1	MAPK3	MAPK8	MAPK11	MAPK9	MAPK10	MAP2K6	MAP2K7	PRNP	BTNL2	CRTAM	AZGP1	METTL3	LGMN	CCL28	MASP1	KLK7	CYP26B1	PSEN1	B2M	PSG9	PSMA1	IFNK	SLAMF8	GPR137	SPHK2	TCIM	PSMB4	GPR108	SPPL2B	DUSP22	HMCES	CTNNBIP1	TWSG1	ENTPD7	PITHD1	C12orf4	CAMK1D	CD177	RTN4	PELI1	ZNFX1	ZMIZ1	SLC39A10	BAD	PTAFR	IGHV7-4-1	PTGER4	S100A14	MIR520E	MIR520B	PTK2	MAVS	MTUS1	WDFY1	SH3RF1	PTN	USP29	GPAM	PTPN1	PTPN2	EPG5	PTPN6	PTPN11	HAMP	ZP4	SLC46A2	PTPRC	PTPRD	PTPRJ	PTPRS	BAX	PURB	PVR	NECTIN2	NLRC4	JAM2	CACTIN	SELENOK	RAC1	RAC2	RAG1	RAG2	IL21	RARA	RARG	RARRES2	RB1	PLEKHA1	TRPV4	RBP4	BCL2	RELA	TRIM27	FAM3A	BCL6	SMAP1	RORA	BCR	RPS3	RPS6KA3	RPS19	BDKRB1	S100A7	CFB	SERPINB4	BGLAP	CEACAM1	CCL1	CCL2	CCL3	CCL4	CCL5	CCL7	CCL8	CCL19	CCL20	CCL21	CCL24	CCL25	CXCL6	XCL1	CX3CL1	SDC4	CXCL12	PRDM1	GPATCH3	ZNF335	GPSM3	SEC14L1	BLK	MYO1G	SELE	SELP	SAMSN1	CRLF2	VSIR	NOD2	IFIH1	MAP2K4	CARD9	SFPQ	SFRP1	NFKBIZ	SFTPD	CLEC7A	PLA2G2F	SHH	PRSS56	RBM15	P2RY12	ST3GAL4	MARCHF7	LRRC19	RASAL3	SLAMF1	WNK1	BMP4	BMP5	NCF1	LGALS7B	SLC7A1	LGALS9C	SLC11A1	SLC15A2	BMX	POLR3D	SNCA	SOD1	SOS1	SOS2	SOX4	SOX9	SOX11	SOX12	SPI1	SPN	SPTA1	BPI	SRC	TRIM21	ZFP36L1	STAT1	STAT2	STAT3	STAT5B	STAT6	ZFP36L2	STK10	STK11	STX4	STXBP1	STXBP2	BST1	SUPT6H	BST2	VAMP7	XCL2	SYK	ADAM17	TACR1	MAP3K7	TAL1	TAPBP	TCF7	ZEB1	BTK	BTN1A1	TCTA	PRDX2	TEC	TMBIM6	TFE3	TFRC	TGFB1	TGFB2	TGFB3	TGFBR2	THBS1	THBS4	THPO	THY1	KLF10	C1QBP	TLR1	TLR2	TLR3	TLR4	SERPING1	TLR5	TSPAN6	GPR137B	C1QA	TNF	TNFAIP3	C1QB	TNFAIP6	TNFRSF1B	C1QC	C1R	TP53BP1	C1S	C2	C3	TRAF2	TRAF3	TRAF6	C3AR1	C4A	C4B	C4BPA	C4BPB	C5	C5AR1	GGT2	C6	TNFSF4	CCR2	TNFRSF4	TXK	TYK2	C7	TYRO3	ACOD1	TYROBP	C8A	C8B	C8G	UBE2N	C9	UFD1	SCGB1A1	NR1H2	VAV1	VAV2	VCAM1	VEGFA	VEGFB	VEGFC	EZR	WAS	LAT2	NSD2	WNT5A	XBP1	XG	XRCC5	YES1	ZAP70	ZFP36	ZNF16	ZBTB16	TRIM25	ZP3	LRP8	LAPTM5	CACNB3	FZD5	MAPKAPK3	COLEC11	CUEDC2	PVRIG	DHX58	MMP28	TNIP2	BAG6	LST1	PLA2G7	NKAP	CDC73	MUL1	TNFAIP8L2	AKIRIN1	RHBDF2	NLRX1	VTCN1	RIN3	BTNL8	ATAD5	TNIP3	SLC8B1	NR4A3	ZC3H12A	ALPK1	TASL	PDGFD	WDR61	PDCD1LG2	CD276	NDFIP1	ZBP1	COLEC12	CALR	GPR68	CAMK4	SLC7A5	CFHR5	DCSTAMP	FBXO38	CLPB	UNC93B1	DOCK8	MADCAM1	TLR10	TRIM56	H4C9	KLRC4	GFI1B	PLVAP	H4C1	CASP3	H4C4	H4C6	H4C12	H4C11	H4C3	H4C8	H4C2	PARP9	H4C5	H4C13	CD99L2	H4C14	JAM3	ITCH	MAD1L1	CASP6	PLA2G6	PLA2G10	CASP8	PRAM1	NLRC5	STX7	SLA2	RNF135	PRXL2A	NCK2	CARD11	CUL4A	ZC3H8	FOXN1	TTBK1	LOXL3	KMT5C	NFKBID	SEMA7A	ADTRP	HAVCR2	SPPL2A	UBASH3B	IKBKG	DGKZ	CST7	TRIM5	ZCCHC3	AP3B1	FCN3	SCIN	TSLP	CAV1	TNFSF11	RUNX1	SKAP1	OASL	RUNX3	CBFB	SOCS1	PDE5A	IRS2	VAMP8	CBLB	SNX4	RIPK1	TNFSF14	TNFSF13	TNFSF9	TNFRSF14	RIPK2	FADD	RIOK3	TNFRSF18	IL1RL2	IL18R1	BANF1	CD84	LDB1	VNN1	SPHK1	EIF2B4	EIF2B3	EIF2B2	EIF2B5	BCL10	RAB29	AP3D1	WASL	WNT3A	KLHL6	TRIM15	PGLYRP1	TNFSF18	OTULIN	DCAF15	MCU	IL33	CD1A	SART1	DNAJA3	TRIM41	ACVR1B	CD1B	FCGR2C	CD1C	NMI	CD1D	CD1E	CD2	RNF185	RSAD2	CD3E	IL1RL1	DDX21	CD247	ACVR2A	CD4	CD5	CD5L	CD6	DLG5	CD8A	MFHAS1	CD8B	MAPKAPK2	TIFA	CD8B2	BPIFB1	CD9	CD14	GPR55	CD19	SOCS6	CD83	MS4A1	CD22	VAMP3	SLIT2	ADIPOQ	CD27	SLC22A13	CLEC6A	CD28	LPXN	CD80	CD86	CHST2	NCR1	TNFSF8	AIM2	CD33	IL27RA	THEMIS2	ATG5	MAPK8IP1	CD36	CD38	BCAR1	NR1D1	CD40	SOX13	CD40LG	CARTPT	CD47	CD48	ISG15	IKBKE	CTR9	SOCS5	CD59	CD68	N4BP1	LRRC14	PUM1	CD70	CD74	CD79A	CD79B	CD81	RIPOR2	TOX	RASSF2	MATR3	TESPA1	GAB2	TRIL	PJA2	TOMM70	MAFB	OXSR1	USP15	NR1H4	THOC1
GOBP_NEGATIVE_REGULATION_OF_IMMUNE_SYSTEM_PROCESS	http://www.gsea-msigdb.org/gsea/msigdb/cards/GOBP_NEGATIVE_REGULATION_OF_IMMUNE_SYSTEM_PROCESS	ADA	PARP3	MICA	KLRC4-KLRK1	MICOS10-NBL1	NR1H3	TSPAN32	CDK6	TRIB1	CD96	LRRC17	MIR6869	FSTL3	LILRB2	ADAR	BTN2A2	PIAS3	GPNMB	MERTK	PIBF1	CEBPB	TOB2	PLK2	LILRB1	FGL2	TRAFD1	SPINK5	LILRB4	LILRB3	EMILIN1	CD160	GLMN	IRAK3	DUSP10	PADI2	USP18	TREX1	CD300A	VSIG4	PGLYRP2	FCRL3	CLNK	ZPBP2	CNR1	CNR2	FCRLB	COL3A1	TMEM178A	CD200R1	OTOP1	IL31RA	ADORA1	ADORA2A	CR1	CR1L	CR2	CRK	ZBTB46	MAPK14	LRFN5	CD300LF	RC3H1	DCST1	CTLA4	CTNNB1	CTSG	CX3CR1	CYP19A1	CD55	ZFPM1	DDT	NLRP6	ZNF675	DLG1	DPP4	DRD2	TSC22D3	DUSP1	DUSP3	AHR	NLRC3	ELF1	A2M	TIGIT	ERBB2	AKT1	FBN1	FCGR2B	ADGRF5	FER	FGL1	FGR	KLRK1	FOXF1	FOXJ1	LRCH1	TTLL12	SYT11	PLCL2	PLCB1	TMEM131L	TNFRSF13B	SCRIB	MKRN2	ALOX15	FYN	YTHDF3	GCSAM	FBXO7	RHBDD3	AMBP	IL4I1	SAMHD1	APPL1	LRRC32	PTPN22	STAP1	GATA2	PLA2G2D	GBP1	GREM1	GFER	C5AR2	TNFRSF21	RABGEF1	GLI3	IFNL1	ANGPT1	MILR1	GPR18	LGALS9B	TAFA3	GPER1	GPS2	GPX1	TMEM176B	GRN	PHPT1	CD274	CNOT7	TBX21	ANXA1	HCK	NCKAP1L	HFE	HLA-A	HLA-B	HLA-DOA	HLA-DOB	HLA-DRB1	HLA-E	HLA-F	HLA-G	HLX	HMGB1	HMGB3	HMOX1	HOXA7	APCS	HSPA9	APOA1	APOA2	CLEC4G	ID2	IFI16	IFNA2	IFNB1	APOD	IHH	IL2	IL2RA	IL4	IL4R	IL7R	IL10	IL12B	IL13RA2	IDO1	INHA	INHBA	INS	INPP5D	IRF1	JAK3	TBC1D10C	MIA3	KIR2DL4	KLRC1	KLRD1	ARG1	ARG2	ILDR2	CLEC12B	LAG3	LDLR	LGALS3	LGALS9	LTF	LYN	SH2D1A	MIR105-1	MIR125A	MIR125B1	MIR128-1	MIR130A	MIR146A	MIR181B1	MIR181C	MIR185	MIR19A	MIR19B1	MIR21	MIR221	MIR222	MIR223	MIR24-1	MIR27A	MIR30B	MIR34A	ARRB2	SMAD7	CD46	MDK	KITLG	MIF	MMP12	MNDA	CD200	NRARP	TARM1	MYC	NBL1	ATM	NF1	NPY	CCN3	NPY5R	OAS1	OAS3	FURIN	PAWR	FOXP3	ZBTB7B	GAL	CLDN18	PDCD1	YTHDF2	ENPP3	SERPINB9	PIK3R1	IL17D	UBASH3A	PLCG1	IL20RB	TREM2	RC3H2	PARP14	PPARG	LAX1	BANK1	SUSD4	TAPBPL	FBXW7	PPP3CB	TMEM176A	LYAR	PRKAR1A	AXL	PAG1	SELENOS	PKN1	PRNP	CRTAM	METTL3	CCL28	PSMA1	SLAMF8	GPR137	PSMB4	DUSP22	TWSG1	PELI1	PTGER4	GPAM	PTPN2	PTPN6	PTPRC	PTPRJ	CACTIN	RAG2	RARA	TRIM27	FAM3A	BCL6	BCR	RPS19	SERPINB4	CEACAM1	CCL2	CCL3	CCL21	CCL25	XCL1	CX3CL1	SDC4	CXCL12	BLK	SAMSN1	VSIR	NOD2	SFRP1	SFTPD	PLA2G2F	SHH	MARCHF7	SLAMF1	BMP4	BMP5	LGALS7B	LGALS9C	SOX9	SOX11	SPI1	SPN	BPI	SRC	TRIM21	STAT2	STAT6	BST2	SYK	BTK	TCTA	PRDX2	TMBIM6	TGFB1	TGFB2	TGFB3	THBS1	THY1	TLR3	TLR4	SERPING1	GPR137B	TNF	TNFAIP3	TNFAIP6	C1QC	C4BPA	C4BPB	C5	TNFSF4	CCR2	TYRO3	ACOD1	TYROBP	SCGB1A1	NR1H2	EZR	YES1	LAPTM5	CUEDC2	PVRIG	DHX58	MMP28	LST1	MUL1	TNFAIP8L2	RHBDF2	NLRX1	VTCN1	RIN3	ZC3H12A	PDCD1LG2	NDFIP1	GPR68	CASP3	ITCH	MAD1L1	NLRC5	SLA2	CUL4A	ZC3H8	LOXL3	ADTRP	HAVCR2	UBASH3B	DGKZ	CST7	RUNX1	RUNX3	CBFB	SOCS1	PDE5A	CBLB	TNFRSF14	FADD	BANF1	CD84	WASL	PGLYRP1	NMI	IL1RL1	DLG5	GPR55	SOCS6	CD22	SLIT2	ADIPOQ	LPXN	CD80	CD86	IL27RA	NR1D1	CARTPT	CD47	ISG15	SOCS5	CD59	CD68	CD74	RIPOR2	MAFB	USP15	THOC1
GOBP_POSITIVE_REGULATION_OF_IMMUNE_SYSTEM_PROCESS	http://www.gsea-msigdb.org/gsea/msigdb/cards/GOBP_POSITIVE_REGULATION_OF_IMMUNE_SYSTEM_PROCESS	ADA	BTNL10	KIR2DS2	CD24	C17orf99	IGLL5	KLRC4-KLRK1	DNM1L	PQBP1	ADAM8	IFNL4	RASGRP1	EBI3	ADAM10	TRIB1	CDKN1A	IGHV2-70D	IGHV1-69D	IGHV3-64D	LILRB2	SIRPB1	TLR6	BTN3A3	BTN2A2	NOD1	SPON2	RBM14	VAV3	HAX1	MAD2L2	CREB3	CEBPA	CXCL13	COLEC10	SH2B2	HEXIM1	RBCK1	POLR3F	POLR3G	POLR3C	KHDRBS1	CD226	TNFSF13B	MASP2	CTSC	HSPH1	CCL27	LILRB1	ARID5A	MALT1	LYVE1	BTNL3	LILRB4	LILRA2	BTN3A2	BTN3A1	BTN2A1	CD160	HHLA2	CORO1A	IRAK3	DUSP10	SHLD3	IL17F	TREX1	CD300A	PARK7	VSIG4	PHB2	CHRNB2	NLRP3	TIRAP	ERMAP	SLAMF6	CGAS	FCRL3	GBP5	TNFRSF13C	CLNK	SH2D1B	TRIM6	EXOSC6	CLU	LRRK2	SLC15A4	SPPL3	CCR1	CCR6	CCR7	CMTM3	CMKLR1	SPACA3	TMIGD2	CNR1	OCSTAMP	MAP3K8	SLC9B2	PPARGC1B	GPR151	RAET1E	ADORA2B	CR1	CR1L	CR2	CREB1	CREBBP	CRKL	CRP	ZBTB46	SIRPA	CSF1	CSF1R	CSK	LACC1	IL34	PIK3R6	TICAM1	GCSAML	RC3H1	IL23R	CTLA4	PYHIN1	SHLD1	NFAM1	CTSG	CX3CR1	BTNL9	MOSPD2	CLECL1	CD55	DENND1B	AP1G1	DDX1	DHX9	CFD	COCH	TMEM64	DHX36	DHPS	AGER	DPP4	DUSP3	GPR183	EDN1	EDN2	EDN3	EFNB1	EFNB2	EFNB3	EGR3	PLPP4	ANO6	EIF2B1	AIF1	ELANE	ELF1	FYB2	A2M	UNC13D	EP300	EPHB2	EPO	EREG	AKT1	EVI2B	F2RL1	F7	PTK2B	FCER1G	FCER2	FCGR2B	FCGR3A	FCN1	FCN2	FER	FES	FGF10	FGR	VEGFD	ZBTB1	KLRK1	FOXF1	PAXIP1	ACIN1	FOXJ1	SWAP70	FOXO3	FCHO1	RFTN1	FLOT2	PLCL2	ICOSLG	SIRT1	CLCF1	FOS	FPR1	FPR2	DDX58	FPR3	DAPK2	CADM1	DEFB124	ABL1	FUT4	FUT7	FYB1	FYN	XRCC6	GCSAM	KLK5	PRKD2	NCR3	IL4I1	SIN3A	ANKRD17	APPL1	LSM14A	PTPN22	GAS6	STAP1	GATA1	GATA2	GATA3	BLOC1S6	GBP1	MSTN	HAVCR1	FOXP1	IL36B	C5AR2	TNFRSF21	RABGEF1	STK39	GLI2	GLI3	GPI	GPLD1	IFNL2	IFNL3	IFNL1	CCDC88B	IGHV7-81	IGHV6-1	IGHV5-10-1	IGHV5-51	IGHV4-61	IGHV4-59	IGHV4-39	IGHV4-34	IGHV4-31	IGHV4-28	IGHV4-4	IGHV3-74	IGHV3-73	IGHV3-72	TMEM102	IGHV3-66	IGHV3-64	IGHV3-53	IGHV3-49	IGHV3-48	IGHV3-43	IGHV3-38	HMSD	IGHV3-35	IGHV3-33	CXCL17	IGHV3-30	IGHV3-23	IGHV3-21	IGHV3-20	TAFA3	IGHV3-16	IGHV3-15	IGHV3-13	IGHV3-11	IGHV3-7	IGHV2-70	IGHV2-26	IGHV2-5	IGHV1-69-2	IGHV1-69	IGHV1-58	IGHV1-45	IGHV1-24	IGHV1-18	IGHV1-3	TRDC	GPR31	GPR32	GPR32P1	GPR33	TRBC2	TRBC1	FFAR3	FFAR2	GPS2	IGLC7	RGCC	PHPT1	PYCARD	TBK1	CD274	BLNK	ICOS	TBX21	SH3KBP1	ANXA1	HCK	HCLS1	NCKAP1L	CFH	CFHR1	ADGRE2	CD209	UBE2K	STOML2	HK1	HLA-A	HLA-B	HLA-DMA	HLA-DMB	HLA-DOA	HLA-DOB	HLA-DPA1	HLA-DPB1	HLA-DQA1	HLA-DQA2	HLA-DQB1	HLA-DQB2	HLA-DRA	HLA-DRB1	HLA-DRB3	HLA-DRB4	HLA-DRB5	HLA-E	HLA-F	HLA-G	HLA-H	MR1	HLX	HMGB1	HMGB2	HMOX1	APCS	HPX	HRAS	HRG	HES1	HSF1	HSP90AA1	HSPD1	ICAM1	NLRP10	CLEC4D	HCAR2	ID2	STING1	CFI	IFI16	IFI35	IFNB1	IRGM	IFNG	IGF1	IGF2	IGFBP2	IGHA1	IGHA2	IGHD	IGHE	IGHG1	IGHG2	IGHG3	IGHG4	IGHM	APP	IGKC	RAET1G	IGLC1	IGLC2	IGLC3	KLK3	IGLC6	IGLL1	IHH	IKBKB	IL1A	IL1B	IL1R1	IL2	IL2RA	IL4	IL4R	IL5	IL6	IL6R	IL6ST	IL7	IL7R	CXCL8	IL10	IL12A	IL12B	IL12RB1	IL13	IL13RA2	AQP3	IL15	IL15RA	IL17A	IL18	IDO1	CXCL10	INPP5D	IRF3	IRF7	ITGA2	ITGA4	ITGAM	ITGB2	ITK	ITPKB	JAK2	JAK3	JUND	KARS1	MIA3	USP17L2	KCNN4	KIR2DL4	KIT	KLRC2	KLRC3	KLRD1	ARG1	KRT1	RHOA	THEMIS	IGHV1OR15-1	SCIMP	BLOC1S3	USP27X	LAG3	LAMP1	LBP	LCK	LCP2	LEP	LGALS1	LGALS3	LGALS9	LIF	LIMK1	RHOH	MYO18A	PLPP6	LTA	LYN	SH2D1A	MIR128-1	MIR136	MIR142	MIR145	MIR18A	MIR19A	MIR21	MIR30B	MIR34A	MBL2	CD46	DNAJB9	MDK	MEF2C	MFAP4	KITLG	CD99	MICB	MIF	MLH1	MMP8	MMP12	MMP14	MNDA	MOG	MPL	EIF2AK4	MSH2	MYB	MYD88	NCK1	NFATC2	NONO	NOS2	NOTCH2	PNP	ROR2	P2RX4	P2RX7	PLA2G3	SERPINE1	PAK1	IL20	PAK2	PAK3	PAWR	TRAT1	FOXP3	EXOSC3	ZBTB7B	PCK1	KMT5B	ZNF580	LEF1	MZB1	C1RL	CD320	TLR8	SPG21	PDE4B	PDE4D	IL23A	CYRIB	ENPP3	PDPK1	GPRC5B	CD244	PF4	CFP	PGC	PGF	PHB	PIK3CA	PIK3CB	PIK3CD	PLA2G1B	PLA2G4A	PLA2G5	UBASH3A	PLCG1	PLCG2	PLD2	PLSCR1	TLR9	TREM2	SASH3	SHLD2	RC3H2	POU4F1	POU4F2	MED1	BTN2A3P	LAX1	LIME1	TESC	PPP2R3C	BANK1	SUSD4	RNF31	AKIRIN2	RIF1	APPL2	TRIM62	PSPC1	SIRPG	DDX60	AMBRA1	POLR3B	INAVA	PRKCA	PRKCB	PCID2	AXL	PRKCD	PRKCE	PRKCH	PRKCQ	PRKCZ	PRKDC	MAPK1	MAPK3	PRNP	BTNL2	CRTAM	AZGP1	LGMN	MASP1	KLK7	PSEN1	B2M	IFNK	SPHK2	DUSP22	HMCES	CTNNBIP1	C12orf4	CAMK1D	CD177	PELI1	ZNFX1	ZMIZ1	SLC39A10	BAD	PTAFR	IGHV7-4-1	S100A14	MIR520E	MIR520B	PTK2	MAVS	PTN	USP29	GPAM	PTPN2	PTPN6	PTPN11	HAMP	ZP4	PTPRC	PTPRJ	BAX	PVR	NECTIN2	NLRC4	JAM2	SELENOK	RAC1	RAC2	RAG1	IL21	RARA	RARRES2	RB1	PLEKHA1	TRPV4	RBP4	BCL2	RELA	BCL6	RPS3	RPS19	BDKRB1	S100A7	CFB	CEACAM1	CCL1	CCL2	CCL3	CCL4	CCL5	CCL7	CCL8	CCL19	CCL20	CCL21	CCL24	XCL1	CX3CL1	CXCL12	ZNF335	GPSM3	BLK	MYO1G	SELP	CRLF2	VSIR	NOD2	CARD9	SFPQ	NFKBIZ	CLEC7A	SHH	PRSS56	P2RY12	RASAL3	SLAMF1	WNK1	SLC7A1	SLC11A1	BMX	POLR3D	SOX4	SOX12	SPI1	SPN	SPTA1	SRC	ZFP36L1	STAT5B	STAT6	STK11	STX4	STXBP1	STXBP2	BST1	VAMP7	XCL2	SYK	ADAM17	TACR1	MAP3K7	BTK	BTN1A1	TEC	TFRC	TGFB1	TGFB2	TGFBR2	THBS1	THBS4	THY1	KLF10	C1QBP	TLR4	SERPING1	C1QA	TNF	C1QB	C1QC	C1R	TP53BP1	C1S	C2	C3	TRAF2	TRAF6	C3AR1	C4A	C4B	C4BPA	C4BPB	C5	C5AR1	C6	TNFSF4	CCR2	TNFRSF4	TXK	TYK2	C7	ACOD1	TYROBP	C8A	C8B	C8G	UBE2N	C9	VAV1	VAV2	VCAM1	VEGFA	VEGFB	VEGFC	EZR	LAT2	NSD2	WNT5A	XBP1	XG	XRCC5	YES1	ZAP70	ZBTB16	ZP3	LAPTM5	CACNB3	FZD5	COLEC11	PVRIG	DHX58	TNIP2	BAG6	PLA2G7	NKAP	AKIRIN1	VTCN1	BTNL8	ATAD5	NR4A3	ZC3H12A	TASL	PDGFD	PDCD1LG2	CD276	ZBP1	CALR	GPR68	CAMK4	SLC7A5	CFHR5	DCSTAMP	FBXO38	DOCK8	MADCAM1	TRIM56	KLRC4	PLVAP	PARP9	CD99L2	JAM3	ITCH	CASP6	PLA2G6	CASP8	PRAM1	NLRC5	STX7	SLA2	NCK2	CARD11	TTBK1	KMT5C	NFKBID	SEMA7A	HAVCR2	IKBKG	DGKZ	TRIM5	ZCCHC3	AP3B1	FCN3	TSLP	CAV1	TNFSF11	RUNX1	SKAP1	RUNX3	CBFB	SOCS1	IRS2	VAMP8	CBLB	SNX4	RIPK1	TNFSF14	TNFSF13	TNFSF9	TNFRSF14	RIPK2	FADD	RIOK3	TNFRSF18	IL1RL2	IL18R1	CD84	VNN1	EIF2B4	EIF2B3	EIF2B2	EIF2B5	BCL10	RAB29	AP3D1	WNT3A	KLHL6	TNFSF18	MCU	IL33	CD1A	SART1	DNAJA3	TRIM41	CD1B	CD1C	NMI	CD1D	CD1E	CD2	RNF185	RSAD2	CD3E	IL1RL1	DDX21	CD247	CD4	CD5	CD5L	CD6	CD8A	CD8B	CD19	CD83	MS4A1	CD22	VAMP3	CD27	SLC22A13	CLEC6A	CD28	LPXN	CD80	CD86	AIM2	IL27RA	THEMIS2	CD36	CD38	BCAR1	CD40	SOX13	CD40LG	CD47	IKBKE	SOCS5	CD59	CD70	CD74	CD79A	CD79B	CD81	RIPOR2	TOX	MATR3	TESPA1	GAB2	TOMM70	OXSR1
GOBP_REGULATION_OF_LEUKOCYTE_MIGRATION	http://www.gsea-msigdb.org/gsea/msigdb/cards/GOBP_REGULATION_OF_LEUKOCYTE_MIGRATION	ADA	KLRC4-KLRK1	MICOS10-NBL1	DNM1L	ADAM8	CHST4	ADAM10	CREB3	OLFM4	CXCL13	FUT9	CCL27	LYVE1	RIPK3	EMILIN1	PADI2	CD300A	TIRAP	CCR1	CCR6	CCR7	CMKLR1	CD200R1	ADORA1	CRK	CRKL	CSF1	CSF1R	IL34	GCSAML	CX3CR1	MOSPD2	CYP19A1	DDT	AGER	DPP4	DUSP1	ECM1	EDN1	EDN2	EDN3	ANO6	AIF1	ELANE	AKT1	F2RL1	F7	PTK2B	VEGFD	KLRK1	SWAP70	LRCH1	PLCB1	FPR2	DAPK2	DEFB124	FUT4	FUT7	GCSAM	GAS6	STAP1	GREM1	MSTN	C5AR2	RABGEF1	STK39	CXCR3	GPR18	TMEM102	CXCL17	PYCARD	ANXA1	NCKAP1L	HMGB1	HMOX1	HOXA7	AIRE	ICAM1	APOD	APP	IL1A	IL1R1	IL4	IL6	IL6R	CXCL8	IL12A	CXCL10	ITGA2	ITGA4	MIA3	RHOA	C10orf99	RHOG	LBP	LGALS3	LGALS9	RHOH	LYN	MIR128-1	MIR146A	MIR223	MIR24-1	MDK	KITLG	CD99	MIF	MMP14	CD200	MPP1	MSN	MYD88	NBL1	CCN3	P2RX4	SERPINE1	ZNF580	IL23A	PGF	TREM2	SMPD3	MAPK1	MAPK3	LGMN	CCL28	SLAMF8	CAMK1D	PTAFR	PTGER4	S100A14	PTK2	MTUS1	PTN	JAM2	SELENOK	RAC1	RAC2	RARRES2	TRPV4	BCR	BDKRB1	S100A7	CCL1	CCL2	CCL3	CCL4	CCL5	CCL7	CCL8	CCL19	CCL20	CCL21	CCL24	CCL25	XCL1	CX3CL1	CXCL12	GPSM3	SELE	SELP	NOD2	PRSS56	P2RY12	ST3GAL4	SLAMF1	WNK1	BMP5	SPI1	SPN	STK10	BST1	XCL2	ADAM17	TACR1	THBS1	THBS4	THY1	C1QBP	TNF	TNFAIP6	C3AR1	C5	C5AR1	CCR2	VEGFA	VEGFB	VEGFC	WNT5A	XG	ZP3	MMP28	PLA2G7	AKIRIN1	RIN3	SLC8B1	PDGFD	CALR	DOCK8	MADCAM1	PLVAP	CD99L2	JAM3	ADTRP	TNFSF14	TNFRSF14	FADD	TNFRSF18	WASL	TNFSF18	MCU	CD9	SLIT2	CHST2	IL27RA	CD47	CD74	CD81	RIPOR2	OXSR1
GOBP_NEGATIVE_REGULATION_OF_LEUKOCYTE_MIGRATION	http://www.gsea-msigdb.org/gsea/msigdb/cards/GOBP_NEGATIVE_REGULATION_OF_LEUKOCYTE_MIGRATION	ADA	KLRC4-KLRK1	MICOS10-NBL1	EMILIN1	PADI2	CD300A	CD200R1	ADORA1	CYP19A1	DDT	DPP4	DUSP1	AKT1	KLRK1	LRCH1	PLCB1	GCSAM	STAP1	GREM1	C5AR2	RABGEF1	GPR18	HMOX1	HOXA7	APOD	MIA3	MIR128-1	MIR146A	MIR223	MIR24-1	MIF	CD200	NBL1	CCN3	CCL28	SLAMF8	PTGER4	BCR	CCL2	CCL21	CCL25	CXCL12	BMP5	TNFAIP6	C5	MMP28	RIN3	ADTRP	WASL	SLIT2	IL27RA	RIPOR2
GOBP_POSITIVE_REGULATION_OF_LEUKOCYTE_MIGRATION	http://www.gsea-msigdb.org/gsea/msigdb/cards/GOBP_POSITIVE_REGULATION_OF_LEUKOCYTE_MIGRATION	DNM1L	ADAM8	ADAM10	CREB3	CXCL13	CCL27	LYVE1	TIRAP	CCR1	CCR6	CCR7	CMKLR1	CSF1	CSF1R	IL34	CX3CR1	MOSPD2	AGER	EDN1	EDN2	EDN3	ANO6	AIF1	F2RL1	F7	PTK2B	VEGFD	SWAP70	FPR2	DAPK2	DEFB124	FUT4	FUT7	GAS6	MSTN	STK39	TMEM102	CXCL17	PYCARD	NCKAP1L	HMGB1	ICAM1	APP	IL1A	IL1R1	IL4	IL6	IL6R	CXCL8	IL12A	CXCL10	ITGA2	ITGA4	MIA3	RHOA	LBP	LGALS3	LGALS9	MDK	KITLG	CD99	MMP14	P2RX4	SERPINE1	ZNF580	IL23A	PGF	TREM2	MAPK1	MAPK3	LGMN	CAMK1D	PTAFR	S100A14	PTK2	PTN	JAM2	SELENOK	RAC1	RAC2	RARRES2	TRPV4	BDKRB1	S100A7	CCL1	CCL3	CCL4	CCL5	CCL7	CCL8	CCL19	CCL20	CCL21	CCL24	XCL1	CX3CL1	CXCL12	GPSM3	SELP	PRSS56	P2RY12	SLAMF1	WNK1	SPI1	SPN	XCL2	ADAM17	TACR1	THBS1	THBS4	THY1	C1QBP	TNF	C3AR1	C5AR1	CCR2	VEGFA	VEGFB	VEGFC	WNT5A	XG	ZP3	PLA2G7	AKIRIN1	PDGFD	CALR	DOCK8	MADCAM1	PLVAP	CD99L2	JAM3	TNFSF14	TNFRSF14	FADD	TNFRSF18	TNFSF18	MCU	CD47	CD74	RIPOR2	OXSR1
GOBP_REGULATION_OF_LEUKOCYTE_CHEMOTAXIS	http://www.gsea-msigdb.org/gsea/msigdb/cards/GOBP_REGULATION_OF_LEUKOCYTE_CHEMOTAXIS	KLRC4-KLRK1	MICOS10-NBL1	DNM1L	ADAM10	CREB3	CXCL13	CCL27	PADI2	TIRAP	CCR1	CCR6	CCR7	CMKLR1	CSF1	CSF1R	IL34	CX3CR1	MOSPD2	CYP19A1	DDT	DPP4	DUSP1	EDN1	EDN2	EDN3	ANO6	AIF1	F2RL1	F7	PTK2B	VEGFD	KLRK1	SWAP70	FPR2	DAPK2	DEFB124	GAS6	STAP1	GREM1	MSTN	C5AR2	STK39	GPR18	TMEM102	CXCL17	NCKAP1L	HMGB1	IL4	IL6	IL6R	CXCL8	IL12A	CXCL10	LBP	LGALS9	LYN	MIR223	MDK	MIF	MPP1	NBL1	CCN3	SERPINE1	ZNF580	IL23A	PGF	MAPK1	MAPK3	LGMN	SLAMF8	CAMK1D	S100A14	PTK2	MTUS1	PTN	RAC1	RAC2	RARRES2	TRPV4	S100A7	CCL1	CCL2	CCL3	CCL4	CCL5	CCL7	CCL19	CCL21	XCL1	CXCL12	GPSM3	NOD2	PRSS56	SLAMF1	WNK1	SPI1	BST1	XCL2	ADAM17	THBS1	THBS4	C1QBP	TNFAIP6	C3AR1	C5	C5AR1	CCR2	VEGFA	VEGFB	VEGFC	WNT5A	MMP28	PLA2G7	AKIRIN1	RIN3	SLC8B1	CALR	JAM3	TNFSF14	MCU	SLIT2	CD74	RIPOR2	OXSR1
GOBP_NEGATIVE_REGULATION_OF_LEUKOCYTE_CHEMOTAXIS	http://www.gsea-msigdb.org/gsea/msigdb/cards/GOBP_NEGATIVE_REGULATION_OF_LEUKOCYTE_CHEMOTAXIS	KLRC4-KLRK1	MICOS10-NBL1	PADI2	CYP19A1	DDT	DPP4	DUSP1	KLRK1	STAP1	GREM1	C5AR2	GPR18	MIR223	MIF	NBL1	CCN3	SLAMF8	CCL2	TNFAIP6	C5	MMP28	RIN3	SLIT2
GOBP_POSITIVE_REGULATION_OF_LEUKOCYTE_CHEMOTAXIS	http://www.gsea-msigdb.org/gsea/msigdb/cards/GOBP_POSITIVE_REGULATION_OF_LEUKOCYTE_CHEMOTAXIS	DNM1L	ADAM10	CREB3	CXCL13	CCL27	TIRAP	CCR1	CCR6	CCR7	CMKLR1	CSF1	CSF1R	IL34	CX3CR1	MOSPD2	EDN1	EDN2	EDN3	ANO6	AIF1	F2RL1	F7	PTK2B	VEGFD	SWAP70	FPR2	DAPK2	DEFB124	GAS6	MSTN	STK39	TMEM102	CXCL17	NCKAP1L	HMGB1	IL4	IL6	IL6R	CXCL8	IL12A	CXCL10	LBP	LGALS9	MDK	SERPINE1	ZNF580	IL23A	PGF	MAPK1	MAPK3	LGMN	CAMK1D	S100A14	PTK2	PTN	RAC1	RAC2	RARRES2	TRPV4	S100A7	CCL1	CCL3	CCL4	CCL5	CCL7	CCL19	CCL21	XCL1	CXCL12	GPSM3	PRSS56	SLAMF1	WNK1	SPI1	XCL2	ADAM17	THBS1	THBS4	C1QBP	C3AR1	C5AR1	CCR2	VEGFA	VEGFB	VEGFC	WNT5A	PLA2G7	AKIRIN1	CALR	TNFSF14	MCU	CD74	RIPOR2	OXSR1
GOBP_REGULATION_OF_CELLULAR_EXTRAVASATION	http://www.gsea-msigdb.org/gsea/msigdb/cards/GOBP_REGULATION_OF_CELLULAR_EXTRAVASATION	ADAM8	CHST4	OLFM4	FUT9	LYVE1	RIPK3	AGER	ELANE	PLCB1	FUT4	FUT7	ICAM1	IL1R1	ITGA4	MIR146A	MDK	CD99	CCL28	PTAFR	PTGER4	BCR	CCL21	CCL25	CXCL12	SELE	SELP	ST3GAL4	BST1	THY1	CCR2	XG	PDGFD	PLVAP	CD99L2	JAM3	FADD	CHST2	IL27RA	CD47	RIPOR2
GOBP_NEGATIVE_REGULATION_OF_CELLULAR_EXTRAVASATION	http://www.gsea-msigdb.org/gsea/msigdb/cards/GOBP_NEGATIVE_REGULATION_OF_CELLULAR_EXTRAVASATION	PLCB1	MIR146A	CCL28	PTGER4	BCR	CCL21	CCL25	CXCL12	IL27RA
GOBP_POSITIVE_REGULATION_OF_CELLULAR_EXTRAVASATION	http://www.gsea-msigdb.org/gsea/msigdb/cards/GOBP_POSITIVE_REGULATION_OF_CELLULAR_EXTRAVASATION	ADAM8	LYVE1	AGER	ICAM1	IL1R1	MDK	CD99	PTAFR	THY1	CCR2	XG	PDGFD	PLVAP	CD99L2	JAM3	FADD	CD47	RIPOR2
GOBP_REGULATION_OF_IMMUNE_EFFECTOR_PROCESS	http://www.gsea-msigdb.org/gsea/msigdb/cards/GOBP_REGULATION_OF_IMMUNE_EFFECTOR_PROCESS	C17orf99	PARP3	MICA	KLRC4-KLRK1	RASGRP1	CD96	SPON2	MAD2L2	COLEC10	CD226	LILRB1	ARID5A	FGL2	MALT1	SPINK5	LILRB4	RIPK3	CD160	IRAK3	DUSP10	SHLD3	IL17F	TREX1	CD300A	VSIG4	PHB2	NLRP3	PGLYRP2	SLAMF6	CGAS	FCRL3	CLNK	SH2D1B	CLC	TRIM6	EXOSC6	SLC15A4	ZPBP2	RAET1E	ADORA2B	CR1	CR1L	CR2	CRK	LACC1	PIK3R6	TICAM1	RC3H1	IL23R	SHLD1	CX3CR1	CD55	DENND1B	AP1G1	DDX1	DHX36	AGER	DNASE1	DNASE1L3	AHR	A2M	APLF	UNC13D	EPHB2	F2RL1	FCER2	FCGR2B	FCN1	FCN2	FER	FES	FGR	ZBTB1	KLRK1	FOXF1	PAXIP1	FOXJ1	SIRT1	CLCF1	DDX58	CADM1	IL27	FUT7	ZNF683	KLK5	NCR3	IL4I1	ANKRD17	APPL1	PTPN22	STAP1	GATA1	GATA2	GATA3	GFER	RABGEF1	GPI	IFNL1	ANGPT1	FFAR3	FFAR2	GRN	TBX21	ANXA1	NCKAP1L	CFH	HFE	ADGRE2	HK1	HLA-A	HLA-B	HLA-DMB	HLA-DRA	HLA-DRB1	HLA-DRB3	HLA-E	HLA-F	HLA-G	HLA-H	MR1	HLX	HMGB1	HMOX1	HPX	HSPD1	APOA1	APOA2	ICAM1	CLEC4G	IFNA2	IFNB1	IFNG	RAET1G	KLK3	IL1B	IL1R1	IL2	IL4	IL4R	IL5	IL6	IL7R	IL10	IL12A	IL12B	IL12RB1	IL13	IL13RA2	IL17A	IL18	INS	IRF4	ITGAM	ITGB2	JAK3	USP17L2	KIR2DL4	KIT	KLRC1	KLRC2	KLRC3	KLRD1	ARG1	CLEC12B	SCIMP	LAG3	LAMP1	LBP	LEP	LGALS3	LGALS9	MYO18A	LTA	LYN	SH2D1A	MIR21	ARRB2	SMAD7	MBL2	CD46	DNAJB9	MIF	MLH1	MSH2	MYB	NOS2	P2RX7	PLA2G3	FOXP3	EXOSC3	ZBTB7B	PCK1	KMT5B	MZB1	IL23A	CYRIB	ENPP3	PDPK1	GPRC5B	CD244	PGC	PHB	SERPINB9	PLA2G5	PLCG2	IL20RB	TLR9	TREM2	SASH3	SHLD2	RC3H2	TRPM4	SUSD4	RIF1	APPL2	PPP3CB	DDX60	INAVA	PKN1	PRKCZ	CRTAM	AZGP1	KLK7	B2M	SLAMF8	SPHK2	DUSP22	HMCES	C12orf4	CD177	PTAFR	MIR520E	MIR520B	MAVS	PTPN6	PTPRC	PTPRJ	PVR	NECTIN2	RAC2	IL21	RARA	RBP4	BCL6	BCR	RPS19	SERPINB4	CEACAM1	CCL19	CXCL6	XCL1	BLK	NOD2	NFKBIZ	CLEC7A	SLAMF1	NCF1	SPI1	STAT5B	STAT6	STX4	STXBP1	STXBP2	SUPT6H	BST2	VAMP7	SYK	MAP3K7	BTK	TMBIM6	TFRC	TGFB1	TGFB2	TGFB3	C1QBP	TLR3	TLR4	SERPING1	TNF	TNFRSF1B	TP53BP1	C3	TRAF2	TRAF6	C4BPA	C4BPB	TNFSF4	CCR2	TNFRSF4	TYROBP	VAV1	WAS	NSD2	WNT5A	XBP1	ZP3	LAPTM5	FZD5	COLEC11	CUEDC2	DHX58	ATAD5	NR4A3	ZC3H12A	NDFIP1	CAMK4	SLC7A5	FBXO38	KLRC4	PRAM1	STX7	LOXL3	KMT5C	NFKBID	SEMA7A	HAVCR2	FCN3	VAMP8	SNX4	TNFSF13	TNFRSF14	RIPK2	FADD	IL18R1	CD84	BCL10	PGLYRP1	CD1A	CD1B	CD1C	CD1D	CD1E	RSAD2	DDX21	CD5L	CD22	VAMP3	SLC22A13	CD28	CD80	CD86	NCR1	IL27RA	ATG5	CD36	CD40	CD40LG	CD47	SOCS5	CD59	CD74	CD81	GAB2	TRIL	THOC1
GOBP_NEGATIVE_REGULATION_OF_IMMUNE_EFFECTOR_PROCESS	http://www.gsea-msigdb.org/gsea/msigdb/cards/GOBP_NEGATIVE_REGULATION_OF_IMMUNE_EFFECTOR_PROCESS	PARP3	MICA	CD96	LILRB1	FGL2	SPINK5	LILRB4	IRAK3	DUSP10	CD300A	VSIG4	PGLYRP2	FCRL3	ZPBP2	CR1	CR1L	CR2	CRK	RC3H1	CX3CR1	CD55	AHR	A2M	FCGR2B	FER	FOXF1	FOXJ1	IL4I1	APPL1	GFER	RABGEF1	IFNL1	ANGPT1	GRN	TBX21	ANXA1	NCKAP1L	HFE	HLA-A	HLA-B	HLA-E	HLA-F	HLA-G	HLX	HMOX1	APOA1	APOA2	CLEC4G	IFNA2	IFNB1	IL2	IL4	IL4R	IL7R	IL10	IL13RA2	INS	JAK3	KIR2DL4	KLRC1	KLRD1	ARG1	CLEC12B	LGALS3	LGALS9	ARRB2	SMAD7	CD46	FOXP3	ZBTB7B	ENPP3	SERPINB9	IL20RB	RC3H2	SUSD4	PPP3CB	SLAMF8	DUSP22	PTPN6	PTPRC	BCL6	BCR	RPS19	SERPINB4	CEACAM1	XCL1	NOD2	SLAMF1	SPI1	BST2	TMBIM6	TGFB1	TGFB2	TGFB3	SERPING1	TNF	C4BPA	C4BPB	TNFSF4	CCR2	CUEDC2	ZC3H12A	NDFIP1	LOXL3	HAVCR2	CD84	PGLYRP1	CD22	CD47	SOCS5	CD59	THOC1
GOBP_POSITIVE_REGULATION_OF_IMMUNE_EFFECTOR_PROCESS	http://www.gsea-msigdb.org/gsea/msigdb/cards/GOBP_POSITIVE_REGULATION_OF_IMMUNE_EFFECTOR_PROCESS	C17orf99	KLRC4-KLRK1	RASGRP1	SPON2	MAD2L2	COLEC10	CD226	LILRB1	ARID5A	MALT1	CD160	SHLD3	IL17F	CD300A	PHB2	NLRP3	SLAMF6	CLNK	SH2D1B	TRIM6	EXOSC6	RAET1E	ADORA2B	CR1	LACC1	TICAM1	IL23R	SHLD1	CD55	DENND1B	AP1G1	DDX1	DHX36	UNC13D	EPHB2	F2RL1	FCER2	FCN1	FCN2	FER	FES	FGR	ZBTB1	KLRK1	FOXF1	PAXIP1	SIRT1	CLCF1	DDX58	CADM1	KLK5	NCR3	ANKRD17	PTPN22	STAP1	GATA1	GATA2	GATA3	RABGEF1	GPI	FFAR3	FFAR2	TBX21	ANXA1	ADGRE2	HK1	HLA-A	HLA-B	HLA-DMB	HLA-DRA	HLA-DRB1	HLA-DRB3	HLA-E	HLA-F	HLA-G	HLA-H	MR1	HLX	HMOX1	HPX	HSPD1	IFNG	RAET1G	KLK3	IL1B	IL1R1	IL2	IL4	IL4R	IL5	IL6	IL10	IL12A	IL12B	IL12RB1	IL13	IL13RA2	IL17A	IL18	ITGAM	ITGB2	USP17L2	KIR2DL4	KIT	KLRC2	KLRC3	KLRD1	ARG1	SCIMP	LAG3	LAMP1	LBP	LGALS9	MYO18A	LTA	LYN	SH2D1A	MIR21	MBL2	CD46	DNAJB9	MIF	MLH1	MSH2	MYB	NOS2	P2RX7	PLA2G3	FOXP3	EXOSC3	PCK1	KMT5B	MZB1	IL23A	CYRIB	ENPP3	PDPK1	GPRC5B	CD244	PGC	PHB	PLA2G5	PLCG2	TLR9	TREM2	SASH3	SHLD2	RIF1	APPL2	DDX60	INAVA	PRKCZ	CRTAM	AZGP1	KLK7	B2M	SPHK2	HMCES	C12orf4	CD177	PTAFR	MIR520E	MIR520B	MAVS	PTPN6	PTPRC	PTPRJ	PVR	NECTIN2	RAC2	IL21	RARA	RBP4	RPS19	CCL19	XCL1	BLK	NOD2	NFKBIZ	CLEC7A	SLAMF1	SPI1	STAT5B	STAT6	STX4	STXBP1	STXBP2	VAMP7	SYK	MAP3K7	BTK	TFRC	TGFB1	TLR4	TNF	TP53BP1	C3	TRAF2	TRAF6	TNFSF4	CCR2	TNFRSF4	TYROBP	VAV1	NSD2	WNT5A	XBP1	ZP3	LAPTM5	FZD5	COLEC11	DHX58	ATAD5	NR4A3	CAMK4	SLC7A5	FBXO38	KLRC4	STX7	KMT5C	NFKBID	SEMA7A	FCN3	VAMP8	SNX4	TNFSF13	TNFRSF14	RIPK2	FADD	IL18R1	CD84	BCL10	CD1A	CD1B	CD1C	CD1D	CD1E	RSAD2	DDX21	VAMP3	SLC22A13	CD28	CD80	CD86	CD36	CD40	SOCS5	CD74	CD81	GAB2
GOBP_REGULATION_OF_PRODUCTION_OF_MOLECULAR_MEDIATOR_OF_IMMUNE_RESPONSE	http://www.gsea-msigdb.org/gsea/msigdb/cards/GOBP_REGULATION_OF_PRODUCTION_OF_MOLECULAR_MEDIATOR_OF_IMMUNE_RESPONSE	C17orf99	PARP3	CD96	SPON2	MAD2L2	CD226	LILRB1	ARID5A	MALT1	SPINK5	LILRB4	CD160	IRAK3	SHLD3	IL17F	TREX1	PHB2	NLRP3	CGAS	FCRL3	CLNK	CLC	TRIM6	EXOSC6	SLC15A4	ZPBP2	CR1	LACC1	TICAM1	SHLD1	CD55	DENND1B	DDX1	DHX36	APLF	EPHB2	F2RL1	FCGR2B	PAXIP1	SIRT1	CLCF1	DDX58	KLK5	PTPN22	GATA3	GPI	ANGPT1	FFAR3	FFAR2	TBX21	HFE	HK1	HLA-A	HLA-E	HLA-F	HLA-G	HMOX1	HPX	APOA1	APOA2	IFNA2	IFNB1	RAET1G	KLK3	IL1B	IL1R1	IL2	IL4	IL4R	IL5	IL6	IL10	IL13	IL13RA2	IL17A	IL18	JAK3	KIR2DL4	KIT	ARG1	SCIMP	SMAD7	DNAJB9	MIF	MLH1	MSH2	FOXP3	EXOSC3	KMT5B	MZB1	GPRC5B	CD244	PGC	PHB	PLCG2	TLR9	SASH3	SHLD2	TRPM4	RIF1	INAVA	PKN1	PRKCZ	KLK7	B2M	SPHK2	HMCES	MAVS	PTPRC	IL21	RBP4	BCL6	XCL1	NOD2	CLEC7A	SLAMF1	STAT6	STX4	SUPT6H	BST2	MAP3K7	BTK	TMBIM6	TFRC	TGFB1	TGFB2	TGFB3	TLR3	TLR4	TNF	TNFRSF1B	TP53BP1	TRAF2	TRAF6	TNFSF4	CCR2	TNFRSF4	NSD2	WNT5A	XBP1	LAPTM5	FZD5	CUEDC2	ATAD5	NR4A3	NDFIP1	CAMK4	SLC7A5	KMT5C	SEMA7A	TNFSF13	TNFRSF14	IL18R1	BCL10	RSAD2	DDX21	CD22	VAMP3	CD28	CD86	IL27RA	ATG5	CD36	CD40	CD40LG	CD74	CD81	TRIL	THOC1
GOBP_NEGATIVE_REGULATION_OF_PRODUCTION_OF_MOLECULAR_MEDIATOR_OF_IMMUNE_RESPONSE	http://www.gsea-msigdb.org/gsea/msigdb/cards/GOBP_NEGATIVE_REGULATION_OF_PRODUCTION_OF_MOLECULAR_MEDIATOR_OF_IMMUNE_RESPONSE	PARP3	CD96	LILRB1	SPINK5	LILRB4	IRAK3	FCRL3	ZPBP2	CR1	FCGR2B	ANGPT1	TBX21	HFE	HLA-F	HMOX1	APOA1	APOA2	IFNA2	IFNB1	IL10	IL13RA2	JAK3	ARG1	SMAD7	FOXP3	BCL6	XCL1	SLAMF1	BST2	TMBIM6	TGFB1	TGFB2	TGFB3	TNF	CUEDC2	NDFIP1	CD22	THOC1
GOBP_POSITIVE_REGULATION_OF_PRODUCTION_OF_MOLECULAR_MEDIATOR_OF_IMMUNE_RESPONSE	http://www.gsea-msigdb.org/gsea/msigdb/cards/GOBP_POSITIVE_REGULATION_OF_PRODUCTION_OF_MOLECULAR_MEDIATOR_OF_IMMUNE_RESPONSE	C17orf99	SPON2	MAD2L2	CD226	LILRB1	ARID5A	MALT1	CD160	SHLD3	IL17F	PHB2	NLRP3	CLNK	TRIM6	EXOSC6	LACC1	TICAM1	SHLD1	CD55	DENND1B	DDX1	DHX36	EPHB2	F2RL1	PAXIP1	SIRT1	CLCF1	DDX58	KLK5	PTPN22	GATA3	GPI	FFAR3	FFAR2	TBX21	HK1	HLA-A	HLA-E	HLA-F	HLA-G	HPX	RAET1G	KLK3	IL1B	IL1R1	IL2	IL4	IL4R	IL5	IL6	IL10	IL13	IL17A	IL18	KIR2DL4	KIT	SCIMP	DNAJB9	MIF	MLH1	MSH2	EXOSC3	KMT5B	MZB1	GPRC5B	CD244	PGC	PHB	PLCG2	TLR9	SASH3	SHLD2	RIF1	INAVA	PRKCZ	KLK7	B2M	SPHK2	HMCES	MAVS	PTPRC	IL21	RBP4	XCL1	NOD2	CLEC7A	SLAMF1	STAT6	STX4	MAP3K7	TFRC	TGFB1	TLR4	TP53BP1	TRAF2	TRAF6	TNFSF4	TNFRSF4	NSD2	WNT5A	XBP1	LAPTM5	FZD5	ATAD5	NR4A3	CAMK4	SLC7A5	KMT5C	SEMA7A	TNFSF13	TNFRSF14	IL18R1	BCL10	RSAD2	DDX21	VAMP3	CD28	CD86	CD36	CD40	CD74	CD81
GOBP_REGULATION_OF_LEUKOCYTE_MEDIATED_IMMUNITY	http://www.gsea-msigdb.org/gsea/msigdb/cards/GOBP_REGULATION_OF_LEUKOCYTE_MEDIATED_IMMUNITY	C17orf99	PARP3	MICA	KLRC4-KLRK1	RASGRP1	CD96	MAD2L2	CD226	LILRB1	ARID5A	MALT1	LILRB4	RIPK3	CD160	SHLD3	CD300A	NLRP3	SLAMF6	CLNK	SH2D1B	CLC	EXOSC6	SLC15A4	RAET1E	ADORA2B	CR1	CR1L	CR2	CRK	PIK3R6	TICAM1	IL23R	SHLD1	CX3CR1	CD55	DENND1B	AP1G1	DDX1	DHX36	AGER	DNASE1	DNASE1L3	AHR	APLF	UNC13D	F2RL1	FCER2	FCGR2B	FER	FES	FGR	ZBTB1	KLRK1	FOXF1	PAXIP1	FOXJ1	CLCF1	DDX58	CADM1	FUT7	NCR3	IL4I1	STAP1	GATA1	GATA2	GATA3	GFER	RABGEF1	TBX21	NCKAP1L	HFE	ADGRE2	HLA-A	HLA-B	HLA-DRA	HLA-DRB1	HLA-DRB3	HLA-E	HLA-F	HLA-G	HLA-H	MR1	HMGB1	HMOX1	HPX	HSPD1	ICAM1	CLEC4G	IFNA2	IFNB1	RAET1G	IL1B	IL1R1	IL2	IL4	IL4R	IL6	IL7R	IL10	IL12A	IL12B	IL12RB1	IL13	IL13RA2	IL18	ITGAM	ITGB2	JAK3	KIR2DL4	KIT	KLRC1	KLRC2	KLRC3	KLRD1	ARG1	CLEC12B	SCIMP	LAG3	LAMP1	LEP	LGALS9	LTA	LYN	SH2D1A	ARRB2	SMAD7	CD46	MLH1	MSH2	NOS2	P2RX7	PLA2G3	FOXP3	EXOSC3	KMT5B	IL23A	CYRIB	PDPK1	SERPINB9	PLCG2	IL20RB	TREM2	SASH3	SHLD2	TRPM4	SUSD4	RIF1	PPP3CB	PRKCZ	CRTAM	AZGP1	B2M	SPHK2	DUSP22	HMCES	C12orf4	CD177	PTAFR	MAVS	PTPN6	PTPRC	PVR	NECTIN2	RAC2	IL21	BCL6	BCR	SERPINB4	CEACAM1	CXCL6	XCL1	BLK	NOD2	CLEC7A	SLAMF1	SPI1	STAT5B	STAT6	STX4	STXBP1	STXBP2	SUPT6H	BST2	VAMP7	SYK	MAP3K7	BTK	TFRC	TGFB1	TLR3	TLR4	TNF	TNFRSF1B	TP53BP1	C3	TRAF2	TRAF6	C4BPA	C4BPB	TNFSF4	CCR2	TYROBP	VAV1	WAS	NSD2	ZP3	FZD5	ATAD5	NDFIP1	CAMK4	FBXO38	KLRC4	PRAM1	STX7	KMT5C	HAVCR2	VAMP8	SNX4	TNFSF13	FADD	IL18R1	CD84	CD1A	CD1B	CD1C	CD1D	CD1E	RSAD2	DDX21	SLC22A13	CD28	NCR1	IL27RA	CD40	CD81	GAB2	THOC1
GOBP_NEGATIVE_REGULATION_OF_LEUKOCYTE_MEDIATED_IMMUNITY	http://www.gsea-msigdb.org/gsea/msigdb/cards/GOBP_NEGATIVE_REGULATION_OF_LEUKOCYTE_MEDIATED_IMMUNITY	PARP3	MICA	CD96	LILRB1	LILRB4	CD300A	CR1	CR1L	CR2	CRK	CX3CR1	CD55	AHR	FCGR2B	FOXF1	FOXJ1	IL4I1	GFER	RABGEF1	TBX21	NCKAP1L	HFE	HLA-A	HLA-B	HLA-E	HLA-F	HLA-G	HMOX1	CLEC4G	IFNA2	IFNB1	IL7R	IL13RA2	JAK3	KIR2DL4	KLRC1	KLRD1	ARG1	CLEC12B	LGALS9	ARRB2	SMAD7	CD46	FOXP3	SERPINB9	IL20RB	SUSD4	PPP3CB	DUSP22	PTPN6	PTPRC	BCL6	BCR	SERPINB4	CEACAM1	XCL1	NOD2	SLAMF1	SPI1	BST2	C4BPA	C4BPB	CCR2	NDFIP1	HAVCR2	CD84	THOC1
GOBP_POSITIVE_REGULATION_OF_LEUKOCYTE_MEDIATED_IMMUNITY	http://www.gsea-msigdb.org/gsea/msigdb/cards/GOBP_POSITIVE_REGULATION_OF_LEUKOCYTE_MEDIATED_IMMUNITY	C17orf99	KLRC4-KLRK1	RASGRP1	MAD2L2	CD226	ARID5A	MALT1	CD160	SHLD3	NLRP3	SLAMF6	CLNK	SH2D1B	EXOSC6	RAET1E	TICAM1	IL23R	SHLD1	CD55	DENND1B	AP1G1	DDX1	DHX36	F2RL1	FCER2	ZBTB1	KLRK1	PAXIP1	CLCF1	DDX58	CADM1	NCR3	STAP1	GATA3	TBX21	HLA-A	HLA-B	HLA-DRA	HLA-DRB1	HLA-DRB3	HLA-E	HLA-F	HLA-G	HLA-H	MR1	HPX	HSPD1	RAET1G	IL1B	IL1R1	IL2	IL4	IL6	IL12A	IL12B	IL12RB1	IL18	ITGAM	ITGB2	KIR2DL4	KIT	KLRC2	KLRC3	KLRD1	ARG1	SCIMP	LAG3	LAMP1	LTA	SH2D1A	MLH1	MSH2	NOS2	P2RX7	FOXP3	EXOSC3	KMT5B	IL23A	CYRIB	PLCG2	TREM2	SASH3	SHLD2	RIF1	PRKCZ	CRTAM	AZGP1	B2M	HMCES	CD177	PTAFR	MAVS	PTPRC	PVR	NECTIN2	IL21	XCL1	NOD2	CLEC7A	SLAMF1	SPI1	STAT5B	STAT6	STX4	MAP3K7	BTK	TFRC	TGFB1	TNF	TP53BP1	C3	TRAF2	TRAF6	TNFSF4	TYROBP	VAV1	NSD2	ZP3	FZD5	ATAD5	CAMK4	FBXO38	KLRC4	STX7	KMT5C	TNFSF13	FADD	IL18R1	CD1A	CD1B	CD1C	CD1D	CD1E	RSAD2	DDX21	SLC22A13	CD28	CD40	CD81
GOBP_REGULATION_OF_LYMPHOCYTE_MEDIATED_IMMUNITY	http://www.gsea-msigdb.org/gsea/msigdb/cards/GOBP_REGULATION_OF_LYMPHOCYTE_MEDIATED_IMMUNITY	C17orf99	PARP3	MICA	KLRC4-KLRK1	RASGRP1	CD96	MAD2L2	CD226	LILRB1	ARID5A	MALT1	LILRB4	RIPK3	CD160	SHLD3	NLRP3	SLAMF6	CLNK	SH2D1B	CLC	EXOSC6	SLC15A4	RAET1E	CR1	CR1L	CR2	CRK	PIK3R6	IL23R	SHLD1	CD55	DENND1B	AP1G1	AGER	AHR	APLF	FCER2	FCGR2B	ZBTB1	KLRK1	PAXIP1	FOXJ1	CLCF1	CADM1	FUT7	NCR3	IL4I1	GATA3	GFER	TBX21	NCKAP1L	HFE	HLA-A	HLA-B	HLA-DRA	HLA-DRB1	HLA-DRB3	HLA-E	HLA-F	HLA-G	HLA-H	MR1	HMGB1	HPX	HSPD1	CLEC4G	IFNA2	IFNB1	RAET1G	IL1B	IL1R1	IL2	IL4	IL6	IL7R	IL10	IL12A	IL12B	IL12RB1	IL18	KIR2DL4	KLRC1	KLRC2	KLRC3	KLRD1	ARG1	CLEC12B	LAG3	LAMP1	LEP	LGALS9	LTA	SH2D1A	ARRB2	SMAD7	CD46	MLH1	MSH2	P2RX7	FOXP3	EXOSC3	KMT5B	IL23A	CYRIB	SERPINB9	IL20RB	TREM2	SASH3	SHLD2	TRPM4	SUSD4	RIF1	PPP3CB	PRKCZ	CRTAM	AZGP1	B2M	DUSP22	HMCES	PTPN6	PTPRC	PVR	NECTIN2	IL21	BCL6	SERPINB4	CEACAM1	XCL1	NOD2	SLAMF1	STAT5B	STAT6	SUPT6H	MAP3K7	BTK	TFRC	TGFB1	TNF	TNFRSF1B	TP53BP1	C3	TRAF2	TRAF6	C4BPA	C4BPB	TNFSF4	CCR2	VAV1	WAS	NSD2	ZP3	FZD5	ATAD5	NDFIP1	FBXO38	KLRC4	STX7	KMT5C	HAVCR2	TNFSF13	FADD	IL18R1	CD1A	CD1B	CD1C	CD1D	CD1E	RSAD2	SLC22A13	CD28	NCR1	IL27RA	CD40	CD81	THOC1
GOBP_NEGATIVE_REGULATION_OF_LYMPHOCYTE_MEDIATED_IMMUNITY	http://www.gsea-msigdb.org/gsea/msigdb/cards/GOBP_NEGATIVE_REGULATION_OF_LYMPHOCYTE_MEDIATED_IMMUNITY	PARP3	MICA	CD96	LILRB1	LILRB4	CR1	CR1L	CR2	CRK	CD55	AHR	FCGR2B	FOXJ1	IL4I1	GFER	TBX21	NCKAP1L	HFE	HLA-A	HLA-B	HLA-E	HLA-F	HLA-G	CLEC4G	IFNA2	IFNB1	IL7R	KIR2DL4	KLRC1	KLRD1	ARG1	CLEC12B	LGALS9	ARRB2	SMAD7	CD46	FOXP3	SERPINB9	IL20RB	SUSD4	PPP3CB	DUSP22	PTPN6	PTPRC	BCL6	SERPINB4	CEACAM1	XCL1	NOD2	SLAMF1	C4BPA	C4BPB	NDFIP1	HAVCR2	THOC1
GOBP_POSITIVE_REGULATION_OF_LYMPHOCYTE_MEDIATED_IMMUNITY	http://www.gsea-msigdb.org/gsea/msigdb/cards/GOBP_POSITIVE_REGULATION_OF_LYMPHOCYTE_MEDIATED_IMMUNITY	C17orf99	KLRC4-KLRK1	RASGRP1	MAD2L2	CD226	ARID5A	MALT1	CD160	SHLD3	NLRP3	SLAMF6	CLNK	SH2D1B	EXOSC6	RAET1E	IL23R	SHLD1	CD55	DENND1B	AP1G1	FCER2	ZBTB1	KLRK1	PAXIP1	CLCF1	CADM1	NCR3	GATA3	TBX21	HLA-A	HLA-B	HLA-DRA	HLA-DRB1	HLA-DRB3	HLA-E	HLA-F	HLA-G	HLA-H	MR1	HPX	HSPD1	RAET1G	IL1B	IL1R1	IL2	IL4	IL6	IL12A	IL12B	IL12RB1	IL18	KIR2DL4	KLRC2	KLRC3	KLRD1	LAG3	LAMP1	LTA	SH2D1A	MLH1	MSH2	P2RX7	FOXP3	EXOSC3	KMT5B	IL23A	CYRIB	TREM2	SASH3	SHLD2	RIF1	PRKCZ	CRTAM	AZGP1	B2M	HMCES	PTPRC	PVR	NECTIN2	IL21	XCL1	NOD2	SLAMF1	STAT5B	STAT6	MAP3K7	BTK	TFRC	TGFB1	TNF	TP53BP1	C3	TRAF2	TRAF6	TNFSF4	VAV1	NSD2	ZP3	FZD5	ATAD5	FBXO38	KLRC4	STX7	KMT5C	TNFSF13	FADD	IL18R1	CD1A	CD1B	CD1C	CD1D	CD1E	RSAD2	SLC22A13	CD28	CD40	CD81
GOBP_REGULATION_OF_T_CELL_MEDIATED_IMMUNITY	http://www.gsea-msigdb.org/gsea/msigdb/cards/GOBP_REGULATION_OF_T_CELL_MEDIATED_IMMUNITY	LILRB1	ARID5A	MALT1	LILRB4	RIPK3	NLRP3	CLC	IL23R	CD55	DENND1B	AGER	AHR	FCGR2B	ZBTB1	FUT7	IL4I1	GATA3	TBX21	NCKAP1L	HFE	HLA-A	HLA-B	HLA-DRA	HLA-DRB1	HLA-DRB3	HLA-E	HLA-F	HLA-G	HLA-H	MR1	HMGB1	HSPD1	CLEC4G	IFNA2	IFNB1	IL1B	IL1R1	IL4	IL6	IL7R	IL12A	IL12B	IL12RB1	IL18	KLRC1	KLRD1	ARG1	SMAD7	P2RX7	FOXP3	IL23A	CYRIB	IL20RB	SASH3	TRPM4	PPP3CB	PRKCZ	AZGP1	B2M	DUSP22	PTPRC	PVR	NECTIN2	CEACAM1	XCL1	NOD2	SLAMF1	MAP3K7	TNFRSF1B	TRAF2	TRAF6	TNFSF4	CCR2	WAS	ZP3	FZD5	FBXO38	STX7	FADD	IL18R1	CD1A	CD1B	CD1C	CD1D	CD1E	RSAD2	SLC22A13	CD81
GOBP_NEGATIVE_REGULATION_OF_T_CELL_MEDIATED_IMMUNITY	http://www.gsea-msigdb.org/gsea/msigdb/cards/GOBP_NEGATIVE_REGULATION_OF_T_CELL_MEDIATED_IMMUNITY	LILRB1	LILRB4	AHR	FCGR2B	IL4I1	TBX21	NCKAP1L	HFE	HLA-F	HLA-G	CLEC4G	IFNA2	IFNB1	IL7R	KLRC1	KLRD1	ARG1	SMAD7	FOXP3	IL20RB	PPP3CB	DUSP22	PTPRC	CEACAM1	XCL1	NOD2	SLAMF1
GOBP_POSITIVE_REGULATION_OF_T_CELL_MEDIATED_IMMUNITY	http://www.gsea-msigdb.org/gsea/msigdb/cards/GOBP_POSITIVE_REGULATION_OF_T_CELL_MEDIATED_IMMUNITY	ARID5A	MALT1	NLRP3	IL23R	CD55	DENND1B	ZBTB1	GATA3	TBX21	HLA-A	HLA-B	HLA-DRA	HLA-DRB1	HLA-DRB3	HLA-E	HLA-F	HLA-G	HLA-H	MR1	HSPD1	IL1B	IL1R1	IL4	IL6	IL12A	IL12B	IL12RB1	IL18	P2RX7	FOXP3	IL23A	CYRIB	SASH3	PRKCZ	AZGP1	B2M	PTPRC	PVR	NECTIN2	XCL1	SLAMF1	MAP3K7	TRAF2	TRAF6	TNFSF4	ZP3	FZD5	FBXO38	STX7	FADD	IL18R1	CD1A	CD1B	CD1C	CD1D	CD1E	RSAD2	SLC22A13	CD81
GOBP_REGULATION_OF_B_CELL_MEDIATED_IMMUNITY	http://www.gsea-msigdb.org/gsea/msigdb/cards/GOBP_REGULATION_OF_B_CELL_MEDIATED_IMMUNITY	C17orf99	PARP3	MAD2L2	CD226	SHLD3	EXOSC6	SLC15A4	CR1	CR1L	CR2	SHLD1	CD55	APLF	FCER2	FCGR2B	PAXIP1	FOXJ1	CLCF1	TBX21	HLA-E	HPX	IL2	IL4	IL10	LTA	CD46	MLH1	MSH2	FOXP3	EXOSC3	KMT5B	TREM2	SHLD2	SUSD4	RIF1	HMCES	PTPN6	PTPRC	NECTIN2	BCL6	XCL1	NOD2	STAT6	SUPT6H	BTK	TFRC	TGFB1	TNF	TP53BP1	C3	C4BPA	C4BPB	TNFSF4	NSD2	ATAD5	NDFIP1	KMT5C	TNFSF13	CD28	IL27RA	CD40	THOC1
GOBP_NEGATIVE_REGULATION_OF_B_CELL_MEDIATED_IMMUNITY	http://www.gsea-msigdb.org/gsea/msigdb/cards/GOBP_NEGATIVE_REGULATION_OF_B_CELL_MEDIATED_IMMUNITY	PARP3	CR1	CR1L	CR2	CD55	FCGR2B	FOXJ1	CD46	FOXP3	SUSD4	PTPN6	BCL6	C4BPA	C4BPB	NDFIP1	THOC1
GOBP_POSITIVE_REGULATION_OF_B_CELL_MEDIATED_IMMUNITY	http://www.gsea-msigdb.org/gsea/msigdb/cards/GOBP_POSITIVE_REGULATION_OF_B_CELL_MEDIATED_IMMUNITY	C17orf99	MAD2L2	CD226	SHLD3	EXOSC6	SHLD1	FCER2	PAXIP1	CLCF1	TBX21	HLA-E	HPX	IL2	IL4	LTA	MLH1	MSH2	EXOSC3	KMT5B	TREM2	SHLD2	RIF1	HMCES	PTPRC	NECTIN2	XCL1	NOD2	STAT6	BTK	TFRC	TGFB1	TNF	TP53BP1	C3	TNFSF4	NSD2	ATAD5	KMT5C	TNFSF13	CD28	CD40
GOBP_REGULATION_OF_NATURAL_KILLER_CELL_MEDIATED_IMMUNITY	http://www.gsea-msigdb.org/gsea/msigdb/cards/GOBP_REGULATION_OF_NATURAL_KILLER_CELL_MEDIATED_IMMUNITY	MICA	KLRC4-KLRK1	RASGRP1	CD96	CD226	LILRB1	CD160	SLAMF6	CLNK	SH2D1B	RAET1E	CRK	PIK3R6	AP1G1	KLRK1	CADM1	NCR3	GFER	HLA-A	HLA-B	HLA-E	HLA-F	HLA-G	RAET1G	IL12A	IL12B	KIR2DL4	KLRC1	KLRC2	KLRC3	KLRD1	CLEC12B	LAG3	LAMP1	LEP	LGALS9	SH2D1A	ARRB2	SERPINB9	CRTAM	PVR	NECTIN2	IL21	SERPINB4	CEACAM1	STAT5B	VAV1	KLRC4	HAVCR2	NCR1
GOBP_NEGATIVE_REGULATION_OF_NATURAL_KILLER_CELL_MEDIATED_IMMUNITY	http://www.gsea-msigdb.org/gsea/msigdb/cards/GOBP_NEGATIVE_REGULATION_OF_NATURAL_KILLER_CELL_MEDIATED_IMMUNITY	MICA	CD96	LILRB1	CRK	GFER	HLA-A	HLA-B	HLA-E	HLA-F	HLA-G	KIR2DL4	KLRC1	KLRD1	CLEC12B	LGALS9	ARRB2	SERPINB9	SERPINB4	CEACAM1	HAVCR2
GOBP_POSITIVE_REGULATION_OF_NATURAL_KILLER_CELL_MEDIATED_IMMUNITY	http://www.gsea-msigdb.org/gsea/msigdb/cards/GOBP_POSITIVE_REGULATION_OF_NATURAL_KILLER_CELL_MEDIATED_IMMUNITY	KLRC4-KLRK1	RASGRP1	CD226	CD160	SLAMF6	CLNK	SH2D1B	RAET1E	AP1G1	KLRK1	CADM1	NCR3	HLA-E	HLA-F	HLA-G	RAET1G	IL12A	IL12B	KIR2DL4	KLRC2	KLRC3	KLRD1	LAG3	LAMP1	SH2D1A	CRTAM	PVR	NECTIN2	IL21	STAT5B	VAV1	KLRC4
GOBP_NEGATIVE_REGULATION_OF_CYTOKINE_PRODUCTION_INVOLVED_IN_IMMUNE_RESPONSE	http://www.gsea-msigdb.org/gsea/msigdb/cards/GOBP_NEGATIVE_REGULATION_OF_CYTOKINE_PRODUCTION_INVOLVED_IN_IMMUNE_RESPONSE	CD96	LILRB1	LILRB4	IRAK3	ANGPT1	TBX21	HFE	HLA-F	HMOX1	APOA1	APOA2	IFNA2	IFNB1	IL10	JAK3	ARG1	SMAD7	FOXP3	BCL6	XCL1	SLAMF1	BST2	TGFB1	TGFB2	TGFB3	TNF	CUEDC2
GOBP_POSITIVE_REGULATION_OF_CYTOKINE_PRODUCTION_INVOLVED_IN_IMMUNE_RESPONSE	http://www.gsea-msigdb.org/gsea/msigdb/cards/GOBP_POSITIVE_REGULATION_OF_CYTOKINE_PRODUCTION_INVOLVED_IN_IMMUNE_RESPONSE	SPON2	CD226	LILRB1	ARID5A	MALT1	CD160	NLRP3	CLNK	TRIM6	LACC1	TICAM1	CD55	DENND1B	DDX1	DHX36	F2RL1	SIRT1	DDX58	GATA3	FFAR3	FFAR2	TBX21	HK1	HLA-A	HLA-E	HLA-F	HLA-G	RAET1G	IL1B	IL1R1	IL4	IL6	IL18	KIR2DL4	KIT	SCIMP	MIF	GPRC5B	PLCG2	SASH3	INAVA	PRKCZ	B2M	SPHK2	MAVS	XCL1	NOD2	CLEC7A	SLAMF1	MAP3K7	TLR4	TRAF2	TRAF6	TNFSF4	WNT5A	LAPTM5	FZD5	NR4A3	CAMK4	SLC7A5	SEMA7A	TNFRSF14	IL18R1	BCL10	RSAD2	DDX21	CD36	CD74	CD81
GOBP_NEGATIVE_REGULATION_OF_T_CELL_CYTOKINE_PRODUCTION	http://www.gsea-msigdb.org/gsea/msigdb/cards/GOBP_NEGATIVE_REGULATION_OF_T_CELL_CYTOKINE_PRODUCTION	LILRB4	TBX21	HFE	HLA-F	IFNA2	IFNB1	ARG1	SMAD7	FOXP3	XCL1	SLAMF1
GOBP_POSITIVE_REGULATION_OF_T_CELL_CYTOKINE_PRODUCTION	http://www.gsea-msigdb.org/gsea/msigdb/cards/GOBP_POSITIVE_REGULATION_OF_T_CELL_CYTOKINE_PRODUCTION	ARID5A	MALT1	NLRP3	CD55	DENND1B	GATA3	TBX21	HLA-A	IL1B	IL1R1	IL4	IL6	IL18	SASH3	PRKCZ	B2M	XCL1	SLAMF1	MAP3K7	TRAF2	TRAF6	TNFSF4	FZD5	IL18R1	RSAD2	CD81
GOBP_POSITIVE_REGULATION_OF_DENDRITIC_CELL_CYTOKINE_PRODUCTION	http://www.gsea-msigdb.org/gsea/msigdb/cards/GOBP_POSITIVE_REGULATION_OF_DENDRITIC_CELL_CYTOKINE_PRODUCTION	TICAM1	DDX1	DHX36	DDX58	KIT	SCIMP	PLCG2	MAVS	NOD2	CLEC7A	CAMK4	DDX21
GOBP_CYTOPLASMIC_PATTERN_RECOGNITION_RECEPTOR_SIGNALING_PATHWAY	http://www.gsea-msigdb.org/gsea/msigdb/cards/GOBP_CYTOPLASMIC_PATTERN_RECOGNITION_RECEPTOR_SIGNALING_PATHWAY	MIR708	PHB2	SLC15A4	LACC1	CYLD	PUM2	DDX58	TKFC	ANKRD17	LSM14A	PTPN22	NOP53	BIRC2	BIRC3	HSPA1A	HSPA1B	XIAP	IRGM	IRF3	IRF7	USP17L2	NFKBIA	OAS3	SLC15A3	PHB	RNF125	DDX60	NPLOC4	INAVA	ERBIN	MAP2K6	SLC46A2	RELA	GPATCH3	SEC14L1	NOD2	IFIH1	SLC15A2	MAP3K7	C1QBP	TLR4	TSPAN6	TNFAIP3	TRAF6	UFD1	TRIM25	DHX58	NLRX1	ALPK1	CLPB	ITCH	RNF135	ZCCHC3	OASL	RIPK2	RIOK3	TRIM15	OTULIN	TIFA	PUM1	USP15
GOBP_MYD88_DEPENDENT_TOLL_LIKE_RECEPTOR_SIGNALING_PATHWAY	http://www.gsea-msigdb.org/gsea/msigdb/cards/GOBP_MYD88_DEPENDENT_TOLL_LIKE_RECEPTOR_SIGNALING_PATHWAY	TNIP1	TLR6	IRAK3	CD300A	TIRAP	REG3G	CD300LF	HSPD1	IRAK1	IRAK2	IRF1	IRF7	MYD88	IRAK4	TLR8	TLR9	MAP3K7	BTK	TLR1	TLR2	TLR4	TLR5	TRAF6	TLR10
GOBP_MYD88_INDEPENDENT_TOLL_LIKE_RECEPTOR_SIGNALING_PATHWAY	http://www.gsea-msigdb.org/gsea/msigdb/cards/GOBP_MYD88_INDEPENDENT_TOLL_LIKE_RECEPTOR_SIGNALING_PATHWAY	TLR6	CD300LF	TICAM1	RAB11FIP2	SARM1	TICAM2	IRF3	IRF7	PRKCE	TLR3	TLR4	TRAF3	TNIP3	CD40
GOBP_INNATE_IMMUNE_RESPONSE_ACTIVATING_SIGNAL_TRANSDUCTION	http://www.gsea-msigdb.org/gsea/msigdb/cards/GOBP_INNATE_IMMUNE_RESPONSE_ACTIVATING_SIGNAL_TRANSDUCTION	KIR2DS2	KLRC4-KLRK1	LILRA2	CREBBP	EP300	FCN1	KLRK1	FYN	FFAR2	HCK	IKBKB	KLRC2	KLRC3	KLRD1	LYN	MBL2	PAK1	PAK2	PAK3	PLCG2	CLEC7A	SRC	SYK	MAP3K7	TRAF6	TYROBP	KLRC4	CLEC6A
GOBP_REGULATION_OF_ANTIMICROBIAL_HUMORAL_RESPONSE	http://www.gsea-msigdb.org/gsea/msigdb/cards/GOBP_REGULATION_OF_ANTIMICROBIAL_HUMORAL_RESPONSE	SPINK5	IL17F	KLK5	GATA6	KLK3	IL17A	PGC	PPP2R3C	KLK7	NOD2	ACOD1
GOBP_POSITIVE_REGULATION_OF_ANTIMICROBIAL_HUMORAL_RESPONSE	http://www.gsea-msigdb.org/gsea/msigdb/cards/GOBP_POSITIVE_REGULATION_OF_ANTIMICROBIAL_HUMORAL_RESPONSE	IL17F	KLK5	KLK3	IL17A	PGC	KLK7	NOD2	ACOD1
GOBP_REGULATION_OF_MYELOID_LEUKOCYTE_DIFFERENTIATION	http://www.gsea-msigdb.org/gsea/msigdb/cards/GOBP_REGULATION_OF_MYELOID_LEUKOCYTE_DIFFERENTIATION	CDK6	TRIB1	LRRC17	FSTL3	PIAS3	HAX1	CEBPB	TOB2	LILRB1	LILRB4	LILRB3	CCR1	OCSTAMP	TMEM178A	SLC9B2	PPARGC1B	CREB1	ZBTB46	CSF1	IL34	IL23R	CTNNB1	ZFPM1	TMEM64	ZNF675	ESRRA	EVI2B	FBN1	FES	ACIN1	FOS	MTOR	FSHB	GATA2	FOXP1	HCLS1	HLA-DRB1	HOXA7	APCS	HSF1	ID2	IFNG	IL4	IL5	IL12B	IL17A	INHA	INHBA	INPP5D	IRF7	LIF	LTF	LYN	MIR125B1	MIR145	MIR223	KITLG	MITF	MYC	NF1	NOTCH2	ROR2	PLA2G3	IL20	LEF1	CLDN18	IL23A	PF4	PIK3R1	TREM2	POU4F1	POU4F2	TESC	FBXW7	PRKCA	GPR137	CTNNBIP1	PTPN2	RARA	RB1	BGLAP	CEACAM1	CCL3	SFRP1	ZFP36L1	TAL1	TCTA	TFE3	TGFB1	KLF10	TLR3	TLR4	GPR137B	TNF	TNFAIP6	C1QC	TRAF6	TYROBP	NDFIP1	GPR68	CAMK4	DCSTAMP	CASP8	PRXL2A	CUL4A	UBASH3B	TNFSF11	RUNX1	RIPK1	FADD	CD4	GPR55	ADIPOQ	CARTPT	CD74	RASSF2	MAFB
GOBP_NEGATIVE_REGULATION_OF_MYELOID_LEUKOCYTE_DIFFERENTIATION	http://www.gsea-msigdb.org/gsea/msigdb/cards/GOBP_NEGATIVE_REGULATION_OF_MYELOID_LEUKOCYTE_DIFFERENTIATION	CDK6	TRIB1	LRRC17	FSTL3	PIAS3	TOB2	LILRB1	LILRB4	LILRB3	TMEM178A	ZBTB46	CTNNB1	ZFPM1	ZNF675	FBN1	GATA2	HOXA7	APCS	IL4	INHA	INHBA	INPP5D	LTF	LYN	MIR125B1	MYC	NF1	CLDN18	PIK3R1	FBXW7	GPR137	PTPN2	RARA	CEACAM1	CCL3	SFRP1	TCTA	TLR3	TLR4	GPR137B	TNFAIP6	C1QC	GPR68	CUL4A	UBASH3B	GPR55	ADIPOQ	CARTPT	MAFB
GOBP_POSITIVE_REGULATION_OF_MYELOID_LEUKOCYTE_DIFFERENTIATION	http://www.gsea-msigdb.org/gsea/msigdb/cards/GOBP_POSITIVE_REGULATION_OF_MYELOID_LEUKOCYTE_DIFFERENTIATION	TRIB1	HAX1	CCR1	OCSTAMP	SLC9B2	PPARGC1B	CREB1	CSF1	IL34	IL23R	TMEM64	EVI2B	FES	ACIN1	FOS	HCLS1	HLA-DRB1	HSF1	ID2	IFNG	IL5	IL12B	IL17A	LIF	MIR145	KITLG	NOTCH2	ROR2	PLA2G3	IL20	LEF1	IL23A	PF4	TREM2	POU4F1	POU4F2	TESC	PRKCA	CTNNBIP1	RB1	ZFP36L1	TGFB1	KLF10	TNF	TRAF6	TYROBP	GPR68	DCSTAMP	CASP8	TNFSF11	RUNX1	RIPK1	FADD	CD4	CD74
GOBP_IMMUNE_RESPONSE_REGULATING_SIGNALING_PATHWAY	http://www.gsea-msigdb.org/gsea/msigdb/cards/GOBP_IMMUNE_RESPONSE_REGULATING_SIGNALING_PATHWAY	ADA	MIR708	BTNL10	KIR2DS2	CD24	IGLL5	KLRC4-KLRK1	NR1H3	FLOT1	IGHV2-70D	IGHV1-69D	IGHV3-64D	LILRB2	TNIP1	TLR6	BTN3A3	BTN2A2	NOD1	VAV3	SH2B2	RBCK1	KHDRBS1	CD226	LILRB1	MALT1	BTNL3	LILRB4	LILRA2	BTN3A2	BTN3A1	BTN2A1	CD160	HHLA2	IRAK3	CD300A	PHB2	TIRAP	ERMAP	FCRL3	PIK3AP1	SLC15A4	SPPL3	CCR7	CMTM3	CMKLR1	REG3G	CD200R1	CR1	CR2	CREBBP	CRKL	CSK	LACC1	CD300LF	TICAM1	GCSAML	RC3H1	CTLA4	NFAM1	CTSH	BTLA	CTSS	DAB2IP	CYBA	BTNL9	CYLD	DENND1B	DDX3X	NLRP6	DUSP3	PLPP4	EIF2B1	ELF1	FYB2	EP300	ESR1	F2RL1	MS4A2	FCER1G	FCGR1B	FCGR2B	FCGR3A	FCN1	FER	FGR	RAB11FIP2	KLRK1	SARM1	FCHO1	GRAMD4	RFTN1	FLOT2	PLCL2	ICOSLG	PUM2	LILRA4	FPR1	FPR2	DDX58	FPR3	LY96	ABL1	FYB1	FYN	GCSAM	PRKD2	NCR3	ZDHHC5	TKFC	ANKRD17	APPL1	LSM14A	PTPN22	STAP1	GATA3	CLEC4E	GBP1	GFI1	FOXP1	C5AR2	TNFRSF21	SMPDL3B	RABGEF1	GPLD1	IGHV7-81	IGHV6-1	IGHV5-10-1	IGHV5-51	IGHV4-61	IGHV4-59	IGHV4-39	IGHV4-34	IGHV4-31	IGHV4-28	IGHV4-4	IGHV3-74	IGHV3-73	IGHV3-72	IGHV3-66	IGHV3-64	IGHV3-53	IGHV3-49	IGHV3-48	IGHV3-43	IGHV3-38	IGHV3-35	IGHV3-33	IGHV3-30	IGHV3-23	IGHV3-21	IGHV3-20	IGHV3-16	IGHV3-15	IGHV3-13	IGHV3-11	IGHV3-7	IGHV2-70	IGHV2-26	IGHV2-5	IGHV1-69-2	IGHV1-69	IGHV1-58	IGHV1-45	IGHV1-24	IGHV1-18	IGHV1-3	TRDC	GPR32	GPR32P1	GPR33	TREML4	TRBC2	TRBC1	NLRP2B	FFAR2	GPS2	IGLC7	PHPT1	BLNK	UBQLN1	NOP53	HCK	NCKAP1L	STOML2	HLA-A	HLA-DPB1	HLA-DQB1	HLA-DRB1	HLA-DRB3	HLA-G	HMGB1	HRAS	BIRC2	BIRC3	HSPA1A	HSPA1B	XIAP	HSPD1	CLEC4D	RAB7B	IFI35	IRGM	IGHA1	IGHA2	IGHD	IGHE	IGHG1	IGHG2	IGHG3	IGHG4	IGHM	IGKC	TICAM2	IGLC1	IGLC2	IGLC3	IGLC6	IGLL1	IKBKB	INPP5D	IRAK1	IRAK2	IRF1	IRF3	IRF4	IRF7	ITK	USP17L2	KCNN4	KIR2DL1	KIT	KLRC1	KLRC2	KLRC3	KLRD1	THEMIS	CLEC12B	IGHV1OR15-1	SCIMP	LBP	LCK	LCP2	LGALS3	LGALS9	LIMK1	LTF	LYN	SH2D1A	MIR140	MIR146A	MIR17	MIR18A	MIR19A	MIR34A	ARRB2	MBL2	MEF2C	MAP3K1	MICB	MNDA	MOG	MYD88	NFATC2	NFKBIA	NFKBIL1	NINJ1	OAS1	OAS3	PAK1	PAK2	PAK3	PAWR	TRAT1	FOXP3	IRAK4	TLR7	SLC15A3	TLR8	SPG21	PDE4B	SCARA3	PDE4D	PDPK1	PHB	PIGR	PIK3CA	PIK3CD	UBASH3A	PLCG1	PLCG2	PLD2	PLSCR1	IL20RB	TLR9	TREM2	RC3H2	BTN2A3P	OTUD4	LAX1	LIME1	RNF125	BANK1	RNF31	APPL2	LGR4	DDX60	NPLOC4	INAVA	PRKCB	PRKCD	PRKCE	PRKCH	PRKCQ	ERBIN	MAPK1	MAPK8	MAPK9	MAPK10	MAP2K6	MAP2K7	PRNP	BTNL2	PSEN1	PSG9	GPR108	DUSP22	RTN4	PELI1	SLC39A10	IGHV7-4-1	S100A14	PTK2	WDFY1	PTPN2	EPG5	PTPN6	SLC46A2	PTPRC	PTPRJ	PTPRS	BAX	NECTIN2	CACTIN	PLEKHA1	BCL2	RELA	RPS3	RPS6KA3	CEACAM1	GPATCH3	SEC14L1	BLK	MYO1G	NOD2	IFIH1	MAP2K4	NFKBIZ	CLEC7A	LRRC19	WNK1	SLC15A2	BMX	SOS1	SRC	STK11	SYK	MAP3K7	BTK	BTN1A1	TEC	THY1	C1QBP	TLR1	TLR2	TLR3	TLR4	TLR5	TSPAN6	TNF	TNFAIP3	TRAF3	TRAF6	C3AR1	C5AR1	TXK	TYRO3	ACOD1	TYROBP	UBE2N	UFD1	VAV1	VAV2	EZR	LAT2	YES1	ZAP70	TRIM25	LAPTM5	CACNB3	MAPKAPK3	PVRIG	DHX58	TNIP2	BAG6	NLRX1	VTCN1	BTNL8	TNIP3	NR4A3	ZC3H12A	ALPK1	TASL	CD276	COLEC12	CLPB	UNC93B1	TLR10	KLRC4	ITCH	PLA2G6	PRAM1	SLA2	RNF135	CARD11	NFKBID	HAVCR2	IKBKG	DGKZ	ZCCHC3	AP3B1	CAV1	SKAP1	OASL	CBLB	RIPK2	RIOK3	EIF2B4	EIF2B3	EIF2B2	EIF2B5	BCL10	RAB29	KLHL6	TRIM15	OTULIN	NMI	RSAD2	CD247	CD8A	MFHAS1	CD8B	MAPKAPK2	TIFA	BPIFB1	CD14	CD19	MS4A1	CD22	CLEC6A	CD28	LPXN	CD33	THEMIS2	CD36	CD38	BCAR1	NR1D1	CD40	CD47	LRRC14	PUM1	CD79A	CD79B	CD81	TESPA1	TRIL	PJA2	USP15	NR1H4
GOBP_IMMUNE_RESPONSE_INHIBITING_SIGNAL_TRANSDUCTION	http://www.gsea-msigdb.org/gsea/msigdb/cards/GOBP_IMMUNE_RESPONSE_INHIBITING_SIGNAL_TRANSDUCTION	LILRB2	LILRB1	LILRB4	HLA-G	KIR2DL1	KLRC1	CLEC12B	LYN	IL20RB	PSG9	CD33
GOBP_IMMUNE_RESPONSE_INHIBITING_CELL_SURFACE_RECEPTOR_SIGNALING_PATHWAY	http://www.gsea-msigdb.org/gsea/msigdb/cards/GOBP_IMMUNE_RESPONSE_INHIBITING_CELL_SURFACE_RECEPTOR_SIGNALING_PATHWAY	LILRB2	LILRB1	LILRB4	HLA-G	KIR2DL1	KLRC1	CLEC12B	LYN	PSG9
GOBP_IMMUNE_RESPONSE_REGULATING_CELL_SURFACE_RECEPTOR_SIGNALING_PATHWAY	http://www.gsea-msigdb.org/gsea/msigdb/cards/GOBP_IMMUNE_RESPONSE_REGULATING_CELL_SURFACE_RECEPTOR_SIGNALING_PATHWAY	ADA	BTNL10	KIR2DS2	CD24	IGLL5	KLRC4-KLRK1	IGHV2-70D	IGHV1-69D	IGHV3-64D	LILRB2	BTN3A3	BTN2A2	VAV3	SH2B2	RBCK1	KHDRBS1	CD226	LILRB1	MALT1	BTNL3	LILRB4	LILRA2	BTN3A2	BTN3A1	BTN2A1	CD160	HHLA2	CD300A	ERMAP	FCRL3	SPPL3	CCR7	CMTM3	CMKLR1	CD200R1	CR1	CR2	CREBBP	CRKL	CSK	GCSAML	RC3H1	CTLA4	NFAM1	BTLA	BTNL9	DENND1B	DUSP3	PLPP4	EIF2B1	ELF1	FYB2	EP300	MS4A2	FCER1G	FCGR1B	FCGR2B	FCGR3A	FCN1	FER	FGR	KLRK1	FCHO1	RFTN1	PLCL2	ICOSLG	LILRA4	FPR1	FPR2	FPR3	ABL1	FYB1	FYN	GCSAM	PRKD2	NCR3	APPL1	PTPN22	STAP1	GATA3	CLEC4E	GBP1	FOXP1	C5AR2	TNFRSF21	RABGEF1	GPLD1	IGHV7-81	IGHV6-1	IGHV5-10-1	IGHV5-51	IGHV4-61	IGHV4-59	IGHV4-39	IGHV4-34	IGHV4-31	IGHV4-28	IGHV4-4	IGHV3-74	IGHV3-73	IGHV3-72	IGHV3-66	IGHV3-64	IGHV3-53	IGHV3-49	IGHV3-48	IGHV3-43	IGHV3-38	IGHV3-35	IGHV3-33	IGHV3-30	IGHV3-23	IGHV3-21	IGHV3-20	IGHV3-16	IGHV3-15	IGHV3-13	IGHV3-11	IGHV3-7	IGHV2-70	IGHV2-26	IGHV2-5	IGHV1-69-2	IGHV1-69	IGHV1-58	IGHV1-45	IGHV1-24	IGHV1-18	IGHV1-3	TRDC	GPR32	GPR32P1	GPR33	TRBC2	TRBC1	FFAR2	GPS2	IGLC7	PHPT1	BLNK	HCK	NCKAP1L	STOML2	HLA-A	HLA-DPB1	HLA-DQB1	HLA-DRB1	HLA-DRB3	HLA-G	HRAS	CLEC4D	IGHA1	IGHA2	IGHD	IGHE	IGHG1	IGHG2	IGHG3	IGHG4	IGHM	IGKC	IGLC1	IGLC2	IGLC3	IGLC6	IGLL1	IKBKB	INPP5D	ITK	KCNN4	KIR2DL1	KIT	KLRC1	KLRC2	KLRC3	KLRD1	THEMIS	CLEC12B	IGHV1OR15-1	LCK	LCP2	LGALS3	LIMK1	LYN	SH2D1A	MIR18A	MIR19A	MIR34A	MBL2	MEF2C	MAP3K1	MICB	MNDA	MOG	NFATC2	PAK1	PAK2	PAK3	PAWR	TRAT1	FOXP3	SPG21	PDE4B	PDE4D	PIGR	PIK3CA	PIK3CD	UBASH3A	PLCG1	PLCG2	PLD2	PLSCR1	RC3H2	BTN2A3P	LAX1	LIME1	BANK1	RNF31	APPL2	PRKCB	PRKCD	PRKCE	PRKCH	PRKCQ	MAPK1	MAPK8	MAPK9	MAPK10	MAP2K7	PRNP	BTNL2	PSEN1	PSG9	DUSP22	SLC39A10	IGHV7-4-1	PTK2	PTPN2	PTPN6	PTPRC	PTPRJ	BAX	NECTIN2	PLEKHA1	BCL2	RELA	RPS3	CEACAM1	BLK	MYO1G	MAP2K4	NFKBIZ	CLEC7A	WNK1	BMX	SOS1	SRC	STK11	SYK	MAP3K7	BTK	BTN1A1	TEC	THY1	TRAF6	C3AR1	C5AR1	TXK	TYROBP	UBE2N	VAV1	VAV2	EZR	LAT2	YES1	ZAP70	LAPTM5	CACNB3	PVRIG	BAG6	VTCN1	BTNL8	NR4A3	ZC3H12A	CD276	KLRC4	PLA2G6	PRAM1	SLA2	CARD11	NFKBID	IKBKG	DGKZ	SKAP1	CBLB	RIPK2	EIF2B4	EIF2B3	EIF2B2	EIF2B5	BCL10	RAB29	KLHL6	CD247	CD8A	CD8B	CD19	MS4A1	CD22	CLEC6A	CD28	LPXN	THEMIS2	CD38	BCAR1	CD40	CD47	CD79A	CD79B	CD81	TESPA1
GOBP_FC_RECEPTOR_MEDIATED_INHIBITORY_SIGNALING_PATHWAY	http://www.gsea-msigdb.org/gsea/msigdb/cards/GOBP_FC_RECEPTOR_MEDIATED_INHIBITORY_SIGNALING_PATHWAY	LILRB2	LILRB1	LILRB4	LYN	PSG9
GOBP_ANTIMICROBIAL_PEPTIDE_PRODUCTION	http://www.gsea-msigdb.org/gsea/msigdb/cards/GOBP_ANTIMICROBIAL_PEPTIDE_PRODUCTION	SPINK5	IL17F	ELANE	KLK5	KLK3	IL17A	PGC	KLK7	NOD2
GOBP_ANTIBACTERIAL_PEPTIDE_PRODUCTION	http://www.gsea-msigdb.org/gsea/msigdb/cards/GOBP_ANTIBACTERIAL_PEPTIDE_PRODUCTION	SPINK5	ELANE	KLK5	KLK3	PGC	KLK7	NOD2
GOBP_NEGATIVE_REGULATION_OF_PEPTIDE_SECRETION	http://www.gsea-msigdb.org/gsea/msigdb/cards/GOBP_NEGATIVE_REGULATION_OF_PEPTIDE_SECRETION	CHGA	ACVR1C	FAM3D	CRH	CRHBP	ADRA2A	DRD2	FKBP1B	SIRT4	GHSR	HADH	FFAR4	BMP8A	INHBB	IRS1	KCNB1	KCNJ11	LEP	PIM3	MTNR1B	CCN3	PRKN	GHRL	PFKL	PPP3CA	PSMD9	PTPN11	REST	SFRP1	SREBF1	ABCC8	UCP2	VSNL1	JAGN1	KLF7	MIDN	NDUFAF2	SYTL4	CARTPT	CD74
GOBP_POSITIVE_REGULATION_OF_PEPTIDE_SECRETION	http://www.gsea-msigdb.org/gsea/msigdb/cards/GOBP_POSITIVE_REGULATION_OF_PEPTIDE_SECRETION	CFTR	CAPN10	ADCY8	UCN3	ADCYAP1	ADORA1	CRH	SLC30A8	ABAT	DRD2	ACSL4	RFX6	FGA	FGB	FGG	GABBR1	MPC2	MYRIP	GCG	GCK	GHRH	GHRHR	GIP	GIPR	SERP1	GLUD1	GLUL	GPLD1	GPR27	GPER1	FFAR1	ILDR1	GRP	HFE	HIF1A	HLA-DRB1	FFAR4	INS	PDX1	ISL1	JAK2	KISS1	C1QTNF12	NKX6-1	NNAT	OSBP	OXCT1	PCK2	SELENOT	GHRL	RAB8B	TM7SF3	PFKFB2	PFKM	PPARD	TRPM4	ANO1	PPP3CB	PRKCE	LRRC8A	PSMD9	BAD	NLGN2	RBP4	S100A8	SCT	BLK	AACS	SOX4	SPINK1	SRI	STX4	TCF7L2	TFR2	TRH	TRPM2	UCN	VSNL1	GPR68	PLA2G6	NR0B2	DOC2B	CASR	TNFSF11	IRS2	BAIAP3	MCU	RASL10B	AIMP1	RPH3AL	CD38	C2CD2L	NR1H4
GOBP_POSITIVE_REGULATION_OF_ANTIBACTERIAL_PEPTIDE_PRODUCTION	http://www.gsea-msigdb.org/gsea/msigdb/cards/GOBP_POSITIVE_REGULATION_OF_ANTIBACTERIAL_PEPTIDE_PRODUCTION	KLK5	KLK3	PGC	KLK7	NOD2
GOBP_REGULATION_OF_ADAPTIVE_IMMUNE_RESPONSE	http://www.gsea-msigdb.org/gsea/msigdb/cards/GOBP_REGULATION_OF_ADAPTIVE_IMMUNE_RESPONSE	ADA	C17orf99	PARP3	MAD2L2	CD226	TNFSF13B	LILRB1	ARID5A	MALT1	LILRB4	RIPK3	CD160	DUSP10	SHLD3	ADCY7	NLRP3	CLC	EXOSC6	SLC15A4	CR1	CR1L	CR2	RC3H1	IL23R	SHLD1	CD55	DENND1B	AGER	AHR	APLF	EPHB2	FCER2	FCGR2B	ZBTB1	PAXIP1	FOXJ1	SIRT1	CLCF1	ALOX15	IL27	FUT7	IL4I1	GATA3	PYCARD	CD274	TBX21	ANXA1	NCKAP1L	HFE	HLA-A	HLA-B	HLA-DRA	HLA-DRB1	HLA-DRB3	HLA-E	HLA-F	HLA-G	HLA-H	MR1	HLX	HMGB1	HPX	HSPD1	NLRP10	CLEC4G	IFNA2	IFNB1	IL1B	IL1R1	IL2	IL4	IL4R	IL6	IL6ST	IL7R	IL10	IL12A	IL12B	IL12RB1	IL18	IRF1	IRF7	JAK3	KLRC1	KLRD1	ARG1	LTA	MIR21	SMAD7	CD46	MEF2C	MLH1	EIF2AK4	MSH2	P2RX7	FOXP3	EXOSC3	ZBTB7B	KMT5B	IL23A	CYRIB	PLA2G4A	IL20RB	TREM2	SASH3	SHLD2	RC3H2	TRPM4	SUSD4	RIF1	PPP3CB	PKN1	PRKCQ	PRKCZ	AZGP1	B2M	DUSP22	HMCES	PTPN6	PTPRC	PVR	NECTIN2	TRIM27	BCL6	CEACAM1	CCL19	XCL1	SAMSN1	NOD2	CARD9	NFKBIZ	CLEC7A	SLAMF1	SLC11A1	STAT6	SUPT6H	MAP3K7	BTK	TFRC	TGFB1	TNF	TNFAIP3	TNFRSF1B	TP53BP1	C3	TRAF2	TRAF6	C4BPA	C4BPB	TNFSF4	CCR2	WAS	NSD2	ZP3	FZD5	ATAD5	ZC3H12A	NDFIP1	FBXO38	STX7	LOXL3	KMT5C	NFKBID	HAVCR2	SKAP1	TNFSF13	TNFRSF14	RIPK2	FADD	IL18R1	CD1A	CD1B	CD1C	CD1D	CD1E	RSAD2	IL1RL1	CD4	SLC22A13	CLEC6A	CD28	CD80	IL27RA	CD40	CD48	SOCS5	CD81	THOC1
GOBP_NEGATIVE_REGULATION_OF_ADAPTIVE_IMMUNE_RESPONSE	http://www.gsea-msigdb.org/gsea/msigdb/cards/GOBP_NEGATIVE_REGULATION_OF_ADAPTIVE_IMMUNE_RESPONSE	PARP3	LILRB1	LILRB4	CD160	CR1	CR1L	CR2	RC3H1	CD55	AHR	FCGR2B	FOXJ1	ALOX15	IL4I1	TBX21	NCKAP1L	HFE	HLA-F	HLA-G	CLEC4G	IFNA2	IFNB1	IL2	IL4	IL4R	IL7R	JAK3	KLRC1	KLRD1	ARG1	SMAD7	CD46	FOXP3	ZBTB7B	IL20RB	RC3H2	SUSD4	PPP3CB	DUSP22	PTPN6	PTPRC	TRIM27	BCL6	CEACAM1	XCL1	SAMSN1	NOD2	SLAMF1	C4BPA	C4BPB	TNFSF4	ZC3H12A	NDFIP1	LOXL3	HAVCR2	TNFRSF14	IL1RL1	IL27RA	THOC1
GOBP_POSITIVE_REGULATION_OF_ADAPTIVE_IMMUNE_RESPONSE	http://www.gsea-msigdb.org/gsea/msigdb/cards/GOBP_POSITIVE_REGULATION_OF_ADAPTIVE_IMMUNE_RESPONSE	ADA	C17orf99	MAD2L2	CD226	TNFSF13B	ARID5A	MALT1	SHLD3	NLRP3	EXOSC6	IL23R	SHLD1	CD55	DENND1B	FCER2	ZBTB1	PAXIP1	SIRT1	CLCF1	GATA3	PYCARD	CD274	TBX21	HLA-A	HLA-B	HLA-DRA	HLA-DRB1	HLA-DRB3	HLA-E	HLA-F	HLA-G	HLA-H	MR1	HPX	HSPD1	NLRP10	IL1B	IL1R1	IL2	IL4	IL6	IL6ST	IL12A	IL12B	IL12RB1	IL18	LTA	MIR21	MLH1	EIF2AK4	MSH2	P2RX7	FOXP3	EXOSC3	KMT5B	IL23A	CYRIB	PLA2G4A	TREM2	SASH3	SHLD2	RIF1	PRKCQ	PRKCZ	AZGP1	B2M	HMCES	PTPRC	PVR	NECTIN2	XCL1	NOD2	CARD9	NFKBIZ	CLEC7A	SLAMF1	SLC11A1	STAT6	MAP3K7	BTK	TFRC	TGFB1	TNF	TP53BP1	C3	TRAF2	TRAF6	TNFSF4	CCR2	NSD2	ZP3	FZD5	ATAD5	FBXO38	STX7	KMT5C	NFKBID	SKAP1	TNFSF13	RIPK2	FADD	IL18R1	CD1A	CD1B	CD1C	CD1D	CD1E	RSAD2	CD4	SLC22A13	CLEC6A	CD28	IL27RA	CD40	CD81
GOBP_REGULATION_OF_T_HELPER_1_TYPE_IMMUNE_RESPONSE	http://www.gsea-msigdb.org/gsea/msigdb/cards/GOBP_REGULATION_OF_T_HELPER_1_TYPE_IMMUNE_RESPONSE	ARID5A	IL23R	IL27	TBX21	ANXA1	HLX	NLRP10	IL1B	IL1R1	IL4R	IL12B	IL12RB1	IL18	JAK3	IL23A	PLA2G4A	CCL19	XCL1	SLAMF1	SLC11A1	TNFSF4	CCR2	HAVCR2	RIPK2	IL18R1	IL1RL1	CD80	IL27RA	SOCS5
GOBP_NEGATIVE_REGULATION_OF_T_HELPER_1_TYPE_IMMUNE_RESPONSE	http://www.gsea-msigdb.org/gsea/msigdb/cards/GOBP_NEGATIVE_REGULATION_OF_T_HELPER_1_TYPE_IMMUNE_RESPONSE	IL4R	JAK3	XCL1	TNFSF4	HAVCR2	IL1RL1
GOBP_POSITIVE_REGULATION_OF_T_HELPER_1_TYPE_IMMUNE_RESPONSE	http://www.gsea-msigdb.org/gsea/msigdb/cards/GOBP_POSITIVE_REGULATION_OF_T_HELPER_1_TYPE_IMMUNE_RESPONSE	ARID5A	IL23R	TBX21	NLRP10	IL1B	IL1R1	IL12B	IL12RB1	IL18	IL23A	PLA2G4A	XCL1	SLAMF1	SLC11A1	CCR2	RIPK2	IL18R1	IL27RA
GOBP_NEGATIVE_REGULATION_OF_TYPE_2_IMMUNE_RESPONSE	http://www.gsea-msigdb.org/gsea/msigdb/cards/GOBP_NEGATIVE_REGULATION_OF_TYPE_2_IMMUNE_RESPONSE	IFNL1	TBX21	ANXA1	HLX	IFNA2	IFNB1	ARG1	ARG2	BCL6	STAT6	CCR2	NDFIP1	IL27RA	SOCS5
GOBP_POSITIVE_REGULATION_OF_TYPE_2_IMMUNE_RESPONSE	http://www.gsea-msigdb.org/gsea/msigdb/cards/GOBP_POSITIVE_REGULATION_OF_TYPE_2_IMMUNE_RESPONSE	NLRP3	DENND1B	GATA3	IL4	IL4R	IL6	IL18	IDO1	PRKCZ	RARA	XCL1	NOD2	TNFSF4	RSAD2	CD86	CD74	CD81
GOBP_REGULATION_OF_RESPONSE_TO_BIOTIC_STIMULUS	http://www.gsea-msigdb.org/gsea/msigdb/cards/GOBP_REGULATION_OF_RESPONSE_TO_BIOTIC_STIMULUS	MIR708	KIR2DS2	MICA	KLRC4-KLRK1	NR1H3	TSPAN32	PQBP1	ADAM8	RASGRP1	OPTN	TRIB1	CD96	ZMPSTE24	ADAR	NOD1	RBM14	TRIM38	HEXIM1	POLR3F	POLR3G	POLR3C	CD226	TRAF3IP2	LILRB1	FGL2	TRAFD1	SPINK5	LILRA2	EMILIN1	CD160	CDC37	IRAK3	DUSP10	USP18	IL17F	TREX1	VSIG4	TIRAP	CARD16	SLAMF6	CGAS	GBP5	CLNK	SH2D1B	TRIM6	SLC15A4	OTOP1	RAET1E	CR1	CREBBP	CRK	PIK3R6	DCST1	IL23R	PYHIN1	DTX3L	CYBA	CD55	DAPK1	IFNLR1	AP1G1	DHX9	COCH	DRD2	AHR	NLRC3	A2M	APOBEC3F	EP300	EREG	F2RL1	FCGR2B	FCN1	FGR	CARD8	KLRK1	SIRT2	MAPKBP1	TTLL12	SYT11	SASH1	PUM2	FPR2	DDX58	LY96	CADM1	DEFB114	IL27	FYN	YTHDF3	XRCC6	ELMOD2	KLK5	NCR3	IL4I1	SAMHD1	SIN3A	TKFC	ANKRD17	APPL1	LSM14A	TRAF3IP1	PTPN22	GATA6	GFER	FOXP1	FFAR2	GRN	PYCARD	TBK1	CD274	ZDHHC1	CNOT7	NOP53	HCK	CFH	UBE2K	HLA-A	HLA-B	HLA-DRB1	HLA-DRB3	HLA-E	HLA-F	HLA-G	MR1	HMGB1	HMGB2	HPX	HRG	BIRC2	BIRC3	XIAP	HSP90AA1	HSP90AB1	HSPD1	NLRP10	STING1	IFI16	IFI35	IFIT1	IFNB1	IRGM	APOE	RAET1G	KLK3	IKBKB	IL1B	IL4	IL12A	IL12B	IL12RB1	IL15	IL17A	INS	IRF1	IRF3	IRF7	USP17L2	KIR2DL4	KLRC1	KLRC2	KLRC3	KLRD1	ARG1	ARG2	CLEC12B	SCIMP	USP27X	LAG3	LAMP1	LBP	LEP	LGALS9	SIGLEC16	LTF	CD180	LYN	SH2D1A	MIR181B1	MIR21	MIR26B	ARRB2	MBL2	MICB	MIF	MMP12	MNDA	IFIT1B	EIF2AK4	NFE2L2	NFKBIL1	NONO	OAS1	OAS3	PAK1	PAK2	PAK3	PCBP2	FOXP3	HERC5	TLR8	YTHDF2	IL23A	ERAP1	PGC	SERPINB9	PLA2G5	PLCG2	PLSCR1	TREM2	RNF216	PARP14	PPARG	MED1	TRIM44	RNF125	PPM1B	PPP2R3C	SUSD4	RNF31	AKIRIN2	APPL2	TRIM62	PSPC1	DDX60	LYAR	NPLOC4	POLR3B	PRKCA	PRKDC	MAPK3	CRTAM	METTL3	KLK7	HTRA1	IFNK	SLAMF8	TIGAR	ZNFX1	MIR520E	MIR520B	MAVS	USP29	PTPN1	PTPN2	PTPN6	PTPN11	PVR	NECTIN2	NLRC4	CACTIN	SELENOK	IL21	SIGIRR	FAM3A	APOBEC3G	RPS19	SERPINB4	CEACAM1	CCL5	CXCL6	CX3CL1	GPATCH3	SEC14L1	NOD2	CARD9	SFPQ	CLEC7A	ILRUN	NCF1	BMP6	POLR3D	SPI1	SRC	TRIM21	STAT1	STAT2	STAT5B	SYK	MAP3K7	TARBP2	PRDX2	C1QBP	TLR4	SERPING1	TSPAN6	TNFAIP3	TRAF3	TRAF6	TXK	TYRO3	ACOD1	TYROBP	UFD1	NR1H2	VAV1	WNT5A	XRCC5	LRP8	RNF26	DHX58	MUL1	NLRX1	ZDHHC11	ZC3H12A	CCDC92	TASL	CALM2	ZBP1	FBXO38	TRIM56	KLRC4	PARP9	ITCH	CASP6	EMILIN2	CASP8	NLRC5	RNF135	HAVCR2	TRIM5	ZCCHC3	OASL	SOCS1	RIPK2	FADD	RIOK3	BANF1	TRIM15	LACRT	LRSAM1	TRIM41	NMI	CD1D	ATG12	RNF185	SLC22A13	CLEC6A	NCR1	AIM2	LY86	ATG5	CD36	ISG15	IKBKE	N4BP1	PUM1	MATR3	TOMM70	USP15
GOBP_NEGATIVE_REGULATION_OF_RESPONSE_TO_BIOTIC_STIMULUS	http://www.gsea-msigdb.org/gsea/msigdb/cards/GOBP_NEGATIVE_REGULATION_OF_RESPONSE_TO_BIOTIC_STIMULUS	MICA	NR1H3	TRIB1	CD96	ADAR	TRIM38	LILRB1	FGL2	TRAFD1	SPINK5	LILRA2	IRAK3	DUSP10	USP18	TREX1	VSIG4	CARD16	OTOP1	CR1	CRK	DCST1	DRD2	AHR	NLRC3	A2M	CARD8	SIRT2	MAPKBP1	TTLL12	DEFB114	YTHDF3	IL4I1	SAMHD1	TKFC	TRAF3IP1	GFER	GRN	CNOT7	HLA-A	HLA-B	HLA-E	HLA-F	HLA-G	IFI16	INS	KIR2DL4	KLRC1	KLRD1	ARG1	ARG2	CLEC12B	LGALS9	LTF	MIR181B1	MIR21	MIR26B	ARRB2	MICB	MMP12	NFKBIL1	OAS1	OAS3	PCBP2	FOXP3	YTHDF2	SERPINB9	PARP14	PPARG	RNF125	PPM1B	SUSD4	LYAR	NPLOC4	METTL3	HTRA1	SLAMF8	PTPN2	CACTIN	SIGIRR	FAM3A	RPS19	SERPINB4	CEACAM1	GPATCH3	SEC14L1	ILRUN	TRIM21	STAT2	TARBP2	PRDX2	C1QBP	SERPING1	TSPAN6	TNFAIP3	TYRO3	ACOD1	UFD1	NR1H2	RNF26	DHX58	MUL1	NLRX1	ITCH	NLRC5	HAVCR2	RIOK3	BANF1	LACRT	NMI	ATG12	ATG5	ISG15	USP15
GOBP_POSITIVE_REGULATION_OF_RESPONSE_TO_BIOTIC_STIMULUS	http://www.gsea-msigdb.org/gsea/msigdb/cards/GOBP_POSITIVE_REGULATION_OF_RESPONSE_TO_BIOTIC_STIMULUS	KIR2DS2	KLRC4-KLRK1	PQBP1	ADAM8	RASGRP1	RBM14	HEXIM1	POLR3F	POLR3G	POLR3C	CD226	LILRA2	EMILIN1	CD160	IL17F	TIRAP	SLAMF6	CGAS	GBP5	CLNK	SH2D1B	TRIM6	SLC15A4	RAET1E	CREBBP	PYHIN1	CYBA	AP1G1	DHX9	COCH	EP300	EREG	F2RL1	FCN1	KLRK1	SASH1	PUM2	FPR2	LY96	CADM1	FYN	XRCC6	KLK5	NCR3	SIN3A	ANKRD17	LSM14A	FFAR2	GRN	PYCARD	TBK1	CD274	HCK	UBE2K	HLA-DRB1	HLA-DRB3	HLA-E	HLA-F	HLA-G	MR1	HMGB1	HMGB2	HPX	HRG	HSP90AA1	HSPD1	NLRP10	STING1	IFI16	IFI35	IFNB1	IRGM	RAET1G	KLK3	IKBKB	IL12A	IL12B	IL17A	IRF3	IRF7	USP17L2	KIR2DL4	KLRC2	KLRC3	KLRD1	ARG1	SCIMP	USP27X	LAG3	LAMP1	LBP	SIGLEC16	CD180	LYN	SH2D1A	MBL2	MIF	MMP12	MNDA	NONO	PAK1	PAK2	PAK3	TLR8	PGC	PLA2G5	PLCG2	PLSCR1	MED1	AKIRIN2	TRIM62	PSPC1	DDX60	POLR3B	PRKCA	PRKDC	CRTAM	KLK7	IFNK	ZNFX1	MIR520E	MIR520B	MAVS	USP29	PVR	NECTIN2	NLRC4	IL21	RPS19	CCL5	NOD2	CARD9	SFPQ	CLEC7A	BMP6	POLR3D	SPI1	SRC	STAT5B	SYK	MAP3K7	TLR4	TRAF6	TXK	ACOD1	TYROBP	VAV1	WNT5A	XRCC5	DHX58	TASL	ZBP1	FBXO38	TRIM56	KLRC4	PARP9	CASP6	EMILIN2	NLRC5	HAVCR2	TRIM5	ZCCHC3	OASL	FADD	RIOK3	TRIM15	TRIM41	NMI	CD1D	RNF185	SLC22A13	CLEC6A	AIM2	LY86	IKBKE	PUM1	MATR3	TOMM70	USP15
GOBP_REGULATION_OF_RESPONSE_TO_TUMOR_CELL	http://www.gsea-msigdb.org/gsea/msigdb/cards/GOBP_REGULATION_OF_RESPONSE_TO_TUMOR_CELL	CD226	CD160	DAPK1	AHR	IL4I1	CD274	HLA-DRB1	HLA-DRB3	MR1	HMGB1	HRG	HSPD1	IL12A	IL12B	CRTAM	PVR	NECTIN2	CEACAM1	CALM2	FBXO38	HAVCR2	SLC22A13
GOBP_POSITIVE_REGULATION_OF_RESPONSE_TO_TUMOR_CELL	http://www.gsea-msigdb.org/gsea/msigdb/cards/GOBP_POSITIVE_REGULATION_OF_RESPONSE_TO_TUMOR_CELL	CD226	CD160	CD274	HLA-DRB1	HLA-DRB3	MR1	HRG	HSPD1	IL12A	IL12B	CRTAM	PVR	NECTIN2	FBXO38	SLC22A13
GOBP_REGULATION_OF_T_CELL_MEDIATED_IMMUNE_RESPONSE_TO_TUMOR_CELL	http://www.gsea-msigdb.org/gsea/msigdb/cards/GOBP_REGULATION_OF_T_CELL_MEDIATED_IMMUNE_RESPONSE_TO_TUMOR_CELL	AHR	IL4I1	HLA-DRB1	HLA-DRB3	MR1	HMGB1	HSPD1	FBXO38	SLC22A13
GOBP_POSITIVE_REGULATION_OF_T_CELL_MEDIATED_IMMUNE_RESPONSE_TO_TUMOR_CELL	http://www.gsea-msigdb.org/gsea/msigdb/cards/GOBP_POSITIVE_REGULATION_OF_T_CELL_MEDIATED_IMMUNE_RESPONSE_TO_TUMOR_CELL	HLA-DRB1	HLA-DRB3	MR1	HSPD1	FBXO38	SLC22A13
GOBP_REGULATION_OF_NATURAL_KILLER_CELL_MEDIATED_IMMUNE_RESPONSE_TO_TUMOR_CELL	http://www.gsea-msigdb.org/gsea/msigdb/cards/GOBP_REGULATION_OF_NATURAL_KILLER_CELL_MEDIATED_IMMUNE_RESPONSE_TO_TUMOR_CELL	CD226	CD160	IL12A	IL12B	CRTAM	PVR	NECTIN2	CEACAM1	HAVCR2
GOBP_POSITIVE_REGULATION_OF_NATURAL_KILLER_CELL_MEDIATED_IMMUNE_RESPONSE_TO_TUMOR_CELL	http://www.gsea-msigdb.org/gsea/msigdb/cards/GOBP_POSITIVE_REGULATION_OF_NATURAL_KILLER_CELL_MEDIATED_IMMUNE_RESPONSE_TO_TUMOR_CELL	CD226	CD160	IL12A	IL12B	CRTAM	PVR	NECTIN2
GOBP_REGULATION_OF_INFLAMMATORY_RESPONSE_TO_ANTIGENIC_STIMULUS	http://www.gsea-msigdb.org/gsea/msigdb/cards/GOBP_REGULATION_OF_INFLAMMATORY_RESPONSE_TO_ANTIGENIC_STIMULUS	MIR6869	PLK2	PARK7	CCR7	CNR1	MAPK14	NLRP6	FCGR2B	FGR	MKRN2	FUT7	FYN	PLA2G2D	GPX1	HCK	HLA-DRB1	HLA-E	IL10	IL12B	KARS1	LTA	LYN	MIR105-1	MIR19A	MIR19B1	NPY	NPY5R	FURIN	PLCG1	IL20RB	TREM2	SELENOS	PSMA1	PSMB4	NOD2	SRC	SYK	BTK	TNF	C3	YES1	ZP3	RHBDF2	CD28	CD81
GOBP_NEGATIVE_REGULATION_OF_INFLAMMATORY_RESPONSE_TO_ANTIGENIC_STIMULUS	http://www.gsea-msigdb.org/gsea/msigdb/cards/GOBP_NEGATIVE_REGULATION_OF_INFLAMMATORY_RESPONSE_TO_ANTIGENIC_STIMULUS	MIR6869	PLK2	MAPK14	NLRP6	FCGR2B	FGR	MKRN2	FYN	GPX1	HCK	HLA-DRB1	IL10	IL12B	LYN	MIR105-1	MIR19A	MIR19B1	NPY	NPY5R	FURIN	PLCG1	IL20RB	TREM2	SELENOS	PSMA1	PSMB4	NOD2	SRC	SYK	YES1	RHBDF2
GOBP_POSITIVE_REGULATION_OF_INFLAMMATORY_RESPONSE_TO_ANTIGENIC_STIMULUS	http://www.gsea-msigdb.org/gsea/msigdb/cards/GOBP_POSITIVE_REGULATION_OF_INFLAMMATORY_RESPONSE_TO_ANTIGENIC_STIMULUS	PARK7	CCR7	CNR1	HLA-E	KARS1	LTA	BTK	TNF	C3	ZP3	CD28	CD81
GOBP_REGULATION_OF_ACUTE_INFLAMMATORY_RESPONSE_TO_ANTIGENIC_STIMULUS	http://www.gsea-msigdb.org/gsea/msigdb/cards/GOBP_REGULATION_OF_ACUTE_INFLAMMATORY_RESPONSE_TO_ANTIGENIC_STIMULUS	PARK7	CCR7	CNR1	FCGR2B	FUT7	PLA2G2D	HLA-E	NPY	NPY5R	IL20RB	SELENOS	BTK	C3	ZP3
GOBP_NEGATIVE_REGULATION_OF_ACUTE_INFLAMMATORY_RESPONSE_TO_ANTIGENIC_STIMULUS	http://www.gsea-msigdb.org/gsea/msigdb/cards/GOBP_NEGATIVE_REGULATION_OF_ACUTE_INFLAMMATORY_RESPONSE_TO_ANTIGENIC_STIMULUS	FCGR2B	NPY	NPY5R	IL20RB	SELENOS
GOBP_POSITIVE_REGULATION_OF_ACUTE_INFLAMMATORY_RESPONSE_TO_ANTIGENIC_STIMULUS	http://www.gsea-msigdb.org/gsea/msigdb/cards/GOBP_POSITIVE_REGULATION_OF_ACUTE_INFLAMMATORY_RESPONSE_TO_ANTIGENIC_STIMULUS	PARK7	CCR7	CNR1	HLA-E	BTK	C3	ZP3
GOBP_REGULATION_OF_HYPERSENSITIVITY	http://www.gsea-msigdb.org/gsea/msigdb/cards/GOBP_REGULATION_OF_HYPERSENSITIVITY	CCR7	FCGR2B	FUT7	HLA-E	IL20RB	BTK	C3	ZP3
GOBP_POSITIVE_REGULATION_OF_HYPERSENSITIVITY	http://www.gsea-msigdb.org/gsea/msigdb/cards/GOBP_POSITIVE_REGULATION_OF_HYPERSENSITIVITY	CCR7	HLA-E	BTK	C3	ZP3
GOBP_REGULATION_OF_MYELOID_LEUKOCYTE_MEDIATED_IMMUNITY	http://www.gsea-msigdb.org/gsea/msigdb/cards/GOBP_REGULATION_OF_MYELOID_LEUKOCYTE_MEDIATED_IMMUNITY	CD300A	ADORA2B	TICAM1	CX3CR1	DDX1	DHX36	DNASE1	DNASE1L3	UNC13D	F2RL1	FCGR2B	FER	FES	FGR	FOXF1	DDX58	STAP1	GATA1	GATA2	RABGEF1	ADGRE2	HLA-E	HMOX1	IL4	IL4R	IL13	IL13RA2	ITGAM	ITGB2	ARG1	LGALS9	LYN	PLA2G3	PDPK1	SPHK2	C12orf4	CD177	PTAFR	MAVS	RAC2	BCR	CXCL6	BLK	SPI1	STX4	STXBP1	STXBP2	VAMP7	SYK	BTK	C3	CCR2	TYROBP	CAMK4	PRAM1	VAMP8	SNX4	CD84	DDX21	GAB2
GOBP_NEGATIVE_REGULATION_OF_MYELOID_LEUKOCYTE_MEDIATED_IMMUNITY	http://www.gsea-msigdb.org/gsea/msigdb/cards/GOBP_NEGATIVE_REGULATION_OF_MYELOID_LEUKOCYTE_MEDIATED_IMMUNITY	CD300A	CX3CR1	FCGR2B	FOXF1	RABGEF1	HMOX1	IL13RA2	LGALS9	BCR	SPI1	CCR2	CD84
GOBP_POSITIVE_REGULATION_OF_MYELOID_LEUKOCYTE_MEDIATED_IMMUNITY	http://www.gsea-msigdb.org/gsea/msigdb/cards/GOBP_POSITIVE_REGULATION_OF_MYELOID_LEUKOCYTE_MEDIATED_IMMUNITY	TICAM1	DDX1	DHX36	F2RL1	DDX58	STAP1	HLA-E	ITGAM	ITGB2	ARG1	CD177	PTAFR	MAVS	SPI1	STX4	BTK	C3	TYROBP	CAMK4	DDX21
GOBP_REGULATION_OF_B_CELL_APOPTOTIC_PROCESS	http://www.gsea-msigdb.org/gsea/msigdb/cards/GOBP_REGULATION_OF_B_CELL_APOPTOTIC_PROCESS	ADA	NOC2L	FOXP1	IL2	IL10	LYN	MIR17HG	MIF	SLC39A10	PTEN	BAX	BCL6	BLK	BTK	HSH2D	IRS2	BCL10	AURKB	ORMDL3	FNIP1	CD74
GOBP_NEGATIVE_REGULATION_OF_B_CELL_APOPTOTIC_PROCESS	http://www.gsea-msigdb.org/gsea/msigdb/cards/GOBP_NEGATIVE_REGULATION_OF_B_CELL_APOPTOTIC_PROCESS	ADA	NOC2L	FOXP1	IL2	MIR17HG	MIF	SLC39A10	BCL6	HSH2D	IRS2	BCL10	AURKB	ORMDL3	CD74
GOBP_POSITIVE_REGULATION_OF_LYMPHOCYTE_ANERGY	http://www.gsea-msigdb.org/gsea/msigdb/cards/GOBP_POSITIVE_REGULATION_OF_LYMPHOCYTE_ANERGY	LILRB4	FOXP3	ITCH	CBLB	CD3E
GOBP_REGULATION_OF_HUMORAL_IMMUNE_RESPONSE	http://www.gsea-msigdb.org/gsea/msigdb/cards/GOBP_REGULATION_OF_HUMORAL_IMMUNE_RESPONSE	CXCL13	SPINK5	IL17F	VSIG4	PHB2	CCR7	SPNS2	CR1	CR1L	CR2	CD55	A2M	FCER2	FCGR2B	FOXJ1	KLK5	GATA6	CFH	HPX	KLK3	IL1B	IL17A	LTA	CD46	PGC	PHB	TREM2	PPP2R3C	SUSD4	KLK7	MIR520E	MIR520B	PTPN6	ZP4	PTPRC	NOD2	C1QBP	SERPING1	TNF	C3	C4BPA	C4BPB	ACOD1	ZP3	CD5L	CD59
GOBP_NEGATIVE_REGULATION_OF_HUMORAL_IMMUNE_RESPONSE	http://www.gsea-msigdb.org/gsea/msigdb/cards/GOBP_NEGATIVE_REGULATION_OF_HUMORAL_IMMUNE_RESPONSE	SPINK5	VSIG4	CR1	CR1L	CR2	CD55	A2M	FCGR2B	FOXJ1	CD46	SUSD4	PTPN6	SERPING1	C4BPA	C4BPB	CD59
GOBP_POSITIVE_REGULATION_OF_HUMORAL_IMMUNE_RESPONSE	http://www.gsea-msigdb.org/gsea/msigdb/cards/GOBP_POSITIVE_REGULATION_OF_HUMORAL_IMMUNE_RESPONSE	IL17F	CCR7	CR1	FCER2	FCGR2B	KLK5	HPX	KLK3	IL1B	IL17A	LTA	PGC	PHB	TREM2	KLK7	MIR520E	MIR520B	ZP4	PTPRC	NOD2	TNF	C3	ACOD1	ZP3
GOBP_REGULATION_OF_HUMORAL_IMMUNE_RESPONSE_MEDIATED_BY_CIRCULATING_IMMUNOGLOBULIN	http://www.gsea-msigdb.org/gsea/msigdb/cards/GOBP_REGULATION_OF_HUMORAL_IMMUNE_RESPONSE_MEDIATED_BY_CIRCULATING_IMMUNOGLOBULIN	CR1	CR1L	CR2	CD55	FCER2	FCGR2B	FOXJ1	HPX	LTA	CD46	TREM2	SUSD4	PTPN6	PTPRC	NOD2	TNF	C4BPA	C4BPB
GOBP_NEGATIVE_REGULATION_OF_HUMORAL_IMMUNE_RESPONSE_MEDIATED_BY_CIRCULATING_IMMUNOGLOBULIN	http://www.gsea-msigdb.org/gsea/msigdb/cards/GOBP_NEGATIVE_REGULATION_OF_HUMORAL_IMMUNE_RESPONSE_MEDIATED_BY_CIRCULATING_IMMUNOGLOBULIN	CR1	CR1L	CR2	CD55	FCGR2B	FOXJ1	CD46	SUSD4	PTPN6	C4BPA	C4BPB
GOBP_POSITIVE_REGULATION_OF_HUMORAL_IMMUNE_RESPONSE_MEDIATED_BY_CIRCULATING_IMMUNOGLOBULIN	http://www.gsea-msigdb.org/gsea/msigdb/cards/GOBP_POSITIVE_REGULATION_OF_HUMORAL_IMMUNE_RESPONSE_MEDIATED_BY_CIRCULATING_IMMUNOGLOBULIN	FCER2	HPX	LTA	TREM2	PTPRC	NOD2	TNF
GOBP_RESPONSE_TO_ISCHEMIA	http://www.gsea-msigdb.org/gsea/msigdb/cards/GOBP_RESPONSE_TO_ISCHEMIA	PPIF	STUB1	CIB1	HYOU1	BVES	GPR151	CSF1	CSF1R	CX3CR1	NQO1	RCAN1	EGR1	P2RX2	FAIM2	ABRAXAS2	MLYCD	PANX1	GJB2	GPR31	EEF2K	HK2	SLC26A5	MIR195	MAP3K5	P2RX4	P2RX7	PIK3CB	TREM2	RNLS	MAP2K3	MAP2K6	PANX2	TIGAR	BCL2	REST	BCL2L2	CX3CL1	PINK1	SLC8A2	TP53	UCHL1	NDNF	CPEB4	CAMK2A	CASP9	CASR	CAV1	CAV3	PER2	SQSTM1	NOL3	AIFM1	ROCK2
GOBP_LIPID_HYDROXYLATION	http://www.gsea-msigdb.org/gsea/msigdb/cards/GOBP_LIPID_HYDROXYLATION	CYP1A1	CYP3A7	CYP2C8	CYP2E1	CYP3A4	CYP3A5	CYP4A22
GOBP_DESMOSOME_ORGANIZATION	http://www.gsea-msigdb.org/gsea/msigdb/cards/GOBP_DESMOSOME_ORGANIZATION	PKP3	DSG2	DSP	GRHL1	JUP	PKP2	PRKCA	NECTIN1	PERP	SNAI2
GOBP_REGIONALIZATION	http://www.gsea-msigdb.org/gsea/msigdb/cards/GOBP_REGIONALIZATION	ABI1	TDRD15	MICOS10-NBL1	ATP6AP2	TSHZ1	GDF11	SPRY1	CITED2	SEMA3A	BASP1	CDX1	CDX2	CDX4	SEMA3C	DMRT2	DLL3	TBR1	SIX2	FRS2	TMED2	TDRKH	DBX1	FOXN4	DNAAF1	TDRD10	PIFO	OSR1	RIPPLY2	CRKL	GATA5	DCANP1	GSC	MESP2	NKX2-5	CTNNB1	IRX2	TDRD5	DDIT3	PKD1L1	GSX2	DLX1	DLX2	DVL2	EDN1	CELSR2	MEGF8	EGR2	DZIP1L	ARL13B	PLD6	EMX1	EMX2	EN1	EP300	HIPK1	ETS2	EXT1	BPTF	TBC1D32	TDRD6	SP8	FGF1	FGF2	FGF8	FGF10	FGFR2	MTF2	CHSY1	FOXG1	FOXF1	DKK1	SCMH1	FOXC1	FOXD1	FOXJ1	FOXC2	ARC	COBL	TASOR	RPGRIP1L	TDRD7	GPR161	HEY1	HEY2	POFUT1	CDK20	FKBP8	VAX2	DPCD	SOSTDC1	IFT172	GATA4	GBX2	KAT2A	HEYL	GREM1	GDNF	FOXB1	INTU	GPC3	GLI1	GLI2	GLI3	DLL1	CRB2	HIPK2	GRSF1	HHEX	FOXA1	FOXA2	HOXA2	HOXA3	HOXA4	HOXA5	HOXA6	HOXA7	HOXA9	HOXA10	HOXA11	HOXB1	HOXB2	HOXB3	HOXB4	HOXB5	HOXB6	HOXB7	HOXB8	HOXB9	HOXC4	HOXC5	HOXC6	HOXC8	HOXC9	HOXC10	HOXC11	HOXC13	HOXD3	HOXD4	HOXD8	HOXD9	HOXD10	HOXD11	HOXD13	HES1	CYP26C1	MSGN1	NOTO	RBPJ	AR	ISL1	ITGAM	HES5	FEZF1	HES3	HELT	LFNG	LHX1	LMX1B	LRP2	LRP4	LRP6	LRP5	SMAD2	SMAD3	SMAD4	SMAD6	MDFI	MEF2C	MEOX1	MEOX2	ASCL1	MLLT3	NRARP	MSX1	MSX2	MYF5	MYF6	NBL1	ATM	NEUROD1	NEUROG1	NKX2-2	NKX3-1	NODAL	NOTCH1	NOTCH2	NTF4	ROR2	TIFAB	OTX1	OTX2	PCSK6	PAX2	PAX6	PBX1	PBX2	PBX3	PCDH8	IFT52	LEF1	PCSK5	HSPB11	SUFU	PITX2	PLXNA2	NLE1	DLL4	HES2	AHI1	MKS1	FEZF2	IFT57	RNF220	MNS1	HES6	PRKACA	PRKACB	MESP1	PRKDC	CFC1	BARX1	TDRD1	PROP1	RELN	CYP26B1	PSEN1	POGLUT1	CTNNBIP1	TBX20	PTCH1	DSCAML1	MIB1	EPB41L5	WDR19	HES4	OVOL2	DMRT3	RARG	RFX4	RING1	RNF2	ALX4	ROBO1	ROBO2	DMRTA2	SEMA3F	SFRP1	SFRP2	SOX17	TRA2B	GREM2	HHIP	SHH	BMI1	AIDA	SIX1	SIX3	SKI	BMP2	ACD	BMP4	CFC1B	BMPR1A	BMPR1B	BMPR2	SMARCD3	SMO	SNAI1	SOX1	SRF	AURKA	TBXT	TBX1	TBX6	TBX3	HNF1B	TCF15	TDGF1	TDGF1P3	NR2F2	TGFBR1	C1QA	TP53	C3	TULP3	WNT1	WNT2	WNT3	WNT5A	WNT7A	WNT7B	WNT8A	WNT8B	WNT11	WNT2B	WT1	XRCC2	YY1	ZIC3	PCGF2	ZBTB16	BTG2	PAX8	FZD5	FBXL15	IRX3	IRX1	BHLHE41	TCTN1	DYNC2H1	PALB2	TTC21B	WLS	PGAP1	FUZ	LHX3	CXXC4	AXIN1	AXIN2	EOMES	SETDB2	TMEM107	HES7	KDM2B	DISP1	BHLHE40	TCAP	TP63	CHRD	NRP2	NRP1	ALDH1A2	LDB1	FOXH1	WNT3A	ACVR1	TBX18	LRP5L	ACVR2A	RIPPLY1	GORAB	NOG	ADGRG1	ACVR2B	CER1	LHX2	ACVRL1	GDF3	IFT140	MAFB	MED12
GOBP_DEVELOPMENTAL_PROCESS_INVOLVED_IN_REPRODUCTION	http://www.gsea-msigdb.org/gsea/msigdb/cards/GOBP_DEVELOPMENTAL_PROCESS_INVOLVED_IN_REPRODUCTION	ADA	ZGLP1	TDRD15	BSPH1	BCL2L10	BCL2L11	TSPY10	MAMLD1	DNAJB6	APELA	TCP11X1	FEM1B	BCAP31	ADGRG2	TRIM28	LHFPL2	CCDC182	MEI4	IRX5	CDKN1B	CDKN1C	NPM2	CITED2	SEMA3A	SYCP2	WFDC2	SPAG11B	BASP1	TESK2	CDX2	CDX4	MERTK	FST	HOXB13	CRTAP	CEBPA	CEBPB	CIB1	DEAF1	PRDX4	SPINT2	DMRT2	KHDRBS1	CELF1	CETN2	TCFL5	PLK4	PLAC1	KDM5B	CFTR	FRS2	ADAM28	ACTL7A	EHMT2	PRDX3	PRSS21	TMED2	CCNI	IFT27	TDRKH	ZPBP	ABHD2	SOX30	HSF2BP	ADAM29	DMC1	CELF3	DDX20	PLCD3	PHB2	AZIN2	ODF3	TXNRD3	SLC26A8	RPL39L	ADCYAP1R1	CATSPER1	DACH2	CATSPER2	DEFB118	IFTAP	LRRK2	GTSF1	RXFP2	TDRD9	TPPP2	CCR6	SEPTIN12	ZPBP2	SPATA32	CNTD1	CALR3	TDRD10	CNR1	CNTFR	SPATA25	TBC1D20	COL9A3	OSR1	M1AP	DNAJC19	IQCF1	ADAD1	ZFP42	ADM	MROH2B	PACRG	NOBOX	LRGUK	ASZ1	CREM	CRIP1	CRKL	SUN5	RPL10L	CNBD2	DCANP1	MAPK14	PSMA8	CSF1	PIWIL4	CSF2	SLC2A14	E2F7	CFAP54	CSNK2A2	RNF151	CCDC42	ODF4	KLC3	KASH5	SIX5	CREB3L4	CTNNA1	ADIG	CTNNB1	RIMBP3C	CTSB	TCF23	CCNYL1	GDF7	RNF38	ROPN1B	MGAT4D	CYLC1	CYLC2	CFAP206	CYP1B1	RDH10	TDRP	CYP17A1	CYP19A1	RBMY1F	CYP27B1	CFAP58	DACH1	CCDC63	TBC1D21	DAZ1	DAZL	ZNF296	TDRD5	ACE	PAQR7	SPATA5	DEFB1	GALNTL5	DHX36	FAM9A	FAM9B	FAM9C	DHCR24	DIAPH2	DLD	DLG1	AFP	DLX3	DMRT1	DNM2	DNMT3A	SLC26A3	E2F1	NR0B1	EDN1	EDNRA	AGO4	EGFR	TTC21A	GGN	A2M	PLD6	SPATA24	EPAS1	ZNF449	CDY2B	PDILT	EPOR	ERCC1	EREG	AKT1	ESR1	ESRRB	ETV2	FANCA	FANCC	PTK2B	BPTF	FANCG	TBATA	SPATA19	TDRD6	ARMC12	PRPS1L1	NKAPL	FGF8	FGF9	FGF10	FGFR2	XRN2	RHOBTB3	VASH1	FNDC3A	DZIP1	FKBP4	FOXJ3	POMZP3	SIRT2	FOXF2	SCMH1	FOXC1	CEP131	FOXJ1	SETX	FOXO3	MAST2	SEPTIN6	PSME4	ACSBG1	SULF1	FBXW11	UBR2	TUT4	SYNE1	SUN1	SIRT1	ZFPM2	TDRD7	HEY1	CBX7	HEY2	PATZ1	TSSK2	SPO11	DNAAF11	LDOC1	CADM1	NPAP1	OSBP2	PANX1	ALOX15B	MTOR	FSHB	ALPL	CENPI	FSHR	NR5A1	CDY1B	CFAP65	TXNDC8	H2BC1	CATSPERD	TTLL1	B4GALNT1	HECTD1	NIPBL	CATSPERZ	GALNT3	DPCD	ASPM	GAMT	NECTIN3	TIPARP	DNAH1	GORASP2	CHD5	RAI14	HERC4	PYGO1	SPATA31A7	GAS2	SPAG8	GATA1	GATA2	GATA3	CABYR	FBXW8	GATA4	GATA6	FBXO5	MYCBP	NUPR1	DAZAP1	VCX	GDF9	OR7C1	GFRA1	GGT1	AMH	B4GALT1	AMHR2	GHSR	GJA1	GJB1	GJB2	GJB3	GJB5	GK2	AFF4	MORC1	GLI1	GLI3	GNRH1	GOLGA3	ANG	DPY19L2	TSSK4	CFAP97D1	MEIOC	ACTL9	SPATA46	ANGPT2	SLC9C1	EFCAB9	ZFP41	CFAP157	SPATA31E1	CFAP47	GPX4	GRB2	IFT81	SETD2	DDX25	RACGAP1	MSH6	TFPT	DNMT3L	FSCN3	SPANXA1	ANXA1	H1-6	H2AX	H3-3A	H3-3B	H1-1	HEXB	SOX8	HIF1A	HMGB2	FOXA1	FOXA3	HNF4A	KLHL10	C14orf39	HOXA10	HOXA11	HOXA13	HOXD13	AGFG1	HES1	BIRC2	HSD17B3	HSD17B2	HSD17B4	HSF2	BIRC3	HSPA2	HSPA5	HSP90AB1	TNC	APOB	NLRP14	TMEM119	NANOS2	IHO1	PRSS42P	ID4	NANOS1	H1-7	IDH1	NANOS3	FIGLA	GPR149	SEPTIN14	STRA8	TUBB8	CATSPER3	IGF1	IGF2	IGF2R	CCN1	DPY19L2P2	RBPJ	SLCO4C1	IHH	IL1A	IL1B	IL10	ING2	INHA	INHBA	INHBB	INPP5B	INSL3	INSR	INSRR	AR	ITGB8	JAG2	JUNB	H1-9P	DND1	AREG	PTCHD3	SPEM1	ZNF568	TOPAZ1	C3orf62	CATSPER4	RBMY1B	RBMY1J	KDR	KIT	KRT9	KRT19	SHISA6	MEIOSIN	SPATA31A6	SPATA31D4	SPATA31D3	SPATA31D1	LEP	LFNG	LHB	LHCGR	LHX1	LIF	LIMK2	HOATZ	TEX19	FSIP2	SOHLH1	LRP2	ARNT	ARNTL	MIR16-1	SMAD4	ARRB2	SMAD5	MAK	MAS1	MDFI	MDK	MEA1	MAP3K4	MEN1	KITLG	MLH1	ASCL2	MME	MMP2	LHX8	MMP14	MMP19	RIMBP3B	PIWIL3	SPATA31C1	BPY2B	BPY2C	CITED1	MSH2	MSH4	GGNBP1	NUDT1	MYBL1	MYC	NASP	NDP	ATM	SEPTIN2	NEUROG1	ATP1A4	NHLH2	NKX3-1	NODAL	NOS3	NOTCH1	NOTCH2	NPHP1	NPPC	NPR2	NTRK1	ROR2	ATP2B4	WEE2	OCA2	ODF1	ODF2	TIFAB	CLDN11	OVOL1	PAEP	PAFAH1B1	PLA2G3	PAFAH1B2	PAFAH1B3	SYCP3	PAX5	NSDHL	DHH	PBX1	ACOX1	SERPINA5	YBX2	LEF1	DUSP13	PAIP2	CDK16	PCDH12	THEG	NME8	HOOK1	PDE3A	YTHDF2	SFMBT1	UBE2J1	RTCB	PDGFA	PDGFB	PDGFRA	LARP7	PDGFRB	ASB1	HSPB11	TPPP3	OAZ3	GHRL	ARID4B	SERPINF1	SIX4	PGAM2	PGM3	PGR	SERPINB5	SERPINE2	PKD1	PKD2	PLAG1	SPA17	PLG	PMCH	SEPTIN4	WNT4	MOV10L1	TAF7L	DDX4	SPATA6	POU4F2	ATRX	PPARD	PPARG	MED1	PCSK4	ROPN1	ANKRD49	PAQR5	NSUN2	ALKBH5	SOHLH2	TTC12	ZSCAN2	ZCWPW1	SPATA6L	PIWIL2	PPP2R1A	ETNK2	CCDC87	MNS1	WDR33	STRBP	LGR4	DPY19L2P1	CHD7	PRKACA	PRKACG	NDC1	PRKAG1	ASF1B	CFAP44	AXL	FOXJ2	ADCY10	TSNAXIP1	KDM3A	EAF2	ASH1L	RNF114	PRKDC	MAPK1	MAP2K1	TEX15	TEX11	RNF17	TDRD1	PRLR	PRM1	PRM2	LRRC8A	METTL3	HTRA1	PSAP	CYP26B1	EIF5A2	RETN	FMN2	CELF4	LHX9	STOX2	DAZ3	DAZ2	KNL1	PITHD1	PARP11	NUP107	DAZ4	BAD	PTCH1	PTEN	PTGDR	PTGS2	NDRG3	BIRC6	PTK2	CFAP97	WDR48	PTN	DHX37	METTL14	WDR19	PTPN6	BAK1	PTPN11	CCNB1IP1	CATSPERG	PTPRN	PTX3	BAX	NECTIN2	BBS2	JAM2	OVOL2	BBS4	DMRT3	PRM3	RAB13	RAD23B	RAD51C	RAN	RARA	RARG	RB1	ARID4A	PLEKHA1	SENP2	CCND1	RBP4	BCL2	REN	BCL2L1	TRIM27	BCL2L2	RFX2	RGS2	BCL6	RNF2	BRD2	PROK2	ROBO2	ROS1	RPS6	MIR455	RPS6KA2	RPS6KB1	SALL1	SBF1	BIK	SDC1	VIPAS39	PRDM1	DMRTC2	DMRTB1	DMRTA2	DMRTA1	PRDM14	SEMG1	SEMG2	ELSPBP1	IRF2BPL	SFRP1	STRA6	HERPUD2	SFRP2	SCX	SOX17	BTBD18	GMCL1	GMCL2	WIPF3	SYCE3	CSMD1	MEIG1	SEBOX	TSPY2	SPATA31C2	BNC1	FABP9	SHH	SPATA31A1	CCDC136	SIAH1	RBM15	SPATA20	YTHDC2	SKIL	SLC26A6	BMP4	SLC4A2	BMP5	BMP6	BMP7	BMPR1A	BMPR1B	SLIT3	BMPR2	SMARCA2	BOLL	SNAI1	SNRPA1	SOD1	SOX3	BOK	SOX9	SOX15	SP3	SPAG4	FOXL2	SPINK1	SPINK2	SPINT1	SPP1	SPRR2A	SRC	SRD5A1	SRD5A2	SRPK1	SRY	BRCA2	SSTR1	SSTR2	SSTR3	BRDT	ST14	ZFP36L1	STAT5B	STC1	STK3	STK4	AURKA	STK11	AURKC	STXBP1	BSG	SYCP1	TAF4	TAF4B	TARBP2	TAFAZZIN	TBX3	BTG1	TCF21	TCP11	TESK1	TFAP2C	NR2F2	TGFB2	TGFBR1	TIAL1	TLR3	TSPAN8	TMF1	TNFAIP6	TNP1	TNP2	C3	NR2C2	TSNAX	TSPY1	PHLDA2	TTPA	SPATA31A3	SPATA31A5	TSPY3	TSPY4	TSPY8	SPANXB1	SPANXA2	MORN2	TYRO3	UBB	UBE2B	UBE3A	VDR	VEGFA	VGF	WNT2	WNT5A	WNT7A	WNT7B	WNT2B	WNT9B	WT1	YY1	SF1	ZFY	ZNF35	ZSCAN21	PSAPL1	ZBTB16	ZP3	CSDE1	FZD5	WDR77	BAG6	BRME1	TFEB	SPAG16	TUT7	LIN28A	E2F8	VASH2	CATSPERB	CFAP69	CCDC134	GGNBP2	SPEF2	ATAT1	GRHL2	TTC26	GREB1L	PANK2	CFAP43	LHX3	ELL3	NCOA4	FOSL1	TSGA10	KMT2D	CALR	RSPH6A	ACSBG2	SHCBP1L	TSSK3	SPACA1	SLIRP	KIF18A	MKKS	NRIP1	USP9Y	EOMES	FZD4	SLC25A31	PMFBP1	CASP2	CASP3	JAM3	HYAL3	NME5	ROPN1L	SPATA9	SPATA16	TSSK1B	IMMP2L	TSSK6	BRIP1	KATNAL1	ARMC2	HORMAD1	MYCBPAP	CASP8	USP42	ARID5B	TXNDC2	ZNF541	SPATC1L	IQCG	ZMYND15	DRC7	RHBDD1	UTF1	ACRBP	KDM2B	FKBP6	PPP1R9B	C9orf24	CBX2	RSPO3	MAEL	GCM1	YBX3	PAQR8	RIMBP3	SLC22A16	CABS1	AP3B1	LGR5	RUVBL1	STC2	TP63	AKR1C3	NCOA1	PDE5A	CBL	ADAM19	ADAM21	ADAM20	ADAM18	ADAM15	CCIN	HESX1	ALKBH1	SGPL1	EIF2B4	EIF2B2	EIF2B5	EIF2S2	CCNA1	HERC2	RSPH1	UMODL1	CFAP91	LHX4	ZNF628	CCNF	CDKL2	ACVR1	SOCS3	RNF8	IFT20	PYGO2	BPY2	CDY1	SPOCD1	RGN	CNOT9	FAM50A	NEURL1	ZNF830	TDRD12	YTHDC1	DEDD	TPGS1	ACVR2A	BMP15	PTTG1	NOG	PIWIL1	ADGRG1	TRIP13	SLIT2	MYOCD	SLC22A14	HS6ST1	SELENOF	TMEM203	CYP7B1	HAND1	CDYL	CDY2A	QKI	PCYT1B	ADAMTS2	ADAMTS1	GAL3ST1	TBPL1	CLOCK	SPAG6	TESMIN	MICAL2	MARF1	SAFB2	PUM1	CEP57	UTP14C	CUL7	SPATA2	SEPTIN7	WASHC5	CDC25B	DLEC1	CDC25C	REC8
GOBP_HEART_MORPHOGENESIS	http://www.gsea-msigdb.org/gsea/msigdb/cards/GOBP_HEART_MORPHOGENESIS	CERT1	SPRY1	ZMPSTE24	CITED2	DLC1	YAP1	SEC24B	OLFM1	TAB1	SEMA3C	LEFTY1	LBX1	PPP1R13L	TMED2	TREX1	ADPRHL1	ALPK2	FOXN4	DNAAF1	COL2A1	COL5A1	XIRP2	BBS5	COL11A1	CPE	ATF2	CRKL	GATA5	CCM2L	MESP2	NKX2-5	CTNNB1	ZFPM1	ASXL1	JAG1	DSP	DVL2	APLNR	S1PR1	EDN1	EDNRA	EFNA1	MEGF8	ARID2	ELN	ARL13B	ENG	EPHB4	EXT1	EYA1	LEMD2	FGF8	FGFR2	FHL2	FKBP1A	FOXF1	DKK1	FOXC1	FOXC2	PLXND1	FLNA	ZFPM2	HEY1	FOLR1	HEY2	FLRT2	MTOR	FZD2	GAA	NIPBL	C2CD3	IFT172	GATA3	GATA4	GATA6	HEYL	GJA1	GJA5	NPHP3	ANKRD1	PDCD4	BMP10	DLL1	GSK3A	HAS2	NRG1	HIF1A	HES1	HTR2B	CCDC39	NOTO	CCN1	RBPJ	IHH	ILK	INSR	ISL1	JUN	CCDC103	RNF207	LRP2	LY6E	MIR1-1	MIR17	MIR195	MIR20A	MIR21	MIR17HG	SMAD3	SMAD4	SMAD6	SMAD7	MDM2	MDM4	MEF2C	MSX1	MSX2	MYBPC3	MYH6	MYH7	MYL2	MYL3	NODAL	NOS3	NOTCH1	NOTCH2	NPY1R	NPY2R	NPY5R	IFT52	WNT16	ASB2	SUFU	PIM1	PITX2	PKD2	PKP2	FGFRL1	SOX18	DLL4	POU4F1	MED1	AHI1	MKS1	CCDC40	IFT57	BBS7	TMEM100	CHD7	PARVA	MESP1	PROX1	PSEN1	TBX20	RTN4	ZMIZ1	ADGRG6	VANGL2	PTCH1	PTK2	HEG1	MIB1	OVOL2	BBS4	RBP4	SAV1	ROBO1	ROBO2	RYR1	RYR2	SFRP2	SOX17	SHH	SHOX2	RBM15	STIL	SIX1	BMP2	NDRG4	BMP4	BMP5	BMP7	BMPR1A	SLIT3	BMPR2	SNAI2	SMARCD3	SMO	SNAI1	SOS1	SOX4	SOX9	SOX11	SRF	TBXT	TBX1	TAFAZZIN	TBX2	TBX5	TBX6	TBX3	ACTC1	TEK	TGFB1	TGFB2	TGFB3	TGFBR1	TGFBR2	TGFBR3	TH	CLDN5	TNNC1	TNNI1	TNNI3	TNNT2	TP53	TPM1	TTN	TWIST1	VEGFA	NSD2	WNT2	WNT5A	WNT11	ZIC3	PTCD2	SYNPO2L	GRHL2	MKKS	AXIN2	FZD1	SETDB2	TEAD2	MYLK2	TCAP	CAV3	DCHS1	DNAH11	ADAM15	NRP2	NRP1	ALDH1A2	FOXH1	WNT3A	ACVR1	TBX19	NOG	DHRS3	SLIT2	ACVRL1	HAND1	HAND2	ADAMTS1	MICAL2	CDC42
GOBP_SKELETAL_MUSCLE_CONTRACTION	http://www.gsea-msigdb.org/gsea/msigdb/cards/GOBP_SKELETAL_MUSCLE_CONTRACTION	STRIT1	C12orf57	CHRNA1	CHRNB1	CHRND	CCDC78	JSRP1	DMD	DMPK	SYNM	STAC3	GAA	GSTM2	NR4A1	STAC2	KCNJ2	PVALEF	KBTBD13	MYH3	MYH7	MYH8	ATP2A1	ATP8A2	RPS6KB1	SCN4A	SLC8A3	STAC	TNF	TNNC2	TNNC1	TNNI1	TNNI2	TNNI3	TNNT1	TNNT3	MYH14	CASQ1	TCAP	CAV3	ACTN3	RCSD1	GSTO1	HOMER1
GOBP_VOLUNTARY_SKELETAL_MUSCLE_CONTRACTION	http://www.gsea-msigdb.org/gsea/msigdb/cards/GOBP_VOLUNTARY_SKELETAL_MUSCLE_CONTRACTION	STRIT1	SYNM	MYH7	ATP2A1	TNNT1	ACTN3
GOBP_MUSCLE_SYSTEM_PROCESS	http://www.gsea-msigdb.org/gsea/msigdb/cards/GOBP_MUSCLE_SYSTEM_PROCESS	ADA	KCNE3	MIR208B	HCN4	PARP2	STRIT1	GJC1	CERT1	AKAP9	CALCRL	CDK9	KCNE1B	NMUR1	KLHL41	TRDN	MYL9	GLRX3	PDLIM5	PPP1R13L	NMU	UTS2	CHGA	AKAP13	CHRM2	CHRM3	C12orf57	CHRNA1	CHRNA3	CHRNB1	CHRNB2	CHRNB4	CHRND	CHRNE	CHRNG	FBXO32	CKMT2	CLCN1	CLIC2	CCDC78	LTB4R	JSRP1	CNN1	MYOM3	COMP	ADORA1	ADORA2B	MTPN	MYL6B	GATA5	DCANP1	CRYAB	PARP1	ARHGAP42	ADRA1B	ADRA1A	NKX2-5	CCN2	ADRA2A	ADRA2B	ADRA2C	CYBA	ADRB2	GRK2	DAG1	DAPK3	DES	DLG1	DMD	DMPK	ABAT	DRD1	DRD2	DSC2	DSG2	AGT	DSP	DTNA	EDN1	EDN2	EDN3	EDNRA	EDNRB	AIF1	EMD	CTTN	ENO1	EZH2	F2R	TPCN2	PI16	FGF12	FGF13	ALDOA	FKBP1B	INPP5F	P2RX2	FOXO1	FOXO3	CAMTA2	FLNA	GPD1L	SULF1	NEDD4L	SYNM	HEY2	KCNE5	SMPX	KCNE4	STAC3	MTOR	G6PD	GAA	NPNT	LMOD1	GAMT	GATA4	GATA6	GATM	ANKRD2	MYOF	MSTN	GDNF	GHSR	GJA1	GJA5	BMP10	BIN1	GLRA1	GNAO1	GPER1	ANK2	KLF15	RANGRF	CTNNA3	GSK3A	GSN	GSTM2	TMOD4	TMOD3	TMOD2	GUCY1A1	MYLPF	LMCD1	HDAC2	KCNIP2	EHD3	ANXA6	HMOX1	NR4A1	APBB1	APBB2	HRC	HSBP1	HTR1D	HTR2A	HTR2B	HTR7	ZDHHC21	STAC2	IGF1	IGFBP5	IL1B	IL6ST	IL15	ITGA2	JARID2	JUP	KCNA1	KCNA5	KCND3	KCNE1	KCNH2	KCNJ2	KCNJ3	KCNJ5	KCNJ8	KCNJ12	KCNMA1	KCNN2	KCNQ1	KIT	ARG2	RHOA	PVALEF	RNF207	MYMK	KBTBD13	LEP	LMNA	MIR1-1	MIR133A1	MIR143	MIR145	MIR153-1	MIR15B	MIR17	MIR195	MIR199A1	MIR199B	MIR19A	MIR19B1	MIR20A	MIR200C	MIR208A	MIR21	MIR214	MIR23A	MIR24-1	MIR25	MIR30E	MIR34B	MIR34C	MIR17HG	SMAD3	SMAD4	SMAD5	SMAD7	MEF2A	LMOD2	MIR328	ASPH	MYBPC1	MYBPC2	MYBPC3	MYBPH	MYH1	MYH2	MYH3	MYH4	MYH6	MYH7	MYH8	MYH11	MYL1	MYL2	MYL3	MYL4	MYL5	MYL6	MYLK	MYOC	MYOD1	MYOG	PPP1R12B	ATP1A1	NEUROG1	ATP1A2	ATP1B1	NOS1	NOS3	NOTCH1	ATP2A1	NPPA	ATP2A2	ATP2B1	ATP2B4	TRIM72	TIFAB	OXT	OXTR	P2RX1	P2RX3	P2RX4	P2RY1	PAK2	TNNI3K	ASB3	PLCE1	PDE4B	PDE4D	PDE9A	GHRL	ATP8A2	MYOZ2	PGAM2	PIK3C2A	PIK3CA	PIK3CG	PKP2	FXYD1	PLN	PRKAG3	ERRFI1	PPARA	PPARG	TRPM4	TMEM38B	PPP3CA	MIR448	PRKACA	PRKCA	SCN3B	PRKG1	SULF2	MAP2K3	MAP2K6	LMOD3	NMUR2	TBX20	PTAFR	PTGER3	PTGS2	MIR499A	TWF1	HAMP	ACTA1	MYOZ1	ACTA2	RAP1GDS1	ACE2	TRPV4	RGS2	RGS4	PROK2	ROCK1	RPS6KB1	BDKRB2	RYR1	RYR2	SCN1A	SCN1B	SCN2B	SCN4A	SCN4B	SCN5A	SCN7A	SCN10A	SCNN1B	SGCA	SGCD	SMTN	SLC6A8	SLC8A1	SLC8A3	SLC9A1	SLN	SNTA1	SNTB1	SOD1	SRI	SRF	SSTR2	STAC	STC1	ABCC8	TACR2	TACR1	TACR3	TAFAZZIN	TBX2	TBXA2R	TBX3	TMOD1	TNF	TNNC2	TNFRSF1A	TNFRSF1B	TNNC1	TNNI1	TNNI2	TNNI3	TNNT1	TNNT2	TNNT3	TPM1	TPM2	TPM3	TPM4	TRPC3	TTN	SUMO1	UCN	UTRN	VEGFB	TRPV1	YY1	CACNA1C	CACNA1D	CACNA1S	CACNA2D1	CACNB2	CXCR4	SLMAP	TMEM38A	CALCA	MYH14	CALD1	DOCK5	CALM1	NR4A3	ZC3H12A	CSRP3	CALM2	SPX	CALM3	SSPN	GRIP2	PABPN1	CAMK2B	CAMK2D	CAMK2G	MKKS	PLA2G6	SETD3	CASQ1	CASQ2	TRIM63	SORBS2	MYLK2	TCAP	CAV1	CAV3	PDE5A	BECN1	MYH13	MYOM1	ACTN2	GALR2	CFLAR	SPHK1	ACTN3	CACNA1H	CACNA1G	NOL3	MLIP	P2RX6	CTDP1	MYOM2	RCSD1	KCNB2	MYOCD	ORMDL3	GSTO1	HOMER1	HAND2	AKAP6	ROCK2	MYOT	CD38	GTF2IRD1	NUP155	KDM4A	NOS1AP	DOCK4	HDAC4	ARHGEF11	TOMM70	KCNE2	SCO2
GOBP_CIRCULATORY_SYSTEM_PROCESS	http://www.gsea-msigdb.org/gsea/msigdb/cards/GOBP_CIRCULATORY_SYSTEM_PROCESS	ADA	KCNE3	HCN4	CDH5	APELA	OCLN	GJC1	ABCC5	DNM1L	ABCC9	AKAP9	ATP6AP2	KCNMB2	ABCC4	RAMP2	RAMP3	ZMPSTE24	KCNE1B	TRDN	KLF2	SEMA3A	CORO2B	ATP8A1	YAP1	GLRX3	CELF2	GNA13	CORIN	CYSLTR1	PPP1R13L	UTS2	FERMT2	SLC38A3	SLC27A4	CHGA	TBC1D8	BVES	PTP4A3	ADCY6	AKAP13	TREX1	CHRM2	SLCO2B1	CHRM3	SLC2A13	CLIC2	CMA1	FOXN4	ABCC2	GJD3	CNR1	COL1A2	ADH5	COL4A3	COMP	ADM	ADORA1	ADORA2A	CPA3	ADORA2B	CPS1	SGCZ	ADORA3	CRP	FGFBP3	ARHGAP42	C2CD4A	ADRA1D	ADRA1B	ADRA1A	NKX2-5	CCN2	ADRA2A	ADRA2B	CTSG	ADRA2C	CTSZ	CXADR	ADRB1	TMEM161B	CYBA	ADRB2	ADRB3	GRK2	CYP2J2	TMEM65	CYP4A11	CYP11B1	CYP11B2	DBH	ACE	DES	ADAMTS16	CYB5R3	DLG1	DMD	DMPK	AGER	ABAT	DRD1	DRD2	DRD3	DRD5	DSC2	DSG2	AGT	DSP	HBEGF	AGTR1	AGTR2	E2F4	ECE1	EDN1	EDN2	EDN3	EDNRA	EDNRB	VSTM4	ADM5	ABCA2	ELN	EMP2	ENPEP	SLC29A1	EPAS1	EPO	LVRN	EXT1	EXT2	F2R	F2RL1	F5	FAAH	FABP5	SMTNL1	SLC29A4	FGA	FGB	FGF12	FGF13	FGG	FKBP1B	P2RX2	FOXC1	FOXC2	FLI1	FLNA	GPD1L	NEDD4L	SLC7A8	SLC44A1	HEY2	DDAH1	KCNE5	KCNE4	MTOR	ABL1	FYN	GAA	TAC4	UTS2B	WWTR1	GAS6	KCNG2	GATA4	GATA6	GCGR	GCH1	MYOF	GJA1	GJA5	NOX1	HSPB7	SNX5	TJP3	GCLC	GCLM	BMP10	KCNMB4	STK39	BIN1	GLP1R	GNA11	GNA12	GNAI2	GNB3	SLCO3A1	GPR4	UTS2R	ANGPT1	DLL1	GPER1	FFAR3	ANK2	GPX1	ANPEP	ARHGAP35	RANGRF	CTNNA3	GSK3A	GSN	GSTM2	GUCY1A1	GUCY1B1	TRHDE	HBB	KCNIP2	EHD3	HMOX1	SLC29A2	HOXB2	HRH1	HRC	HRH2	HSD11B2	HTR1A	HTR1B	HTR1D	HTR2A	HTR2B	HTR7	ID2	ZDHHC21	SMTNL2	QRFP	APOE	GJC3	KLK3	IL2	CXCL10	INS	INSR	AR	ISL1	ITGA1	JAK2	JUP	KCNA5	KCND3	KCNE1	KCNH2	KCNJ2	KCNJ3	KCNJ5	KCNJ8	SLC27A1	KCNJ12	KCNMA1	KCNMB1	KCNN2	KCNQ1	KEL	KLK1	KLK2	KNG1	RHOA	SLC16A12	C2CD4B	RNF207	SLC6A17	LEP	LEPR	ASIC2	LNPEP	LPA	LRP1	LRP2	LRP3	LRP5	MIR1-1	MIR133A1	MIR153-1	MIR17	MIR199A1	MIR19A	MIR200C	MIR208A	MIR21	MIR23A	MIR26A1	MIR27B	MIR30E	MIR92A1	SMAD3	SMAD5	SMAD7	MC3R	MDM2	MECP2	MEF2A	MEOX2	MMP2	ABCC1	MIR328	MTNR1B	MYBPC3	MYH6	MYH7	MYL2	MYL3	MYL4	ATP1A1	ATP1A2	ATP1A3	ATP1A4	ATP1B1	ATP1B2	NOS1	NOS2	NOS3	NPY	ATP2A1	NPPA	NPPB	ATP2A2	NPR1	NPR2	NPR3	NPY1R	ATP2A3	ATP2B1	ATP2B2	ATP2B3	NTSR1	ATP2B4	OLR1	OPRL1	OXT	OXTR	P2RX1	P2RX4	P2RY1	P2RY2	NOX4	TNNI3K	ASB3	PCSK5	PDE2A	PDE3A	PDE4B	PDE4D	PDGFB	GHRL	ERAP1	ABCB1	PIK3C2A	PIK3CA	PIK3CG	PKP2	PLCB3	PLEC	SERPINF2	FXYD1	PLN	SLCO1C1	SLC38A2	POMC	DLL4	PPARA	PPARD	PPARG	SLC6A20	TRPM4	AVP	TMEM38B	AVPR1A	AVPR1B	RNLS	AVPR2	MIR448	PRCP	CHD7	PRKACA	SCN3B	PRKG1	MAP2K3	MAP2K6	AZU1	SUCNR1	CTNNBIP1	TBX20	AGTRAP	PTAFR	TMIGD3	SLC24A3	PTGS1	PTGS2	HEG1	SPTBN4	SLC4A5	PTPRJ	PTPRO	MYL7	BBS4	ACTA2	RAP1GDS1	ACE2	TRPV4	SCPEP1	REN	RENBP	RGS2	RGS4	ROCK1	BCR	RPS6KA2	BDKRB1	BDKRB2	RYR2	S100A1	ACSM3	SCN1A	SCN1B	SCN2B	SCN4B	SCN5A	SCN10A	SCNN1B	CEACAM1	CXCL12	POPDC2	ERAP2	SGCD	SGCG	SGK1	SH3GL2	SHOX2	SLC13A3	SLC1A1	SLC1A2	SLC1A3	SLC4A3	SLC1A4	SLC1A5	WNK1	SLC2A1	SLC2A3	SLC2A4	SLC2A5	SLC5A1	SLC5A3	SLC5A5	SLC6A1	SLC6A4	SLC6A6	SLC6A9	BMP6	SLC6A13	SLC7A1	SLC7A2	SLC8A2	SLC8A1	SLC8A3	SLC9A1	SLC12A2	SLC15A2	SLC16A1	SLC16A2	SLC19A1	SLC22A1	SLC22A3	SLC22A2	SLC22A5	BMPR2	CYP4F12	SNTA1	SOD1	SOD2	SOD3	SRC	SRI	SREBF1	STAT1	STC1	BRS3	ABCC8	XCL2	TACR2	TAC3	TACR1	TACR3	TAFAZZIN	TBX2	TBX5	TBXA2R	TBXAS1	ACTC1	TEK	NR2F2	TFRC	TGFB1	TGFB2	TH	THRA	THRB	TJP1	SERPING1	CLDN5	TNF	TNNC1	TNNI1	TNNI2	TNNI3	TNNT2	TPM1	C3AR1	TRPC1	TTN	SUMO1	UCN	VEGFA	VEGFB	VEGFC	TRPV1	YES1	YWHAE	CACNA1C	CACNA1D	CACNA2D1	CACNB2	CXCR4	TMEM38A	IRX3	CALCA	PPCS	ADM2	SVEP1	DOCK5	CALM1	ZC3H12A	CSRP3	CALM2	SPX	CALM3	GRIP2	SLC2A10	KCNH6	OR51E2	SLC7A5	SLC38A1	CAMK2D	MKKS	PLVAP	IMMP2L	PLA2G6	NCALD	CASQ2	HOPX	CASR	MFSD2A	SLC7A3	CYP4F2	MYLK2	TCAP	CAV1	CAV3	PDE5A	SLC4A4	ABCC3	APLN	PER2	SLC5A6	CACNA1H	CACNA1G	NAV2	PLOD3	TBX18	SLC28A2	RASL10B	MYLK3	SLC16A7	ITGB1BP1	SLC38A5	GPR37L1	SLIT2	KL	SLC9A3R1	ADIPOQ	SLC22A8	ACVRL1	TJP2	KCNK6	ABCG2	GSTO1	CD34	ATG5	ROCK2	CD36	SLC4A8	CD38	AKAP12	CARTPT	NUP155	NOS1AP	DOCK4	CDC42	KCNE2
GOBP_RENAL_SYSTEM_PROCESS	http://www.gsea-msigdb.org/gsea/msigdb/cards/GOBP_RENAL_SYSTEM_PROCESS	CORO2B	CORIN	MAGED2	ADCY6	AKAP11	CHRNA3	CHRNB2	CHRNB4	SLC22A12	CLN3	ADM	ADORA1	ADORA2A	CLDN4	ADRA1A	CYBA	CYP4A11	CYP11B2	ACE	DRD2	DRD3	AGT	AGTR1	AGTR2	EDN1	EDNRA	EDNRB	EMP2	F2R	F2RL1	ADGRF5	AKR1B1	SULF1	GAS6	KLHL3	GJA5	SNX5	GNAI2	IGKV3-20	GSN	HAS2	HBB	HSD11B2	IGHA1	IGHA2	JCHAIN	AQP1	AQP2	AQP3	AQP4	ITGA3	KCNMA1	KCNQ1	RHOA	MCAM	MLLT6	MYO1E	MYO5B	NPPB	NPR1	NPR3	OPRL1	OXT	RRM2B	PCSK5	PDGFB	INPP5K	ATP6V1B1	SERPINF2	PON3	TBC1D8B	AVP	AVPR1A	KIRREL1	AVPR2	PRKACA	PRKACB	PRKACG	PKN1	SULF2	TRPV5	LGMN	SUCNR1	TMEM63C	SLC4A5	PTPRO	BCL2	REN	BCR	XPNPEP3	SGK1	BMP4	SLC4A1	WNK4	SLC15A2	CYP4F12	STC1	TACR1	HNF1A	TFAP2B	TRPV1	WFS1	PRKRIP1	SPX	OR51E2	CYP4F2	RHPN2	AKR1C3	HYAL2	SLC22A6	SLC9A3R1	ADIPOQ	ABCG2	CD34
GOBP_HEART_PROCESS	http://www.gsea-msigdb.org/gsea/msigdb/cards/GOBP_HEART_PROCESS	ADA	KCNE3	HCN4	APELA	GJC1	DNM1L	ABCC9	AKAP9	RAMP3	ZMPSTE24	KCNE1B	TRDN	SEMA3A	YAP1	GLRX3	CELF2	CORIN	PPP1R13L	CHGA	BVES	AKAP13	TREX1	CHRM2	CLIC2	FOXN4	GJD3	ADM	ADORA1	SGCZ	ADORA3	ADRA1D	ADRA1B	ADRA1A	NKX2-5	CCN2	CXADR	ADRB1	TMEM161B	GRK2	CYP2J2	TMEM65	ACE	DES	DLG1	DMD	DMPK	DRD2	DSC2	DSG2	AGT	DSP	HBEGF	AGTR2	EDN1	EDN2	EDN3	EDNRA	EDNRB	ADM5	EPAS1	EXT1	EXT2	FGF12	FGF13	FKBP1B	FLNA	GPD1L	NEDD4L	HEY2	KCNE5	KCNE4	MTOR	FYN	GAA	WWTR1	KCNG2	GATA4	GATA6	GCH1	GJA1	GJA5	HSPB7	BMP10	BIN1	GLP1R	GNAI2	ANK2	GPX1	RANGRF	CTNNA3	GSK3A	GSN	GSTM2	KCNIP2	EHD3	HRC	GJC3	IL2	ISL1	JAK2	JUP	KCNA5	KCND3	KCNE1	KCNH2	KCNJ2	KCNJ3	KCNJ5	KCNJ8	KCNJ12	KCNN2	KCNQ1	RNF207	MIR1-1	MIR133A1	MIR19A	MIR200C	MIR208A	MIR26A1	MIR30E	MIR92A1	SMAD5	SMAD7	MC3R	MDM2	MEF2A	MIR328	MYBPC3	MYH6	MYH7	MYL2	MYL3	MYL4	ATP1A1	ATP1A2	ATP1A3	ATP1B1	ATP1B2	NOS1	NOS3	ATP2A1	NPPA	ATP2A2	ATP2A3	ATP2B1	ATP2B2	ATP2B3	ATP2B4	OXT	P2RX4	NOX4	TNNI3K	ASB3	PDE4B	PDE4D	PIK3CA	PIK3CG	PKP2	FXYD1	PLN	TRPM4	TMEM38B	AVPR1A	RNLS	MIR448	PRKACA	SCN3B	MAP2K3	MAP2K6	TMIGD3	SPTBN4	MYL7	ACE2	RGS2	RGS4	RPS6KA2	RYR2	S100A1	SCN1A	SCN1B	SCN2B	SCN4B	SCN5A	SCN10A	POPDC2	SGCD	SGCG	SHOX2	SLC1A1	SLC4A3	SLC8A2	SLC8A1	SLC8A3	SLC9A1	SNTA1	SOD1	SRC	SRI	SREBF1	STC1	TACR3	TAFAZZIN	TBX2	TBX5	ACTC1	TGFB2	TH	THRA	THRB	TNF	TNNC1	TNNI1	TNNI2	TNNI3	TNNT2	TPM1	TRPC1	TTN	SUMO1	UCN	VEGFB	TRPV1	YWHAE	CACNA1C	CACNA1D	CACNA2D1	CACNB2	CXCR4	TMEM38A	IRX3	CALCA	PPCS	ADM2	CALM1	ZC3H12A	CSRP3	CALM2	SPX	CALM3	KCNH6	CAMK2D	CASQ2	HOPX	MYLK2	TCAP	CAV1	CAV3	PDE5A	APLN	CACNA1H	CACNA1G	TBX18	GSTO1	ATG5	NUP155	NOS1AP	CDC42	KCNE2
GOBP_RESPIRATORY_SYSTEM_PROCESS	http://www.gsea-msigdb.org/gsea/msigdb/cards/GOBP_RESPIRATORY_SYSTEM_PROCESS	ADH5	ADORA1	CFAP54	CCBE1	NEK10	GSX2	DNAH9	CFAP221	NLGN1	FLT4	GAA	TTLL1	MTG2	GLRA1	GLS	TLX3	HOXA5	JAG2	MECP2	NDN	ATP1A2	PBX3	NLGN3	NLGN2	TSHZ3	RAB3A	TCF15	TNNC1	YWHAZ	ZFAND5	FTO	SPAG16	CFAP43	ODAD4	STK40	AP3B1	PHOX2B	MTG1	ECEL1
GOBP_VASCULAR_PROCESS_IN_CIRCULATORY_SYSTEM	http://www.gsea-msigdb.org/gsea/msigdb/cards/GOBP_VASCULAR_PROCESS_IN_CIRCULATORY_SYSTEM	CDH5	OCLN	ABCC5	ABCC9	KCNMB2	ABCC4	RAMP2	KLF2	ATP8A1	CYSLTR1	UTS2	FERMT2	SLC38A3	SLC27A4	PTP4A3	ADCY6	SLCO2B1	CHRM3	SLC2A13	ABCC2	COMP	ADM	ADORA1	ADORA2A	ADORA2B	CPS1	CRP	FGFBP3	ARHGAP42	C2CD4A	ADRA1D	ADRA1B	ADRA1A	ADRA2A	ADRA2B	ADRA2C	ADRB1	ADRB2	ADRB3	DBH	ACE	AGER	DRD1	DRD5	AGT	AGTR1	AGTR2	ECE1	EDN1	EDN2	EDN3	EDNRA	EDNRB	VSTM4	ABCA2	SLC29A1	EXT1	EXT2	F2R	F2RL1	FAAH	FABP5	SMTNL1	SLC29A4	FGA	FGB	FGG	FOXC1	FOXC2	SLC7A8	SLC44A1	DDAH1	ABL1	UTS2B	GCH1	GJA5	TJP3	GCLC	GCLM	KCNMB4	SLCO3A1	GPR4	UTS2R	ANGPT1	GPER1	GPX1	ARHGAP35	GUCY1A1	SLC29A2	HRH1	HRH2	HTR1A	HTR1B	HTR1D	HTR2A	HTR2B	HTR7	ZDHHC21	SMTNL2	APOE	INS	INSR	ITGA1	KCNA5	KCNJ8	SLC27A1	KCNMA1	KCNMB1	KEL	KNG1	RHOA	SLC16A12	C2CD4B	SLC6A17	LEP	LEPR	ASIC2	LRP1	LRP2	LRP3	MIR153-1	MIR21	MIR23A	MIR92A1	MMP2	ABCC1	MTNR1B	ATP1A2	ATP1A4	ATP1B2	NOS1	NOS3	NPPA	NPPB	NPR1	NPR3	ATP2A3	ATP2B1	ATP2B4	OXTR	P2RX1	P2RY1	P2RY2	PDE2A	PDE3A	ABCB1	PIK3C2A	PLEC	SERPINF2	SLCO1C1	SLC38A2	PPARD	SLC6A20	TRPM4	AVP	AVPR1A	AVPR1B	AVPR2	PRKG1	AZU1	CTNNBIP1	SLC24A3	PTGS2	PTPRJ	ACTA2	RAP1GDS1	ACE2	TRPV4	SCPEP1	RGS2	ROCK1	BCR	BDKRB2	SCNN1B	CEACAM1	SH3GL2	SLC13A3	SLC1A1	SLC1A2	SLC1A3	SLC4A3	SLC1A4	SLC1A5	SLC2A1	SLC2A3	SLC2A4	SLC5A1	SLC5A3	SLC5A5	SLC6A1	SLC6A4	SLC6A6	SLC6A9	BMP6	SLC6A13	SLC7A1	SLC7A2	SLC8A2	SLC8A1	SLC12A2	SLC15A2	SLC16A1	SLC16A2	SLC19A1	SLC22A1	SLC22A3	SLC22A2	SLC22A5	BMPR2	SNTA1	SOD1	SOD2	SOD3	SRC	ABCC8	TACR2	TACR1	TBXA2R	TBXAS1	TEK	TFRC	TGFB1	TJP1	CLDN5	TNF	UCN	VEGFA	YES1	CALCA	DOCK5	GRIP2	SLC2A10	SLC7A5	SLC38A1	MKKS	PLVAP	PLA2G6	CASR	MFSD2A	SLC7A3	CAV1	SLC4A4	ABCC3	PER2	SLC5A6	PLOD3	SLC28A2	MYLK3	SLC16A7	ITGB1BP1	SLC38A5	SLIT2	SLC9A3R1	SLC22A8	TJP2	ABCG2	ATG5	ROCK2	CD36	SLC4A8	CD38	AKAP12	DOCK4
GOBP_REGULATION_OF_SYSTEMIC_ARTERIAL_BLOOD_PRESSURE_MEDIATED_BY_A_CHEMICAL_SIGNAL	http://www.gsea-msigdb.org/gsea/msigdb/cards/GOBP_REGULATION_OF_SYSTEMIC_ARTERIAL_BLOOD_PRESSURE_MEDIATED_BY_A_CHEMICAL_SIGNAL	ATP6AP2	CORIN	CMA1	CPA3	ADRA1D	ADRA1B	ADRA1A	CTSG	CTSZ	ADRB1	CYBA	ADRB2	ADRB3	CYP11B2	ACE	DRD5	AGT	AGTR1	AGTR2	ECE1	EDN1	EDN2	EDN3	EDNRB	ENPEP	F2R	F2RL1	NOX1	HSD11B2	RHOA	NOS3	OXTR	PCSK5	PDE4D	SERPINF2	AVPR1A	AVPR1B	AVPR2	SUCNR1	ACE2	REN	RPS6KA2	SLC2A5	SOD2	TACR1	TPM1	OR51E2	RASL10B
GOBP_REGULATION_OF_VASCULAR_ASSOCIATED_SMOOTH_MUSCLE_CONTRACTION	http://www.gsea-msigdb.org/gsea/msigdb/cards/GOBP_REGULATION_OF_VASCULAR_ASSOCIATED_SMOOTH_MUSCLE_CONTRACTION	CHRM3	ARHGAP42	ADRA2B	ZDHHC21	RHOA	MIR21	ATP2B1	P2RX1	DOCK5	DOCK4
GOBP_REGULATION_OF_THE_FORCE_OF_HEART_CONTRACTION_BY_CHEMICAL_SIGNAL	http://www.gsea-msigdb.org/gsea/msigdb/cards/GOBP_REGULATION_OF_THE_FORCE_OF_HEART_CONTRACTION_BY_CHEMICAL_SIGNAL	ADRA1A	ADRB1	GRK2	EDN2	NOS3	CAV1
GOBP_REGULATION_OF_HEART_RATE_BY_CHEMICAL_SIGNAL	http://www.gsea-msigdb.org/gsea/msigdb/cards/GOBP_REGULATION_OF_HEART_RATE_BY_CHEMICAL_SIGNAL	KCNH2	MIR1-1	PDE4D	SREBF1	TPM1	YWHAE	NOS1AP
GOBP_RENAL_SYSTEM_PROCESS_INVOLVED_IN_REGULATION_OF_SYSTEMIC_ARTERIAL_BLOOD_PRESSURE	http://www.gsea-msigdb.org/gsea/msigdb/cards/GOBP_RENAL_SYSTEM_PROCESS_INVOLVED_IN_REGULATION_OF_SYSTEMIC_ARTERIAL_BLOOD_PRESSURE	CORO2B	ADORA1	CYBA	CYP4A11	CYP11B2	AGT	AGTR1	AGTR2	EDNRB	EMP2	F2R	F2RL1	GAS6	GJA5	HSD11B2	RHOA	PCSK5	PDGFB	SERPINF2	SUCNR1	PTPRO	REN	CYP4F12	OR51E2	CYP4F2
GOBP_RENAL_CONTROL_OF_PERIPHERAL_VASCULAR_RESISTANCE_INVOLVED_IN_REGULATION_OF_SYSTEMIC_ARTERIAL_BLOOD_PRESSURE	http://www.gsea-msigdb.org/gsea/msigdb/cards/GOBP_RENAL_CONTROL_OF_PERIPHERAL_VASCULAR_RESISTANCE_INVOLVED_IN_REGULATION_OF_SYSTEMIC_ARTERIAL_BLOOD_PRESSURE	AGT	AGTR1	AGTR2	RHOA	SERPINF2
GOBP_REGULATION_OF_SYSTEMIC_ARTERIAL_BLOOD_PRESSURE	http://www.gsea-msigdb.org/gsea/msigdb/cards/GOBP_REGULATION_OF_SYSTEMIC_ARTERIAL_BLOOD_PRESSURE	ATP6AP2	CORO2B	CORIN	CMA1	ADM	ADORA1	CPA3	ARHGAP42	ADRA1D	ADRA1B	ADRA1A	CTSG	CTSZ	ADRB1	CYBA	ADRB2	ADRB3	CYP4A11	CYP11B2	ACE	ADAMTS16	DRD2	DRD5	AGT	AGTR1	AGTR2	ECE1	EDN1	EDN2	EDN3	EDNRB	ADM5	EMP2	ENPEP	F2R	F2RL1	P2RX2	DDAH1	GAS6	GJA5	NOX1	GSK3A	HSD11B2	KLK3	AR	KLK1	KLK2	RHOA	ASIC2	MIR17	MECP2	NOS3	NPPA	NPPB	NTSR1	OXTR	PCSK5	PDE4D	PDGFB	PLCB3	SERPINF2	AVP	AVPR1A	AVPR1B	AVPR2	PRCP	SUCNR1	SLC4A5	PTPRO	BBS4	ACE2	REN	RPS6KA2	WNK1	SLC2A5	BMPR2	CYP4F12	SOD2	TACR1	NR2F2	TNF	TNNI3	TPM1	TRPV1	CALCA	ADM2	SPX	OR51E2	NCALD	CYP4F2	NAV2	RASL10B	GPR37L1	KL	KCNK6
GOBP_REGULATION_OF_SYSTEMIC_ARTERIAL_BLOOD_PRESSURE_BY_RENIN_ANGIOTENSIN	http://www.gsea-msigdb.org/gsea/msigdb/cards/GOBP_REGULATION_OF_SYSTEMIC_ARTERIAL_BLOOD_PRESSURE_BY_RENIN_ANGIOTENSIN	ATP6AP2	CMA1	CPA3	CTSG	CTSZ	CYBA	ACE	AGT	AGTR1	AGTR2	EDNRB	ENPEP	F2R	F2RL1	NOX1	RHOA	PCSK5	SERPINF2	SUCNR1	ACE2	REN	RPS6KA2	TACR1	OR51E2
GOBP_POSITIVE_REGULATION_OF_SYSTEMIC_ARTERIAL_BLOOD_PRESSURE	http://www.gsea-msigdb.org/gsea/msigdb/cards/GOBP_POSITIVE_REGULATION_OF_SYSTEMIC_ARTERIAL_BLOOD_PRESSURE	ADORA1	ADRA1A	CYBA	CYP11B2	ACE	HSD11B2	RHOA	AVP	AVPR1A	AVPR2	WNK1	NR2F2	SPX
GOBP_NEGATIVE_REGULATION_OF_SYSTEMIC_ARTERIAL_BLOOD_PRESSURE	http://www.gsea-msigdb.org/gsea/msigdb/cards/GOBP_NEGATIVE_REGULATION_OF_SYSTEMIC_ARTERIAL_BLOOD_PRESSURE	ADORA1	ARHGAP42	ADRA1A	ADRB1	ADRB2	ADRB3	AGTR2	MIR17	NPPA	NPPB	NTSR1	PRCP	BBS4	BMPR2	SOD2	TNF	TRPV1	CALCA	GPR37L1	KL	KCNK6
GOBP_RENAL_WATER_HOMEOSTASIS	http://www.gsea-msigdb.org/gsea/msigdb/cards/GOBP_RENAL_WATER_HOMEOSTASIS	ADCY6	AKAP11	CYP4A11	CYP11B2	AKR1B1	HAS2	AQP1	AQP2	AQP3	AQP4	MYO5B	INPP5K	ATP6V1B1	PRKACA	PRKACB	PRKACG	CYP4F12	TFAP2B	WFS1	CYP4F2	HYAL2
GOBP_REGULATION_OF_GLOMERULAR_FILTRATION	http://www.gsea-msigdb.org/gsea/msigdb/cards/GOBP_REGULATION_OF_GLOMERULAR_FILTRATION	CORO2B	ADORA1	CYBA	EMP2	F2R	F2RL1	GAS6	GJA5	PDGFB	PTPRO
GOBP_RENAL_SODIUM_ION_TRANSPORT	http://www.gsea-msigdb.org/gsea/msigdb/cards/GOBP_RENAL_SODIUM_ION_TRANSPORT	MAGED2	EDN1	EDNRA	EDNRB	KLHL3	KCNQ1	ATP6V1B1	PON3	SGK1	WNK4	SLC9A3R1
GOBP_RENAL_WATER_TRANSPORT	http://www.gsea-msigdb.org/gsea/msigdb/cards/GOBP_RENAL_WATER_TRANSPORT	HAS2	AQP1	AQP2	AQP3	INPP5K	HYAL2
GOBP_REGULATION_OF_SYSTEMIC_ARTERIAL_BLOOD_PRESSURE_BY_ENDOTHELIN	http://www.gsea-msigdb.org/gsea/msigdb/cards/GOBP_REGULATION_OF_SYSTEMIC_ARTERIAL_BLOOD_PRESSURE_BY_ENDOTHELIN	ECE1	EDN1	EDN2	EDN3	RHOA	NOS3
GOBP_HEART_FIELD_SPECIFICATION	http://www.gsea-msigdb.org/gsea/msigdb/cards/GOBP_HEART_FIELD_SPECIFICATION	GATA5	EXT1	DKK1	RBPJ	ISL1	LRP2	MEF2C	MESP1	ROBO1	ROBO2	BMP2	BMP4	SMARCD3	WNT5A	WNT11	AXIN2	FOXH1	WNT3A
GOBP_SECONDARY_HEART_FIELD_SPECIFICATION	http://www.gsea-msigdb.org/gsea/msigdb/cards/GOBP_SECONDARY_HEART_FIELD_SPECIFICATION	RBPJ	ISL1	LRP2	MEF2C	MESP1	BMP4	SMARCD3	WNT5A	WNT11	AXIN2	FOXH1
GOBP_DETERMINATION_OF_LEFT_RIGHT_ASYMMETRY_IN_LATERAL_MESODERM	http://www.gsea-msigdb.org/gsea/msigdb/cards/GOBP_DETERMINATION_OF_LEFT_RIGHT_ASYMMETRY_IN_LATERAL_MESODERM	CITED2	DAND5	SMAD2	NODAL	SHH	SMO	FOXH1	CER1
GOBP_EMBRYONIC_HEART_TUBE_MORPHOGENESIS	http://www.gsea-msigdb.org/gsea/msigdb/cards/GOBP_EMBRYONIC_HEART_TUBE_MORPHOGENESIS	CITED2	YAP1	LBX1	TMED2	FOXN4	DNAAF1	BBS5	NKX2-5	APLNR	MEGF8	ARL13B	ENG	FGF8	FOLR1	C2CD3	IFT172	GATA4	GJA1	NPHP3	DLL1	HIF1A	HES1	CCDC39	NOTO	IHH	CCDC103	RNF207	SMAD3	MEF2C	NODAL	NOTCH1	NOTCH2	IFT52	ASB2	SUFU	PKD2	SOX18	AHI1	CCDC40	IFT57	BBS7	MESP1	PSEN1	TBX20	VANGL2	MIB1	OVOL2	BBS4	RYR2	SOX17	SHH	STIL	NDRG4	SMO	SRF	TBX2	TBX6	TBX3	TGFBR2	WNT5A	ZIC3	MKKS	SETDB2	TEAD2	FOXH1	WNT3A	ACVR1	HAND1	HAND2	MICAL2
GOBP_OUTFLOW_TRACT_SEPTUM_MORPHOGENESIS	http://www.gsea-msigdb.org/gsea/msigdb/cards/GOBP_OUTFLOW_TRACT_SEPTUM_MORPHOGENESIS	SEMA3C	NKX2-5	ENG	FGF8	FGFR2	ZFPM2	GATA6	ISL1	LRP2	SMAD4	SMAD6	MSX2	PARVA	TBX20	ROBO1	ROBO2	BMP4	BMPR1A	BMPR2	TBX1	TBX2	TGFB2	TGFBR2	NRP2	NRP1	ACVR1
GOBP_MEMBRANOUS_SEPTUM_MORPHOGENESIS	http://www.gsea-msigdb.org/gsea/msigdb/cards/GOBP_MEMBRANOUS_SEPTUM_MORPHOGENESIS	FGFR2	FZD2	BMP4	TGFB2	TGFBR2	NSD2	FZD1	NOG
GOBP_MUSCULAR_SEPTUM_MORPHOGENESIS	http://www.gsea-msigdb.org/gsea/msigdb/cards/GOBP_MUSCULAR_SEPTUM_MORPHOGENESIS	HEY2	FZD2	BMP4	TGFBR3	FZD1
GOBP_OUTFLOW_TRACT_MORPHOGENESIS	http://www.gsea-msigdb.org/gsea/msigdb/cards/GOBP_OUTFLOW_TRACT_MORPHOGENESIS	CITED2	SEC24B	SEMA3C	ATF2	CRKL	NKX2-5	CTNNB1	ZFPM1	JAG1	DVL2	EDN1	EDNRA	ELN	ENG	EYA1	FGF8	FGFR2	FOXC1	FOXC2	PLXND1	ZFPM2	FOLR1	HEY2	FZD2	NIPBL	GATA6	HEYL	GJA5	HIF1A	HES1	RBPJ	ILK	ISL1	JUN	LRP2	MIR17	MIR20A	MIR17HG	SMAD4	SMAD6	MEF2C	MSX2	NOTCH1	NPY1R	NPY2R	NPY5R	PITX2	SOX18	PARVA	TBX20	ROBO1	ROBO2	RYR1	SFRP2	SOX17	SIX1	BMP4	BMP7	BMPR1A	BMPR2	SOX11	TBX1	TBX2	TBX3	TGFB2	TGFBR2	TGFBR3	CLDN5	TWIST1	VEGFA	WNT5A	WNT11	FZD1	NRP2	NRP1	FOXH1	ACVR1	NOG	DHRS3	HAND2	CDC42
GOBP_REGULATION_OF_ANIMAL_ORGAN_FORMATION	http://www.gsea-msigdb.org/gsea/msigdb/cards/GOBP_REGULATION_OF_ANIMAL_ORGAN_FORMATION	SPRY1	CITED2	FRS2	GATA5	CTNNB1	FGF1	FGF2	FGF8	FGF10	DKK1	SULF1	GDNF	HOXA11	HOXC11	AR	MESP1	ROBO1	ROBO2	SHH	SIX1	BMP2	BMP4	BMP7	WNT2	WNT5A	WNT11	WNT2B	WT1	WNT3A
GOBP_ENDOCARDIUM_DEVELOPMENT	http://www.gsea-msigdb.org/gsea/msigdb/cards/GOBP_ENDOCARDIUM_DEVELOPMENT	NRG1	RBPJ	KDR	SMAD4	NOTCH1	SOX18	PROX1	OVOL2	SOX17	STK3	STK4	ACVR1
GOBP_ENDOTHELIUM_DEVELOPMENT	http://www.gsea-msigdb.org/gsea/msigdb/cards/GOBP_ENDOTHELIUM_DEVELOPMENT	CDH5	RAPGEF3	PDPN	HPSE	FSTL1	ADD1	COL15A1	CLDN3	CSNK2B	CTNNB1	MARVELD2	COL22A1	JAG1	S1PR1	S1PR3	EDNRA	EDNRB	ETV2	F2RL1	FASN	FGF1	FOXC2	KDM6B	PLCB1	HEY1	HEY2	PRKD2	CLIC4	PPP1R16B	ARHGEF26	GDF2	GJA4	GJA5	FOXP1	TJP3	DLL1	GPX1	RAPGEF1	GSTM3	SLC40A1	NRG1	HOXA13	HOXB5	ICAM1	ID1	ZDHHC21	RBPJ	IKBKB	IL1B	CXCL10	ITGAX	KDR	RHOA	RHOB	MIR10A	MIR1-1	MIR150	MIR181A2	MIR181B1	MIR199B	MIR200C	MIR21	MIR34A	MIR99B	SMAD4	MET	AFDN	MSN	MYD88	PPP1R12A	NOTCH1	NOTCH4	F11R	FOXP3	PDE2A	PDE4D	RAPGEF6	PECAM1	SOX18	ROBO4	DLL4	TMEM100	FOXJ2	MESP1	PROC	PROX1	MIR495	HEG1	RAP2C	RAB1A	RAP1A	RAP1B	RAP2B	RDX	HAPLN2	ROCK1	CEACAM1	SOX17	SETSIP	BMP4	BMP6	BMPR2	STC1	ZEB1	BTG1	NR2F2	TIE1	TJP1	CLDN5	TNF	TNFRSF1A	VCL	VEGFA	EZR	XDH	VEZF1	CXCR4	SCUBE1	COL18A1	APOLD1	ADAMTS12	RAB1B	CCM2	ATOH8	EDF1	NRP1	PLOD3	ACVR1	STARD13	CLDN1	MYADM	S1PR2	ACVR2B	ACVRL1	TJP2	CD34	ROCK2	RAPGEF2
GOBP_MORPHOGENESIS_OF_AN_ENDOTHELIUM	http://www.gsea-msigdb.org/gsea/msigdb/cards/GOBP_MORPHOGENESIS_OF_AN_ENDOTHELIUM	CSNK2B	CTNNB1	FGF1	PRKD2	FOXP1	RBPJ	CXCL10	ITGAX	RHOA	RHOB	MIR21	DLL4	BMP4	CXCR4	ADAMTS12	CCM2	STARD13	ACVRL1
GOBP_ENDOCARDIUM_MORPHOGENESIS	http://www.gsea-msigdb.org/gsea/msigdb/cards/GOBP_ENDOCARDIUM_MORPHOGENESIS	RBPJ	NOTCH1	SOX18	PROX1	OVOL2	SOX17
GOBP_CARDIAC_CONDUCTION_SYSTEM_DEVELOPMENT	http://www.gsea-msigdb.org/gsea/msigdb/cards/GOBP_CARDIAC_CONDUCTION_SYSTEM_DEVELOPMENT	HCN4	GJB6	BVES	NKX2-5	DSG2	HEY1	HEY2	GATA4	GATA6	GJA1	GJA5	NRG1	ID2	ISL1	SMAD1	SMAD4	SMAD5	MSX1	MSX2	NOTCH1	NOTCH2	NPPA	NPPB	MESP1	SCN5A	SHOX2	BMP4	BMPR1A	TBX5	TBX3	IRX3	HOPX	CACNA1G	TBX18	MSC	MAML1	CDC42
GOBP_ATRIOVENTRICULAR_NODE_DEVELOPMENT	http://www.gsea-msigdb.org/gsea/msigdb/cards/GOBP_ATRIOVENTRICULAR_NODE_DEVELOPMENT	NKX2-5	GATA4	GATA6	NOTCH1	NOTCH2	BMPR1A	TBX5	MAML1
GOBP_SINOATRIAL_NODE_DEVELOPMENT	http://www.gsea-msigdb.org/gsea/msigdb/cards/GOBP_SINOATRIAL_NODE_DEVELOPMENT	HCN4	GJB6	BVES	GATA6	ISL1	MESP1	SHOX2	BMP4	TBX3	CACNA1G	TBX18
GOBP_HIS_PURKINJE_SYSTEM_DEVELOPMENT	http://www.gsea-msigdb.org/gsea/msigdb/cards/GOBP_HIS_PURKINJE_SYSTEM_DEVELOPMENT	NKX2-5	DSG2	ID2	TBX5	TBX3	IRX3	HOPX
GOBP_HEART_VALVE_DEVELOPMENT	http://www.gsea-msigdb.org/gsea/msigdb/cards/GOBP_HEART_VALVE_DEVELOPMENT	OLFM1	EMILIN1	GATA5	NKX2-5	ZFPM1	JAG1	APLNR	EFNA1	ELN	HEY1	HEY2	MTOR	HECTD1	GATA3	GATA4	HEYL	GJA5	CCN1	RBPJ	SMAD4	SMAD6	MDM2	MDM4	MEF2C	NFATC1	NOS3	NOTCH1	NOTCH2	NPPA	PDE2A	FGFRL1	DLL4	ADAMTS9	TBX20	RB1	ROBO1	ROBO2	ROCK1	PRDM1	STRA6	SCX	SHOX2	BMP2	BMP4	BMPR1A	SLIT3	BMPR2	SNAI2	SNAI1	SOX4	SOX9	TBX5	TGFB1	TGFB2	TGFBR2	TIE1	TNFRSF1A	TNFRSF1B	TWIST1	ZBTB14	DCHS1	ACVR1	SLIT2	ROCK2	MATR3
GOBP_ATRIOVENTRICULAR_VALVE_DEVELOPMENT	http://www.gsea-msigdb.org/gsea/msigdb/cards/GOBP_ATRIOVENTRICULAR_VALVE_DEVELOPMENT	OLFM1	ZFPM1	APLNR	EFNA1	HEY1	HEY2	GATA4	HEYL	GJA5	CCN1	SMAD4	SMAD6	MDM2	MDM4	NOTCH1	TBX20	BMP2	BMPR1A	SLIT3	BMPR2	SOX4	TBX5	TGFB2	TGFBR2	TWIST1	DCHS1	ACVR1
GOBP_MITRAL_VALVE_DEVELOPMENT	http://www.gsea-msigdb.org/gsea/msigdb/cards/GOBP_MITRAL_VALVE_DEVELOPMENT	ZFPM1	EFNA1	GJA5	SMAD6	NOTCH1	BMPR1A	BMPR2	SOX4	TWIST1	DCHS1	ACVR1
GOBP_TRICUSPID_VALVE_DEVELOPMENT	http://www.gsea-msigdb.org/gsea/msigdb/cards/GOBP_TRICUSPID_VALVE_DEVELOPMENT	ZFPM1	HEY2	TBX20	BMPR1A	BMPR2	TGFBR2
GOBP_PULMONARY_VALVE_DEVELOPMENT	http://www.gsea-msigdb.org/gsea/msigdb/cards/GOBP_PULMONARY_VALVE_DEVELOPMENT	JAG1	HEY1	HEY2	HEYL	GJA5	RBPJ	SMAD6	NFATC1	NOS3	NOTCH1	NOTCH2	TBX20	ROBO1	ROBO2	STRA6	BMP4	BMPR2	TGFB2	TNFRSF1A	TNFRSF1B	SLIT2
GOBP_HEART_VALVE_MORPHOGENESIS	http://www.gsea-msigdb.org/gsea/msigdb/cards/GOBP_HEART_VALVE_MORPHOGENESIS	OLFM1	EMILIN1	GATA5	NKX2-5	ZFPM1	JAG1	EFNA1	ELN	HEY1	HEY2	MTOR	GATA3	GATA4	HEYL	GJA5	CCN1	SMAD4	SMAD6	MDM2	MDM4	MEF2C	NFATC1	NOS3	NOTCH1	NOTCH2	NPPA	FGFRL1	DLL4	ADAMTS9	TBX20	RB1	ROBO1	ROBO2	ROCK1	STRA6	SCX	BMP2	BMP4	BMPR1A	SLIT3	BMPR2	SNAI2	SNAI1	SOX4	SOX9	TBX5	TGFB1	TGFB2	TGFBR2	TIE1	TWIST1	DCHS1	ACVR1	SLIT2	ROCK2
GOBP_AORTIC_VALVE_MORPHOGENESIS	http://www.gsea-msigdb.org/gsea/msigdb/cards/GOBP_AORTIC_VALVE_MORPHOGENESIS	EMILIN1	GATA5	NKX2-5	JAG1	EFNA1	ELN	HEY1	HEY2	GATA3	GATA4	HEYL	SMAD6	NFATC1	NOS3	NOTCH1	NPPA	DLL4	TBX20	RB1	ROBO1	ROBO2	ROCK1	BMP4	SLIT3	SNAI2	SNAI1	SOX9	TGFB1	TIE1	TWIST1	SLIT2	ROCK2
GOBP_PULMONARY_VALVE_MORPHOGENESIS	http://www.gsea-msigdb.org/gsea/msigdb/cards/GOBP_PULMONARY_VALVE_MORPHOGENESIS	JAG1	HEY1	HEY2	HEYL	GJA5	SMAD6	NFATC1	NOS3	NOTCH1	NOTCH2	TBX20	ROBO1	ROBO2	STRA6	BMP4	TGFB2	SLIT2
GOBP_TRICUSPID_VALVE_MORPHOGENESIS	http://www.gsea-msigdb.org/gsea/msigdb/cards/GOBP_TRICUSPID_VALVE_MORPHOGENESIS	ZFPM1	HEY2	BMPR1A	BMPR2	TGFBR2
GOBP_HEART_VALVE_FORMATION	http://www.gsea-msigdb.org/gsea/msigdb/cards/GOBP_HEART_VALVE_FORMATION	OLFM1	ZFPM1	EFNA1	HEY1	HEY2	GATA4	GJA5	SMAD4	NOTCH1	TBX20	SCX	SOX9	TWIST1	DCHS1
GOBP_ATRIOVENTRICULAR_VALVE_FORMATION	http://www.gsea-msigdb.org/gsea/msigdb/cards/GOBP_ATRIOVENTRICULAR_VALVE_FORMATION	OLFM1	ZFPM1	HEY1	HEY2	GATA4	SMAD4	NOTCH1	DCHS1
GOBP_ENDOCARDIAL_CUSHION_DEVELOPMENT	http://www.gsea-msigdb.org/gsea/msigdb/cards/GOBP_ENDOCARDIAL_CUSHION_DEVELOPMENT	CITED2	GATA5	JAG1	APLNR	ENG	ERBB3	RBM24	FGF8	FOXF1	HEY1	HEY2	GATA4	HEYL	RBPJ	ISL1	SMAD4	MDM2	MDM4	MSX1	MSX2	NOS3	NOTCH1	TMEM100	TBX20	ROBO1	ROBO2	BMP2	BMP4	BMP5	BMP7	BMPR1A	BMPR2	SNAI2	SNAI1	SOX9	TBX2	TBX5	TBX3	TGFB1	TGFB2	TGFB3	TGFBR1	TGFBR2	TWIST1	CRELD1	DCHS1	ACVR1	NOG	ACVRL1
GOBP_EPITHELIAL_TO_MESENCHYMAL_TRANSITION_INVOLVED_IN_ENDOCARDIAL_CUSHION_FORMATION	http://www.gsea-msigdb.org/gsea/msigdb/cards/GOBP_EPITHELIAL_TO_MESENCHYMAL_TRANSITION_INVOLVED_IN_ENDOCARDIAL_CUSHION_FORMATION	ENG	FGF8	HEY2	HEYL	RBPJ	SMAD4	MSX1	MSX2	NOTCH1	TMEM100	BMP4	SNAI2	SNAI1	TGFB1	TGFB2	TGFB3	TGFBR1	TGFBR2	ACVR1	NOG
GOBP_ENDOCARDIAL_CUSHION_MORPHOGENESIS	http://www.gsea-msigdb.org/gsea/msigdb/cards/GOBP_ENDOCARDIAL_CUSHION_MORPHOGENESIS	GATA5	APLNR	ENG	FGF8	HEY1	HEY2	HEYL	RBPJ	ISL1	SMAD4	MDM2	MDM4	MSX1	MSX2	NOS3	NOTCH1	TMEM100	TBX20	ROBO1	ROBO2	BMP2	BMP4	BMP5	BMP7	BMPR1A	SNAI2	SNAI1	SOX9	TBX2	TBX3	TGFB1	TGFB2	TGFB3	TGFBR1	TGFBR2	TWIST1	DCHS1	ACVR1	NOG	ACVRL1
GOBP_CARDIAC_CHAMBER_DEVELOPMENT	http://www.gsea-msigdb.org/gsea/msigdb/cards/GOBP_CARDIAC_CHAMBER_DEVELOPMENT	ZMPSTE24	CITED2	TAB1	SEMA3C	FRS2	PPP1R13L	CNTRL	ADAMTS6	ADPRHL1	XIRP2	COL11A1	CPE	NKX2-5	TMEM65	ZFPM1	AP2B1	JAG1	DSP	APLNR	EDNRA	DAND5	ENG	FGF8	FGFR2	FHL2	FKBP1A	FOXF1	FOXC1	FOXC2	PLXND1	ZFPM2	HEY1	HEY2	FZD2	HECTD1	GATA3	GATA4	GATA6	HEYL	GJA5	NPHP3	BMP10	ANK2	GSK3A	NRG1	HIF1A	HOXA13	HES1	NDST1	IGF1R	CCN1	RBPJ	ISL1	KCNK2	LRP2	LY6E	MIR1-1	MIR17HG	SMAD4	SMAD6	SMAD7	MDM2	MDM4	MEF2C	MSX2	MYBPC3	MYH6	MYH7	MYL2	MYL3	NOS3	NOTCH1	NOTCH2	NPY2R	NPY5R	PDE2A	SUFU	PKP2	FGFRL1	DLL4	POU4F1	MED1	MKS1	CHD7	PARVA	MESP1	PROX1	TBX20	SALL4	ADGRG6	HEG1	PTK7	OVOL2	RBP4	SAV1	ROBO1	ROBO2	RYR2	SALL1	SCN5A	PRDM1	STRA6	SFRP2	SHOX2	RBM15	BMP2	BMP4	BMP5	BMP7	BMPR1A	SLIT3	BMPR2	SMARCD3	SMO	SOS1	SOX4	SOX11	SRF	TBX1	TBX2	TBX5	TBX6	TBX3	TEK	TGFB1	TGFB2	TGFBR1	TGFBR2	TGFBR3	TNNC1	TNNI1	TNNI3	TNNT2	TP53	TPM1	NSD2	WNT2	WNT5A	WNT11	ZBTB14	LUZP1	PAX8	CRELD1	PTCD2	GRHL2	GREB1L	NPRL3	FZD1	DCTN5	LMO4	CAV3	DNAH11	NRP2	NRP1	FOXH1	ACVR1	NOG	DHRS3	TRIP11	SLIT2	MYOCD	HAND1	HAND2	ADAMTS1	MATR3	SNX17	MAML1
GOBP_CARDIAC_CHAMBER_MORPHOGENESIS	http://www.gsea-msigdb.org/gsea/msigdb/cards/GOBP_CARDIAC_CHAMBER_MORPHOGENESIS	CITED2	SEMA3C	PPP1R13L	ADPRHL1	COL11A1	CPE	NKX2-5	ZFPM1	JAG1	DSP	APLNR	EDNRA	ENG	FGF8	FGFR2	FHL2	FKBP1A	FOXF1	FOXC1	FOXC2	ZFPM2	HEY1	HEY2	FZD2	GATA3	GATA4	GATA6	HEYL	BMP10	GSK3A	NRG1	HIF1A	HES1	CCN1	RBPJ	ISL1	LRP2	LY6E	MIR1-1	MIR17HG	SMAD4	SMAD6	SMAD7	MDM2	MEF2C	MSX2	MYBPC3	MYH6	MYH7	MYL2	MYL3	NOS3	NOTCH1	NOTCH2	NPY2R	NPY5R	PKP2	FGFRL1	DLL4	POU4F1	MED1	MKS1	CHD7	PARVA	MESP1	PROX1	TBX20	ADGRG6	HEG1	OVOL2	RBP4	SAV1	ROBO1	ROBO2	RYR2	SFRP2	SHOX2	RBM15	BMP2	BMP4	BMP5	BMP7	BMPR1A	SLIT3	BMPR2	SMARCD3	SMO	SOS1	SOX4	SOX11	SRF	TBX1	TBX2	TBX5	TBX3	TEK	TGFB1	TGFB2	TGFBR1	TGFBR2	TGFBR3	TNNC1	TNNI1	TNNI3	TNNT2	TP53	TPM1	NSD2	WNT2	WNT5A	WNT11	PTCD2	GRHL2	FZD1	CAV3	DNAH11	NRP2	NRP1	FOXH1	ACVR1	NOG	DHRS3	SLIT2	HAND1	HAND2	ADAMTS1
GOBP_CARDIAC_CHAMBER_FORMATION	http://www.gsea-msigdb.org/gsea/msigdb/cards/GOBP_CARDIAC_CHAMBER_FORMATION	NKX2-5	EDNRA	MEF2C	NOTCH1	MESP1	TBX20	BMP2	SMARCD3	SOX4	SOX11	TBX2	TBX5	HAND1	HAND2
GOBP_CARDIAC_VENTRICLE_MORPHOGENESIS	http://www.gsea-msigdb.org/gsea/msigdb/cards/GOBP_CARDIAC_VENTRICLE_MORPHOGENESIS	SEMA3C	PPP1R13L	COL11A1	CPE	NKX2-5	JAG1	DSP	EDNRA	ENG	FGFR2	FKBP1A	FOXF1	FOXC1	FOXC2	ZFPM2	HEY1	HEY2	GATA3	GATA4	HEYL	BMP10	GSK3A	NRG1	HIF1A	RBPJ	ISL1	LRP2	LY6E	MIR17HG	SMAD4	SMAD7	MEF2C	MYBPC3	MYH6	MYH7	MYL2	MYL3	NOTCH1	NPY2R	NPY5R	PKP2	DLL4	POU4F1	MED1	CHD7	MESP1	PROX1	TBX20	HEG1	RYR2	SFRP2	BMP4	BMPR1A	SMARCD3	SOX4	SOX11	TBX5	TGFB1	TGFB2	TGFBR1	TGFBR2	TGFBR3	TNNC1	TNNI1	TNNI3	TNNT2	TPM1	PTCD2	GRHL2	FOXH1	NOG	HAND1	HAND2
GOBP_CARDIAC_ATRIUM_MORPHOGENESIS	http://www.gsea-msigdb.org/gsea/msigdb/cards/GOBP_CARDIAC_ATRIUM_MORPHOGENESIS	NKX2-5	ZFPM1	ENG	HEY2	GATA4	BMP10	CCN1	ISL1	MYH6	NOTCH1	NOTCH2	DLL4	MESP1	PROX1	TBX20	HEG1	SHOX2	BMP2	BMPR2	SMO	SOS1	SOX4	TBX5	TGFB2	NSD2	WNT2	WNT5A	ACVR1	NOG
GOBP_CARDIAC_VENTRICLE_FORMATION	http://www.gsea-msigdb.org/gsea/msigdb/cards/GOBP_CARDIAC_VENTRICLE_FORMATION	NKX2-5	MEF2C	NOTCH1	MESP1	SMARCD3	SOX4	SOX11	TBX5	HAND1	HAND2
GOBP_CARDIAC_LEFT_VENTRICLE_MORPHOGENESIS	http://www.gsea-msigdb.org/gsea/msigdb/cards/GOBP_CARDIAC_LEFT_VENTRICLE_MORPHOGENESIS	CPE	EDNRA	FOXF1	HEY2	GSK3A	RBPJ	SMAD4	NOTCH1	NPY2R	NPY5R	RYR2	SFRP2	TBX5	TGFBR2	HAND1
GOBP_CARDIAC_RIGHT_VENTRICLE_MORPHOGENESIS	http://www.gsea-msigdb.org/gsea/msigdb/cards/GOBP_CARDIAC_RIGHT_VENTRICLE_MORPHOGENESIS	SEMA3C	PPP1R13L	NKX2-5	JAG1	ZFPM2	HEY2	GATA3	GATA4	ISL1	MIR17HG	NOTCH1	CHD7	TBX20	BMP4	BMPR1A	SMARCD3	SOX4	TGFB2	FOXH1	HAND1	HAND2
GOBP_VENTRICULAR_TRABECULA_MYOCARDIUM_MORPHOGENESIS	http://www.gsea-msigdb.org/gsea/msigdb/cards/GOBP_VENTRICULAR_TRABECULA_MYOCARDIUM_MORPHOGENESIS	NKX2-5	ENG	HEY2	NRG1	RBPJ	NOTCH1	DLL4	MED1	CHD7	HEG1	BMPR1A	TGFB2	TGFBR1	FOXH1
GOBP_VENTRICULAR_COMPACT_MYOCARDIUM_MORPHOGENESIS	http://www.gsea-msigdb.org/gsea/msigdb/cards/GOBP_VENTRICULAR_COMPACT_MYOCARDIUM_MORPHOGENESIS	DSP	LRP2	POU4F1	CHD7	BMPR1A	TGFBR1	TGFBR3	NOG
GOBP_ATRIAL_CARDIAC_MUSCLE_TISSUE_DEVELOPMENT	http://www.gsea-msigdb.org/gsea/msigdb/cards/GOBP_ATRIAL_CARDIAC_MUSCLE_TISSUE_DEVELOPMENT	TREX1	NKX2-5	EDNRA	ENG	BMP10	MYH6	PROX1	WNT2	NOG
GOBP_VENTRICULAR_CARDIAC_MUSCLE_TISSUE_DEVELOPMENT	http://www.gsea-msigdb.org/gsea/msigdb/cards/GOBP_VENTRICULAR_CARDIAC_MUSCLE_TISSUE_DEVELOPMENT	ZMPSTE24	PPP1R13L	COL11A1	NKX2-5	DSG2	DSP	EDNRA	ENG	FGFR2	FKBP1A	FOXC1	FOXC2	ZFPM2	HEY2	BMP10	NRG1	ID2	RBPJ	ISL1	LRP2	LY6E	SMAD4	SMAD7	MYBPC3	MYH6	MYH7	MYL2	MYL3	NOTCH1	PKP2	DLL4	POU4F1	MED1	CHD7	PROX1	ADAMTS9	HEG1	RYR2	BMPR1A	TBX5	TBX3	TGFB1	TGFB2	TGFBR1	TGFBR3	TNNC1	TNNI1	TNNI3	TNNT2	TPM1	IRX3	PTCD2	HOPX	FOXH1	NOG	HAND1
GOBP_CARDIAC_ATRIUM_DEVELOPMENT	http://www.gsea-msigdb.org/gsea/msigdb/cards/GOBP_CARDIAC_ATRIUM_DEVELOPMENT	NKX2-5	ZFPM1	DAND5	ENG	HEY2	GATA4	GJA5	NPHP3	BMP10	ANK2	IGF1R	CCN1	ISL1	MDM2	MDM4	MYH6	NOTCH1	NOTCH2	DLL4	MESP1	PROX1	TBX20	HEG1	SHOX2	BMP2	BMPR2	SMO	SOS1	SOX4	TBX5	TGFB2	NSD2	WNT2	WNT5A	WNT11	ACVR1	NOG
GOBP_CARDIAC_VENTRICLE_DEVELOPMENT	http://www.gsea-msigdb.org/gsea/msigdb/cards/GOBP_CARDIAC_VENTRICLE_DEVELOPMENT	ZMPSTE24	CITED2	SEMA3C	FRS2	PPP1R13L	CNTRL	XIRP2	COL11A1	CPE	NKX2-5	TMEM65	ZFPM1	AP2B1	JAG1	DSP	APLNR	EDNRA	DAND5	ENG	FGFR2	FKBP1A	FOXF1	FOXC1	FOXC2	ZFPM2	HEY1	HEY2	FZD2	HECTD1	GATA3	GATA4	HEYL	GJA5	BMP10	GSK3A	NRG1	HIF1A	HOXA13	HES1	CCN1	RBPJ	ISL1	KCNK2	LRP2	LY6E	MIR1-1	MIR17HG	SMAD4	SMAD6	SMAD7	MDM2	MDM4	MEF2C	MYBPC3	MYH6	MYH7	MYL2	MYL3	NOS3	NOTCH1	NPY2R	NPY5R	PDE2A	SUFU	PKP2	FGFRL1	DLL4	POU4F1	MED1	CHD7	MESP1	PROX1	TBX20	SALL4	HEG1	PTK7	SAV1	ROBO1	ROBO2	RYR2	SALL1	SCN5A	PRDM1	STRA6	SFRP2	RBM15	BMP4	BMPR1A	SLIT3	BMPR2	SMARCD3	SOX4	SOX11	TBX5	TBX3	TGFB1	TGFB2	TGFBR1	TGFBR2	TGFBR3	TNNC1	TNNI1	TNNI3	TNNT2	TPM1	NSD2	WNT5A	WNT11	LUZP1	PAX8	PTCD2	GRHL2	GREB1L	NPRL3	FZD1	DCTN5	LMO4	FOXH1	ACVR1	NOG	TRIP11	SLIT2	MYOCD	HAND1	HAND2	MATR3
GOBP_GROWTH_INVOLVED_IN_HEART_MORPHOGENESIS	http://www.gsea-msigdb.org/gsea/msigdb/cards/GOBP_GROWTH_INVOLVED_IN_HEART_MORPHOGENESIS	ADPRHL1	S1PR1	MIR195	NOTCH1	MESP1
GOBP_CARDIAC_NEURAL_CREST_CELL_MIGRATION_INVOLVED_IN_OUTFLOW_TRACT_MORPHOGENESIS	http://www.gsea-msigdb.org/gsea/msigdb/cards/GOBP_CARDIAC_NEURAL_CREST_CELL_MIGRATION_INVOLVED_IN_OUTFLOW_TRACT_MORPHOGENESIS	SEMA3C	EDN1	EDNRA	ENG	FOLR1	PITX2	BMP4	BMP7	TWIST1	HAND2	CDC42
GOBP_REGULATION_OF_MEMBRANE_DEPOLARIZATION	http://www.gsea-msigdb.org/gsea/msigdb/cards/GOBP_REGULATION_OF_MEMBRANE_DEPOLARIZATION	HCN4	RACK1	MLLT11	LRRK2	PARP1	DCN	ABCD1	FHL1	GPD1L	NEDD4L	IFI6	GJA1	GJA5	GCLC	GCLM	ANK3	RANGRF	HCN1	KDR	MIR1-1	MIR208A	MIR26A1	SMAD7	MYOC	NTSR1	P2RX7	TRPM4	PPP2R3C	SCN3B	HCN3	PTPN3	BCL2	HCN2	SCN1B	SCN2B	SCN5A	SCN10A	BOK	SRC	TBX5	TSPO	SLMAP	CAMK2D	FZD9	HSH2D	CAV3	CACNA1G
GOBP_CARDIOBLAST_PROLIFERATION	http://www.gsea-msigdb.org/gsea/msigdb/cards/GOBP_CARDIOBLAST_PROLIFERATION	CTNNB1	EYA1	HES1	ISL1	MIR20A	NOTCH1	PIM1	MKS1	SIX1	TBX5	HAND2
GOBP_REGULATION_OF_SECONDARY_HEART_FIELD_CARDIOBLAST_PROLIFERATION	http://www.gsea-msigdb.org/gsea/msigdb/cards/GOBP_REGULATION_OF_SECONDARY_HEART_FIELD_CARDIOBLAST_PROLIFERATION	CTNNB1	EYA1	HES1	ISL1	NOTCH1	MKS1	SIX1	TBX5	HAND2
GOBP_ENDOCARDIAL_CUSHION_FORMATION	http://www.gsea-msigdb.org/gsea/msigdb/cards/GOBP_ENDOCARDIAL_CUSHION_FORMATION	APLNR	ENG	FGF8	HEY2	HEYL	RBPJ	SMAD4	MSX1	MSX2	NOTCH1	TMEM100	TBX20	ROBO1	ROBO2	BMP2	BMP4	BMP5	BMP7	BMPR1A	SNAI2	SNAI1	TBX2	TBX3	TGFB1	TGFB2	TGFB3	TGFBR1	TGFBR2	DCHS1	ACVR1	NOG
GOBP_APOPTOTIC_PROCESS_INVOLVED_IN_HEART_MORPHOGENESIS	http://www.gsea-msigdb.org/gsea/msigdb/cards/GOBP_APOPTOTIC_PROCESS_INVOLVED_IN_HEART_MORPHOGENESIS	NKX2-5	FOXC1	FOXC2	CCN1	BMP4	TGFB2	HAND2
GOBP_CARDIAC_SEPTUM_DEVELOPMENT	http://www.gsea-msigdb.org/gsea/msigdb/cards/GOBP_CARDIAC_SEPTUM_DEVELOPMENT	CITED2	TAB1	SEMA3C	FRS2	CNTRL	ADAMTS6	XIRP2	NKX2-5	ZFPM1	AP2B1	JAG1	APLNR	DAND5	ENG	FGF8	FGFR2	PLXND1	ZFPM2	HEY1	HEY2	FZD2	HECTD1	GATA3	GATA4	GATA6	HEYL	GJA5	NPHP3	ANK2	HOXA13	HES1	NDST1	CCN1	RBPJ	ISL1	LRP2	MIR1-1	MIR17HG	SMAD4	SMAD6	SMAD7	MDM2	MDM4	MSX2	NOS3	NOTCH1	NOTCH2	PDE2A	SUFU	FGFRL1	MKS1	CHD7	PARVA	PROX1	TBX20	SALL4	HEG1	PTK7	SAV1	ROBO1	ROBO2	SALL1	PRDM1	STRA6	RBM15	BMP4	BMP5	BMP7	BMPR1A	SLIT3	BMPR2	SMO	SOX4	SOX11	TBX1	TBX2	TBX5	TBX3	TGFB2	TGFBR1	TGFBR2	TGFBR3	TP53	NSD2	WNT5A	WNT11	ZBTB14	LUZP1	PAX8	CRELD1	NPRL3	FZD1	DCTN5	LMO4	DNAH11	NRP2	NRP1	ACVR1	NOG	DHRS3	TRIP11	SLIT2	HAND1	MATR3	SNX17	MAML1
GOBP_VENTRICULAR_SEPTUM_DEVELOPMENT	http://www.gsea-msigdb.org/gsea/msigdb/cards/GOBP_VENTRICULAR_SEPTUM_DEVELOPMENT	CITED2	FRS2	CNTRL	XIRP2	NKX2-5	ZFPM1	AP2B1	APLNR	DAND5	FGFR2	ZFPM2	HEY1	HEY2	FZD2	HECTD1	GATA3	GATA4	HEYL	GJA5	HOXA13	HES1	CCN1	RBPJ	LRP2	MIR1-1	MIR17HG	SMAD4	SMAD6	SMAD7	MDM2	MDM4	NOS3	NOTCH1	PDE2A	SUFU	FGFRL1	PROX1	SALL4	HEG1	PTK7	SAV1	ROBO1	ROBO2	SALL1	PRDM1	STRA6	RBM15	BMP4	BMPR1A	SLIT3	BMPR2	SOX4	SOX11	TBX5	TBX3	TGFB2	TGFBR1	TGFBR2	TGFBR3	NSD2	WNT5A	WNT11	LUZP1	PAX8	NPRL3	FZD1	DCTN5	LMO4	ACVR1	NOG	TRIP11	SLIT2	MATR3
GOBP_ATRIAL_SEPTUM_DEVELOPMENT	http://www.gsea-msigdb.org/gsea/msigdb/cards/GOBP_ATRIAL_SEPTUM_DEVELOPMENT	NKX2-5	ZFPM1	DAND5	HEY2	GATA4	GJA5	NPHP3	ANK2	CCN1	ISL1	MDM2	MDM4	NOTCH2	TBX20	BMPR2	SMO	SOX4	TBX5	TGFB2	NSD2	WNT5A	WNT11	ACVR1
GOBP_SEPTUM_PRIMUM_DEVELOPMENT	http://www.gsea-msigdb.org/gsea/msigdb/cards/GOBP_SEPTUM_PRIMUM_DEVELOPMENT	GATA4	SOX4	TGFB2	NSD2	ACVR1
GOBP_MUSCLE_HYPERTROPHY_IN_RESPONSE_TO_STRESS	http://www.gsea-msigdb.org/gsea/msigdb/cards/GOBP_MUSCLE_HYPERTROPHY_IN_RESPONSE_TO_STRESS	EZH2	INPP5F	FOXO1	CAMTA2	HEY2	GATA6	BMP10	KLF15	LMNA	MIR17	MIR199A1	MIR20A	MIR208A	MIR214	MIR25	MIR34B	MIR34C	SMAD3	MYH6	MYH7	NPPA	ATP2A2	ATP2B4	ERRFI1	PPARG	PPP3CA	TRPC3	TCAP	MLIP	KDM4A	HDAC4
GOBP_PHYSIOLOGICAL_CARDIAC_MUSCLE_HYPERTROPHY	http://www.gsea-msigdb.org/gsea/msigdb/cards/GOBP_PHYSIOLOGICAL_CARDIAC_MUSCLE_HYPERTROPHY	PARP2	PDLIM5	AKAP13	ADRA1A	AGT	EDN1	PI16	G6PD	GATA4	GSK3A	IGF1	MIR195	MIR199A1	MIR199B	MIR19A	MIR19B1	MIR208A	MIR23A	MIR24-1	PPARA	HAMP	RGS2	RGS4	YY1	SORBS2	CAV3	CTDP1	AKAP6	TOMM70
GOBP_WNT_SIGNALING_PATHWAY_INVOLVED_IN_HEART_DEVELOPMENT	http://www.gsea-msigdb.org/gsea/msigdb/cards/GOBP_WNT_SIGNALING_PATHWAY_INVOLVED_IN_HEART_DEVELOPMENT	ALPK2	CTNNB1	DKK1	RBPJ	MIR19B1	MESP1	SOX17	BMP2	WNT5A	WNT8A	WNT11	WNT3A
GOBP_REGULATION_OF_WNT_SIGNALING_PATHWAY_INVOLVED_IN_HEART_DEVELOPMENT	http://www.gsea-msigdb.org/gsea/msigdb/cards/GOBP_REGULATION_OF_WNT_SIGNALING_PATHWAY_INVOLVED_IN_HEART_DEVELOPMENT	ALPK2	DKK1	RBPJ	MIR19B1	MESP1	SOX17	BMP2	WNT5A	WNT11
GOBP_NEGATIVE_REGULATION_OF_WNT_SIGNALING_PATHWAY_INVOLVED_IN_HEART_DEVELOPMENT	http://www.gsea-msigdb.org/gsea/msigdb/cards/GOBP_NEGATIVE_REGULATION_OF_WNT_SIGNALING_PATHWAY_INVOLVED_IN_HEART_DEVELOPMENT	ALPK2	DKK1	MESP1	SOX17	BMP2	WNT5A	WNT11
GOBP_PANCREATIC_A_CELL_DIFFERENTIATION	http://www.gsea-msigdb.org/gsea/msigdb/cards/GOBP_PANCREATIC_A_CELL_DIFFERENTIATION	RFX6	GATA6	HES1	INSM1	NEUROD1	NKX2-2	PAX6
GOBP_POSITIVE_REGULATION_OF_BLOOD_PRESSURE_BY_EPINEPHRINE_NOREPINEPHRINE	http://www.gsea-msigdb.org/gsea/msigdb/cards/GOBP_POSITIVE_REGULATION_OF_BLOOD_PRESSURE_BY_EPINEPHRINE_NOREPINEPHRINE	ADRA1D	ADRA1B	ADRA1A	ADRB1	DRD5	PDE4D	TPM1
GOBP_TYPE_B_PANCREATIC_CELL_DEVELOPMENT	http://www.gsea-msigdb.org/gsea/msigdb/cards/GOBP_TYPE_B_PANCREATIC_CELL_DEVELOPMENT	CDH2	MIR541	CDK6	AKT1	DLL1	GSK3A	GSK3B	HNF4A	INSM1	ARNTL	NKX2-2	NKX6-1	SIDT2	PDPK1	BAD	RFX3	RHEB	BMP4	BMP5	BMP6	SMO	WNT5A	CLOCK
GOBP_REGULATION_OF_EXTRACELLULAR_MATRIX_CONSTITUENT_SECRETION	http://www.gsea-msigdb.org/gsea/msigdb/cards/GOBP_REGULATION_OF_EXTRACELLULAR_MATRIX_CONSTITUENT_SECRETION	CPB2	AGT	RGCC	NOTCH1	IER3IP1	RIC1	BMP2	TNFRSF1A	TNFRSF1B	ADTRP
GOBP_POSITIVE_REGULATION_OF_EXTRACELLULAR_MATRIX_CONSTITUENT_SECRETION	http://www.gsea-msigdb.org/gsea/msigdb/cards/GOBP_POSITIVE_REGULATION_OF_EXTRACELLULAR_MATRIX_CONSTITUENT_SECRETION	CPB2	AGT	RGCC	IER3IP1	BMP2
GOBP_AMINO_ACID_TRANSMEMBRANE_TRANSPORT	http://www.gsea-msigdb.org/gsea/msigdb/cards/GOBP_AMINO_ACID_TRANSMEMBRANE_TRANSPORT	SLC25A13	SLC25A15	ARL6IP5	SLC38A3	SLC7A9	PRAF2	SLC6A14	SLC16A10	SFXN2	CLN3	SLC36A4	SLC15A4	SLC25A29	SLC38A10	SLC43A2	MFSD12	SLC32A1	SLC38A6	SLC38A8	SLC38A11	SLC66A1L	SLC38A9	SLC36A2	SLC7A13	AGT	CLN8	SLC36A1	TSPO2	ARL6IP1	SLC7A8	SLC7A11	SLC17A8	GFAP	SLC36A3	GRM1	SLC6A19	SLC6A18	ITGB1	KCNJ10	SLC7A5P2	ATP1A2	NTSR1	SLC38A2	SLC6A20	SLC66A1	SLC25A38	SLC38A4	SLC6A15	LRRC8D	SLC38A7	SLC47A1	LRRC8A	SLC7A10	PSEN1	SLC17A7	SLC17A6	CLTRN	SLC7A14	ACE2	RGS2	RGS4	SLC1A1	SLC1A2	SLC1A3	SLC1A4	SLC1A5	SLC1A6	SLC1A7	SLC3A1	SLC3A2	SLC6A6	SLC6A7	SLC6A9	SLC6A12	SLC6A13	SLC7A1	SLC7A2	SLC7A4	SLC16A2	SLC22A2	SLC22A4	TNF	SLC25A22	LRRC8E	SLC7A5	SLC38A1	SFXN3	SLC7A5P1	SLC25A18	SLC25A2	LRRC8C	SLC7A3	SLC43A1	SLC25A12	PER2	SLC7A7	SLC7A6	SLC6A5	SLC38A5	SFXN1
GOBP_KERATINOCYTE_DEVELOPMENT	http://www.gsea-msigdb.org/gsea/msigdb/cards/GOBP_KERATINOCYTE_DEVELOPMENT	CDSN	KDF1	DNASE1L2	PALLD	EXPH5	FLNB	FOSL2	ABCA12	SFN	KRT2	PLEC	BCL11B	IFT74
GOBP_MESENCHYMAL_TO_EPITHELIAL_TRANSITION_INVOLVED_IN_METANEPHROS_MORPHOGENESIS	http://www.gsea-msigdb.org/gsea/msigdb/cards/GOBP_MESENCHYMAL_TO_EPITHELIAL_TRANSITION_INVOLVED_IN_METANEPHROS_MORPHOGENESIS	SIX2	CTNNB1	GREM1	GDNF	LIF	PAX2	SALL1	BMP4	SMO	STAT1	WNT9B	PAX8
GOBP_METANEPHROS_MORPHOGENESIS	http://www.gsea-msigdb.org/gsea/msigdb/cards/GOBP_METANEPHROS_MORPHOGENESIS	BASP1	SIX2	CTNNB1	AGTR2	FGF10	FOXJ1	GREM1	GDNF	SOX8	HES1	FMN1	HES5	LHX1	LIF	PAX2	PDGFRB	PKD1	PKD2	WNT4	KIF26B	LGR4	SALL1	BMP4	SMO	SOX9	STAT1	WNT7B	WNT9B	WT1	PAX8	CALB1	FRAS1
GOBP_REGULATION_OF_MESENCHYMAL_TO_EPITHELIAL_TRANSITION_INVOLVED_IN_METANEPHROS_MORPHOGENESIS	http://www.gsea-msigdb.org/gsea/msigdb/cards/GOBP_REGULATION_OF_MESENCHYMAL_TO_EPITHELIAL_TRANSITION_INVOLVED_IN_METANEPHROS_MORPHOGENESIS	CTNNB1	GDNF	LIF	PAX2	STAT1	WNT9B	PAX8
GOBP_CILIUM_MOVEMENT	http://www.gsea-msigdb.org/gsea/msigdb/cards/GOBP_CILIUM_MOVEMENT	ADCY3	CELF3	ODAD3	SLC26A8	CATSPER1	CATSPER2	CFAP70	TPPP2	CCR6	DNAAF1	CCSAP	DNAI3	IQCF1	SLC9B2	DNAAF6	DNHD1	CFAP251	CFAP54	TEKT5	CFAP52	KLC3	SLC9B1	TEKT4	CCNYL1	ROPN1B	NEK10	CFAP206	CFAP58	CCDC63	TBC1D21	DNAAF4	TTLL9	TTLL8	DAW1	DEFB1	DNAH5	DNAH9	CELSR2	TTC21A	SPAG17	CFAP221	TCTE1	PRSS55	ENKUR	CFAP53	RSPH9	ARMC12	DZIP1	CEP131	VPS13A	KATNIP	DNAAF11	GAS2L2	TAC4	CFAP65	CATSPERD	CFAP45	TTLL1	CATSPERZ	SPEF1	DPCD	DNAH1	CFAP61	TTLL3	NPHP4	GAS8	CABYR	GAPDHS	DNAI1	NPHP3	GK2	STK36	TEKT2	TSSK4	CFAP97D1	TTLL6	SLC9C1	EFCAB9	CFAP157	CFAP47	CFAP20	APOB	RNASE10	CCDC39	RSPH4A	CATSPER3	CFAP100	AQP4	ING2	INPP5B	SPEM1	CATSPER4	ENO4	CFAP73	CCDC103	LDHC	HOATZ	FSIP2	SMCP	PGAM4	ATP1A4	ATP2B4	PLA2G3	NME8	ZMYND10	PGK2	SPA17	PLTP	SEPTIN4	DDX4	ROPN1	HYDIN	CFAP46	DNAAF5	TTC12	CCDC40	ODAD2	DNAAF2	MNS1	KIF27	INTS13	CFAP44	ADCY10	ASH1L	DNAH7	CFAP298	EPPIN	CAMSAP3	BBS2	BBS4	PRM3	RFX3	PRDM14	SEMG1	SEMG2	KIF9	DNAI2	MEIG1	TEKT3	SORD	TACR2	TACR1	TACR3	TMF1	TNP1	MAFIP	UBE2B	SPAG16	EFCAB1	ZBBX	DNAI4	CFAP69	JHY	SPEF2	CFAP43	RSPH6A	SLIRP	MKKS	ODAD4	TEX101	TEKT1	NME5	ROPN1L	TTC29	ARMC2	QRICH2	IQCG	DRC7	OFD1	SLC22A16	CABS1	CCDC65	DNAH17	DNAH11	AKAP4	CACNA1I	CFAP91	RGN	NEURL1	TPGS1	DRC1	ODAD1	SLC9A3R1	SLC22A14	SPAG6
GOBP_PERICARDIUM_MORPHOGENESIS	http://www.gsea-msigdb.org/gsea/msigdb/cards/GOBP_PERICARDIUM_MORPHOGENESIS	FLRT3	NOTCH1	DLL4	TBX20	BMP5	BMP7	SOS1	WNT5A
GOBP_REGULATION_OF_CILIUM_MOVEMENT	http://www.gsea-msigdb.org/gsea/msigdb/cards/GOBP_REGULATION_OF_CILIUM_MOVEMENT	CATSPER1	TPPP2	CCR6	DNAAF1	CCSAP	IQCF1	CFAP206	DEFB1	GAS2L2	TAC4	CFAP45	TTLL6	CFAP20	RNASE10	CCDC39	RSPH4A	PGAM4	CCDC40	ODAD2	CFAP298	EPPIN	BBS2	BBS4	PRDM14	SEMG1	SEMG2	KIF9	TACR2	TACR1	TACR3	EFCAB1	CFAP69	CFAP43	MKKS	TEX101	CCDC65	DNAH11	RGN	DRC1
GOBP_POSITIVE_REGULATION_OF_CILIUM_MOVEMENT	http://www.gsea-msigdb.org/gsea/msigdb/cards/GOBP_POSITIVE_REGULATION_OF_CILIUM_MOVEMENT	CCR6	IQCF1	DEFB1	TAC4	TTLL6	RNASE10	PGAM4	PRDM14	TACR2	TACR1	TACR3	CFAP69
GOBP_REGULATION_OF_CILIUM_BEAT_FREQUENCY	http://www.gsea-msigdb.org/gsea/msigdb/cards/GOBP_REGULATION_OF_CILIUM_BEAT_FREQUENCY	CATSPER1	DNAAF1	CCSAP	CFAP206	GAS2L2	CFAP45	TTLL6	CFAP20	CCDC39	CCDC40	ODAD2	BBS2	BBS4	CFAP43	MKKS	DNAH11
GOBP_NORADRENERGIC_NEURON_DIFFERENTIATION	http://www.gsea-msigdb.org/gsea/msigdb/cards/GOBP_NORADRENERGIC_NEURON_DIFFERENTIATION	EDN1	EDNRA	INSM1	PHOX2A	ASCL1	RNF220	ZC4H2	SOX4	SOX11	PHOX2B	HAND2
GOBP_NORADRENERGIC_NEURON_DEVELOPMENT	http://www.gsea-msigdb.org/gsea/msigdb/cards/GOBP_NORADRENERGIC_NEURON_DEVELOPMENT	INSM1	ASCL1	RNF220	ZC4H2	PHOX2B
GOBP_BRAINSTEM_DEVELOPMENT	http://www.gsea-msigdb.org/gsea/msigdb/cards/GOBP_BRAINSTEM_DEVELOPMENT	CNTFR	ATF2	GART	SMAD4	ATIC	NLGN4X	SCN5A	PHOX2B
GOBP_EPITHELIAL_CELL_MORPHOGENESIS	http://www.gsea-msigdb.org/gsea/msigdb/cards/GOBP_EPITHELIAL_CELL_MORPHOGENESIS	SPINT2	FRMD6	COL15A1	CLDN3	DACT2	COL22A1	RILPL2	FAT1	PALLD	SIPA1L3	FLNB	CLIC4	ARHGEF26	HOXA13	VSIG1	RILPL1	IHH	AR	MET	CCDC88C	NOTCH4	PKHD1	RAB25	HEG1	EPB41L5	ROCK1	BCL11B	ST14	STC1	GRHL2	POF1B	COL18A1	PLOD3
GOBP_AXIS_ELONGATION	http://www.gsea-msigdb.org/gsea/msigdb/cards/GOBP_AXIS_ELONGATION	TRIM28	SPRY1	SPRY2	YAP1	RDH10	ESR1	FGF1	FGF10	FGFR2	HOXD13	AREG	SIX4	MED1	PTK7	SFRP1	SFRP2	SHH	SIX1	BMP4	SOX9	HNF1B	WNT5A	WNT11	NKD1	WNT3A	MAGI2	MED12
GOBP_PLANAR_CELL_POLARITY_PATHWAY_INVOLVED_IN_AXIS_ELONGATION	http://www.gsea-msigdb.org/gsea/msigdb/cards/GOBP_PLANAR_CELL_POLARITY_PATHWAY_INVOLVED_IN_AXIS_ELONGATION	SFRP1	SFRP2	WNT5A	WNT11	MAGI2
GOBP_RETINAL_PIGMENT_EPITHELIUM_DEVELOPMENT	http://www.gsea-msigdb.org/gsea/msigdb/cards/GOBP_RETINAL_PIGMENT_EPITHELIUM_DEVELOPMENT	TBC1D32	IHH	PAX2	MED1	MFSD2A
GOBP_NEURAL_RETINA_DEVELOPMENT	http://www.gsea-msigdb.org/gsea/msigdb/cards/GOBP_NEURAL_RETINA_DEVELOPMENT	USH1C	TOPORS	RDH13	FOXN4	TTC8	DIO3	DLX1	DLX2	DSCAM	HIPK1	ATOH7	SDK1	ZHX2	RPGRIP1L	OBSL1	CRB1	TSPAN12	FJX1	SLC17A8	PTF1A	GPM6A	CRB2	HIPK2	SOX8	VSX1	HCN1	IHH	LHX1	NAGLU	NEUROD1	ATP2B1	NRL	ATP2B2	NTRK2	ATP2B4	PDE6C	ATP8A2	SDK2	DLL4	POU4F2	AHI1	PSEN1	CABP4	SLC17A7	RPGRIP1	PTPRM	NEUROD4	BBS4	ROM1	RORB	RP1	RPE65	RS1	SIX3	SLC1A1	SMARCA4	SMARCD3	SOX9	TFAP2A	TFAP2B	TGFB2	THRB	THY1	CALB1	CASP2	MEGF11	USP45	ACTL6A	PROM1	IGFN1
GOBP_CHONDROCYTE_DIFFERENTIATION_INVOLVED_IN_ENDOCHONDRAL_BONE_MORPHOGENESIS	http://www.gsea-msigdb.org/gsea/msigdb/cards/GOBP_CHONDROCYTE_DIFFERENTIATION_INVOLVED_IN_ENDOCHONDRAL_BONE_MORPHOGENESIS	ATF2	TSKU	ANXA6	IHH	MATN1	NPPC	SMPD3	IFT80	RARG	SOX9	TGFBR2	AXIN2	COL27A1	SERPINH1	TRIP11
GOBP_CHONDROCYTE_HYPERTROPHY	http://www.gsea-msigdb.org/gsea/msigdb/cards/GOBP_CHONDROCYTE_HYPERTROPHY	EXT1	SMAD7	MEX3C	RARG	SOX9	TGFBR2
GOBP_GROWTH_PLATE_CARTILAGE_DEVELOPMENT	http://www.gsea-msigdb.org/gsea/msigdb/cards/GOBP_GROWTH_PLATE_CARTILAGE_DEVELOPMENT	ZMPSTE24	COMP	ATF2	TSKU	ANXA6	MATN1	MMP13	NPPC	POR	IFT80	RARA	RARB	RARG	SOX9	STC1	TGFBR2	THBS3	COL27A1	CER1
GOBP_GROWTH_PLATE_CARTILAGE_CHONDROCYTE_DIFFERENTIATION	http://www.gsea-msigdb.org/gsea/msigdb/cards/GOBP_GROWTH_PLATE_CARTILAGE_CHONDROCYTE_DIFFERENTIATION	ATF2	TSKU	ANXA6	MATN1	NPPC	IFT80	RARG	SOX9	TGFBR2	COL27A1
GOBP_GROWTH_PLATE_CARTILAGE_CHONDROCYTE_DEVELOPMENT	http://www.gsea-msigdb.org/gsea/msigdb/cards/GOBP_GROWTH_PLATE_CARTILAGE_CHONDROCYTE_DEVELOPMENT	TSKU	RARG	SOX9	TGFBR2	COL27A1
GOBP_CHONDROCYTE_DEVELOPMENT_INVOLVED_IN_ENDOCHONDRAL_BONE_MORPHOGENESIS	http://www.gsea-msigdb.org/gsea/msigdb/cards/GOBP_CHONDROCYTE_DEVELOPMENT_INVOLVED_IN_ENDOCHONDRAL_BONE_MORPHOGENESIS	TSKU	MATN1	SMPD3	RARG	SOX9	TGFBR2	COL27A1	SERPINH1
[truncated: 4,493,163 more chars]
