# Supplementary material for: High expression level of the FTH1 gene is associated with poor prognosis in children with non-M3 acute myeloid leukemia
Source: Front Oncol. 2023 Feb 1;12:1068094. doi: 10.3389/fonc.2022.1068094 (PMC9928996; doi:10.3389/fonc.2022.1068094)
Supplement: Supplementary file 6 [file DataSheet_6.zip › GSEA/c5.go.cc.v7.5.1.symbols.gmt]

GOCC_NUCLEOTIDE_EXCISION_REPAIR_COMPLEX	http://www.gsea-msigdb.org/gsea/msigdb/cards/GOCC_NUCLEOTIDE_EXCISION_REPAIR_COMPLEX	CETN2	ERCC8	ERCC1	ERCC3	ERCC4	ERCC5	POLD1	RAD23B	XPA	XPC	XRCC1
GOCC_HISTONE_DEACETYLASE_COMPLEX	http://www.gsea-msigdb.org/gsea/msigdb/cards/GOCC_HISTONE_DEACETYLASE_COMPLEX	HDAC6	HDAC5	SAP18	CFDP1	ZNHIT1	KAT5	TAF6L	SRCAP	RUVBL2	BRD8	MORF4L1	CHD3	CHD4	DNTTIP1	CSNK2A1	JMJD1C	RCOR1	SIN3B	SATB2	CBX5	BRMS1	SIN3A	CHD5	RCOR2	HDAC1	HDAC2	HINT1	ING2	RERE	PHF21A	HDAC7	KDM3B	MBD3	ING3	GATAD2A	RCOR3	HR	TRERF1	KDM3A	HDAC8	DMAP1	GATAD2B	MTA3	EP400	PHF12	SINHCAF	RBBP4	RBBP7	SUDS3	ACTR6	TBL1X	ZNF217	SAP130	SAP30L	TBL1XR1	HDAC11	ANP32E	NRIP1	TRRAP	HDAC10	ZNF541	BRMS1L	RUVBL1	SAP30	HDAC3	TBL1Y	MTA1	MIDEAS	MTA2	NCOR1	HDAC9	HDAC4
GOCC_SAGA_COMPLEX	http://www.gsea-msigdb.org/gsea/msigdb/cards/GOCC_SAGA_COMPLEX	SUPT20HL1	TADA3	TAF6L	SGF29	TADA1	SUPT20HL2	USP22	KAT2A	TAF5L	SUPT20H	ENY2	ATXN7L3	TADA2A	TAF6	TAF9	TAF10	TAF12	TRRAP	SUPT3H	KAT2B	SUPT7L
GOCC_TRANSCRIPTION_FACTOR_TFIIIC_COMPLEX	http://www.gsea-msigdb.org/gsea/msigdb/cards/GOCC_TRANSCRIPTION_FACTOR_TFIIIC_COMPLEX	GTF3C6	GTF3C1	GTF3C2	GTF3C5	GTF3C4	GTF3C3
GOCC_GOLGI_CIS_CISTERNA	http://www.gsea-msigdb.org/gsea/msigdb/cards/GOCC_GOLGI_CIS_CISTERNA	GOLGA8DP	GOLGA8R	GOLT1A	GOLGA8A	GOLGA2	GOLGA8G	GOLGA8IP	GOLGA6A	LLGL1	GOLGA8B	ATL1	NSG2	SMPD3	GOLGA2P5	GOLGA6B	NECAB3	XYLT1	GOLGA8N	GOLGA8S	GOLGA8J	GOLGA8T	GOLGA8K	GOLGA6C	GOLGA6D	GOLGA8M	GOLGA8Q	GOLGA8O	GOLGA8H	GOLGA8CP	TMEM59
GOCC_GOLGI_TRANS_CISTERNA	http://www.gsea-msigdb.org/gsea/msigdb/cards/GOCC_GOLGI_TRANS_CISTERNA	BET1	SGMS1	B4GALT1	HID1	YIPF6	BET1L	YIPF1	ST6GAL1	ST3GAL1	YIPF2	GCC1	TMEM59
GOCC_GOLGI_MEMBRANE	http://www.gsea-msigdb.org/gsea/msigdb/cards/GOCC_GOLGI_MEMBRANE	B3GALT9	GFY	AP1M2	ABCB6	HUWE1	UST	RASGRP1	OPTN	BCAP31	CHST4	CNIH1	MYMX	MPHOSPH9	ADAM10	STX6	SLC35B1	BET1	RTN3	B3GALT5	RXYLT1	B3GNT3	ABCA7	ST3GAL6	COG5	SEC23A	CREB3	SLC35A1	ARFGEF2	ARFGEF1	ST6GALNAC2	YKT6	CSPG5	B3GNT2	FUT9	FTCD	RAB10	YIF1A	MAN1A2	KDELR1	SERINC3	TMED2	LMAN2	TMED10	KDELR2	KDELR3	IFT27	B4GAT1	SLC35D2	EEF1AKMT4-ECE2	TMEM115	RER1	CRYZL2P-SEC16B	GALNT6	GALNT5	PDCD10	RNF24	CHP1	MGAT4B	B4GALT7	VPS45	COPE	CHST14	MGAT4A	GABARAP	TEX261	RNF13	GABARAPL2	SLC35A4	NLRP3	LMTK3	GALNT13	GBP4	GBP5	RAB39B	GALNT15	AP1S1	RFFL	CLCN3	CLCN5	LARGE2	CLN3	LRRK2	WHAMM	B4GALNT2	B3GALT6	GOLT1A	TBC1D20	AP1S3	COPA	COPB1	ZDHHC19	B3GAT2	GCNT7	SAMD8	VTI1A	MGAT5B	CREB3L4	B3GALNT2	MANEAL	GLIPR2	PAQR3	MGAT4D	TMEM167A	CYP2E1	ZDHHC15	CD55	AP1B1	AP1G1	CHST13	SGMS2	QSOX2	FUT11	GIMAP1	DHCR24	DNM2	DRD2	B3GNT6	SCAMP5	EGFR	PIKFYVE	TVP23C	SLC16A13	EMP2	RAB12	DIPK2A	EXT1	EXT2	C6orf89	FKTN	MMD2	NAPEPLD	HS3ST5	TMEM130	COG2	RRAS2	COPZ1	COPG1	CHSY1	FNDC3A	CLSTN1	SACM1L	ATF6	SCAP	RAB21	DOP1A	NMNAT2	ERC1	CLCC1	MAPK8IP3	SCFD1	DENND5A	SLC9A8	ZDHHC17	TMED3	SLC35A3	ABCA6	ABCA5	FOLR1	SNAPIN	CHST5	PLD3	STX12	PITPNB	MTOR	FUT1	FUT2	FUT3	FUT4	FUT5	FUT6	FUT7	FUT8	HEPACAM2	ZDHHC20	ZDHHC23	ST6GALNAC3	GAD2	TMEM59L	SVIP	B4GALNT1	MGAT4C	RAB26	COG4	PARM1	GALNT1	GALNT2	GALNT3	SGMS1	TMEM87A	UNC50	GORASP2	GLCE	RAB11FIP5	GPSM1	ABCA12	STEAP2	B3GAT3	ARFGAP3	GALNT8	GBGT1	GBP1	GBP2	GBP3	GCNT1	GCNT2	B4GALT1	COPG2	GJA1	ATP2C1	B3GAT1	ST6GALNAC4	TRAPPC3	CYTH4	ARFIP1	RAB30	PGAP2	GOLIM4	GLG1	GNAI3	ABO	GOLGA1	GOLGA2	GOLGA3	GOLGA4	GOLGB1	ZDHHC22	HID1	DYNAP	GPER1	RNF175	ATG9B	YIPF6	DBNL	C1GALT1C1	PYCARD	GRM6	ZDHHC8	ST8SIA5	UBIAD1	DSE	RHOD	ST6GALNAC6	HLA-A	HLA-B	HLA-C	HLA-DPA1	HLA-DPB1	HLA-DQA1	HLA-DQA2	HLA-DQB1	HLA-DQB2	HLA-DRA	HLA-DRB1	HLA-DRB3	HLA-DRB4	HLA-DRB5	HLA-E	HLA-F	HLA-G	HLA-H	MR1	HPD	HRAS	NDST1	CHSY3	ICA1	ST8SIA6	ZDHHC21	ACER2	IRGM	IFNGR2	RAB41	SLC35B2	IGF2R	IL15RA	INS	ARCN1	TRIM23	GALNT18	B3GNT8	ARF1	ARF3	KPNA2	KRAS	MYMK	RND3	LALBA	LFNG	LLGL1	MYO18A	LMAN1	ARL1	GOLGA7B	ARL3	ARRB1	MAN1A1	MAN2A2	MAN2A1	CHST6	RAB8A	MFNG	MGAT1	MGAT2	MGAT3	MGAT5	GALNTL6	NCAM1	NOS3	NOTCH1	NOTCH2	NOTCH3	NOTCH4	NRAS	NUMA1	OSBP	FURIN	CHST11	GALNT9	SLC35B3	TMED7	GOLT1B	TVP23B	ST8SIA3	ATL1	NOSIP	SH3GLB1	ZDHHC9	IER3IP1	GOLGA7	A4GNT	PLCE1	ZDHHC2	COPZ2	PCSK5	MARCHF2	BET1L	TLR7	GCNT4	ZDHHC3	TLR8	GASK1B	MBTPS2	CHST15	TRAPPC4	SCARA3	GPR89B	PDGFA	PDGFB	RAB14	RAB6B	ERGIC3	TMBIM4	GALNT7	PI4KB	PKD1	PLA2G4A	PLD1	STX18	A4GALT	ATP7B	TLR9	CHPF2	TMCO1	ZDHHC13	NDFIP2	TMED9	RAB39A	LEPROT	IL17RD	PCSK4	QPCTL	RNF125	LPCAT2	TMEM132A	SLC35A5	WIPI1	TAPBPL	ZDHHC4	GOLPH3L	RNF121	ACER3	SLC35C1	CSGALNACT2	CHST12	SMPD3	GALNT10	POMGNT1	ZDHHC7	SMPD4	SYBU	SLC30A6	VAC14	HHAT	ARFGAP1	CSGALNACT1	ST6GALNAC1	PRKCI	TMEM165	SLC50A1	PDGFC	MOSPD1	PROS1	CHST7	INPP5E	ASAH2	PSEN1	PSEN2	B2M	AGPAT3	TMEM167B	C1GALT1	SPPL2B	PMEPA1	CHPT1	AGTRAP	GOPC	MAN1C1	SCYL3	CAMK1G	ERGIC1	RHBDD2	GALNT16	COG6	HACE1	MARCHF4	ARHGAP21	RIC1	QSOX1	GBA2	RHOU	RAB1A	RAB2A	RAB6A	MAP4K2	RAP1GAP	RFNG	RHEB	RHO	SCOC	ROCK1	RTN1	GALNT11	KIF13A	GOLPH3	CLSTN2	XYLT1	XYLT2	RHBDF1	CHST8	GALNT17	SH3GL2	NDST4	GORASP1	SHH	HS3ST6	ACBD3	ST6GAL1	ST3GAL1	ST3GAL2	ST3GAL4	GNPNAT1	ST3GAL3	ST8SIA1	CASD1	SLC2A1	GPR89A	PLEKHA3	SORL1	SREBF1	SREBF2	STX5	BSG	SURF4	SYT4	ADAM17	TAPBP	TLR3	TMF1	TNFRSF1A	SLC35A2	UGCG	LDLRAD4	TMEM50B	TVP23A	MALL	FZD5	ST8SIA4	ATG9A	APOO	FKRP	GNPTAB	B3GNT4	LST1	GCC1	CORO7	CHPF	ARMH3	RIC3	GALNT14	STEAP4	MANEA	GALNT12	LMAN1L	SPRING1	LPCAT1	NAA60	KIAA0319L	WLS	PTGES2	PDGFD	TRAF3IP3	TNKS2	NDFIP1	ST8SIA2	LMAN2L	UNC93B1	ST6GALNAC5	RAB1B	RAB33B	CHST9	COG3	TLCD3B	B3GNT5	SLC10A7	ZDHHC18	STK24	PGAP4	COG8	ARFGAP2	GNPTG	TPST2	TPST1	ST6GAL2	SLC9A7	CREB3L3	PLEKHA8	FUT10	B3GNT9	CRACR2A	ZDHHC12	TMEM87B	SLC35B4	RAB2B	NDST2	CHST1	BLZF1	CAV1	CAV2	CAV3	PLPP3	USO1	CBFA2T3	ABCB11	TNKS	VAMP4	STX16	STX10	HYAL2	GALNT4	B4GALT4	B4GALT3	B4GALT2	B3GALT4	B3GALNT1	B3GALT2	B3GALT1	MBTPS1	GBF1	ST3GAL5	AP1S2	AP1G2	AP1M1	AP3D1	SEC16B	HS6ST2	SYS1	IFT20	YIF1B	PKMYT1	SLC39A13	CD1E	PCSK7	EBAG9	COG7	SLC33A1	DSEL	LARGE1	VAPA	PXYLP1	GCNT3	CYTH3	CYTH2	CYTH1	COPB2	MARCHF9	B3GNT7	TRIP11	PGAP3	B4GALT6	B4GALT5	MMGT1	SNAP29	NDST3	TPTE2	RAB33A	RAB9A	OTOF	COG1	HS6ST1	CHST2	ITM2B	CHST3	CABP1	CHST10	SCARB2	GAL3ST1	LITAF	GOSR1	TMEM59	ENTPD6	SEC22B	GOSR2	ENTPD4	RAB36	ABCG1	HS2ST1	CD59	ECE2	CD74	ARHGAP32	CLSTN3	RGP1	PJA2	FIG4	ATP2C2	FAM20B	SEC16A	GOLGA5	HS3ST4	HS3ST3B1	HS3ST3A1	HS3ST2	CDC42	DOP1B
GOCC_EXOCYST	http://www.gsea-msigdb.org/gsea/msigdb/cards/GOCC_EXOCYST	EXOC5	EXOC3	EXOC8	EXOC6B	EXOC7	MYRIP	EXOC3L1	STXBP6	EXOC6	EXOC1	EXOC2	EXOC4	EXOC1L	TNFAIP2	EXOC3L2	EXOC3L4
GOCC_UBIQUITIN_LIGASE_COMPLEX	http://www.gsea-msigdb.org/gsea/msigdb/cards/GOCC_UBIQUITIN_LIGASE_COMPLEX	PDCD6	RANBP9	FEM1B	TOPORS	DCAF7	CDKN1B	STUB1	UBE4B	MAEA	MARCHF6	KLHL41	PCGF3	ANAPC10	ARIH2	ZER1	APPBP2	RBCK1	SUGT1	OS9	WWP1	WWP2	UBE2C	GLMN	KLHL2	FBXO32	FBXO17	ERCC8	KLHDC3	CKS1B	CKS2	UBE2J2	ANAPC16	ANKRD9	KLHDC1	DCUN1D3	FBXO27	RNF19B	UBR3	KLHL40	DCAF12L1	DCAF8L1	MIB2	ASB12	FBXL14	FBXL16	UBE2U	COMMD1	RNF217	FBXO39	DDB1	DDB2	DAW1	RNF168	CDC20B	UBE2L5	PHC1	PHC2	AMN1	UBR1	FBXO45	FBXL13	KLHDC10	FBXO21	USP33	WDTC1	ZSWIM8	CUL9	DCUN1D4	FBXL7	FBXW11	UBR2	CBX7	KCTD2	PRAME	KLHDC2	CDC26	KCTD13	FBXO33	RNF144B	FBXO7	ARIH1	FBXL2	ANAPC13	ARMC8	DCAF12	DCAF13	RNF19A	RCHY1	ANAPC15	DCAF4	TRPC4AP	FBXL21P	FBXL3	FBXO2	FBXL6	FBXL5	FBXL4	KLHL3	FBXW8	FBXO25	FBXO24	TSPAN17	FBXO10	FBXO9	FBXO8	FBXO6	FBXO4	AMFR	RNF11	CACYBP	KLHL20	UBE2S	FBXL22	GPR37	ANAPC2	ANAPC4	SPOPL	DCAF12L2	NCCRP1	DCAF8L2	MED11	LMO7	MKLN1	PRAMEF6	ZYG11A	NEDD4	PRKN	DCAF8	MED31	DERL2	CRBN	ANKRD39	FZR1	ANAPC5	ANAPC7	FAM8A1	DTL	ANAPC11	UBE2D4	YPEL5	ASB1	ASB4	ASB2	DCUN1D1	KCTD5	FBXW5	ANKIB1	FBXL19	KLHL24	FBXL12	DCAF16	BCOR	GID8	AUP1	USP47	DET1	RNF31	DMAC2	DCUN1D2	FBXW7	PEF1	FBXL8	FBXO48	FEM1A	AMBRA1	DCAF6	CAND1	KLHL9	KLHL7	RNF20	RAD18	FEM1C	CBX8	RHBDD2	KLHL42	KLHL8	RANBP10	ZSWIM5	ZSWIM6	BARD1	RAD51	KLHL12	RING1	RNF2	SEL1L	COP1	KLHL25	ATG3	FBXW4	ANAPC1	SMURF2	RMND5A	BMI1	FBXL17	SKP1	SKP2	ZSWIM4	TMEM183BP	BRCA1	BRCA2	ELOC	ELOB	BUB1B	TNFAIP1	TRAF2	UBE2A	UBE2B	UBE2D1	UBE2D2	UBE2E1	UBE2L3	UBE2N	UBE2V1	PCGF2	DDA1	GID4	DERL1	FBXL15	BRCC3	DCAF10	ZYG11B	KCTD17	FBXO31	CBLL1	UBXN8	PHC3	FBXL18	DCAF17	SPSB1	FBXO11	WDR26	ABTB1	DCAF11	CUL5	GAN	FBXO38	SHARPIN	LZTR1	BRAP	KCTD10	SPOP	KBTBD7	PCGF6	TRAF7	MED10	DCUN1D5	PCGF5	SYVN1	DYRK2	CUL4B	CUL4A	CUL3	CUL2	CUL1	KBTBD8	SPSB2	CBX2	PCGF1	KLHL22	FBH1	FBXL20	ENC1	IKBKG	CBX4	CDC23	DCAF5	CDC16	BTRC	KBTBD6	CCNF	UBE3D	RNF8	OTULIN	KLHL13	DCAF15	MED30	SPSB3	DERL3	SPSB4	UBE2L6	TMEM183A	UBE4A	FBXO44	MED27	MED7	BABAM2	RNF14	RNF7	DCAF1	RNF144A	RNF40	KEAP1	CUL7	MED24	KLHL21	CDC20	CDC27	MED12	RBX1
GOCC_NUCLEAR_UBIQUITIN_LIGASE_COMPLEX	http://www.gsea-msigdb.org/gsea/msigdb/cards/GOCC_NUCLEAR_UBIQUITIN_LIGASE_COMPLEX	PCGF3	ANAPC10	UBE2C	ANAPC16	CDC20B	PHC1	PHC2	CBX7	CDC26	ANAPC13	ANAPC15	UBE2S	ANAPC2	ANAPC4	ANKRD39	FZR1	ANAPC5	ANAPC7	ANAPC11	BCOR	CBX8	BARD1	RAD51	RING1	RNF2	ANAPC1	BMI1	BRCA1	BRCA2	BUB1B	PCGF2	BRCC3	PHC3	PCGF6	PCGF5	CBX2	PCGF1	CBX4	CDC23	CDC16	BABAM2	CUL7	CDC20	CDC27
GOCC_CYTOPLASMIC_UBIQUITIN_LIGASE_COMPLEX	http://www.gsea-msigdb.org/gsea/msigdb/cards/GOCC_CYTOPLASMIC_UBIQUITIN_LIGASE_COMPLEX	MARCHF6	OS9	USP33	DERL2	FAM8A1	AUP1	RHBDD2	SEL1L	ATG3	ELOB	DERL1	SYVN1	CUL2	DERL3
GOCC_PROTEIN_PHOSPHATASE_TYPE_2A_COMPLEX	http://www.gsea-msigdb.org/gsea/msigdb/cards/GOCC_PROTEIN_PHOSPHATASE_TYPE_2A_COMPLEX	PPP2R3B	PPP2CA	PPP2CB	PPP2R1A	PPP2R1B	PPP2R2A	PPP2R2B	PPP2R2C	PPP2R3A	PTPA	PPP2R5A	PPP2R5B	PPP2R5C	PPP2R5D	PPP2R5E	PPP2R2D	NKD1
GOCC_PROTEIN_PHOSPHATASE_TYPE_1_COMPLEX	http://www.gsea-msigdb.org/gsea/msigdb/cards/GOCC_PROTEIN_PHOSPHATASE_TYPE_1_COMPLEX	PPP1R15A	NCK1	PPP1CA	PPP1CB	PPP1CC	PPP1R3A	PPP1R3C	PPP1R3D	PPP1R3G	PPP1R3B	SHOC2	PPP1R9B	PPP1R15B	PPP1R3F	PPP1R3E
GOCC_RIBONUCLEASE_MRP_COMPLEX	http://www.gsea-msigdb.org/gsea/msigdb/cards/GOCC_RIBONUCLEASE_MRP_COMPLEX	POP7	RPP30	RPP38	POP4	RPP40	POP1	RPP25L	POP5	RPP25	RMRP
GOCC_NUCLEAR_EXOSOME_RNASE_COMPLEX	http://www.gsea-msigdb.org/gsea/msigdb/cards/GOCC_NUCLEAR_EXOSOME_RNASE_COMPLEX	C1D	EXOSC8	EXOSC6	DIS3	EXOSC7	EXOSC2	EXOSC3	EXOSC1	EXOSC9	EXOSC10	EXOSC4	EXOSC5
GOCC_CYTOPLASMIC_EXOSOME_RNASE_COMPLEX	http://www.gsea-msigdb.org/gsea/msigdb/cards/GOCC_CYTOPLASMIC_EXOSOME_RNASE_COMPLEX	EXOSC8	DIS3L	EXOSC6	DIS3	EXOSC7	EXOSC2	EXOSC3	EXOSC9	EXOSC4	EXOSC5	SUPV3L1	PNPT1	GTPBP1
GOCC_VACUOLAR_PROTON_TRANSPORTING_V_TYPE_ATPASE_V0_DOMAIN	http://www.gsea-msigdb.org/gsea/msigdb/cards/GOCC_VACUOLAR_PROTON_TRANSPORTING_V_TYPE_ATPASE_V0_DOMAIN	ATP6AP2	TCIRG1	ATP6V0E2	ATP6V0A2	RNASEK	ATP6V0A4	ATP6V0C	ATP6V0B	ATP6V0A1	ATP6V0D1
GOCC_NUCLEAR_CHROMOSOME	http://www.gsea-msigdb.org/gsea/msigdb/cards/GOCC_NUCLEAR_CHROMOSOME	SYCE1L	RNF212B	RAD50	LRPPRC	MEI4	SYCP2	CFDP1	MCRS1	CDX2	ZNHIT1	KAT5	SMC2	P3H4	POLD3	STAG3	STAG2	SRCAP	RUVBL2	BRD8	MORF4L1	RCC1	CHD1	CPSF6	TOPBP1	CHEK1	DMC1	WDHD1	BAZ1A	TREX1	SFR1	ADD3	H4-16	INO80C	HUS1B	RAD9B	CSNK2A1	KASH5	HORMAD2	SHOC1	DHX9	FAM9A	FAM9B	FAM9C	AGO3	SYCP2L	LRWD1	KIFAP3	WAPL	SETX	RRS1	SIN3B	SMCHD1	BRD4	SPIDR	ORC6	ORC3	SPO11	POLA2	MMS22L	SYCE2	BRMS1	SIN3A	NUFIP1	MLH3	SMC1B	INO80E	RNF212	REPIN1	TFPT	PSMC3IP	RPA4	H2AX	H2AZ1	H3-3A	H3-3B	HDAC1	HDAC2	C14orf39	HNRNPU	HSPA2	BIRC5	HUS1	IHO1	IK	INCENP	ING2	JUN	SWI5	MCM2	MCM3	MCM4	MCM5	MCM6	MCM7	MLH1	MSH4	NEK2	TONSL	NFRKB	ORC1	ORC2	ORC4	ORC5	SMARCAL1	SYCP3	PCNA	CHMP1A	UCHL5	SIRT7	GINS2	PLK1	EXOSC9	POLE3	CHRAC1	POLA1	POLD1	POLD2	POLE	POLE2	TERF2IP	ETAA1	ING3	ATRX	INO80	SLX1A	INO80D	TIPIN	PINX1	PBRM1	MCM10	H4C15	MACROH2A2	PRIM1	PRIM2	LRIF1	HDAC8	DMAP1	TEX12	TEX11	POLE4	SMARCAD1	EP400	PHF12	POLD4	CCNB1IP1	RAD1	SINHCAF	RAD9A	RAD21	RAD51	RBBP4	RGS12	RPA1	RPA2	RPA3	FIGNL1	BLM	RAD21L1	SYCE3	SUDS3	ACTR6	GINS3	NOL6	SMARCB1	SMARCE1	BRCA1	BRCA2	SUV39H1	SYCP1	SYN1	TOP1	TOP2A	TTN	TUBG1	UBE2I	YY1	SLX1B	SAP130	ACTR5	HMGA2	ANP32E	SMC1A	H4C9	TRRAP	CDC45	INO80B	H3C1	H3C4	H3C3	H3C6	H3C11	H3C8	H3C12	H3C10	H3C2	H4C1	H4C4	H4C6	H4C12	H4C11	ZMIZ2	H4C3	H4C8	H4C2	H4C5	H4C13	H4C14	HORMAD1	ZRANB3	GINS4	BRMS1L	NIFK	SLX4	SMARCA5	FKBP6	ACTL6A	RUVBL1	TRIM24	TIMELESS	H3C7	RSPH1	BAZ1B	SMC3	SYCE1	ACTR8	MACROH2A1	GINS1	NCAPD2	REC8
GOCC_PERICENTRIOLAR_MATERIAL	http://www.gsea-msigdb.org/gsea/msigdb/cards/GOCC_PERICENTRIOLAR_MATERIAL	RABL2B	NEDD1	CEP152	TUBG2	BBS9	CEP85L	LCK	NEK1	PCM1	TUBE1	NIN	DYNC2I1	CEP192	CDK5RAP2	BBS4	CEP85	TCP1	TUBG1	TNKS2	HOOK3	DYRK3	TNKS
GOCC_COMMITMENT_COMPLEX	http://www.gsea-msigdb.org/gsea/msigdb/cards/GOCC_COMMITMENT_COMPLEX	U2AF2	PRPF39	SNRPC	SNRPD1	SNRPD3
GOCC_MITOCHONDRIAL_PROTON_TRANSPORTING_ATP_SYNTHASE_COMPLEX_COUPLING_FACTOR_F_O	http://www.gsea-msigdb.org/gsea/msigdb/cards/GOCC_MITOCHONDRIAL_PROTON_TRANSPORTING_ATP_SYNTHASE_COMPLEX_COUPLING_FACTOR_F_O	ATP5PD	ATP5MG	ATP5MGL	MT-ATP8	ATP5PB	ATP5MC1	ATP5MC2	ATP5MC3	ATP5ME	ATP5PF	ATP5PO
GOCC_CYCLIN_DEPENDENT_PROTEIN_KINASE_HOLOENZYME_COMPLEX	http://www.gsea-msigdb.org/gsea/msigdb/cards/GOCC_CYCLIN_DEPENDENT_PROTEIN_KINASE_HOLOENZYME_COMPLEX	CDK2	CDK3	CDK4	CDK5	CDK6	CDK7	CDK9	CDKN1A	CCNO	CDKN2D	CCNI	CKS1B	CKS2	CCNY	CNPPD1	CCNYL2	MNAT1	PCNA	CDK12	CDK14	CCNJ	BCCIP	CCNL1	CCND1	CCNI2	CCNJL	CCNP	CCNL2	CCNB3	CDK13	CCNK	CDK5R1	CCNA2	CCNA1	CCNB1	CCNC	CCND2	CCND3	CCNE1	CCNF	CCNG1	CCNG2	CCNH	CCNT1	CCNT2	CCNB2	CCNE2	CCNQ	CDK1
GOCC_ORGANELLAR_RIBOSOME	http://www.gsea-msigdb.org/gsea/msigdb/cards/GOCC_ORGANELLAR_RIBOSOME	MRPL28	MRPS30	MRPL3	MRPL53	MRPL54	MRPL52	MRPL10	MRPL55	MTERF4	MRPL21	MRPS27	MTG2	MRPL46	MRPS28	MRPS18B	MRPL42	MRPL13	MRPL18	MRPL15	MRPL22	MRPL58	NSUN4	NDUFA7	MRPS16	MRPS18C	MRPL2	MRPL4	MRPS7	MRPS2	MRPL37	MRPL51	MRPL30	MRPL27	MRPL35	MRPS17	MRPL48	MRPS33	MRPL39	MRPS21	MRPL50	MRPL16	MRPL20	MRPS18A	MRPS10	MRPS22	MRPL47	MRPS35	MRPL23	MRPL12	MRPS12	MRPL17	NSUN3	MRPS14	MRPL14	MRPS26	MRPS24	MRPS15	MRPS11	MRPS9	MRPS6	MRPS5	MRPL41	MRPL40	MRPL38	MRPL36	MRPL34	MRPL32	MRPL11	MRPL9	MRPL44	MRPS34	MRPL49	DAP3	MRPL57	MRPL24	MRPL45	MRPL43	MPV17L2	MTG1	MRPL33	MRPL19
GOCC_TRANSCRIPTION_EXPORT_COMPLEX	http://www.gsea-msigdb.org/gsea/msigdb/cards/GOCC_TRANSCRIPTION_EXPORT_COMPLEX	ALYREF	CHTOP	THOC2	DDX39B	THOC6	THOC7	THOC3	SARNP	THOC5	THOC1
GOCC_THO_COMPLEX	http://www.gsea-msigdb.org/gsea/msigdb/cards/GOCC_THO_COMPLEX	THOC2	THOC6	THOC7	THOC3	THOC5	THOC1
GOCC_PHAGOPHORE_ASSEMBLY_SITE	http://www.gsea-msigdb.org/gsea/msigdb/cards/GOCC_PHAGOPHORE_ASSEMBLY_SITE	ATG7	WDR45	ATG14	TRAPPC8	ATG2A	STX12	ULK3	WIPI2	ATG9B	NBR1	BECN2	PIK3C3	ZFYVE1	BCAS3	WIPI1	ATG2B	WDR45B	ATG101	ILRUN	RAB7A	ATG9A	PHAF1	VMP1	RAB1B	ULK1	BECN1	SQSTM1	STBD1	ATG12	ATG5	ULK2	ATG13	RB1CC1
GOCC_EKC_KEOPS_COMPLEX	http://www.gsea-msigdb.org/gsea/msigdb/cards/GOCC_EKC_KEOPS_COMPLEX	TP53RK	TPRKB	OSGEP	LAGE3	GON7
GOCC_AUTOPHAGOSOME_MEMBRANE	http://www.gsea-msigdb.org/gsea/msigdb/cards/GOCC_AUTOPHAGOSOME_MEMBRANE	ATP6AP2	CALCOCO2	TM9SF1	GABARAP	GABARAPL2	WDR81	CHMP4B	JMY	TMEM74	ATG14	WDFY3	ATP13A2	GABARAPL1	GABARAPL3	TECPR1	CHMP2B	CHMP2A	TMEM150B	CHMP4A	STING1	IRGM	LAMP1	LAMP2	MAP1LC3C	SH3GLB1	CHMP1A	TEX264	CHMP5	CHMP3	STX17	ATG16L1	WIPI1	MCOLN3	PRKD1	CHMP1B	RPN2	MAP1LC3B2	UVRAG	RAB7A	ATG9A	CHMP6	RUBCNL	MAP1LC3B	VMP1	ULK1	MAP1LC3A	ATG16L2	CHMP7	CHMP4C	SNAP29	ENTPD4	RB1CC1
GOCC_PROTEASOME_COMPLEX	http://www.gsea-msigdb.org/gsea/msigdb/cards/GOCC_PROTEASOME_COMPLEX	PSME3	PSMD14	ADRM1	PSMB11	PSMA8	UBR1	PSME4	ECPAS	UBQLN1	HSPB1	UCHL5	PSMA1	PSMA2	PSMA3	PSMA4	PSMA5	PSMA6	PSMA7	PSMB1	PSMB2	PSMB3	PSMB4	PSMB5	PSMB6	PSMB7	PSMB8	PSMB9	PSMB10	PSMC1	PSMC2	PSMC3	PSMC4	PSMC5	PSMC6	PSMD1	PSMD2	PSMD3	PSMD4	PSMD5	PSMD7	PSMD8	PSMD9	PSMD10	PSMD11	PSMD12	PSMD13	PSME1	PSME2	RAD23A	RAD23B	UBE3A	VCP	PAAF1	ZFAND2A	USP14	TXNL1	PSMF1	UBE3C	PSMD6
GOCC_GLYCOSYLPHOSPHATIDYLINOSITOL_N_ACETYLGLUCOSAMINYLTRANSFERASE_GPI_GNT_COMPLEX	http://www.gsea-msigdb.org/gsea/msigdb/cards/GOCC_GLYCOSYLPHOSPHATIDYLINOSITOL_N_ACETYLGLUCOSAMINYLTRANSFERASE_GPI_GNT_COMPLEX	PIGP	PIGA	PIGC	PIGH	PIGY	DPM2	PIGQ
GOCC_CHROMOSOME_CENTROMERIC_REGION	http://www.gsea-msigdb.org/gsea/msigdb/cards/GOCC_CHROMOSOME_CENTROMERIC_REGION	SMC4	STAG1	IKZF1	NDC80	CFDP1	CEBPB	DCTN2	CENPA	CENPB	CENPC	SPAG5	CENPE	CENPF	CTCF	DCTN6	STAG3	STAG2	SUGT1	CBX1	KIF2C	ZWINT	KAT7	PMF1	DCTN3	CDCA5	CBX3	OIP5	ZNF618	UHRF2	ANAPC16	H4-16	CHMP4B	NUDCD2	CSNK1A1	SPC24	SGO2	SGO1	ESCO2	DAXX	DCTN1	DYNC1I1	DYNC1LI2	DNMT1	DNMT3A	CENPV	CENPX	EZH2	SKA1	SKA3	SYCP2L	LRWD1	PDS5B	WAPL	KDM4C	CLASP2	SMC5	SEPTIN6	FBXO28	PDS5A	NUP160	FBXW11	NCAPD3	FMR1	CLASP1	ITGB3BP	CBX5	CENPI	GPATCH11	AHCTF1	BOD1L1	NSL1	SIN3A	CHMP2B	NGDN	SS18L1	MTBP	SMC1B	CHMP2A	ZNF330	CHAMP1	KANSL1	BOD1L2	CHMP4A	H2AC8	HELLS	HNRNPU	APC	HSF1	BIRC5	SKA2	NUP43	INCENP	CENPS	KIF22	CENPW	CENPP	MAD2L1	PPP1R12A	SEPTIN2	NEK2	NUP98	ORC2	PAFAH1B1	SYCP3	KMT5B	TRAPPC12	DYNC1LI1	DCTN4	CHMP1A	SPOUT1	CHMP5	CHMP3	PHF2	PKHD1	PLK1	MIS18A	ATRX	NDE1	ERCC6L	SPDL1	PINX1	PPP1CC	ZWILCH	CDCA8	PPP2CA	PPP2CB	CENPQ	PPP2R1A	PPP2R5A	PPP2R5C	MIS18BP1	HJURP	H4C15	KDM4D	NUP133	CENPN	RCC2	TEX14	PSEN1	PSEN2	KNL1	NUP107	CHMP1B	SPC25	RAD21	RANGAP1	CLIP1	SEC13	CENPK	NCAPG	MEAF6	CENPH	SUMO3	SNAI1	AURKC	SUV39H1	SYCP1	BUB1	DYNLT3	BUB1B	TOP2A	TP53BP1	TPR	TTK	MEIKIN	UVRAG	XPO1	ZNF207	MIS12	CENPM	NUP37	DSCC1	CENPO	CHMP6	SMC6	CENPU	SUV39H2	NUP85	DSN1	CENPT	NDEL1	CDT1	SEH1L	KIF18A	SMC1A	H4C9	H2AC4	NUF2	H4C1	H4C4	H4C6	H4C12	H4C11	H4C3	H4C8	H4C2	H4C5	H4C13	H4C14	MAD1L1	KAT8	PHF6	DCTN5	KIF2B	KMT5C	DYNLL1	KAT2B	CCNB1	H2BC11	KNSTRN	SMC3	BOD1	CENPL	CHMP7	ZW10	BUB3	AURKB	CHMP4C	ZNF276	MACROH2A1	KDM4A	KNTC1	RASSF2	CKAP5	SEPTIN7	NCAPD2	REC8
GOCC_CONDENSED_CHROMOSOME_CENTROMERIC_REGION	http://www.gsea-msigdb.org/gsea/msigdb/cards/GOCC_CONDENSED_CHROMOSOME_CENTROMERIC_REGION	NDC80	CFDP1	CEBPB	DCTN2	CENPA	CENPB	CENPC	SPAG5	CENPE	CENPF	DCTN6	SUGT1	KIF2C	ZWINT	PMF1	DCTN3	CBX3	ANAPC16	CHMP4B	NUDCD2	CSNK1A1	SPC24	SGO2	SGO1	DCTN1	DYNC1I1	DYNC1LI2	CENPV	CENPX	SKA1	SKA3	SYCP2L	LRWD1	CLASP2	SEPTIN6	FBXO28	NUP160	FBXW11	NCAPD3	CLASP1	ITGB3BP	CBX5	CENPI	GPATCH11	AHCTF1	BOD1L1	NSL1	SIN3A	CHMP2B	SS18L1	MTBP	CHMP2A	CHAMP1	KANSL1	BOD1L2	CHMP4A	HNRNPU	APC	HSF1	BIRC5	SKA2	NUP43	INCENP	CENPS	KIF22	CENPW	MAD2L1	PPP1R12A	SEPTIN2	NEK2	NUP98	ORC2	PAFAH1B1	KMT5B	TRAPPC12	DYNC1LI1	DCTN4	CHMP1A	SPOUT1	CHMP5	CHMP3	PHF2	PLK1	ATRX	NDE1	ERCC6L	SPDL1	PINX1	PPP1CC	ZWILCH	CENPQ	HJURP	NUP133	CENPN	TEX14	PSEN1	PSEN2	KNL1	NUP107	CHMP1B	SPC25	RANGAP1	CLIP1	SEC13	CENPK	NCAPG	MEAF6	CENPH	SUMO3	BUB1	DYNLT3	BUB1B	TP53BP1	TPR	TTK	MEIKIN	XPO1	ZNF207	MIS12	CENPM	NUP37	CENPO	CHMP6	CENPU	NUP85	DSN1	CENPT	NDEL1	CDT1	SEH1L	KIF18A	SMC1A	NUF2	MAD1L1	KAT8	PHF6	DCTN5	KIF2B	KMT5C	DYNLL1	KAT2B	CCNB1	KNSTRN	BOD1	CHMP7	ZW10	BUB3	AURKB	CHMP4C	ZNF276	KNTC1	RASSF2	CKAP5	SEPTIN7	NCAPD2	REC8
GOCC_CHROMOSOME_TELOMERIC_REGION	http://www.gsea-msigdb.org/gsea/msigdb/cards/GOCC_CHROMOSOME_TELOMERIC_REGION	TEN1	RAD50	CDK2	ALYREF	RAD51AP1	PTGES3	CBX1	ATF7	CHD4	CHEK1	DMC1	CHEK2	CBX3	H4-16	PARP1	DYDC1	TERB2	KASH5	ZNF827	DDB1	DHX36	DNA2	ZSCAN4	ERCC1	ERCC4	EZH1	EZH2	H2AC1	LRWD1	FEN1	SIRT2	KDM1A	SETX	SMC5	SMG6	SMCHD1	CBX5	ORC3	SPO11	TFIP11	XRCC6	H2BC1	POT1	TINF2	MAJIN	TERB1	NSMCE2	RPA4	H2AX	H2BC3	H3-3A	H3-3B	HDAC2	ZBTB48	HNRNPA2B1	APEX1	LIG4	MCM2	MCM3	MCM4	MCM5	MCM6	MCM7	MEN1	MRE11	MSH2	NBN	ATM	ORC1	ORC2	ORC4	ORC5	PCNA	SIRT6	RTEL1	PML	POLD1	POLR2B	TERF2IP	GAR1	ATR	ATRX	PINX1	PPP1CA	PPP1CB	PPP1CC	WRAP53	PPP1R10	RIF1	NAT10	H4C15	MACROH2A2	NHP2	NLRP2	LRIF1	PRKDC	WRNIP1	THOC2	GATAD2B	PURA	RAD17	RAD51	RAD51D	RBBP4	RBBP7	UPF1	RPA1	RPA2	BLM	DCLRE1B	NABP1	ACD	ZBTB10	SP100	SSB	BRCA2	TEP1	TERC	TERF1	TERF2	TERT	TP53BP1	WRN	XRCC1	XRCC3	XRCC5	NABP2	THOC6	CDC73	HMBOX1	SMC6	STN1	PIF1	THOC7	CTC1	WDR82	TNKS2	H3-4	H4C9	H4C1	H4C4	H4C6	H4C12	H4C11	H4C3	H4C8	H4C2	H4C5	H4C13	H4C14	THOC3	DYDC2	DOT1L	SLX4	DPY30	HAT1	THOC5	TNKS	RNF8	MTA2	RECQL4	MACROH2A1	CDK1	TOX4	TELO2	THOC1
GOCC_CHROMATIN	http://www.gsea-msigdb.org/gsea/msigdb/cards/GOCC_CHROMATIN	ZBTB33	FAM47E	HSFX2	SP9	FOXO6	MEF2B	TSPY10	CHAF1A	ZBED6	HMGXB4	HSFX1	NR1H3	TRIM28	CDK4	HSFX3	TSHZ1	OLIG2	IRX5	STAG1	CDKN2A	IKZF1	NPM2	KLF2	CITED2	IRF9	BASP1	PRMT5	CFDP1	CDX1	MCRS1	CDX2	CDX4	ZNHIT1	ZBTB18	HMGN4	HOXB13	CREB3	NCOA2	CEBPA	CEBPB	MYBBP1A	CEBPD	DEAF1	KAT5	CEBPE	BATF	CEBPG	CENPA	CENPB	SMC2	CENPC	MXD4	CENPF	RAD51AP1	DMRT2	LBX1	KLF1	GMEB1	NFAT5	TCFL5	STAG3	STAG2	SIX2	RFPL3	RFPL2	PLK2	SRCAP	RUVBL2	PPARGC1A	BRD8	EHMT2	MORF4L1	CBX1	COPS5	ATF7	VAX1	RCC1	CPSF6	SOX30	CHD3	CHD4	CHEK1	FOXN3	SOX21	PSIP1	BAZ2A	BAZ1A	SUPT16H	PADI2	ZHX1	KLF12	KLF8	POU6F2	CDCA5	PARK7	RBPJL	CBX3	OIP5	H2BE1	ESCO1	ZNF618	UHRF2	BATF2	FOXP4	KLHDC3	OLIG1	SFR1	DBX1	SP7	H4-16	AEBP2	ASCL4	SPIC	FOXN4	JDP2	C17orf49	INO80C	H3C14	DMBX1	KLF17	H2BU1	BHLHE23	TSHZ2	TSPY26P	OSR1	KLF6	H1-8	POU5F2	NOBOX	KLF14	NKX2-6	NACC2	CREB1	ATF2	CREBBP	ATF6B	CREBL2	CREM	HDX	FOXR2	CRX	GATA5	ZBTB46	SMCR8	E2F7	GSC	CSNK2A1	MESP2	CSNK2A2	EME1	SIX5	NKX2-5	CREB3L4	UBE2U	CTNNB1	COPS9	TCF23	PPP4R2	CUX1	ZNF827	NFXL1	IRX2	ESCO2	NKX6-3	RHOXF1	H2BW1	HSFY2	NKX2-3	ZFPM1	DBP	DDIT3	DHX9	DDX11	DFFA	DFFB	OLIG3	THAP5	BHLHA15	ARX	GSX2	DLX1	DLX2	DLX3	DLX4	DLX5	DLX6	DMRT1	DNMT1	DNMT3A	DVL3	E2F1	E2F2	E2F3	E2F4	E2F5	E2F6	EBF1	NR0B1	EGR1	SDR16C5	EGR2	AHR	EGR3	EGR4	ARID2	ELF1	ELF2	ELF3	FAAP20	ELF4	ELF5	ELK1	FOXD4L1	ELK3	ELK4	CENPX	EMX1	EMX2	EN1	EN2	EPAS1	NR2F6	ERCC6	ERF	ERG	ESR1	ESR2	ESRRA	ESRRB	ESRRG	ETS1	ETS2	ETV1	ETV3	ETV4	ETV5	ETV6	EVX1	EZH2	FANCA	FANCC	FANCE	BPTF	FANCB	FANCF	FANCG	GSX1	ATOH7	JMJD1C	LEMD2	H2AC1	KDM1B	SP8	FOXK1	LRWD1	RFX6	FERD3L	FER	TFEC	ATF5	ADNP2	MLXIP	MORC2	ZHX2	FOXJ3	FOXG1	ATF6	SIRT2	ELL2	FOXF1	FOXF2	FOXC1	FOXD1	FOXD4	FOXI1	FOXL1	FOXE3	FOXJ1	KDM1A	FOXC2	FOXE1	MYT1L	PDS5B	FOXM1	ZHX3	FOXD2	WAPL	FOXS1	RRP1B	FOXO1	KDM4C	FOXO3	ZBTB43	CAMTA2	POGZ	FLI1	CIC	WDR43	PLCB1	PDS5A	MGA	TSPYL4	TASOR	UBR2	SIN3B	NCAPD3	SATB2	CUX2	RRP8	ICE1	MAU2	ADNP	SIRT1	ZFPM2	OTP	SF3B1	HEY1	CBX6	CBX5	BRD4	CBX7	HEY2	BICRAL	SUZ12	KAT6B	FOS	PRAME	FOSB	FOSL2	WBP2	ORC3	MAFF	NR5A2	NR5A1	ZNF396	EBF3	GABPA	H2BC1	ANKRD31	PTF1A	ALX3	SHPRH	SPDEF	VAX2	POU2F3	NIPBL	ASF1A	BRMS1	AHCTF1	SIN3A	ZNF385A	NSMF	L3MBTL1	CHD5	SS18L1	ANKRD17	EPC2	GMEB2	GATA1	GATA3	NKX2-8	GATA4	GATA6	ANKRD2	EHF	GBX1	GBX2	LHX6	KAT2A	NR6A1	HEYL	NPAS4	NAP1L5	NUFIP1	HBP1	AKAP8L	FOXD3	FOXB1	ZBTB32	PELP1	MTBP	FOXP1	AFF4	CHMP2A	VENTX	RBMX	BHLHE22	HTRA2	CECR2	MKX	FOXR1	RCOR2	ZNF740	PROX2	INO80E	ZSCAN1	TPRX1	FOXD4L3	H2BW2	KLF15	NR3C1	UHRF1	GSC2	MSH6	GRHL1	TFCP2L1	TFPT	NOP53	BICRA	TLX3	H1-0	H1-2	RAX	H1-3	H1-4	H1-5	H1-6	H2AC8	H2AC7	H2AX	H2AZ1	H2BC5	H2BC3	H3-3A	H3-3B	H1-1	HDAC1	HDAC2	HELLS	SOX8	VSX1	HHEX	HIC1	HIF1A	MNX1	HLF	HLCS	HLX	HMGB2	HMGN1	HMGN2	HMGA1	NR4A1	HMX1	HMX2	FOXA1	FOXA2	FOXA3	HNF4A	HNF4G	ONECUT1	H2AC21	HNRNPC	HNRNPK	HNRNPL	TLX1	TLX2	HOXA1	HOXA2	HOXA3	HOXA4	HOXA5	HOXA6	HOXA7	HOXA9	HOXA10	HOXA13	HOXB1	HOXB2	HOXB3	HOXB4	HOXB5	HOXB6	HOXB7	HOXB8	HOXB9	HOXC4	HOXC5	HOXC6	HOXC8	HOXC9	HOXC10	HOXC11	HOXC13	HOXD1	HOXD3	HOXD4	HOXD8	HOXD9	HOXD10	HOXD11	HOXD12	HOXD13	HES1	HSF1	HSF2	HSF4	H3C15	FOXN2	H2BC19P	VSX2	IRF8	TFAP2E	ID2	H3Y2	UNCX	HMX3	H1-7	LEUTX	RFPL4A	BARHL2	MSGN1	FIGLA	NOTO	EVX2	TBX10	FOXD4L4	RBPJ	FOXK2	INCENP	ING2	EIF3E	PDX1	IRF1	IRF2	IRF3	IRF4	IRF5	IRF6	IRF7	AR	ISL1	JAK2	JUN	JUNB	JUND	H1-9P	FAM111B	SWI5	ZC3H6	CENPS	KIF22	HES5	TRNP1	TSPYL6	SP5	MAFA	NKX1-2	BSX	ONECUT3	HES3	HELT	H3Y1	LHX1	FOXI2	LMX1A	PHOX2A	LMX1B	LOXL2	SOHLH1	ZBTB34	ARNT	ARNTL	LYL1	ARRB1	MXD1	SMAD1	SMAD2	SMAD3	SMAD4	SMAD5	SMAD6	SMAD7	SMAD9	MAF	MAX	MCM2	MCM7	MECP2	MEF2A	BORCS8-MEF2B	MEF2C	MEF2D	MEIS1	MEIS2	MEN1	MEOX1	MEOX2	MITF	ASCL1	ASCL2	FOXO4	NR3C2	LHX8	MNT	ZNF705A	H3-5	DBX2	H3-2	H2BC18	FOXB2	STAG3L3	STAG3L2	MSX1	MSX2	MUC1	MXI1	MYC	MYCL	MYCN	MYF5	MYF6	ZFHX3	MYOD1	MYOG	ATF1	MYT1	ATF3	NAP1L1	NAP1L2	NAP1L3	NAP1L4	NASP	ATF4	NEDD4	ATOH1	H2AB2	H2AB1	NEUROD1	NEUROD2	NEUROG1	NFATC1	NFATC2	NFIA	NFATC3	NFATC4	NFE2	NFE2L1	NFE2L2	NFIB	NFIC	NFIL3	NFIX	NFKB1	NFKB2	NFRKB	NFX1	NFYA	NFYB	NFYC	NHLH1	NHLH2	NKX2-2	NKX3-1	NKX6-1	NPAS1	NPAS2	NRL	NR4A2	SIX6	ORC2	ORC5	OTX1	OTX2	ARGFX	DPRX	DUXA	NEUROG3	PAWR	PAX1	PAX2	PAX3	PAX4	PAX5	PAX6	IRX4	HP1BP3	PAX7	PAX9	PBX1	PBX2	PBX3	FOXP3	TBX22	EXOSC3	MLXIPL	PCNA	ZNF580	TFDP3	KLF3	UCHL5	ACTL6B	PRRX2	ETV7	SIRT7	KLF13	RSF1	KDM3B	SIX4	PGR	PITX1	PITX2	PITX3	PKNOX1	BCL11A	PLK1	MBD3	PML	EXOSC10	PRRX1	MIS18A	POLE3	CHRAC1	H2BS1	POLA1	SOX18	STAG3L1	POU1F1	POU2F1	EXOSC4	POU2F2	POU3F1	POU3F2	POU3F3	ING3	POU3F4	POU4F1	POU4F2	POU4F3	ATRX	INO80	POU5F1B	PAF1	HES2	POU6F1	PPARA	PPARD	PPARG	NKX1-1	MPHOSPH8	FEV	BNC2	MBTD1	GATAD2A	BCAS3	APTX	INO80D	CASZ1	NSD3	SOHLH2	TIPIN	HPF1	PARPBP	FANCL	AKIRIN2	PPP1R10	THAP1	RIF1	PBRM1	SETD5	VRTN	MRGBP	PHF10	PPP4C	H4C15	HES6	MACROH2A2	BATF3	SOX6	ZNF446	KDM4D	SLF2	ASF1B	H2AJ	HR	FOXJ2	KDM3A	MESP1	KMT2E	DMAP1	BARX1	PRM1	PRM2	RNF20	PROP1	PROX1	ASCL3	BARHL1	SPHK2	EXOSC5	SMARCAD1	MEIS3	ARNTL2	LHX9	PRDM10	BBX	TBX20	BACH1	SALL4	THAP11	PPP4R3B	PBXIP1	CBX8	GATAD2B	AHRR	ARID1B	MTA3	EBF4	HOMEZ	TSHZ3	EP400	PHF12	CALCOCO1	BEND3	FANCM	HES4	CCAR2	GRHL3	NKX3-2	NEUROD4	CREBZF	SINHCAF	DMRT3	PRM3	RAD21	RAD51	RAN	RARA	RARB	RARG	RB1	RBBP4	RBBP7	RBL1	RBL2	REL	RELA	RELB	UPF1	DPF2	RFPL1	RFX1	RFX2	RFX3	RFX4	RFX5	ACTB	RING1	TGIF2	RNF2	BRD2	BACH2	BCL7A	ALX4	RORA	RORB	RORC	RPA2	RXRA	RXRB	RXRG	SALL1	SATB1	FAM111A	DMRTC2	DMRTC1	DMRTB1	DMRTA2	DMRTA1	NEUROG2	NEUROD6	TSPYL2	NPAS3	SET	SFPQ	LHX5	SCX	ZNF487	SOX17	NSD1	HIF3A	DRGX	SUDS3	ACTR6	NKX2-4	TSPY2	EBF2	CSRNP1	SETSIP	NUCKS1	ASCL5	SHOX	SHOX2	CREB3L2	MEAF6	ISL2	RFX7	BCL11B	SIM1	SIM2	STAG3L4	SIX1	SIX3	PINK1	FOXD4L6	FOXD4L5	H3C13	SNAI2	SMARCA1	SMARCA2	SMARCA4	SMARCB1	BRD9	SMARCC1	SMARCC2	SMARCD1	SMARCD2	SMARCD3	SMARCE1	SNAI1	SOX1	SOX2	SOX3	SOX4	SOX5	SOX9	SOX10	SOX11	SOX15	SOX12	SP1	SP2	SP3	SP4	FOXL2	SPI1	SPIB	SREBF1	SREBF2	SRF	SRPK1	SRPK2	SRY	SSRP1	BRDT	SS18	STAT1	STAT2	STAT3	STAT4	STAT5A	STAT5B	STAT6	SUPT6H	SUV39H1	TBXT	KLF9	TAF1	TAF4	TAF5	KLF5	TAL1	TAL2	TBX1	TBP	TBX2	TBX5	TBX6	TBX15	TCF4	TBX3	HNF1A	HNF1B	TCF3	TCF7L2	ZEB1	TCF12	TCF15	TCF21	VPS72	MLX	TCP1	TEAD1	TEAD4	TEAD3	TEF	TFAP2A	TFAP2B	TFAP2C	TFAP4	TFCP2	TFDP1	TFDP2	TFE3	TGIF1	TGM2	THRA	THRB	KLF10	NKX2-1	NR2E1	TMPO	TNP1	TNP2	TOP2B	TP53	TP73	NR2C1	NR2C2	TRPS1	H2AC19	TSPY1	TSPYL1	BHLHA9	RHOXF2B	ZBTB8B	TSPY3	OVOL3	TSPY4	TSPY8	DMRTC1B	HIRA	TWIST1	RFPL4AL1	RFX8	UBA1	UBE2A	UBE2B	UBP1	NR1H2	USF1	USF2	VDR	NSD2	XRCC1	YY1	ZFX	ZFY	ZNF711	PCGF2	ZNF174	PAX8	DSCC1	DEK	IRX6	IRX3	IRX1	BHLHE41	HMGN5	ZBED2	TFEB	SAP130	OBI1	HMBOX1	AKIRIN1	ICE2	IPO4	SUV39H2	E2F8	MAFK	ZFHX4	ACTR5	NANOG	KAT6A	WDR76	GRHL2	CSRNP3	NR4A3	DBF4B	TTI2	BRD3	LHX3	FAAP100	ELL3	TRIM45	EPC1	SP6	WDR82	WDR61	FOSL1	ESX1	PBX4	YEATS4	HMGA2	ALX1	DPF3	CSRNP2	ANP32E	ELL	TRIM56	DPF1	NCOA3	NRIP1	CHAF1B	CAPN2	ARID1A	H3-4	H4C9	TRRAP	EOMES	H2AC13	H2AC15	H2AC16	H2AC6	H2AC4	H2AC17	H2AC18	H2AC20	H2BC8	H2BC13	H2BC15	H2BC14	H2BC7	H2BC6	INO80B	H2BC9	H2BC10	MXD3	H2BC4	H2BC17	H2BC21	H3C1	H3C4	H3C3	H3C6	H3C11	H3C8	H3C12	H3C10	H3C2	H4C1	SOX7	H4C4	H4C6	H4C12	H4C11	H4C3	H4C8	H4C2	H4C5	H4C13	H4C7	H4C14	H2AB3	TFAP2D	KLF16	MIXL1	SPRTN	SOX14	UXT	SETD3	MED10	SLF1	NR0B2	BRMS1L	ZBED3	SLX4	NKX6-2	ZC3H8	HOPX	RHOXF2	FOXN1	ZBTB37	ZGPAT	KLF11	TEAD2	GLYR1	HES7	SMARCA5	CREB3L3	CBX2	KMT5C	RAX2	FBH1	ATOH8	FIZ1	MAEL	ENC1	HAT1	GCM1	H2AC12	H2BC12	BARX2	ZFHX2	TSPYL5	TNKS1BP1	LBX2	SCRT2	BHLHE40	ACTL6A	RUNX2	RUVBL1	KLF7	RUNX1	TP63	RUNX3	NCOA1	HSFY1	TRIM24	HESX1	ALKBH1	NR1I2	LDB1	BUD31	TIMELESS	FOXH1	PHOX2B	MBD2	CCND2	H3C7	H2AC11	H2BC11	H1-10	LHX4	BAZ1B	TGIF2LX	TGIF2LY	ASH2L	TBX19	TBX18	CREB3L1	MTA1	SMC3	FAAP24	ISX	CHMP7	DDX21	ZBED1	MTA2	MSC	GCM2	FANK1	BCL7C	BCL7B	ZBTB22	H2AW	KLF4	HMGN3	LHX2	MYOCD	ACTR8	FOXP2	DDX23	HAND1	FOXQ1	H2AZ2	NCR1	HAND2	ONECUT2	TBX4	MAGED1	MACROH2A1	NR1D1	CLOCK	SOX13	CREB5	NFE2L3	NCOR1	NCOR2	MORF4L2	CTR9	TTC37	TTI1	KDM4A	ST18	SETD1A	IST1	RNF40	ZEB2	TOX4	ZBED4	TELO2	ARNT2	ZBTB5	MAFB	USP3	NR1I3	NR1H4	NR1D2
GOCC_EUCHROMATIN	http://www.gsea-msigdb.org/gsea/msigdb/cards/GOCC_EUCHROMATIN	TRIM28	RUVBL2	PSIP1	PADI2	CBX3	CREB1	CTNNB1	TCF23	DNMT3A	ESR1	ELL2	RRP1B	ICE1	SIRT1	NSMF	ANKRD2	PELP1	AFF4	RBMX	UHRF1	H1-0	H1-2	H1-3	H2AZ1	H1-1	HSF1	ID2	JAK2	JUN	TRNP1	H3-5	MYOD1	H2AB2	H2AB1	EXOSC3	EXOSC10	EXOSC4	POU4F2	PAF1	BCAS3	SETD5	KMT2E	EXOSC5	RNF2	SP1	SUPT6H	TBP	TCF3	ICE2	ELL3	WDR61	ELL	H2AB3	ZC3H8	CBX2	TRIM24	ALKBH1	ASH2L	KLF4	CTR9	TTC37	NR1H4
GOCC_HETEROCHROMATIN	http://www.gsea-msigdb.org/gsea/msigdb/cards/GOCC_HETEROCHROMATIN	TRIM28	CDKN2A	IKZF1	ZBTB18	CENPA	CENPB	CENPC	CBX1	BAZ2A	CBX3	ZNF618	UHRF2	EME1	ESCO2	DNMT1	DNMT3A	EZH2	LRWD1	MORC2	SIRT2	FOXC1	RRP1B	KDM4C	TASOR	NCAPD3	RRP8	SIRT1	CBX6	CBX5	SUZ12	CHD5	UHRF1	NOP53	H1-4	H1-5	H2AZ1	HDAC1	HELLS	HMGA1	HSF1	INCENP	MECP2	ORC2	MBD3	PML	ATRX	MPHOSPH8	KDM4D	SMARCAD1	SALL4	CBX8	BEND3	RING1	RNF2	SALL1	SNAI1	SUV39H1	TCP1	TOP2B	UBA1	PCGF2	WDR76	HMGA2	CBX2	KMT5C	TNKS1BP1	MBD2	MACROH2A1	KDM4A
GOCC_CONDENSED_CHROMOSOME	http://www.gsea-msigdb.org/gsea/msigdb/cards/GOCC_CONDENSED_CHROMOSOME	SYCE1L	RNF212B	RAD50	LRPPRC	CDK2	MEI4	AKAP8	STAG1	SYCP2	NDC80	CFDP1	CDX2	CEBPB	DCTN2	CENPA	CENPB	SMC2	CENPC	P3H4	SPAG5	CENPE	CENPF	CTCF	DCTN6	STAG3	STAG2	SUGT1	KIF2C	RCC1	TOPBP1	CHEK1	ZWINT	DMC1	PMF1	DCTN3	CBX3	ANAPC16	ADD3	CHMP4B	NUDCD2	HUS1B	RAD9B	CSNK1A1	SPC24	KASH5	HORMAD2	SGO2	SGO1	SHOC1	DCTN1	FAM9A	FAM9B	FAM9C	DYNC1I1	DYNC1LI2	AGO3	NSMCE1	CENPV	CENPX	ESRRB	FANCD2	SKA1	SKA3	SYCP2L	LRWD1	KIFAP3	WAPL	CLASP2	SMC5	SEPTIN6	RRS1	FBXO28	NUP160	FBXW11	NCAPD3	CLASP1	ITGB3BP	CBX5	BRD4	CENPI	GPATCH11	SYCE2	AHCTF1	BOD1L1	NSL1	SIN3A	CHMP2B	L3MBTL1	SS18L1	MLH3	MTBP	SMC1B	CHMP2A	CHAMP1	KANSL1	BOD1L2	RNF212	NSMCE2	CHMP4A	PSMC3IP	H2AX	HMGB1	HMGB2	C14orf39	HNRNPU	APC	HSF1	HSPA2	BIRC5	HUS1	IHO1	SKA2	NUP43	INCENP	CENPS	KIF22	CENPW	LIG4	MAD2L1	MKI67	MLH1	STAG3L3	STAG3L2	MSH4	PPP1R12A	SEPTIN2	NEK2	NUP98	EID3	ORC2	PAFAH1B1	SYCP3	KMT5B	TRAPPC12	DYNC1LI1	DCTN4	CHMP1A	SPOUT1	CHMP5	CHMP3	PHF2	PLK1	STAG3L1	ATRX	NSMCE4A	NDE1	ERCC6L	SPDL1	PINX1	PPP1CC	ZWILCH	CENPQ	RIF1	HJURP	NUP133	CENPN	TEX14	TEX12	TEX11	NSMCE3	PSEN1	PSEN2	KNL1	NUP107	CHMP1B	SPC25	CCNB1IP1	RAD1	RAD9A	RAD21	RAD51	RANGAP1	RGS12	CLIP1	SEC13	BLM	CENPK	NCAPG	SETMAR	RAD21L1	SYCE3	MEAF6	STAG3L4	CENPH	NOL6	SUMO3	BRCA1	BRCA2	AURKC	SUV39H1	SYCP1	SYN1	BUB1	DYNLT3	BUB1B	TOP2A	TP53BP1	TPR	TTK	TTN	TUBG1	MEIKIN	UBE2I	XPO1	XRCC4	ZNF207	MIS12	CENPM	NUP37	CENPO	CHMP6	SMC6	CENPU	NUP85	DSN1	CENPT	NDEL1	CDT1	SEH1L	KIF18A	SMC1A	NUF2	MAD1L1	HORMAD1	KAT8	PHF6	NIFK	DCTN5	KIF2B	SMARCA5	FKBP6	KMT5C	DYNLL1	BANF1	KAT2B	CCNB1	TOP3B	RSPH1	BAZ1B	KNSTRN	SMC3	BOD1	CHMP7	ZW10	BUB3	AURKB	CHMP4C	ZNF276	SYCE1	MACROH2A1	KNTC1	RASSF2	CKAP5	SEPTIN7	NCAPD2	REC8
GOCC_CONDENSED_NUCLEAR_CHROMOSOME	http://www.gsea-msigdb.org/gsea/msigdb/cards/GOCC_CONDENSED_NUCLEAR_CHROMOSOME	SYCE1L	RNF212B	RAD50	LRPPRC	MEI4	SYCP2	CDX2	P3H4	STAG3	STAG2	RCC1	TOPBP1	CHEK1	DMC1	ADD3	HUS1B	RAD9B	KASH5	HORMAD2	SHOC1	FAM9A	FAM9B	FAM9C	AGO3	SYCP2L	KIFAP3	WAPL	RRS1	BRD4	SYCE2	MLH3	SMC1B	RNF212	PSMC3IP	H2AX	C14orf39	HSPA2	HUS1	IHO1	INCENP	MLH1	MSH4	NEK2	SYCP3	CHMP1A	PLK1	TEX12	TEX11	CCNB1IP1	RAD1	RAD9A	RAD21	RAD51	RGS12	BLM	RAD21L1	SYCE3	NOL6	BRCA1	BRCA2	SUV39H1	SYCP1	SYN1	TTN	TUBG1	UBE2I	SMC1A	HORMAD1	NIFK	FKBP6	RSPH1	SMC3	SYCE1	REC8
GOCC_CONDENSIN_COMPLEX	http://www.gsea-msigdb.org/gsea/msigdb/cards/GOCC_CONDENSIN_COMPLEX	SMC4	SMC2	NCAPD3	NCAPH	NCAPH2	NCAPG2	NCAPG	NCAPD2
GOCC_LATERAL_ELEMENT	http://www.gsea-msigdb.org/gsea/msigdb/cards/GOCC_LATERAL_ELEMENT	MEI4	SYCP2	KASH5	SYCP2L	SMC1B	INCENP	SYCP3	RAD51	BLM	BRCA1	BRCA2	SMC3	REC8
GOCC_CENTRAL_ELEMENT	http://www.gsea-msigdb.org/gsea/msigdb/cards/GOCC_CENTRAL_ELEMENT	SYCE2	C14orf39	INCENP	TEX12	TEX11	SYCE3	SYCP1	SYCE1
GOCC_SEX_CHROMOSOME	http://www.gsea-msigdb.org/gsea/msigdb/cards/GOCC_SEX_CHROMOSOME	CDK2	PCGF3	PLK4	ESCO2	DNMT3A	SMC5	SIN3B	SMCHD1	SUZ12	H2AX	H2AZ1	H3-3A	H3-3B	HNRNPU	BIRC2	MACROH2A2	LRIF1	RING1	RNF2	DMRTC2	SMARCB1	SMARCC1	UBE2A	UBE2B	SUMO1	PCGF2	SMC6	PBX4	PCGF5	MAEL	MACROH2A1
GOCC_X_CHROMOSOME	http://www.gsea-msigdb.org/gsea/msigdb/cards/GOCC_X_CHROMOSOME	CDK2	PCGF3	SIN3B	SMCHD1	H2AZ1	H3-3A	H3-3B	MACROH2A2	LRIF1	PCGF5	MACROH2A1
GOCC_ORIGIN_RECOGNITION_COMPLEX	http://www.gsea-msigdb.org/gsea/msigdb/cards/GOCC_ORIGIN_RECOGNITION_COMPLEX	LRWD1	ORC6	ORC3	REPIN1	MCM2	ORC1	ORC2	ORC4	ORC5
GOCC_SWR1_COMPLEX	http://www.gsea-msigdb.org/gsea/msigdb/cards/GOCC_SWR1_COMPLEX	CFDP1	ZNHIT1	KAT5	SRCAP	RUVBL2	BRD8	ING3	DMAP1	EP400	ACTR6	ANP32E	TRRAP	RUVBL1
GOCC_ESCRT_I_COMPLEX	http://www.gsea-msigdb.org/gsea/msigdb/cards/GOCC_ESCRT_I_COMPLEX	VPS37A	VPS37D	UBAP1L	VPS28	UBAP1	VPS37C	UEVLD	TSG101	VPS37B	MVB12B	MVB12A
GOCC_ESCRT_III_COMPLEX	http://www.gsea-msigdb.org/gsea/msigdb/cards/GOCC_ESCRT_III_COMPLEX	CHMP4BP1	CHMP4B	CHMP2B	CHMP2A	CHMP4A	CHMP1A	CHMP3	CHMP1B	CHMP6	CHMP7	CHMP4C
GOCC_ER_UBIQUITIN_LIGASE_COMPLEX	http://www.gsea-msigdb.org/gsea/msigdb/cards/GOCC_ER_UBIQUITIN_LIGASE_COMPLEX	MARCHF6	OS9	DERL2	FAM8A1	AUP1	RHBDD2	SEL1L	DERL1	SYVN1	DERL3
GOCC_HRD1P_UBIQUITIN_LIGASE_ERAD_L_COMPLEX	http://www.gsea-msigdb.org/gsea/msigdb/cards/GOCC_HRD1P_UBIQUITIN_LIGASE_ERAD_L_COMPLEX	DERL2	AUP1	RHBDD2	SEL1L	DERL1	SYVN1	DERL3
GOCC_SPINDLE_POLE	http://www.gsea-msigdb.org/gsea/msigdb/cards/GOCC_SPINDLE_POLE	NUBP2	FRY	TOPORS	STAG1	KATNB1	TUBGCP3	TACC3	SPAG5	CENPF	RGS14	CETN1	PLK4	STAG2	PLK2	NEK6	TUBGCP2	RALBP1	CNTRL	TOPBP1	KATNA1	RASSF1	EFHC1	TUBGCP5	HAUS1	NEDD1	DNAAF1	PLK3	MISP	PLK5	NUDCD2	UBXN2B	NEK7	MAPK14	CEP128	KASH5	CTNNB1	CKAP2L	RMDN2	SGO1	DCTN1	DDX11	CDC14C	DYNC1I1	TMEM201	EML1	EMD	TPX2	MAPKBP1	ABRAXAS2	MTCL1	TTC28	NUP62	DYNLT2B	POC1A	ASPM	BOD1L1	LATS2	CKAP2	VPS4A	TUBGCP4	GOLGA2	POC1B	BOD1L2	WDR62	GIT1	GPSM2	HNRNPU	HSF1	IK	KIF2A	KIF11	IRAG2	MAD2L1	NEDD9	NEK2	NPM1	NUMA1	ODF2	RMDN1	SBDS	DYNC1LI1	DCTN4	NIN	SPOUT1	YPEL5	PLK1	MAP10	NDE1	SPDL1	DYNC2I1	PPP2CA	PPP2CB	TBCCD1	RMDN3	PLEKHG6	CDK5RAP2	BEX4	BCCIP	BIRC6	RAD21	FAM110C	RASSF10	CEP85	AURKA	AURKC	TPT1	TUBG1	UMOD	ALMS1	AUNIP	BRCC3	OR2A4	SMC6	KATNBL1	CSPP1	ANKRD53	CALM1	ALPK1	CEP63	CALM2	CALM3	CEP44	AAAS	FAM83D	SMC1A	KATNAL2	FAM110A	MAD1L1	KATNAL1	UXT	FAM161A	CUL3	PSRC1	RAE1	KLHL22	CEP89	WDR73	CEP19	PKP4	IKBKG	FBF1	TUBGCP6	CDC14B	CDC14A	TNKS	RAB11A	ARHGEF7	CCNB1	KNSTRN	PRC1	CEP95	UNC119	LATS1	SMC3	BOD1	CTDP1	ZW10	AURKB	HAUS8	VPS4B	KIF20B	CEP104	KNTC1	DLGAP5	CKAP5	CDC6	KLHL21	CDC20	CDC25B
GOCC_EQUATORIAL_MICROTUBULE_ORGANIZING_CENTER	http://www.gsea-msigdb.org/gsea/msigdb/cards/GOCC_EQUATORIAL_MICROTUBULE_ORGANIZING_CENTER	TUBGCP3	TUBGCP2	TUBGCP5	TUBGCP4	TUBGCP6
GOCC_GAMMA_TUBULIN_COMPLEX	http://www.gsea-msigdb.org/gsea/msigdb/cards/GOCC_GAMMA_TUBULIN_COMPLEX	TOPORS	TUBGCP3	TUBGCP2	TUBGCP5	TUBG2	TUBGCP4	BLOC1S2	MZT1	PDE4B	CENPJ	MARK4	MZT2A	BRCA1	TUBG1	MZT2B	TUBGCP6
GOCC_GAMMA_TUBULIN_LARGE_COMPLEX	http://www.gsea-msigdb.org/gsea/msigdb/cards/GOCC_GAMMA_TUBULIN_LARGE_COMPLEX	TUBGCP5	TUBGCP4	MZT1	MZT2A	BRCA1	MZT2B	TUBGCP6
GOCC_P_BODY	http://www.gsea-msigdb.org/gsea/msigdb/cards/GOCC_P_BODY	HAX1	RBPMS	LSM6	WTIP	DIS3L2	TRIM71	APOBEC3D	RC3H1	APOBEC3H	DDX6	DCP2	AGO3	AGO4	DCP1B	PATL2	EIF4E	APOBEC3A	APOBEC3F	C9orf72	PATL1	CNOT1	SAMD4A	TNRC6B	SYNE1	CARHSP1	EDC4	YTHDF3	PAN3	LSM4	NOCT	LSM14A	AGO1	AGO2	LSM1	LSM3	TNRC6A	APOBEC3C	DCPS	CNOT7	NANOS2	ZC3H12D	NANOS3	CAPRIN1	MOV10	CNOT2	CNOT3	YTHDF2	BTBD1	POLR2D	POLR2G	XRN1	RC3H2	YTHDF1	NBDY	SAMD4B	SHFL	PNRC2	BTBD2	DCP1A	UBAP2	EIF4ENIF1	PSMA2	PSMA4	PSMA6	PSMC2	PSMC3	AICDA	TNRC6C	LSM2	UPF1	APOBEC3G	CPEB1	TRIM21	ZFP36L1	TOP1	ZFP36	CSDE1	LIN28A	ZC3H12A	EDC3	MEX3B	AJUBA	TRIM5	SQSTM1	LIMD1	CNOT9	MEX3A	CNOT8	EIF4E2	APOBEC3B	PUM1	GARRE1	PAN2
GOCC_OUTER_KINETOCHORE	http://www.gsea-msigdb.org/gsea/msigdb/cards/GOCC_OUTER_KINETOCHORE	NDC80	CENPF	SKA1	SKA3	BOD1L1	BOD1L2	SKA2	PLK1	SPDL1	BUB1B	CCNB1	BOD1
GOCC_PRP19_COMPLEX	http://www.gsea-msigdb.org/gsea/msigdb/cards/GOCC_PRP19_COMPLEX	BCAS2	SYF2	PRPF19	HSPA8	CRNKL1	CWC15	PLRG1	RBM22	CTNNBL1	XAB2	ISY1	CDC5L
GOCC_PAM_COMPLEX_TIM23_ASSOCIATED_IMPORT_MOTOR	http://www.gsea-msigdb.org/gsea/msigdb/cards/GOCC_PAM_COMPLEX_TIM23_ASSOCIATED_IMPORT_MOTOR	DNAJC19	GRPEL2	DNAJC15	PAM16	GRPEL1
GOCC_VOLTAGE_GATED_SODIUM_CHANNEL_COMPLEX	http://www.gsea-msigdb.org/gsea/msigdb/cards/GOCC_VOLTAGE_GATED_SODIUM_CHANNEL_COMPLEX	SCN11A	SCN3B	SCN1A	SCN1B	SCN2A	SCN2B	SCN3A	SCN4A	SCN4B	SCN5A	SCN7A	SCN8A	SCN9A	SCN10A	CACNA1I	CACNA1H	CACNA1G
GOCC_OUTER_DENSE_FIBER	http://www.gsea-msigdb.org/gsea/msigdb/cards/GOCC_OUTER_DENSE_FIBER	ODF3	FLACC1	AK1	ODF1	ODF2	RSPH1
GOCC_MICROFIBRIL	http://www.gsea-msigdb.org/gsea/msigdb/cards/GOCC_MICROFIBRIL	FBN1	FBN2	EFEMP2	ADAMTSL5	LTBP1	MFAP1	MFAP2	MFAP4	THSD4	MFAP5	ADAMTS10	LTBP4
GOCC_CORNIFIED_ENVELOPE	http://www.gsea-msigdb.org/gsea/msigdb/cards/GOCC_CORNIFIED_ENVELOPE	CDSN	PKP3	RPTN	CST6	DSG4	CSTA	DSC1	DSC2	DSC3	DSG1	DSG2	DSG3	DSP	EVPL	FLG	KAZN	ANXA1	LCE1D	IVL	JUP	KRT1	KRT2	KRT10	HRNR	FLG2	LORICRIN	PI3	PKP1	PKP2	PPL	EVPLL	SPRR1A	SPRR1B	SPRR2A	SPRR2B	SPRR2D	SPRR2E	SPRR2F	SPRR2G	SPRR3	TGM1	TCHH	CNFN	PKP4	SCEL
GOCC_FIBRILLAR_CENTER	http://www.gsea-msigdb.org/gsea/msigdb/cards/GOCC_FIBRILLAR_CENTER	CDK7	CD2BP2	TIMM44	DEAF1	NOP56	UBD	RPP38	POLR1G	MALT1	SP140	EXOSC8	MBD6	CHCHD1	LEO1	KLF6	DAB2	DDX11	DKC1	AGER	E2F5	EEF1D	EN2	FBL	ESRRA	STOX1	JAZF1	ZNRF2	FHIT	CILK1	SAMD4A	WDR43	SIRT1	OTP	SMUG1	ORC6	CD2AP	RAI14	HERC4	RGS22	TIMM13	NUFIP1	ANKRD1	AFF4	SESN1	APEX2	RPS6KA6	NOP53	TAX1BP3	ACACA	FOXA1	HOXB5	CCDC137	FBLL1	KIT	LIPA	FOXL2NB	SMAD7	MLLT1	NFIB	NFIC	NFKBIE	NONO	PAFAH1B2	PAX5	EIF3L	IP6K2	NOP58	PEX14	PLRG1	POLR2F	GAR1	PRMT7	FBLIM1	CC2D1A	HEATR1	THAP1	YY1AP1	PSPC1	WDR33	CDCA7L	ZNF415	TRERF1	FOXJ2	PAK6	PTPN13	TRIM27	MRPL23	RREB1	FAM111A	POLR1E	SMARCB1	BOLL	SNAI1	SNRPB2	TAF4B	TCOF1	TERF1	TOP1	TXNRD1	UBE2N	UBTF	EZR	SAP30L	NHEJ1	DSN1	STN1	AKNA	CAMK4	COIL	NRIP1	KDM5D	UTP15	MRI1	RPAIN	BTBD10	DUSP11	SMARCA5	RAE1	UTP4	RERG	USO1	RNMT	SELENBP1	TAF1C	MAP3K14	RSAD2	MTDH	NOLC1	SPECC1	IMP4	TRAF4	KDM4A	DCAF1	ARHGAP32	IP6K1	SPATA2	URB1	DDX46	NUAK1	DCLRE1A
GOCC_GRANULAR_COMPONENT	http://www.gsea-msigdb.org/gsea/msigdb/cards/GOCC_GRANULAR_COMPONENT	FBL	RRP1B	CDKN2AIP	SURF6	CLEC3B	CARF
GOCC_ACROSOMAL_VESICLE	http://www.gsea-msigdb.org/gsea/msigdb/cards/GOCC_ACROSOMAL_VESICLE	TCP11X1	AKAP3	POMT1	ACTL7A	RCBTB2	ZPBP	ABHD2	SPACA9	CAPN11	CLK3	SPACA7	ZPBP2	SPACA3	LYZL4	IQCF1	MROH2B	PRSS37	LRGUK	CSNK2A2	SPACA6	TMEM190	ATP8B3	CTNNA1	CXADR	CYLC1	IQUB	TBC1D21	FAM170B	SPACA4	DLD	DRD2	PRSS55	ENKUR	FNDC3A	CEP131	FLOT2	ARC	ATP6V0A2	SNAPIN	TSSK2	SPESP1	CFAP65	GLIPR1L1	IL4I1	SPAG8	DKKL1	CRCP	GOLGA1	TMPRSS12	TSSK4	IZUMO1	ACTL9	RACGAP1	HEXB	TMEM225	TMEM95	DYNLT4	SEPTIN14	GNAT3	CATSPER3	ITGA1	CATSPER4	KIT	PATE4	LOXL1	CD46	MFGE8	NUDT1	NCF2	NOTCH1	ACR	SERPINA5	PLA1A	EQTN	LY6K	PCSK4	TRIM36	VEZT	PRKACA	ACRV1	STK31	KNL1	LYZL6	KIAA1210	RAB3A	SCNN1A	DPEP3	TEKT3	SH3GL3	FABP9	TEX22	CCDC136	SKIL	SPAM1	SPINK2	STX1A	BSG	TBXA2R	TCP1	TCP11	MORN2	VDAC2	CALR	RND2	SPACA1	SLIRP	TEX101	HYAL3	TSSK1B	PLA2G10	ACRBP	PPFIA3	CABS1	CAV1	CAV2	ADAM15	SYT8	ATP6V1E2	BMF	SPAG9	CCDC189	TRIP11	SPAG6	SV2B
GOCC_MALE_GERM_CELL_NUCLEUS	http://www.gsea-msigdb.org/gsea/msigdb/cards/GOCC_MALE_GERM_CELL_NUCLEUS	TCFL5	ACTL7A	TOPBP1	MLH3	MORC1	H2AX	HSPA2	H1-9P	MLH1	RAN	SYCP1	TERF2	TNP1	ACTRT3	TRIP13	REC8
GOCC_FEMALE_GERM_CELL_NUCLEUS	http://www.gsea-msigdb.org/gsea/msigdb/cards/GOCC_FEMALE_GERM_CELL_NUCLEUS	YAP1	STPG4	MARCKS	LHX8	AURKA
GOCC_RUFFLE	http://www.gsea-msigdb.org/gsea/msigdb/cards/GOCC_RUFFLE	SH2D3C	WASF2	CDK6	RASGRP2	SPRY2	KLHL41	ABCA7	DLC1	BAIAP2	CIB1	PDPN	CFL1	NCKAP1	FAM107A	PACSIN2	KLHL2	TIRAP	THEM4	CLCN3	FGD4	RINL	LAYN	CARMIL2	CSPG4	FGD5	AMOT	DIAPH1	DNM2	EEF1A1	EGFR	EPHA2	AIF1	CTTN	EPS8	AKT2	FAP	SPATA13	FGD2	FGD1	FGR	PALLD	CLASP2	FRMD4B	KANK1	CYFIP1	COBL	WWC1	PSD3	PIP5K1C	MACF1	ARHGAP45	ACAP2	PSD4	DDX58	CORO1C	CD2AP	ARFIP2	IFIT5	ABL1	PLA2G4F	APPL1	ARHGEF26	SH3YL1	INPP5J	SNX5	DBNL	PACSIN1	FSCN3	ADGRE2	APC	ITGA5	ITGAV	ITGB1	ITGB3	ARF4	ARF6	RHOA	SCIMP	LCP1	MEFV	MKLN1	MTM1	MYH9	MYO1C	MYO5A	MYO6	MYO10	NF2	NME1	NME2	PAK1	ARHGEF4	PARD6A	PLEKHO1	PDE4A	SNX9	LIMA1	PDE9A	INPP5K	ATP6V1B2	PLCG1	PLCG2	PLEK	PODXL	SNTG1	TRPM7	EPS8L1	TESC	APPL2	FERMT1	ASAP3	FGD6	PSD	INPP5E	PDXP	RAB22A	PTK6	TWF1	JCAD	EPB41L5	ALS2	PTPRJ	RAB5A	RAC1	RASA1	PLEKHA1	TRPV4	ROCK1	RPS3	CLIP1	S100A6	S100A11	S100B	SAMSN1	ARAP3	MTMR14	EPS8L2	BMX	MTMR9	FSCN1	SRC	CDKL5	ADAM17	TLN1	TLR4	TPM1	VIL1	EZR	WIPF1	EPS8L3	SPRY4	KIF18A	CAPG	AIF1L	TLN2	RAB34	PIP5K1A	PSD2	PPP1R9B	ACTN1	IQGAP1	KSR1	ARHGEF7	FGD3	HIP1R	KNSTRN	MTMR6	MYADM	ARHGEF2	MTSS2	PDLIM7	CYTH3	ITGB1BP1	ARHGAP18	SLC9A3R1	BCAR1	MTSS1	C2CD5
GOCC_SEX_CHROMATIN	http://www.gsea-msigdb.org/gsea/msigdb/cards/GOCC_SEX_CHROMATIN	SUZ12	RING1	RNF2	PCGF2	MACROH2A1
GOCC_BARR_BODY	http://www.gsea-msigdb.org/gsea/msigdb/cards/GOCC_BARR_BODY	SMCHD1	H2AZ1	H3-3A	H3-3B	MACROH2A2	LRIF1	MACROH2A1
GOCC_XY_BODY	http://www.gsea-msigdb.org/gsea/msigdb/cards/GOCC_XY_BODY	PLK4	ESCO2	DNMT3A	SIN3B	H2AX	BIRC2	DMRTC2	SMARCB1	SMARCC1	UBE2A	UBE2B	SUMO1	PBX4	MAEL
GOCC_PHOTORECEPTOR_OUTER_SEGMENT	http://www.gsea-msigdb.org/gsea/msigdb/cards/GOCC_PHOTORECEPTOR_OUTER_SEGMENT	USH1C	OPN1MW3	MERTK	CIB2	RRH	CEP250	NXNL1	SLC24A4	CNGB1	CNGA1	GRK7	VCAN	NAPEPLD	SHANK2	PHLPP2	CRB1	OPN3	ABCA4	MYRIP	OPN1MW	GNA11	GNAQ	GNAT1	GNAT2	GNB1	GNGT1	CCDC66	GRK4	GUCA1A	GUCA1B	GUCY2F	GUCY2D	RD3	EYS	GNAT3	IMPG1	INHA	CERKL	RGS9BP	PCARE	ARR3	MAK	MAP1B	MYO7A	ATP1A4	OCRL	PDC	SPTBN5	PDE6A	PDE6G	PDE6H	PDE6B	ATP8A2	PEX6	PIP4K2A	PPEF2	CNGB3	BBS7	LYAR	SPATA7	PCDHB13	PTGS1	WDR19	BBS4	RAB27A	OPN1LW	RCVRN	PRPH2	RGR	RHO	GRK1	ROM1	RP1	RPGR	OPN1SW	SAG	TMEM237	PCDH15	BSG	OPN1MW2	TULP1	CFAP410	PRCD	CACNA1F	PROM1	IFT20	CDHR1	DHRS3	RP1L1	OPN4	GUCA1C	IQCB1	IFT140
GOCC_IMMUNOLOGICAL_SYNAPSE	http://www.gsea-msigdb.org/gsea/msigdb/cards/GOCC_IMMUNOLOGICAL_SYNAPSE	PDCD6IP	VAV3	CORO1A	DLG1	DUSP3	FYB2	ALCAM	SCRIB	IL4I1	NPTN	LAT	GZMA	GZMB	STOML2	HLA-DRA	HLA-DRB1	ICAM1	SCIMP	LCK	LGALS3	ARHGDIA	RHOH	MYH9	ATP2B1	PRKAR1A	PRKCQ	CRTAM	PTPRJ	EZR	ZAP70	SNX27	STX7	CARD11	CRACR2A	HAVCR2	SKAP1	BCL10	CD3E	CD6	SOCS6	CD28	CD37	CD53	CD81
GOCC_PHAGOCYTIC_CUP	http://www.gsea-msigdb.org/gsea/msigdb/cards/GOCC_PHAGOCYTIC_CUP	ABCA7	RACK1	RAB31	CORO1A	DNM2	AIF1	RAB11FIP2	SYT11	PIP5K1C	SH3BP1	CLEC4E	SNX5	ANXA1	IRGM	TICAM2	PEAR1	LCP1	BIN2	CDC42SE2	MCOLN1	ADGRB1	MYO1G	TLR4	TNF	MEGF10	TRIP10	ARHGAP12	ARHGAP25
GOCC_PHOTORECEPTOR_INNER_SEGMENT	http://www.gsea-msigdb.org/gsea/msigdb/cards/GOCC_PHOTORECEPTOR_INNER_SEGMENT	USH1C	CIB2	CEP250	USH1G	DRAM2	RDH12	CFAP418	DNM1	ENO2	SHANK2	PHLPP2	CRB1	AIPL1	SLC24A2	WHRN	GNAT1	GNAT2	GNGT1	CCDC66	GUCA1A	GUCA1B	GUK1	RD3	GNAT3	IMPG1	INHA	CERKL	ARMS2	PCARE	ARR3	MAK	MYO7A	ATP1A1	ATP1A3	ATP1B2	NOS1	PDC	ATP8A2	PIP4K2A	PPEF2	EPB41L5	BBS4	RCVRN	PRPH2	RHO	RP1	OPN1SW	RS1	SAG	CDH23	SLC2A1	SNAP25	BSG	TULP1	USH2A	ASRGL1	ADGRV1	FAM161A	USP45	REEP6	CROCC	KIAA0586	ZBED4
GOCC_FEMALE_PRONUCLEUS	http://www.gsea-msigdb.org/gsea/msigdb/cards/GOCC_FEMALE_PRONUCLEUS	AKAP8	CBX1	TET3	STPG4	DPPA3	RIF1	SLC2A1	TBP	CCNA2
GOCC_MALE_PRONUCLEUS	http://www.gsea-msigdb.org/gsea/msigdb/cards/GOCC_MALE_PRONUCLEUS	CBX1	TET3	STPG4	DPPA3	RIF1	TBP	CCNA2
GOCC_INNER_ACROSOMAL_MEMBRANE	http://www.gsea-msigdb.org/gsea/msigdb/cards/GOCC_INNER_ACROSOMAL_MEMBRANE	TMEM190	CD46	EQTN	SPACA1	TRIP11
GOCC_ACROSOMAL_MEMBRANE	http://www.gsea-msigdb.org/gsea/msigdb/cards/GOCC_ACROSOMAL_MEMBRANE	ZPBP	SPACA3	SPACA6	TMEM190	ATP8B3	FAM170B	FLOT2	CFAP65	IZUMO1	TMEM225	TMEM95	CD46	MFGE8	SERPINA5	PLA1A	EQTN	PCSK4	TEKT3	CCDC136	BSG	RND2	SPACA1	TEX101	HYAL3	ACRBP	CAV1	CAV2	TRIP11
GOCC_PODOSOME	http://www.gsea-msigdb.org/gsea/msigdb/cards/GOCC_PODOSOME	ACTR2	ADAM8	AFAP1L1	CTTN	PALLD	SH3PXD2B	DBNL	GSN	HNRNPK	LCP1	ASAP1	BIN2	PTPN12	RHOU	KIF9	SH3GL1	FSCN1	SRC	SVIL	TJP1	TPM4	VCAM1	VCL	ARHGEF5	FERMT3	SCIN	LPXN	SH3PXD2A	WDR1
GOCC_SEMAPHORIN_RECEPTOR_COMPLEX	http://www.gsea-msigdb.org/gsea/msigdb/cards/GOCC_SEMAPHORIN_RECEPTOR_COMPLEX	PLXNC1	PLXND1	PLXNB2	PLXNA1	PLXNA2	PLXNB1	PLXNB3	PLXNA3	NRP2	NRP1	PLXNA4
GOCC_STEREOCILIA_COUPLING_LINK	http://www.gsea-msigdb.org/gsea/msigdb/cards/GOCC_STEREOCILIA_COUPLING_LINK	USH1C	WHRN	VEZT	USH2A	PDZD7	ADGRV1
GOCC_MANCHETTE	http://www.gsea-msigdb.org/gsea/msigdb/cards/GOCC_MANCHETTE	PACRG	LRGUK	RIMBP3C	CEP131	SNAPIN	PPP1R42	RIMBP3B	STRBP	CCDC181	RAN	MEIG1	SPEF2	IQCG	C9orf24	RIMBP3
GOCC_PALMITOYLTRANSFERASE_COMPLEX	http://www.gsea-msigdb.org/gsea/msigdb/cards/GOCC_PALMITOYLTRANSFERASE_COMPLEX	SPTLC1	SPTSSB	SPTSSA	ORMDL2	GOLGA7B	ZDHHC9	GOLGA7	SPTLC3	ORMDL1	ORMDL3	SPTLC2
GOCC_RIBOSE_PHOSPHATE_DIPHOSPHOKINASE_COMPLEX	http://www.gsea-msigdb.org/gsea/msigdb/cards/GOCC_RIBOSE_PHOSPHATE_DIPHOSPHOKINASE_COMPLEX	PRPS1L1	PRPS1	PRPS2	PRPSAP1	PRPSAP2
GOCC_ZONA_PELLUCIDA_RECEPTOR_COMPLEX	http://www.gsea-msigdb.org/gsea/msigdb/cards/GOCC_ZONA_PELLUCIDA_RECEPTOR_COMPLEX	CCT4	CCT2	CCT8	ZPBP	ZPBP2	HSPA1L	TCP1	CCT3
GOCC_FIBRINOGEN_COMPLEX	http://www.gsea-msigdb.org/gsea/msigdb/cards/GOCC_FIBRINOGEN_COMPLEX	FGL2	FGA	FGB	FGG	FGL1	FN1	SERPINF2	THBS1
GOCC_MEMBRANE_ATTACK_COMPLEX	http://www.gsea-msigdb.org/gsea/msigdb/cards/GOCC_MEMBRANE_ATTACK_COMPLEX	C5	C6	C7	C8A	C8B	C8G	C9
GOCC_COLLAGEN_TRIMER	http://www.gsea-msigdb.org/gsea/msigdb/cards/GOCC_COLLAGEN_TRIMER	COLEC10	C1QL1	EMILIN1	C1QTNF1	C1QTNF2	C1QTNF3	C1QTNF5	C1QTNF6	C1QTNF7	CTHRC1	COL1A1	COL1A2	COL2A1	COL3A1	COL4A1	COL4A2	COL4A3	COL4A4	COL4A5	COL4A6	COL5A1	COL5A2	EMID1	COL6A1	COL6A2	COL6A3	COL7A1	COL8A1	COL8A2	COL9A1	COL9A2	COL9A3	COL10A1	COL11A1	COL11A2	COL12A1	COL13A1	COL15A1	COL16A1	COL17A1	COL19A1	OTOL1	COL6A6	COL26A1	CCBE1	C1QL2	COL22A1	EDA	FCN1	FCN2	COL24A1	COL6A5	C1QL4	C1QTNF9	COL28A1	GLDN	C1QTNF9B	C1QL3	C1QTNF8	LOX	LUM	MBL2	MSR1	COL5A3	SCARA3	WDR33	COL20A1	SFTPD	SFTPA1	C1QA	C1QB	C1QC	SFTPA2	COL14A1	COLEC11	COL18A1	COLEC12	COL21A1	COLQ	EMILIN2	COL25A1	COL27A1	FCN3	MARCO	COL23A1	ADIPOQ
GOCC_FIBRILLAR_COLLAGEN_TRIMER	http://www.gsea-msigdb.org/gsea/msigdb/cards/GOCC_FIBRILLAR_COLLAGEN_TRIMER	COL1A1	COL1A2	COL2A1	COL3A1	COL5A1	COL5A2	COL11A1	COL11A2	COL16A1	LUM	COL5A3	COL27A1
GOCC_COLLAGEN_TYPE_IV_TRIMER	http://www.gsea-msigdb.org/gsea/msigdb/cards/GOCC_COLLAGEN_TYPE_IV_TRIMER	COL4A1	COL4A2	COL4A3	COL4A4	COL4A5	COL4A6	OTOL1
GOCC_FACIT_COLLAGEN_TRIMER	http://www.gsea-msigdb.org/gsea/msigdb/cards/GOCC_FACIT_COLLAGEN_TRIMER	COL9A1	COL9A2	COL9A3	COL12A1	COL16A1	COL14A1
GOCC_BASEMENT_MEMBRANE	http://www.gsea-msigdb.org/gsea/msigdb/cards/GOCC_BASEMENT_MEMBRANE	LAMC3	NTN5	COL2A1	COL4A1	COL4A2	COL4A3	COL4A4	COL4A5	COL4A6	COL5A1	COL7A1	COL8A1	COL8A2	COL9A1	COL9A3	COL15A1	COL17A1	OTOL1	EGFLAM	CCDC80	FREM1	DAG1	FREM3	DLG1	EFNA5	MEGF9	FBLN1	FBN1	NID2	LAMB4	NTNG1	FN1	TMEFF2	NPNT	EGFL6	ATRNL1	TINAG	ANG	LAMA1	RELL2	EFEMP2	ANXA2	ANXA2P2	APLP1	HSPG2	COL28A1	VWA2	FREM2	ITGB4	VWC2	AGRN	LAD1	LAMA2	LAMA3	LAMA4	LAMA5	LAMB1	LAMB2	LAMB3	LAMC1	LAMC2	AMTN	LOXL1	LOXL2	ACHE	NID1	NTN3	SERPINF1	P3H2	ERBIN	NTN4	SMOC1	SMOC2	VWA1	DST	SPARC	TGFBI	THBS2	THBS4	TIMP1	TIMP3	USH2A	MMRN2	FRAS1	COL18A1	COLQ	HMCN1	ATRN	NTNG2	CASK	TMEFF1	NTN1	ADAMTS1	ENTPD2	CD151
GOCC_INTERSTITIAL_MATRIX	http://www.gsea-msigdb.org/gsea/msigdb/cards/GOCC_INTERSTITIAL_MATRIX	EGFLAM	CCDC80	ECM2	TNC	VWC2	VIT	ADAMTSL4	VWA1	COL14A1	KAZALD1	NAV2
GOCC_NUCLEAR_ENVELOPE	http://www.gsea-msigdb.org/gsea/msigdb/cards/GOCC_NUCLEAR_ENVELOPE	POM121C	NEMP2	BCL2L10	POM121B	DUX4	CDH5	SNUPN	LRPPRC	CDK4	DHRS2	NUTF2	MFSD10	ZMPSTE24	SIGMAR1	CEPT1	PGRMC2	LYPLA1	HAX1	NXF1	IPO8	IPO7	HTATIP2	TRAPPC2B	CENPF	EBP	CETN2	CETN3	NUP50	WDR3	TXNL4A	SPIN1	RAB40B	CCNI	RCC1	TENT4A	NUP42	FAF1	PLAAT3	XPOT	DDX19B	NRM	TREX1	TMC6	SLC52A3	CBX3	RNF13	DTX2	OSBPL6	OSBPL8	MRGPRF	CLIC1	ACKR2	CMTM3	TMEM170A	CALR3	GOLT1A	TBC1D20	CHMP4B	NUP35	TMEM18	SUN5	PARP1	EIF5AL1	CSE1L	PRICKLE1	TMEM120B	TERB2	TEPSIN	ADRA1B	TMC8	KASH5	DPY19L3	ADRA1A	CREB3L4	ARL6IP6	CYBB	H2BW1	LMNTD1	SYNE3	ZNF383	SYNE4	TOR1AIP2	DCTN1	PRICKLE2	QSOX2	OIT3	NLRP6	DHCR7	DMPK	DNASE1	DUSP2	TOR1A	EDNRB	EGFR	EIF5A	ELAVL4	ALG14	TMEM201	CC2D1B	EMD	CENPV	RANBP3L	ENO1	TUBB	C9orf72	EPHA3	ERN1	AK9	LEMD2	NAPEPLD	CASC3	ZBTB1	ATF6	SEPHS1	POMZP3	P2RX2	ABCF1	WDFY3	XPO7	RAP1GAP2	PHF8	CLCC1	NUP205	LPIN1	UBXN4	ATP11B	RRP12	SYNE2	NUP210	PLCB1	NUP160	FBXW11	BICD2	NEMP1	DPY19L1	SYNE1	SUN1	PUM2	CTDNEP1	SIRT1	ATP1B4	CBX5	NUP188	TNPO3	GTPBP4	KLHDC2	LEMD3	NUP62	NPAP1	ALOX5	ALOX5AP	MTOR	ABL1	CNEP1R1	GABRB1	SUN3	SUN2	IFFO1	AHCTF1	GAPDH	UNC50	CHMP2B	NSMF	OSBPL3	FAM169A	ANKRD17	TOR1AIP1	INTS1	GATA6	GCH1	GCHFR	MYOF	GHRHR	DNAJC2	STAU2	CACYBP	CHMP2A	GLE1	TMEM97	TOR1B	BIN1	TOR2A	GNAQ	GNAZ	MAJIN	DPY19L2	TERB1	SPATA46	RGPD4	GPER1	RNF180	POM121L12	DPY19L4	SCAI	GRK5	GPX4	TMEM176B	FAM156A	CHMP4A	NXT1	SENP1	GUCY2F	RBM15B	GUCY2D	ANXA4	ANXA11	NR4A1	SLC29A2	HOXA7	HPN	AGFG1	APEH	DNAJB2	IFI27	IGF2R	NUP43	APP	AQP1	IL15RA	INPP4A	INSR	ITGB4	ITPR1	ITPR3	KCNH1	KPNA1	KPNB1	KPNA3	KPNA4	IPO5	LBR	LMNA	LMNB1	LMO7	RGPD1	IRAG2	PLPP6	LTC4S	MAD2L1	SMAD1	SMAD3	MGST2	MGST3	MPL	NUDT1	MX1	MX2	MYO1C	MYO6	NELL1	NPC1	ATP2A3	YBX1	NUCB2	NUP88	NUP98	SLC22A18	P2RX1	P2RX3	P2RX4	P2RX5	P2RX7	PAFAH1B1	PAK1	PCM1	UTP18	PHF11	JPT1	CHMP1A	IPO11	PHF20	SHISA5	PCYT1A	FZR1	ATRAID	RTCB	HACD3	CHMP5	DTL	ZC3HC1	MRPS23	CHMP3	PLA2G4A	NUDT9	NUP54	PLRG1	POLA1	UGT2B28	OTULINL	SMOX	DNAJB12	NUP62CL	TOR4A	RETSAT	RNF43	PARP16	FANCL	TMEM38B	TMEM33	RIF1	MACO1	AGPAT5	MNS1	LRRC59	MTMR8	SMPD4	IPO9	NDC1	NUP133	CCAR1	TXLNG	PCID2	TEX2	PRKCZ	ERBIN	NXT2	PRKG2	MAPK3	PRNP	TMX4	PSEN1	PSEN2	EIF5A2	AGPAT3	ENY2	PARP11	PLAAT1	TRPC7	NUP107	CHMP1B	RTN4	PTGDS	PTGER3	PTGS2	MYORG	INTS2	DISP3	DHX37	BAX	RAC2	BCHE	RAN	RANBP1	RANBP2	RANGAP1	SENP2	CCND1	BCL2	BCL2L1	TRIM27	RGS7	RNF6	SORT1	S100A6	SDCBP	RNF123	MRPS14	SEC13	TNMD	DNAJC1	TOR3A	XPO4	TRA2B	ITSN1	AEN	RBM15	C12orf43	RANBP17	RGPD3	BNIP1	BNIP2	BNIP3	BNIP3L	SORL1	BOK	DST	SPAG4	SPAST	SREBF1	SULT1E1	STX1A	MLX	TM7SF2	TMPO	TPR	RGPD8	FAM156B	RGPD6	RGPD2	TYRO3	UBE2I	SUMO1	SCGB1A1	VRK2	XPO1	ZNF224	SLC30A1	CUEDC2	NUP37	TMEM38A	NOC4L	TMEM109	TMEM43	ROGDI	CHMP6	AKIRIN1	CLMN	NUP85	DNAJB14	MINDY3	NUP214	EPC1	TNKS2	THAP7	CPTP	INTS5	AAAS	YEATS4	CALR	POLR2M	NDEL1	SEH1L	BRAP	SH3BGRL2	MAD1L1	TAF3	TMEM120A	BRIP1	QRICH2	RGPD5	GHDC	DCTN5	TNRC18	RAE1	PLPP7	LMNB2	RANBP3	ITPRIP	PLA2G4C	TNKS	PSPHP1	BANF1	MCM3AP	CPNE1	CCND2	NAV3	MLIP	MTMR6	MTA1	NUP210L	SLC16A3	P2RX6	CHMP7	ZBED1	MTDH	VAPA	CHMP4C	NPIPA1	GTF3C3	NRXN1	POM121L2	AKAP6	PTGES	EI24	ATP5MF	MAD2L1BP	WTAP	NUP155	CLCA2	NUP93	NOS1AP	MATR3	IST1	SCRN1	NUP58	RB1CC1	POM121	MVP	NUP153
GOCC_NUCLEAR_INNER_MEMBRANE	http://www.gsea-msigdb.org/gsea/msigdb/cards/GOCC_NUCLEAR_INNER_MEMBRANE	NEMP2	LRPPRC	NUTF2	MFSD10	ZMPSTE24	SIGMAR1	NRM	CBX3	RNF13	SUN5	TMEM120B	TERB2	DPY19L3	ARL6IP6	TMEM201	EMD	ERN1	LEMD2	P2RX2	ATP11B	NEMP1	DPY19L1	SUN1	SIRT1	ATP1B4	LEMD3	NPAP1	SUN3	SUN2	IFFO1	UNC50	FAM169A	TOR1AIP1	GHRHR	MAJIN	DPY19L2	TERB1	DPY19L4	IFI27	ITPR1	KCNH1	LBR	LMNB1	SMAD1	SMAD3	P2RX1	P2RX3	P2RX4	P2RX5	P2RX7	TMX4	PSEN2	PTGS2	TRA2B	SPAG4	TM7SF2	TMEM43	TMEM120A	LMNB2	P2RX6	MATR3
GOCC_LAMIN_FILAMENT	http://www.gsea-msigdb.org/gsea/msigdb/cards/GOCC_LAMIN_FILAMENT	LMNTD2	NARF	EIF6	LMNA	LMNB1
GOCC_NUCLEAR_OUTER_MEMBRANE	http://www.gsea-msigdb.org/gsea/msigdb/cards/GOCC_NUCLEAR_OUTER_MEMBRANE	LRPPRC	NUTF2	SIGMAR1	TRAPPC2B	KASH5	SYNE3	SYNE4	DHCR7	DMPK	EMD	ENO1	SYNE2	SYNE1	GHRHR	GUCY2F	GUCY2D	ITPR3	LTC4S	UGT2B28	RETSAT	SMPD4	PSEN1	PTGS2	BOK	TMEM109	CLMN	CPTP	ITPRIP	NAV3
GOCC_NUCLEAR_ENVELOPE_LUMEN	http://www.gsea-msigdb.org/gsea/msigdb/cards/GOCC_NUCLEAR_ENVELOPE_LUMEN	TUBB	ALOX5	CACYBP	IGF2R	APP	CCAR1	PLAAT1	BCHE	SORL1	PTGES
GOCC_ANNULATE_LAMELLAE	http://www.gsea-msigdb.org/gsea/msigdb/cards/GOCC_ANNULATE_LAMELLAE	EIF5A	BICD2	TNPO3	RANBP2	XPO1
GOCC_NUCLEAR_PORE	http://www.gsea-msigdb.org/gsea/msigdb/cards/GOCC_NUCLEAR_PORE	POM121C	POM121B	SNUPN	NUTF2	NXF1	IPO7	CETN2	CETN3	XPOT	DDX19B	CHMP4B	NUP35	EIF5AL1	EIF5A	RANBP3L	XPO7	NUP205	NUP210	NUP160	BICD2	NUP188	NUP62	NPAP1	CHMP2B	CHMP2A	GLE1	RGPD4	POM121L12	CHMP4A	NXT1	AGFG1	NUP43	KPNA1	KPNB1	KPNA3	IPO5	RGPD1	MAD2L1	MX2	MYO1C	NUP88	NUP98	CHMP1A	CHMP5	CHMP3	NUP54	NUP62CL	NDC1	NUP133	PCID2	NXT2	EIF5A2	ENY2	PARP11	NUP107	CHMP1B	RAN	RANBP1	RANBP2	RANGAP1	SENP2	SEC13	XPO4	RANBP17	RGPD3	TPR	RGPD8	RGPD6	RGPD2	SUMO1	NUP37	CHMP6	NUP85	NUP214	AAAS	SEH1L	MAD1L1	RGPD5	RAE1	RANBP3	TNKS	MCM3AP	NUP210L	CHMP7	CHMP4C	NPIPA1	POM121L2	NUP155	NUP93	NUP58	POM121	MVP	NUP153
GOCC_NUCLEAR_LAMINA	http://www.gsea-msigdb.org/gsea/msigdb/cards/GOCC_NUCLEAR_LAMINA	LMNTD2	NARF	HLCS	EIF6	LMNA	LMNB1	PCNA	SUV39H1	PRR14	CASK
GOCC_NUCLEOLAR_RIBONUCLEASE_P_COMPLEX	http://www.gsea-msigdb.org/gsea/msigdb/cards/GOCC_NUCLEOLAR_RIBONUCLEASE_P_COMPLEX	POP7	RPP30	RPP38	RPP40	POP1	POP5	RPP21
GOCC_REPLICATION_FORK	http://www.gsea-msigdb.org/gsea/msigdb/cards/GOCC_REPLICATION_FORK	POLD3	CHEK1	WDHD1	TREX1	DNMT1	PRIMPOL	POLA2	MMS22L	UHRF1	RPA4	DONSON	H2AX	MCM3	MRE11	NBN	TONSL	SMARCAL1	PCNA	TEX264	RTF2	POLA1	POLD1	POLD2	POLH	ETAA1	TIPIN	RADX	MCM10	PRIM1	PRIM2	DMAP1	RAD18	SMARCAD1	HMCES	POLD4	RAD51C	RAD51B	RAD51D	RFC1	RFC2	RFC3	RFC4	RFC5	BCL6	RPA1	RPA2	RPA3	BLM	TP53	TP53BP1	UBE2B	WRN	XRCC2	XRCC3	PIF1	ZMIZ2	ZRANB3	SMARCA5	TIMELESS	BAZ1B
GOCC_ALPHA_DNA_POLYMERASE_PRIMASE_COMPLEX	http://www.gsea-msigdb.org/gsea/msigdb/cards/GOCC_ALPHA_DNA_POLYMERASE_PRIMASE_COMPLEX	POLA2	MCM3	POLA1	PRIM1	PRIM2
GOCC_DNA_REPLICATION_FACTOR_C_COMPLEX	http://www.gsea-msigdb.org/gsea/msigdb/cards/GOCC_DNA_REPLICATION_FACTOR_C_COMPLEX	RFC1	RFC2	RFC3	RFC4	RFC5
GOCC_RNA_POLYMERASE_II_CORE_COMPLEX	http://www.gsea-msigdb.org/gsea/msigdb/cards/GOCC_RNA_POLYMERASE_II_CORE_COMPLEX	POLR2J2	POLR2A	POLR2B	POLR2C	POLR2D	POLR2E	POLR2F	POLR2G	POLR2H	POLR2I	POLR2J	POLR2K	POLR2L	POLR2J3	POLR2M
GOCC_RNA_POLYMERASE_III_COMPLEX	http://www.gsea-msigdb.org/gsea/msigdb/cards/GOCC_RNA_POLYMERASE_III_COMPLEX	POLR3F	POLR3G	POLR3C	POLR3A	POLR3H	CRCP	POLR1D	POLR3K	POLR2E	POLR2F	POLR2H	POLR2K	POLR2L	POLR3B	POLR3E	POLR3D	POLR3GL	POLR1C
GOCC_TRANSCRIPTION_REGULATOR_COMPLEX	http://www.gsea-msigdb.org/gsea/msigdb/cards/GOCC_TRANSCRIPTION_REGULATOR_COMPLEX	MED6	NR2E3	SRA1	MED16	MEF2B	NR1H3	CEBPZ	TRIM28	CDK2	CDK4	CDK7	TLE7	IRF9	YAP1	RBM14	C1D	N4BP2L2	CDX2	HAX1	TADA3	HOXB13	CREB3	NCOA2	CEBPA	CEBPB	CEBPD	KAT5	CEBPE	BATF	CEBPG	DRAP1	IVNS1ABP	TAF6L	LBX1	NFAT5	SIX2	POLR1G	ARID5A	SUB1	ASCC3	ATF7	GTF2A1L	CHD3	CHD4	DDX20	PMF1	GTF3C6	SNF8	MED8	RBPJL	CBX3	BATF2	DACH2	ASCL4	WTIP	DMBX1	TAF8	ZFP42	TAF1L	CREB1	ATF2	CREBBP	ATF6B	CREM	PASD1	CRX	PARP1	E2F7	GSC	CSNK2A1	SIX5	NKX2-5	CTBP1	CTBP2	CTNNB1	DACH1	ZFPM1	DBP	DDIT3	TLE5	DR1	E2F1	E2F2	E2F3	E2F4	E2F5	E2F6	SDR16C5	AHR	ELANE	EP300	EPAS1	ERCC2	ERCC3	ESR1	ETV3	EYA3	MED19	JAZF1	ATF5	ATF6	FOXF1	FOXF2	FOXE3	SPEN	KDM1A	NCOA6	FOXO3	RCOR1	SATB2	ADNP	CBX5	HEY2	FOS	FOSL2	MAFF	NR5A2	NR5A1	XRCC6	PTF1A	GEMIN5	WWTR1	SIN3A	DHRS7B	CHD5	GATA1	GATA2	GATA4	GATA6	KAT2A	NR6A1	AATF	NPAS4	GFI1	ANKRD1	TAF5L	GLI3	BIN1	BCL9L	RCOR2	LIN9	GPS2	HIPK2	MED4	GTF2A1	GTF2A2	GTF2B	GTF2E1	GTF2E2	GTF2F1	GTF2F2	GTF2H1	GTF2H2	GTF2H3	GTF2H4	BRF1	GTF3C1	GTF3C2	ABT1	H1-0	HCLS1	HDAC1	HDAC2	HDGF	SOX8	HIF1A	HLF	HMGB1	HMGA1	NR4A1	HNRNPAB	HOXA10	HOXA11	HOXB9	HOXC9	HOXD12	APEX1	SNAI3	FIGLA	RBPJ	ING2	INSM1	JUN	JUNB	JUND	BSX	SKOR1	ONECUT3	HELT	TAF11L2	LHX1	LMO2	MED11	YY2	GTF2H5	ARNT	ARNTL	MXD1	SMAD1	SMAD2	SMAD3	SMAD4	SMAD5	SMAD6	SMAD7	SMAD9	MAF	MAFG	MAX	MDM2	MDM4	MEF2A	BORCS8-MEF2B	MEIS1	MEN1	ASCL1	ASCL2	MNAT1	MXI1	MYC	MYF5	MYF6	ZFHX3	MYOD1	MYOG	ATF1	ATF3	ATF4	NEUROD1	NFATC1	NFATC2	NFATC3	NFATC4	NFE2	NFE2L1	NFE2L2	NFIL3	NFYA	NFYB	NFYC	NHLH2	NONO	NPAS2	NR4A2	SIX6	PBX1	PBX2	PBX3	MED31	ASCC1	GMNN	MLXIPL	RLIM	LEF1	TFDP3	MED15	TAF9B	WWOX	SIX4	PITX1	PITX2	PKNOX1	MBD3	PTOV1	SOX18	TAF7L	POU2AF1	POU2F1	POU3F1	POU3F2	POU4F1	POU4F2	PPARG	MED1	MED18	GATAD2A	MED9	AKIRIN2	BRF2	HES6	BATF3	MED29	DEPDC1	ATF7IP	RCOR3	TRERF1	BDP1	BEX1	PRKDC	LIN37	PROP1	ASCL3	ARNTL2	PRDM10	CTNNBIP1	BACH1	PBXIP1	GATAD2B	MTA3	PHF12	MIER1	CREBZF	RARA	RARG	RB1	ARID4A	RBBP4	RBBP7	RBBP8	RBL1	RBL2	ZNF350	CCND1	RELA	RELB	REST	RFX3	RFX5	RFXAP	BACH2	ALX4	BCL9	RXRA	RXRB	RXRG	PRDM16	SFPQ	MMS19	SCX	SOX17	ASCL5	ANHX	SIX1	SIX3	SKI	SKIL	SKOR2	SNAPC1	SNAPC3	SNAPC4	SOX2	SOX4	SOX9	SOX15	SP1	SP3	SPI1	STAT1	STAT2	STAT3	STAT4	STAT6	MED22	TAF1	TAF2	TAF4	TAF4B	TAF5	TAF6	TAF7	KLF5	TAF9	TAF10	TAF11	TAF12	TAF13	TAL1	TBL1X	TBP	TBX2	TBX15	TCEA1	TCF4	HNF1B	TCF3	TCF7	TCF7L2	TCF12	TCF15	TCF21	TEAD1	TEAD4	TEAD3	TFAP4	TFDP1	TFDP2	THRB	NKX2-1	TLE1	TLE2	TLE3	TLE4	TP53	GTF2H2C	GTF2H2C_2	NR1H2	USF1	VDR	CORO2A	XBP1	YY1	ZBTB16	ZNF224	TAF1D	NAA16	TBL1XR1	E2F8	TLE6	ATF7IP2	NR4A3	NAA15	LHX3	MED28	FOSL1	MED25	TRRAP	GFI1B	TCF7L1	MXD3	TFAP2D	TAF3	SOX14	ASCC2	ZNF541	MED10	TEAD2	SUPT3H	INSM2	RIOX2	AJUBA	GCM1	BARX2	LMO4	RUNX2	RUNX1	RFXANK	RUNX3	NCOA1	CBFB	HYAL2	CREG1	HDAC3	NR1I2	LDB1	FOXH1	LIMD1	TAF1B	TAF1A	CCNH	MED30	PYGO2	LDB2	TBX18	MTA1	PDLIM1	MIDEAS	LIN52	MTA2	MED14	KLF4	TRIP4	GTF3C5	GTF3C4	GTF3C3	MED21	HAND1	MED23	MED17	MED26	MED27	MED7	HAND2	MED20	TBPL1	CLOCK	NFE2L3	NCOR1	NCOR2	HDAC9	HDAC4	MED24	ARNT2	MAFB
GOCC_TRANSCRIPTION_FACTOR_TFIID_COMPLEX	http://www.gsea-msigdb.org/gsea/msigdb/cards/GOCC_TRANSCRIPTION_FACTOR_TFIID_COMPLEX	TAF6L	TAF8	TAF1L	ERCC2	ERCC3	TAF5L	GTF2A1	GTF2A2	GTF2B	GTF2E1	GTF2E2	GTF2F1	GTF2H2	GTF2H3	GTF2H4	TAF11L2	GTF2H5	TAF9B	TAF7L	TAF1	TAF2	TAF4	TAF4B	TAF5	TAF6	TAF7	TAF9	TAF10	TAF11	TAF12	TAF13	TBP	TCEA1	TAF3
GOCC_TRANSCRIPTION_FACTOR_TFIIA_COMPLEX	http://www.gsea-msigdb.org/gsea/msigdb/cards/GOCC_TRANSCRIPTION_FACTOR_TFIIA_COMPLEX	GTF2A1L	GTF2A1	GTF2A2	TBP	TBPL1
GOCC_TRANSCRIPTION_FACTOR_TFIIH_HOLO_COMPLEX	http://www.gsea-msigdb.org/gsea/msigdb/cards/GOCC_TRANSCRIPTION_FACTOR_TFIIH_HOLO_COMPLEX	CDK7	ERCC2	ERCC3	GTF2H1	GTF2H2	GTF2H3	GTF2H4	GTF2H5	MNAT1	MMS19	GTF2H2C	GTF2H2C_2	CCNH
GOCC_CHROMATIN_SILENCING_COMPLEX	http://www.gsea-msigdb.org/gsea/msigdb/cards/GOCC_CHROMATIN_SILENCING_COMPLEX	BAZ2A	CBX3	EZH2	BAHD1	SIRT2	RRP8	SIRT1	SUZ12	L3MBTL1	RB1	SUV39H1	YY1	SMARCA5
GOCC_ANAPHASE_PROMOTING_COMPLEX	http://www.gsea-msigdb.org/gsea/msigdb/cards/GOCC_ANAPHASE_PROMOTING_COMPLEX	ANAPC10	UBE2C	ANAPC16	CDC20B	CDC26	ANAPC13	ANAPC15	UBE2S	ANAPC2	ANAPC4	FZR1	ANAPC5	ANAPC7	ANAPC11	ANAPC1	BUB1B	CDC23	CDC16	CUL7	CDC20	CDC27
GOCC_SPLICEOSOMAL_COMPLEX	http://www.gsea-msigdb.org/gsea/msigdb/cards/GOCC_SPLICEOSOMAL_COMPLEX	SNRPGP15	PDCD7	RBM5	ALYREF	HNRNPR	SRRM1	SF3B4	CWC27	SMNDC1	BCAS2	SF3A1	ADAR	PPIE	PPIH	SYNCRIP	SLU7	PRPF8	IVNS1ABP	USP39	TXNL4A	SF3A3	SF3B2	SNRNP35	LSM6	WBP4	U2AF2	CIRBP	CLNS1A	RBMXL3	RNF113B	SREK1	CWF19L2	HNRNPA1L2	CCDC12	ZMAT2	SNRNP48	DDX5	DQX1	DHX8	DHX15	U2AF1L4	HNRNPA3	CASC3	RALY	SNW1	SNRNP200	PPWD1	SF3B3	SF3B1	MTREX	SRRM2	LSM5	TFIP11	PRPF6	FRG1	PRPF40B	LSM4	SYF2	AAR2	PRPF31	PABPC1	GPKOW	LSM3	RBMXL2	RBMX	HTATSF1	PRPF19	TRA2A	HNRNPA1	HNRNPA2B1	HNRNPC	HNRNPF	HNRNPH1	HNRNPH3	HNRNPK	HNRNPU	HSPA8	IK	RBMY1B	LGALS3	MAGOH	MFAP1	HNRNPM	NCL	SNU13	YBX1	RBMXL1	MYEF2	WAC	CRNKL1	CDC40	DDX41	CWC15	LUC7L2	RBMX2	SF3B6	PPIL1	LSM7	LSM8	WBP11	LUC7L3	C9orf78	PLRG1	PPIL3	PNN	CWC25	TXNL4B	PRPF39	GPATCH1	PPP1R8	MAGOHB	PRPF38B	RBM28	SMU1	CWF19L1	RBM41	ZCCHC8	RNPC3	PRPF40A	LUC7L	RBM22	YJU2	DHX32	ZMAT5	CTNNBL1	XAB2	ISY1	CWC22	SUGP1	LSM2	PTBP2	CACTIN	RBM3	UPF1	RHEB	DHX35	SRSF1	SRSF2	TRA2B	SNRNP70	SNRPA	SNRPA1	SNRPB	SNRPB2	SNRPC	SNRPD1	SNRPD2	SNRPD3	SNRPE	SNRPF	SNRPG	SNRPN	GCFC2	U2AF1	ZRSR2P1	SF1	RNF113A	DDX39B	SNRNP25	PRKRIP1	SNIP1	YJU2B	SF3A2	ESS2	AKAP17A	ZRSR2	SF3B5	WDR83	DHX16	TTF2	BUD13	PHF5A	GEMIN2	PRPF38A	RBM17	API5	ZCRB1	PRPF18	BUD31	PRPF4B	SART1	PRPF4	PRPF3	ZNF830	EFTUD2	SNRNP40	DDX23	AQR	EIF4A3	DHX38	CDC5L	RBM8A
GOCC_U5_SNRNP	http://www.gsea-msigdb.org/gsea/msigdb/cards/GOCC_U5_SNRNP	SNRPGP15	CD2BP2	PRPF8	TXNL4A	SNRNP200	PRPF6	AAR2	RNU5F-1	RNU5E-1	RNU5D-1	RNU5A-1	RNU5B-1	TXNL4B	SNRPB	SNRPD1	SNRPD2	SNRPD3	SNRPE	SNRPG	SNRPN	PRPF18	SNRNP40	DDX23
GOCC_U7_SNRNP	http://www.gsea-msigdb.org/gsea/msigdb/cards/GOCC_U7_SNRNP	LSM11	SNRPB	SNRPD3	SNRPE	SNRPF	SNRPG	LSM10
GOCC_U2_TYPE_SPLICEOSOMAL_COMPLEX	http://www.gsea-msigdb.org/gsea/msigdb/cards/GOCC_U2_TYPE_SPLICEOSOMAL_COMPLEX	SNRPGP15	SF3B4	CWC27	BCAS2	SF3A1	PPIE	PRPF8	TXNL4A	SF3A3	SF3B2	LSM6	WBP4	U2AF2	RNF113B	CCDC12	ZMAT2	DHX8	CASC3	SNW1	SNRNP200	SF3B3	SF3B1	SRRM2	LSM5	TFIP11	PRPF6	PRPF40B	LSM4	SYF2	PRPF31	LSM3	HTATSF1	PRPF19	IK	MFAP1	SNU13	CRNKL1	CDC40	CWC15	LUC7L2	RBMX2	SF3B6	PPIL1	LSM7	LSM8	LUC7L3	PLRG1	CWC25	PRPF39	MAGOHB	SMU1	PRPF40A	LUC7L	RBM22	YJU2	XAB2	ISY1	CWC22	LSM2	SNRNP70	SNRPA1	SNRPB	SNRPB2	SNRPC	SNRPD1	SNRPD2	SNRPD3	SNRPE	SNRPF	SNRPG	SNRPN	GCFC2	RNF113A	SNIP1	YJU2B	SF3A2	SF3B5	DHX16	BUD13	PHF5A	PRPF38A	PRPF18	BUD31	SART1	PRPF4	PRPF3	EFTUD2	SNRNP40	AQR	EIF4A3	CDC5L	RBM8A
GOCC_U1_SNRNP	http://www.gsea-msigdb.org/gsea/msigdb/cards/GOCC_U1_SNRNP	SNRPGP15	RNVU1-8	RNVU1-4	RNVU1-14	RNVU1-15	RNVU1-17	RNVU1-3	RNVU1-1	RNVU1-6	RNVU1-19	PRPF40B	RNVU1-7	WEE2-AS1	LUC7L2	LUC7L3	PRPF39	PRPF40A	LUC7L	RNU1-4	RNVU1-2A	SNRNP70	SNRPA	SNRPB	SNRPB2	SNRPC	SNRPD1	SNRPD2	SNRPD3	SNRPE	SNRPF	SNRPG	SNRPN
GOCC_U2_SNRNP	http://www.gsea-msigdb.org/gsea/msigdb/cards/GOCC_U2_SNRNP	SNRPGP15	SF3A1	ENSG00000259697	SF3A3	SF3B2	OVAAL	SF3B3	SF3B1	HTATSF1	RBMX2	SF3B6	RNU2-1	SNRPA1	SNRPB	SNRPB2	SNRPD1	SNRPD2	SNRPD3	SNRPE	SNRPG	SNRPN	SF3A2	SF3B5	PHF5A
GOCC_U4_SNRNP	http://www.gsea-msigdb.org/gsea/msigdb/cards/GOCC_U4_SNRNP	SNRPGP15	PRPF31	RNU4-2	RNU4-1	SNRPB	SNRPD1	SNRPD2	SNRPD3	SNRPE	SNRPF	SNRPG	SNRPN	DDX39B
GOCC_U6_SNRNP	http://www.gsea-msigdb.org/gsea/msigdb/cards/GOCC_U6_SNRNP	RNU6-9	RNU6-7	LSM6	LSM5	LSM4	RNU6-1	LSM3	LSM7	LSM8	LSM2	DDX39B
GOCC_U12_TYPE_SPLICEOSOMAL_COMPLEX	http://www.gsea-msigdb.org/gsea/msigdb/cards/GOCC_U12_TYPE_SPLICEOSOMAL_COMPLEX	SNRPGP15	PDCD7	SF3B4	SF3B2	SNRNP35	RBMXL3	SNRNP48	DHX15	SF3B3	SF3B1	RBMXL2	YBX1	SF3B6	LSM7	RBM41	RNPC3	ZMAT5	SNRPB	SNRPD1	SNRPD2	SNRPD3	SNRPE	SNRPF	SNRPG	SNRNP25	ZRSR2	SF3B5	PHF5A	ZCRB1
GOCC_CHROMOSOME	http://www.gsea-msigdb.org/gsea/msigdb/cards/GOCC_CHROMOSOME	ZBTB33	FAM47E	HSFX2	SYCE1L	SP9	FOXO6	ENSG00000254469	TEN1	EPOP	MEF2B	TSPY10	CHAF1A	PARP2	ZBED6	PARP3	HMGXB4	HSFX1	RNF212B	SMC4	NR1H3	ARPC5	ARPC4	ARPC3	ACTR3	ACTR2	ARPC2	RAD50	LRPPRC	TRIM28	CDK2	ALYREF	CDK4	MEI4	HSFX3	TSHZ1	MPHOSPH10	OLIG2	IRX5	AKAP8	STAG1	CDKN2A	TRAIP	IKZF1	PCGF3	NPM2	HMG20B	KLF2	CITED2	IRF9	SYCP2	NDC80	BASP1	PRMT5	CFDP1	EMG1	CDX1	MCRS1	CDX2	MAD2L2	CDX4	ZNHIT1	ZBTB18	HMGN4	HOXB13	CREB3	NCOA2	CEBPA	CEBPB	MYBBP1A	CEBPD	DEAF1	KAT5	CEBPE	BATF	CEBPG	DCTN2	ARPC1A	CENPA	CENPB	SMC2	CENPC	MXD4	P3H4	SPAG5	CENPE	CENPF	RAD51AP1	DMRT2	LBX1	KLF1	CTCF	DCTN6	GMEB1	POLD3	POLQ	NFAT5	PTGES3	TCFL5	PLK4	STAG3	STAG2	SIX2	RFPL3	RFPL2	PLK2	ZMYND11	WDR4	SRCAP	POLR1G	RUVBL2	PPARGC1A	BRD8	SUGT1	EHMT2	MORF4L1	CBX1	EBNA1BP2	COPS5	KIF2C	ATF7	VAX1	RCC1	CHD1	CPSF6	SOX30	CHD3	TOPBP1	HSF2BP	CHD4	KRR1	PRDM7	CHEK1	FOXN3	ZWINT	PWP1	KAT7	DMC1	SOX21	PSIP1	WDHD1	BAZ2A	BAZ1A	SUPT16H	CHEK2	PADI2	PMF1	ZHX1	SHLD3	DCTN3	TREX1	KLF12	KLF8	POU6F2	PNKP	CDCA5	PARK7	RBPJL	CBX3	OIP5	EXOSC8	H2BE1	MBD6	ESCO1	ZNF618	CGAS	UHRF2	RMI2	BATF2	DNTTIP1	FOXP4	KLHDC3	TOP1MT	OLIG1	FTSJ3	SFR1	ANAPC16	ADD3	DBX1	SP7	H4-16	AEBP2	ASCL4	SPIC	FOXN4	JDP2	CNTD1	C17orf49	INO80C	H3C14	DMBX1	HMGB4	C1orf131	KLF17	H2BU1	BHLHE23	TSHZ2	TSPY26P	CHMP4B	OSR1	KLF6	H1-8	POU5F2	NUDCD2	HUS1B	NOBOX	KLF14	NKX2-6	NACC2	CREB1	ATF2	CREBBP	ATF6B	CREBL2	CREM	HDX	FOXR2	CRX	GATA5	ZBTB46	CTCFL	SMCR8	PARP1	DYDC1	E2F7	RAD9B	CSNK1A1	GSC	TERB2	CSNK2A1	MESP2	CSNK2A2	EME1	SPC24	KASH5	SIX5	NKX2-5	CREB3L4	UBE2U	SHLD1	CTNNB1	HORMAD2	COPS9	TCF23	SGO2	SGO1	PPP4R2	CUX1	ZNF827	NFXL1	IRX2	KHDC3L	CDCA2	ESCO2	NKX6-3	SHOC1	RHOXF1	USP51	H2BW1	HSFY2	NKX2-3	DAXX	ZFPM1	DBP	DCTN1	DDB1	DDIT3	RNF168	DHX9	DDX11	DFFA	DFFB	OLIG3	THAP5	BHLHA15	ARX	DHX36	GSX2	FAM9A	FAM9B	FAM9C	DLX1	DLX2	DLX3	DLX4	DLX5	DLX6	DMRT1	DNA2	DYNC1I1	DYNC1LI2	DNMT1	DNMT3A	DVL3	E2F1	E2F2	E2F3	E2F4	E2F5	E2F6	EBF1	NR0B1	AGO3	EGR1	SDR16C5	EGR2	AHR	EGR3	EGR4	ARID2	NSMCE1	ELF1	ELF2	ELF3	FAAP20	ELF4	ELF5	ELK1	FOXD4L1	ELK3	TET3	ELK4	APLF	CENPV	CENPX	ZSCAN4	EMX1	EMX2	EN1	PRIMPOL	EN2	EP300	EPAS1	NR2F6	ERCC1	ERCC4	ERCC6	ERF	ERG	ESR1	ESR2	ESRRA	ESRRB	ESRRG	ETS1	ETS2	ETV1	ETV3	ETV4	ETV5	ETV6	EVX1	EZH1	EZH2	FANCA	FANCC	FANCD2	FANCE	BPTF	FANCB	FANCF	FANCG	GSX1	SKA1	ATOH7	JMJD1C	SKA3	OARD1	LEMD2	H2AC1	KDM1B	SYCP2L	SP8	FOXK1	LRWD1	RFX6	FERD3L	FEN1	FER	FH	TFEC	ATF5	ADNP2	MLXIP	MORC2	ZHX2	FOXJ3	BAHD1	FOXG1	KIFAP3	ATF6	SIRT2	ELL2	FOXF1	FOXF2	FOXC1	FOXD1	PAXIP1	FOXD4	FOXI1	FOXL1	FOXE3	FOXJ1	KDM1A	RBM34	FOXC2	FOXE1	MYT1L	PDS5B	FOXM1	ZHX3	FOXD2	WAPL	SETX	SETD1B	FOXS1	RRP1B	FOXO1	KDM4C	FOXO3	ZBTB43	CLASP2	CAMTA2	POGZ	FLI1	SMC5	CIC	SEPTIN6	WDR43	RRS1	FBXO28	PLCB1	PDS5A	BOP1	MGA	TSPYL4	TASOR	NUP160	FBXW11	SMG6	UBR2	SIN3B	NCAPD3	SATB2	CUX2	FMR1	CLASP1	SMCHD1	UFL1	RRP8	ICE1	MAU2	ADNP	NCAPH	SIRT1	ZFPM2	ITGB3BP	OTP	SF3B1	HEY1	CBX6	CBX5	BRD4	PES1	CBX7	HEY2	BICRAL	SUZ12	SPIDR	KAT6B	FOS	PRAME	FOSB	FOSL2	WBP2	ORC6	ORC3	SPO11	POLA2	MAFF	BRD1	KIF4A	TFIP11	CENPI	NR5A2	NR5A1	ZNF396	ZBTB38	GPATCH11	MMS22L	EBF3	RNF169	MCM9	MEIOB	XRCC6	GABPA	H2BC1	ANKRD31	SYCE2	PTF1A	ALX3	SHPRH	SPDEF	VAX2	POU2F3	NIPBL	ASF1A	BRMS1	POLR1A	EEF1AKMT3	INTS7	IFFO1	AHCTF1	POT1	BOD1L1	NSL1	SAMHD1	SIN3A	ZNF385A	CHMP2B	NGDN	NSMF	L3MBTL1	CHD5	SS18L1	ANKRD17	EPC2	NOC2L	RSL1D1	GMEB2	GATA1	GATA3	NKX2-8	GATA4	GATA6	TINF2	ANKRD2	EHF	GNL3	GBX1	GBX2	LHX6	KAT2A	NR6A1	HEYL	NPAS4	NAP1L5	NUFIP1	HBP1	AKAP8L	FOXD3	FOXB1	MLH3	ZBTB32	PELP1	MTBP	FOXP1	AFF4	SMC1B	CHMP2A	VENTX	TP53TG5	ZNF330	RBMX	BHLHE22	PRPF19	POLL	HTRA2	CECR2	ANG	MKX	MAJIN	FOXR1	RCOR2	ZNF740	CHAMP1	PROX2	TERB1	INO80E	KANSL1	BOD1L2	ZSCAN1	PRR19	TPRX1	RNF212	NSMCE2	PAXX	FOXD4L3	H2BW2	KLF15	SETD2	NR3C1	CHMP4A	UHRF1	GSC2	MSH6	GTF2B	NCAPH2	REPIN1	GRHL1	TFCP2L1	TFPT	PSMC3IP	RPA4	DONSON	NOP53	BICRA	TLX3	H1-0	H1-2	RAX	H1-3	H1-4	H1-5	H1-6	H2AC8	H2AC7	H2AX	H2AZ1	H2BC5	H2BC3	H3-3A	H3-3B	H1-1	HDAC1	HDAC2	HELLS	SOX8	VSX1	DNTTIP2	HHEX	HIC1	HIF1A	ZBTB48	MNX1	HLF	HLCS	HLX	HMGB1	HMGB2	HMGB3	HMGN1	HMGN2	HMGA1	NR4A1	HMX1	HMX2	FOXA1	FOXA2	FOXA3	HNF4A	HNF4G	ONECUT1	C14orf39	H2AC21	HNRNPA2B1	HNRNPC	HNRNPK	HNRNPL	HNRNPU	TLX1	TLX2	HOXA1	HOXA2	HOXA3	HOXA4	HOXA5	HOXA6	HOXA7	HOXA9	HOXA10	HOXA13	HOXB1	HOXB2	HOXB3	HOXB4	HOXB5	HOXB6	HOXB7	HOXB8	HOXB9	HOXC4	HOXC5	HOXC6	HOXC8	HOXC9	HOXC10	HOXC11	HOXC13	HOXD1	HOXD3	HOXD4	HOXD8	HOXD9	HOXD10	HOXD11	HOXD12	HOXD13	APC	APEX1	HES1	BIRC2	HSF1	HSF2	HSF4	HSPA2	BIRC5	H3C15	FOXN2	HUS1	H2BC19P	VSX2	CCDC137	IRF8	TFAP2E	ID2	IHO1	H3Y2	UNCX	HMX3	H1-7	LEUTX	RFPL4A	BARHL2	MSGN1	FIGLA	NOTO	EVX2	TBX10	SKA2	NUP43	FOXD4L4	RBPJ	IK	FOXK2	INCENP	ING2	EIF3E	PDX1	IRF1	IRF2	IRF3	IRF4	IRF5	IRF6	IRF7	AR	ISL1	JAK2	JUN	JUNB	JUND	H1-9P	FAM111B	SWI5	ZC3H6	CENPS	KIF22	CENPW	KMT5A	HES5	TRNP1	C1orf146	TSPYL6	SP5	MAFA	NKX1-2	BSX	ONECUT3	HES3	HELT	H3Y1	LHX1	LIG4	FOXI2	LMNA	LMX1A	PHOX2A	LMX1B	CENPP	LOXL2	SOHLH1	IRAG2	ZBTB34	ARNT	ARNTL	LYL1	ARRB1	MXD1	MAD2L1	SMAD1	SMAD2	SMAD3	SMAD4	SMAD5	SMAD6	SMAD7	SMAD9	MAF	MAX	MBD1	MCM2	MCM3	MCM4	MCM5	MCM6	MCM7	MECP2	MEF2A	BORCS8-MEF2B	MEF2C	MEF2D	MEIS1	MEIS2	MEN1	MEOX1	MEOX2	MITF	MKI67	ASCL1	MLH1	ASCL2	MLLT3	FOXO4	NR3C2	LHX8	MNT	MRE11	ZNF705A	H3-5	DBX2	H3-2	H2BC18	FOXB2	STAG3L3	STAG3L2	MSH2	MSH4	MSX1	MSX2	MUC1	MXI1	MYC	MYCL	MYCN	MYF5	MYF6	ZFHX3	MYOD1	MYOG	PPP1R12A	ATF1	MYT1	ATF3	NAP1L1	NAP1L2	NAP1L3	NAP1L4	NASP	ATF4	NBN	NCL	ATM	NEDD4	SEPTIN2	ATOH1	H2AB2	H2AB1	NEK2	NEUROD1	NEUROD2	NEUROG1	NFATC1	NFATC2	NFIA	NFATC3	NFATC4	NFE2	NFE2L1	NFE2L2	NFIB	NFIC	NFIL3	NFIX	NFKB1	NFKB2	TONSL	NFRKB	NFX1	NFYA	NFYB	NFYC	NHLH1	NHLH2	NKX2-2	NKX3-1	NKX6-1	NONO	NPAS1	NPAS2	NRL	NUMA1	NUP98	NR4A2	EID3	SIX6	ORC1	ORC2	ORC4	ORC5	OTX1	OTX2	ARGFX	DPRX	DUXA	PAFAH1B1	SMARCAL1	SYCP3	PAK1	NEUROG3	PAWR	PAX1	PAX2	PAX3	PAX4	PAX5	PAX6	IRX4	HP1BP3	PAX7	PAX9	PBX1	PBX2	PBX3	FOXP3	TBX22	EXOSC3	MLXIPL	PCNA	KMT5B	TRAPPC12	DYNC1LI1	ZNF580	DCTN4	CHMP1A	NUSAP1	TFDP3	KLF3	ZBTB7A	TEX264	UCHL5	NOL7	ACTL6B	POLK	RNF138	PRRX2	SPOUT1	RTF2	CHMP5	ETV7	DTL	PPHLN1	SIRT7	SIRT6	GET4	KLF13	CHMP3	GINS2	ZFR	RTEL1	RSF1	KDM3B	SIX4	PGR	PHF1	PHF2	PIN4	PITX1	PITX2	PITX3	PKHD1	PKNOX1	BCL11A	PLK1	MBD3	PML	EXOSC9	EXOSC10	PRRX1	MIS18A	POLE3	CHRAC1	H2BS1	POLA1	POLD1	POLD2	POLE	POLE2	POLH	POLR2A	POLR2B	SOX18	TERF2IP	GAR1	STAG3L1	ETAA1	POU1F1	ATR	POU2F1	EXOSC4	POU2F2	POU3F1	SHLD2	POU3F2	POU3F3	ING3	POU3F4	POU4F1	POU4F2	POU4F3	ATRX	INO80	POU5F1B	PAF1	HES2	POU6F1	PPARA	PPARD	PPARG	NKX1-1	MPHOSPH8	FEV	NSMCE4A	BNC2	MBTD1	GATAD2A	NDE1	ERCC6L	BCAS3	APTX	SLX1A	INO80D	NCAPG2	CASZ1	NSD3	SPDL1	CHTF8	ADPRS	SOHLH2	TIPIN	HPF1	PINX1	PPP1CA	PPP1CB	PPP1CC	PARPBP	NOL8	ZWILCH	ZCWPW1	RADX	PPP1R7	WDR70	FANCL	AKIRIN2	WRAP53	PPP1R10	CDCA8	THAP1	PPP2CA	RFWD3	PPP2CB	CENPQ	PPP2R1A	RIF1	PBRM1	SETD5	EXD2	NAT10	VRTN	NEIL3	PPP2R5A	MRGBP	PPP2R5C	PHF10	FBXW7	BRIX1	PPP4C	MIS18BP1	HJURP	MCM10	H4C15	HES6	MACROH2A2	BATF3	SOX6	PRIM1	PRIM2	NHP2	NLRP2	DDX27	ZNF446	KDM4D	SLF2	ASF1B	NUP133	H2AJ	MBD5	LRIF1	HR	FOXJ2	UTP6	KDM3A	CENPN	HDAC8	ASH1L	MESP1	KMT2E	PRKDC	RCC2	DMAP1	NSFL1C	BARX1	TEX14	TEX12	TEX11	NSMCE3	PRM1	PRM2	RNF20	PROP1	PROX1	PSEN1	PSEN2	POLE4	ASCL3	BARHL1	SPHK2	RAD18	UBQLN4	WRNIP1	EXOSC5	SMARCAD1	MEIS3	ARNTL2	HMCES	LHX9	PRDM9	PRDM10	BBX	TBX20	KNL1	BACH1	NUP107	CHMP1B	SALL4	THOC2	THAP11	PPP4R3B	PBXIP1	CBX8	SPC25	GATAD2B	AHRR	ARID1B	MTA3	EBF4	HOMEZ	TSHZ3	EP400	PHF12	UVSSA	CALCOCO1	ZBTB4	BEND3	FANCM	HES4	POLD4	CCAR2	CCNB1IP1	GRHL3	NKX3-2	RAD1	PURA	NEUROD4	CREBZF	INIP	SINHCAF	DMRT3	PRM3	RAD9A	RAD17	RAD21	RAD51	RAD51C	RAD51B	RAD51D	RAN	RANGAP1	RARA	RARB	RARG	RB1	RBBP4	RBBP6	RBBP7	RBBP8	RBL1	RBL2	RECQL	REL	RELA	RELB	UPF1	DPF2	RFC1	RFC2	RFC3	RFC4	RFC5	RFPL1	RFX1	RFX2	RFX3	RFX4	RFX5	ACTB	RGS12	RING1	BCL6	TGIF2	RNF2	BRD2	BACH2	BCL7A	ALX4	RORA	RORB	RORC	RPA1	RPA2	RPA3	CLIP1	RXRA	RXRB	RXRG	SALL1	SATB1	FAM111A	CHTF18	DMRTC2	DMRTC1	DMRTB1	DMRTA2	DMRTA1	SEC13	NEUROG2	NEUROD6	FIGNL1	TSPYL2	NPAS3	BLM	CENPK	NCAPG	SET	SETMAR	SFPQ	LHX5	RAD21L1	SCX	ZNF487	SOX17	NSD1	HIF3A	DRGX	SYCE3	SUDS3	ACTR6	NKX2-4	TSPY2	EBF2	CSRNP1	SETSIP	NUCKS1	ASCL5	SHOX	SHOX2	CREB3L2	MEAF6	GINS3	ISL2	DCLRE1B	NABP1	RFX7	BCL11B	SIM1	SIM2	STAG3L4	CENPH	SIX1	SIX3	PINK1	ACD	NOL6	INTS3	FOXD4L6	FOXD4L5	H3C13	SNAI2	SMARCA1	SMARCA2	SMARCA4	SMARCB1	BRD9	ZBTB10	SMARCC1	SMARCC2	SMARCD1	SMARCD2	SMARCD3	SMARCE1	SUMO3	SNAI1	SOX1	SOX2	SOX3	SOX4	SOX5	SOX9	SOX10	SOX11	SOX15	SOX12	SP1	SP2	SP3	SP4	SP100	FOXL2	SPI1	SPIB	BRCA1	SREBF1	SREBF2	SRF	SRPK1	SRPK2	SRY	SSB	SSRP1	BRCA2	BRDT	SS18	STAT1	STAT2	STAT3	STAT4	STAT5A	STAT5B	STAT6	AURKC	SUPT6H	SURF6	SUV39H1	SYCP1	SYN1	TBXT	KLF9	TADA2A	TAF1	TAF4	TAF5	KLF5	TAL1	TAL2	TBX1	TBP	TBX2	TBX5	TBX6	TBX15	ELOA	TCF4	TBX3	HNF1A	HNF1B	TCF3	TCF7L2	ZEB1	TCF12	TCF15	TCF21	VPS72	MLX	TCP1	BUB1	DYNLT3	TEAD1	TEAD4	TEAD3	TEF	BUB1B	TEP1	TERC	TERF1	TERF2	TERT	TFAP2A	TFAP2B	TFAP2C	TFAP4	TFCP2	TFDP1	TFDP2	TFE3	BYSL	TGIF1	TGM2	THRA	THRB	KLF10	NKX2-1	NR2E1	TMPO	TNP1	TNP2	TOP1	TOP2A	TOP2B	TOP3A	TP53	TP53BP1	TP73	TPR	NR2C1	NR2C2	TRPS1	H2AC19	TSPY1	TSPYL1	TTK	TTN	BHLHA9	RHOXF2B	ZBTB8B	TSPY3	TUBG1	OVOL3	TSPY4	TSPY8	MEIKIN	DMRTC1B	HIRA	TWIST1	RFPL4AL1	RFX8	UBA1	UBE2A	UBE2B	UBE2I	SUMO1	UBP1	NR1H2	USF1	USF2	UVRAG	VCP	VDR	WAS	NSD2	WRN	XPC	XPO1	XRCC1	XRCC2	XRCC3	XRCC4	XRCC5	YY1	ZFX	ZFY	ZNF711	PCGF2	ZNF174	ZNF202	ZNF207	PAX8	BRPF1	USP7	PRR14	HROB	CYREN	AUNIP	MIS12	SLX1B	CENPM	NUP37	NABP2	DSCC1	CCDC86	DEK	CENPO	BRME1	IRX6	IRX3	IRX1	THOC6	BHLHE41	HMGN5	ZBED2	TFEB	CDC73	SAP130	OBI1	HMBOX1	CHMP6	AKIRIN1	NEIL1	ICE2	SMC6	CENPU	C11orf80	IPO4	SUV39H2	E2F8	MAFK	ZFHX4	EHMT1	KDM8	QSER1	NHEJ1	NUP85	ACTR5	ATAD5	NANOG	KAT6A	JADE1	WDR76	GRHL2	DSN1	STN1	RMI1	CSRNP3	PIF1	NR4A3	THOC7	CENPT	CTC1	DBF4B	TTI2	BRD3	FBXO11	LHX3	FAAP100	ELL3	TRIM45	EPC1	SP6	WDR82	WDR61	TNKS2	FOSL1	CUL5	ESX1	PBX4	THAP7	SETD7	YEATS4	HMGA2	ALX1	DPF3	NDEL1	CSRNP2	ANP32E	CDT1	ELL	TRIM56	SEH1L	DPF1	KIF18A	NCOA3	NRIP1	CHAF1B	USP11	CAPN2	SMC1A	ARID1A	H3-4	H4C9	TRRAP	CDC45	EOMES	H2AC13	H2AC15	H2AC16	H2AC6	H2AC4	H2AC17	H2AC18	H2AC20	H2BC8	H2BC13	H2BC15	H2BC14	H2BC7	H2BC6	INO80B	H2BC9	H2BC10	MXD3	H2BC4	H2BC17	H2BC21	H3C1	H3C4	H3C3	H3C6	H3C11	NUF2	H3C8	H3C12	H3C10	H3C2	H4C1	SOX7	H4C4	H4C6	H4C12	H4C11	ZMIZ2	H4C3	SELENOO	H4C8	H4C2	PARP9	H4C5	H4C13	H4C7	RHNO1	H4C14	H2AB3	TFAP2D	GRWD1	MAD1L1	SETDB2	KLF16	MIXL1	HASPIN	SPRTN	SOX14	HORMAD1	ZRANB3	UXT	KAT8	RPF2	POLR1B	SETD3	MED10	SLF1	ING5	PHF6	GINS4	LLPH	DDI2	NR0B2	BRMS1L	THOC3	ZBED3	DYDC2	PCGF5	NIFK	DOT1L	SLX4	NKX6-2	MCM8	DCTN5	ZC3H8	HOPX	RHOXF2	FOXN1	ZBTB37	ZGPAT	KLF11	TEAD2	KIF2B	GLYR1	DPY30	HES7	SMARCA5	KDM2B	FKBP6	SPATA22	CREB3L3	CBX2	KMT5C	RAX2	FBH1	ATOH8	UTP4	FIZ1	MAEL	ENC1	HAT1	GCM1	H2AC12	H2BC12	BARX2	ZFHX2	TSPYL5	TNKS1BP1	LBX2	SCRT2	BHLHE40	THOC5	RRP1	GTPBP10	ACTL6A	RUNX2	RUVBL1	KLF7	RUNX1	TP63	RUNX3	NCOA1	DYNLL1	TNKS	HSFY1	EED	TRIM24	BANF1	HESX1	ALKBH1	KAT2B	NR1I2	LDB1	DDX18	MCM3AP	BUD31	PRPF4B	CCNB1	TIMELESS	FOXH1	PHOX2B	MBD2	CCND2	TOP3B	H3C7	H2AC11	H2BC11	H1-10	RSPH1	LHX4	RNF8	BAZ1B	TGIF2LX	SAMD1	KNSTRN	PRC1	TGIF2LY	ASH2L	SPOCD1	IL33	TBX19	TBX18	CREB3L1	MTA1	SMC3	BOD1	RCCD1	FAAP24	ISX	DYRK1B	ZNF830	SLFN11	CENPL	CHMP7	ZW10	BUB3	DDX21	ZBED1	AURKB	MTA2	MSC	CHMP4C	GCM2	FANK1	BCL7C	BCL7B	ZBTB22	HELB	H2AW	ZNF276	KLF4	TRIP13	HMGN3	SYCE1	LHX2	MYOCD	ACTR8	FOXP2	RECQL5	RECQL4	DDX23	HAND1	FOXQ1	H2AZ2	CDYL	NCR1	HAND2	ONECUT2	TBX4	MAGED1	MACROH2A1	NR1D1	CLOCK	SOX13	CREB5	NFE2L3	NCOR1	NCOR2	MORF4L2	CTR9	TTC37	MDC1	TTI1	KDM4A	ST18	KNTC1	SETD1A	RASSF2	BMS1	CKAP5	IST1	RNF40	CDK1	GINS1	ZEB2	SETDB1	TOX4	ZBED4	SEPTIN7	TELO2	RBM19	ARNT2	NCAPD2	ZBTB5	PUM3	MAFB	USP3	NR1I3	NR1H4	NR1D2	THOC1	REC8
GOCC_TELOMERASE_HOLOENZYME_COMPLEX	http://www.gsea-msigdb.org/gsea/msigdb/cards/GOCC_TELOMERASE_HOLOENZYME_COMPLEX	PTGES3	LSM11	DKC1	SMG6	SMG5	HNRNPC	HNRNPU	NVL	GAR1	GNL3L	WRAP53	NAT10	NOP10	NHP2	ACD	SNRPB	SNRPD3	SNRPE	TEP1	TERC	TERT	SMG7
GOCC_PERICENTRIC_HETEROCHROMATIN	http://www.gsea-msigdb.org/gsea/msigdb/cards/GOCC_PERICENTRIC_HETEROCHROMATIN	IKZF1	CENPA	CENPB	CENPC	CBX1	CBX3	ZNF618	UHRF2	ESCO2	DNMT1	EZH2	LRWD1	KDM4C	NCAPD3	CBX5	HELLS	INCENP	ATRX	KDM4D	SNAI1	KMT5C	MACROH2A1	KDM4A
GOCC_NUCLEOLUS	http://www.gsea-msigdb.org/gsea/msigdb/cards/GOCC_NUCLEOLUS	SNORD116-1	SNORD116-2	SNORD116-3	SNORD116-4	SNORD116-5	SNORD116-6	SNORD116-8	SNORD116-10	SNORD116-11	SNORD116-12	SNORD116-13	SNORD116-14	SNORD116-15	SNORD116-16	SNORD116-18	SNORD116-20	SNORD116-21	SNORD116-22	SNORD116-23	SNORD116-24	SNORD116-25	SNORD115-2	SNORD116-26	SNORD116-27	SNORD115-3	SNORD115-4	SNORD115-5	SNORD115-6	SNORD115-7	SNORD115-8	SNORD115-9	SNORD115-10	SNORD115-11	SNORD115-13	SNORD115-14	SNORD115-15	SNORD115-16	SNORD115-17	SNORD115-20	SNORD115-21	SNORD115-22	SNORD115-23	SNORD115-25	SNORD115-26	SNORD115-30	SNORD115-31	SNORD115-32	SNORD115-33	SNORD115-34	SNORD115-35	SNORD115-37	SNORD115-38	SNORD115-39	SNORD115-40	SNORD115-41	SNORD115-42	SNORD115-44	SNORD116-29	SNORD115-48	SNORD115-24	SNORD115-27	SNORD115-28	SNORD115-45	ZBTB33	SNORD121A	SNORD125	SNORD19B	SNORD105B	SNORD123	SNORD127	SNORD126	SNORD11B	SNORD12B	SNORD111B	SNORD58C	SNORA84	SNORA36C	SNORA38B	SNORA70B	SNORA70C	SNORA11B	SNORA11C	SNORA11D	ENSG00000254469	KLLN	DUX4	DDX11L8	MIR1248	MIR664A	SNORA80B	SNORA70F	SNORA70G	SNORA70D	SNORA70E	PARP2	ZBED6	PARP3	MIR3651	ELOVL2-AS1	MIR664B	SNORD116-30	SNORD115-46	ARL4A	SNORD124	SNORD121B	RCL1	RBM7	CDK4	RUNDC3A-AS1	ENSG00000288675	MPHOSPH10	MPHOSPH6	AK6	CDK7	HNRNPR	CDK8	MRPS31	MIR6516	POP7	CDKN1A	AKAP8	ENSG00000275464	BCAS2	TRAIP	ADAR	SNAPC5	CCNO	NPM3	NPM2	ADARB1	NSA2	CD2BP2	LINC01151	RBM14	EMG1	C1D	MCRS1	SNHG14	MAD2L2	TIMM44	ADARB2	CEBPA	MYBBP1A	DDX17	DEAF1	KAT5	NOP56	UBD	ANP32B	RPP30	RPP38	ARFGEF1	SMC2	TBL3	P3H4	RASL10A	MTX2	CTCF	PNMA2	CETN3	PLK4	STAG3	SCARNA21B	SCARNA18B	POP4	ZNF274	RPP40	UTP14A	POLR1G	ARID5A	WDR3	MALT1	MAGED2	SUB1	SPIN1	POP1	SNORA50D	SNORA80C	SNORA10B	SNORA11G	SNORA15B-1	SNORA20B	SNORA22B	SNORA22C	SNORA31B	SNORA40B	SNORA40C	SNORA48B	SNORA63C	SNORA68B	SNORA70J	SNORA74C-1	SNORA79B	SNORA9B	SNORD31B	SNORD38D	SNORD65B	SNORD65C	SNORD77B	SNORD3G	SNORD3J	SNORD13D	SNORA30B	SNORA70H	SNORA75B	SNORD70B	SNORA3C	SNORA50B	SNORA80D	SNORA11F	SNORA1B	SNORA24B	SNORA35B	SNORA41B	SNORA63B	SNORA63E	SNORA70I	SNORA74C-2	SNORA77B	SNORD28B	SNORD53B	SNORD63B	SNORD74B	SNORD3E	SNORD3H	SNORD13E	SNORA58B	SNORD38C	SNORA25B	SNORD138	EBNA1BP2	HTD2	KCNQ1OT1	TENT4A	DDX52	SNRNP35	CHD3	RPP14	KRR1	PRDM5	PWP1	KAT7	LSM6	BAZ2A	ABCB8	AKAP11	RPL35	DCTN3	SP140	PNKP	EXOSC8	TOE1	BUD23	SNORD15B	SNORD73B	MBD6	MYSM1	ZNF554	ZNF501	DNTTIP1	TSEN15	SNORD83A	SNORD83B	FTSJ3	TWIST2	EXOSC6	CHCHD1	ARL14EP	LEO1	SNHG29	NLRP5	PLK3	HSPB6	PLK5	GJB4	KLF6	NUDT16	H1-8	ADAD1	DNAJC21	WDR36	UBLCP1	COX10	HUS1B	CPS1	CPT2	NACC2	OR1N2	S100A16	MACROD2	STK35	PARP1	SPTY2D1	EME1	CSTB	SPC24	PYHIN1	LRRC34	NSUN5P1	DAB2	NOP9	DAXX	ADAD2	DEDD2	DDX5	DHX9	DDX11	DHX15	DFFB	DDX53	CDC14C	FAM9A	DIAPH2	DKC1	AGER	E2F5	EEF1A1	EEF1D	ZFC3H1	RDM1	EMX1	EN2	SPATA24	SENP5	ERCC6	FBL	ESRRA	ETV4	ETV6	EWSR1	FANCD2	FANCG	YPEL4	STOX1	CYB561A3	OARD1	C6orf89	POLR1F	JAZF1	LRWD1	ZNRF2	FEN1	FGF1	FGF13	FHIT	XRN2	PHLDA1	PPM1E	CILK1	DIS3	HABP4	SIRT2	PDCD11	FOXI1	WDFY3	MAPKBP1	EXOSC7	RBM34	SAMD4A	SETX	RRP1B	MRPS27	PHF8	FLNA	WDR43	RTF1	LARP4B	MDN1	JMJD6	RRS1	XPO6	RRP12	BOP1	CAMTA1	AGTPBP1	SMG6	TUT4	FMR1	SYNE1	RRP8	EXOSC2	SIRT1	OTP	SF3B3	SF3B1	CBX5	PES1	SUZ12	MTREX	RPL13A	GTPBP4	ZNF346	SMUG1	ORC6	CD2AP	LDOC1	SNHG1	TFIP11	FRG1	ABL1	WASHC2C	RNF169	XRCC6	SNORD82	TXN2	POU2F3	NEPRO	RPL36	LETMD1	DCAF13	POLR1A	THUMPD3	NOL11	SIN3A	ZNF385A	NGDN	HINFP	REXO2	ZZZ3	SPATS2L	L3MBTL1	FAM32A	NSUN5P2	RAI14	RTL8A	HERC4	CHTOP	NOC2L	RSL1D1	RGS22	SENP3	FBXO25	GNL3	NARF	TIMM13	AATF	VCX	NUFIP1	SNORD12C	RNU105C	RNU105B	SNORA73B	SNORD102	SNORD4B	SNORD4A	SNORA72	SNORA71B	SNORA71A	SNORA70	SNORA69	SNORA68	SNORA67	SNORA66	SNORA65	SNORA64	SNORD63	SNORD62A	SNORD61	SNORD60	SNORD59A	SNORD58B	SNORD58A	SNORD57	SNORD56	SNORD54	SNORD53	SNORD52	SNORD51	SNORD49A	SNORD48	SNORD45B	SNORD45A	SNORD43	SNORD42B	SNORD42A	SNORD41	SNORD55	SNORD37	SNORD36C	SNORD36B	SNORD36A	SNORD35A	SNORD34	SNORD33	SNORD32A	SNORD24	SNORA74A	SNORD14A	SNORD3B-1	DNAJC2	UTP25	PELP1	ANKRD1	STAU2	ZBTB11	SDCBP2	AFF4	FILIP1	SESN1	DIMT1	TP53TG5	APEX2	ZNF330	GLE1	RPS6KA6	UTP20	RRP7A	RABGEF1	GLI2	GLI3	GOLGA3	ANG	BCL9L	SNHG10	FBXL22	INO80E	TSEN54	ENDOV	KCTD1	NWD1	GPER1	RPL7L1	GRB2	RGCC	ZCCHC4	UBE2T	DROSHA	PYCARD	GTF3C1	ABT1	OLA1	GNL2	RBM15B	TRA2A	SNX15	PNMA3	POMT2	MRM2	MDFIC	NOP53	POLR1H	DNTTIP2	TAX1BP3	ACACA	MNX1	HMGB2	HMOX1	FOXA1	SLC29A2	DDX51	SNORD8	SNORD56B	HOXB5	HOXD9	PRMT2	APEX1	HSD3B1	HSD3B2	HSPA8	HSPA9	DNAJB1	HUS1	SNORD108	SNORD109A	SNORD115-1	CCDC137	IDH3G	ATXN1L	IFI16	FBLL1	MCIDAS	RSPH4A	SNORD64	RBPJ	POLN	ILF2	ILF3	ISG20	ITGB4	EIF6	ACADVL	ITPR1	ITPR3	JAK2	TMEM179B	CERKL	ARL4D	KIF2A	KIT	IPO5	CENPW	RASL11A	KRT18	WASHC2A	YPEL2	LIN28B	LIPA	KNOP1	FOXL2NB	RBIS	CENPP	ARL2	GTF2H5	SMAD7	MARS1	MCM2	MCM3	MCM7	DNAJB9	MDM2	METTL1	VCX3B	ATXN3	MKI67	MLLT1	MNDA	GET3	ZNF506	RTL8B	MXI1	MYC	MYCN	MYO1C	MYO10	PPP1R12A	ATF3	HNRNPM	NBN	NCL	ATM	NEK2	NF1	NF2	NFIB	NFIC	NFKBIE	NFX1	SNU13	NOP2	NONO	NOVA1	NPM1	NVL	EID3	ORC4	OSBP	PA2G4	PAFAH1B2	NOX4	GEMIN4	PARN	PAX5	PCDH1	EXOSC3	EXOSC1	ZNF593	NMD3	CUTC	FCF1	POLR1D	UTP18	UTP11	SBDS	MRTO4	JPT1	RSL24D1	NIN	DDX47	NUSAP1	VRK3	IER5	ERGIC2	ARL6IP4	ZNF771	POP5	UCHL5	EIF3L	NIP7	NOL7	IP6K2	VCX3A	NOP16	DTL	ANAPC11	ZCCHC17	SIRT7	SIRT6	MBIP	TDP2	ESF1	PDHA1	NOP58	GET4	PDHA2	PDK3	NUB1	ACSL5	GPRC5B	CMPK1	POLR3K	PEX14	PHF2	SERPINB13	PIK3CB	PIM1	PIN4	PANK1	PLRG1	PLSCR1	PML	EXOSC9	EXOSC10	BRWD1	PODXL	POLA1	POLR2A	POLR2E	POLR2F	POLR2H	POLR2I	POLR2K	POLR2L	GAR1	RETREG1	NLE1	PIMREG	DGCR8	PRMT7	EXOSC4	FAM193B	GNL3L	DDX56	WDR74	MED1	RRN3	MPHOSPH8	FBLIM1	ALKBH4	PPID	APTX	WDR55	CC2D1A	GPATCH4	TEX10	NSUN2	RPP25	SDHAF2	PPM1B	C1orf109	CLN6	PINX1	PPP1CA	PPP1CB	PAK1IP1	PPP1CC	PIH1D1	NOL8	NRDE2	OXR1	GPATCH2	HEATR1	TRIM68	RBM28	ELP3	CDCA8	THAP1	SDAD1	SHQ1	PRMT6	MAP1S	NAT10	MOB1A	YY1AP1	PSPC1	IMP3	FBXW7	BRIX1	TMA16	WDR33	HJURP	MCM10	NOP10	BATF3	CDCA7L	ZCCHC8	CDKN2AIP	G2E3	CHD7	LYAR	NHP2	ZNF692	DDX27	NSUN5	TSR1	WDR12	ZNF415	DDX28	TRERF1	FOXJ2	UTP6	PRKDC	RCC2	NKRF	KLHL7	RNF20	PPAN	KLK6	FMN2	TCIM	PNO1	EXOSC5	DHX33	PAK6	ARNTL2	CIAPIN1	UTP3	DDX24	REXO4	PTBP1	SNORA6	SNORA10	MIF4GD	WDR18	MTUS1	TWF1	HOMEZ	USP36	DHX37	BEND3	RNF213	DDX55	MEAK7	PTPN6	PTPN13	PWP2	RAD17	RAN	RARA	KDM5A	RBBP5	RBBP6	RBL2	RBM4	BCKDHB	SNORD101	SNORD100	SNORA33	SNORD16	SNORD18A	SNORD18B	SNORD18C	RCN2	RELA	REV3L	RFC1	TRIM27	RGS2	RGS12	MYG1	BCL6	SNORA63	SNORA62	SNORD68	SNORD15A	SNORA73A	SNORD20	SNORD21	RPL3	RPL4	RPL5	RPL7	RPL7A	RPL11	RPL12	RPL13	RPL18	RPL19	RPL23A	MRPL23	RPL26	RPL27	RPS2	RPS3	RPS3A	SCARNA9	RPS6	SNORA27	SNORA21	SNORA3A	SNORA7A	SNORD72	SNORA52	SNORD2	SNORA4	SNORA41	SNORD95	RPS6KA3	RPS7	RPS9	RPS10	RPS11	RPS13	RPS14	RPS19	RPS25	RPS27A	RREB1	S100A13	ATXN1	ATXN7	SCD	SCN5A	SDHA	FAM111A	TSPYL2	BLM	SNORA19	SNORD87	SETMAR	TENT4B	SRSF5	NOC3L	ZMAT3	ZNF106	GZF1	POLR1E	NOM1	BNC1	NUCKS1	IPPK	MEAF6	AEN	CEP85	DDX31	TUT1	SLC30A5	CENPH	SIX1	MRPS15	MRPS9	MRPL40	SKP2	NOL6	KRI1	UPF3B	UPF3A	ZFP69B	SNORA48	SNORD10	SNORA5A	SNORA8	SNORA75	SNORA13	HLTF	SMARCA4	SMARCB1	DDRGK1	BOLL	SNAI1	SNAPC1	SNAPC3	SNRPB2	SPTBN1	SRP19	SRP54	SRP68	SRPK2	SSRP1	STAT1	SCARNA3	SCARNA20	SCARNA21	SCARNA18	SCARNA2	SCARNA7	SCARNA13	SCARNA17	SCARNA22	SCARNA4	SCARNA6	SCARNA23	SCARNA1	SCARNA5	SCARNA8	SCARNA12	SCARNA15	SCARNA11	SCARNA16	SNORA1	SNORA2A	SNORA2B	SNORA5B	SNORA5C	SNORA7B	SNORA9	SNORA11	SNORA12	SNORA14A	SNORA14B	SNORA15	SNORA17A	SNORA18	SNORA20	SNORA22	SNORA23	SNORA24	SNORA26	SNORA28	SNORA29	SNORA30	SNORA31	SNORA2C	SNORA35	SNORA36A	SNORA36B	SNORA37	SNORA38	SNORA71E	SNORA40	SNORA80E	SNORA17B	SNORA44	SNORA3B	SNORA46	SNORA47	SNORA49	SNORA50A	SNORA51	SNORA53	SNORA54	SNORA55	SNORA56	SNORA58	SNORA60	SNORA61	SNORA71C	SNORA71D	SNORA74B	SNORA50C	SNORA77	SNORA78	SNORA79	SNORA80A	SNORA81	SNORD1A	SNORD1B	SNORD1C	SNORA59B	SURF2	SURF6	SUV39H1	SNORA25	TAF1	TAF4B	TAF5	TAF13	TBCA	TCEA1	SNORD9	SNORD12	SNORD11	SNORA32	SNORD5	SNORA16A	SNORD6	SNORD7	SNORD13	SNORD45C	SNORD17	SNORD49B	SNORD50B	SNORD19	SNORD23	SNORD32B	SNORD65	SNORD66	SNORD67	SNORD69	SNORD70	SNORD71	SCARNA10	SCARNA14	SNORA16B	SNORA57	SNORD84	SNORD86	SNORD88A	SNORD88B	SNORD88C	SNORD89	SNORD90	SNORD91A	SNORD91B	SNORD92	SNORD93	SNORD98	SNORD99	SNORD110	SNORD111	SNORD112	SNORD97	SNORD94	SNORD104	SNORD105	SNORD117	GCFC2	ZNF354A	TCOF1	TERF1	TERT	BYSL	C1QBP	CLEC3B	TOP1	TOP2A	TOP2B	TP53	TSG101	TSPYL1	TTC3	TTF1	SNORD116-19	MAFIP	USP17L24	PCAT18	TULP3	TXNRD1	TYMS	UBE2N	SUMO1	UBTF	VPS51	EZR	VRK1	WEE1	NSD2	WRN	WT1	XPC	XPO1	XRCC1	XRCC5	ZBTB14	ZFX	ZFY	ZNF16	SNORD113-3	SNORD113-4	SNORD113-5	SNORD113-6	SNORD113-7	SNORD113-8	SNORD113-9	SNORD114-1	SNORD114-2	SNORD114-3	SNORD114-4	SNORD114-5	SNORD114-6	SNORD114-7	SNORD114-9	SNORD114-10	SNORD114-11	SNORD114-12	SNORD114-13	SNORD114-14	SNORD114-15	SNORD114-16	SNORD114-17	SNORD114-18	SNORD114-19	SNORD114-20	SNORD114-21	SNORD114-22	SNORD114-23	SNORD114-24	SNORD114-25	SNORD114-26	SNORD114-27	SNORD114-28	SNORD114-29	SNORD114-30	SNORD114-31	CA9	ZNF146	ZNF202	ZNF207	SNORD3A	SNORD3C	SNORD3D	SLBP	DDX50	ZNF655	DDX54	TSEN34	NOC4L	CCDC86	METTL22	TAF1D	DEK	NOL12	SAP30L	RIOX1	PRKRIP1	NOL9	LIN28A	E2F8	KATNBL1	CARF	NHEJ1	NEK11	RPAP2	ZC3H14	RPP21	NANOG	UBXN8	KIAA0319L	KAT6A	NOL10	DSN1	STN1	DCAF17	RPF1	MUS81	FBXO11	SPG11	ELL3	CDK5RAP3	ABTB1	WDR82	AKNA	TSEN2	ZFP91	KDM7A	SETD7	FXR1	PWAR5	CAMK4	TAF15	MOB2	COIL	VMP1	REXO5	ISG20L2	LAS1L	HDHD3	NRIP1	CAPG	CAPN3	NAA10	KDM5D	INO80B	TMUB1	THAP2	YPEL3	GRWD1	RBM4B	MRO	WDR75	UTP15	RPF2	POLR1B	ZCCHC7	TRAF7	MAF1	ZCCHC9	MRI1	RPAIN	STK24	BTBD10	UTP23	PHF6	LLPH	PYM1	ZNF397	NIFK	L3MBTL3	DUSP11	DOC2A	GON7	CUL2	SNORD35B	MAK16	KIF2B	SMARCA5	KDM2B	HIRIP3	RAE1	ABHD14B	RIOX2	GEMIN2	PARP10	AOPEP	UTP4	PPM1D	SNHG7	RERG	SNHG12	ENC1	SNORD14B	SNORD14C	SNORD14D	SLX9	AGPS	STON2	CIPC	CDC14B	CDC14A	RRP1	CASK	GTPBP10	NOP14	USO1	CBFA2T3	OASL	RUNX3	EIF3A	SRSF9	NOL4	EDF1	RNMT	FGF18	PER2	RRP36	ZPR1	DDX18	CPNE3	CCND2	SNORD73A	H1-10	PLCZ1	SELENBP1	SAPCD2	NOL3	DPH6	MIDN	HAP1	TAF1C	TAF1B	TAF1A	MAP3K14	BAZ1B	CCNT1	ZNF622	ERI1	GPRC5A	LDB2	PKMYT1	TRIM41	RRP9	CDKN2AIPNL	SNORD107	RSAD2	RPS19BP1	COX7A2L	SCAF11	RRP7BP	DDX21	DEDD	COG7	ZNF300	INTS4	MTDH	NOLC1	MAGI1	METTL18	GORAB	PNMA1	SPECC1	MOB1B	WDR46	HELB	IMP4	SNORD30	SNORD28	SNORD27	SNORD26	SNORD22	GTF3C3	TAOK2	RPL23	TRMT10A	NRXN1	DDX23	SNORD46	SNORD38A	SNORD38B	HAND1	MED27	EEF1E1	POLR1C	MACROH2A1	KIF20B	MAD2L1BP	TRAF4	MORF4L2	TGS1	KDM4A	N4BP1	UTP14C	DCAF1	DOCK4	ARHGAP32	EIF4A3	BMS1	CKAP5	IP6K1	URB2	SPATA2	ZEB2	PLEKHM1	PPP1R26	URB1	DDX46	NUAK1	CDC6	RBM19	IQSEC1	PUM3	DCLRE1A	NUP153
GOCC_SNO_S_RNA_CONTAINING_RIBONUCLEOPROTEIN_COMPLEX	http://www.gsea-msigdb.org/gsea/msigdb/cards/GOCC_SNO_S_RNA_CONTAINING_RIBONUCLEOPROTEIN_COMPLEX	MPHOSPH10	POP7	NOP56	RPP30	RPP38	POP4	RPP40	POP1	LSM6	RPP25L	DKC1	FBL	SNORA74A	FBLL1	SNU13	POP5	NOP58	GAR1	RPP25	NOP10	NHP2	RMRP	SNORA63	SNORA62	SNORA73A	TERC	RRP9	NOLC1	NAF1	SNRNP40
GOCC_RNA_POLYMERASE_I_COMPLEX	http://www.gsea-msigdb.org/gsea/msigdb/cards/GOCC_RNA_POLYMERASE_I_COMPLEX	POLR1G	POLR1F	POLR1A	POLR1H	POLR1D	POLR2E	POLR2F	POLR2H	POLR2K	POLR2L	POLR1E	POLR1B	POLR1C
GOCC_MITOCHONDRION	http://www.gsea-msigdb.org/gsea/msigdb/cards/GOCC_MITOCHONDRION	UQCRFS1P1	KIF28P	PET100	PLA2G4B	BCL2L10	BCL2L11	TOMM6	CMC4	GLYATL1B	TIMM23	PET117	MTRNR2L5	CEBPZOS	NDUFC2-KCTD14	ABCB6	DNM1L	COX17	TIMM23B	HUWE1	CERT1	PYURF	TSFM	PPIF	LRPPRC	TRAP1	BCAP31	AASS	SLC25A13	SLC25A15	PIGBOS1	NME6	DHRS2	COQ7	MRPS31	TIMM17B	RIDA	GLYAT	AKAP8	GATD3B	BCKDK	WARS2	MICU1	RACK1	PEMT	TIMM17A	ACAA2	TOMM40	ECI2	HAX1	TIMM44	ATP5PD	SLC9A6	VAT1	PITRM1	OLFM4	MRPL28	TXNRD2	MTHFS	TXNIP	PDPN	ATP5MG	PRELID3A	MTX2	YKT6	FARS2	MTCO2P12	YME1L1	ZBTB6	MTHFD2	CLPX	POLR1G	PGRMC1	ADAM28	ME3	MRPS30	JTB	DHRS4	BRD8	FASTK	RALBP1	PRDX3	AFG3L2	STARD3	TOMM34	ACOT2	HTD2	UQCR11	RAB32	IMMT	SDS	SLC27A3	LIAS	TDRKH	DEPP1	TRIM31	TPPP	HIBADH	CAPN10	PLAAT3	NUDT6	ABCB8	AKAP10	MRPL3	POLG2	CA5B	SP140	RDH13	FDX2	HOGA1	PNKP	MTFR2	PARK7	GPN1	PHB2	ACOT7	TUSC2	AZIN2	CYP2U1	TXNRD3	LACTB	SLC25A25	CIDEA	PTPMT1	VASN	CKB	OMA1	SLC25A26	MALSU1	CKMT1B	CKMT2	FAM210B	COX20	ACSM1	TOP1MT	MRPL53	MRPL54	THEM4	CHCHD1	SFXN2	PDZD8	CLU	CLIC1	SFXN4	LRRK2	IFI27L1	MRPL52	ISCA2	SLC25A29	MTFMT	HIGD2B	CCR7	HYKK	ACSM2A	EARS2	MRPL10	WDR81	MIEF2	FAM210A	COX6B2	MICOS13	CPT1C	NLRP5	NDUFA11	CNP	PUSL1	CNR1	ADH5	NAXE	MRPL55	TANGO2	CMPK2	NEU4	MTERF4	MIX23	DNAJC19	CHCHD4	TAMM41	GLYCTK	SPATA18	COX4I1	COX5B	SLC9B2	PPARGC1B	NADK2	COX6A1	COX6A2	COX6B1	ATPSCKMT	GRPEL2	COX6C	COX7A1	COX7A2	COX7A2P2	COX7B	COX7C	COX8A	SDHAF4	COX10	COX11	COX15	CPOX	CPS1	CIBAR1	CPT1A	CPT1B	CPT2	NDUFAF6	TMEM71	ADHFE1	LETM2	NACC2	CRAT	ATF2	APOOL	FUNDC1	ASB9	CRY1	BRI3BP	CRY2	ROMO1	PABPC5	CRYAB	PARP1	CRYM	ACSM6	TRUB1	CS	MAPK14	ETFRF1	SLC25A10	DHRS13	SLC25A52	KLC3	TICAM1	CREB3L4	AIFM3	HSCB	DUSP18	GPAT2	PUS10	RMDN2	CMC1	CYB5A	PPM1K	SLC25A48	CYC1	PRELID2	KHDC3L	CYP1A1	CYP1B1	FMC1	GIMAP8	CYP2D7	CYP2D6	CYP2E1	TMEM65	TDH	TRMT10B	CYP11A1	CYP11B1	CYP11B2	ADSS2	CYP24A1	CYP27A1	CYP27B1	AARS1	C11orf65	ALDH1L2	PPTC7	DAO	NAGS	DBT	ECI1	DCK	DDX1	SPATA5	DECR1	MMAA	TIMM8A	DHX36	COX7B2	CLYBL	DGUOK	DHFR	DHODH	CYB5R3	DLAT	DLD	DLST	SARDH	DMPK	DNA2	ABAT	DTYMK	DUT	AGXT	ECH1	ECHS1	PGAM5	HIGD2A	METTL15	IMMP1L	LDHD	ACSF3	ELK1	IBA57	ELK3	DHFR2	MARK2	PLD6	PDE12	PRIMPOL	ENDOG	NAIF1	SLC25A43	AK2	STOM	EPHA4	AK4	MTLN	C2orf69	CLN8	ERBB4	AKT1	ERN1	ESR2	ETFA	ETFB	ALAS1	ETFDH	ALAS2	EYA2	ABCD1	ALDH2	ACSL1	ACSL3	ACSL4	FANCG	ALDH1B1	ATAD3C	MTIF3	MRPL21	SPATA19	GLYATL2	ABCB7	ALKBH3	MICU2	AK9	ARMC12	FDX1	FDXR	FECH	FEN1	FGR	FH	FHIT	PPM1E	FASTKD2	MLXIP	FKBP4	TRAK1	DHX30	MSRB2	SIRT2	VWA8	FOXO1	FOXO3	KIF1B	SARM1	MRPS27	SPART	GRAMD4	LPIN1	DIP2A	PMPCA	SYNE2	VPS13A	PACS2	AGTPBP1	ACSL6	NCSTN	LARS2	SIRT5	SIRT4	SIRT3	SIRT1	MLYCD	TDRD7	HARS2	SLC44A1	ABCB10	GCAT	ETHE1	ISCU	NNT	FPGS	DDAH2	ARL2BP	CASP14	PDSS1	HEBP2	ACOT9	AMACR	PPP1R15A	RAB38	GABARAPL1	PISD	MAFF	FKBP8	BCL2L13	MTCH1	MTCH2	FXN	AFG1L	MTOR	ALPL	ABL1	FYN	SLC25A30	IFI6	MSRB3	ETFBKMT	METAP1D	NUDT8	GABBR1	MPV17L	PLA2G4F	RNF144B	GK5	BCLAF3	C10orf67	FBXO7	SAMM50	NOCT	MTO1	PRDX5	TXN2	SULT4A1	MPC2	LETMD1	TMEM186	MTHFD1L	C1orf43	NDUFAF3	CLIC4	NIPSNAP3A	PNKD	KANK2	NUDT13	PARS2	NGDN	HIGD1A	REXO2	PTCD1	ACOT11	RAB11FIP5	POLDIP2	KIFBP	MTG2	GARS1	STAP1	FBXL4	HIBCH	SACS	GATM	ERAL1	MYCBP	NIPSNAP2	FAM162A	GCDH	GCK	GCKR	BLOC1S1	TIMM10B	TIMM13	TIMM10	TIMM9	TIMM8B	GCSH	MRPL46	DAOA	ATP5MGL	GFER	GHR	GJA1	TRUB2	ACAD8	PPA2	GHITM	UQCRQ	GK	DMAC2L	BBC3	GK2	GLS2	PRELID1	DISC1	COQ2	NFU1	MMADHC	GCLC	DIMT1	APEX2	GLDC	RPS6KA6	MCAT	HTRA2	GLS	HDHD5	GLUD1	GLUD2	AMT	GLUL	GOT2	GPD2	RAB40AL	BLOC1S2	SLC25A45	GATC	SIAH3	SLC25A47	CISD3	TMEM102	CAVIN1	NDUFAF8	SLC25A41	SLC25A42	THEM5	SLC25A34	GPER1	TCAIM	RPUSD3	DOK7	COX18	MICU3	ANK2	GPS2	GPX1	GPX4	MRPS28	COA3	DCPS	GIT1	MRPS18B	ACAD9	MRPL42	TMEM14A	FLVCR1	MRPL13	MRPL18	NDUFAF4	NR3C1	GTPBP8	MRPL15	TIMM21	MRPL22	SLC25A4	DNAJC15	PYCARD	SLC25A5	GRSF1	SLC25A6	GSK3A	GSK3B	GSR	GSTP1	GSTZ1	UQCR10	ZDHHC8	UBIAD1	PYCR2	TIMM22	NENF	SLC25A24	DMGDH	MRM2	RHOD	GZMB	HSD17B10	HAGH	HADHA	HADHB	HADH	HARS1	HCCS	HCLS1	ANXA6	HIVEP1	STOML2	HK1	HK2	HK3	HLCS	HMGCL	HMGCS2	HMOX1	NR4A1	NUDT2	ACACB	MMAB	APEX1	HSD3B1	HSD3B2	ACADL	DNAJA1	HSPA1A	HSPA1B	HSPA1L	HSPA4	HSPA5	HSPA9	HSP90AA1	HSP90AB1	HSPD1	HSPE1	BRINP3	MRPL58	CYP27C1	NAT8L	ACADM	STING1	ACSM4	IDE	IDH1	IDH2	IDH3A	COX8C	IDH3B	IDH3G	IFI27	AQP8	IFIT3	IRGM	MTX3	MACC1	MPC1L	ACSM2B	NMNAT3	ACADS	ANKRD37	ACADSB	FOXK2	ILF3	IREB2	IRF3	ARAF	ACADVL	IVD	JARID2	GSTK1	KARS1	DND1	NDUFS7	YJEFN3	MIGA1	ERCC6L2	LRRC10	KCNJ8	SLC27A1	ACAT1	ARG1	ARG2	KRAS	NSUN4	ARMS2	LIPT2	TOMM20L	COA6	BOLA3	SMIM20	GLYATL3	ACAT2	LDHB	LETM1	LGALS3	LIG1	LIG3	FADS1	SLC25A35	PRICKLE3	CHCHD10	MCCD1	TOMM5	SLC25A53	ARL2	LYN	MIR17	MIR29A	MIR29B1	MIR29C	NBR1	MXD1	ARSB	MAOA	MAOB	MAPT	BLID	MCL1	SMCP	MDH2	ME1	ME2	MGST1	MIPEP	ATXN3	MMP2	ATP5F1EP2	ALDH6A1	MPG	MPST	MPV17	PLIN5	UQCRHL	MICOS10	MTHFD2L	AKR1B15	ASS1	MSRA	MT3	MT-ATP6	MT-ATP8	MT-CO1	MT-CO2	MT-CO3	MT-CYB	NUDT1	MTHFD1	MTIF2	MT-ND1	MT-ND2	MT-ND3	MT-ND4	MT-ND4L	MT-ND5	MT-ND6	MTX1	MMUT	MUTYH	MYC	MYOC	NCBP1	NDUFA1	NDUFA2	NDUFA3	NDUFA4	NDUFA5	NDUFA6	NDUFA7	NDUFA8	NDUFA9	NDUFA10	NDUFAB1	NDUFB1	NDUFB2	NDUFB3	NDUFB4	NDUFB5	NDUFB6	NDUFB7	NDUFB8	NDUFB9	NDUFB10	NDUFC1	NDUFC2	NDUFS1	NDUFS2	NDUFS3	NDUFV1	NDUFS4	NDUFS5	NDUFS6	NDUFS8	NDUFV2	NDUFV3	NFKB1	ACO1	NIT1	NME4	NMT1	NOS1	ATP2A1	NPTX1	SLC11A2	NRDC	NRGN	NTHL1	NTSR1	COA5	OAS1	CISD2	OAT	OGDH	OGG1	OPA1	ATP5F1A	ACO2	OTC	ALDH7A1	OXA1L	OXCT1	P2RY1	P4HA1	RRM2B	G0S2	NOX4	ATP5F1B	PNPLA8	PRKN	DCAF8	AK3	ATP5F1C	PC	PCCA	PCCB	MTERF3	COQ6	PRELID3B	MRPS16	GLRX2	MRPS18C	FIS1	PAM16	BOLA1	GLOD4	PCK1	PCK2	YARS2	MRPL2	MRPL4	TMX2	NDUFA13	MRPS7	TRNT1	SCCPDH	ABHD5	SH3GLB1	MECR	NDUFAF1	TFB1M	APH1A	METTL9	LACTB2	MRPS2	COQ4	CHCHD2	AADAT	TACO1	ACP6	GLRX5	COX16	MTRES1	MRPL37	MRPL51	MRPL30	MRPL27	CEND1	COA4	ECSIT	ATP5F1D	TIMMDC1	ARMCX1	SLC25A37	MRPL35	NGRN	MRPS17	PDE2A	ATP5F1E	NOL7	HEMK1	TRIAP1	ATP5PB	CWC15	TMEM14C	MTFP1	ARMCX3	CYRIB	PCF11	ATP5MC1	PDHA1	LIPT1	METTL13	PDHA2	PDHB	SLC25A39	PDK1	PDK2	MRPL48	MRPS23	PDK3	MRPS33	PTRH2	CDK5RAP1	STYXL1	PDK4	MPC1	ATP5MC2	ACSL5	CYB5R1	WWOX	ARID4B	HIGD1B	TMEM8B	ATP5MC3	COQ3	GATB	PFDN2	PFDN4	ATP5ME	ATP5PF	PGR	PHB	SLC25A3	PHYH	PI4KB	PIN4	PKM	PLA2G2A	PLA2G4A	NUDT9	ZFYVE1	PLEC	PLN	PMAIP1	ATP5PO	ATP7B	SEPTIN4	MRPL39	CYCS	POLG	GDAP1	POLRMT	PON2	MRPS21	POR	ARMCX6	MIEF1	MTRF1L	MRPL50	NDUFB11	DDIT4	TOMM7	POU5F1	NDFIP2	POU5F1B	CRLS1	PDP1	MARCHF5	XAF1	TRIT1	VPS13C	CKMT1A	TEX10	NSUN2	AUH	TTC19	CHCHD3	TRMT10C	ADPRS	SARS2	MRPL16	SDHAF2	TMEM70	THG1L	SLC25A38	SLC35F6	PPOX	PINX1	ACSM5	OXSM	MTARC2	AURKAIP1	RMND1	TRMT61B	PPP1CC	MCUB	STX17	C14orf119	PTCD3	MRPL20	PDPR	OXR1	ARGLU1	HEATR1	MTPAP	PPP2CA	MSTO1	ARMC1	DARS2	MRPS18A	MRPS10	RMDN3	MRM3	PPP2R1A	SLC25A36	PPP2R2B	ATAD3A	TMLHE	EXD2	UQCC1	TMEM143	ECHDC2	QRSL1	RHOT1	FBXW7	PPP3CA	RFK	RSAD1	AGPAT5	SYNJ2BP	NIPSNAP3B	ABHD10	CHDH	HJURP	PI4K2A	PPP6C	LRRC59	GDF5-AS1	NDUFAF7	PARL	DHTKD1	FEM1A	ENOSF1	FOXRED1	AMBRA1	PRKACA	MFN1	TRMU	IARS2	DNAJC11	VPS35	NAXD	COA1	AGK	OGDHL	DHX32	PRKCA	DDX28	PRKCD	ADAP2	PRKCE	ADCY10	SPATA7	PECR	CISD1	ACOT13	TMEM126B	ACSS2	MAPK1	MAPK3	NDUFA12	RAB5IF	SLC25A40	MAPK8	MAPK9	MAPK10	MAP2K1	MAP2K2	MTFR1L	PRODH	KYAT3	KLK6	DIABLO	ASAH2	PSEN1	PSEN2	TWNK	TRIM39	SPHK2	AGPAT4	BDH2	NDUFA4L2	SPIRE1	STARD7	PSMB4	MCCC1	CMC2	ENY2	MRPS22	MFF	NT5M	WDR93	TOMM22	COQ8A	SDHAF3	AKR1B10	COQ9	CIAPIN1	RARS2	PLSCR3	TIGAR	PDSS2	PLAAT1	LYRM4	MRPL47	ADCK1	PAK5	SLC44A2	SMURF1	ZNFX1	VARS2	BAD	MRS2	DHFRP1	ABHD6	NLN	AARS2	MAVS	MTUS1	PDP2	TRMT5	GPAM	PTPN1	BAK1	CCAR2	PTS	BAX	NGB	ABCD3	PXMP2	PEX5	PYCR1	ALDH18A1	SQOR	CREBZF	PRODH2	QARS1	BCAT1	BCAT2	RAC2	RAD51	RAD51C	RAF1	RALA	RANBP2	RAP1GDS1	BCKDHA	BCKDHB	BCL2	BCL2A1	BCL2L1	BCL2L2	RGS2	RMRP	MYG1	SLC25A19	RNASEL	RNF5	MRPS35	NIF3L1	CCDC90B	FASTKD5	ELAC2	GUF1	ABCE1	FKBP10	HIGD1C	MRPL23	BCS1L	MRPL12	MRPS12	RPS3	RPS6KB1	BDH1	RPS27A	RRM1	RXRA	BDNF	S100A1	ACSM3	MAPK12	SCO1	SCP2	BID	BIK	ABHD4	MRPL17	SDHA	NSUN3	SDHB	DUSP21	SDHC	SDHD	XPNPEP3	MRPS14	MCUR1	TP53AIP1	OXCT2	PERP	GOLPH3	MCCC2	MOAP1	NOD2	IFIH1	PDF	OSGEPL1	TFB2M	NOC3L	C15orf62	HS1BP3	HIF3A	SDHAF1	MRPS25	SGK1	TMEM14DP	TMEM14EP	SHC1	STMP1	SHMT2	METTL17	ACBD3	ATPAF1	MTARC1	KLC2	ETNPPL	METTL4	AGXT2	MRPL14	MRPS26	MRPS24	MRPS15	MRPS11	MRPS9	MRPS6	MRPS5	MRPL41	MRPL40	MRPL38	MRPL36	MRPL34	MRPL32	MRPL11	MRPL9	MRPL1	NDRG4	PINK1	REEP1	MRPL44	NOL6	TMEM135	COA7	SLC8A1	SLC8A3	SLC9A1	SLC25A1	SLC22A4	SLIT3	CAPRIN2	ANTKMT	FUNDC2	MRPS34	TRAK2	BNIP1	SNCA	BNIP3	SOD1	SOD2	BNIP3L	SORD	SOX4	BOK	SOX10	SPARC	SPG7	BPHL	SRC	SSBP1	STAR	HSPA13	STK11	STXBP1	BSG	SUOX	SUPV3L1	ABCC8	SURF1	VAMP1	BTD	TAT	TAFAZZIN	TMBIM6	TERT	TFAM	TFAP2C	TFAP4	TFRC	TGM2	TH	TSPO	THOP1	C1QBP	TK2	TNFRSF1A	TOP3A	TP53	TRAF3	HSP90B2P	TST	D2HGDH	TUFM	DNLZ	C12orf73	TMEM242	FAM72A	TXNRD1	TYMS	ACOD1	UBA52	UBB	UBC	UBA1	UCP1	UCP2	UCP3	UNG	UQCRB	UQCRC1	UQCRC2	UQCRFS1	UQCRH	UROS	MRPL49	VDAC1	VDAC2	VDAC3	VHL	TRPV1	VRK2	XPC	CSKMT	XRCC3	CFAP410	CA5A	ZNF205	ZNF217	DAP3	RAB7A	SLC25A20	MRPL57	SECISBP2	TMEM223	ATG9A	FASTKD3	DCTPP1	SLC25A23	UQCC3	NDUFAF5	APOO	CHCHD7	ALDH5A1	HSD17B8	HMGN5	HAUS3	MAIP1	ABHD8	CHPF	CARS2	MRPL24	MUL1	ACSS3	NLRX1	FASTKD1	RTL10	QTRT2	YRDC	LRRK1	CCDC51	NARS2	TEFM	ECHDC3	SLC25A22	MTERF1	SUGCT	PTCD2	AGMAT	FAM124B	RBFA	TUSC3	MRM1	COQ8B	L2HGDH	C10orf88	DGLUCY	SLC8B1	PANK2	PIF1	PTGES2	MYO19	HKDC1	OPA3	COQ10B	ACSF2	TARS2	NUBPL	WDR26	GRPEL1	MTERF2	EFHD1	FLAD1	SPHKAP	PUS1	DNAJC5	SLC25A16	TRAF3IP3	COASY	PDHX	ACAD10	IQCN	TMEM177	CYB5B	CALM3	SLC25A32	CAMK2A	RCC1L	CLPB	ACSBG2	MAP1LC3B	AKAP1	ISCA1	TMEM14B	SFXN3	FAHD1	QTRT1	SLIRP	SLC25A28	CLPP	GATD3A	PNPLA4	CAPN1	CAPN2	SNN	FZD9	SLC25A31	ABHD11	CASP2	CCM2	C19orf12	ZMIZ2	SELENOO	PARP9	SESN2	HSDL1	CASP4	SLC25A18	ARMC10	ATAD3B	BCO2	SLC25A2	IMMP2L	PLA2G6	IFI27L2	SPNS1	SLC25A11	PLEKHN1	ULK1	CASP8	ACAD11	TOMM40L	USP48	CASP9	TMEM126A	RHBDD1	BBOX1	TCHP	HSDL2	ALKBH7	CHCHD5	CARD19	NOA1	COQ5	SLC25A33	DNAJC30	UQCC2	CHCHD6	MRPL45	COA8	GFM2	CASQ1	C15orf48	GNPAT	ACSS1	MRPL43	TNRC18	DGAT2	HINT2	MCEE	CAT	COX4I2	GTPBP3	GPT2	MGARP	OGT	USP30	MPV17L2	PYROXD2	RTN4IP1	ATP5MK	HPDL	CBR4	RPUSD4	AIFM2	MIGA2	ATAD1	CEP89	HSH2D	SERAC1	ATG4D	COX14	PHYKPL	PARG	NIPSNAP1	LIPF	HAT1	ATCAY	LGALS12	AGPS	CABS1	AP3B1	GFM1	DEGS1	KMO	GTPBP10	SLC25A12	PLA2G4C	RNASET2	DYNLL1	ALDH4A1	BECN1	S1PR4	PNPT1	URI1	GPAA1	RIPK1	HRK	CDS2	SNAP23	NAPG	PEX11B	SUCLG2	SUCLG1	SUCLA2	NRP1	KYAT1	TMEM11	CCN6	ALKBH1	SQSTM1	CPNE3	CCNB1	RAB29	WASF1	KYNU	ARHGAP11B	SLC25A21	CFAP91	FATE1	RHOT2	NOL3	HAP1	SLC25A14	HIP1R	FAM110B	BMF	GADD45GIP1	STPG1	NFS1	MCU	TIMM29	LYRM7	STARD13	COX19	DMAC1	DNAJA3	SLC25A46	AIFM1	ATP23	RNF185	RSAD2	MTRFR	FIBP	ATPAF2	COX7A2L	SMDT1	MYOM2	TTC5	DDX21	NDUFAF2	SLC25A51	MTG1	MRPS36	GLYATL1	TBRG4	MRRF	LDHAL6B	TSPOAP1	MFHAS1	TIMM50	MGME1	MARS2	COQ10A	GTF3C4	MYL10	LONP1	COX5A	SLC22A14	ATP5IF1	FTMT	SFXN1	SFXN5	ABCG2	AIM2	SH3BP5	MAPK8IP1	SLC25A27	PGS1	PAGE4	PMPCB	BAG5	ATP5MF	MRPL33	ATP5MJ	H6PD	PRDX6	MTRF1	ABCG1	FEZ1	IKBKE	MTFR1	SLC25A44	PRORP	NOS1AP	RAB11FIP3	SNPH	ATG13	DLGAP5	MRPL19	TOMM20	DELE1	ARMCX2	CDK1	TRIM14	TOMM70	MFN2	EXOG	AMMECR1	CDC25C	USP15	CASP8AP2	SCO2
GOCC_MITOCHONDRIAL_ENVELOPE	http://www.gsea-msigdb.org/gsea/msigdb/cards/GOCC_MITOCHONDRIAL_ENVELOPE	UQCRFS1P1	KIF28P	PET100	PLA2G4B	BCL2L10	BCL2L11	TOMM6	CMC4	TIMM23	CEBPZOS	NDUFC2-KCTD14	ABCB6	DNM1L	COX17	TIMM23B	PPIF	TRAP1	SLC25A13	SLC25A15	PIGBOS1	COQ7	MRPS31	TIMM17B	MICU1	PEMT	TIMM17A	TOMM40	HAX1	TIMM44	ATP5PD	VAT1	MRPL28	TXNIP	ATP5MG	PRELID3A	MTX2	MTCO2P12	YME1L1	CLPX	PGRMC1	MRPS30	AFG3L2	TOMM34	UQCR11	RAB32	IMMT	SLC27A3	PLAAT3	ABCB8	MRPL3	RDH13	PARK7	PHB2	CYP2U1	SLC25A25	CIDEA	PTPMT1	OMA1	SLC25A26	CKMT1B	CKMT2	FAM210B	COX20	MRPL53	MRPL54	THEM4	CHCHD1	SFXN2	CLU	SFXN4	LRRK2	MRPL52	SLC25A29	MRPL10	MIEF2	COX6B2	MICOS13	CPT1C	NDUFA11	CNP	CNR1	MRPL55	NEU4	MIX23	DNAJC19	CHCHD4	TAMM41	SPATA18	COX4I1	COX5B	SLC9B2	COX6A1	COX6A2	COX6B1	ATPSCKMT	GRPEL2	COX6C	COX7A1	COX7A2	COX7A2P2	COX7B	COX7C	COX8A	COX10	COX11	COX15	CPOX	CPS1	CIBAR1	CPT1A	CPT1B	CPT2	NDUFAF6	LETM2	CRAT	ATF2	APOOL	FUNDC1	BRI3BP	ROMO1	SLC25A10	DHRS13	SLC25A52	AIFM3	DUSP18	GPAT2	CYB5A	SLC25A48	CYC1	PRELID2	CYP1A1	CYP2E1	TMEM65	TDH	TRMT10B	CYP11A1	CYP11B1	CYP11B2	CYP24A1	CYP27A1	CYP27B1	C11orf65	DAO	TIMM8A	COX7B2	DHODH	CYB5R3	DMPK	PGAM5	HIGD2A	IMMP1L	LDHD	DHFR2	PLD6	ENDOG	SLC25A43	AK2	EPHA4	MTLN	ETFDH	ALAS2	ABCD1	ACSL1	ACSL3	ACSL4	MRPL21	SPATA19	ABCB7	MICU2	ARMC12	FDXR	FECH	FGR	MLXIP	TRAK1	FOXO3	SARM1	MRPS27	SPART	GRAMD4	LPIN1	PMPCA	VPS13A	ACSL6	SIRT5	SIRT4	SLC44A1	ABCB10	GCAT	NNT	FPGS	ARL2BP	PPP1R15A	PISD	FKBP8	BCL2L13	MTCH1	MTCH2	AFG1L	MTOR	ALPL	SLC25A30	IFI6	GABBR1	RNF144B	SAMM50	MPC2	LETMD1	TMEM186	NDUFAF3	HIGD1A	REXO2	RAB11FIP5	MTG2	FBXL4	GATM	ERAL1	NIPSNAP2	FAM162A	BLOC1S1	TIMM10B	TIMM13	TIMM10	TIMM9	TIMM8B	MRPL46	ATP5MGL	GFER	GHITM	UQCRQ	GK	DMAC2L	GK2	PRELID1	COQ2	HTRA2	GPD2	SLC25A45	SLC25A47	SLC25A41	SLC25A42	SLC25A34	GPER1	COX18	MICU3	MRPS28	COA3	MRPS18B	ACAD9	MRPL42	TMEM14A	FLVCR1	MRPL13	MRPL18	NDUFAF4	MRPL15	TIMM21	MRPL22	SLC25A4	DNAJC15	SLC25A5	SLC25A6	UQCR10	ZDHHC8	UBIAD1	TIMM22	SLC25A24	RHOD	HADHA	HADHB	HCCS	STOML2	HK1	HK2	HMOX1	ACACB	HSD3B1	HSD3B2	ACADL	HSPA9	HSPD1	MRPL58	CYP27C1	NAT8L	ACADM	STING1	COX8C	IFI27	AQP8	MTX3	MPC1L	ACADVL	NDUFS7	MIGA1	SLC27A1	ARG1	KRAS	TOMM20L	COA6	SMIM20	LDHB	LETM1	LGALS3	SLC25A35	CHCHD10	TOMM5	SLC25A53	ARL2	LYN	NBR1	MAOA	MAOB	MCL1	SMCP	MGST1	ATXN3	ATP5F1EP2	MPV17	UQCRHL	MICOS10	MTHFD2L	ASS1	MT3	MT-ATP6	MT-ATP8	MT-CO1	MT-CO2	MT-CO3	MT-CYB	MT-ND1	MT-ND2	MT-ND3	MT-ND4	MT-ND4L	MT-ND5	MT-ND6	MTX1	MYOC	NDUFA1	NDUFA2	NDUFA3	NDUFA4	NDUFA5	NDUFA6	NDUFA7	NDUFA8	NDUFA9	NDUFA10	NDUFAB1	NDUFB1	NDUFB2	NDUFB3	NDUFB4	NDUFB5	NDUFB6	NDUFB7	NDUFB8	NDUFB9	NDUFB10	NDUFC1	NDUFC2	NDUFS1	NDUFS2	NDUFS3	NDUFV1	NDUFS4	NDUFS5	NDUFS6	NDUFS8	NDUFV2	NDUFV3	NME4	SLC11A2	NRGN	CISD2	OGDH	OPA1	ATP5F1A	OTC	OXA1L	ATP5F1B	PNPLA8	PRKN	ATP5F1C	MTERF3	COQ6	PRELID3B	MRPS16	MRPS18C	FIS1	PAM16	MRPL2	MRPL4	TMX2	NDUFA13	MRPS7	SH3GLB1	NDUFAF1	MRPS2	COQ4	CHCHD2	COX16	MRPL37	MRPL51	MRPL30	MRPL27	COA4	ECSIT	ATP5F1D	TIMMDC1	ARMCX1	SLC25A37	MRPL35	NGRN	MRPS17	PDE2A	ATP5F1E	TRIAP1	ATP5PB	TMEM14C	MTFP1	ARMCX3	ATP5MC1	SLC25A39	MRPL48	MRPS23	MRPS33	MPC1	ATP5MC2	ACSL5	ATP5MC3	COQ3	ATP5ME	ATP5PF	PGR	PHB	SLC25A3	PI4KB	PLA2G2A	PLA2G4A	PLEC	PLN	PMAIP1	ATP5PO	SEPTIN4	MRPL39	CYCS	GDAP1	MRPS21	ARMCX6	MIEF1	MRPL50	NDUFB11	TOMM7	CRLS1	MARCHF5	VPS13C	CKMT1A	TTC19	CHCHD3	MRPL16	TMEM70	THG1L	SLC25A38	PPOX	MTARC2	AURKAIP1	PPP1CC	MCUB	PTCD3	MRPL20	MSTO1	ARMC1	MRPS18A	MRPS10	RMDN3	SLC25A36	PPP2R2B	ATAD3A	EXD2	UQCC1	RHOT1	AGPAT5	SYNJ2BP	CHDH	PARL	FOXRED1	AMBRA1	MFN1	DNAJC11	COA1	AGK	PRKCA	ADAP2	CISD1	TMEM126B	NDUFA12	RAB5IF	SLC25A40	PRODH	DIABLO	PSEN1	PSEN2	SPHK2	AGPAT4	NDUFA4L2	SPIRE1	STARD7	MRPS22	MFF	WDR93	TOMM22	COQ8A	SDHAF3	COQ9	CIAPIN1	PLSCR3	TIGAR	MRPL47	ADCK1	ZNFX1	BAD	MRS2	ABHD6	NLN	MAVS	GPAM	PTPN1	BAK1	BAX	ALDH18A1	SQOR	PRODH2	RAC2	RAF1	BCL2	BCL2A1	BCL2L1	BCL2L2	SLC25A19	RNF5	MRPS35	CCDC90B	GUF1	FKBP10	MRPL23	BCS1L	MRPL12	MRPS12	RPS3	RPS6KB1	BDH1	RPS27A	SCO1	BID	BIK	MRPL17	SDHA	SDHB	DUSP21	SDHC	SDHD	MRPS14	MCUR1	GOLPH3	MOAP1	MRPS25	TMEM14DP	TMEM14EP	STMP1	SHMT2	MTARC1	MRPL14	MRPS26	MRPS24	MRPS15	MRPS11	MRPS9	MRPS6	MRPS5	MRPL41	MRPL40	MRPL38	MRPL36	MRPL34	MRPL32	MRPL11	MRPL9	MRPL1	PINK1	REEP1	MRPL44	TMEM135	COA7	SLC8A3	SLC25A1	ANTKMT	FUNDC2	MRPS34	BNIP1	BNIP3	SOD1	BNIP3L	SORD	BOK	SOX10	SPG7	BPHL	SRC	STAR	SUOX	SURF1	VAMP1	TAFAZZIN	TMBIM6	TSPO	THOP1	HSP90B2P	C12orf73	TMEM242	TYMS	UBA52	UBB	UBC	UCP1	UCP2	UCP3	UQCRB	UQCRC1	UQCRC2	UQCRFS1	UQCRH	MRPL49	VDAC1	VDAC2	VDAC3	VRK2	DAP3	SLC25A20	MRPL57	SLC25A23	UQCC3	NDUFAF5	APOO	CHCHD7	HSD17B8	MAIP1	MRPL24	MUL1	NLRX1	QTRT2	CCDC51	SLC25A22	COQ8B	L2HGDH	SLC8B1	PANK2	MYO19	HKDC1	COQ10B	GRPEL1	EFHD1	SLC25A16	TRAF3IP3	COASY	TMEM177	CYB5B	CALM3	SLC25A32	RCC1L	CLPB	AKAP1	TMEM14B	SFXN3	QTRT1	SLC25A28	CAPN2	SNN	FZD9	SLC25A31	C19orf12	SLC25A18	ATAD3B	SLC25A2	IMMP2L	IFI27L2	SPNS1	SLC25A11	PLEKHN1	ULK1	CASP8	ACAD11	TOMM40L	TMEM126A	RHBDD1	CHCHD5	CARD19	NOA1	COQ5	SLC25A33	DNAJC30	UQCC2	CHCHD6	MRPL45	COA8	C15orf48	GNPAT	MRPL43	HINT2	CAT	COX4I2	MGARP	OGT	USP30	MPV17L2	RTN4IP1	ATP5MK	AIFM2	MIGA2	ATAD1	CEP89	COX14	ATCAY	CABS1	DEGS1	KMO	SLC25A12	PLA2G4C	RNASET2	BECN1	PNPT1	CDS2	NRP1	TMEM11	WASF1	SLC25A21	FATE1	RHOT2	SLC25A14	BMF	MCU	TIMM29	LYRM7	STARD13	COX19	DMAC1	SLC25A46	AIFM1	ATP23	RNF185	RSAD2	COX7A2L	SMDT1	NDUFAF2	SLC25A51	MTG1	MRPS36	TIMM50	COQ10A	COX5A	SLC22A14	SFXN1	SFXN5	ABCG2	MAPK8IP1	SLC25A27	PGS1	PMPCB	ATP5MF	MRPL33	ATP5MJ	IKBKE	SLC25A44	MRPL19	TOMM20	DELE1	ARMCX2	TRIM14	TOMM70	MFN2	EXOG	CDC25C	SCO2
GOCC_TIM23_MITOCHONDRIAL_IMPORT_INNER_MEMBRANE_TRANSLOCASE_COMPLEX	http://www.gsea-msigdb.org/gsea/msigdb/cards/GOCC_TIM23_MITOCHONDRIAL_IMPORT_INNER_MEMBRANE_TRANSLOCASE_COMPLEX	TIMM23	TIMM23B	TIMM17B	TIMM17A	DNAJC19	GRPEL2	ROMO1	TIMM10	TIMM21	DNAJC15	SLC25A6	PAM16	GRPEL1	TIMM50
GOCC_MITOCHONDRIAL_PERMEABILITY_TRANSITION_PORE_COMPLEX	http://www.gsea-msigdb.org/gsea/msigdb/cards/GOCC_MITOCHONDRIAL_PERMEABILITY_TRANSITION_PORE_COMPLEX	PPIF	SLC25A4	SLC25A5	BAX	SPG7	VDAC1	SLC25A31
GOCC_MITOCHONDRIAL_MATRIX	http://www.gsea-msigdb.org/gsea/msigdb/cards/GOCC_MITOCHONDRIAL_MATRIX	TSFM	PPIF	LRPPRC	TRAP1	AASS	DHRS2	RIDA	GLYAT	BCKDK	WARS2	ACAA2	TIMM44	PITRM1	MRPL28	TXNRD2	MTHFS	FARS2	MTHFD2	CLPX	ME3	MRPS30	FASTK	PRDX3	ACOT2	HTD2	LIAS	HIBADH	MRPL3	POLG2	CA5B	FDX2	HOGA1	PARK7	ACSM1	TOP1MT	MRPL53	MRPL54	THEM4	LRRK2	MRPL52	ISCA2	HYKK	ACSM2A	EARS2	MRPL10	NAXE	MRPL55	MTERF4	DNAJC19	NADK2	GRPEL2	SDHAF4	CPS1	ADHFE1	PABPC5	ACSM6	CS	PPM1K	CYP11A1	CYP27A1	ALDH1L2	PPTC7	NAGS	DBT	ECI1	DECR1	MMAA	DGUOK	DLAT	DLD	DLST	SARDH	DNA2	ABAT	ECHS1	METTL15	ACSF3	IBA57	DHFR2	PDE12	PRIMPOL	AK4	C2orf69	ERBB4	ETFA	ETFB	ALAS1	ETFDH	ALAS2	ALDH2	ALDH1B1	MRPL21	FDX1	FDXR	FECH	FH	FASTKD2	DHX30	FOXO3	MRPS27	LARS2	SIRT5	SIRT4	SIRT3	MLYCD	TDRD7	HARS2	ETHE1	ISCU	FPGS	ARL2BP	PDSS1	ACOT9	FXN	ETFBKMT	PRDX5	TXN2	MTHFD1L	NUDT13	PARS2	REXO2	PTCD1	ACOT11	POLDIP2	MTG2	GARS1	HIBCH	ERAL1	GCDH	BLOC1S1	GCSH	MRPL46	TRUB2	ACAD8	PPA2	GLS2	DIMT1	GLDC	MCAT	GLS	GLUD1	GLUD2	AMT	GOT2	THEM5	RPUSD3	GPX1	MRPS28	MRPS18B	MRPL42	MRPL13	MRPL18	NR3C1	MRPL15	MRPL22	DNAJC15	SLC25A5	GRSF1	GSR	GSTZ1	PYCR2	DMGDH	MRM2	HSD17B10	HAGH	HADHA	HADHB	HADH	HMGCL	HMGCS2	NUDT2	MMAB	ACADL	HSPA1L	HSPA9	HSPD1	HSPE1	MRPL58	NAT8L	ACADM	ACSM4	IDH2	IDH3A	IDH3B	IDH3G	ACSM2B	NMNAT3	ACADS	ACADSB	ACADVL	IVD	GSTK1	KARS1	NDUFS7	ACAT1	ARG2	NSUN4	LIPT2	ARL2	MDH2	ME2	MIPEP	ATXN3	ALDH6A1	MPG	MPST	MTHFD2L	AKR1B15	NUDT1	MMUT	NDUFA7	NDUFA9	NDUFA10	NDUFAB1	NDUFB8	NDUFS1	NDUFS2	NDUFS3	NDUFS8	NME4	OAT	OGDH	OGG1	ATP5F1A	ACO2	OTC	ALDH7A1	OXA1L	OXCT1	ATP5F1B	AK3	ATP5F1C	PC	PCCA	PCCB	MRPS16	GLRX2	MRPS18C	PAM16	PCK2	YARS2	MRPL2	MRPL4	MRPS7	TRNT1	MECR	NDUFAF1	TFB1M	LACTB2	MRPS2	AADAT	ACP6	GLRX5	MTRES1	MRPL37	MRPL51	MRPL30	MRPL27	ATP5F1D	MRPL35	MRPS17	PDE2A	ATP5F1E	ATP5PB	PDHA1	LIPT1	PDHA2	PDHB	PDK1	PDK2	MRPL48	PDK3	MRPS33	STYXL1	PDK4	COQ3	PIN4	NUDT9	MRPL39	POLG	POLRMT	MRPS21	MTRF1L	MRPL50	PDP1	TRIT1	AUH	TRMT10C	ADPRS	SARS2	MRPL16	SDHAF2	ACSM5	TRMT61B	MRPL20	PDPR	DARS2	MRPS18A	MRPS10	MRM3	ATAD3A	TMLHE	EXD2	ABHD10	LRRC59	NDUFAF7	DHTKD1	IARS2	NAXD	OGDHL	DDX28	ACOT13	ACSS2	PRODH	TWNK	MCCC1	MRPS22	NT5M	SDHAF3	RARS2	PDSS2	LYRM4	MRPL47	PDP2	TRMT5	PTPN1	CCAR2	PYCR1	QARS1	BCAT2	RAD51	BCKDHA	BCKDHB	BCL2L1	MYG1	RNASEL	MRPS35	FASTKD5	ELAC2	GUF1	ABCE1	MRPL23	MRPL12	MRPS12	RPS3	BDH1	ACSM3	MRPL17	NSUN3	DUSP21	MRPS14	TP53AIP1	OXCT2	MCCC2	TFB2M	SDHAF1	SHC1	SHMT2	METTL17	ETNPPL	METTL4	AGXT2	MRPL14	MRPS26	MRPS24	MRPS15	MRPS11	MRPS9	MRPS6	MRPS5	MRPL41	MRPL40	MRPL38	MRPL36	MRPL34	MRPL32	MRPL11	MRPL9	MRPL44	MRPS34	SOD1	SOD2	SSBP1	SUOX	SUPV3L1	BTD	TERT	TFAM	C1QBP	TK2	TOP3A	TP53	TST	D2HGDH	TUFM	TYMS	MRPL49	VDAC1	VDAC2	CA5A	DAP3	MRPL57	FASTKD3	ALDH5A1	HSD17B8	MAIP1	CHPF	CARS2	MRPL24	ACSS3	FASTKD1	NARS2	TEFM	MTERF1	MRM1	DGLUCY	ACSF2	TARS2	NUBPL	GRPEL1	MTERF2	FLAD1	PUS1	COASY	PDHX	ACAD10	ISCA1	FAHD1	CLPP	BCO2	ALKBH7	COQ5	UQCC2	MRPL45	GFM2	CASQ1	ACSS1	MRPL43	MCEE	GPT2	MPV17L2	PYROXD2	CBR4	RPUSD4	ATG4D	PHYKPL	PARG	GFM1	ALDH4A1	PNPT1	SUCLG2	SUCLG1	SUCLA2	CCNB1	ARHGAP11B	GADD45GIP1	NFS1	LYRM7	DNAJA3	SMDT1	MTG1	MRPS36	TBRG4	MRRF	LDHAL6B	MARS2	LONP1	FTMT	MRPL33	PRORP	MRPL19	CDK1	SCO2
GOCC_MITOCHONDRIAL_LARGE_RIBOSOMAL_SUBUNIT	http://www.gsea-msigdb.org/gsea/msigdb/cards/GOCC_MITOCHONDRIAL_LARGE_RIBOSOMAL_SUBUNIT	MRPL28	MRPS30	MRPL3	MRPL53	MRPL54	MRPL52	MRPL10	MRPL55	MTERF4	MRPL21	MRPL46	MRPL42	MRPL13	MRPL18	MRPL15	MRPL22	MRPL58	NSUN4	MRPL2	MRPL4	MRPL37	MRPL51	MRPL30	MRPL27	MRPL35	MRPL48	MRPL39	MRPL50	MRPL16	MRPL20	MRPS18A	MRPL47	MRPL23	MRPL12	MRPL17	NSUN3	MRPL14	MRPL41	MRPL40	MRPL38	MRPL36	MRPL34	MRPL32	MRPL11	MRPL9	MRPL44	MRPL49	MRPL57	MRPL24	MRPL45	MRPL43	MPV17L2	MRPL33	MRPL19
GOCC_MITOCHONDRIAL_SMALL_RIBOSOMAL_SUBUNIT	http://www.gsea-msigdb.org/gsea/msigdb/cards/GOCC_MITOCHONDRIAL_SMALL_RIBOSOMAL_SUBUNIT	MRPS27	MRPS28	MRPS18B	MRPL42	MRPS16	MRPS18C	MRPS7	MRPS2	MRPS17	MRPS33	MRPS21	MRPS18A	MRPS10	MRPS22	MRPS35	MRPS12	MRPS14	MRPS26	MRPS24	MRPS15	MRPS11	MRPS9	MRPS6	MRPS5	MRPS34	DAP3
GOCC_SECONDARY_LYSOSOME	http://www.gsea-msigdb.org/gsea/msigdb/cards/GOCC_SECONDARY_LYSOSOME	ADAM8	CLN3	LRRK2	CRHBP	FTH1	FTL	LAMP1	LAMP2	NCF2	NCF4	PIK3C3	PLA2G5	NCF1	NCOA4	MAP1LC3A	SQSTM1	PLEKHM1
GOCC_ENDOSOME	http://www.gsea-msigdb.org/gsea/msigdb/cards/GOCC_ENDOSOME	HDAC6	PLA2G4B	PDCD6IP	PDCD6	WASHC1	CHMP4BP1	TOM1L1	TOM1	C8orf44-SGK3	ABCC5	ABCB6	SCAMP2	SCAMP3	ATP9A	ARPC5	ARPC2	OPTN	ATP6AP2	WASF2	CDK2	TNK2	LITAFD	CALCRL	FLOT1	PLIN3	STX6	RABEPK	STAM2	CDKN1B	PRSS16	VPS26C	TCIRG1	ABCA7	NDRG1	IFITM3	TAB1	GPNMB	SLC9A6	VTI1B	LAMTOR5	ARFGEF2	IFITM2	TRIM3	STAMBP	TGOLN2	YKT6	AP4B1	VAMP5	CFTR	ENTR1	NEU3	RAB10	PRDX3	EHD1	STARD3	RAB40B	RAB32	RAB35	RAB31	STMN2	ADAM30	CORO1A	AP4S1	PTP4A3	NISCH	PRAF2	PACSIN2	SNX18	SNF8	VPS26B	VPS45	SCAMP4	RNF13	SLC2A13	RNF157	OSBPL1A	OSBPL6	OSBPL9	OSBPL11	SLC26A7	MARCHF3	WDFY2	RAB3C	APOA5	AGAP2	ADCYAP1R1	AP2M1	AP2S1	RFFL	CLCN3	CLCN4	CLCN5	ANTXR2	GPR62	CLCN6	ZFYVE27	TPP1	CLN3	LRRK2	CLTA	SLC15A4	CLTC	PLD4	CCR5	NIPA1	PLA2G4E	ACKR2	SNX20	ANKRD13B	SPNS2	WDR81	TBC1D16	TRAPPC5	MFSD12	ARL8A	CHMP4B	PPP1R21	MITD1	SLC31A1	SLC31A2	OCIAD2	SLC9B2	CLVS2	VPS37A	CRHBP	CRHR1	RNF32	ADPRH	MIB2	RAB40A	VTI1A	CSH1	PHETA1	CARMIL2	TOM1L2	CD300LG	TICAM1	EXOC8	C1orf210	CTNS	ENTHD1	PHETA2	COMMD1	CTSB	CTSD	CTSE	CTSH	CTSK	CTSL	DTX3L	ADRA2C	CTSS	FGD5	ADRB1	RASGEF1B	SLC38A9	CYBA	ADRB2	ATP6V0E2	VPS37D	CLVS1	SPAAR	AP2A1	DGKH	DGKQ	AP2A2	AP2B1	ACE	AP1G1	DDIT3	GALNTL5	RNF133	SNX31	RHOV	DIAPH2	DIO3	DYNC1I1	DYNC1LI2	DNM2	ECE1	ABCA1	S1PR1	LPAR1	SCAMP5	EGFR	SERPINB1	ABCA2	RNF215	PIKFYVE	UNC13D	RAB12	DENND6A	TMEM192	TMEM184A	C9orf72	EPHA3	EPHA4	EPHA8	EPHB1	EPS15	ERBB2	AKT2	ABCA3	F2R	F2RL1	SAMD9L	TPCN2	CYB561A3	FCGR1A	MARCHF8	FCGR1B	FGD2	FCGRT	CCZ1B	NAPEPLD	ZNRF2	FGFR4	RAB11FIP2	LMTK2	INPP5F	MON1B	CLSTN1	EPN2	TRAK1	DKK1	RAB21	DOP1A	MON2	TNIK	NMNAT2	GGA2	UHRF1BP1L	AVL9	EXPH5	TAB2	ATP10B	NCDN	SNX13	GGA3	RFTN1	FLOT2	ATP11B	PLEKHM2	SYT11	MLC1	FLT1	FLT3	RHOBTB2	VPS13A	TBC1D12	ARC	ASTN2	ATP11A	CLEC16A	MGRN1	EHBP1	FKBP15	DNAJC13	WASHC4	NEDD4L	VPS39	VPS8	NCSTN	ECPAS	PIP5K1C	ATP13A2	AP4E1	GPR161	ABCB9	ABCA5	FOLR1	LEPROTL1	SLC39A14	ACAP2	MMD	ATP6V0A2	TSPAN15	CORO1C	BACE1	RUSC1	LY96	PLD3	STX12	SGK3	RAB38	LAMP5	ATP6V0D2	SLC17A8	TMEM9	ACKR1	FYN	WASHC2C	EHBP1L1	SNX32	MCOLN2	PCSK9	STEAP1B	WDR72	TAB3	SUN2	BACE2	RAB26	PARM1	PTPN23	CHMP2B	CLIP3	CNTNAP2	RAB11FIP5	GIGYF2	APPL1	GGA1	LDLRAP1	GAPVD1	STEAP2	BLOC1S6	VPS33B	GCGR	GFRA1	RPS6KC1	STEAP1	GH1	GH2	CBLIF	RNF11	NOX1	NSG1	VPS41	LAMP3	SNX5	VPS4A	TUBGCP4	CHMP2A	ANGPTL3	GOLIM4	RABGEF1	BIN1	GP2	GPC1	RAB40AL	GPR15	CLEC18C	TMEM150B	SLC9A9	GPER1	ATG9B	ATP11C	ANK2	GRB2	GRB14	RAPGEF1	GRIA1	CCDC22	LAMTOR2	GRN	DBNL	GRIN2B	TMEM230	WDR91	CHMP4A	CD274	PDIA3	PACSIN3	ZDHHC1	SNX8	SNX10	SNX15	SNX11	RMC1	EPN1	SNX12	CDIP1	RHOD	PACSIN1	ANXA1	ANXA2	HTT	HFE	EHD4	EHD3	EHD2	PIK3R4	ANXA6	HLA-A	HLA-B	HLA-C	HLA-DMA	HLA-DMB	HLA-DOA	HLA-DOB	HLA-DPA1	HLA-DPB1	HLA-DQA1	HLA-DQA2	HLA-DQB1	HLA-DQB2	HLA-DRA	HLA-DRB1	HLA-DRB3	HLA-DRB4	HLA-DRB5	HLA-E	HLA-F	HLA-G	HLA-H	MR1	HMGB1	APBB2	RAB37	HRG	HSPA8	HSPD1	APOA1	APOA2	HTR4	APOA4	APOB	RAB7B	FFAR4	ANKRD13D	STING1	SLC35D3	RD3	APOC2	APOC3	IFNAR1	APOE	CLEC18A	IGF2R	APP	TICAM2	IL2RB	IL2RG	AQP2	IL12A	IL12B	IL15	IL15RA	AQP4	INS	INPP4A	INPP5B	INSR	IRAK1	IRAK2	IRF7	ITGB1	JAK1	JAK2	JAK3	USP50	WASH3P	ATP9B	KCNH1	RAB15	KCNK1	KCNQ1	RNF148	KDR	KIR2DL4	ARF6	KIFC1	RHOA	WASHC2A	REP15	RHOB	LAMTOR4	UBAP1L	LAMP1	ARHGAP1	LAMP2	LDLR	LHCGR	LLGL1	SNX19	LNPEP	SNX30	LRP1	LRP2	LRP6	LRPAP1	DENND10	LTF	M6PR	NBR1	ARRB2	STS	DENND6B	RAB8A	MELTF	ASAH1	MME	MMP14	MRC1	SMIM22	MYO1B	MTM1	ASTN1	MYD88	MYO1D	MYO5A	MYO5B	NCF4	F8A2	F8A3	ATP1A2	NF2	NGF	NGFR	NPC1	SLC11A2	NTRK1	NTRK2	OCA2	OCRL	CLEC18B	OPRM1	FURIN	PLA2G3	CD207	ATP6V0A4	PAK3	CALY	DERL2	VPS36	ABHD17B	APH1A	IRAK4	SDF4	VPS28	CHMP1A	ZDHHC2	RAB9B	MARCHF2	UBAP1	BET1L	TLR7	CD320	SLC15A3	TLR8	SPG21	SNX7	AMOTL2	ANKFY1	CHMP5	VTA1	RAB14	ACKR4	NSG2	CCZ1	CHMP3	VPS29	RAB23	ATP8A2	RAB8B	PGA5	PHB	ATP6V0C	PIK3C3	ATP6V1E1	PI4KB	PLA2G5	ATP6V0B	PANK1	PLD1	TPCN1	ATP6V0A1	ATP6AP1	PML	ATP7A	RAB4B	RAB24	ATP7B	TLR9	YIPF1	NEURL1B	CCDC93	WDR44	MAGEL2	NDFIP2	TMEM106B	LEPROT	CMTM6	OCIAD1	CLN6	LAMTOR1	MARCHF1	EPN3	PLEKHB2	VPS37C	ATG16L1	WIPI1	PLEKHJ1	APPL2	AVPR1A	ARL8B	STEAP3	TRAPPC14	VPS53	MCOLN3	UEVLD	AVPR1B	PI4K2B	SLC29A3	AP5S1	GIMAP5	LAPTM4B	PI4K2A	AVPR2	AP1AR	PRF1	PIP4P2	SLC30A10	CARMIL1	VPS50	KIF16B	SLC39A4	SLC48A1	TMEM127	RUFY2	SCYL2	MREG	VAC14	PRKAR1A	VPS35	AP5M1	PRKAR1B	TMEM30A	PRKCD	VPS11	PRKCI	PKN1	PSENEN	TMEM165	PRKCZ	THSD1	RCC2	MAPK1	MAPK3	MAP2K1	MAP2K2	PRL	PRLR	LGMN	PSAP	PSD	PSEN1	TMEM9B	B2M	GRIPAP1	SPPL2B	PMEPA1	ACKR3	VPS35L	RAB25	CHMP1B	ANKRD50	MCOLN1	SNX14	RAB22A	ABHD6	BIRC6	KIDINS220	TBC1D14	ELAPOR1	SORCS2	STAMBPL1	ARRDC3	WDFY1	WDR48	RELCH	VPS18	ALS2	PTPN1	WDFY4	GPR107	ZFYVE28	RAB40C	RAP2C	PTPRN	RHOU	ABHD17C	SNX6	RAB1A	RAB3A	RAB3B	RAB4A	RAB5A	RAB5B	RAB13	RAB27A	RAB27B	RAB5C	RAC1	RAN	RAP1A	RAP1GAP	RAP2A	RAP2B	CACNG7	RET	TRIM27	SCOC	RPS27A	BDKRB2	CLIP1	SORT1	VPS52	VIPAS39	KIF13A	GOLPH3	SNX16	TMBIM1	ABCG4	RBSN	RAB17	PGA3	PGA4	SFTPB	SFTPC	SFTPD	ITSN1	SH3GL1	SH3GL2	SH3GL3	CCDC154	GPR135	VPS16	SIAH2	GNPNAT1	PMEL	SLA	SLC1A1	VPS33A	SLC2A4	SLC5A1	ANXA8	SLC6A4	WASH6P	SFTPA1	SLC6A9	SLC11A1	SLC34A1	TMEM108	CHID1	TRAK2	SMPD1	SIGLEC1	SNX1	SNX2	SORL1	BOK	SPAST	SRC	DENND2B	STX4	BSG	BST2	VAMP7	SYT5	MAP3K7	TCN2	TF	TFRC	TGFBR1	TLR3	TLR4	TRAPPC10	TNF	TNFAIP1	TPT1	TRAF3	TRAF6	TSG101	TTPA	TUBG1	SFTPA2	TBC1D3	TYRP1	UBA52	UBB	UBC	UBA1	UBE2D3	VPS51	UVRAG	VCAM1	EZR	DAGLA	LDLRAD4	RNF112	SLC30A2	SLC30A3	SLC30A4	ZP2	PTP4A1	TUBA1A	CXCR4	FZD5	RAB7A	YIPF2	ZFYVE21	ATG9A	DERL1	PLEKHF1	KREMEN2	FYCO1	OR2A4	ATP13A3	RNF128	SH3TC2	CHMP6	PLEKHF2	STEAP4	VPS37B	TBC1D17	MCTP1	MICALL2	HPS6	ZDHHC11	RABEP2	RIN3	SYNDIG1	WLS	SLC66A2	RAB11FIP1	RUFY1	TASL	STAM	CUBN	UBXN6	PTP4A2	NDFIP1	CPTP	ST8SIA2	OR51E2	DCSTAMP	RND2	VOPP1	SNX27	NIPA2	TMEM163	UNC93B1	AMN	SBF2	ABHD17A	LZTR1	CLTCL1	F8A1	DYSF	PICALM	FZD7	RAB33B	APH1B	RILP	TMUB1	HYAL3	ITCH	GPR61	SNX25	STARD3NL	DTNBP1	ANKRD27	ULK1	EEA1	ANTXR1	STX7	SLA2	ATP13A4	SYT3	TMEM175	WDR83	VPS25	MON1A	CCDC115	RAB11FIP4	MAP1LC3A	SLC9A7	TMEM25	HAVCR2	SPPL2A	ZNRF1	CST7	MICALL1	CAV1	PDLIM4	PLPP2	HSD17B6	AOC3	ABCB11	LAMTOR3	NUMB	VAMP8	VAMP4	BECN1	SNX4	SNX3	RIPK1	CD164	RAB11A	NRP1	ANKRD13A	SPHK1	SQSTM1	MTMR2	AP1G2	RAB29	BAIAP3	AP3D1	WNT3A	FCHSD1	MVB12B	ATP6V0E1	HAP1	CCDC120	SNX21	PIP4P1	CD1A	USP6	CD1B	USP10	USP8	CD1C	MTMR4	ATP6V0D1	CD1D	CD1E	RABEP1	HGS	SLC6A5	CHMP7	AP4M1	RASSF9	ARRDC4	CD4	LRAT	RAB11B	CHMP4C	CD8B	DNER	CD14	CD22	MVB12A	MMGT1	VAMP3	CPNE6	RAB33A	RAB9A	ZFYVE9	TM9SF2	LIPG	TGFBRAP1	STOML1	GRAP2	SYTL4	ITM2B	PICK1	NAPSA	STX8	AKAP5	SCARB2	LITAF	SCAMP1	VPS4B	TMEM59	RAB3D	VPS26A	GOSR2	CYTIP	ABCG1	CD63	CD68	CLINT1	RAPGEF2	RUBCN	CD74	RAB11FIP3	CD79A	LAPTM4A	ARHGAP32	ACAP1	ZFYVE16	TM9SF4	TBC1D5	RNF144A	SNX17	PLEKHM1	KIAA0319	MAGI2	FCHSD2	RHOBTB1	FIG4	WASHC5	RABGAP1L	ARHGAP44	DOP1B	CDH1
GOCC_EARLY_ENDOSOME	http://www.gsea-msigdb.org/gsea/msigdb/cards/GOCC_EARLY_ENDOSOME	PLA2G4B	WASHC1	TOM1	C8orf44-SGK3	ABCB6	ATP9A	WASF2	FLOT1	STX6	STAM2	ABCA7	IFITM3	GPNMB	SLC9A6	VTI1B	TRIM3	STAMBP	CFTR	ENTR1	NEU3	PRDX3	EHD1	RAB32	RAB31	CORO1A	PTP4A3	NISCH	PACSIN2	VPS26B	SLC2A13	RNF157	OSBPL6	MARCHF3	WDFY2	APOA5	CLCN3	CLCN4	CLCN5	CLN3	SLC15A4	PLD4	NIPA1	PLA2G4E	ACKR2	SNX20	ANKRD13B	WDR81	TBC1D16	PPP1R21	CLVS2	MIB2	PHETA1	C1orf210	CTNS	PHETA2	COMMD1	DTX3L	FGD5	ADRB1	RASGEF1B	ADRB2	CLVS1	SNX31	DIAPH2	EGFR	SERPINB1	PIKFYVE	TMEM184A	EPHA3	EPHA4	EPHA8	EPHB1	EPS15	ERBB2	AKT2	F2R	F2RL1	SAMD9L	FCGR1A	MARCHF8	FCGR1B	FGD2	NAPEPLD	LMTK2	INPP5F	TRAK1	DKK1	RAB21	MON2	GGA2	UHRF1BP1L	SNX13	GGA3	RFTN1	ATP11B	MLC1	ARC	ASTN2	ATP11A	MGRN1	FKBP15	DNAJC13	VPS8	NCSTN	ECPAS	ABCB9	SLC39A14	BACE1	RUSC1	PLD3	STX12	SGK3	RAB38	LAMP5	ATP6V0D2	ACKR1	WASHC2C	PCSK9	PARM1	PTPN23	CLIP3	CNTNAP2	RAB11FIP5	APPL1	GGA1	LDLRAP1	STEAP2	VPS33B	RPS6KC1	RNF11	NOX1	NSG1	VPS41	LAMP3	SNX5	VPS4A	ANGPTL3	RABGEF1	GPER1	ATP11C	ANK2	RAPGEF1	GRIA1	DBNL	TMEM230	WDR91	CD274	SNX8	SNX15	SNX12	RHOD	ANXA1	HTT	HFE	EHD4	EHD3	EHD2	HLA-A	HLA-B	HLA-C	HLA-DRA	HLA-E	HLA-F	HLA-G	HLA-H	MR1	APBB2	HSPD1	APOA1	APOA2	APOA4	APOB	SLC35D3	APOC2	APOC3	APOE	IGF2R	APP	TICAM2	INPP4A	INPP5B	WASH3P	KCNH1	KCNQ1	KDR	KIR2DL4	ARF6	KIFC1	WASHC2A	REP15	RHOB	LDLR	LLGL1	SNX19	LNPEP	SNX30	LRP1	LRP6	LTF	MELTF	ASAH1	MME	MYO1B	MYO1D	MYO5A	F8A2	F8A3	NF2	SLC11A2	NTRK1	NTRK2	OCRL	CD207	DERL2	APH1A	VPS28	CHMP1A	SNX7	ANKFY1	RAB14	ACKR4	NSG2	VPS29	PHB	TPCN1	PML	ATP7A	NEURL1B	CCDC93	MAGEL2	CMTM6	CLN6	MARCHF1	PLEKHJ1	APPL2	MCOLN3	LAPTM4B	AP1AR	SLC30A10	KIF16B	TMEM127	VAC14	VPS35	TMEM30A	VPS11	TMEM165	RCC2	MAPK1	MAPK3	MAP2K1	MAP2K2	PSEN1	TMEM9B	B2M	GRIPAP1	PMEPA1	ACKR3	RAB22A	SORCS2	ARRDC3	WDFY1	VPS18	ALS2	PTPN1	WDFY4	GPR107	ZFYVE28	SNX6	RAB1A	RAB4A	RAB5A	RAB5B	RAB5C	RAP1A	RAP1GAP	CACNG7	RET	TRIM27	SORT1	VIPAS39	SNX16	RBSN	RAB17	SH3GL1	SH3GL2	SH3GL3	CCDC154	VPS16	SIAH2	SLC1A1	VPS33A	SLC5A1	WASH6P	TMEM108	TRAK2	SIGLEC1	SNX1	SNX2	SORL1	BOK	TF	TFRC	TLR3	TLR4	TSG101	TBC1D3	UVRAG	VCAM1	DAGLA	LDLRAD4	PTP4A1	CXCR4	FZD5	DERL1	KREMEN2	ATP13A3	PLEKHF2	STEAP4	HPS6	RABEP2	RIN3	SYNDIG1	WLS	RUFY1	STAM	UBXN6	PTP4A2	ST8SIA2	OR51E2	RND2	SNX27	NIPA2	TMEM163	CLTCL1	F8A1	DYSF	PICALM	HYAL3	ITCH	ANKRD27	EEA1	STX7	ATP13A4	HAVCR2	MICALL1	CAV1	PDLIM4	PLPP2	HSD17B6	AOC3	NUMB	VAMP8	SNX4	SNX3	NRP1	SPHK1	MTMR2	RAB29	BAIAP3	WNT3A	MVB12B	HAP1	SNX21	USP10	USP8	MTMR4	ATP6V0D1	CD1E	RABEP1	HGS	AP4M1	ARRDC4	CD4	CD8B	DNER	CD22	MMGT1	VAMP3	ZFYVE9	LIPG	TGFBRAP1	PICK1	STX8	LITAF	VPS26A	CYTIP	RUBCN	ZFYVE16	TM9SF4	SNX17	KIAA0319	FIG4	WASHC5	RABGAP1L	DOP1B
GOCC_LATE_ENDOSOME	http://www.gsea-msigdb.org/gsea/msigdb/cards/GOCC_LATE_ENDOSOME	HDAC6	WASHC1	CHMP4BP1	ABCB6	LITAFD	TCIRG1	IFITM3	VTI1B	LAMTOR5	IFITM2	VAMP5	STARD3	ADAM30	SNF8	VPS26B	RNF13	OSBPL1A	OSBPL9	OSBPL11	APOA5	CLCN3	CLCN4	CLN3	LRRK2	ANKRD13B	WDR81	MFSD12	ARL8A	CHMP4B	MITD1	SLC31A1	SLC31A2	VPS37A	CRHBP	VTI1A	CD300LG	EXOC8	CTNS	CTSH	CTSL	CTSS	RASGEF1B	SLC38A9	VPS37D	SPAAR	DDIT3	GALNTL5	RNF133	DYNC1LI2	EGFR	PIKFYVE	UNC13D	TMEM192	ABCA3	F2R	TPCN2	CYB561A3	MARCHF8	CCZ1B	MON1B	NMNAT2	ATP10B	ASTN2	CLEC16A	NEDD4L	VPS39	ECPAS	ATP13A2	ABCA5	SLC39A14	MMD	TSPAN15	BACE1	PLD3	LAMP5	SLC17A8	TMEM9	MCOLN2	PCSK9	PARM1	CHMP2B	VPS33B	GFRA1	NSG1	VPS41	LAMP3	VPS4A	CHMP2A	SLC9A9	LAMTOR2	GRN	GRIN2B	TMEM230	WDR91	CHMP4A	RMC1	CDIP1	ANXA2	HTT	PIK3R4	ANXA6	HLA-DMA	HLA-DMB	HLA-DRA	HLA-DRB1	HLA-DRB3	HLA-DRB4	HLA-DRB5	MR1	HSPA8	RAB7B	ANKRD13D	IFNAR1	IGF2R	TICAM2	IL12A	IL12B	INSR	KCNQ1	RNF148	RHOB	LAMTOR4	LAMP1	LAMP2	LDLR	DENND10	M6PR	NBR1	SMIM22	MTM1	MYO5A	NPC1	SLC11A2	NTRK1	DERL2	VPS36	SDF4	VPS28	CHMP1A	RAB9B	CHMP5	VTA1	RAB14	NSG2	CCZ1	CHMP3	VPS29	PGA5	PIK3C3	PLD1	ATP7A	ATP7B	YIPF1	NDFIP2	TMEM106B	LAMTOR1	MARCHF1	VPS37C	ARL8B	STEAP3	MCOLN3	SLC29A3	AP5S1	GIMAP5	LAPTM4B	AP1AR	PIP4P2	MREG	VAC14	PRKAR1A	VPS35	AP5M1	PRKAR1B	TMEM30A	VPS11	TMEM165	MAPK1	MAPK3	MAP2K1	MAP2K2	LGMN	PSAP	CHMP1B	MCOLN1	SNX14	RAB22A	ABHD6	KIDINS220	ELAPOR1	WDR48	VPS18	RAB27A	RAB27B	RAP1A	VIPAS39	SNX16	PGA3	PGA4	SFTPB	SFTPC	SFTPD	VPS16	PMEL	SLC1A1	VPS33A	SLC2A4	ANXA8	SFTPA1	SLC11A1	CHID1	SIGLEC1	SORL1	SRC	BST2	VAMP7	TF	TPT1	TSG101	TTPA	SFTPA2	UVRAG	SLC30A2	SLC30A3	SLC30A4	ZP2	CXCR4	RAB7A	YIPF2	ATG9A	DERL1	FYCO1	ATP13A3	RNF128	CHMP6	VPS37B	UBXN6	CLTCL1	DYSF	RILP	STARD3NL	ANKRD27	STX7	SLA2	ATP13A4	MON1A	MAP1LC3A	TMEM25	SPPL2A	CST7	MICALL1	LAMTOR3	VAMP8	RAB11A	ANKRD13A	SQSTM1	BAIAP3	MVB12B	PIP4P1	CD1E	HGS	CHMP7	LRAT	CHMP4C	MVB12A	RAB9A	STOML1	NAPSA	STX8	SCARB2	LITAF	VPS4B	TMEM59	GOSR2	CD63	CD68	RAPGEF2	RUBCN	CD74	CD79A	LAPTM4A	PLEKHM1	MAGI2	FIG4
GOCC_MULTIVESICULAR_BODY	http://www.gsea-msigdb.org/gsea/msigdb/cards/GOCC_MULTIVESICULAR_BODY	HDAC6	CHMP4BP1	ABCB6	LRRK2	CHMP4B	CRHBP	CD300LG	CTSH	CTSL	EGFR	ABCA3	NEDD4L	ECPAS	ATP13A2	BACE1	SLC17A8	TMEM9	CHMP2B	GFRA1	NSG1	CHMP2A	CHMP4A	LAMP1	CHMP1A	CHMP5	VTA1	NSG2	CHMP3	PGA5	NDFIP2	STEAP3	GIMAP5	LAPTM4B	PRKAR1A	PRKAR1B	CHMP1B	RAB27A	RAB27B	PGA3	PGA4	SFTPB	SFTPC	SFTPD	PMEL	SLC2A4	SFTPA1	SORL1	BST2	TPT1	TSG101	SFTPA2	ZP2	CHMP6	CST7	RAB11A	HGS	CHMP7	LRAT	CHMP4C	NAPSA	CD63	CD74	CD79A
GOCC_VACUOLE	http://www.gsea-msigdb.org/gsea/msigdb/cards/GOCC_VACUOLE	ADA	WASHC1	TOM1L1	TOM1	SLC17A4	OCLN	AP1M2	ABCB6	GPC6	ACTR2	ADAM8	TSPAN1	OPTN	ATP6AP2	LITAFD	CALCRL	FLOT1	CALCOCO2	SLC17A2	RAMP2	RAMP3	PRSS16	TCIRG1	RRAGB	TUBB4B	ATP8A1	CPQ	IFITM3	IFI30	CAP1	VTI1B	VAT1	LAMTOR5	TM9SF1	OLFM4	CCT2	NPC2	GNLY	IFITM2	NPRL2	RRAGA	CSPG5	CCT8	CTSC	SLC17A3	CFTR	NEU3	HPSE	CEACAM8	STARD3	CKAP4	GLIPR1	KERA	KPTN	PLAAT3	CHIT1	SLC2A6	PADI2	GLMP	GLB1L3	GABARAP	RNF13	GABARAPL2	SLC2A13	STK11IP	OSBPL7	VASN	MARCHF3	CLNK	AP2M1	AP1S1	AP2S1	RFFL	CLCN3	CLCN4	CLCN5	BORCS5	CLCN6	CLCN7	SERPINA3	TPP1	CLN3	CLN5	LRRK2	CLTA	SLC15A4	CLTC	SPACA7	PLA2G4E	SPACA3	WDR81	MFSD12	ATP6V1G3	RNF19B	ARL8A	DRAM2	CHMP4B	COL6A1	NEU4	AP1S3	OCIAD2	JMY	CP	CPA2	HGSNAT	RNF183	CRHBP	ADPRH	CRYBA1	VTI1A	CSF3	CSF3R	KICS2	VCAN	NCAN	CSPG4	TMEM199	TICAM1	CTBS	CTNS	NFAM1	CTSB	CTSD	CTSG	CTSH	CTSK	CTSL	CTSV	DTX3L	CTSO	CTSS	SLC66A1L	CTSW	CTSZ	SLC38A9	CYB561	ARSK	CYLC1	ADRB2	ABCA13	ATP6V0E2	TMEM74	SPAAR	AP2A1	DAB2	AP2A2	AP1B1	SPPL2C	AP2B1	DCN	ACE	AP1G1	DDOST	DEFA1	DEFA3	DEFA4	CYB5R3	DLD	AGA	ACAN	DNASE2	DYNC1H1	DYNC1LI2	DPP4	ECE1	EEF1A1	EEF1A2	EGF	PLBD2	ELANE	SERPINB1	ABCA2	FLCN	UNC13D	RAB12	TMEM192	ENPEP	TUBB	C9orf72	VMA21	STOM	SLC36A1	ABCA3	ABCD1	FABP5	TPCN2	CYB561A3	RNF152	MARCHF8	GPC2	DAGLB	CCZ1B	ZNRF2	GPC4	MAPK15	GPC5	ATG14	ARSG	WDFY3	FNBP1	ATP10B	GGA3	FAF2	ATP11B	PLEKHM2	SYT11	MLC1	VPS13A	TBC1D12	ATP11A	CLEC16A	FMOD	DNAJC13	MAN2B2	SZT2	VPS39	NCSTN	ATP13A2	ABCB9	ABCA5	ZFYVE26	SLC39A14	ARHGAP45	MMD	ATP6V0A2	FPR1	HEBP2	DAPK2	BACE1	PLD3	TRIM29	PLA2G15	RAB38	GABARAPL1	GABARAPL3	LAMP5	FRK	ATP6V0D2	ATP6V1C2	MTOR	FTH1	FTL	FUCA1	FUCA2	TMEM9	GAA	MCOLN2	PCSK9	MFSD8	BRI3	GCA	GALC	TECPR1	GALNS	IL4I1	CHMP2B	ULK3	WIPI2	VPS33B	GBA	GC	BLOC1S1	SLC17A5	GDI2	GFAP	RPS6KC1	B4GALT1	CBLIF	AP3M1	NSG1	VPS41	LAMP3	BBC3	NAAA	GLA	VPS4A	GPC3	GLB1	CHMP2A	TINAG	TMEM97	GM2A	GNA11	GNAI1	GNAI3	GNAQ	GNB1	GNB2	GNS	GPC1	GPLD1	SLC46A3	GPR137C	SLC26A11	TMEM150B	RUFY4	ATG9B	ATP11C	ANK2	ANK3	LAMTOR2	GRN	OSTM1	ANPEP	GRIN2B	TMEM230	CHMP4A	TMEM208	PYCARD	MYLPF	GUSB	RMC1	GYG1	DPP7	CDIP1	UBQLN2	UBQLN1	NRBF2	SLC2A8	GZMH	GZMB	ANXA2	HCK	HTT	HEXA	HEXB	PIK3R4	ANXA6	HLA-DMA	HLA-DMB	ANXA11	HLA-DOA	HLA-DOB	HLA-DPA1	HLA-DPB1	HLA-DQA1	HLA-DQA2	HLA-DQB1	HLA-DQB2	HLA-DRA	HLA-DRB1	HLA-DRB3	HLA-DRB4	HLA-DRB5	HLA-F	HLA-H	HPS1	RAB37	HRG	HSPA8	HSP90AA1	HSP90AB1	HSPG2	HYAL1	APOB	RAB7B	FFAR4	STING1	IDS	IDUA	IFNAR1	IRGM	SLCO4C1	IL1B	FASLG	CXCR2	IMPDH1	INSR	TRIM23	TMEM179B	WASH3P	KCNE1	AGRN	KCNQ1	KIF5B	ARG1	C6orf120	NHLRC3	HRNR	SLC9A4	LAMTOR4	LAMP1	LAMP2	CTSL3P	LDLR	LIPA	PRSS57	LNPEP	RAB44	IRAG2	LRP1	LRP2	LUM	LYN	LYZ	M6PR	NBR1	ARRB1	ARSA	ARSB	STS	MAN2B1	MANBA	ARSD	MEFV	MGST1	ASAH1	MNDA	MPO	MPZ	RNASEK	MAP1LC3C	TMEM150C	ASS1	MST1R	MYO5A	MYO6	MYO7A	NAGA	NAGLU	CEACAM6	NCF2	NCF4	ACLY	NDUFC2	NEU1	NKG7	NPC1	SLC11A2	ACR	NSF	GPR143	TBC1D25	OCA2	OCRL	OMD	OGN	ORM2	P2RX4	PA2G4	ATP6V0A4	PAX2	VPS36	SIDT2	SH3GLB1	TRIM17	CHMP1A	RAB9B	MARCHF2	TLR7	SLC15A3	SLC22A17	TLR8	PLAC8	TEX264	ATRAID	ATP6V1D	PCYOX1	ANKFY1	CHMP5	LARS1	TMEM138	RAB14	PDGFRB	ATP6V1H	NSG2	CCZ1	CHMP3	ENPP1	RAB23	PEG3	ADA2	ATP6V1A	ATP6V1B1	ATP6V1B2	ATP6V0C	SERPINB13	ATP6V1C1	PIGR	PIK3C3	ATP6V1E1	ACP2	PIP4K2A	PLA2G5	ATP6V0B	TM6SF1	ZFYVE1	PLD1	TPCN1	ATP6V1G2	ATP6V0A1	RAB24	ACP5	TLR9	SIAE	PON2	MIOS	TOLLIP	TMEM106B	RAB39A	EPDR1	CTSA	GDAP2	SIDT1	SLC66A1	CMTM6	OCIAD1	SLC35F6	ACP3	AUP1	LAMTOR1	STX17	MARCHF1	ATG16L1	WIPI1	ARL8B	WDR41	MCOLN3	CPPED1	SLC29A3	AP5S1	DRAM1	GIMAP5	LAPTM4B	PI4K2A	PPT1	PRCP	PRELP	PRF1	SRGN	PIP4P2	AMBRA1	SLC48A1	MREG	VAC14	WDR11	VPS35	AP5M1	TMEM30A	LMBRD1	PRKCD	VPS11	ITFG2	USE1	TMEM165	ACTR10	PRKD1	MAPK1	DNAJC3	LRRC8A	WDR45B	LGMN	PRSS2	PRTN3	AZU1	PSAP	PSEN1	PSEN2	TMEM9B	RETN	GPR137	SPHK2	UBQLN4	SPPL2B	AKR1B10	PSMD1	PLAAT1	GOPC	CHMP1B	SLC44A2	MCOLN1	SNX14	ABHD6	RPTOR	TBC1D14	ELAPOR1	ARRDC3	WDR48	FNIP2	VPS18	GRAMD1A	RDH14	MEAK7	SLC7A14	EPG5	ABCD4	PYGB	TP53INP2	TRAPPC1	DNASE2B	RRAGD	RAB2A	RAB3A	RAB27A	RAB5C	PGAP6	RAP1B	GNB4	RHEB	RNASE2	RNASE3	RNASE6	RPN2	SORT1	S100A7	SERPINB3	BGN	SDC1	BCAN	SDC2	SDC4	SDCBP	SEC13	SNX16	TMBIM1	SLC39A8	RRAGC	TINAGL1	MAP1LC3B2	SFTPB	SFTPD	SGSH	VPS16	MFSD1	KLC2	VPS33A	SLC3A1	SLC3A2	NCF1	SLC11A1	SLC12A4	SLC17A1	CHID1	SMPD1	SNCA	SNX1	SNX2	SOD1	BPI	SRC	TRIM21	STX3	STX4	STXBP2	SULT1C2	SURF4	BST2	VAMP1	VAMP7	TCN2	THBD	TIAL1	TLR3	GPR137B	TNFAIP3	C3	C3AR1	TRPM2	TSC2	TTR	DEFA1B	TYR	UBA52	UBA1	USP4	UVRAG	VCP	VLDLR	YWHAB	PSAPL1	SLC30A2	SLC30A3	SLC30A4	LAPTM5	CXCR4	RAB7A	AHNAK	ATG9A	PLEKHF1	GLB1L	TFEB	FYCO1	CHMP6	WDR59	TBC1D17	HPS6	PIP4K2C	PLBD1	LPCAT1	CYBRD1	DSN1	LRRC8E	PTGES2	RUBCNL	SPG11	TASL	CUBN	NCOA4	DNAJC5	TRAF3IP3	UBXN6	USP5	CALR	NPRL3	SLC7A5	TXNDC5	ITM2C	UNC93B1	MAP1LC3B	VMP1	SBF2	SEH1L	CAPN1	CAPN2	RILP	HYAL3	STARD3NL	PIP4K2B	SPNS1	PLA2G10	SRPX	MAGT1	ANKRD27	ULK1	EVA1A	STX7	WDR24	TMEM79	TMEM175	CCDC115	DOC2A	MAP1LC3A	CAT	KLHL22	TMEM25	SPPL2A	SLC49A4	ZNRF1	IFITM1	CST7	ABCC11	AP3B1	RNASET2	LAMTOR3	VAMP8	VAMP4	BECN1	HYAL2	CTSF	CD164	SNAP23	NAPG	CREG1	GGH	VNN1	SQSTM1	CPNE3	MTMR2	CPNE1	AP1S2	AP1M1	BCL10	RAB29	AP3D1	HPS4	ABCC10	ATG16L2	ATP6V0E1	GLB1L2	HAP1	TM4SF5	SPAG9	SYT7	PIP4P1	USP6	CD1B	AP5B1	CD1C	ATP6V0D1	CD1D	CD1E	ATG12	SYNGR1	HGS	CHMP7	VAPA	CHMP4C	MFHAS1	SHKBP1	ATP6V1F	MARCHF9	NAPRT	TRIP10	SNAP29	ACP4	RAB9A	PPT2	TP53INP1	CD34	ATG5	NAPSA	STX8	SCARB1	SCARB2	LITAF	TMEM59	RAB3D	ATP6V1G1	VPS26A	ENTPD4	PRDX6	FNIP1	CD63	SDC3	CD68	DEPDC5	RUBCN	CD74	TMEM63A	LAPTM4A	TBC1D5	IST1	RB1CC1	PLEKHM1	LRBA	CDC42	KCNE2
GOCC_VACUOLAR_MEMBRANE	http://www.gsea-msigdb.org/gsea/msigdb/cards/GOCC_VACUOLAR_MEMBRANE	TOM1	OCLN	AP1M2	ABCB6	TSPAN1	ATP6AP2	LITAFD	FLOT1	CALCOCO2	TCIRG1	RRAGB	ATP8A1	IFITM3	VTI1B	LAMTOR5	TM9SF1	IFITM2	NPRL2	RRAGA	CFTR	NEU3	HPSE	CEACAM8	STARD3	CKAP4	GLIPR1	KPTN	PLAAT3	SLC2A6	GLMP	GABARAP	RNF13	GABARAPL2	STK11IP	VASN	AP2M1	AP1S1	AP2S1	CLCN3	CLCN4	CLCN5	BORCS5	CLCN6	CLCN7	CLN3	CLN5	CLTA	SLC15A4	CLTC	PLA2G4E	WDR81	MFSD12	ATP6V1G3	ARL8A	DRAM2	CHMP4B	COL6A1	AP1S3	JMY	CP	HGSNAT	RNF183	CSF3R	KICS2	TMEM199	CTNS	NFAM1	CTSD	DTX3L	SLC66A1L	SLC38A9	CYB561	ABCA13	ATP6V0E2	TMEM74	SPAAR	AP2A1	DAB2	AP2A2	AP1B1	SPPL2C	AP2B1	AP1G1	DDOST	DPP4	ECE1	EEF1A1	EEF1A2	EGF	ABCA2	FLCN	RAB12	TMEM192	ENPEP	STOM	SLC36A1	ABCA3	ABCD1	TPCN2	CYB561A3	RNF152	MARCHF8	DAGLB	CCZ1B	ZNRF2	ATG14	WDFY3	ATP10B	ATP11B	PLEKHM2	SYT11	VPS13A	ATP11A	CLEC16A	DNAJC13	SZT2	VPS39	NCSTN	ATP13A2	ABCB9	ABCA5	ZFYVE26	SLC39A14	MMD	ATP6V0A2	FPR1	PLD3	GABARAPL1	GABARAPL3	LAMP5	ATP6V0D2	ATP6V1C2	MTOR	TMEM9	GAA	MCOLN2	PCSK9	MFSD8	BRI3	TECPR1	CHMP2B	VPS33B	GBA	BLOC1S1	SLC17A5	GFAP	B4GALT1	AP3M1	VPS41	LAMP3	VPS4A	CHMP2A	GNA11	GNAI1	GNAI3	GNAQ	GNB1	GNB2	GPLD1	SLC46A3	GPR137C	SLC26A11	TMEM150B	ATP11C	LAMTOR2	GRN	OSTM1	ANPEP	CHMP4A	MYLPF	RMC1	CDIP1	SLC2A8	ANXA2	ANXA6	HLA-DMA	HLA-DMB	HLA-DOA	HLA-DOB	HLA-DPA1	HLA-DPB1	HLA-DQA1	HLA-DQA2	HLA-DQB1	HLA-DQB2	HLA-DRA	HLA-DRB1	HLA-DRB3	HLA-DRB4	HLA-DRB5	HLA-F	HLA-H	RAB37	HSPA8	HSP90AB1	FFAR4	STING1	IRGM	SLCO4C1	TRIM23	TMEM179B	KIF5B	SLC9A4	LAMTOR4	LAMP1	LAMP2	LDLR	LNPEP	RAB44	IRAG2	LRP1	LRP2	LYN	M6PR	ARRB1	MANBA	MGST1	RNASEK	MAP1LC3C	TMEM150C	MYO6	MYO7A	CEACAM6	NDUFC2	NEU1	NKG7	NPC1	SLC11A2	NSF	GPR143	OCA2	P2RX4	ATP6V0A4	SIDT2	SH3GLB1	CHMP1A	MARCHF2	TLR7	SLC15A3	SLC22A17	TLR8	TEX264	ATRAID	ATP6V1D	ANKFY1	CHMP5	TMEM138	RAB14	ATP6V1H	CCZ1	CHMP3	ENPP1	ATP6V1A	ATP6V1B1	ATP6V1B2	ATP6V0C	ATP6V1C1	PIGR	ATP6V1E1	ACP2	ATP6V0B	TM6SF1	PLD1	TPCN1	ATP6V1G2	ATP6V0A1	TLR9	MIOS	TMEM106B	CTSA	GDAP2	SLC66A1	CMTM6	SLC35F6	ACP3	LAMTOR1	STX17	MARCHF1	ATG16L1	WIPI1	ARL8B	WDR41	MCOLN3	SLC29A3	AP5S1	DRAM1	GIMAP5	LAPTM4B	PI4K2A	PRCP	PIP4P2	SLC48A1	MREG	VAC14	WDR11	VPS35	AP5M1	TMEM30A	LMBRD1	VPS11	ITFG2	TMEM165	PRKD1	LRRC8A	AZU1	PSAP	PSEN1	PSEN2	TMEM9B	GPR137	SPHK2	SPPL2B	GOPC	CHMP1B	SLC44A2	MCOLN1	SNX14	ABHD6	RPTOR	ELAPOR1	FNIP2	VPS18	RDH14	MEAK7	SLC7A14	ABCD4	RAB2A	RAB5C	PGAP6	RAP1B	GNB4	RHEB	RPN2	SORT1	SEC13	TMBIM1	SLC39A8	MAP1LC3B2	VPS16	MFSD1	KLC2	VPS33A	SLC3A1	SLC3A2	SLC12A4	SURF4	BST2	VAMP1	VAMP7	THBD	TLR3	GPR137B	C3AR1	TRPM2	UBA52	UBA1	UVRAG	VLDLR	YWHAB	SLC30A2	SLC30A3	SLC30A4	LAPTM5	RAB7A	AHNAK	ATG9A	PLEKHF1	TFEB	CHMP6	WDR59	HPS6	LPCAT1	CYBRD1	LRRC8E	RUBCNL	SPG11	TASL	CUBN	DNAJC5	TRAF3IP3	UBXN6	NPRL3	SLC7A5	ITM2C	MAP1LC3B	VMP1	SBF2	SEH1L	RILP	STARD3NL	SPNS1	MAGT1	ULK1	EVA1A	STX7	WDR24	TMEM79	TMEM175	CCDC115	MAP1LC3A	SPPL2A	SLC49A4	IFITM1	ABCC11	AP3B1	LAMTOR3	VAMP8	CD164	NAPG	VNN1	CPNE3	MTMR2	CPNE1	AP1S2	AP1M1	AP3D1	HPS4	ABCC10	ATG16L2	ATP6V0E1	TM4SF5	SPAG9	SYT7	PIP4P1	CD1B	AP5B1	ATP6V0D1	CD1D	SYNGR1	CHMP7	VAPA	CHMP4C	ATP6V1F	MARCHF9	SNAP29	STX8	SCARB1	SCARB2	LITAF	TMEM59	RAB3D	ATP6V1G1	ENTPD4	FNIP1	CD63	CD68	DEPDC5	CD74	TMEM63A	LAPTM4A	RB1CC1	PLEKHM1
GOCC_VACUOLAR_LUMEN	http://www.gsea-msigdb.org/gsea/msigdb/cards/GOCC_VACUOLAR_LUMEN	GPC6	ACTR2	TUBB4B	IFI30	CAP1	VAT1	CCT2	NPC2	CSPG5	CCT8	CTSC	HPSE	KERA	PADI2	STK11IP	SERPINA3	TPP1	SPACA7	NEU4	CSF3	VCAN	NCAN	CSPG4	CTSB	CTSD	CTSG	CTSK	CTSL	CTSV	CTSS	DCN	DEFA1	DEFA3	CYB5R3	AGA	ACAN	DYNC1H1	PLBD2	ELANE	UNC13D	TUBB	FABP5	GPC2	GPC4	GPC5	FAF2	FMOD	MAN2B2	ATP13A2	ARHGAP45	HEBP2	DAPK2	PLD3	FRK	FTL	FUCA1	FUCA2	GAA	GCA	GALC	GALNS	GBA	GC	GDI2	CBLIF	NSG1	NAAA	GLA	GPC3	GLB1	GM2A	GNS	GPC1	GRN	PYCARD	GUSB	GYG1	DPP7	ANXA2	HEXA	HEXB	HSPA8	HSP90AA1	HSPG2	HYAL1	APOB	IDS	IDUA	FASLG	IMPDH1	AGRN	ARG1	C6orf120	NHLRC3	HRNR	LAMP2	LIPA	PRSS57	LUM	LYZ	ARSA	ARSB	MAN2B1	MANBA	ASAH1	MNDA	MPO	NAGLU	ACLY	NEU1	OMD	OGN	ORM2	PA2G4	PLAC8	PDGFRB	NSG2	ADA2	SERPINB13	ACP2	TOLLIP	EPDR1	CTSA	CPPED1	PPT1	PRELP	PRKCD	ACTR10	MAPK1	DNAJC3	LGMN	PRSS2	PRTN3	AZU1	PSAP	RETN	PSMD1	PYGB	TRAPPC1	RNASE2	RNASE3	S100A7	SERPINB3	BGN	SDC1	BCAN	SDC2	SDC4	SDCBP	SGSH	CHID1	SMPD1	BPI	TCN2	C3	TTR	DEFA1B	VCP	DSN1	PTGES2	CUBN	TXNDC5	RNASET2	CTSF	CREG1	GGH	CD1E	NAPRT	PPT2	SCARB2	PRDX6	SDC3	CD74	IST1
GOCC_AUTOPHAGOSOME	http://www.gsea-msigdb.org/gsea/msigdb/cards/GOCC_AUTOPHAGOSOME	WASHC1	OPTN	ATP6AP2	CALCOCO2	TM9SF1	GABARAP	GABARAPL2	OSBPL7	CLN3	LRRK2	WDR81	CHMP4B	JMY	ADPRH	VTI1A	TICAM1	TMEM74	RAB12	C9orf72	MAPK15	ATG14	WDFY3	TBC1D12	ATP13A2	DAPK2	GABARAPL1	GABARAPL3	FTH1	FTL	TECPR1	CHMP2B	ULK3	WIPI2	CHMP2A	TMEM150B	RUFY4	ATG9B	TMEM230	CHMP4A	UBQLN2	UBQLN1	NRBF2	HTT	PIK3R4	HSPA8	STING1	IRGM	WASH3P	LAMP1	LAMP2	NBR1	MEFV	MAP1LC3C	TBC1D25	SH3GLB1	CHMP1A	TEX264	CHMP5	CHMP3	RAB23	PEG3	PIK3C3	PIP4K2A	ZFYVE1	RAB24	AUP1	STX17	ATG16L1	WIPI1	MCOLN3	AMBRA1	VPS11	PRKD1	UBQLN4	CHMP1B	TBC1D14	VPS18	GRAMD1A	TP53INP2	RPN2	MAP1LC3B2	VPS16	VPS33A	TRIM21	UVRAG	RAB7A	ATG9A	FYCO1	CHMP6	TBC1D17	PIP4K2C	RUBCNL	NCOA4	MAP1LC3B	VMP1	PIP4K2B	SRPX	ULK1	MAP1LC3A	BECN1	SQSTM1	ATG16L2	HAP1	ATG12	CHMP7	CHMP4C	SNAP29	TP53INP1	ATG5	ENTPD4	TBC1D5	RB1CC1	PLEKHM1
GOCC_ENDOPLASMIC_RETICULUM	http://www.gsea-msigdb.org/gsea/msigdb/cards/GOCC_ENDOPLASMIC_RETICULUM	CDH2	ABI1	POM121C	TRAPPC3L	CTAGE4	OST4	CTAGE8	PDCD6IP	PDCD6	BCL2L10	PIGK	USP17L10	USP17L11	USP17L12	USP17L13	USP17L17	USP17L18	USP17L19	USP17L20	USP17L21	USP17L22	USP17L15	CASP12	MRLN	C8orf17	STRIT1	GJC1	ABCB6	DNM1L	CERT1	TSPAN5	PYURF	PREB	ENAM	USP17L23	RASGRP1	PDIA6	BCAP31	EBI3	ATP6AP2	LPCAT3	DHRS9	CNIH1	TENM1	MYMX	RNF41	ALG3	ADAM10	CALCRL	TRIM13	MSLN	HNRNPR	SLC35B1	ZMPSTE24	FSTL3	STUB1	SIGMAR1	BET1	MARCHF6	RTN3	B3GALT5	KLHL41	EMC8	CNPY2	IRAG1	TFG	TRDN	ABCA7	ABCA8	CEPT1	ATP8A1	CDS1	PEMT	CPQ	SPON1	CDIPT	PGRMC2	SEC24B	TMEM147	LYPLA1	OLFM1	MCRS1	HAX1	BAIAP2	SLC30A9	CLGN	SLC9A6	SEC23B	SEC23A	CREB3	VTI1B	CRTAP	SYNCRIP	SEMA4F	CIB1	CHERP	HYOU1	P3H3	PRDX4	ARL6IP5	AGR2	AGPAT1	AGPAT2	SPTLC1	NPC2	POMT1	ERN2	TRAPPC2B	AHSA1	P3H4	ERLIN1	TGOLN2	YKT6	CES1	CGRRF1	CSPG5	EBP	CNPY3	CERS1	UGT2B11	PHTF1	KIF1C	CTSC	AHCYL1	SLC17A3	CFTR	SEC24A	FAXDC2	FTCD	PGRMC1	CYP46A1	USP19	RAB10	YIF1A	DHRS4	MAN1A2	PNPLA6	UGT2A1	KDELR1	STARD3	SEC61B	PDIA5	OS9	TMED2	LMAN2	ERP29	CKAP4	TMED10	RAB32	ILVBL	SLC27A5	SLC27A4	SLC27A3	SLC27A2	SPINK5	KDELR2	KDELR3	TMED1	UPK1A	CYB561D2	RER1	ADAMTS13	ADAMTS5	PRSS23	FAF1	CRYZL2P-SEC16B	CHGB	PLAAT3	FICD	CHI3L1	ERLIN2	ERG28	FSTL1	ADAMTS7	SEC23IP	SEC63	RNF139	MAN1B1	MRAP2	CHP1	TREX1	MGAT4B	CYP4F8	CHRM3	PARK7	COPE	MGAT4A	TMC6	FKBP9	GABARAP	TEX261	RNF13	MGLL	GABARAPL2	CYP2U1	TXNRD3	NLRP3	OSBPL5	OSBPL6	OSBPL7	OSBPL8	DHRS1	NUS1	MOGAT1	GRIN3A	APOA5	ADCYAP1R1	CLCN4	UBE2J2	ANTXR2	PRAP1	ZFYVE27	PDZD8	CLU	CLN3	CYP2R1	CLN5	LRRK2	IKBIP	ERP27	SPPL3	TRAPPC6B	PLD4	PLIN2	DEGS2	FSD2	CCDC78	TMEM170A	CANT1	SEZ6	WDR81	DIPK1C	CALR3	ACER1	TRAPPC5	CPT1C	JSRP1	CYP4F22	CNR2	PRXL2B	RNF19B	COL1A1	UBXN10	COL1A2	GOLT1A	FCRLB	COL2A1	COL3A1	COL4A1	COL4A2	FITM2	COL4A3	COL4A4	TBC1D20	COL4A5	COL4A6	PIGU	COL5A1	COL5A2	EMID1	COL6A1	COL6A2	COL6A3	COL7A1	COL8A1	COL8A2	MBOAT2	COL9A1	COL9A2	NEU4	COL9A3	AADAC	COL10A1	COL11A1	COL11A2	COL12A1	SGPP2	COL13A1	COL15A1	ZFAND2B	COL16A1	TMEM178A	COL17A1	COL19A1	COPA	COPB1	ZDHHC19	TRAM1L1	UGT3A1	ADORA1	TMEM174	STARD4	CP	COL26A1	UBXN2B	GPAT4	RNF183	CRABP2	DIPK1B	CRAT	ATF6B	CRHBP	ASB11	CHODL	SELENOM	RPL10L	SAMD8	VTI1A	EIF5AL1	CSF1	POGLUT3	CSH1	ALG10B	CSH2	LACC1	B3GLCT	RDH12	ABHD12B	VCAN	TMED6	TMEM199	CST3	NOTUM	TMC8	ZNRF4	ATP8B3	SYT6	CREB3L4	TLCD4	B3GALNT2	CNIH3	AIFM3	PPM1L	XXYLT1	CTSW	CTSZ	FGD5	SHISA3	MGAT4D	CYB5A	MBLAC2	CYBA	CYBB	ARSK	RNF145	RAET1L	MBOAT1	PNLDC1	CYP1A1	CYP1A2	CYP1B1	CYP2A6	VKORC1L1	CYP2A7	GIMAP8	CYP3A7	CYP2A13	AGR3	CYP2B6	CYP2C19	CYP2C8	CYP2C9	CYP2C18	CYP2D6	CYP2E1	CYP2F1	CYP2J2	RDH10	CYP3A4	CYP3A5	SEC11B	CYP4A11	CYP4B1	CYP7A1	CYP8B1	CYP17A1	MOSPD2	CYP19A1	AWAT1	AWAT2	ZDHHC15	CYP21A2	CYP26A1	SLC35G1	CYP51A1	DAD1	TMTC2	TMTC3	DAG1	SYNE3	FITM1	TMEM30B	BRINP1	DBH	DBI	SLC16A11	SPPL2C	TOR1AIP2	DDOST	UBXN2A	SPTSSB	SGMS2	RNF133	CDC14C	GIMAP7	COL22A1	TMEM64	GIMAP1	KCNG3	SPTSSA	DHCR7	DHCR24	CYB5R3	DIAPH2	DIO1	DLG1	AFP	DLG4	AGA	DMP1	DMPK	DNASE1L1	DNASE1L3	AGL	DPAGT1	DRD1	TOR1A	EDA	ABCA1	EDN1	EEF1B2	EEF1D	EEF1G	EGFR	SDR16C5	METTL7B	MYRFL	GRAMD2A	AHSG	LCTL	EIF5A	ELAVL1	ALG14	CYP4Z1	KRTCAP2	CREG2	ALG1L	SLC51A	EMD	DHRS7C	HACD2	STT3B	SMIM14	TMEM192	TAPT1	DNAJC18	CMYA5	VMA21	ANO5	STOM	CERS3	EPHA4	EPHA5	PDILT	EPHB1	EPHX1	CLN8	SLC36A1	ERN1	ESD	ALB	EXT1	EXT2	EXTL1	EXTL2	EXTL3	F2	ABCD1	F5	F7	F8	F9	F10	F12	FAAH	ALDH3A1	ACSL1	ACSL3	ACSL4	SLC37A2	GLYATL2	FBN1	LRTOMT	CTAGE3P	REEP3	LEMD2	FKTN	GPC2	TMED4	FDFT1	TSPO2	ALDH3A2	FGA	FGB	FGFR3	FGFR4	FGG	FKBP1A	RRAS2	FKBP1B	COPZ1	COPG1	DOLK	VASH1	FKBP2	ATG14	SEC31A	CLSTN1	ARSG	SACM1L	KIFAP3	ATF6	RAB3GAP1	RAB18	SCAP	RAB21	FAIM2	TMCC1	PDZD2	EMC1	ERP44	DDN	ATP10B	COLGALT2	ATG2A	ANKLE2	MLANA	GRAMD4	CLCC1	SLC35D1	LPIN1	MESD	UBXN4	GANAB	FAF2	ATP11B	ARL6IP1	ACSBG1	MLC1	RRS1	SULF1	NBEAL2	FLT3	SYNE2	NUP210	VPS13A	TMEM131L	PACS2	ATP11A	SCFD1	FMO1	FMO2	POFUT2	FMO3	FMO4	MGRN1	FMO5	ACSL6	ESYT1	FN1	ANGEL1	UFL1	AHCYL2	NCSTN	ECPAS	CTDNEP1	NOMO1	TMED3	GRIP1	ABCB9	ICMT	TRAM1	SEC11A	FOLR1	SEC61G	CES3	LRRC8B	POFUT1	FOS	SEZ6L	TSPAN15	PIGN	CLDN14	TMEM50A	BACE1	PPP1R15A	PLD3	SLC7A11	RAB38	GABARAPL1	SDF2L1	PITPNB	OSBP2	FLRT3	FLRT2	FLRT1	FKBP8	APOL2	ABCA4	ALOX5AP	PANX1	IL27	MTOR	ABL1	FUCA2	FNDC5	TECRL	KDSR	FYN	LCLAT1	CERS6	G6PC1	MSRB3	ZDHHC20	SFTA3	SLC37A4	CNIH2	ZDHHC24	LPCAT4	ZDHHC23	GABBR1	CALHM1	TMEM86B	COL24A1	PCSK9	MAMDC2	ANKS4B	RAB3GAP2	AMBN	SLC39A6	SVIP	BACE2	METTL7A	SUMF2	GALNT1	GALNT2	ATL3	SGMS1	SEC31B	DHRS7B	MOXD1	GORASP2	TMEM98	CYP4X1	OSBPL3	UBXN7	GIGYF2	GPSM1	ABHD12	LRIT1	GIMAP2	GAS6	FBXO2	FBXO6	GBA	GCG	SEZ6L2	AMELX	BSCL2	TBL2	AMFR	GGCX	GIP	COPG2	GJA1	SEC22A	ATP2C1	GJB1	NSG1	STAU2	B3GAT1	TRAPPC3	SLC39A1	DISC1	GPC3	SERP1	ERLEC1	PGAP2	TMEM97	TOR1B	HTRA2	TOR2A	GLUD1	GLUL	GNAI3	GNAZ	CCR10	AQP11	P4HA3	CCDC88B	KCNRG	ZDHHC22	NOMO2	CLEC18C	TMEM235	PIGW	CAVIN1	SLC26A11	GDPD1	EMC10	CYP4A22	NKIRAS1	GPER1	EOGT	SUMF1	CYP4V2	YIPF7	RNF175	RNF180	CNPY1	ATG9B	ANK1	GPR37	TRIQK	ATP11C	YIPF6	TRIM59	ANK3	GPX7	GRIA1	GRIA2	GRN	SPCS1	TMEM14A	GRIK5	GRIN1	GRIN2A	GRIN2B	GRIN2C	TMEM230	GRIN2D	GRINA	ORMDL2	CNIH4	RANGRF	TMEM208	SCG3	PYCARD	CLEC2D	PRSS50	GRM6	PDIA3	GSTM2	USP25	CYP2S1	ZDHHC1	VPREB3	GUCY2C	ALG5	SNX10	UBIAD1	SEC61A1	ALG6	NENF	DSE	POMT2	CERS2	A1CF	UBQLN1	GUCY2D	ERO1A	HADHB	SERPIND1	HCRT	HTT	KCNIP3	HGFAC	EHD4	HK2	ANXA7	HLA-A	HLA-B	HLA-C	HLA-DPA1	HLA-DPB1	HLA-DQA1	HLA-DQA2	HLA-DQB1	HLA-DQB2	HLA-DRA	HLA-DRB1	HLA-DRB3	HLA-DRB4	HLA-DRB5	HLA-E	HLA-F	HLA-G	HLA-H	MR1	HMGCR	HMOX1	HMOX2	APBB1	APBB2	HPD	HPN	HRAS	HRC	APEX1	HSD3B1	HSD3B2	HSD11B1	HSD11B2	HSD17B3	HSD17B2	DNAJB2	DNAJA1	HSPA1A	HSPA1B	HSPA5	APLP2	APOA1	APOA2	HTR5A	APOA4	TNC	UBAC2	APOB	TMEM119	JMJD8	BRINP3	NAT8L	STING1	ARSI	SLC35D3	COL28A1	CTAGE6	TSPAN33	ZDHHC21	CYP26C1	APOC1	FMN1	IFI27	IFIT2	LRIT3	HSD17B13	IRGM	IFNGR2	MOGAT3	APOD	DGAT2L6	ARSH	LRRTM1	CATSPER3	SLC35B2	APOE	CLEC18A	IGFBP1	IGFBP3	IGFBP4	IGFBP5	IGFBP7	CCN1	APP	RAET1G	TICAM2	IGLL1	IL6	IL12A	IL12B	IL15RA	AQP5	INS	INSIG1	ITGA5	ABCC6	ITIH2	STT3A	ITPR1	ITPR2	ITPR3	ARCN1	KCNA1	KCNA2	AREG	KCNA5	KCNB1	MIA3	CERKL	STIMATE	NRROS	PNPLA7	KCNJ2	SLC27A1	KCNK2	USP17L2	KCNQ1	NHLRC1	RNF148	KDR	KNG1	KPNB1	KPNA2	KRAS	RHOA	PEDS1	ILDR2	FIBIN	SHISA2	SERP2	DIPK1A	TMEM247	RHOC	RESP18	KTN1	SERPINA2	LAMA3	RHOG	LAMB1	LAMB2	LAMC1	USP17L8	USP17L7	AGMO	LBR	ARHGAP5	LGALS1	LIPC	FADS1	FADS3	LMAN1	AMTN	C4orf3	USP17L1	HACD4	LOXL2	IRAG2	PLPP6	LRP2	LRP6	LRP5	LRPAP1	LSS	CYP4F3	LTBP1	LTC4S	DUOXA2	TAFA1	NOMO3	ARSA	MAGEA3	ARSB	MAL	STS	MAN1A1	ARSD	MATN3	ARSL	ARSF	ART1	DNAJB9	MAP3K5	MEN1	MEST	MFGE8	MELTF	MIA2	MGST1	MGST2	MGST3	ASAH1	MIP	ATXN3	NR3C2	TRPM1	ASGR2	MPZ	GET3	MXRA7	TMEM41B	ALG11	CTAGE15	CDNF	ASPH	ASS1	MT3	MTTP	MX1	SERPINC1	MYO1D	MYO5A	MYOC	NCK1	NDUFB8	ATP1A1	NFE2L1	ATP1A3	ACO1	NOS1	NOTCH1	NOTCH2	NOTCH3	NOTCH4	NPC1	ATP2A1	ATP2A2	ATP2A3	NRAS	NTSR1	NUCB1	NUCB2	OAS1	CISD2	GPX8	PAPPA-AS1	OCA2	CLEC18B	C18orf32	SCAPER	OPRM1	OSBP	P2RX3	P4HA1	P4HB	FURIN	PCSK6	DUOX2	NOX4	COL5A3	PAFAH2	ANO7	PNPLA8	PRKN	NSDHL	TAS2R16	TMED5	SLC35B3	DERL2	TMED7	EMC9	FIS1	GOLT1B	UBXN1	PCK1	TXNDC12	TXNDC11	ATL1	TMX2	APH1A	METTL9	RDH11	ZDHHC9	IER3IP1	SAR1B	RNFT1	INSIG2	HSD17B12	CERCAM	SDF4	SERPINA10	CYB5R4	HSD17B11	ZDHHC2	PCSK1	COPZ2	PIGP	EMC4	MZB1	SHISA5	NT5C3A	MARCHF2	GOLM1	BFAR	TLR7	ERGIC2	CD320	PCYT1A	CYP39A1	ZDHHC3	REEP2	TLR8	MS4A4A	TEX264	POMP	PDE2A	WDR83OS	TRAPPC4	PDE3B	SUCO	SCARA3	FAM8A1	UBE2J1	NAT8B	HSD17B7	RTCB	HACD3	PDE9A	LARS1	JKAMP	PDGFA	PDGFB	RAB14	PDGFRA	IL23A	UFM1	NBAS	PIGT	ERGIC3	DHRS7	RASD1	FKBP7	SARAF	TRAPPC2L	CYB5R2	ACSL5	CYB5R1	SELENOT	DNAJB11	GHRL	ERAP1	TMEM8B	INPP5K	PENK	CFP	ATP8B1	PHEX	SERPINA1	PIGA	PIGC	PIGF	PIGH	PIK3C2B	PIK3R1	PI4KB	PKD1	PKD2	PKHD1	PKM	PLA2G2A	PLA2G4A	PLAUR	TM6SF2	ZFYVE1	PLD1	PLD2	STX18	PLIN1	PLN	PLOD1	PLOD2	PLP2	ATP6AP1	PML	ATP7A	P2RY13	DUOX1	SLC37A1	TLR9	GPR85	DPM3	WNT4	DNAJC10	RETREG1	POR	UGT2B28	OTULINL	TMX3	TMCO1	ZDHHC13	ADAMTSL4	POU2F1	HMGCLL1	MTMR12	RNF186	UGT1A10	UGT1A8	UGT1A7	UGT1A6	UGT1A5	MXRA8	UGT1A9	NDFIP2	UGT1A4	UGT1A1	UGT1A3	P4HTM	MARCHF5	TMED9	FAM20A	CTSA	GRAMD1C	DNAJB12	PPIB	TRPM4	TOR4A	DNAJC25	TMEM214	PIGG	RETSAT	RNF43	ELOVL2	CDKAL1	CYP2W1	DUS2	RNF125	LPCAT2	PARP16	PIGX	TMEM132A	CLN6	AUP1	STX17	MARCHF1	FKBP14	TAPBPL	ATG2B	LRRC8D	ZDHHC4	TMEM38B	TMEM33	SEC61A2	P3H2	MACO1	TMEM39A	TMEM100	FBXW7	RNF121	SPTLC3	PEF1	UFSP2	AGPAT5	ACER3	LSG1	LRRC59	AVPR2	ZDHHC7	AMBRA1	SMPD4	PIGV	NPLOC4	VAC14	CCDC88A	LMBR1L	HHAT	EDEM2	TMEM30A	UGGT2	PRKCA	ERMARD	LMBRD1	PRKCD	PRKCE	SELENOS	EMC3	USE1	PSENEN	TEX2	PRKCSH	MAPK1	MAPK3	SULF2	BCAP29	MYDGF	PDGFC	MAP2K1	MAP2K2	ALG1	DNAJC3	PCDHA2	PCDHA1	MOSPD1	PRNP	PROC	MRAP	IRGC	PROS1	KLK6	CYP26B1	ERO1B	PSEN1	PSEN2	EIF5A2	SAR1A	B2M	JPH1	FMN2	PSKH1	SPHK2	EMC7	UGGT1	UBQLN4	AGPAT3	AGPAT4	NCLN	SPPL2B	MEPE	RGMA	FAM20C	POGLUT1	CHPT1	ADAMTS9	CCDC47	PLSCR2	AGTRAP	PNPLA2	PLAAT1	ATP13A1	MAN1C1	RTN4	LDAF1	PHTF2	JPH2	DOLPP1	SELENON	ATP10A	ATP8B2	ATP10D	ADGRG6	CEMIP	ERGIC1	PTGDS	RCN3	JPH3	TTYH1	PTGFRN	PTGIS	RHBDD2	PTGS1	PTGS2	TENM2	UGT2A2	TMCC3	MYORG	HHATL	GRAMD1B	ESYT2	SERINC1	HACE1	ELAPOR1	DISP3	TXNDC16	NCEH1	KLHL14	STIM2	PTN	COL20A1	GRAMD1A	RDH14	QSOX1	PTPN1	GBA2	WDFY4	PTPN2	ANO8	BRINP2	BAK1	G6PC2	CYP4F11	BAX	ABCD4	PCYT2	SRPRB	TRAPPC1	OSTC	SELENOK	RAB1A	RAB2A	RAB6A	RAC1	RAC2	RAC3	BCHE	RAP1GDS1	RASGRF2	ACE2	TRPV4	TMEM35A	RCN1	RCN2	RDH5	BCL2	BCL2L1	RHEB	RNF5	ELOVL5	LDAH	SPCS3	RINT1	CYB5RL	ATG101	FKBP10	RP9	RPE65	RPL4	RPL5	RPL6	RPL10	RPL13	RPL18	RPL21	RPL24	RPL27	RPL27A	RPL34	RPL36AL	RPL41	RPL36A	RPLP0	RPN1	RPN2	RPS3	RPS3A	MBOAT4	RPS6	RPS8	RPS21	RPS23	RPS24	BDKRB1	RPS26	RPS27A	RPS28	RPS29	RRBP1	RTN1	RTN2	RYR1	RYR2	RYR3	S100A1	SORT1	S100A7	SBF1	MSMO1	SC5D	SCD	BGLAP	SCN5A	SCP2	SRL	SDC2	SDCBP	ABHD4	SDF2	THADA	CIDEC	NECAB3	SEC13	TRAPPC2	SEL1L	MMP27	SLC28A3	CLSTN2	TMBIM1	ERAP2	P3H1	SET	DNAJC1	TOR3A	ATL2	RHBDF1	FADS2B	HS1BP3	SIL1	CTAGE9	CBLN3	SFTPB	SFTPC	SFTPD	ZDHHC6	SGCD	TMEM30CP	SGK1	ALG1L2	USP17L4	USP17L3	MOSPD3	SHH	CTAGE1	PRSS56	TMPRSS3	PDIA2	CREB3L2	LMF1	ST6GAL1	ARV1	CYP3A43	ELOVL1	FNDC4	PORCN	GNPNAT1	YTHDC2	VWA1	PMEL	LPIN3	NDRG4	SLC26A6	PINK1	SLC1A1	REEP1	RTN4R	SLC2A4	BMP4	MPPE1	ZDHHC11B	NCF1	SFTPA1	SLC8A3	SLC9A1	SLC18A1	SLN	DDRGK1	CYP4F12	LYNX1	MTMR9	SMPD2	BNIP1	BNIP3	SOAT1	BNIP3L	SORL1	BOK	DST	SPAST	SPP2	SPP1	SQLE	SRD5A1	SRD5A2	SRI	SREBF1	SREBF2	SRP9	SRP54	SRP68	SRP72	SRPK1	SRPRA	SSR1	SSR2	SSR3	SSR4	STAU1	HSPA13	ELOVL4	STIM1	STX5	BSG	SULT2B1	SURF4	VAMP7	ADAM17	TAP1	TAP2	TAPBP	TBXAS1	TMBIM6	TF	TFPI	TGFA	TGM2	TH	THBS1	TSPO	THBS4	THY1	TIMP1	TKT	SEC62	TLR3	SERPING1	TM7SF2	TMF1	TP53	TPBG	TPD52	C3	HSP90B1	TRAF2	C4A	TSN	USP17L24	USP17L5	GGT2	GASK1A	SFTPA2	TYRO3	UBA52	UBB	UBC	UBA1	UBE2G2	UCHL1	UFD1	SLC35A2	SCGB1A1	UGT2B4	UGT2B7	UGT2B10	UGT2B15	UGT2B17	UGT8	COL14A1	UPK3A	UVRAG	VCAM1	VCP	VGF	VHL	VPREB1	VRK2	VTN	MYRF	VWF	TMEM258	WFS1	WNT1	WNT3	WNT5A	WNT6	WNT7A	WNT7B	GET1	XBP1	XDH	CNBP	TMEM50B	CA4	PRCD	SLC30A1	ZP2	PTP4A1	CACNA2D1	NPHS2	PXDN	MOGS	RNF103	SCG2	SEMA3B	SLMAP	MANF	VKORC1	TMEM106C	PDCL3	TMEM38A	REEP5	ALG8	TRPM8	ATG9A	POGLUT2	ELOVL6	TMEM109	ALG12	TRAPPC6A	RNF26	APOO	DERL1	MBOAT7	FKRP	FA2H	GDPD3	CRELD2	TMEM43	SLC39A7	NOX5	CYBC1	RNF128	CERS4	RIC3	ARSJ	SRD5A3	RHBDF2	PLEKHF2	C3orf52	ZDHHC14	COLGALT1	LIN28A	KCTD17	LMAN1L	MCTP1	ALG9	HPS6	PIP4K2C	ZDHHC11	RNF122	TLCD3A	EPHX3	TM4SF20	ALG13	UBA5	CCDC134	LPCAT1	TUSC3	UBXN8	DHDDS	ERMP1	SCD5	WLS	CPED1	DNAJB14	ELOVL7	FOXRED2	PGAP1	VCPIP1	LRRC8E	ZC3H12A	CWH43	MOGAT2	PIGZ	EDEM3	HSD3B7	CUBN	PDGFD	CPEB4	ULBP2	ULBP1	KCNIP4	PNPLA3	BPIFB2	SEL1L2	REEP4	MPIG6B	FGF23	NDFIP1	COL18A1	LNPK	WNT5B	CALR	TCL1A	ANP32A	CALU	PTDSS2	DCSTAMP	HM13	SGPP1	TMX1	YIPF5	LMAN2L	TXNDC5	ANKRD13C	COL21A1	CAMK2B	TSPAN14	UNC93B1	VMP1	CAMK2D	RNF170	CAMK2G	RAB1B	CAMLG	CANX	CAPN2	CAST	FZD6	FZD9	ELOVL3	ADPGK	GSG1	EMC6	APH1B	C19orf12	CCDC3	TRAPPC9	CASP4	HYAL3	TLCD3B	ARMC10	ESYT3	TMTC1	STARD3NL	PIP4K2B	FAM172A	SPARCL1	SRPX	MAGT1	DTNBP1	SLC10A7	ULK1	UTP15	EVA1A	POMK	TMEM117	LRRC8C	RHBDD1	ZDHHC18	SLC37A3	CARD19	YIPF4	ZDHHC16	CCDC115	SOAT2	CASQ1	NCK2	SYVN1	CASQ2	JPH4	GHDC	JAGN1	LINC01547	COL25A1	TPST2	DGAT2	EBPL	CREB3L3	CAT	PIGO	FUT10	GPAT3	PLCD4	PLPP7	PTPN5	MFSD2A	ZDHHC12	SPPL2A	POMGNT2	TMTC4	SLC35B4	PPP1R15B	ALG10	RAB2B	SERAC1	PIGY	PEX3	MMP23B	ITGA8	CYP4F2	CST7	COL27A1	ALG2	DNAJC14	APOL1	SELENOI	DEGS1	CAV1	CAV3	PLA2G4C	RDH16	PLPP2	PLPP3	STC2	USO1	PSMG1	TP63	HSD17B6	RNASET2	AOC3	BECN1	HYAL2	DGAT1	SERPINH1	PNPT1	MBTPS1	GPAA1	CDS2	DPM1	DPM2	CES2	PROM1	KSR1	ALKBH1	PROZ	SQSTM1	SGPL1	P4HA2	WNT3A	PLOD3	SEC16B	STBD1	FATE1	NOL3	HAP1	CH25H	BRSK2	NAT8	PKD2L1	MCFD2	YIF1B	DUOXA1	ZFAND2A	SEC11C	CLDN8	PKMYT1	PIGQ	CREB3L1	CERS5	MTMR6	TMEM67	SEC22C	CD1D	LMF2	TMEM259	DERL3	RNF185	COL23A1	RSAD2	CD3E	ZW10	CHRDL1	RFT1	SLC33A1	CD4	HACD1	BMP15	MTDH	VAPB	VAPA	LRAT	TMEM129	DHRS3	AIMP1	G6PC3	COPB2	REEP6	ADAMTSL1	PIGM	PGAP3	MMGT1	TPTE2	RAB9A	ADIPOQ	NRXN1	OTOF	SLC22A13	PIGS	SELENOF	PEX16	ORMDL1	ORMDL3	TMEM203	FADS2	ABCC12	CYP7B1	EIF2AK3	PCYT1B	AKAP6	MAPK8IP1	STX8	PIGL	PIGB	PGS1	PSMF1	SCARB2	SPTLC2	TECR	MPDU1	PTGES	EI24	ENTPD2	SEC22B	MINPP1	H6PD	ENTPD5	GOSR2	PITPNM1	PDIA4	ABCG1	SEC24C	CD59	LPIN2	EMC2	EDEM1	TRAM2	HERPUD1	CD74	NOS1AP	ARHGAP32	CLSTN3	MLEC	ATG13	PIEZO1	SPCS2	PTDSS1	KEAP1	RB1CC1	CDK1	TESPA1	EPM2AIP1	C2CD2L	PJA2	LRBA	SEC24D	POM121	FIG4	WASHC5	SV2A	TMCC2	ATP2C2	SEC16A	LPGAT1	PUM3	CDC42	RCE1	KCNE2
GOCC_SEC61_TRANSLOCON_COMPLEX	http://www.gsea-msigdb.org/gsea/msigdb/cards/GOCC_SEC61_TRANSLOCON_COMPLEX	SEC61B	ARL6IP1	SEC61A1	SEC61A2	SSR4
GOCC_SIGNAL_PEPTIDASE_COMPLEX	http://www.gsea-msigdb.org/gsea/msigdb/cards/GOCC_SIGNAL_PEPTIDASE_COMPLEX	SEC11B	SEC11A	SPCS1	SPCS3	SEC11C	SPCS2
GOCC_ENDOPLASMIC_RETICULUM_LUMEN	http://www.gsea-msigdb.org/gsea/msigdb/cards/GOCC_ENDOPLASMIC_RETICULUM_LUMEN	CDH2	TSPAN5	ENAM	PDIA6	EBI3	ADAM10	MSLN	FSTL3	TRDN	SPON1	CRTAP	HYOU1	TGOLN2	CES1	CNPY3	CTSC	PDIA5	OS9	ERP29	CKAP4	SLC27A2	ADAMTS13	ADAMTS5	PRSS23	CHGB	FSTL1	ADAMTS7	MGAT4A	APOA5	CLU	ERP27	CALR3	COL1A1	COL1A2	COL2A1	COL3A1	COL4A1	COL4A2	COL4A3	COL4A4	COL4A5	COL4A6	COL5A1	COL5A2	COL6A1	COL6A2	COL6A3	COL7A1	COL8A1	COL8A2	COL9A1	COL9A2	COL9A3	COL10A1	COL11A1	COL11A2	COL12A1	COL13A1	COL15A1	COL16A1	COL17A1	COL19A1	CP	COL26A1	SELENOM	CSF1	POGLUT3	VCAN	CST3	NOTUM	CTSZ	ARSK	DAG1	DBI	COL22A1	AFP	DMP1	TOR1A	EDN1	AHSG	ESD	ALB	F2	F5	F7	F8	F9	F10	FBN1	FGA	FGG	ARSG	ERP44	COLGALT2	GANAB	FLT3	FMO1	FN1	CES3	TSPAN15	BACE1	SDF2L1	IL27	FUCA2	COL24A1	PCSK9	AMBN	SUMF2	GAS6	GCG	AMELX	GIP	GPC3	ERLEC1	TOR1B	TOR2A	P4HA3	EOGT	SUMF1	GPX7	SCG3	PDIA3	ERO1A	SERPIND1	HRC	HSPA5	APLP2	APOA1	APOA2	APOA4	TNC	APOB	JMJD8	ARSI	COL28A1	TSPAN33	ARSH	APOE	IGFBP1	IGFBP3	IGFBP4	IGFBP5	IGFBP7	CCN1	APP	IL6	IL12A	IL12B	INS	ITIH2	MIA3	KNG1	KTN1	LAMB1	LAMB2	LAMC1	LGALS1	LIPC	AMTN	LRPAP1	LTBP1	ARSA	ARSB	STS	ARSD	MATN3	ARSL	ARSF	DNAJB9	MEN1	MFGE8	MELTF	MTTP	SERPINC1	NUCB1	GPX8	P4HA1	P4HB	COL5A3	TXNDC12	CERCAM	SERPINA10	MZB1	SHISA5	GOLM1	PDGFA	PDGFB	IL23A	FKBP7	DNAJB11	GHRL	ERAP1	PENK	CFP	SERPINA1	PLAUR	WNT4	DNAJC10	ADAMTSL4	MXRA8	PPIB	TOR4A	CYP2W1	TMEM132A	CLN6	FKBP14	P3H2	EDEM2	UGGT2	PRKCSH	MAPK1	MAPK3	MYDGF	PDGFC	DNAJC3	PROC	B2M	UGGT1	MEPE	FAM20C	POGLUT1	PNPLA2	RCN3	PTGS2	TXNDC16	COL20A1	QSOX1	ANO8	BCHE	ACE2	RCN1	RCN2	RDH5	FKBP10	BGLAP	SRL	SDC2	ERAP2	P3H1	TOR3A	SIL1	SHH	PDIA2	VWA1	BMP4	SPP2	SPP1	ADAM17	TF	THBS1	TIMP1	SERPING1	C3	HSP90B1	C4A	COL14A1	VGF	WFS1	WNT1	WNT3	WNT5A	WNT6	WNT7A	WNT7B	SCG2	MANF	POGLUT2	ALG12	TMEM43	ARSJ	COLGALT1	FOXRED2	VCPIP1	EDEM3	PDGFD	BPIFB2	FGF23	COL18A1	WNT5B	CALR	CALU	TXNDC5	COL21A1	TSPAN14	CANX	SPARCL1	EVA1A	CASQ1	CASQ2	COL25A1	COL27A1	APOL1	STC2	RNASET2	SERPINH1	MBTPS1	CES2	PROZ	P4HA2	WNT3A	PLOD3	COL23A1	CHRDL1	CD4	BMP15	ADAMTSL1	SELENOF	MINPP1	H6PD	PDIA4
GOCC_SMOOTH_ENDOPLASMIC_RETICULUM	http://www.gsea-msigdb.org/gsea/msigdb/cards/GOCC_SMOOTH_ENDOPLASMIC_RETICULUM	HYOU1	FTCD	PGRMC1	ERP29	GABARAP	SVIP	HSD3B1	HSD3B2	HSPA5	APOB	APP	KCNJ2	MYO1D	PPIB	STX17	DNAJC3	PSEN1	TTYH1	GBA2	RPL10	RYR1	RYR2	RYR3	TH	SLMAP	CALR	CANX	CASQ1	SYVN1	JPH4
GOCC_ROUGH_ENDOPLASMIC_RETICULUM	http://www.gsea-msigdb.org/gsea/msigdb/cards/GOCC_ROUGH_ENDOPLASMIC_RETICULUM	BAIAP2	SEC61B	CKAP4	SEC63	ADCYAP1R1	SPPL3	CYBB	SYNE3	EDN1	EPHA5	F12	TMCC1	ARL6IP1	SEC61G	SLC7A11	PCSK9	TMEM97	GLUL	RANGRF	SEC61A1	HCRT	HGFAC	HTR5A	NAT8L	APP	KCNJ2	LRPAP1	ARSB	MPZ	MT3	MTTP	MYOC	P2RX3	PCSK1	SUCO	RAB14	PI4KB	PKM	PLOD1	PLOD2	CDKAL1	STX17	SEC61A2	MACO1	PSEN1	CCDC47	PTGDS	SRPRB	RP9	RPL4	RPL6	RPL18	RPL27	RPN1	RPN2	RPS21	RPS23	RPS26	RPS28	RPS29	BGLAP	SFTPD	NCF1	SFTPA1	SRP9	SSR4	STAU1	SEC62	SFTPA2	UBA1	SCGB1A1	CA4	FKRP	LIN28A	ZC3H12A	HM13	CANX	TP63	PLOD3	LRAT
GOCC_ENDOPLASMIC_RETICULUM_GOLGI_INTERMEDIATE_COMPARTMENT	http://www.gsea-msigdb.org/gsea/msigdb/cards/GOCC_ENDOPLASMIC_RETICULUM_GOLGI_INTERMEDIATE_COMPARTMENT	PDIA6	BCAP31	CNIH1	BET1	TRAPPC2B	YKT6	CTSC	FTCD	YIF1A	KDELR1	TMED2	LMAN2	TMED10	TMED1	RER1	SEC23IP	CHP1	MGAT4B	MGAT4A	AZIN2	SPPL3	WHAMM	TRAPPC5	TBC1D20	COL7A1	COPB1	CSNK1D	TMED6	TMEM199	CNIH3	CTSZ	MGAT4D	CD55	VMA21	CLN8	F5	F8	TMED4	COPG1	ERP44	DDHD2	FN1	ECPAS	TMED3	FOLR1	LAMP5	CNIH2	GALNT1	COPG2	GJB2	GOLGA2	GOLGB1	RGMB	GRIA1	ANPEP	CNIH4	HMGB1	RAB37	HSPA5	WHAMMP3	STING1	TICAM2	INS	INPP5B	AREG	MYO18A	LMAN1	LRPAP1	MAN1A1	MGAT1	NUCB1	NUCB2	P4HB	TMED5	SLC35C2	TMED7	TRAPPC12	COPZ2	ERGIC2	NAT8B	RAB6B	ERGIC3	SERPINA1	TM6SF2	ATP6AP1	TMED9	STX17	UGGT2	MYDGF	UGGT1	ERGIC1	SCYL1	PTPN2	RAB2A	ROBO1	TRAPPC2	PALS1	GORASP1	GNPNAT1	MPPE1	STX5	SURF4	TAP1	TAP2	TAPBP	TGFA	CA4	PRRG4	ASPSCR1	LMAN1L	CALR	DCSTAMP	LMAN2L	VMP1	RAB1B	CCDC115	PLPP3	SERPINH1	GBF1	PROM1	NAT8	MCFD2	YIF1B	MTMR6	STK17B	TRIP11	SEC22B	GOSR2	CD59	PIEZO1	IST1
GOCC_GOLGI_APPARATUS	http://www.gsea-msigdb.org/gsea/msigdb/cards/GOCC_GOLGI_APPARATUS	TRAPPC3L	GOLGA8DP	HDAC5	DUX4	B3GALT9	TOM1L1	MAMLD1	ARL17B	GFY	AP1M2	ABCC5	ABCB6	DNM1L	SCAMP2	SCAMP3	MUC12	HUWE1	ATP9A	GPC6	CERT1	UST	GOLGA8R	KIF20A	RASGRP1	CDH15	OPTN	BCAP31	ARFRP1	AKAP9	CHST4	CNIH1	TENM1	MYMX	MPHOSPH9	ADAM10	PLIN3	STX6	MSLN	SLC35B1	AP3S2	RABEPK	SPRY1	AKAP8	BET1	RGS19	APC2	PAK4	RTN3	B3GALT5	RXYLT1	B3GNT3	TLR6	TRIM22	ABCA7	CEPT1	ATP8A1	ST3GAL6	CPQ	PRMT5	UBAC1	CDIPT	FAM3C	BAIAP2	COG5	SEC23A	CREB3	VTI1B	STK25	UNC13B	CIB1	SLC35A1	ARFGEF2	ARFGEF1	RABAC1	COLEC10	ST6GALNAC2	TRIM3	TGOLN2	POSTN	YKT6	CSPG5	B3GNT2	FUT9	AP4B1	POLQ	NUDC	PHTF1	KIF1C	CTSC	VAMP5	CGA	FTCD	SRCAP	ACTL7A	RAB10	MMP24	YIF1A	ADCY3	MAN1A2	KDELR1	AP3M2	SERINC3	TMED2	LMAN2	STIP1	TMED10	RAB32	KLK11	KDELR2	KDELR3	TMED1	IFT27	RAB31	B4GAT1	TENT4A	SLC35D2	EEF1AKMT4-ECE2	TMEM115	STMN2	TPPP	RER1	KERA	CIT	CRYZL2P-SEC16B	PWP1	AP4S1	SEC23IP	CHEK2	DUSP10	GALNT6	GALNT5	PDCD10	RNF24	PMF1	MAN1B1	CHP1	SYNRG	MGAT4B	B4GALT7	VPS45	LYPLA2	COPE	SCAMP4	CHST14	MGAT4A	GOLM2	TMC6	EXOC3	GABARAP	SCRG1	TEX261	RNF13	GABARAPL2	AZIN2	SLC35A4	NLRP3	ERMAP	LMTK3	GALNT13	SORCS1	OSBPL9	OSBPL11	GBP4	GBP5	LYSMD3	RAB39B	APOA5	ARAP1	RAB3IP	GALNT15	AP1S1	RFFL	AP3S1	CLCN3	CLCN4	CLCN5	OLFM3	MUCL1	CLU	TPP1	LARGE2	CLN3	CLN5	LRRK2	CLTA	CLTB	CLTC	FGD4	SPPL3	TRAPPC6B	CLBA1	PLD4	WHAMM	SLC38A10	CANT1	B4GALNT2	WDR81	TRAPPC5	NLRP5	PLK3	HSPB6	B3GALT6	A3GALT2	COL1A1	GOLT1A	UHMK1	DRAM2	PIFO	TBC1D20	TANGO2	SGSM1	EMID1	ICA1L	AP1S3	COPA	COPB1	ZDHHC19	GLYCTK	OCIAD2	FAM241A	PRRC1	CLVS2	B3GAT2	COL26A1	CPE	MPLKIP	UBXN2B	RNF183	ATF6B	DNAAF6	CRHBP	MUC17	SELENOM	GCNT7	SUN5	CRYAB	RAB40A	SAMD8	VTI1A	MUC15	PHETA1	CSNK1D	VCAN	NCAN	CSPG4	TMED6	MGAT5B	TEPSIN	CST3	TMC8	ATP8B3	CREB3L4	B3GALNT2	SLC30A7	CCN2	MANEAL	CTLA4	PHETA2	RAB6D	RMDN2	CTSL	GLIPR2	FGD5	CUX1	PAQR3	MGAT4D	TMEM167A	CYBA	CYBB	ADRB2	GIMAP8	CYP2E1	ESCO2	FAM91A1	CLVS1	MAMDC4	ZDHHC15	AP2A1	CD55	DAG1	TMEM30B	AP1B1	DBI	DCN	SDE2	CNST	AP1G1	CABP7	UBXN2A	CHST13	DEFA1	DEFA3	DEFA4	SGMS2	DEFA5	DEFA6	DEFB1	DEFB4A	GALNTL5	RNF133	GIMAP7	SLC30A8	QSOX2	FUT11	GIMAP1	DHCR24	DLG1	ACAN	DNM2	AGRP	DRD2	ABCA1	B3GNT6	SCAMP5	EGFR	AHSG	ELF3	RNF215	CREG2	PIKFYVE	MUC20	TVP23C	PLD6	SLC16A13	SLC39A11	EMP2	RAB12	CTTN	TMEM192	GAPT	EPHA4	EPHB2	DIPK2A	ESR1	ALB	EXT1	EXT2	EXTL1	EXTL3	F2	F2R	F2RL1	F5	F7	F8	F9	F10	ACSL3	FASN	FAT2	ARL5B	FCGR2A	FGD2	C6orf89	FKTN	GPC2	MMD2	TMED4	NAPEPLD	HS3ST5	TMEM130	GPC4	FES	FGD1	FGF7	MAPK15	FGFR3	GPC5	FGFR2	FGFR4	COG2	RRAS2	COPZ1	COPG1	RHOBTB3	LMTK2	CHSY1	FNDC3A	NLGN1	TRAPPC8	CLSTN1	RPH3A	SACM1L	MAPRE1	KIFAP3	ATF6	HABP4	RAB3GAP1	RAB18	SCAP	RAB21	GOLGA8A	FAIM2	USP33	DOP1A	PDXDC1	NMNAT2	GGA2	WAPL	ERC1	SIPA1L3	CLASP2	MLANA	CLCC1	FLNA	MAPK8IP3	GGA3	SLC35D1	GANAB	ATP11B	SYT11	SULF1	VPS13A	ATP11A	SCFD1	DENND5A	DDHD2	DNMBP	CAMSAP2	CLEC16A	POFUT2	BICD2	FMOD	SLC9A8	NEDD4L	CLASP1	SYNE1	ANGEL1	OBSL1	NCSTN	ZDHHC17	ECPAS	NCS1	TMED3	AP4E1	SLC35A3	ABCA6	ABCA5	FOLR1	MACF1	MMD	PRAME	SNAPIN	CHST5	DAPK2	ZMYND8	BACE1	RUSC1	PPP1R15A	PLD3	ARFIP2	STX12	RAB38	GABARAPL1	PPIL2	PITPNB	MS4A6E	MTOR	FUT1	FUT2	FUT3	FUT4	FUT5	FUT6	FUT7	FUT8	HEPACAM2	ZDHHC20	ZDHHC24	ZDHHC23	TXNDC8	PCSK9	ST6GALNAC3	SERINC5	GAD2	CBY1	TMEM59L	GAK	SVIP	BACE2	B4GALNT1	MGAT4C	RAB26	COG4	MOB4	YIPF3	PARM1	PRKD2	GALNT1	GALNT2	GALNT3	C1orf43	GALT	SGMS1	TMEM87A	UNC50	CLIP3	GORASP2	GLCE	CNTNAP2	DNM3	RAB11FIP5	GIGYF2	GPSM1	GGA1	ABCA12	STEAP2	GAS6	GAS8	ARL5A	B3GAT3	FBXW8	VPS33B	ARFGAP3	GBA	GALNT8	EHF	GBGT1	GBP1	GBP2	GBP3	AMELX	GCNT1	GCNT2	CHIC2	AATF	GDI1	GDI2	MDGA1	GDNF	AMFR	DAOA	GFRA1	GGTA1	B4GALT1	COPG2	NBEA	GJA1	AP3M1	ATP2C1	LAT	NSG1	VPS41	B3GAT1	ST6GALNAC4	TRAPPC3	SDCBP2	CYTH4	GLA	GPC3	GLB1	ARFIP1	KLHL20	RAB30	PGAP2	TNRC6A	ANGPTL3	GOLIM4	GLG1	PCSK1N	GNAI3	GNAQ	ABO	GOLGA1	GOLGA2	GOLGA3	GOLGA4	GOLGB1	SELENOH	GPC1	JAKMIP3	CCDC88B	B4GALNT3	MUC19	ZDHHC22	SLC24A5	GOLGA8G	GOLGA8IP	CLEC18C	HID1	SLC26A11	DYNAP	GPER1	YIPF7	RNF175	ATG9B	ATP11C	YIPF6	ANK3	GRB2	GRN	DBNL	TMEM230	GRINA	C1GALT1C1	COMMD9	PYCARD	GRM6	MSH6	ZDHHC1	ZDHHC8	ST8SIA5	HOOK2	UBIAD1	DSE	PKN3	DPP7	STRN3	RHOD	H1-0	HCK	HTT	ST6GALNAC6	KCNIP3	HIP1	HLA-A	HLA-B	HLA-C	HLA-DPA1	HLA-DPB1	HLA-DQA1	HLA-DQA2	HLA-DQB1	HLA-DQB2	HLA-DRA	HLA-DRB1	HLA-DRB3	HLA-DRB4	HLA-DRB5	HLA-E	HLA-F	HLA-G	HLA-H	MR1	APBA1	APBB2	APC	HPD	HRAS	RAB37	APLP1	HSPG2	NDST1	HTR5A	HTR7	CHSY3	ICA1	RAB7B	ST8SIA6	B4GALNT4	RAB43	ENPP7	SLC35E4	ID1	STING1	SLC35D3	TREML1	ZDHHC21	ACER2	MALRD1	GOLGA6A	IRGM	IFNGR2	RAB41	SLC35B2	APOE	CLEC18A	IGF2R	IGFBP1	IGFBP6	APP	TICAM2	AQP2	IL15	IL15RA	GLT6D1	INS	INPP5B	INPPL1	ITGA5	ARCN1	TRIM23	KCNA5	GALNT18	ATP9B	B3GNT8	ARF1	CERKL	AGRN	KCNJ2	RAB15	KCNJ6	ARF3	ARF4	RNF148	KCNS3	KDR	KIFC3	ARF5	ARF6	KPNA2	KRAS	FIBIN	CAPN8	PLEKHM3	RESP18	SFTA2	MYMK	RND3	LALBA	ARL5C	ARHGAP4	MUC21	LDLR	LFNG	LHB	LIMK2	LLGL1	MYO18A	LMAN1	ARL1	FAM174B	GOLGA7B	ARL2	ARL3	LRP1	LRP2	LRP6	LRPAP1	LTBR	LUM	LYN	M6PR	ARRB1	SMAD6	ASIC1	ARSB	STS	MAN1A1	MAN2A2	MAN2A1	MAP6	DEFB103A	ARSL	CHST6	RAB8A	MFNG	MGAT1	MGAT2	MGAT3	MGAT5	ACHE	MME	MMP11	MMP14	MMP16	MPL	GOLGA8B	GALNTL6	MYO1B	GGNBP1	MTTP	MUC1	MUC2	MUC3A	MUC4	MUC5AC	MUC6	MUC7	MYO6	MYOC	NCAM1	NEDD4	NEDD9	NEO1	ATP1A1	ATP1A3	NFE2L2	ACO1	NGF	NHS	NOS3	NOTCH1	NPY	NOTCH2	NOTCH3	NOTCH4	NPC1	NRAS	NSF	NTN3	NTSR1	NUCB1	NUCB2	NUMA1	GPR143	OCRL	OMD	OGN	CLEC18B	OPRM1	OSBP	P2RX3	FURIN	PCSK6	MINK1	PODXL2	CHST11	GALNT9	PAM	PRKN	TAS2R16	STMN3	SOST	TMED5	SLC35B3	COQ6	SLC35C2	TMED7	GOLT1B	TVP23B	ST8SIA3	LAP3	ATL1	NOSIP	GAL	SH3GLB1	APH1A	TRAPPC12	ZDHHC9	IER3IP1	GOLGA7	SAR1B	CEP83	A4GNT	SDF4	NAGPA	PLCE1	ZDHHC2	PCSK1	COPZ2	PCSK5	MARCHF2	BET1L	GOLM1	TLR7	ERGIC2	GCNT4	ZDHHC3	TLR8	GASK1B	SPG21	MS4A4A	MBTPS2	CHST15	PDE2A	TRAPPC4	PDE3B	SNX9	SCARA3	GPR89B	CABP2	PDE9A	PHF7	PPHLN1	PDGFA	SCLY	VPS54	PDGFB	RAB14	PDGFRA	RAB6B	PDGFRB	ERGIC3	NSG2	DYNC2LI1	TMBIM4	WWOX	SYT17	ATP8A2	INPP5K	STK26	GALNT7	ATP8B1	PHEX	SERPINA1	SERPINB9	PIK3C2A	PIK3R1	PI4KB	PKD1	PKD2	PKHD1	PLA2G4A	PLA2G5	PLAGL1	PLCB2	UBASH3A	ZFYVE1	PLD1	CLIC5	STX18	ATP6V0A1	PLSCR1	ATP7A	FGFRL1	C11orf24	A4GALT	ATP7B	GSAP	TLR9	WNT4	YIPF1	RETREG1	CHPF2	TMCO1	ATR	ZDHHC13	WDR44	NDFIP2	RBFOX1	TMED9	RAB39A	LEPROT	IL17RD	FAM20A	PCSK4	TRPM4	DYM	AFTPH	QPCTL	TMEM214	ALKBH5	LAX1	RASIP1	BPNT2	OCIAD1	RNF125	DNAJC28	LPCAT2	TMEM132A	PPP2R3C	MARCHF1	SLC35A5	WIPI1	TAPBPL	IFT57	CCDC186	PLEKHJ1	TRIM68	ZDHHC4	GOLPH3L	P3H2	TRAPPC14	PPP2R5C	VPS53	FBXW7	CCDC91	RNF121	AVPR1B	PI4K2B	SLC29A3	ACER3	SLC35C1	PI4K2A	PIDD1	PPT1	AVPR2	AP1AR	CSGALNACT2	PRELP	CHST12	SLC35E3	SMPD3	SRGN	SLC30A10	GALNT10	GOLGA2P5	POMGNT1	ZDHHC7	SMPD4	PNRC2	PRKAA2	G2E3	SYBU	RAB20	NLRP2	DENND4C	SLC30A6	SCYL2	PACS1	VAC14	CCDC88A	WDR11	HHAT	ARFGAP1	TMEM30A	CDK5RAP2	TBC1D23	FGD6	CSGALNACT1	ST6GALNAC1	PRKCE	GLT8D1	CAND1	PRKCI	PSENEN	TMEM165	PRKD1	ASH1L	GOLGA6B	DEFB103B	UNC45A	PRKG1	MAPK1	MAPK3	SULF2	NSFL1C	SLC50A1	MYDGF	PDGFC	MAP2K1	MAP2K2	MOSPD1	PRNP	PROC	PROS1	GKN1	CHST7	INPP5E	ASAH2	PSEN1	PSEN2	MUC13	SAR1A	B2M	PSKH1	AGPAT3	TMEM167B	C1GALT1	GPR108	SPPL2B	PMEPA1	FAM20C	CHPT1	AGTRAP	ENTPD7	TRPC7	GOPC	MAN1C1	SCYL3	CAMK1G	MCOLN1	ATP8B2	ERGIC1	LINC00869	PTCH1	PTGDS	PTGFRN	MIF4GD	SCYL1	RHBDD2	PTGS1	PTHLH	NDRG2	BIRC6	TENM2	GALNT16	MTUS1	COG6	HACE1	TBC1D14	ELAPOR1	MARCHF4	ARHGAP21	RIC1	FAM234B	RELCH	SH3RF1	QSOX1	GBA2	GPR107	RAB40C	PTPRN	PEX5	MS4A7	RHOU	SELENOK	RAB1A	RAB2A	RAB3B	RAB6A	MAP4K2	RAB13	RAB27A	RAB27B	RAC1	RAF1	RAP1GAP	RAPSN	LGR6	RFNG	RHEB	RHO	BCL6	SCOC	TRAPPC11	BCL9	ROCK1	RP2	RPGR	RPS12	BDKRB2	RSC1A1	RTN1	S100A1	SORT1	S100A3	VPS52	ATXN2	BGLAP	BGN	BICD1	SDC1	BCAN	SDC2	SDC4	VIPAS39	GALNT11	NECAB3	CLSPN	SEC14L1	KIF13A	SECTM1	PERP	GOLPH3	CLSTN2	GAL3ST2	TMBIM1	NOD2	XYLT1	XYLT2	C17orf75	MS4A6A	RHBDF1	MS4A4E	GOLGA8N	CHST8	CBLN3	PALS1	GALNT17	DCLRE1C	ZDHHC6	TMEM30CP	SH3GL2	NDST4	SYNDIG1L	GORASP1	SHH	HS3ST6	ACBD3	SI	CEP85	DDX31	ST6GAL1	ARV1	ST3GAL1	ST3GAL2	ST3GAL4	GNPNAT1	ST3GAL3	ST8SIA1	BMP1	PMEL	CASD1	SLC30A5	SLC2A1	SLC2A4	MPPE1	GOLGA8S	GOLGA8J	GOLGA8T	ZDHHC11B	GOLGA8K	NCF1	GPR89A	GOLGA6C	GOLGA6D	GOLGA8M	ZG16	SLC18A3	SLPI	PLEKHA3	CHID1	SMO	SNAP25	SNX1	SNTB2	SOD3	SORL1	BOK	SPP1	SPRR3	SREBF1	SREBF2	STX4	STX5	BSG	SURF4	BST2	VAMP2	VAMP7	SYN1	SYT1	SYT4	ADAM17	KLF5	TAF11	TAPBP	TCP1	DYNLT1	TGFB1	TGFBI	TGM4	TLR1	TLR2	TLR3	TLR4	TRAPPC10	TMF1	TNFRSF1A	TP73	TSC2	TSNAX	EIPR1	TTC3	MUC5B	GOLGA8Q	GOLGA8O	GOLGA6L7	DEFA1B	GOLGA8H	SLC35E2B	GASK1A	GOLGA8CP	MOSMO	SLC35A2	UGCG	UMOD	VPS51	VCAM1	VGF	VRK1	MYRF	WNT1	WNT3	WNT5A	WNT6	WNT7A	WNT7B	YES1	LDLRAD4	ZFPL1	TMEM50B	CA4	PRCD	ZNF148	SLC30A1	PRDM2	TVP23A	CSDE1	MALL	FZD5	RAB7A	DUSP26	YIPF2	ST8SIA4	DDX54	ATG9A	WDR77	TRAPPC6A	CHAC1	MAPKAP1	APOO	FKRP	GNPTAB	CRELD2	TMEM43	SLC39A7	B3GNT4	LST1	FYCO1	BIRC7	RIPOR1	GCC1	CORO7	CHPF	RNF128	ARMH3	RIC3	GALNT14	RHBDF2	BEND5	DYNC2H1	ZDHHC14	STEAP4	GAL3ST4	MANEA	GALNT12	LMAN1L	SPRING1	CAMKMT	ZDHHC11	RNF122	UBA5	LPCAT1	ATP8B4	NAA60	SPEF2	MAP6D1	KIAA0319L	SLC35E1	ATAT1	WLS	TRAPPC13	NAA25	SEMA6D	VCPIP1	CCDC170	PTGES2	UXS1	SLC66A2	PHAF1	CUBN	PDGFD	GKAP1	DNAJC5	TRAF3IP3	TNKS2	SLC35G2	MPIG6B	FGF23	NDFIP1	CPTP	ALX1	WNT5B	CALR	AP3B2	ST8SIA2	CALU	TDRD3	STMN4	YIPF5	LMAN2L	ITM2C	UNC93B1	TRIM7	ST6GALNAC5	RAB1B	LZTR1	CLTCL1	CAPN2	TRRAP	PICALM	FZD8	FZD9	RAB33B	GLT8D2	CHST9	COG3	TRAPPC9	CALN1	JAM3	TLCD3B	RAB34	SPATA16	NCALD	B3GNT5	SLC10A7	RAB6C	SLA2	ZDHHC18	YIPF4	STK24	TMEM79	ZDHHC16	PGAP4	PCGF5	COG8	ARFGAP2	HOOK3	CASQ1	CUL3	KBTBD8	GNPTG	TPST2	TPST1	ST6GAL2	DPY30	USP32	SLC9A7	CREB3L3	CAT	PLEKHA8	FUT10	B3GNT9	CRACR2A	NAA11	AGBL4	PARP10	ZDHHC12	TMEM87B	SLC35B4	RAB2B	AJUBA	TMEM241	NDST2	CST7	PAQR8	CHST1	MICALL1	BARX2	AP3B1	FHDC1	SELENOI	BLZF1	LGR5	CAV1	AKR7A2	STK16	CAV2	CAV3	RGS20	PLPP3	STC2	USO1	CDK13	PSMG1	CBFA2T3	AOC3	ABCB11	TNKS	CBL	VAMP4	STX16	STX11	STX10	BECN1	HYAL2	GALNT4	B4GALT4	B4GALT3	B4GALT2	B3GALT4	B3GALNT1	B3GALT2	B3GALT1	MBTPS1	ADAM19	GBF1	RAB11A	TNFRSF10A	HDAC3	ASAP2	PROZ	ST3GAL5	AP1S2	AP1G2	AP1M1	SGCE	HERC1	RAB29	BAIAP3	AP3D1	WNT3A	GAL3ST3	FGD3	PLOD3	SEC16B	HS6ST2	SYS1	IFT20	MCFD2	ZNF622	YIF1B	PKMYT1	SART1	CD1B	FMNL3	SLC39A13	CD1E	PKDCC	RSAD2	PCSK7	EBAG9	AP4M1	ARHGEF2	CD247	COG7	SLC33A1	DSEL	XPR1	LARGE1	VAPB	VAPA	GORAB	PXYLP1	GCNT3	AIMP1	CYTH3	CYTH2	CYTH1	FAM114A1	COPB2	CD14	MARCHF9	B3GNT7	TRIP11	PGAP3	TRIP10	B4GALT6	B4GALT5	MVB12A	OPALIN	MMGT1	VAMP3	SNAP29	NDST3	TPTE2	RAB33A	TJAP1	RAB9A	TM9SF2	OTOF	COG1	LIPG	SLC22A13	HS6ST1	NMT2	MUC16	SYAP1	CHST2	ITM2B	CD33	ITM2A	PICK1	CHST3	CABP1	CD36	STX8	CHST10	SCARB2	GAL3ST1	LITAF	GDF15	SCAMP1	GOSR1	TMEM59	EI24	CXCL14	ENTPD6	SEC22B	GOSR2	PREPL	ENTPD4	CD44	PITPNM1	RAB36	ABCG1	FEZ1	GCC2	HS2ST1	PDE4DIP	CD59	MARF1	SDC3	CLINT1	CEP57	RUBCN	USP6NL	ECE2	CD74	DOCK4	LAPTM4A	ARHGAP32	CLSTN3	RASSF2	TM9SF4	TBC1D5	RNF144A	SNX17	CUL7	RGP1	JAKMIP2	PJA2	LRBA	FIG4	SLC35E2A	DENND4B	RABGAP1L	ATP2C2	FAM20B	SEC16A	GOLGA5	HS3ST4	HS3ST3B1	HS3ST3A1	HS3ST2	HS3ST1	CDC42	DOP1B	CDH1	KCNE2
GOCC_GOLGI_STACK	http://www.gsea-msigdb.org/gsea/msigdb/cards/GOCC_GOLGI_STACK	GOLGA8DP	TOM1L1	GOLGA8R	BCAP31	AKAP9	BET1	TMED2	TMEM115	CIT	MGAT4B	B4GALT7	LYPLA2	MGAT4A	ARAP1	CLN3	CANT1	PLK3	B3GALT6	A3GALT2	GOLT1A	MGAT4D	FUT11	COG2	CHSY1	RAB21	GOLGA8A	SULF1	SCFD1	DNMBP	TMED3	FUT1	FUT2	FUT3	FUT4	FUT5	FUT6	FUT7	FUT8	MOB4	GALNT1	GALNT2	GALNT3	SGMS1	TMEM87A	CLIP3	GCNT1	GGTA1	B4GALT1	ATP2C1	NSG1	RAB30	GOLIM4	ABO	GOLGA2	GOLGA3	GOLGB1	B4GALNT3	GOLGA8G	GOLGA8IP	HID1	YIPF6	HLA-A	CHSY3	B4GALNT4	GOLGA6A	LLGL1	MAN2A1	ARSL	MGAT2	GOLGA8B	NSF	OCRL	ATL1	APH1A	GOLGA7	SAR1B	NAGPA	BET1L	TRAPPC4	GPR89B	RAB14	NSG2	TMBIM4	ZFYVE1	YIPF1	CHPF2	RASIP1	LPCAT2	GOLPH3L	CSGALNACT2	SMPD3	GOLGA2P5	CSGALNACT1	PSENEN	GOLGA6B	SULF2	NSFL1C	INPP5E	HACE1	MARCHF4	RAB27B	SORT1	NECAB3	GOLPH3	GAL3ST2	XYLT1	GOLGA8N	ST6GAL1	ST3GAL1	ST3GAL2	ST3GAL4	ST3GAL3	GOLGA8S	GOLGA8J	GOLGA8T	GOLGA8K	GPR89A	GOLGA6C	GOLGA6D	GOLGA8M	SORL1	GOLGA8Q	GOLGA8O	GOLGA8H	GOLGA8CP	VRK1	YIPF2	GCC1	CHPF	ZDHHC14	GAL3ST4	VCPIP1	UXS1	COG3	RAB34	SLC10A7	ST6GAL2	FUT10	USO1	STX16	B4GALT4	B4GALT3	B4GALT2	MBTPS1	ASAP2	GAL3ST3	MARCHF9	B4GALT6	B4GALT5	GOSR1	TMEM59	PITPNM1	GOLGA5
GOCC_GOLGI_LUMEN	http://www.gsea-msigdb.org/gsea/msigdb/cards/GOCC_GOLGI_LUMEN	ABCC5	MUC12	GPC6	CSPG5	CGA	KERA	MUCL1	MUC17	MUC15	VCAN	NCAN	CSPG4	DAG1	DCN	DEFA1	DEFA3	DEFA4	DEFA5	DEFA6	DEFB1	DEFB4A	ACAN	AGRP	MUC20	F2	F7	F8	F9	F10	GPC2	GPC4	GPC5	FMOD	PPIL2	GAS6	GPC3	GOLIM4	GPC1	MUC19	HSPG2	APP	INS	AGRN	LALBA	MUC21	LHB	LRPAP1	LUM	DEFB103A	MMP11	MMP14	MMP16	MUC1	MUC2	MUC3A	MUC4	MUC5AC	MUC6	MUC7	NGF	OMD	OGN	FURIN	PCSK6	PODXL2	SDF4	PCSK5	PDGFA	PDGFB	WNT4	BPNT2	PRELP	DEFB103B	PROC	PROS1	MUC13	BGLAP	BGN	SDC1	BCAN	SDC2	SDC4	ZG16	SOD3	TGFB1	MUC5B	DEFA1B	UMOD	WNT1	WNT3	WNT5A	WNT6	WNT7A	WNT7B	RHBDF2	FGF23	WNT5B	RAB33B	PROZ	WNT3A	MUC16	SDC3	HS3ST1
GOCC_GOLGI_MEDIAL_CISTERNA	http://www.gsea-msigdb.org/gsea/msigdb/cards/GOCC_GOLGI_MEDIAL_CISTERNA	B3GALT6	HID1	YIPF6	HLA-A	MAN2A1	YIPF1	ST6GAL1	ST3GAL1	YIPF2	SLC10A7	GOSR1	TMEM59
GOCC_GOLGI_ASSOCIATED_VESICLE	http://www.gsea-msigdb.org/gsea/msigdb/cards/GOCC_GOLGI_ASSOCIATED_VESICLE	ADAM10	TGOLN2	CSPG5	CFTR	KDELR1	TMED2	TMED10	KDELR2	KDELR3	SYNRG	COPE	AP1S1	LRRK2	CLTA	CLTB	CLTC	SPPL3	CLBA1	CNGB1	CNGA2	CNGA4	COPA	COPB1	TMEM199	AP2A1	SPPL2C	AP1G1	DIPK2A	COPZ1	COPG1	SCFD1	ZDHHC17	TMED3	RHOQ	BACE1	STEAP2	CHIC2	COPG2	GJA1	PACSIN1	IGF2R	APP	ARCN1	MAP6	RAB8A	ACR	NRGN	OCRL	FURIN	TMED7	COPZ2	SPG21	RAB14	RAB8B	STK26	PI4KA	PKD1	ATP7A	ZDHHC13	TMED9	AFTPH	PACS1	SPPL2B	GOPC	SCYL1	RAB13	RAB27B	RHO	SORT1	SLC2A4	GPR89A	SLC18A3	TYR	CLRN1	MAP6D1	CLTCL1	NCALD	CCDC115	SPPL2A	STK16	AP1G2	RASSF9	COPB2	ITM2B
GOCC_CIS_GOLGI_NETWORK	http://www.gsea-msigdb.org/gsea/msigdb/cards/GOCC_CIS_GOLGI_NETWORK	TRAPPC3L	GOLGA8DP	GOLGA8R	AKAP9	PHTF1	KDELR1	TMED10	KDELR2	KDELR3	AZIN2	TRAPPC6B	RNF183	CCN2	UBXN2A	FKTN	GOLGA8A	SCFD1	ANGEL1	B3GAT3	ATP2C1	TRAPPC3	RAB30	GOLIM4	GOLGA2	GOLGB1	GOLGA8G	GOLGA8IP	YIPF6	HLA-G	GOLGA6A	LIMK2	LRPAP1	MAN2A1	MAP6	GOLGA8B	TMED5	SLC35C2	COPZ2	PIK3R1	RETREG1	GOLGA2P5	GOLGA6B	GPR108	TRPC7	SCYL1	BCL9	GOLGA8N	MPPE1	GOLGA8S	GOLGA8J	GOLGA8T	GOLGA8K	GOLGA6C	GOLGA6D	GOLGA8M	BOK	GOLGA8Q	GOLGA8O	GOLGA6L7	GOLGA8H	GOLGA8CP	TRAPPC6A	MAP6D1	COG3	SLC10A7	HOOK3	GBF1	RAB29	IFT20	TRIP11	GOSR1	GOLGA5
GOCC_TRANS_GOLGI_NETWORK	http://www.gsea-msigdb.org/gsea/msigdb/cards/GOCC_TRANS_GOLGI_NETWORK	AP1M2	SCAMP2	SCAMP3	ATP9A	OPTN	ARFRP1	CHST4	STX6	RABEPK	ATP8A1	COG5	ARFGEF2	ARFGEF1	TGOLN2	POSTN	FUT9	AP4B1	RAB10	MMP24	RAB32	RAB31	AP4S1	SCAMP4	AZIN2	ARAP1	AP1S1	CLN3	LRRK2	CLTA	CLTB	CLTC	TRAPPC6B	CLBA1	PLD4	GOLT1A	PIFO	AP1S3	CLVS2	DNAAF6	VTI1A	PHETA1	TEPSIN	ATP8B3	PHETA2	FAM91A1	CLVS1	AP1B1	CNST	AP1G1	CABP7	DNM2	SCAMP5	RNF215	ARL5B	COG2	RHOBTB3	RAB21	DOP1A	NMNAT2	GGA2	CLASP2	MLANA	FLNA	GGA3	ATP11B	SYT11	ATP11A	DENND5A	ECPAS	AP4E1	CHST5	BACE1	ARFIP2	RAB38	MS4A6E	FUT4	FUT7	CBY1	BACE2	COG4	CLIP3	ARL5A	GBA	GCNT1	NBEA	ATP2C1	NSG1	ARFIP1	KLHL20	RAB30	PCSK1N	GOLGA1	GOLGA4	SLC24A5	GPER1	YIPF7	ATG9B	ATP11C	YIPF6	GRN	TMEM230	HOOK2	HLA-DPA1	HLA-DPB1	HLA-DQA1	HLA-DQA2	HLA-DQB1	HLA-DQB2	HLA-DRA	HLA-DRB1	HLA-DRB3	HLA-DRB4	HLA-DRB5	HTR7	RAB7B	RAB43	IGF2R	APP	ATP9B	ARL5C	LLGL1	MYO18A	ARL1	M6PR	CHST6	RAB8A	MME	MYO1B	OCRL	OSBP	FURIN	PAM	TAS2R16	LAP3	PCSK1	PCSK5	SNX9	VPS54	RAB14	NSG2	SYT17	INPP5K	ATP8B1	PIK3C2A	ATP7A	ATP7B	GSAP	YIPF1	RBFOX1	PCSK4	AFTPH	BPNT2	MARCHF1	WIPI1	CCDC186	PLEKHJ1	GOLPH3L	VPS53	CCDC91	PI4K2B	PI4K2A	SMPD4	WDR11	TBC1D23	TMEM165	PRKD1	CHST7	GPR108	ATP8B2	LINC00869	BIRC6	COG6	ELAPOR1	MARCHF4	RIC1	RELCH	MS4A7	RAB6A	RAB13	RAC1	LGR6	SCOC	VPS52	ATXN2	BICD1	KIF13A	GOLPH3	C17orf75	MS4A6A	ST3GAL1	SLC2A4	CHID1	SNAP25	SORL1	BOK	STX4	VAMP2	VAMP7	TGFBI	EIPR1	VPS51	CA4	YIPF2	ATG9A	TRAPPC6A	CHAC1	CORO7	ATP8B4	WLS	SLC66A2	PHAF1	YIPF5	CLTCL1	COG3	TRAPPC9	CALN1	SLC10A7	YIPF4	TMEM79	COG8	DPY30	SLC9A7	PLEKHA8	CRACR2A	CHST1	MICALL1	LGR5	RGS20	PLPP3	VAMP4	STX16	STX10	BECN1	GBF1	RAB11A	AP1S2	AP1M1	RAB29	BAIAP3	PLOD3	SYS1	PCSK7	AP4M1	COG7	MARCHF9	VAMP3	TJAP1	RAB9A	COG1	CHST2	PICK1	CHST3	STX8	SCAMP1	PREPL	GCC2	USP6NL	CD74	RGP1	ATP2C2	DOP1B	CDH1
GOCC_LIPID_DROPLET	http://www.gsea-msigdb.org/gsea/msigdb/cards/GOCC_LIPID_DROPLET	BCAP31	PLIN3	SIGMAR1	CES1	EHD1	CKAP4	CIDEA	PLIN2	RAB40A	ADIG	PNPLA5	RDH10	FAAH2	GIMAP7	CYB5R3	EDA	SDR16C5	METTL7B	FABP4	ACSL3	ACSL4	ALDH3B2	RAB3GAP1	RAB18	SPART	ATG2A	FAF2	VPS13A	CTDNEP1	ALOX15	METTL7A	GAPDH	GIMAP2	BSCL2	PRPF19	OR6C6	PNPLA1	HILPDA	ANXA2	HSD11B2	APOB	HSD17B13	AQP7	IRAK1	PNPLA7	LIPE	LSS	PLIN5	C18orf32	CLDN11	G0S2	NSDHL	SCCPDH	ABHD5	HSD17B11	ZFYVE1	PLIN1	LPCAT2	AUP1	ATG2B	PNPLA2	LDAF1	RNF213	RAB40C	RAB5C	RAP1B	RBP1	LDAH	ABHD4	CIDEC	SET	SETSIP	TMEM135	SMPD1	SPAST	TRAF6	TSC1	PLIN4	UBE2G2	VCP	RAB7A	LPCAT1	HSD3B7	PNPLA3	PNPLA4	DGAT2	AIFM2	CAV1	PLA2G4C	GBF1	LMLN	AQP10	STARD13	SYNGR2	RSAD2	ZW10	DHRS3	PITPNM1	OSBPL2	FIG4
GOCC_CENTROSOME	http://www.gsea-msigdb.org/gsea/msigdb/cards/GOCC_CENTROSOME	MAMLD1	CEP295NL	NUBP2	ACTR1B	ACTR1A	AKAP9	CDK2	TXNDC9	MPHOSPH9	PATJ	CDK6	FLOT1	AK6	BCAS2	KATNB1	NDRG1	NDC80	TUBGCP3	TACC3	PIBF1	CIB1	DCTN2	PROCR	CCT4	SORBS1	SPAG5	CENPF	RGS14	DCTN6	CETN1	CETN2	CCT8	CETN3	PLK4	CTSC	PLK2	NEK6	SDCCAG8	ENTR1	TUBGCP2	RUVBL2	USP20	JTB	KIF2C	CCDC85B	IFT27	NUDT21	CNTRL	CHD3	CHD4	KATNA1	CHEK1	CEP43	KIF3A	RABL2B	CEP250	DCTN3	IFT43	EFHC1	TUBGCP5	HAUS1	DIS3L	CNTROB	SSX2IP	C10orf90	CCDC38	NEDD1	TTC8	LEO1	CEP20	PLK3	MISP	PLK5	CCSAP	BBS5	SCLT1	POC5	MPLKIP	C7orf31	VPS37A	UBXN2B	CRMP1	CHODL	DYNLL2	PLEKHA7	CSNK1A1	CSNK1D	CTNNB1	HORMAD2	CKAP2L	SGO1	PPP4R2	SPICE1	CCDC13	CEP120	CYLD	KHDC3L	CFAP58	CLECL1	DNAAF4	DBH	SASS6	DCTN1	CCDC116	DDX3X	DHX9	DDX11	CDC14C	POLR3H	DLST	DYNC1H1	DYNC1I2	DYNC1LI2	DNM2	E2F1	NR0B1	RILPL2	NLRC3	EMD	CEP112	FLCN	LRRC45	TAPT1	HIPK1	SENP5	EYA3	CABCOCO1	STOX1	HYLS1	SKA3	PPP1R35	ATF5	CEP162	ANKRD26	DZIP1	ZBTB1	ZNF365	CEP164	ALDOB	MAPRE1	KIFAP3	SIRT2	CCT5	NINL	CEP131	CEP152	TTC39A	USP33	PDZD2	CLUAP1	WAPL	ERC1	TTLL5	RAP1GAP2	FLII	ABRAXAS2	CEP68	FBXL7	DDHD2	EXOC7	CAMSAP2	MTUS2	FBXW11	BICD2	RPGRIP1L	CLASP1	UBR4	HAUS5	OBSL1	ECPAS	CAPN7	ZFYVE26	PIK3R5	ARL2BP	CD2AP	NUP62	RABGAP1	HEPACAM2	G6PD	DYNLT2B	SERINC5	DCAF12	DCAF13	POC1A	EEF1AKMT3	RNF19A	RTTN	ASPM	BOD1L1	CLIC4	C2CD3	RAB11FIP5	PTPN20	TRAF3IP1	NPHP4	AK5	KAT2A	LATS2	CKAP2	DNAI1	B9D1	CYTH4	TUBG2	VPS4A	DISC1	TUBGCP4	BBS9	GLE1	GNAI1	GNAI2	GNAI3	POC1B	CCDC88B	HARBI1	CCDC57	NEK8	KCTD1	BOD1L2	WDR62	CCDC141	CCDC66	CEP57L1	PPP1R42	GIT1	IFT81	RGCC	CCDC113	GSK3B	OLA1	UBN1	SNX10	GPSM2	SAC3D1	HOOK2	NME7	H2AX	CTAG2	HK2	HMMR	HNMT	HNRNPU	HOXB4	APC	APEX1	HSF1	HSPA1A	HSPA1B	CENATAC	ID1	KIF24	GEN1	ACADS	RILPL1	IL4R	ITGB6	IVL	SPATC1	ERCC6L2	KIF2A	KIF5B	KIFC3	KIF25	CEP85L	KRT18	LCK	LIMK2	CCDC187	ARL2	ARL3	MARCKS	SMAD4	SMAD7	MAK	MCM3	MDH1	MECP2	RAB8A	MFAP1	MAP3K11	MPP1	MZT1	CCDC88C	C4orf47	PPP1R12A	ATF4	NDN	ATM	NEK1	NEK2	NFE2L2	NPM1	NUMA1	ODF2	WRAP73	ORC2	PAFAH1B1	ITSN2	PAX2	TRAT1	PARD6A	PCM1	IFT52	PCNA	DYNC1LI1	PCNT	DCTN4	TUBE1	NIN	HOOK1	ZMYND10	ATP6V1D	PDE4B	YTHDF2	DCDC2	SPOUT1	DTL	DYNC2LI1	RTRAF	YPEL5	HSPB11	RAB23	RAPGEF6	PHAX	PHF1	PKHD1	PLAG1	PLK1	PODXL	CCNJ	MAP10	HAUS6	AHI1	NDE1	TENT5C	CNTLN	PXK	TTC19	MKS1	RPP25	HAUS4	TTC12	PPP2R3C	IFT57	DYNC2I1	CEP192	HAUS2	CEP55	TBCCD1	PLEKHG6	BBS7	PPP2R5A	TRAPPC14	IL17RB	HAUS7	CDC42BPG	PRKACA	PRKACB	RABL6	CCDC88A	CEP72	PRKAR1A	CDK5RAP2	PRKAR2A	PRKAR2B	LRIF1	CENPJ	KIZ	PKN2	PRKCQ	KLHL4	CTNNBL1	ANKRD7	PSEN1	PSEN2	BCCIP	PSMA1	RAD18	MDM1	IFT46	SPPL2B	PSMB5	NIT2	KIF15	PPP4R3B	ODF2L	MIB1	WDR35	LRRC7	IFT80	CEP126	FNIP2	SLAIN2	CAMSAP3	ALS2	NCKAP5L	MARK4	BBS1	BBS4	RRAGD	RAD23A	RAD51D	RANBP1	RAPSN	RBBP6	KLHL12	RELB	DPF2	BCL2L1	RLBP1	TGIF2	CCDC81	RPGR	RPS7	CLIP1	BICD1	KIF13A	CDH23	WDR13	CCDC14	ILRUN	IFT22	CEP85	DCLRE1B	STIL	SKI	SKP1	SLC1A4	UPF3B	MZT2A	SLC16A1	SLC18A2	CAPRIN2	SNCG	SPAST	BRCA2	AURKA	CDKL5	AURKC	TAP1	TBCD	TCEA2	TCP1	TEK	TESK1	TP53	TRAF5	TUBG1	CCDC61	UVRAG	WRN	XRCC2	ZNF12	ALMS1	AUNIP	TAF1D	CCDC28B	FSD1	HAUS3	BIRC7	CEP97	CCNJL	HMBOX1	CENPU	ZNF322	FBXO31	NAA40	CSPP1	NEK11	RABEP2	DENND1C	CEP76	TTC26	CCDC15	MZT2B	CALM1	IFT74	CEP290	TTI2	CCDC92	ALPK1	CEP63	CDK5RAP3	CEP70	TNKS2	RASSF7	CALM2	AKNA	TSEN2	B9D2	CALM3	CEP44	AAAS	IFT88	NDEL1	MKKS	DYSF	AXIN2	CDC45	DYNLRB2	DYNLRB1	FRMD8	MAD1L1	HASPIN	PLA2G6	CCDC8	KATNAL1	RAB6C	UXT	CEP78	FAM161A	NLRC5	MYH16	SPATC1L	SLF1	TCHP	MIEN1	CCDC77	PCGF5	HOOK3	DYRK3	LZTS2	BRSK1	DCTN5	CUL3	KIF2B	NAA11	OFD1	KLHL22	CEP89	MASTL	RITA1	ZFYVE19	CEP19	FBF1	TUBGCP6	CCNB3	LRRCC1	CEP295	CDC14B	CDC14A	SSNA1	DYNLL1	TNKS	GPAA1	RAB11A	KAT2B	ARHGEF7	CDC16	CCNB1	CCNE1	DYNC2I2	CCNF	CDKL2	HAP1	BRSK2	IFT20	KNSTRN	SPAG9	CEP95	UNC119	USP2	ATP6V0D1	TMEM67	BOD1	CCNB2	CCNE2	CTDP1	NEK9	ZBED1	TPGS1	AURKB	BICDL1	MAPKAPK2	ITGB1BP1	TRIP4	HAUS8	MVB12A	SNAP29	TBC1D31	KIF3B	ACTR8	CAMK2N2	CD86	ROCK2	KIF23	VPS4B	CIR1	CEP41	RBM39	KIF20B	FEZ1	ARHGEF10	IQCB1	PDE4DIP	CEP135	NUP93	CROCC	ESPL1	CEP57	TMEM63A	RAB11FIP3	CCP110	IFT140	PCLAF	KIAA0586	DLGAP5	CKAP5	IST1	KEAP1	CUL7	CDK1	C2CD5	KIAA0753	CEP350	CEP170	CDC20	CDC25B	CDC27	CDC42
GOCC_CENTRIOLE	http://www.gsea-msigdb.org/gsea/msigdb/cards/GOCC_CENTRIOLE	WASHC1	PARP3	CEP295NL	NUBP2	MPHOSPH9	TOPORS	TUBGCP3	CETN1	CETN2	CETN3	PLK4	PLK2	SDCCAG8	FTCD	CEP43	KIF3A	RABL2B	CEP250	ODAD3	CNTROB	C10orf90	NEDD1	CEP20	CCDC78	CCSAP	SCLT1	POC5	CIBAR1	TCP10L	CEP128	TTBK2	SPICE1	CEP120	SAXO1	DEUP1	SASS6	DCTN1	WDR90	DZIP1L	HYLS1	PPP1R35	MAPK15	CEP162	DZIP1	CEP164	SIRT2	CEP131	CEP152	TSSK2	CBY1	POC1A	RTTN	C2CD3	GLE1	POC1B	TEDC1	SAXO2	CCDC57	WDR62	CFAP20	HTT	HSPA1A	HSPA1B	HSPA6	CIBAR2	KIF24	RILPL1	WASH3P	KIF2A	RAB8A	NUBP1	ODF2	WRAP73	PLA2G3	PCM1	IFT52	CEP83	PCNT	TUBD1	NIN	PLK1	CCHCR1	AHI1	CNTLN	MKS1	CEP192	CEP55	CCDC88A	CENPJ	BCCIP	MDM1	ODF2L	STARD9	CCDC146	BBS4	RAN	TSKS	ROCK1	RP2	CEP170P1	STIL	AURKA	TOP2A	TUBG1	ALMS1	CEP97	AGBL2	CEP76	TEDC2	CEP290	ARMC9	CCDC92	CEP63	CCDC68	TSGA10	AKNA	CEP44	IFT88	CAPG	CEP78	MYH16	NEURL4	OFD1	AGBL4	CEP89	CEP19	FBF1	LRRCC1	CEP295	HERC2	DYNC2I2	CCNF	HAP1	CCDC120	IFT20	CEP41	IQCB1	CEP135	CROCC	CEP104	CCP110	IFT140	KIAA0586	SFI1	KIAA0753	CEP350	CEP170
GOCC_MICROTUBULE_ORGANIZING_CENTER	http://www.gsea-msigdb.org/gsea/msigdb/cards/GOCC_MICROTUBULE_ORGANIZING_CENTER	PDCD6IP	WASHC1	PARP3	MAMLD1	CEP295NL	NUBP2	ACTR1B	ACTR1A	FRY	AKAP9	CDK2	TXNDC9	MPHOSPH9	PATJ	CDK6	TOPORS	FLOT1	AK6	BCAS2	KATNB1	NDRG1	NDC80	TUBGCP3	TACC3	PIBF1	CIB1	DCTN2	PROCR	ARFGEF2	CCT4	TACC2	SORBS1	SPAG5	CENPF	RGS14	DCTN6	CETN1	CETN2	CCT8	CETN3	PLK4	CTSC	PLK2	NEK6	SDCCAG8	ENTR1	FTCD	TUBGCP2	RUVBL2	USP20	JTB	MLLT11	MAPRE2	KIF2C	CCDC85B	IFT27	NUDT21	CNTRL	CHD3	TOPBP1	TRIOBP	CHD4	SPACA9	KATNA1	CHEK1	CEP43	KIF3A	RABL2B	RASSF1	CEP250	AKAP11	DCTN3	IFT43	STX1B	EFHC1	TUBGCP5	CCDC124	HAUS1	DIS3L	IQCD	ODAD3	CNTROB	RAB3IP	SSX2IP	CFAP70	C10orf90	CCDC38	NEDD1	TTC8	LEO1	CEP20	CCDC78	USH1G	PLK3	MISP	PLK5	CCSAP	PIFO	BBS5	SCLT1	C5orf49	POC5	NUDCD2	MPLKIP	C7orf31	CIBAR1	VPS37A	UBXN2B	CRMP1	TCP10L	CHODL	NEK7	DYNLL2	PLEKHA7	CSNK1A1	CSNK1D	CEP128	TTBK2	KNCN	DCDC2B	CTNNB1	HORMAD2	CKAP2L	SGO1	PPP4R2	SPICE1	CCDC13	CEP120	TTC23L	CYLD	KHDC3L	CFAP206	TTLL11	SAXO1	CFAP58	DEUP1	CLECL1	DNAAF4	DBH	SASS6	DCTN1	TTLL9	CCDC116	TOGARAM2	DDX3X	DHX9	DDX11	LCA5	CDC14C	POLR3H	DIAPH1	SEPTIN1	DLST	DYNC1H1	DYNC1I2	DYNC1LI2	DNM2	E2F1	NR0B1	RILPL2	WDR90	NLRC3	DZIP1L	ABCA2	EMD	CEP112	FLCN	LRRC45	TAPT1	HIPK1	SENP5	AKT1	EVC	EYA3	SMTNL1	CABCOCO1	STOX1	TBATA	HYLS1	PPP1R32	SKA3	PPP1R35	LRWD1	MAPK15	ATF5	CEP162	ANKRD26	CILK1	DZIP1	ZBTB1	ZNF365	CEP164	ALDOB	MAPRE1	KIFAP3	MAPRE3	SIRT2	CCT5	NINL	CEP131	CEP152	TTC39A	DAAM1	USP33	PDZD2	CLUAP1	WAPL	ERC1	TTLL5	RAP1GAP2	TOGARAM1	CLASP2	FLII	TTLL12	ABRAXAS2	CEP68	FBXL7	DDHD2	EXOC7	CAMSAP2	MTUS2	FBXW11	BICD2	EHBP1	RPGRIP1L	TBC1D30	TTC28	CLASP1	UBR4	HAUS5	OBSL1	SPECC1L	ECPAS	CAPN7	ZFYVE26	PIK3R5	ARL2BP	CD2AP	TSSK2	NUP62	RABGAP1	GAS2L2	HEPACAM2	G6PD	EHBP1L1	TSGA10IP	DYNLT2B	SERINC5	CFAP126	CCDC96	CBY1	TTLL1	DCAF12	WHRN	DCAF13	POC1A	EEF1AKMT3	RNF19A	RTTN	ASPM	BOD1L1	PTPN23	CLIC4	C2CD3	RAB11FIP5	PTPN20	TRAF3IP1	IFT172	NPHP4	GAS8	BLOC1S6	AK5	KAT2A	LATS2	CKAP2	DNAI1	B9D1	CYTH4	INTU	TUBG2	VPS4A	DISC1	TUBGCP4	BBS9	TEKT2	GLE1	EML4	GNAI1	GNAI2	GNAI3	POC1B	BLOC1S2	CCDC88B	HARBI1	TEDC1	SAXO2	CCDC57	TTLL6	NEK8	KCTD1	BOD1L2	WDR62	CCDC141	CCDC66	CEP57L1	PPP1R42	CFAP157	GIT1	IFT81	RGCC	CCDC113	NR3C1	ARHGAP35	CFAP20	GSK3B	OLA1	UBN1	SNX10	GPSM2	SAC3D1	HOOK2	NME7	H2AX	HTT	CTAG2	HK2	HMMR	HNMT	HNRNPU	HOXB4	APC	APEX1	HSF1	HSPA1A	HSPA1B	HSPA6	CENATAC	CIBAR2	ID1	SMTNL2	DYNLT4	EYS	KIF24	GEN1	CFAP100	ACADS	RILPL1	IL4R	ITGB6	IVL	KIF7	WASH3P	CCDC178	SPATC1	ERCC6L2	KIF2A	KIF5B	KIFC3	KIFC1	KIF25	CEP85L	KRT18	LCK	LIMK2	CCDC187	FAM166A	ARL2	ARL3	IRAG2	MARCKS	SMAD4	SMAD7	MAK	MAP4	MCM3	MDH1	MECP2	RAB8A	MFAP1	MLF1	MAP3K11	MPP1	MZT1	CCDC88C	C4orf47	PPP1R12A	ATF4	NUBP1	NDN	ATM	NEK1	NEK2	NFE2L2	NPM1	NUMA1	ODF2	WRAP73	ORC2	PAFAH1B1	PLA2G3	PAK1	ITSN2	PAX2	TRAT1	PARD6A	PCM1	IFT52	PCNA	CEP83	DYNC1LI1	PCNT	DCTN4	TUBD1	TUBE1	CHMP1A	NIN	TBC1D7	HOOK1	ZMYND10	ATP6V1D	PDE4B	PDE4D	YTHDF2	DCDC2	SPOUT1	DTL	DYNC2LI1	RTRAF	YPEL5	HSPB11	RAB23	RAPGEF6	PHAX	PHF1	PIN1	PKD2	PKHD1	PLAG1	CLIC5	PLK1	PODXL	CCHCR1	CCNJ	MAP10	HAUS6	AHI1	NDE1	TENT5C	CC2D1A	CNTLN	PXK	TTC19	MKS1	SPDL1	RPP25	HAUS4	TTC12	PPP2R3C	IFT57	DYNC2I1	CEP192	FIGN	HAUS2	CEP55	TBCCD1	PLEKHG6	BBS7	PPP2R5A	TRAPPC14	PPP4C	IL17RB	HAUS7	CDC42BPG	PRKACA	PRKACB	PPP4R3A	RABL6	CCDC88A	WDR11	CEP72	PRKAR1A	CDK5RAP2	PRKAR2A	IFT122	PRKAR2B	LRIF1	SPATA7	CENPJ	KIZ	PKN2	PRKCQ	PRKCZ	KMT2E	MAPK1	NSFL1C	MAP2K1	KLHL4	CTNNBL1	ANKRD7	PSEN1	PSEN2	BCCIP	PSKH1	PSMA1	RAD18	MDM1	IFT46	PSMB4	SPPL2B	PSMB5	NIT2	KIF15	PPP4R3B	SCYL1	BIRC6	PTK2	ODF2L	MTUS1	STARD9	MIB1	WDR35	LRRC7	IFT80	CEP126	KIF17	FNIP2	SLAIN2	CCDC146	CAMSAP3	ALS2	NCKAP5L	MARK4	BBS1	BBS2	BBS4	RRAGD	RAD23A	RAD51	RAD51D	RAN	RANBP1	RAPSN	RBBP6	KLHL12	RELB	DPF2	BCL2L1	RLBP1	TSKS	TGIF2	CCDC81	ROCK1	RP2	RPGR	RPS7	CLIP1	BICD1	KIF13A	CDH23	MMS19	FAM110C	C11orf97	RASSF10	CEP170P1	WDR13	CCDC14	ILRUN	IFT22	CEP85	DCLRE1B	STIL	SKI	SKP1	SLC1A4	UPF3B	SMTN	MZT2A	SLC16A1	SLC18A2	CAPRIN2	SNCG	SPAST	BRCA1	BRCA2	AURKA	CDKL5	AURKC	TACC1	TAP1	TBCD	TCEA2	TCP1	BUB1B	TEK	TESK1	TOP2A	TP53	TRAF5	TSG101	TUBG1	DCDC2C	CCDC61	USH2A	UVRAG	EZR	VIM	WRN	XRCC2	YES1	CFAP410	ZNF12	EVI5	ALMS1	SLMAP	AUNIP	TAF1D	CCDC28B	FSD1	CPLANE2	HAUS3	BIRC7	CEP97	CCNJL	HMBOX1	MCPH1	NEIL1	CENPU	ZNF322	FBXO31	NAA40	AGBL2	CSPP1	NEK11	RABEP2	DENND1C	CEP76	JADE1	TTC26	CCDC15	MZT2B	CALM1	BBOF1	CCDC170	IFT74	TEDC2	CEP290	TTI2	ARMC9	CCDC92	ALPK1	CEP63	EFHC2	CDK5RAP3	CEP70	CCDC68	TNKS2	RASSF7	CALM2	UBXN6	TSGA10	AKNA	TSEN2	B9D2	CALM3	CEP44	AAAS	IFT88	NDEL1	CAMK2B	KIF18A	MKKS	CAPG	DYSF	AXIN2	CDC45	FAM110A	RILP	TMUB1	DYNLRB2	DYNLRB1	FRMD8	MAD1L1	HASPIN	PLA2G6	CCDC8	KATNAL1	RAB6C	UXT	CEP78	FAM161A	NLRC5	MYH16	SPATC1L	SLF1	TCHP	MIEN1	CCDC77	PCGF5	HOOK3	DYRK3	RAB11FIP4	LZTS2	BRSK1	NEURL4	DCTN5	CUL3	KIF2B	CRACR2A	NAA11	OFD1	KLHL22	AGBL4	CEP89	MASTL	RITA1	ZFYVE19	AJUBA	CEP19	FBF1	TUBGCP6	CCNB3	LRRCC1	CEP295	CCDC65	CDC14B	CDC14A	CDK10	RUVBL1	USO1	SSNA1	DYNLL1	TNKS	GPAA1	RAB11A	KAT2B	ARHGEF7	CDC16	CCNB1	HERC2	CCNE1	DYNC2I2	CCNF	CDKL2	HAP1	CCDC120	BRSK2	FAM110B	IFT20	KNSTRN	SPAG9	CEP95	UNC119	USP2	KIFC2	LATS1	ATP6V0D1	TMEM67	BOD1	CCNB2	CCNE2	CTDP1	NEK9	ZBED1	TPGS1	AURKB	DLG5	SPECC1	BICDL1	FANK1	MAPKAPK2	ITGB1BP1	TRIP4	HAUS8	MVB12A	SNAP29	TBC1D31	RAB28	KIF3B	ACTR8	CAMK2N2	CD86	ROCK2	KIF23	VPS4B	CIR1	CEP41	RBM39	KIF20B	FEZ1	ARHGEF10	MICAL2	TTLL4	IQCB1	PDE4DIP	CEP135	NUP93	CROCC	ESPL1	CEP57	TMEM63A	RAB11FIP3	CEP104	CCP110	IFT140	PCLAF	KIAA0586	DLGAP5	CKAP5	IST1	SFI1	KEAP1	CUL7	CDK1	C2CD5	KIAA0753	CEP350	CEP170	CDC20	CDC25B	CDC27	CDC42
GOCC_ASTER	http://www.gsea-msigdb.org/gsea/msigdb/cards/GOCC_ASTER	MISP	CCSAP	KIF18B	MAPRE1	MAPRE3	NUMA1	PAFAH1B1	DYNLT3	MAP9	KIF18A	FAM161A
GOCC_SPINDLE	http://www.gsea-msigdb.org/gsea/msigdb/cards/GOCC_SPINDLE	NUBP2	KIF20A	FRY	TOPORS	STAG1	MAEA	KATNB1	TUBGCP3	MAD2L2	TACC3	SPAG5	CENPE	CENPF	RGS14	CETN1	NUDC	PLK4	STAG2	PLK2	NEK6	TUBGCP2	JTB	SPIN1	RALBP1	CBX1	MAPRE2	KIF2C	CNTRL	TOPBP1	TPPP	DIDO1	KATNA1	KIF3A	RASSF1	BIRC8	DCTN3	STX1B	CBX3	EFHC1	TUBGCP5	HAUS1	CLTA	CLTC	NEDD1	DNAAF1	SEPTIN12	PLK3	MISP	PLK5	KDF1	CCSAP	ARL8A	CHMP4B	NUDCD2	UBXN2B	CRMP1	NEK7	PARP4	MAPK14	CSNK1A1	CSNK1D	CEP128	KIF18B	KASH5	CTNNB1	CCDC117	TTL	CKAP2L	RMDN2	SGO1	SPICE1	TTC23L	CYLD	ANKFN1	DCTN1	TOGARAM2	DDX11	SPATA5	CDC14C	DIAPH1	DYNC1I1	E4F1	ECT2	TMEM201	EML1	EMD	CENPV	FLCN	CTTN	EPB41	ERCC2	AKT1	SKA1	SKA3	MAPK15	CEP162	MAPRE1	KIFAP3	MAPRE3	SIRT2	TPX2	MAPKBP1	PHLPP2	WAPL	TOGARAM1	CLASP2	SEPTIN6	TTLL12	ABRAXAS2	MTCL1	TTC28	CLASP1	HAUS5	SPECC1L	ARL2BP	NUP62	KIF4A	EML2	TMEM9	NEIL2	HEPACAM2	DYNLT2B	EML3	POC1A	ASPM	BOD1L1	CHMP2B	LSM14A	POLDIP2	CCDC69	SPAG8	FBXO5	LATS2	CKAP2	GEM	INVS	TUBG2	VPS4A	TUBGCP4	CHMP2A	PRPF19	EML4	GOLGA2	POC1B	CHAMP1	CCDC57	BOD1L2	WDR62	GIT1	NR3C1	CHMP4A	RACGAP1	SLC25A5	GPSM2	SAC3D1	ANXA11	HMMR	HNF4G	HNRNPU	HSF1	HSPA2	XIAP	HSPB1	BIRC5	NEXMIF	DCDC1	TUBB8	SKA2	APP	IK	CXCR2	INCENP	KIF2A	KIF11	KIFC1	KIF22	LIMK2	KPNA7	ARL3	IRAG2	MAD2L1	MAK	MAP4	MID1	MZT1	MYH9	ATM	SEPTIN2	NEDD9	NEK2	NPM1	NUMA1	ODF2	WRAP73	PAFAH1B1	TRAT1	RMDN1	SBDS	DYNC1LI1	DCTN4	CHMP1A	NIN	NUSAP1	NGRN	ANAPC5	ANAPC7	DCDC2	SPOUT1	CHMP5	RTRAF	YPEL5	CIAO2B	CHMP3	PIN4	PKD2	PKHD1	PLK1	POLB	INO80	MAP10	HAUS6	NDE1	NSUN2	SPDL1	HAUS4	ODAM	PINX1	DYNC2I1	HAUS2	CDCA8	PPP2CA	PPP2CB	TBCCD1	RMDN3	RIF1	PLEKHG6	MAP1S	ARL8B	TRAPPC14	IL17RB	HAUS7	KIF16B	MAP7D1	CDK5RAP2	ACOT13	RCC2	MAPK1	MAP2K5	BEX4	BCCIP	FMN2	KIF15	CHMP1B	BIRC6	MTUS1	HECW2	KLHL42	MICAL3	PTPN7	CCAR2	RAD21	RANGAP1	RB1	AGBL5	RPS3	RPS6KA2	MMS19	FAM110C	RASSF10	CEP85	PYCR3	MZT2A	SLC34A1	SNCG	SPAST	AURKA	AURKC	TBL1X	DYNLT3	DYNLT1	BUB1B	TERF1	TFDP2	TPR	TPT1	TTK	TUBG1	UMOD	VRK1	ZNF207	PTP4A1	EVI5	ALMS1	AUNIP	SPATA5L1	TAF1D	BRCC3	HAUS3	OR2A4	CHMP6	MAP7D3	SMC6	TBL1XR1	KATNBL1	SHCBP1	CSPP1	BORA	MAP9	NUP85	ATAT1	ANKRD53	MZT2B	CALM1	ALPK1	CEP63	EFHC2	CALM2	CALM3	CEP44	AAAS	NDEL1	FAM83D	SHCBP1L	KIF18A	CLTCL1	CAPG	SMC1A	CAPN6	CDC7	KATNAL2	FAM110A	MAD1L1	HASPIN	KATNAL1	UXT	FAM161A	DCUN1D5	RAB11FIP4	CUL3	KBTBD8	KIF2B	PSRC1	RAE1	KLHL22	CEP89	WDR73	CEP19	PKP4	IKBKG	FBF1	TUBGCP6	CEP295	CDC14B	CDC14A	DYNLL1	TNKS	RAB11A	HDAC3	ARHGEF7	CDC16	CCNB1	RSPH1	KNSTRN	PRC1	CEP95	UNC119	KIFC2	LATS1	SMC3	BOD1	CTDP1	CHMP7	ARHGEF2	ZW10	AURKB	CHMP4C	HAUS8	TBCK	KIF3B	CIAO1	KIF23	VPS4B	KIF20B	MAD2L1BP	NCOR1	IQCB1	ESPL1	CEP104	KNTC1	DLGAP5	CKAP5	CDK1	CEP350	CEP170	SEPTIN7	CDC6	KLHL21	CDC20	KIF14	CDC25B	CDC27	CDC42
GOCC_POLAR_MICROTUBULE	http://www.gsea-msigdb.org/gsea/msigdb/cards/GOCC_POLAR_MICROTUBULE	TUBGCP3	TUBG1	CUL3	KLHL22	KLHL21
GOCC_KINETOCHORE_MICROTUBULE	http://www.gsea-msigdb.org/gsea/msigdb/cards/GOCC_KINETOCHORE_MICROTUBULE	CENPE	CHMP4B	CLASP2	CLASP1	CHMP2B	CHMP2A	CHMP4A	CHMP1A	CHMP5	CHMP3	CHMP1B	CHMP6	KIF18A	RAB11A	CHMP7	ZW10	CHMP4C	KNTC1
GOCC_CHAPERONIN_CONTAINING_T_COMPLEX	http://www.gsea-msigdb.org/gsea/msigdb/cards/GOCC_CHAPERONIN_CONTAINING_T_COMPLEX	CCT7	CCT4	CCT2	CCT6B	CCT8	CCT8L2	CCT8L1P	CCT5	TCP1	CCT3	CCT6A
GOCC_HEMOGLOBIN_COMPLEX	http://www.gsea-msigdb.org/gsea/msigdb/cards/GOCC_HEMOGLOBIN_COMPLEX	CYB5R3	HBA1	HBA2	HBM	HBB	HBD	HBE1	HBG1	HBG2	HBQ1	HBZ	AHSP
GOCC_PROTEASOME_REGULATORY_PARTICLE	http://www.gsea-msigdb.org/gsea/msigdb/cards/GOCC_PROTEASOME_REGULATORY_PARTICLE	PSMD14	ADRM1	PSMC1	PSMC2	PSMC3	PSMC4	PSMC5	PSMC6	PSMD1	PSMD2	PSMD3	PSMD4	PSMD7	PSMD8	PSMD9	PSMD11	PSMD12	PSMD13	PSMD6
GOCC_PROTEASOME_CORE_COMPLEX	http://www.gsea-msigdb.org/gsea/msigdb/cards/GOCC_PROTEASOME_CORE_COMPLEX	PSMB11	PSMA8	PSMA1	PSMA2	PSMA3	PSMA4	PSMA5	PSMA6	PSMA7	PSMB1	PSMB2	PSMB3	PSMB4	PSMB5	PSMB6	PSMB7	PSMB8	PSMB9	PSMB10	PSMF1
GOCC_RIBOSOME	http://www.gsea-msigdb.org/gsea/msigdb/cards/GOCC_RIBOSOME	RNA5-8SN5	RNA5S1	RNA5S9	LINC01004	LZTS1-AS1	RACK1	MRPL28	MRPS30	GCN1	MRPL3	RPL35	MRPL53	MRPL54	RPL39L	MRPL52	MRPL10	MRPL55	MTERF4	DNAJC21	RPS4Y2	RPL10L	DHX9	NR0B1	ELAVL4	RPL22L1	MRPL21	RPLP0P6	MRPS27	LARP4B	LARP1	RPL13A	RPL36	MTG2	MRPL46	SERP1	RPL7L1	MRPS28	MRPS18B	MRPL42	MRPL13	MRPL18	MRPL15	MRPL22	HBA1	HBA2	APEX1	MRPL58	APOD	NSUN4	RPSA	EIF2AK4	MT3	NCK1	NDUFA7	RPL10A	MRPS16	MRPS18C	RPS27L	MRPL2	MRPL4	MRPS7	MRPS2	RPL26L1	HSPA14	RSL24D1	MRPL37	MRPL51	MRPL30	MRPL27	MRPL35	MRPS17	ZCCHC17	MRPL48	MRPS33	MRPL39	MRPS21	DHX29	MRPL50	MRPL16	MRPL20	MRPS18A	MRPS10	RPL39P5	EIF2AK2	MRPS22	MRPL47	NUFIP2	MRPS35	RPL3	RPL3L	RPL4	RPL5	RPL6	RPL7	RPL7A	RPL8	RPL9	RPL10	RPL11	RPL12	RPL13	RPL15	RPL17	RPL18	RPL18A	RPL19	RPL21	RPL22	RPL23A	MRPL23	RPL24	RPL26	RPL27	RPL30	RPL27A	RPL28	RPL29	RPL31	RPL32	RPL34	RPL35A	RPL36AL	RPL37	RPL37A	RPL38	RPL39	RPL41	RPL36A	RPLP0	RPLP1	RPLP2	MRPL12	MRPS12	RPS2	RPS3	RPS3A	RPS4X	RPS4Y1	RPS5	RPS6	RPS7	RPS8	RPS9	RPS10	RPS11	RPS12	RPS13	RPS14	RPS15	RPS15A	RPS16	RPS17	RPS18	RPS19	RPS20	RPS21	RPS23	RPS24	RPS25	RPS26	RPS27	RPS27A	RPS28	RPS29	RRBP1	MRPL17	NSUN3	MRPS14	RPL37AP8	RPL13AP3	MRPL14	MRPS26	MRPS24	MRPS15	MRPS11	MRPS9	MRPS6	MRPS5	MRPL41	MRPL40	MRPL38	MRPL36	MRPL34	MRPL32	MRPL11	MRPL9	MRPL1	MRPL44	MRPS34	SRP68	BTF3	HULC	UBA52	MRPL49	SF1	DAP3	MRPL57	MRPL24	CANX	RPS6KL1	EIF2A	MRPL45	MRPL43	MPV17L2	EIF3H	B3GALT4	PNPT1	RPL14	MTG1	MRPS36	RPS10P5	RPL23	FXR2	MRPL33	ISG15	MRPL19
GOCC_POLYSOME	http://www.gsea-msigdb.org/gsea/msigdb/cards/GOCC_POLYSOME	MCRS1	GCN1	MSI2	DIS3L2	RPL10L	DHX9	NR0B1	EEF2	EIF2S1	EIF4G1	ELAVL4	LARP4B	FMR1	LARP1	RPL36	UPF2	AGO1	AGO2	HDLBP	EIF2AK4	MSI1	MYH10	DRG1	RPL10A	RWDD1	LARP6	IMPACT	PSMA1	PSMA6	NUFIP2	RPL6	RPL7A	RPL8	RPL11	RPL18	RPL18A	RPL19	RPL24	RPL30	RPL31	RPL32	RPL38	RPL39	RPL41	RPL36A	RPS3	RPS4X	RPS4Y1	RPS6	RPS21	RPS23	RPS26	RPS28	RPS29	ATXN2	BTF3	VBP1	VIM	LIN28A	FXR1	CALR	UNK	EIF3H	PNPT1	FXR2
GOCC_MRNA_CLEAVAGE_AND_POLYADENYLATION_SPECIFICITY_FACTOR_COMPLEX	http://www.gsea-msigdb.org/gsea/msigdb/cards/GOCC_MRNA_CLEAVAGE_AND_POLYADENYLATION_SPECIFICITY_FACTOR_COMPLEX	CPSF4	NUDT21	CPSF6	CSTF2	ZC3H3	CSTF2T	SSU72	CPSF1	CPSF3	CPSF2	WDR33	CPSF4L	CPSF7	FIP1L1	SYMPK
GOCC_MRNA_CLEAVAGE_FACTOR_COMPLEX	http://www.gsea-msigdb.org/gsea/msigdb/cards/GOCC_MRNA_CLEAVAGE_FACTOR_COMPLEX	CPSF4	CLP1	NUDT21	CPSF6	CSTF1	CSTF2	SCAF8	ZC3H3	CSTF2T	SSU72	CPSF1	PCF11	CPSF3	CPSF2	WDR33	CPSF4L	CPSF7	FIP1L1	SYMPK
GOCC_EUKARYOTIC_TRANSLATION_INITIATION_FACTOR_2_COMPLEX	http://www.gsea-msigdb.org/gsea/msigdb/cards/GOCC_EUKARYOTIC_TRANSLATION_INITIATION_FACTOR_2_COMPLEX	EIF2S1	EIF2S3	EIF2S3B	EIF2A	EIF2S2
GOCC_EUKARYOTIC_TRANSLATION_INITIATION_FACTOR_2B_COMPLEX	http://www.gsea-msigdb.org/gsea/msigdb/cards/GOCC_EUKARYOTIC_TRANSLATION_INITIATION_FACTOR_2B_COMPLEX	EIF2S1	EIF2B1	EIF2B4	EIF2B3	EIF2B2	EIF2B5
GOCC_EUKARYOTIC_TRANSLATION_INITIATION_FACTOR_3_COMPLEX	http://www.gsea-msigdb.org/gsea/msigdb/cards/GOCC_EUKARYOTIC_TRANSLATION_INITIATION_FACTOR_3_COMPLEX	EIF3M	COPS5	EIF3K	EIF3E	EIF3L	EIF3CL	EIF3A	EIF3B	EIF3C	EIF3D	EIF3F	EIF3G	EIF3H	EIF3I	EIF3J
GOCC_NASCENT_POLYPEPTIDE_ASSOCIATED_COMPLEX	http://www.gsea-msigdb.org/gsea/msigdb/cards/GOCC_NASCENT_POLYPEPTIDE_ASSOCIATED_COMPLEX	NACAD	NACA2	NACA	BTF3	NACA4P
GOCC_AXONEMAL_DYNEIN_COMPLEX	http://www.gsea-msigdb.org/gsea/msigdb/cards/GOCC_AXONEMAL_DYNEIN_COMPLEX	CFAP70	DNAI3	DNAH14	DNHD1	DNAH2	DNAH5	DNAH6	DNAH8	DNAH9	DNAH1	DNAI1	CCDC103	NME8	DNAI7	DNAH3	DNAH7	DNAI2	DNAI4	DNAL1	CCDC65	DNAH17	DRC1	ODAD1
GOCC_MUSCLE_MYOSIN_COMPLEX	http://www.gsea-msigdb.org/gsea/msigdb/cards/GOCC_MUSCLE_MYOSIN_COMPLEX	MYL9	MYL6B	MYLPF	MYH1	MYH2	MYH3	MYH4	MYH6	MYH7	MYH8	MYH11	MYL1	MYL3	MYL5	MYH13
GOCC_TROPONIN_COMPLEX	http://www.gsea-msigdb.org/gsea/msigdb/cards/GOCC_TROPONIN_COMPLEX	PVALEF	TNNC2	TNNC1	TNNI1	TNNI2	TNNI3	TNNT1	TNNT2	TNNT3
GOCC_STRIATED_MUSCLE_THIN_FILAMENT	http://www.gsea-msigdb.org/gsea/msigdb/cards/GOCC_STRIATED_MUSCLE_THIN_FILAMENT	LMOD1	TMOD4	TMOD3	TMOD2	PVALEF	LMOD2	LMOD3	ACTA1	TMOD1	TNNC2	TNNC1	TNNI1	TNNI2	TNNI3	TNNT1	TNNT2	TNNT3	TPM1	TPM2	TPM3	TPM4
GOCC_CYTOPLASMIC_DYNEIN_COMPLEX	http://www.gsea-msigdb.org/gsea/msigdb/cards/GOCC_CYTOPLASMIC_DYNEIN_COMPLEX	DYNLL2	DYNC1H1	DYNC1I1	DYNC1I2	DYNC1LI2	DYNLT5	NUDCD3	DYNLT2B	DYNLT4	DYNC1LI1	DCTN4	DYNC2LI1	DYNC2I1	DYNLT3	DYNLT2	DYNLT1	TPR	DYNC2H1	DYNLRB2	DYNLRB1	DYNLL1	SNX4	DYNC2I2
GOCC_DYNACTIN_COMPLEX	http://www.gsea-msigdb.org/gsea/msigdb/cards/GOCC_DYNACTIN_COMPLEX	ACTR1B	ACTR1A	DCTN2	DCTN6	ACTL7B	ACTL7A	DCTN3	ACTL10	ACTL9	DCTN4	ACTR10	ACTA1	ACTA2	ACTC1	ACTG2	ACTL8
GOCC_KINESIN_COMPLEX	http://www.gsea-msigdb.org/gsea/msigdb/cards/GOCC_KINESIN_COMPLEX	KIF28P	KIF20A	KIF1C	KIF2C	KIF3A	KIF12	KIF19	KIF18B	KLC3	KIF6	KIFAP3	KIF21B	KIF1B	KIF13B	KIF26A	DISC1	KIF7	KIF2A	KIF3C	KIF5A	KIF5B	KIF5C	KIFC3	KLC1	KIF11	KIFC1	KIF25	KIF22	PAFAH1B1	KIF1A	NDE1	KIF26B	KIF27	KIF21A	KIF16B	KIF15	KIF17	KIF13A	KIF9	KLC2	NDEL1	KIF18A	KIF2B	KLC4	KIFC2	KIF3B	KIF23	KIF20B	KIF14
GOCC_MICROTUBULE	http://www.gsea-msigdb.org/gsea/msigdb/cards/GOCC_MICROTUBULE	HDAC6	KIF28P	DNM1L	KIF20A	DNAL4	LRPPRC	CDK5	SPRY2	CDK2AP2	APC2	KATNB1	TUBA1B	TUBB3	TUBB4A	TUBB4B	NDRG1	TUBGCP3	BAIAP2	APPBP2	DCTN2	ARFGEF2	CCT7	CCT4	CCT2	SPAG5	CENPE	GAS2L1	RGS14	CCT8	NUDC	KIF1C	NEK6	SEPTIN9	HSPH1	TUBGCP2	MAPRE2	KIF2C	MID2	TPPP	SPACA9	KATNA1	KIF3A	RASSF1	BIRC8	TUBA3E	KIF12	GABARAP	TUBA3D	TUBGCP5	HAUS1	TBCB	CLTC	SLAIN1	TPPP2	WHAMM	KIF19	MISP	CCSAP	DNAH14	CHMP4B	SHROOM1	CRHBP	NEK7	DYNLL2	PARP4	CSNK1D	FAM161B	DNAH2	KIF18B	KLC3	DCDC2B	TTL	TTC30B	RMDN2	JAKMIP1	CYLD	CFAP206	CYP2A6	CAMSAP1	TTLL11	SAXO1	EML5	DCTN1	DCX	TTLL9	TTLL8	TOGARAM2	DLG1	DNM1	DNAH5	DNAH6	DNAH8	DNAH9	DYNC1H1	DYNC1I1	DYNC1I2	DYNC1LI2	DNM2	DPYSL2	DVL1	DNAH10	SPAG17	EML1	EMD	DNAH12	TUBB	SKA1	REEP3	SKA3	KIF6	FGF13	CEP162	FKBP4	WDR47	MAPRE1	KIFAP3	MAPRE3	SIRT2	CCT5	TPX2	NINL	KIF21B	TTLL5	KIF1B	SARM1	TOGARAM1	CLASP2	ABRAXAS2	CAMSAP2	MTUS2	FBXW11	KIF13B	RPGRIP1L	CLASP1	HAUS5	MACF1	RUSC1	GABARAPL1	GABARAPL3	KIF4A	EML2	GAS2L2	EML3	TTLL1	SPEF1	ASPM	BOD1L1	TPGS2	CHMP2B	DNAH1	CLIP3	TUBB8B	DNM3	PTPN20	TTLL3	KIF26A	GAS8	CKAP2	DNAI1	STAU2	INVS	TUBG2	DISC1	TUBGCP4	SERP1	CHMP2A	TEKT2	EML4	GOLGA2	RASSF3	GAS2L3	CEP170B	SAXO2	HID1	CCDC57	TTLL6	BOD1L2	ODF3L2	CCDC66	KIF4B	CEP57L1	CHMP4A	CFAP20	RACGAP1	HOOK2	HNRNPU	APC	XIAP	BIRC5	DCDC1	NCKAP5	KIF24	TUBB8	TUBB2B	SKA2	SHROOM2	INCENP	KIF7	KIF2A	KIF3C	KIF5A	KIF5B	KIF5C	KIFC3	KLC1	KIF11	KIFC1	KIF25	KIF22	STMN1	ARHGAP4	EML6	ARL3	MAP1A	MAP1B	MAP2	MAP4	MAP6	MAPT	MID1	MAP3K11	TTLL13P	MAP1LC3C	C4orf47	MT3	MX1	MX2	NEK2	ROR2	NUMA1	ODF2	OPA1	PAFAH1B1	RMDN1	DYNC1LI1	PCNT	TUBD1	TUBE1	DCXR	CHMP1A	NIN	NUSAP1	REEP2	HOOK1	DCDC2	CHMP5	GTSE1	DYNC2LI1	CHMP3	TPPP3	TUBA8	PLK1	POLB	INO80	MAP10	KIF1A	HAUS6	NDE1	BCAS3	LRRC49	TMEM214	HAUS4	KIF26B	FIGN	HAUS2	RMDN3	MAP1S	TCP11L1	HAUS7	DNAH3	KIF27	KIF21A	KIF16B	SYBU	RADIL	CDK5RAP2	SELENOS	CENPJ	RCC2	MAP2K2	DNAH7	BEX4	MDM1	KIF15	CHMP1B	TRIM54	PBXIP1	MTUS1	KIF17	SLAIN2	SHROOM3	CAMSAP3	SHTN1	NCKAP5L	CCDC181	SRPRB	MID1IP1	TRPV4	RNF4	RP1	CLIP1	SAA1	SCTR	BICD1	KIF13A	KIF9	FAM110C	MAP1LC3B2	DNAI2	KLC2	REEP1	SLC8A1	GRAMD2B	SNTB2	DST	SPAST	STIM1	AURKA	AURKC	SVIL	TBCA	TBCC	TBCD	TBCE	TCP1	DYNLT3	DYNLT2	DYNLT1	TPT1	CCT3	TUBA4A	TUBA3C	TUBB2A	TUBG1	DCDC2C	CLIP2	ZNF207	TUBA1A	FSD1	HAUS3	CHMP6	DYNC2H1	TTLL7	CLIP4	CLMP	CSPP1	TUBAL3	MAP9	MAP6D1	ATAT1	TUBA4B	CALM1	EFHC2	CDK5RAP3	REEP4	CALM2	AKNA	CALM3	TUBB1	NDEL1	MAP1LC3B	KIF18A	CAPN6	KATNAL2	DNAL1	RASSF5	DYNLRB2	DYNLRB1	TEKT1	KATNAL1	ENKD1	ARL6	FAM161A	NICN1	HOOK3	LZTS2	CUL3	MAP1LC3A	TUBB6	KIF2B	TRIM55	TRIM63	PSRC1	TUBA1C	KLHL22	KCNAB2	TUBGCP6	CEP295	FHDC1	DNAH17	DYNLL1	EIF3A	DNAH11	RAB11A	IQGAP1	SYNJ1	BCL10	NAV3	NAV1	KLC4	KNSTRN	MAP7	PRC1	CCT6A	KIFC2	DPP9	MTA1	BOD1	ZNF804A	CHMP7	ARHGEF2	ZW10	TPGS1	TTC30A	AURKB	CHMP4C	HAUS8	ARHGAP18	KIF3B	RP1L1	KIF23	BAG2	RAB3D	SPAG6	KIF20B	FEZ1	TTLL4	CEP57	KNTC1	SNPH	CKAP5	CDK1	CEP170	KLHL21	KIF14
GOCC_MICROTUBULE_ASSOCIATED_COMPLEX	http://www.gsea-msigdb.org/gsea/msigdb/cards/GOCC_MICROTUBULE_ASSOCIATED_COMPLEX	HDAC6	KIF28P	RANBP9	KIF20A	ACTR1B	ACTR1A	DNAL4	KATNB1	APPBP2	DCTN2	DCTN6	KIF1C	ACTL7B	ACTL7A	KIF2C	KIF3A	DCTN3	KIF12	GABARAP	HAUS1	CFAP70	KIF19	DNAI3	DNAH14	DYNLL2	DNHD1	DNAH2	KIF18B	KLC3	DCTN1	DCX	ACTL10	DNAH5	DNAH6	DNAH8	DNAH9	DYNC1H1	DYNC1I1	DYNC1I2	DYNC1LI2	DNAH10	DYNLT5	EML1	DNAH12	KIF6	KIFAP3	KIF21B	KIF1B	FBXW11	KIF13B	HAUS5	NUDCD3	FNTA	FNTB	RABGAP1	EML2	DYNLT2B	DNAH1	KIF26A	DNAI1	DISC1	ACTL9	BIRC5	DYNLT4	INCENP	KIF7	KIF2A	KIF3C	KIF5A	KIF5B	KIF5C	KIFC3	KLC1	KIF11	KIFC1	KIF25	KIF22	CCDC103	MAP1A	MAP1B	MAP2	MAP4	MEFV	MID1	PAFAH1B1	DYNC1LI1	DCTN4	NME8	SPTBN5	DYNC2LI1	KIF1A	HAUS6	NDE1	HAUS4	KIF26B	DYNC2I1	HAUS2	CDCA8	MAP1S	DNAI7	HAUS7	DNAH3	KIF27	KIF21A	KIF16B	ACTR10	DNAH7	KIF15	TRIM54	KIF17	SHTN1	ACTA1	PXN	ACTA2	RP1	KIF13A	KIF9	DNAI2	KLC2	STAU1	AURKA	AURKC	DYNLT3	DYNLT2	DYNLT1	ACTC1	TPR	ACTG2	CLIP2	DNALI1	LRP8	HAUS3	DYNC2H1	DNAI4	NDEL1	ACTL8	KIF18A	DNAL1	DYNLRB2	DYNLRB1	TTBK1	KIF2B	CCDC65	DNAH17	DYNLL1	PEA15	DNAH11	SNX4	DYNC2I2	KLC4	MAP7	KIFC2	AURKB	DRC1	ODAD1	HAUS8	KIF3B	KIF23	KIF20B	KIF14
GOCC_SPINDLE_MICROTUBULE	http://www.gsea-msigdb.org/gsea/msigdb/cards/GOCC_SPINDLE_MICROTUBULE	TUBGCP3	CENPE	KIF3A	BIRC8	HAUS1	CLTC	MISP	CCSAP	CHMP4B	PARP4	CSNK1D	KIF18B	TTL	RMDN2	TOGARAM2	SKA1	SKA3	MAPRE1	KIFAP3	MAPRE3	TOGARAM1	CLASP2	CLASP1	HAUS5	KIF4A	EML3	BOD1L1	CHMP2B	TUBG2	CHMP2A	CCDC57	BOD1L2	CHMP4A	HNRNPU	XIAP	BIRC5	SKA2	KIF2A	KIF11	ARL3	NUMA1	PAFAH1B1	RMDN1	CHMP1A	CHMP5	CHMP3	PLK1	POLB	HAUS6	HAUS4	HAUS2	RMDN3	HAUS7	CHMP1B	AURKA	AURKC	DYNLT3	TUBG1	HAUS3	CHMP6	MAP9	CALM1	CALM2	CALM3	KIF18A	CAPN6	FAM161A	CUL3	PSRC1	KLHL22	CEP295	RAB11A	PRC1	BOD1	CHMP7	ZW10	AURKB	CHMP4C	HAUS8	KIF3B	KNTC1	CDK1	KLHL21
GOCC_AXONEMAL_MICROTUBULE	http://www.gsea-msigdb.org/gsea/msigdb/cards/GOCC_AXONEMAL_MICROTUBULE	ARFGEF2	TTC30B	CFAP206	SAXO1	CEP162	RPGRIP1L	SAXO2	ARL6	TTC30A
GOCC_CYTOPLASMIC_MICROTUBULE	http://www.gsea-msigdb.org/gsea/msigdb/cards/GOCC_CYTOPLASMIC_MICROTUBULE	APC2	TUBA1B	ARFGEF2	TUBGCP2	MAPRE2	KIF2C	SPACA9	MISP	CCSAP	FAM161B	KIF18B	TTC30B	CYLD	CFAP206	CYP2A6	SAXO1	TOGARAM2	DYNC1H1	REEP3	CEP162	MAPRE1	MAPRE3	TOGARAM1	CLASP2	MTUS2	FBXW11	RPGRIP1L	CLASP1	TUBG2	SERP1	SAXO2	HID1	ODF3L2	APC	ARL3	MID1	C4orf47	NUMA1	PAFAH1B1	DCXR	NIN	REEP2	GTSE1	DYNC2LI1	MAP10	BCAS3	TMEM214	SYBU	SELENOS	SRPRB	TRPV4	SAA1	SCTR	BICD1	REEP1	GRAMD2B	DYNLT3	DYNLT1	TPT1	TUBG1	TUBA1A	CLMP	MAP9	REEP4	KIF18A	ENKD1	ARL6	FAM161A	TUBA1C	FHDC1	BCL10	TTC30A	ARHGAP18	RAB3D	SNPH
GOCC_INTERMEDIATE_FILAMENT	http://www.gsea-msigdb.org/gsea/msigdb/cards/GOCC_INTERMEDIATE_FILAMENT	KRTAP25-1	KRTAP4-9	KRTAP20-4	KRTAP22-2	KRTAP21-3	KRTAP9-7	KRTAP16-1	KRTAP9-6	KRTAP29-1	ENSG00000266286	NES	TLK2	SCYGR1	SCYGR3	SCYGR4	SCYGR6	SCYGR8	SCYGR2	SCYGR10	SCYGR5	SCYGR7	KRT71	SCYGR9	KRT74	KRT222	KRT40	IFFO2	ADORA2A	KRTAP13-1	KRT72	CSNK1A1	KRT25	UPP2	LMNTD1	KRT28	DES	DSP	KRT24	KRT78	EVPL	SHANK2	SYNM	MACF1	CASP14	KRTAP15-1	LMNTD2	IFFO1	KRT23	LDLRAP1	NARF	GFAP	GJA1	KRTAP13-4	GPER1	FAM83H	KRT6C	HLA-DRB1	KRT73	KRTAP7-1	KRTAP8-1	KRTAP11-1	KRTAP19-1	KRTAP13-2	KRTAP13-3	KRTAP23-1	KRTAP6-1	KRTAP6-2	KRTAP6-3	KRTAP19-2	KRTAP19-3	KRTAP19-4	KRTAP19-5	KRTAP19-6	KRTAP19-7	KRTAP20-1	KRTAP20-2	KRTAP21-1	KRTAP21-2	KRTAP22-1	KRTAP20-3	KRT79	KRT27	KRT26	KRTAP12-2	KRTAP12-1	KRTAP10-10	EIF6	JUP	KRT77	KRTAP5-9	KRT1	KRT2	KRT3	KRT4	KRT5	KRT6A	KRT6B	KRT7	KRT8	KRT9	KRT10	KRT12	KRT13	KRT14	KRT15	KRTAP10-4	KRTAP10-6	KRTAP10-7	KRTAP10-9	KRTAP10-1	KRTAP10-11	KRTAP10-2	KRTAP10-5	KRTAP10-8	KRTAP10-3	KRTAP12-3	KRTAP12-4	KRTAP10-12	KRT16	KRT17	KRTAP5-1	KRTAP5-3	KRTAP5-4	KRTAP5-10	KRT18	KRT19	KRT31	KRT32	KRT33A	KRT33B	KRT34	KRT35	KRT81	KRT82	KRTAP26-1	KRT83	KRT84	KRT85	KRT86	KRT39	LMNA	LMNB1	VMAC	KRTAP5-5	KRTAP5-2	KRTAP5-6	KRTAP5-7	KRTAP5-11	NEFM	NEFH	NEFL	CLDN11	KRT76	NCKIPSD	PKP1	PKP2	PLEC	PNN	KRT20	PPL	MNS1	PRPH	KRTAP5-8	CLIP1	RTN2	BFSP1	KRTAP24-1	KRTAP27-1	EVPLL	MICAL1	SLC1A4	KRTAP4-11	DST	KRTAP4-8	KRTAP1-4	KRTAP19-8	KRTAP9-1	KRTAP2-3	VIM	SYNC	KRTAP1-3	KRTAP1-1	KRTAP9-9	KRTAP4-6	KRTAP2-1	EPPK1	KRTAP4-12	KRTAP1-5	KRTAP3-1	KRTAP3-2	KRTAP9-2	KRTAP9-3	KRTAP9-8	KRTAP17-1	BFSP2	TCHP	KRTAP4-4	LMNB2	KRTAP9-4	KRTAP4-1	KRTAP4-5	KRTAP4-3	KRTAP4-2	KRTAP3-3	KRTAP2-4	FBF1	KRT87P	KRT38	KRT37	KRT36	NRP1	INA	KRT75	DLGAP2
GOCC_NEUROFILAMENT	http://www.gsea-msigdb.org/gsea/msigdb/cards/GOCC_NEUROFILAMENT	SHANK2	LDLRAP1	NEFM	NEFH	NEFL	CLDN11	NRP1	INA	DLGAP2
GOCC_ACTIN_FILAMENT	http://www.gsea-msigdb.org/gsea/msigdb/cards/GOCC_ACTIN_FILAMENT	APC2	PDLIM5	GAS2L1	AVIL	NCKAP1	GJB6	CORO1A	LDB3	TWF2	ACKR2	MISP	WIPF2	AMOT	DBN1	DPYSL3	AIF1	MARK2	CTTN	DMTN	SMTNL1	PALLD	COBL	EHBP1	SPECC1L	COTL1	RHOQ	CD2AP	GAS2L2	FYN	EHBP1L1	LMOD1	WHRN	GAS2	PDLIM3	GAS2L3	DBNL	TFPT	PRICKLE4	ANXA1	HCK	HCLS1	FMN1	SMTNL2	ACTBL2	LCP1	ARHGAP6	POTEKP	LMOD2	MYO1B	MYO1A	MYO1C	MYO5A	MYO6	MYO9B	PAK1	PAWR	PLS1	PLS3	MYO3A	GDPD2	CARMIL1	DUSP22	CORO1B	SHROOM4	TWF1	VPS18	SPTBN4	ACTA1	RAC1	RAC2	RAC3	ACTB	PDLIM2	WIPF3	SMTN	SRC	ACTC1	TEK	ACTG1	TMOD1	TPM1	TPM2	TPM3	TPM4	TSC1	EZR	WAS	WIPF1	YES1	POF1B	AIF1L	JAM3	ESPN	MYO18B	GAS7	PDLIM4	ACTN1	ACTN2	IQGAP1	ACTN3	WASL	PSTPIP2	PSTPIP1	DNAJA3	PDLIM1	RCSD1	SPECC1	PDLIM7	MICAL2	KEAP1
GOCC_ARP2_3_PROTEIN_COMPLEX	http://www.gsea-msigdb.org/gsea/msigdb/cards/GOCC_ARP2_3_PROTEIN_COMPLEX	ARPC5	ARPC4	ARPC3	ARPC1B	ACTR3	ACTR2	ARPC2	ARPC1A	ARPC5L
GOCC_SODIUM_POTASSIUM_EXCHANGING_ATPASE_COMPLEX	http://www.gsea-msigdb.org/gsea/msigdb/cards/GOCC_SODIUM_POTASSIUM_EXCHANGING_ATPASE_COMPLEX	ATP1B4	ATP1A1	ATP1A2	ATP1A3	ATP1A4	ATP1B1	ATP1B2	ATP1B3	FXYD2	ATP4B	FXYD1	FXYD4
GOCC_VOLTAGE_GATED_CALCIUM_CHANNEL_COMPLEX	http://www.gsea-msigdb.org/gsea/msigdb/cards/GOCC_VOLTAGE_GATED_CALCIUM_CHANNEL_COMPLEX	TMEM262	CACNG3	CACNG2	CATSPER1	CATSPER2	FKBP1A	STAC3	CATSPERE	CATSPERD	CATSPERZ	CACNG4	EFCAB9	HSPA2	TMEM249	CATSPER3	CATSPER4	PDE4B	PDE4D	CACNA2D3	CACHD1	CATSPERG	CACNG8	CACNG7	CACNG6	RYR1	CACNA1A	CACNA1B	CACNA1C	CACNA1D	CACNA1E	CACNA1F	CACNA1S	CACNA2D1	CACNB1	CACNB2	CACNB3	CACNB4	CACNG1	CATSPERB	CACNA1I	CACNA1H	CACNA1G	CACNA2D2	CACNA2D4
GOCC_ACETYLCHOLINE_GATED_CHANNEL_COMPLEX	http://www.gsea-msigdb.org/gsea/msigdb/cards/GOCC_ACETYLCHOLINE_GATED_CHANNEL_COMPLEX	CHRNA1	CHRNA2	CHRNA3	CHRNA4	CHRNA5	CHRNA7	CHRNB1	CHRNB2	CHRNB3	CHRNB4	CHRNE	STXBP5	CHRNA9	CHRNA6	CHRFAM7A
GOCC_CAVEOLA	http://www.gsea-msigdb.org/gsea/msigdb/cards/GOCC_CAVEOLA	HDAC6	CDH13	CDH15	FLOT1	DLC1	SORBS1	NEU3	BVES	CAVIN3	PACSIN2	ADCY8	ADCYAP1R1	CLN3	LRRK2	ADRA1B	ADRA1A	CTNNA1	CTNNB1	SPRED1	EFNA5	EMP2	F2R	FLOT2	MLC1	CORO1C	MYOF	CAVIN1	RANGRF	HCK	EHD2	HMOX1	HTR2A	CAVIN4	IGF1R	FASLG	INSR	IRS1	JAK2	KCNA5	KCNMA1	LIPE	LRP6	ATP1A2	ATP1B1	NOS3	ATP2B4	FXYD1	MAPK1	MAPK3	ASAH2	PTCH1	PTGIS	PTGS2	SCN5A	SELE	SLC2A1	SLC6A3	BMPR1A	BMPR2	SMO	SMPD2	SRC	TFPI	TGFBR2	TRPC4	GASK1A	LRP8	KIF18A	PLVAP	CAVIN2	ADTRP	CAV1	CAV2	CAV3	PLPP1	PLPP2	CBL	SLC22A6	AKAP6	CD36	SCARB1	NOS1AP	CDH1
GOCC_MICROVILLUS	http://www.gsea-msigdb.org/gsea/msigdb/cards/GOCC_MICROVILLUS	USH1C	RAPGEF3	PDPN	IQGAP2	STARD10	SLC27A4	CLCA1	LRRK2	CEACAM20	CNP	CTNNB1	PROM2	DPEP1	SLC26A2	MUC20	FABP2	NFASC	CRB1	SLC7A8	ANKS4B	SPEF1	CLIC4	CBLIF	MYO1H	ANGPT1	FSCN3	FOXA1	ICAM2	ENPP7	AQP5	ITGAV	ITGB3	GRXCR1	MYO1B	MSN	MYO1F	MTTP	MYO1A	MYO1C	MYO1D	MYO1E	MYO6	MYO7A	MYO7B	OXTR	DCXR	PDGFA	PDGFRA	PDZK1	WWOX	ATP6V1A	ATP6V1B1	ATP6V1B2	ATP6V1E1	ATP7A	CDHR5	PODXL	CDHR2	PLEKHG6	FMN2	PTPRH	RDX	EXOC4	S100P	CEACAM1	MYO1G	GRXCR2	SLC6A6	SLC10A2	FSCN1	SPN	TEK	TGFB1	CLRN1	VCAM1	VIL1	EZR	CA9	SLC7A5	JAM3	ESPN	TBC1D10A	SYTL1	AOC3	HYAL2	PROM1	IFT20	SLC9A3R1	CD44	CD302
GOCC_BRUSH_BORDER	http://www.gsea-msigdb.org/gsea/msigdb/cards/GOCC_BRUSH_BORDER	DNM1L	USH1C	ACTR3	MFSD10	RGS19	MYL12B	SLC34A2	GNA13	SLC17A3	SLC27A4	SLC7A9	SLC46A1	SLC22A12	CLIC1	ADD3	TRPM6	SLC34A3	PLB1	ACE	SLC26A3	DRD5	LCTL	ENPEP	EPS8	SHANK2	FLII	FLNA	FLNB	FOLR1	SLC7A11	ANKS4B	B4GALT1	SNX5	GNA12	HSP90AB1	SLC6A19	SLC6A18	AQP1	ITPR3	KCNK1	LRP2	MME	MYO1B	MTTP	MYH9	MYL6	MYO1A	MYO1C	MYO1D	MYO1E	MYO7B	SLC11A2	ATP6V0A4	DCXR	LIMA1	SLC26A4	PDZK1	PLEC	PLS1	ATP7A	CDHR5	SLC38A2	CDHR2	ITLN1	TMPRSS15	PEX19	RALGDS	ACE2	SCART1	SLC28A3	SI	SLC26A6	SLC2A2	SLC3A1	SLC5A1	SLC9A3	SLC15A1	SLC34A1	SLC19A1	SLC22A5	VIL1	EZR	CA4	MYH14	PDZD3	CYBRD1	CUBN	AMN	CAPZA2	CAPZB	ESPN	SOAT2	SCIN	ACTN1	SLC5A6	ACTN3	SLC28A2	SLC28A1	SLC9A3R1	ABCG2	CD36	SLC23A1
GOCC_CLATHRIN_COATED_PIT	http://www.gsea-msigdb.org/gsea/msigdb/cards/GOCC_CLATHRIN_COATED_PIT	DNM1L	TNK2	RAMP2	RAB35	ADCY8	FCHO2	AP2M1	AP1S1	AP2S1	CLTA	CLTB	CLTC	AP1S3	AP2A1	DAB2	AP2A2	AP2B1	DNM2	CTTN	EPS15	AAK1	INPP5F	FNBP1	FCHO1	SH3BP4	NECAP1	LRP10	EPN1	LRP12	HSPD1	APP	LDLR	LRP1	LRP2	LRP3	ARRB1	ARRB2	MYO6	OCRL	ITSN2	CDHR5	EPN3	NECAP2	ACKR3	CEMIP	EPS15L1	SORT1	SELE	ITSN1	SLC2A4	SLC18A3	BMPR2	TF	TFRC	VLDLR	ATAT1	CUBN	AMN	CLTCL1	PICALM	SGIP1	REPS1	DGKD	NUMB	SYNJ1	SPHK1	AP1S2	HIP1R	FCHSD2	SNAP91
GOCC_CELL_CELL_JUNCTION	http://www.gsea-msigdb.org/gsea/msigdb/cards/GOCC_CELL_CELL_JUNCTION	CDH2	CDH3	GJE1	CLDN24	PDCD6IP	CLDN34	CDH5	CDH6	CDH7	OCLN	GJC1	CDH8	CDH9	PTPRU	CDH10	CDH11	ACTR3	CDH12	ABI2	CDH18	WASF2	TNK2	CDK4	ADAM10	PATJ	FLOT1	CNKSR1	PAK4	NDRG1	CDSN	BAIAP2	SORBS1	PDLIM5	CLDN16	VAMP5	GJB6	SDCCAG8	STARD10	FRS2	RAB10	FERMT2	CCDC85B	CDC42EP1	BVES	CORO1A	LDB3	PKP3	PACSIN2	PARK7	SYNPO	CCDC85A	C1QTNF5	PANX3	ADCYAP1R1	SSX2IP	PARD3B	ADD1	ADD3	JAML	FRMD6	ABCC2	GJD3	WTIP	CNN2	CNN3	GJB4	IQGAP3	COL13A1	COL17A1	SHROOM1	CLDN4	CLDN3	CLDN7	CLDN23	MPP7	FRMPD2	PLEKHA7	CSK	DSG4	CLDN19	CTNNA1	CTNNA2	CTNNB1	CTNND1	IGSF5	CTNND2	IGSF11	CXADR	MARVELD2	AMOT	AMOTL1	TMEM65	DAG1	DBN1	DES	DLG1	DLG3	DPP4	JAG1	DSC1	DSC2	DSC3	DSG1	DSG2	DSG3	DSP	ECT2	EFNA5	EFNB2	EPHA2	EIF4G2	CADM4	PIKFYVE	FLCN	EPHA4	AKT1	EVPL	FAT1	FAT2	GJD4	HEPACAM	CDHR3	MAPK15	FGF13	FGFR4	SIRT2	PDZD2	SIPA1L3	NFASC	EPB41L3	FRMD4B	FLNA	FLOT2	KAZN	DNMBP	ADGRL3	RPGRIP1L	SYNM	OBSL1	SPECC1L	PIP5K1C	CRB1	SCRIB	CLDN14	CDC42EP4	DDX58	CD2AP	SH3BP1	TRIM29	CADM1	FLRT3	FLRT2	FLRT1	PANX1	CLDN15	ALOX15B	GAB1	CLIC4	NECTIN3	AOC1	PCDHGA12	MAGI3	CNTNAP2	POLDIP2	NPHP4	CLDN17	B4GALT1	STEAP1	GJA1	GJA3	GJA4	GJA5	GJA8	LAT	GJB1	GJB2	GJB3	GJB5	TJP3	RND1	PDLIM3	SGSM3	CDH20	LAMA1	CDH19	DLL1	CRB2	ILDR1	ANK2	ANK3	GRB2	STXBP6	RANGRF	FHOD1	CTNNA3	TMOD3	UBN1	PRICKLE4	SH3KBP1	ANXA1	ANXA2	CCDC85C	APC	HPN	VSIG10L2	TSPAN33	FMN1	GJC3	APP	SHROOM2	AQP3	AQP7	ITGA5	ITGB1	ITGB3	ITK	JUP	KCNA2	KCNA5	GJB7	KCNJ2	KIFC3	KIT	RHOA	THEMIS	KRT18	ILDR2	AJM1	LCP2	LIMS1	AMTN	LYN	EPCAM	SMAD7	ARVCF	MIP	AFDN	MPP1	MPP2	MPP3	MSN	MYH1	MYH2	MYH9	MYO1E	NCK1	ATP1A2	NF2	NGFR	ATP1B1	NHS	NOTCH1	CCN3	NPHP1	NPHS1	NRAP	CLDN20	CLDN11	OXTR	P2RX7	PAK1	PAK2	F11R	PARD6A	PCDH1	PCDH9	CLDN18	PDZD11	PCDH12	AMOTL2	LSR	PALS2	PECAM1	PGM5	ABCB4	PIK3CA	PIK3R1	PKD2	PKP1	PKP2	FXYD1	PMP22	FGFRL1	CLDN22	PNN	PODXL	USP53	EPB41L4B	MXRA8	VSIG10	KLHL24	AHI1	RASIP1	PPL	PPP1CA	ARHGAP17	KIRREL1	PPP3CA	LIN7C	VEZT	LIMS2	FRMD4A	PRKCD	PRKCG	PRKCI	PKN2	PRKD1	ASH1L	PRKCZ	AJAP1	BAIAP2L1	MAP2K2	PARD3	PANX2	PDXP	PLXDC1	GJC2	VANGL2	GJD2	PLEKHG5	SHROOM4	KIAA1210	HEG1	ADGRB1	CGN	PTK7	TWF1	JCAD	SHROOM3	CAMSAP3	EPB41L5	SPTBN4	PTPN6	HAMP	RAP2C	CADM3	PTPRJ	PTPRK	PTPRM	PVR	NECTIN1	NECTIN2	PXN	JAM2	MPP4	RAB13	RAP1B	RAP2B	TRPV4	CCND1	RDX	ACTB	RHO	SAV1	S100A11	SCN1A	SCN1B	SCN2A	SCN4B	SCN5A	CEACAM1	SDCBP	PERP	LIN7B	PDLIM2	PALS1	CDH24	CDH22	SGCA	CLDN25	NIBAN2	SLC2A1	SLC2A2	WNK4	WNK3	SLC8A1	SLC9A1	BMPR2	FSCN1	SPTBN2	STRN	STX3	ADAM17	TBCD	TEK	TGFBR1	TIAM1	TJP1	TLN1	ACTG1	CLDN5	TRPC4	TRPC6	FRMPD2B	UBA1	VASP	VAV1	VCL	VEGFA	EZR	WAS	YWHAH	ZAP70	ZYX	NPHS2	FZD5	AHNAK	CALB2	OCEL1	TMEM204	MICALL2	CLMP	PDZD3	GRHL2	POF1B	BAIAP2L2	GJA9	NECTIN4	SYMPK	FZD4	CDCA3	ARHGAP24	EPPK1	TMEM47	CD99L2	JAM3	HMCN1	OBSCN	KIRREL2	TCHP	PARD6G	PARD6B	KIRREL3	PPP1R9B	GJA10	CDC42BPA	CGNL1	AJUBA	IGSF21	FRMD5	PKP4	CNTNAP1	FBF1	YBX3	TNKS1BP1	PDLIM4	CASK	CAV3	PLPP3	SKAP1	DCHS1	ABCB11	ACTN1	ADAM15	SNAP23	MPDZ	LIN7A	IQGAP1	KRIT1	LIMD1	SAPCD2	CLDN12	CLDN10	CLDN8	CLDN6	CLDN2	CLDN1	CLDN9	ESAM	PDLIM1	CD2	CD3E	NEXN	MYADM	ARHGEF2	MARVELD3	MTDH	VAPA	MAGI1	CRB3	PDLIM7	CYTH3	CYTH2	CYTH1	OPALIN	TJAP1	TJP2	AKAP6	CDC42BPB	TRAF4	CD53	RAPGEF2	MAGI2	SV2A	WDR1	CDC42	CDH1
GOCC_ADHERENS_JUNCTION	http://www.gsea-msigdb.org/gsea/msigdb/cards/GOCC_ADHERENS_JUNCTION	CDH2	CDH3	CDH5	CDH6	CDH7	CDH8	CDH9	CDH10	CDH11	CDH12	ABI2	CDH18	TNK2	ADAM10	FLOT1	PAK4	NDRG1	BAIAP2	SORBS1	PDLIM5	FRS2	RAB10	FERMT2	CCDC85B	CDC42EP1	LDB3	PKP3	PARK7	CCDC85A	SSX2IP	PARD3B	ADD1	WTIP	CNN3	SHROOM1	MPP7	PLEKHA7	CTNNA1	CTNNA2	CTNNB1	CTNND1	CTNND2	CXADR	DAG1	DLG1	JAG1	DSC2	EFNA5	EFNB2	EIF4G2	EPHA4	FAT2	CDHR3	FRMD4B	FLOT2	SYNM	PIP5K1C	CRB1	SCRIB	CDC42EP4	SH3BP1	TRIM29	ALOX15B	NECTIN3	RND1	PDLIM3	CDH20	CDH19	DLL1	STXBP6	CTNNA3	TMOD3	PRICKLE4	ANXA1	ANXA2	CCDC85C	APC	TSPAN33	FMN1	SHROOM2	JUP	KIFC3	KRT18	AJM1	LYN	SMAD7	ARVCF	AFDN	MSN	MYH9	MYO1E	NF2	NOTCH1	NPHP1	OXTR	PDZD11	PGM5	PKP1	PKP2	KLHL24	AHI1	PPP1CA	LIN7C	VEZT	FRMD4A	AJAP1	BAIAP2L1	PARD3	SHROOM4	JCAD	SHROOM3	CAMSAP3	EPB41L5	SPTBN4	PTPRK	PTPRM	PVR	NECTIN1	NECTIN2	MPP4	TRPV4	RDX	ACTB	S100A11	CEACAM1	SDCBP	LIN7B	PDLIM2	PALS1	CDH24	CDH22	NIBAN2	WNK3	BMPR2	TBCD	TJP1	TLN1	VCL	VEGFA	EZR	ZYX	TMEM204	POF1B	NECTIN4	CDCA3	ARHGAP24	TMEM47	CD99L2	HMCN1	PPP1R9B	AJUBA	IGSF21	FRMD5	PKP4	TNKS1BP1	PDLIM4	PLPP3	DCHS1	ADAM15	SNAP23	LIN7A	LIMD1	ESAM	PDLIM1	NEXN	MAGI1	PDLIM7	CYTH3	CYTH2	CYTH1	TJP2	CDH1
GOCC_ZONULA_ADHERENS	http://www.gsea-msigdb.org/gsea/msigdb/cards/GOCC_ZONULA_ADHERENS	SORBS1	PLEKHA7	CTNNA1	CTNND1	JUP	KIFC3	CAMSAP3	NECTIN2
GOCC_FASCIA_ADHERENS	http://www.gsea-msigdb.org/gsea/msigdb/cards/GOCC_FASCIA_ADHERENS	CDH2	CTNNB1	DES	DSP	GJA1	CTNNA3	JUP	NRAP	VCL	ACTN1
GOCC_GAP_JUNCTION	http://www.gsea-msigdb.org/gsea/msigdb/cards/GOCC_GAP_JUNCTION	GJE1	GJC1	GJB6	PANX3	GJD3	GJB4	DBN1	DSC1	GJD4	SPECC1L	PANX1	GJA1	GJA3	GJA4	GJA5	GJA8	GJB1	GJB2	GJB3	GJB5	SGSM3	GJC3	GJB7	MIP	CCN3	PANX2	GJC2	GJD2	TJP1	CALB2	GJA9	GJA10
GOCC_CONNEXIN_COMPLEX	http://www.gsea-msigdb.org/gsea/msigdb/cards/GOCC_CONNEXIN_COMPLEX	GJE1	GJC1	GJB6	GJD3	GJB4	GJD4	GJA1	GJA3	GJA4	GJA5	GJA8	GJB1	GJB2	GJB3	GJB5	GJC3	GJB7	GJC2	GJD2	GJA9	GJA10
GOCC_CILIUM	http://www.gsea-msigdb.org/gsea/msigdb/cards/GOCC_CILIUM	CEP295NL	USH1C	TCP11X1	NUBP2	OPN1MW3	DNAL4	TOPORS	TUBB4A	CD52	MERTK	CIB2	ATG7	ARFGEF2	AKAP3	CENPF	CETN1	CETN2	RRH	CCT8	CETN3	SEPTIN9	SDCCAG8	ENTR1	STARD10	ACTL7A	GPR83	RAB10	ADCY3	EHD1	IFT27	ABHD2	CNTRL	SPACA9	ADCY5	KIF3A	RABL2B	CEP250	ADCY6	IFT43	CFAP36	GABARAP	ODF3	EFHC1	LRRC56	IQCD	NXNL1	ODAD3	CATSPER1	CATSPER2	SSX2IP	CLCN4	CFAP70	IFTAP	CLTB	NEDD1	AK7	TPPP2	TTC8	SLC24A4	CCR6	CEP20	DNAAF1	ANKS3	SEPTIN12	USH1G	KIF19	SPACA3	CNGB1	CNGA1	CNGA2	CNGA4	CCSAP	DNAI3	DNAH14	UBXN10	NAXE	PIFO	BBS5	FLACC1	LYZL4	GRK7	SNTN	SCLT1	SPATA4	EVC2	SLC9B2	MROH2B	C5orf49	PACRG	CIBAR1	SUN5	DYNLL2	CST11	DNHD1	CFAP251	CFAP54	CSNK1A1	CSNK1D	FAM161B	CEP128	TTBK2	VCAN	TEKT5	DNAH2	CFAP52	KLC3	KNCN	LCA5L	SLC9B1	TEKT4	PROM2	TTC30B	RNF38	ROPN1B	CYLD	CFAP206	IQUB	GRK2	CFAP418	AK8	TTLL11	SAXO1	AKAP14	CFAP58	CCDC63	STOML3	STRC	CFAP161	TBC1D21	DNAAF4	ACE	DCTN1	DCX	TTLL9	WBP2NL	TTLL8	DAW1	TOGARAM2	BBS12	DEFB1	LCA5	PKD1L1	DLD	DNAH5	DNAH6	DNAH8	DNAH9	SLC26A3	DRD1	DRD2	DRD5	CYS1	RILPL2	DNAH10	DZIP1L	TTC21A	SPAG17	CFAP221	TMEM17	ARL13B	FLCN	DNAH12	TAPT1	TCTE1	AK1	ANKS6	AK2	AKT1	EVC	CABCOCO1	ENKUR	TBATA	HYLS1	TMEM218	PPP1R32	CFAP53	TBC1D32	RSPH9	FBXL13	NAPEPLD	MAPK15	CEP162	CILK1	ATG14	DZIP1	CEP164	MAPRE1	KIFAP3	SHANK2	CEP131	DAAM1	PHLPP2	CLUAP1	ERC1	TTLL5	TOGARAM1	SEPTIN6	VPS13A	EXOC7	CAMSAP2	IQCE	RPGRIP1L	TBC1D30	CRB1	GPR161	CDK20	ARL2BP	OPN3	DNAAF11	ABCA4	GAS2L2	TSGA10IP	CFAP65	DYNLT2B	CATSPERE	CATSPERD	CFAP126	CCDC96	CBY1	CFAP45	TTLL1	CATSPERZ	WHRN	SPEF1	POC1A	RTTN	MYRIP	TAS2R43	TAS2R46	PTPN23	IL4I1	DNAH1	ULK3	C2CD3	CFAP61	TCTN3	TTLL3	TRAF3IP1	IFT172	NPHP4	GAS8	CABYR	BLOC1S6	OPN1MW	HAVCR1	DNAI1	NPHP3	B9D1	GK2	INVS	INTU	DISC1	BBS9	TEKT2	GLE1	GLI1	GLI2	GLI3	GNA11	GNAQ	GNAT1	GNAT2	GNB1	GNGT1	GPI	POC1B	TMEM80	PRLHR	LINC02914	TSSK4	TEDC1	SAXO2	TTLL6	NEK8	GPR19	MCHR1	CCDC66	SLC9C1	EFCAB9	CFAP157	CFAP47	GRK4	IFT81	CCDC113	ARHGAP35	CFAP20	GSTM3	GUCA1A	GUCA1B	GUCY2F	GUCY2D	ANXA1	EHD3	PIK3R4	HIF1A	FAM149B1	HSPD1	HTR6	FFAR4	CIBAR2	CCDC39	FAM183BP	RD3	DYNLT4	RSPH4A	EYS	GNAT3	CATSPER3	CFAP100	APP	RILPL1	IMPG1	INHA	CCDC172	DNAJB13	KIF7	CCDC178	CERKL	RAB15	KCNJ10	KCNQ1	CATSPER4	KIF2A	KIF3C	KIF5A	KIF5B	KIF5C	TNPO1	CC2D2B	ENO4	CFAP73	CCDC103	RGS9BP	PCARE	GRXCR1	CFAP77	AJM1	ARL13A	LDHC	HOATZ	FSIP2	FAM166A	ARL2	CFAP99	ARL3	ARR3	MAK	MAP1B	MAP4	RAB8A	MLF1	TTLL13P	FAM183A	C4orf47	PGAM4	MYO7A	MYOC	NUBP1	SEPTIN2	ATP1A1	ATP1A4	ATP1B1	ATP1B3	NOTCH2	NPHP1	NPY2R	ATP2B4	PJVK	OCRL	ODF1	ODF2	WRAP73	P2RY1	PAFAH1B1	PDCL	TAS2R4	WDPCP	PCM1	IFT52	CEP83	TUBD1	NIN	TBC1D7	TMEM216	NME8	PDC	SPTBN5	ATP6V1D	PDE4C	PDE6A	PDE6D	DCDC2	PDE6G	PDE6H	TMEM138	RAB14	PDGFRA	CYRIB	PDE6B	DYNC2LI1	HSPB11	SUFU	ATP8A2	PEX6	PFKM	PGK2	PHYH	PIK3C3	PIN1	PIP4K2A	PKD1	PKD2	PKHD1	PKM	SPA17	TSPEAR	GPR88	SEPTIN4	SPATA6	MXRA8	PPEF2	CNGB3	ROPN1	HYDIN	CFAP46	AHI1	BEST2	MKS1	DNAAF5	CCDC40	ATG16L1	SPATA6L	IFT57	DYNC2I1	ODAD2	BBS7	DNAI7	MNS1	STRCP1	DNAH3	KIF27	AMBRA1	LYAR	PRKACA	PRKACB	PRKACG	CCDC88A	WDR11	PRKAR1A	PRKAR1B	PRKAR2A	IFT122	PRKAR2B	CFAP44	ADCY10	SPATA7	CENPJ	PCDHB15	PCDHB13	DNAH7	INPP5E	PSEN1	PSEN2	CFAP298	IFT46	PSMB4	ANKMY2	RPGRIP1	LYZL6	PTCH1	PTGS1	PTK2	ODF2L	WDR35	CC2D2A	IFT80	CEP126	KIF17	CAMSAP3	KIAA1549	WDR19	MARK4	CCDC181	CATSPERG	BBS1	BBS2	BBS4	RAB27A	MOK	RAN	RAP1A	ACE2	TRPV4	OPN1LW	RCVRN	PRPH2	RGR	RHO	GRK1	ROM1	RP1	RP2	RPGR	OPN1SW	SAG	SCNN1A	OXCT2	CDH23	NPFFR1	KIF9	C11orf97	HHIP	DNAI2	TEKT3	IFT22	TTC23	SLC26A6	TMEM237	PCDH15	CPLANE1	SMO	SORD	SPAG4	SSTR3	NEK4	AURKA	CDKL5	BSG	TACR2	TACR1	TACR3	TBCC	TCP11	TUB	MAFIP	TUBG1	OPN1MW2	DCDC2C	TULP1	TULP2	TULP3	CCDC61	MOSMO	UMOD	USH2A	EZR	CFAP410	PRCD	CACNA1F	DNALI1	ALMS1	CPLANE2	SPAG16	TMEM231	TCTN1	EFCAB1	DYNC2H1	BBS10	TTLL7	ZBBX	C1orf115	TXNDC15	IQCA1	TTC21B	DNAI4	CATSPERB	AGBL2	CFAP69	TCTN2	RABEP2	SPEF2	PDZD7	JADE1	TTC26	GPR157	BBOF1	CCDC170	IFT74	TEDC2	CEP290	ARMC9	ALPK1	CFAP43	EFHC2	CCDC68	TSGA10	B9D2	IFT88	RSPH6A	MAP1LC3B	SLIRP	MKKS	CDC45	CAPZB	SLC25A31	PMFBP1	DRC3	ODAD4	DNAL1	RILP	DYNLRB2	DYNLRB1	TEKT1	HYAL3	NME5	ROPN1L	RSPH3	RAB34	TTLL2	TTC29	TSSK1B	QRICH2	FSCB	ENKD1	ARL6	CEP78	FAM161A	ELMOD3	SPATC1L	IQCG	DRC7	EFCAB2	TMEM107	EFCAB7	CUL3	KISS1R	GLIS2	UNC119B	OFD1	GALR3	AGBL4	CEP89	CEP19	CFAP300	FBF1	SHANK3	CABS1	CFAP74	FHDC1	CCDC65	CDC14A	CDK10	CAV1	CASK	DNAH17	SSNA1	DYNLL1	CBL	DNAH11	ADAM15	GALR2	CDKL1	PROM1	AKAP4	SQSTM1	RSPH1	CFAP91	DYNC2I2	CCDC120	PKD2L1	MACIR	IFT20	CCDC189	TMEM67	TPGS1	TTC30A	CDHR1	DLG5	BBIP1	DHRS3	FANK1	DRC1	GPR37L1	ODAD1	SNAP29	RAB28	SLC9A3R1	KIF3B	SLC22A14	RP1L1	OPN4	ATG5	CEP41	SPAG6	GUCA1C	TTLL4	IQCB1	CROCC	CEP104	CCP110	IFT140	KIAA0586	TOMM20	CEP170	SEPTIN7
GOCC_CELL_CORTEX	http://www.gsea-msigdb.org/gsea/msigdb/cards/GOCC_CELL_CORTEX	CDH2	MYZAP	ACTR2	ACTR1A	FRY	FLOT1	CNKSR1	MAEA	MYL12B	DLC1	MYL9	RAPGEF3	HAX1	CAP1	UNC13B	CIB2	GLRX3	EXOC5	GIPC1	SEPTIN9	FERMT2	SPINK5	DSTN	CORO1A	AKAP13	EXOC3	PARD3B	ADD3	CLTA	CLTB	SEPTIN12	NLRP5	MISP	KDF1	PLEKHH2	SHROOM1	CRIP2	MPP7	CSNK1G2	CTBP1	CTBP2	KNCN	CCN2	EXOC8	CTNNB1	CTNND1	SEPTIN10	CTSZ	KHDC3L	DBN1	SPRR4	DCTN1	SEPTIN1	DLG4	DMD	DYNC1H1	ECT2	EEF1A1	EMD	CTTN	ENO1	ENO2	EPB41	EPB41L2	EPB42	DMTN	EPS8	AKT2	FABP1	FABP2	PTK2B	STOX1	FER	FGB	FGF1	FGFR2	RHOBTB3	FRMPD1	TRAK1	MAPRE1	RIMS1	UNC13A	FNBP1	ERC1	CLASP2	SEPTIN6	FLNA	FLNB	SEPTIN8	PHLDB1	FLOT2	RHOBTB2	EXOC6B	ARC	COBL	ASTN2	EXOC7	CLASP1	COTL1	CORO1C	ARFIP2	GAD1	MYRIP	NSMF	ERC2	RAI14	GPSM1	RND1	PCLO	GNAI1	EXOC3L1	FRYL	GRK4	DBNL	STXBP6	GRM7	GSN	GUCY1B1	GPSM2	GYPC	NRBP1	GYS2	RHOD	HCLS1	SEPTIN14	SHROOM2	AQP7	ITPR2	KCNC3	PFN4	STIMATE	ARF6	RHOA	INSC	RHOB	KRT19	RHOC	RND3	RHOG	LAMC2	LASP1	RHOH	LLGL2	LLGL1	MARCKS	MKLN1	MOBP	MPP1	UNC13C	OOEP	ASPH	MYH9	MYH10	MYO1A	MYO1D	MYO1E	MYO5B	MYO6	MYO7A	MYO9B	MYO10	NCL	NEDD4	SEPTIN2	NEDD9	NF2	NOS2	NUMA1	PJVK	OR2C1	PAFAH1B1	PARD6A	WDPCP	DCTN4	SPTBN5	BIN2	SNX9	PFN1	PKD2	CLIC5	PLS1	SEPTIN5	SEPTIN4	ANLN	RHOF	EXOC6	FNBP1L	RIC8B	PPP1R9A	SEPTIN11	EXOC1	EXOC2	PRKCB	PRKD1	PRKCZ	LANCL2	SEPTIN3	PARD3	PSEN1	PSEN2	FMN2	SPIRE1	AGTRAP	PTK2	ERMN	SHROOM4	MICAL3	PDZD4	SHROOM3	KIAA1614	SPTBN4	HAMP	PVALB	PXN	RAC1	RAC2	RAC3	TRPV4	RDX	ACTB	EXOC4	RTKN	RYR1	BFSP1	SELE	FAM110C	EXOC1L	ARV1	RASAL3	SLC2A1	SLC4A1	SNCA	FSCN1	DST	SPTA1	SPTAN1	SPTB	SPTBN1	SPTBN2	DENND2B	STIM1	TMOD1	CLDN5	TNFAIP2	TPM4	TRAF2	TRAF6	TRPC4	TSC1	POTEF	UTRN	EZR	FMNL1	MLPH	CALB1	TLE6	CALD1	MED28	NDFIP1	ACTN4	RND2	CAPN2	CAPZA2	AXIN1	CAPZB	ITCH	HMCN1	CTTNBP2	BFSP2	TCHP	SPIRE2	PARD6G	PARD6B	PPP1R9B	PPFIA3	SCIN	CAV1	PLA2G4C	ACTN1	ACTN2	IQGAP1	ARHGEF7	ACTN3	BSN	WASL	FCHSD1	SAPCD2	PHLDB2	TMEM250	HIP1R	EXOC3L2	MYADM	EXOC3L4	MTSS2	TRIP10	CAPZA3	CABP1	AKAP12	CYTIP	RIMS2	ARHGAP32	RIMS3	MELK	C2CD5	C2CD2L	RHOBTB1	SEPTIN7	CD302	WDR1	CDH1
GOCC_PHOSPHATIDYLINOSITOL_3_KINASE_COMPLEX	http://www.gsea-msigdb.org/gsea/msigdb/cards/GOCC_PHOSPHATIDYLINOSITOL_3_KINASE_COMPLEX	P3R3URF	CISH	SOCS4	PIK3R6	ATG14	PIK3R5	SOCS7	PIK3R4	BECN2	PIK3C2A	PIK3C2B	PIK3C2G	PIK3C3	PIK3CA	PIK3CB	PIK3CD	PIK3CG	PIK3R1	PIK3R2	VAC14	UVRAG	SLA2	PIK3R3	SOCS1	BECN1	SOCS2	SOCS3	SOCS6	SOCS5
GOCC_PHOSPHATIDYLINOSITOL_3_KINASE_COMPLEX_CLASS_IA	http://www.gsea-msigdb.org/gsea/msigdb/cards/GOCC_PHOSPHATIDYLINOSITOL_3_KINASE_COMPLEX_CLASS_IA	PIK3CA	PIK3CB	PIK3CD	PIK3CG	PIK3R1	PIK3R2
GOCC_MITOCHONDRIAL_ALPHA_KETOGLUTARATE_DEHYDROGENASE_COMPLEX	http://www.gsea-msigdb.org/gsea/msigdb/cards/GOCC_MITOCHONDRIAL_ALPHA_KETOGLUTARATE_DEHYDROGENASE_COMPLEX	BCKDK	DBT	DLD	BCKDHA	BCKDHB	MRPS36
GOCC_CAMP_DEPENDENT_PROTEIN_KINASE_COMPLEX	http://www.gsea-msigdb.org/gsea/msigdb/cards/GOCC_CAMP_DEPENDENT_PROTEIN_KINASE_COMPLEX	AKAP14	PRKACA	PRKACB	PRKAR1A	PRKAR1B	PRKAR2A	PRKAR2B	PRKX	PRKY	AKAP4
GOCC_CALCIUM_AND_CALMODULIN_DEPENDENT_PROTEIN_KINASE_COMPLEX	http://www.gsea-msigdb.org/gsea/msigdb/cards/GOCC_CALCIUM_AND_CALMODULIN_DEPENDENT_PROTEIN_KINASE_COMPLEX	CAMK1G	CAMK2A	CAMK2B	CAMK2D	CAMK2G
GOCC_CALCINEURIN_COMPLEX	http://www.gsea-msigdb.org/gsea/msigdb/cards/GOCC_CALCINEURIN_COMPLEX	ITPR1	PPP3CA	PPP3CB	PPP3CC	PPP3R1
GOCC_MAGNESIUM_DEPENDENT_PROTEIN_SERINE_THREONINE_PHOSPHATASE_COMPLEX	http://www.gsea-msigdb.org/gsea/msigdb/cards/GOCC_MAGNESIUM_DEPENDENT_PROTEIN_SERINE_THREONINE_PHOSPHATASE_COMPLEX	PPP4R3C	PPP4R2	PPP2R3B	ITPR1	PPP2CA	PPP2CB	PPP2R1A	PPP2R1B	PPP2R2A	PPP2R2B	PPP2R2C	PPP2R3A	PTPA	PPP2R5A	PPP2R5B	PPP2R5C	PPP2R5D	PPP2R5E	PPP3CA	PPP4C	PPP3CB	PPP3CC	PPP3R1	PPP4R3A	PPP2R2D	PPP4R3B	NKD1	PPP4R1
GOCC_PHOSPHORYLASE_KINASE_COMPLEX	http://www.gsea-msigdb.org/gsea/msigdb/cards/GOCC_PHOSPHORYLASE_KINASE_COMPLEX	PHKA1	PHKA2	PHKB	PHKG1	PHKG2
GOCC_MITOCHONDRIAL_PYRUVATE_DEHYDROGENASE_COMPLEX	http://www.gsea-msigdb.org/gsea/msigdb/cards/GOCC_MITOCHONDRIAL_PYRUVATE_DEHYDROGENASE_COMPLEX	DLAT	DLD	PDHA1	PDHB	PDK1	PDK2	PDHX
GOCC_TRANSCRIPTION_ELONGATION_FACTOR_COMPLEX	http://www.gsea-msigdb.org/gsea/msigdb/cards/GOCC_TRANSCRIPTION_ELONGATION_FACTOR_COMPLEX	ENSG00000288616	CDK9	ELOA3CP	SUPT16H	LEO1	ENSG00000288631	ERCC6	ELL2	RTF1	AFF2	ICE1	NELFB	ELP4	NUFIP1	AFF4	AFF3	MLLT1	AFF1	MLLT3	ELOA2	NELFCD	CDK12	PAF1	ELP2	EAF2	PEX2	SSRP1	SUPT4H1	SUPT5H	SUPT6H	TCEA2	ELOC	ELOB	ELOA	ENSG00000288607	NELFA	NELFE	CDC73	ICE2	ELL3	WDR61	ELL	ELOF1	ZC3H8	TTF2	EAF1	CDK13	CCNK	CCNT1	CCNT2	CTR9
GOCC_CYCLIN_CDK_POSITIVE_TRANSCRIPTION_ELONGATION_FACTOR_COMPLEX	http://www.gsea-msigdb.org/gsea/msigdb/cards/GOCC_CYCLIN_CDK_POSITIVE_TRANSCRIPTION_ELONGATION_FACTOR_COMPLEX	CDK9	CDK12	CDK13	CCNK	CCNT1	CCNT2
GOCC_SPECTRIN	http://www.gsea-msigdb.org/gsea/msigdb/cards/GOCC_SPECTRIN	EPB41L2	SPTBN5	PRKCB	SPTBN4	SPTA1	SPTAN1	SPTB	SPTBN1	SPTBN2
GOCC_COP9_SIGNALOSOME	http://www.gsea-msigdb.org/gsea/msigdb/cards/GOCC_COP9_SIGNALOSOME	COPS8	COPS6	COPS5	COPS9	LAT	GPS1	GRB2	THEMIS	COPS7A	COPS4	PLCG1	COPS7B	COPS3	COPS2	TESPA1
GOCC_OLIGOSACCHARYLTRANSFERASE_COMPLEX	http://www.gsea-msigdb.org/gsea/msigdb/cards/GOCC_OLIGOSACCHARYLTRANSFERASE_COMPLEX	OST4	TREX1	DAD1	DDOST	KRTCAP2	STT3B	STT3A	OSTC	RPN1	RPN2	TMEM258	TUSC3	MAGT1	MLEC
GOCC_COHESIN_COMPLEX	http://www.gsea-msigdb.org/gsea/msigdb/cards/GOCC_COHESIN_COMPLEX	STAG1	STAG3	STAG2	SGO2	SMC1B	STAG3L3	STAG3L2	STAG3L1	RAD21	RAD21L1	STAG3L4	SMC1A	SMC3	REC8
GOCC_F_ACTIN_CAPPING_PROTEIN_COMPLEX	http://www.gsea-msigdb.org/gsea/msigdb/cards/GOCC_F_ACTIN_CAPPING_PROTEIN_COMPLEX	ADD1	ADD2	MTPN	CAPG	CAPZA1	CAPZA2	CAPZB	CAPZA3
GOCC_CASPASE_COMPLEX	http://www.gsea-msigdb.org/gsea/msigdb/cards/GOCC_CASPASE_COMPLEX	PIGK	PIGU	PIGT	CAPN2	CAPNS1	CASP9	GPAA1	PIGS
GOCC_INTEGRIN_COMPLEX	http://www.gsea-msigdb.org/gsea/msigdb/cards/GOCC_INTEGRIN_COMPLEX	TSPAN32	EMILIN1	ITGA11	ITGA6	ITGA1	ITGA2	ITGA2B	ITGA3	ITGA4	ITGA5	ITGA7	ITGA9	ITGAD	ITGAE	ITGAL	ITGAM	ITGAV	ITGAX	ITGB1	ITGB2	ITGB3	ITGB4	ITGB5	ITGB6	ITGB7	ITGB8	LYN	PLP1	ITGA10	ITGA8	ITGBL1
GOCC_IKAPPAB_KINASE_COMPLEX	http://www.gsea-msigdb.org/gsea/msigdb/cards/GOCC_IKAPPAB_KINASE_COMPLEX	CHUK	TRIM40	ERC1	PYDC1	PYCARD	IKBKB	IKBKG
GOCC_PROTEASOME_REGULATORY_PARTICLE_BASE_SUBCOMPLEX	http://www.gsea-msigdb.org/gsea/msigdb/cards/GOCC_PROTEASOME_REGULATORY_PARTICLE_BASE_SUBCOMPLEX	PSMC1	PSMC2	PSMC3	PSMC4	PSMC5	PSMC6	PSMD1	PSMD2	PSMD4
GOCC_PROTEASOME_REGULATORY_PARTICLE_LID_SUBCOMPLEX	http://www.gsea-msigdb.org/gsea/msigdb/cards/GOCC_PROTEASOME_REGULATORY_PARTICLE_LID_SUBCOMPLEX	PSMD14	ADRM1	PSMD3	PSMD8	PSMD11	PSMD12	PSMD13
GOCC_EPSILON_DNA_POLYMERASE_COMPLEX	http://www.gsea-msigdb.org/gsea/msigdb/cards/GOCC_EPSILON_DNA_POLYMERASE_COMPLEX	POLE3	CHRAC1	POLE	POLE2	POLE4
GOCC_NUCLEOID	http://www.gsea-msigdb.org/gsea/msigdb/cards/GOCC_NUCLEOID	LRPPRC	CLPX	POLG2	TOP1MT	CPS1	DBT	DNA2	FASTKD2	DHX30	POLDIP2	SLC25A5	GRSF1	HSD17B10	HADHA	HADHB	HSPA9	ACADVL	MPG	ATP5F1B	TFB1M	POLG	POLRMT	TRMT10C	ATAD3A	LRRC59	DDX28	TWNK	FASTKD5	ELAC2	TFB2M	SHMT2	SOD2	SSBP1	SUPV3L1	TERT	TFAM	TUFM	VDAC1	VDAC2	TEFM	MTERF1	MTERF2	UQCC2	LONP1
GOCC_EXTERNAL_SIDE_OF_PLASMA_MEMBRANE	http://www.gsea-msigdb.org/gsea/msigdb/cards/GOCC_EXTERNAL_SIDE_OF_PLASMA_MEMBRANE	ADA	BTNL10	CD24	CDH5	IGLL5	MICA	KLRC4-KLRK1	CDH13	EBI3	ATP6AP2	FLOT1	ABCC4	IGHV2-70D	IGHV1-69D	IGHV3-64D	CLEC4M	BTN3A3	BTN2A2	CLEC10A	CEACAM5	ENOX2	CXCR6	CD226	CCR9	NEU3	LILRB1	BTNL3	ADAM30	ADAM29	BTN3A2	BTN3A1	BTN2A1	HHLA2	CHRNA4	CHRNB2	ERMAP	SLAMF6	TMEM123	TNFRSF13C	TMC1	CLCN3	CLPTM1	CCR1	CCR3	CCR4	CCR5	CCR6	CCR7	CCR8	ACKR2	CNTFR	CD200R1	IL31RA	RAET1E	MUC17	CSF2RA	CSF2RB	CSF3R	IL23R	CTLA4	CTSB	CTSK	CX3CR1	BTNL9	RAET1L	AMOT	DAG1	CLEC14A	ACE	CLEC4F	ADGRA3	CLEC4C	ECE1	ABCA1	S1PR1	EFNA5	ADGRE1	ENG	ENPEP	EPHA5	EPOR	ALCAM	F2	F3	F10	MS4A2	FCER1G	FCER2	FCGR2B	FCGR3A	FCGRT	FCN1	GPC4	FGA	FGB	FGG	ITGA11	NLGN1	KLRK1	ICOSLG	FOLR1	FOLR2	FOLR3	PRND	PCSK9	CLEC4E	GFRA1	GFRA2	GFRA3	B4GALT1	GHR	GLRA1	GP1BA	GP2	CCR10	XCR1	CXCR3	CD163L1	IGHV7-81	IGHV6-1	IGHV5-10-1	IGHV5-51	IGHV4-61	IGHV4-59	IGHV4-39	IGHV4-34	IGHV4-31	IGHV4-28	IGHV4-4	IGHV3-74	IGHV3-73	IGHV3-72	IGHV3-66	IGHV3-64	IGHV3-53	IGHV3-49	IGHV3-48	IGHV3-43	IGHV3-38	IGHV3-35	IGHV3-33	IGHV3-30	IGHV3-23	IGHV3-21	IGHV3-20	IGHV3-16	IGHV3-15	IGHV3-13	IGHV3-11	IGHV3-7	IGHV2-70	IGHV2-26	IGHV2-5	IGHV1-69-2	IGHV1-69	IGHV1-58	IGHV1-45	IGHV1-24	IGHV1-18	IGHV1-3	TRDC	SCARA5	TRBC2	TRBC1	IGLC7	GRIA2	ANPEP	CLEC2D	CD274	GSR	ANXA1	HFE	ANXA5	CD209	HLA-DRB1	HLA-E	HLA-F	HLA-G	HLA-H	MR1	ICAM1	GPIHBP1	CLEC4D	CLEC4G	IDE	FCRL6	CD200R1L	IGHA1	IGHA2	IGHD	PLET1	IGHE	IGHG1	IGHG2	IGHG3	IGHG4	IGHM	IGKC	RAET1G	IGLC1	IGLC2	IGLC3	IGLC6	IGLL1	FAS	IL1R1	IL2RA	FASLG	IL2RB	IL2RG	IL3RA	IL4R	IL5RA	IL6R	IL6ST	IL7R	CXCR1	CXCR2	IL9R	IL11RA	IL12B	IL12RB1	IL12RB2	IL13	IL13RA1	IL13RA2	TNFRSF9	IL17A	AQP4	CXCL10	INSR	ITGA6	ITGA1	ITGA2	ITGA2B	ITGA3	ITGA4	ITGA5	ITGA7	ITGA9	ITGAD	ITGAE	ITGAL	ITGAM	ITGAV	ITGAX	ITGB1	ITGB2	ITGB6	KCNJ3	KDR	KIT	KLRC1	KLRC2	KLRC3	KLRD1	CLEC2A	CLEC12B	IGHV1OR15-1	CLEC17A	GFRAL	LAG3	IZUMO1R	LAMP1	LDLR	LEPR	LIFR	LRP2	BCAM	LY9	LY75	MCAM	MAP3K5	MFGE8	MICB	CXCL9	ASGR1	ASGR2	MOG	MPL	MSR1	ASTN1	NCAM1	ATP1B2	NRCAM	NT5E	P2RX1	P2RX7	P4HB	CD207	IL21R	TAS2R16	CLEC4A	SERPINA5	TLR8	PDCD1	ACKR4	PDGFRA	ENPP3	CD244	ABCB1	SERPINE2	PKHD1	SPA17	PLG	BTN2A3P	ENOX1	STAB2	SLC22A11	PRLR	PRNP	BTNL2	AZGP1	B2M	ACKR3	CD248	IGHV7-4-1	HEG1	SLAMF7	PTPRC	LY6G5B	LY6G6D	SCART1	SCNN1B	SCNN1G	SDC1	CXCL12	SELE	SELP	GFRA4	CRLF2	CXCR5	DNAI2	CLEC7A	SLAMF1	RTN4R	SLC4A3	SLC2A4	BMPR1A	SPN	BTN1A1	TRGC1	TRGC2	TRGV1	TRGV2	TRGV3	TRGV4	TRGV5	TRGV8	TRGV9	TRGV10	TRGV11	TF	TFR2	TFRC	TGFBR2	TGFBR3	THBD	THBS1	THY1	TLR4	TNF	CLEC19A	CCR2	TNFRSF4	VCAM1	TRPV1	WNT2	CA4	CXCR4	TRPM8	ULBP3	VTCN1	BTNL8	SCUBE1	CUBN	ULBP2	ULBP1	PDCD1LG2	CD276	LY6G6C	LY6G5C	CALR	SLC7A5	SLC38A1	CAPN2	KLRC4	RTBDN	ANTXR1	SEMA7A	IGSF21	ITGA10	ITGA8	HYAL2	ADAM21	ADAM20	ADAM9	TNFRSF14	TNFRSF18	TNFRSF11A	CD84	UMODL1	SLAMF9	CCRL2	CD1A	CD1B	CD1C	CD1D	CD1E	CD2	CD3D	CD3E	CD3G	IL1RL1	OSMR	CD4	CD5	CD6	CRLF1	CD8A	CD9	CD14	CD19	CD83	MS4A1	CD22	CD163	CD27	CLEC6A	CD28	CD80	CD86	ABCG2	CD33	IL27RA	CD34	CD36	CD40	CD40LG	ABCG1	CD48	CD59	CD69	CD74	CD79A	CD79B	CD302	CLEC2B
GOCC_CELL_SURFACE	http://www.gsea-msigdb.org/gsea/msigdb/cards/GOCC_CELL_SURFACE	ADA	CDH2	BTNL10	BSPH1	CD24	CDH5	IGLL5	CST8	MICA	TGFBR3L	KLRC4-KLRK1	TSPAN32	GPC6	ADAM8	CDH13	EBI3	ADGRG2	CDH17	ATP6AP2	ADAM10	FLOT1	MSLN	ABCC4	RAMP2	RAMP1	RAMP3	IGHV2-70D	IGHV1-69D	IGHV3-64D	LILRB2	SIRPB1	CLEC4M	ABCA7	CACNG2	BTN3A3	BTN2A2	CLEC10A	CEACAM5	ENOX2	PROCR	CEL	CXCR6	CD226	CSPG5	CORIN	IQGAP2	VAMP5	CFTR	CCR9	NEU3	LILRB1	HCST	CEACAM8	BTNL3	LMAN2	ERP29	FERMT2	LILRB4	UPK1A	RER1	ADAM30	ADAM29	ADAMTS13	BTN3A2	BTN3A1	BTN2A1	PTPRT	IL1RAPL1	HHLA2	ADAMTS7	WIF1	FZD10	SLC46A1	PHB2	CHRNA1	CHRNA4	CHRNB2	ERMAP	SLAMF6	TMEM123	VASN	SLC26A9	FCRL1	FCRL3	TNFRSF13C	ADCYAP1R1	TMC1	CLCN3	ANTXR2	CLU	CLPTM1	CCR1	CCR3	CCR4	CCR5	CCR6	CCR7	CCR8	ACKR2	ABCC2	GJD3	CNTFR	ZPLD1	CD200R1	DCBLD2	RTP1	IL31RA	CD109	RAET1E	CPM	CR1	UNC5D	AAMP	MUC17	SLC32A1	SIRPA	CRYAB	CSF1R	CSF2RA	CSF2RB	LAYN	CSF3R	LRFN5	OTOA	CSPG4	RTN4RL1	HJV	IL23R	CTLA4	IGSF5	PROM2	CTSB	ADRA2B	CTSG	CTSK	CX3CR1	BTNL9	RAET1L	AMOT	CD55	DAG1	CLEC14A	STRC	DCC	ACE	CLEC4F	ADGRA3	OIT3	CLEC4C	ADAMTS15	DMD	AGER	DPP4	DSG2	HBEGF	ECE1	ABCA1	S1PR1	LPAR1	EFNA5	EGFR	ANTXRL	ANO6	EPHA2	ELANE	EMP2	ADGRE1	TIGIT	ENG	ENO1	ENO2	ENPEP	EPHA4	EPHA5	EPHB2	EPO	EPOR	ALCAM	F2	F2R	F3	F10	FAP	FCER1A	MS4A2	FCER1G	FCER2	FCGR2B	ADGRF5	FCGR3A	FCGRT	VWDE	FCN1	GPC2	SCUBE3	GPC4	FGA	FGB	FGF10	FGFR3	GPC5	FGFR2	FGG	ITGA11	NLGN4Y	SLITRK3	NLGN1	CLSTN1	KLRK1	CD93	PLA2R1	ERP44	DIP2A	SULF1	FLT3LG	ICOSLG	FOLH1	FOLR1	FOLR2	FOLR3	HYAL4	TSPAN15	CLEC5A	BACE1	PRND	PLXNB2	SLC7A11	ALPP	ADAM2	FUT4	PCSK9	SLC39A6	AMBP	MRGPRX1	CLIC4	ADGRA2	CNTNAP2	LRRC32	CLEC4E	AMELX	GREM1	GFRA1	GFRA2	GFRA3	HAVCR1	B4GALT1	GHR	GHRHR	GHSR	NPTN	LAMP3	CACNG4	KCNH5	INTU	GPC3	SRPX2	BMP10	ANGPTL3	GLRA1	GP1BA	GP2	GPC1	CCR10	AQP11	XCR1	CXCR3	CD163L1	CLEC9A	IGHV7-81	IGHV6-1	IGHV5-10-1	IGHV5-51	IGHV4-61	IGHV4-59	IGHV4-39	IGHV4-34	IGHV4-31	IGHV4-28	IGHV4-4	IGHV3-74	IGHV3-73	IGHV3-72	TMEM102	IGHV3-66	IGHV3-64	IGHV3-53	IGHV3-49	IGHV3-48	IGHV3-43	IGHV3-38	IGHV3-35	IGHV3-33	IGHV3-30	IGHV3-23	IGHV3-21	IGHV3-20	IGHV3-16	IGHV3-15	IGHV3-13	IGHV3-11	IGHV3-7	IGHV2-70	IGHV2-26	IGHV2-5	IGHV1-69-2	IGHV1-69	IGHV1-58	IGHV1-45	IGHV1-24	IGHV1-18	IGHV1-3	TRDC	TREML4	GPR37	SCARA5	TRBC2	TRBC1	ANK3	IGLC7	GRIA1	GRIA2	ANPEP	GRIN1	GRIN2A	GRIN2B	CLEC2D	CD274	PDIA3	GSR	HILPDA	ANXA1	ANXA2	H1-1	ANXA4	HFE	ANXA5	CD209	HLA-A	HLA-B	HLA-C	HLA-DMA	HLA-DPA1	HLA-DPB1	HLA-DRA	HLA-DRB1	HLA-E	HLA-F	HLA-G	HLA-H	MR1	HMGB1	HMMR	HNRNPU	HPN	HRG	HSPA2	HSPA5	IGSF3	HSP90AB1	HSPD1	APOA4	ICAM1	GPIHBP1	CLEC4D	CLEC4G	TREML1	TSPAN33	RSPO2	IDE	GLDN	PKD1L3	FCRL6	CD200R1L	RTP2	LRRTM1	IGF2R	IGHA1	IGHA2	IGHD	PLET1	RTN4RL2	IGHE	APOH	IGHG1	IGHG2	IGHG3	IGHG4	IGHM	APP	IGKC	RAET1G	LILRA5	IGLC1	IGLC2	IGLC3	IGLC6	IGLL1	FAS	IL1A	IL1R1	IL2RA	FASLG	IL2RB	IL2RG	IL3RA	IL4R	IL5RA	IL6R	IL6ST	IL7R	CXCR1	CXCR2	IL9R	IL11RA	IL12B	IL12RB1	IL12RB2	IL13	IL13RA1	IL13RA2	IL15	IL15RA	TNFRSF9	IL17A	AQP4	CXCL10	INSR	ITGA6	ITGA1	ITGA2	ITGA2B	ITGA3	ITGA4	ITGA5	ITGA7	ITGA9	ITGAD	ITGAE	ITGAL	ITGAM	ITGAV	ITGAX	ITGB1	ITGB2	ITGB3	ITGB4	ITGB5	ITGB6	ITGB7	ITGB8	ANOS1	KCNA1	AREG	KCNA5	KCNB1	KCNC1	KCNE1	NRROS	KCNH2	KCNJ3	KCNK2	KCNN2	KCNQ1	KCNQ3	KDR	KIT	KLRC1	KLRC2	KLRC3	KLRD1	KRT4	KRT10	CLEC2A	CLEC12B	IGHV1OR15-1	CLEC17A	SMIM1	TMPRSS11F	GFRAL	L1CAM	LAG3	IZUMO1R	LAMP1	LBP	LDLR	LEPR	LGALS3	LIFR	MYO18A	LMO7	MSLNL	LPL	LRP2	LRP4	LRP6	LRPAP1	LTF	BCAM	LY9	LY75	EPCAM	ASIC1	ARSB	MAS1	MBL2	MBP	MCAM	ART1	CD46	MAP3K5	MET	MFGE8	MELTF	MICB	MIF	CXCL9	ACHE	MME	ASGR1	MMP16	ASGR2	MOG	CD200	MPL	MRC1	MSN	MSR1	MST1R	ASTN1	CEACAM6	NCAM1	NDP	NEO1	NGFR	ATP1B2	NOTCH1	NOTCH2	NOTCH3	NOTCH4	SLC11A2	NRCAM	NRDC	NT5E	NTRK1	ROR1	ROR2	NTSR1	ATP5F1A	P2RX1	P2RX7	P2RY1	P4HB	FURIN	PCSK6	CD207	DUOX2	ATP5F1B	IL21R	PAM	TAS2R16	CLEC4A	SERPINA5	EGFL7	GP6	TLR8	PDCD1	TRPV2	PDGFA	PDGFB	ACKR4	PDGFRA	PDGFRB	ENPP1	ENPP3	GPRC5B	CD244	TMEM8B	ABCB1	PHB	SERPINE2	PKD1	PKHD1	PLA2G1B	PLAT	PLAU	PLAUR	SPA17	PLG	SERPINF2	PLXNB3	DUOX1	TSPEAR	WNT4	NLGN3	TMX3	RC3H2	MXRA8	BTN2A3P	CYP2W1	ENOX1	PACC1	STRCP1	STAB2	AXL	SLC22A11	SULF2	AJAP1	CFC1	PDGFC	PRLR	PRNP	BTNL2	LRRC8A	AZGP1	PSEN1	PSEN2	CLDND1	B2M	SLAMF8	RGMA	ADAMTS9	ACKR3	EPPIN	CD248	APMAP	LYZL6	ADGRG6	IGHV7-4-1	PTGFRN	DSCAML1	HEG1	LRFN2	NLGN4X	NLGN2	ISLR2	LRFN1	SCUBE2	SLAMF7	SLC46A2	PTPRC	PTPRJ	PTPRK	PVR	NECTIN2	JAM2	LY6G5B	LY6G6D	RALA	RARA	ACE2	TRPV4	ROBO1	ROBO2	SCART1	RPS6KB1	RTN2	SORT1	BGN	SCN5A	SCNN1B	CEACAM1	SCNN1G	CX3CL1	SDC1	SDC2	SDC4	CXCL12	TNN	SELE	SELP	CLSTN2	GFRA4	ELSPBP1	CRLF2	NOD2	SFRP1	SFRP4	CXCR5	HHIP	DNAI2	CLEC7A	SHH	P2RY12	BMP2	SLAMF1	SLC1A1	SLC1A2	SLC1A3	RTN4R	SLC4A3	SLC1A4	SLC2A4	SLC3A2	SLC6A1	SLC6A2	SLC6A3	CFC1B	SLC9A1	SLC9A3	SLC34A1	BMPR1A	BMPR2	SORL1	SPARC	SPN	STX4	BST2	ADAM17	TACR1	CNTN2	BTN1A1	TRGC1	TRGC2	TRGV1	TRGV2	TECTB	TRGV3	TRGV4	TRGV5	TRGV8	TRGV9	TRGV10	TRGV11	TDGF1	TDGF1P3	TEK	TF	TFPI	TFR2	TFRC	TGFA	TGFB1	TGFB3	TGFBR1	TGFBR2	TGFBR3	THBD	THBS1	THY1	C1QBP	TLN1	TLR2	TLR3	TLR4	TSPAN8	TNF	TNFRSF1A	TNR	TNS1	TPBG	TPO	C3	TRPC4	TSHR	CAPN5	CLEC19A	TNFSF4	CCR2	TNFRSF4	TYRO3	TYROBP	UMOD	VCAM1	VEGFA	TRPV1	WNT1	WNT2	WNT5A	WNT6	WNT7A	CA4	LRP8	CXCR4	FZD5	LRFN4	TRPM8	FCRL2	LRFN3	ULBP3	VTCN1	FZD3	CLMP	TREML2	BTNL8	SCUBE1	CUBN	ULBP2	ULBP1	PDCD1LG2	CD276	LY6G6C	LY6G5C	EGFL8	CALR	SLC7A5	DCSTAMP	HM13	SLC38A1	TSPAN14	CAPN2	PICALM	KLRC4	FZD1	FZD4	FZD6	FZD9	FCRL5	FCRL4	PLVAP	RTBDN	CD99L2	FAM234A	ADGRV1	SRPX	ANXA9	ANTXR1	SLITRK6	CASR	KISS1R	SEMA7A	ADTRP	HAVCR2	IGSF21	PPFIA4	PPFIA2	ITGA10	ITGA8	LY6D	CAV3	UNC5C	AOC3	ABCB11	SLC4A4	VAMP4	HYAL2	ADAM21	ADAM20	ADAM15	ADAM9	TNFRSF14	TNFRSF18	TNFRSF11A	TNFRSF10D	TNFRSF10C	TNFRSF10B	TNFRSF10A	CD84	PROM1	BSN	UMODL1	WNT3A	SLAMF9	TNFSF18	MPZL1	PKD2L1	CCRL2	CD1A	USP14	ACVR1B	CD1B	CD1C	CD1D	CD1E	CD2	CD3D	COL23A1	CD3E	CD3G	LPAR2	IL1RL1	HTR3B	OSMR	ACVR2A	CD4	CD5	CD5L	CD6	CRLF1	CD8A	AIMP1	CD8B	CD8B2	CD9	CD14	CD19	CD83	MS4A1	CD22	CD163	VAMP3	ITGBL1	ADIPOQ	NRXN1	LIPG	CD27	ATP5IF1	CLEC6A	ACVRL1	CD28	CD80	CD86	ABCG2	NCR2	CD33	IL27RA	CD34	CD36	SCARB1	CD38	ENTPD6	CD40	CD40LG	CD44	PDIA4	CD47	ABCG1	CD48	CD53	CD58	CD59	CD63	SDC3	CD69	CD74	CD79A	CD79B	CLSTN3	CD151	CD302	CLEC2B	FGFBP1	KCNE2
GOCC_ENDOSOME_MEMBRANE	http://www.gsea-msigdb.org/gsea/msigdb/cards/GOCC_ENDOSOME_MEMBRANE	PLA2G4B	WASHC1	CHMP4BP1	TOM1L1	ABCC5	ABCB6	SCAMP2	SCAMP3	ATP9A	OPTN	ATP6AP2	LITAFD	PLIN3	RABEPK	STAM2	TCIRG1	ABCA7	NDRG1	IFITM3	TAB1	GPNMB	SLC9A6	VTI1B	LAMTOR5	IFITM2	CFTR	NEU3	RAB10	EHD1	STARD3	RAB35	RAB31	ADAM30	PRAF2	PACSIN2	SNX18	SNF8	VPS45	SCAMP4	RNF13	OSBPL6	OSBPL9	OSBPL11	SLC26A7	MARCHF3	AP2M1	AP2S1	RFFL	CLCN3	CLCN4	CLCN5	ANTXR2	GPR62	CLCN6	ZFYVE27	CLN3	CLTA	SLC15A4	CLTC	PLA2G4E	SNX20	SPNS2	WDR81	ARL8A	CHMP4B	MITD1	SLC9B2	CLVS2	VPS37A	VTI1A	CD300LG	TICAM1	COMMD1	CTSD	DTX3L	ADRB2	ATP6V0E2	VPS37D	CLVS1	SPAAR	AP2A1	AP2A2	AP2B1	GALNTL5	RHOV	DIO3	ECE1	SCAMP5	EGFR	ABCA2	PIKFYVE	RAB12	TMEM184A	EPHA4	EPHA8	EPHB1	EPS15	ERBB2	ABCA3	TPCN2	CYB561A3	FCGR1A	MARCHF8	FCGR1B	FGD2	FCGRT	NAPEPLD	ZNRF2	RAB11FIP2	INPP5F	DKK1	RAB21	MON2	GGA2	TAB2	ATP10B	NCDN	SNX13	GGA3	ATP11B	PLEKHM2	SYT11	FLT3	RHOBTB2	VPS13A	ARC	CLEC16A	DNAJC13	VPS39	NCSTN	PIP5K1C	ATP13A2	ABCA5	SLC39A14	ACAP2	MMD	ATP6V0A2	TSPAN15	CORO1C	BACE1	LY96	PLD3	STX12	LAMP5	ATP6V0D2	TMEM9	MCOLN2	PCSK9	TAB3	SUN2	PARM1	CHMP2B	CLIP3	RAB11FIP5	APPL1	GGA1	STEAP2	VPS33B	STEAP1	NSG1	VPS41	LAMP3	SNX5	VPS4A	CHMP2A	GOLIM4	RABGEF1	TMEM150B	SLC9A9	ATG9B	ATP11C	GRB14	GRIA1	LAMTOR2	WDR91	CHMP4A	CD274	PDIA3	ZDHHC1	SNX8	SNX10	RMC1	SNX12	CDIP1	RHOD	ANXA1	ANXA2	EHD4	EHD3	EHD2	ANXA6	HLA-A	HLA-B	HLA-C	HLA-DMA	HLA-DMB	HLA-DOA	HLA-DOB	HLA-DPA1	HLA-DPB1	HLA-DQA1	HLA-DQA2	HLA-DQB1	HLA-DQB2	HLA-DRA	HLA-DRB1	HLA-DRB3	HLA-DRB4	HLA-DRB5	HLA-E	HLA-F	HLA-G	HLA-H	MR1	APOB	RAB7B	FFAR4	IGF2R	TICAM2	AQP4	INPP4A	INPP5B	INSR	IRAK1	IRAK2	IRF7	ITGB1	USP50	WASH3P	KCNH1	RAB15	KIR2DL4	ARF6	REP15	RHOB	LAMTOR4	UBAP1L	LAMP1	ARHGAP1	LAMP2	LDLR	LLGL1	SNX19	SNX30	LRP6	RAB8A	MRC1	MYO1B	MYD88	NCF4	NPC1	SLC11A2	NTRK1	NTRK2	OCA2	OCRL	FURIN	CD207	ATP6V0A4	VPS36	ABHD17B	APH1A	IRAK4	VPS28	CHMP1A	ZDHHC2	MARCHF2	UBAP1	TLR7	CD320	SLC15A3	TLR8	SPG21	SNX7	ANKFY1	CHMP5	VTA1	RAB14	NSG2	CHMP3	VPS29	RAB23	RAB8B	ATP6V0C	ATP6V0B	PLD1	TPCN1	ATP6V0A1	ATP6AP1	PML	ATP7A	TLR9	YIPF1	WDR44	NDFIP2	TMEM106B	LEPROT	CMTM6	LAMTOR1	MARCHF1	PLEKHB2	VPS37C	ATG16L1	WIPI1	APPL2	ARL8B	STEAP3	VPS53	MCOLN3	UEVLD	SLC29A3	AP5S1	GIMAP5	LAPTM4B	PIP4P2	KIF16B	SLC39A4	SLC48A1	SCYL2	MREG	VAC14	VPS35	AP5M1	TMEM30A	VPS11	PSENEN	TMEM165	THSD1	RCC2	PSD	PSEN1	TMEM9B	B2M	GRIPAP1	SPPL2B	PMEPA1	CHMP1B	MCOLN1	SNX14	RAB22A	ABHD6	ELAPOR1	SORCS2	VPS18	ZFYVE28	RAP2C	RHOU	ABHD17C	SNX6	RAB4A	RAB5A	RAB5B	RAB13	RAB27A	RAB27B	RAB5C	RAC1	RAP1A	RAP2A	RAP2B	RET	RPS27A	SORT1	VPS52	KIF13A	SNX16	TMBIM1	ABCG4	RBSN	RAB17	SH3GL1	SH3GL3	GPR135	VPS16	GNPNAT1	PMEL	SLC1A1	VPS33A	ANXA8	SLC6A4	WASH6P	SLC11A1	TMEM108	SNX1	SNX2	SORL1	BOK	VAMP7	SYT5	MAP3K7	TF	TFRC	TLR3	TLR4	TRAF6	TSG101	TBC1D3	TYRP1	UBA52	UBB	UBC	UBA1	UBE2D3	DAGLA	LDLRAD4	SLC30A3	SLC30A4	FZD5	RAB7A	YIPF2	ATG9A	PLEKHF1	KREMEN2	ATP13A3	CHMP6	PLEKHF2	STEAP4	VPS37B	HPS6	ZDHHC11	SYNDIG1	WLS	RUFY1	TASL	STAM	CUBN	UBXN6	NDFIP1	CPTP	OR51E2	DCSTAMP	SNX27	TMEM163	AMN	SBF2	ABHD17A	LZTR1	FZD7	APH1B	RILP	ITCH	GPR61	SNX25	STARD3NL	DTNBP1	EEA1	ANTXR1	STX7	SLA2	ATP13A4	TMEM175	WDR83	VPS25	RAB11FIP4	SLC9A7	SPPL2A	MICALL1	CAV1	PDLIM4	PLPP2	HSD17B6	ABCB11	LAMTOR3	NUMB	VAMP8	BECN1	SNX4	SNX3	RIPK1	CD164	RAB11A	SPHK1	MTMR2	AP1G2	BAIAP3	AP3D1	WNT3A	MVB12B	ATP6V0E1	SNX21	PIP4P1	CD1A	CD1B	USP8	CD1C	MTMR4	ATP6V0D1	CD1D	RABEP1	HGS	CHMP7	RAB11B	CHMP4C	CD8B	CD14	MVB12A	MMGT1	VAMP3	ZFYVE9	TM9SF2	STOML1	ITM2B	STX8	SCARB2	LITAF	SCAMP1	VPS4B	TMEM59	VPS26A	GOSR2	CD63	CD68	RAB11FIP3	LAPTM4A	ARHGAP32	ACAP1	ZFYVE16	TBC1D5	RNF144A	SNX17	PLEKHM1	KIAA0319	RHOBTB1	FIG4	DOP1B
GOCC_CYTOPLASMIC_SIDE_OF_ENDOSOME_MEMBRANE	http://www.gsea-msigdb.org/gsea/msigdb/cards/GOCC_CYTOPLASMIC_SIDE_OF_ENDOSOME_MEMBRANE	LITAFD	RAB21	CDIP1	RAB5A	LITAF
GOCC_CHROMOCENTER	http://www.gsea-msigdb.org/gsea/msigdb/cards/GOCC_CHROMOCENTER	CBX1	SOX30	OIP5	MBD6	ESCO2	SCMH1	FMR1	CBX5	TINF2	INCENP	PIWIL2	CDCA8	MBD5	SALL1	AURKB
GOCC_CYTOPLASMIC_STRESS_GRANULE	http://www.gsea-msigdb.org/gsea/msigdb/cards/GOCC_CYTOPLASMIC_STRESS_GRANULE	PQBP1	G3BP1	NXF1	IGF2BP1	CELF1	RBPMS	DDX19B	ATXN2L	LARP4	CIRBP	PABPC4L	PABPC5	RC3H1	CTSG	DDX1	DDX3X	DDX6	DHX36	EIF2S1	EIF4E	EIF4G1	ELAVL1	C9orf72	CASC3	HABP4	LARP4B	PRRC2C	FMR1	LARP1	PUM2	TARDBP	YTHDF3	GIGYF2	LSM14A	PABPC1	STAU2	ENDOV	GRB7	DDX25	HNRNPK	NANOS3	MCRIP1	KPNB1	CAPRIN1	MBNL1	MOV10	YBX1	PABPC3	YTHDF2	RC3H2	RBFOX1	YTHDF1	LARP1B	OGFOD1	DDX19A	PRKAA2	ZNFX1	RPTOR	NUFIP2	RBM4	ROCK1	ATXN2	STAU1	TIA1	TIAL1	VCP	ZFP36	TRIM25	CSDE1	LIN28A	ZFAND1	PABPC1L	RNF135	MCRIP2	DYRK3	PABPC4	PUM1	UBAP2L	G3BP2
GOCC_VESICLE_MEMBRANE	http://www.gsea-msigdb.org/gsea/msigdb/cards/GOCC_VESICLE_MEMBRANE	SIGLEC14	PLA2G4B	PDCD6	WASHC1	MOXD2P	CHMP4BP1	TOM1L1	TOM1	AP1M2	ABCC5	ABCB6	DNM1L	SCAMP2	SCAMP3	ATP9A	ADAM8	OPTN	ATP6AP2	CNIH1	LHFPL2	TNK2	LITAFD	ADAM10	PLIN3	MFSD10	STX6	AP3S2	RABEPK	STAM2	ABCC4	LILRB2	TCIRG1	SIRPB1	TLR6	ABCA7	CACNG3	CACNG2	ATP8A1	NDRG1	IFITM3	SEC24B	TAB1	GPNMB	SLC9A6	SEC23B	SEC23A	VTI1B	UNC13B	APPBP2	LAMTOR5	AGPAT2	IFITM2	SCGN	TGOLN2	YKT6	CSPG5	GIPC1	IQGAP2	VAMP5	CFTR	SEC24A	NEU3	CEACAM3	PGRMC1	CEACAM8	RAB10	EHD1	KDELR1	AP3M2	STARD3	TMED2	CKAP4	TMED10	RAB32	SLC27A2	GLIPR1	KDELR2	KDELR3	RAB35	LILRB3	LILRA3	RAB31	ZPBP	EEF1AKMT4-ECE2	CYB561D2	ADAM30	CRYZL2P-SEC16B	CORO1A	SEC23IP	PRAF2	PRRT2	PACSIN2	SNX18	SNF8	SYNRG	CHRM2	VPS45	CD300A	COPE	SCAMP4	TMC6	EXOC3	RNF13	ADCY8	CHRNB4	MAL2	OSBPL6	OSBPL9	OSBPL11	SLC26A7	MARCHF3	NOSTRIN	RAB3C	RAB39B	AP2M1	AP1S1	AP2S1	RFFL	AP3S1	CLCA1	CLCN3	CLCN4	CLCN5	BORCS5	ANTXR2	GPR62	CLCN6	ZFYVE27	CLN3	LRRK2	CLTA	CLTB	LRIG3	SLC15A4	CLTC	SPPL3	CLBA1	WHAMM	PLA2G4E	SNX20	SPACA3	SPNS2	WDR81	CNGB1	CNGA2	CNGA4	MFSD12	TPRG1L	ARL8A	SYT2	CHMP4B	SGSM1	MITD1	AP1S3	ZPLD1	COPA	COPB1	SYNPR	SLC9B2	CLVS2	STXBP5	CD109	CPE	VPS37A	CR1	HGSNAT	SLC32A1	SIRPA	VTI1A	SYT9	CSF3R	TEPSIN	CD300LG	TMEM199	SPACA6	TMEM190	TICAM1	ATP8B3	SYT6	CNIH3	CTNS	ENTHD1	NFAM1	COMMD1	CTSD	DTX3L	CYB561	CYBA	CYBB	ADRB2	ABCA13	ATP6V0E2	VPS37D	CLVS1	SPAAR	MOSPD2	AP2A1	DAB2	CLEC12A	CD55	DGKQ	AP2A2	AP1B1	DBH	SPPL2C	AP2B1	DCT	AP1G1	DDOST	GALNTL5	SLC30A8	FAM170B	CLEC4C	RHOV	DIAPH1	DIO3	DLG4	DMBT1	DNM2	DRD2	DSC1	DSG1	DSP	HBEGF	TOR1A	ECE1	SCAMP5	EGF	EGFR	ANO6	MCEMP1	ABCA2	PIKFYVE	SPRED2	RAB12	TMEM184A	VMA21	STOM	EPHA4	EPHA8	EPHB1	DIPK2A	EPS15	ERBB2	EREG	ABCA3	FABP5	TPCN2	MPEG1	CYB561A3	FCAR	FCER1G	FCGR1A	MARCHF8	ALDH3B1	FCGR1B	FCGR2A	FGD2	FCGR3B	FCGRT	NAPEPLD	ADGRG3	ZNRF2	COPZ1	COPG1	RAB11FIP2	FNDC3A	SEC31A	ENPP4	INPP5F	RPH3A	EPN2	CD93	RAB18	SCAP	DKK1	SV2C	RAB21	UNC13A	MON2	NMNAT2	GGA2	KIF1B	NFASC	TAB2	ATP10B	NCDN	SNX13	GGA3	STAB1	SEPTIN8	FLOT2	ATP11B	PLEKHM2	SYT11	NBEAL2	FLT3	RHOBTB2	VPS13A	ARC	ATP11A	CLEC16A	DMXL2	DNAJC13	VPS39	UBR4	NCSTN	ZDHHC17	PIP5K1C	ATP13A2	TMED3	GPR161	RHOQ	ABCA5	FOLR1	SLC39A14	ACAP2	MMD	ATP6V0A2	SYNGR4	TSPAN15	SNAPIN	FPR1	FPR2	CLEC5A	CORO1C	BACE1	LY96	PLD3	STX12	RAB38	GABARAPL1	FLRT1	ABCA4	LAMP5	ATP6V0D2	SLC17A8	TMEM9	FZD2	CNIH2	GAA	CBARP	CFAP65	MCOLN2	EPGN	GABRA1	GABRA2	PCSK9	GABRB2	GABRB3	GABRG2	GAD1	GAD2	SNX33	TAB3	SUN2	BRI3	SVIP	RAB26	PARM1	LY6G6F	CLIC4	SEC31B	NECAP1	CHMP2B	CLIP3	MOXD1	RAB11FIP5	APPL1	GGA1	LDLRAP1	ABCA12	STEAP2	CLEC4E	VPS33B	GBP1	SLC17A5	MYOF	B4GALT1	STEAP1	COPG2	GJA1	AP3M1	NSG1	VPS41	LAMP3	CACNG4	SNX5	SIGLEC9	VPS4A	CHMP2A	AMPH	GOLIM4	RABGEF1	BIN1	GP2	AQP11	GPR18	IZUMO1	TMEM150B	SYPL2	SLC9A9	GPER1	ATG9B	ATP11C	TRARG1	GRB2	GRB14	GRIA1	GRIA2	GRIA3	GRIA4	LAMTOR2	SNX24	DBNL	ANPEP	GRIN2A	WDR91	CHMP4A	SCG3	CD274	PDIA3	ZDHHC1	NPC1L1	SNX8	SNX10	SNX15	RMC1	EPN1	SNX12	DSE	CDIP1	RHOD	SLC2A8	PACSIN1	SH3KBP1	ANXA1	ANXA2	ANXA3	HTT	ANXA4	NCKAP1L	EHD4	EHD3	EHD2	PIK3R4	ANXA6	HIP1	ANXA7	HLA-A	HLA-B	HLA-C	HLA-DMA	HLA-DMB	HLA-DOA	HLA-DOB	HLA-DPA1	HLA-DPB1	HLA-DQA1	HLA-DQA2	HLA-DQB1	HLA-DQB2	HLA-DRA	HLA-DRB1	HLA-DRB3	HLA-DRB4	HLA-DRB5	HLA-E	HLA-F	HLA-G	HLA-H	MR1	HMOX2	RAB37	HSPA8	APLP2	APOB	ICA1	CLEC4D	RAB7B	FFAR4	TMEM225	RAB43	TMEM95	STING1	MALRD1	SYT10	SYCN	IRGM	IFNGR2	APOE	IGF2R	SLCO4C1	TICAM2	IL7R	CXCR1	CXCR2	AQP2	IL15RA	AQP4	AQP5	AQP6	INPP4A	INPP5B	AQP7	INSR	IRAK1	IRAK2	IRF7	ITGA2B	ITGAL	ITGAM	ITGAV	ITGAX	ITGB1	ITGB2	ITGB3	ITPR1	ITPR2	ITPR3	ARCN1	USP50	AREG	TMEM179B	TBC1D10C	WASH3P	KCNH1	KCNJ4	RAB15	KCNQ1	KIFC3	KIR2DL4	ARF6	RHOA	REP15	RHOB	SLC6A17	IYD	LAMTOR4	LAIR1	UBAP1L	RHOG	LAMP1	ARHGAP1	LAMP2	LDLR	LGALS3	LLGL1	LMAN1	SNX19	LNPEP	RAB44	SNX30	IRAG2	LRP1	LRP2	LRP6	LYN	M6PR	ARRB1	MANBA	MAP6	CD46	MDM2	RAB8A	MFGE8	MGST1	MME	MRC1	UNC13C	MARCHF11	TARM1	MYO1B	MSR1	MYD88	MYO1C	MYO5B	MYO6	CEACAM6	NCF4	NCK1	NDUFC2	NOS1	NOS2	NOS3	NPC1	SLC11A2	NRAS	ATP2B1	NRGN	NTRK1	NTRK2	ROR2	GPR143	TRIM72	OCA2	OCRL	OLR1	OPRD1	OPRK1	P2RX1	FURIN	CD207	ATP6V0A4	CUZD1	CALY	PAM	PCDH7	TMED7	VPS36	SERPINA5	ABHD17B	APH1A	SAR1B	IRAK4	DYNC1LI1	SLC45A2	VPS28	CHMP1A	ZDHHC2	RAB9B	COPZ2	MARCHF2	UBAP1	TLR7	CD320	SLC15A3	TLR8	SPG21	PLA1A	SNX7	ATP6V1D	SNX9	PDE6D	ANKFY1	CHMP5	VTA1	RAB14	GDE1	NSG2	CHMP3	VPS29	GPRC5B	CYB5R1	RAB23	PECAM1	RAB8B	STK26	ATP6V1B1	SERPINB6	ATP6V0C	SERPINB10	PIGR	PIK3C3	PI4KA	PKD1	PKD2	PKP1	PLAU	PLAUR	ATP6V0B	PLD1	TPCN1	ATP6V0A1	ATP6AP1	PML	ATP7A	GPR84	RAB4B	RAB24	TLR9	WNT4	YIPF1	TMX3	ZDHHC13	RHOF	WDR44	EQTN	NDFIP2	TMEM106B	KIF1A	RAB39A	LEPROT	PCSK4	AFTPH	VPS13C	SEMA4C	CMTM6	ACP3	LAMTOR1	STX17	MARCHF1	EPN3	PLEKHB2	VPS37C	ATG16L1	WIPI1	AVP	APPL2	ARL8B	STEAP3	VPS53	MCOLN3	UEVLD	PEF1	SLC29A3	AP5S1	GIMAP5	LAPTM4B	AVPR2	PRCP	PIP4P2	SVOP	STAB2	KIF16B	SLC39A4	RAB20	SLC48A1	DENND4C	SCYL2	MREG	VAC14	NECAP2	VPS35	AP5M1	TMEM30A	SAYSD1	MCTP2	VPS11	PSENEN	TMEM165	GPRC5C	THSD1	RCC2	AZU1	PSAP	PSD	PSEN1	TMEM9B	SAR1A	B2M	FMN2	GRIPAP1	SPIRE1	SPPL2B	PMEPA1	VPS35L	SLC17A7	SLC17A6	AGTRAP	ENTPD7	GOPC	CD177	RHBG	CHMP1B	SLC44A2	MCOLN1	CEMIP	ARFGEF3	SMAGP	SNX14	PTAFR	PTCH1	RAB22A	ABHD6	SCYL1	TBC1D24	ELAPOR1	SORCS2	DISP3	ARHGAP21	VPS18	DENND1A	ZFYVE28	RAP2C	PTPRB	PTPRC	PTPRJ	PTPRN	PTPRN2	PTPRS	RHOU	ABHD17C	SNX6	RAB1A	RAB3A	RAB3B	RAB4A	RAB5A	RAB5B	RAB6A	RAB13	RAB27A	RAB27B	RAB5C	RAC1	RAC2	RALA	RAP1A	RAP1B	RAP2A	RAP2B	ACE2	CACNG8	KLHL12	CPLX3	RET	BCL2L1	RHO	RPS27A	CLIP1	RYR1	RYR2	RYR3	SORT1	VPS52	SCNN1B	CEACAM1	SLC17A9	SEC13	KIF13A	SELL	SELP	SNX16	TMBIM1	ABCG4	RBSN	RAB17	MMP25	TEKT3	SH3GL1	SH3GL2	SH3GL3	GPR135	VPS16	CCDC136	GNPNAT1	PMEL	SLC30A5	SLC26A6	SLC1A1	VPS33A	SLC2A3	SLC2A4	SLC2A5	ANXA8	SLC6A4	WASH6P	GPR89A	SLC6A9	ZG16	SLC11A1	SLC12A2	SLC18A1	SLC18A2	SLC18A3	TMEM108	SMO	SNAP25	SNCA	SNX1	SNX2	SNTB2	SORL1	BOK	SPARC	SRI	SREBF1	SREBF2	STK10	STX1A	STX3	STX4	STX5	BSG	BST1	ABCC8	SURF4	BST2	VAMP1	VAMP2	VAMP7	BTC	SYN1	SYN2	SYP	SYPL1	SYT1	SYT4	SYT5	MAP3K7	TAP1	TAP2	TAPBP	TF	TFRC	TGFA	TH	TLR1	TLR2	TLR3	TLR4	TNFRSF1B	TRAF2	TRAF6	C3AR1	TRPM2	TSG101	C5AR1	TBC1D3	TYR	TYROBP	TYRP1	UBA52	UBB	UBC	UBA1	UBE2D3	VGF	WAS	WFS1	DAGLA	WNT1	WNT3	WNT5A	WNT6	WNT7A	WNT7B	LDLRAD4	CA4	SLC30A3	SLC30A4	FZD5	RAB7A	YIPF2	CAMKV	ASPSCR1	ATG9A	PLEKHF1	KREMEN2	RIPOR1	ATP13A3	CHMP6	PLEKHF2	STEAP4	VPS37B	MCTP1	HPS6	ZDHHC11	SNX22	LPCAT1	ATP8B4	DOK3	SYNDIG1	WLS	BAIAP2L2	RAB11FIP1	RUFY1	TASL	PHAF1	STAM	CUBN	DNAJC5	UBXN6	NDFIP1	CPTP	CALM3	PRRT1	WNT5B	COLEC12	CALR	AP3B2	OR51E2	CAMK2A	DCSTAMP	RND2	VOPP1	CAMK2B	SNX27	TMEM163	TSPAN14	AMN	CAMK2D	CAMK2G	SPACA1	SBF2	ABHD17A	LZTR1	CLTCL1	SYN3	DYSF	FZD4	FZD6	FZD7	APH1B	RILP	TEX101	HYAL3	ITCH	ATAD3B	RAB34	GPR61	SNX25	STARD3NL	SLC4A11	NCALD	MAGT1	DTNBP1	ANKRD27	EEA1	ANTXR1	STX7	SLA2	ATP13A4	SGIP1	SYT3	TMEM175	WDR83	VPS25	HVCN1	NCK2	CYSTM1	RAB11FIP4	FRMPD3	DOC2A	SPIRE2	ACRBP	ADGRE3	SLC9A7	SPPL2A	ZNRF1	KCNAB2	ABCC11	MICALL1	AP3B1	DEGS1	CAV1	PDLIM4	SCARF1	CAV2	PLPP2	USO1	CADPS	HSD17B6	ABCB11	LAMTOR3	NUMB	DYNLL1	VAMP8	VAMP4	STX10	BECN1	MARCO	DGAT1	SNX4	SNX3	RIPK1	CD164	RAB11A	SNAP23	SIGLEC5	IQGAP1	SYNJ1	VNN1	SPHK1	SLC5A6	CPNE3	MTMR2	CPNE1	AP1S2	AP1G2	AP1M1	BSN	BAIAP3	AP3D1	MGAM	WASL	SERPINB12	WNT3A	MVB12B	SEC16B	STBD1	ATP6V0E1	SYT8	SNX21	HIP1R	MCFD2	GPRC5A	SYT7	PIP4P1	CD1A	CD1B	USP8	CD1C	MTMR4	ATP6V0D1	TMEM67	CD1D	RABEP1	ATG12	SYNGR3	SYNGR2	SYNGR1	HGS	CD3D	SLC28A2	DGKI	SYT12	CD3G	CHMP7	RASSF9	CD4	VAPA	RAB11B	CHMP4C	CD8B	COPB2	CD9	REEP6	CD14	MS4A3	TRIP11	CD163	MVB12A	MMGT1	VAMP3	SNAP29	TAOK2	CADPS2	RAB9A	ZFYVE9	TM9SF2	OTOF	STOML1	ORMDL3	SYTL4	ITM2B	CD33	PICK1	SH3BP5	ATG5	CD36	STX8	SCARB1	SCARB2	RPH3AL	LITAF	CD38	SCAMP1	VPS4B	TMEM59	RAB3D	SEC22B	VPS26A	GOSR2	CD44	CD47	CD53	SEC24C	CD58	CD59	CD63	CD68	CLINT1	ULK2	ECE2	CD74	TMEM63A	RAB11FIP3	LAPTM4A	ARHGAP32	ACAP1	PHACTR2	ADGRE5	MLEC	ZFYVE16	TBC1D5	RNF144A	SNX17	PLEKHM1	C2CD5	KIAA0319	SEC24D	RHOBTB1	FIG4	SV2B	SV2A	SEC16A	DOP1B
GOCC_ER_TO_GOLGI_TRANSPORT_VESICLE_MEMBRANE	http://www.gsea-msigdb.org/gsea/msigdb/cards/GOCC_ER_TO_GOLGI_TRANSPORT_VESICLE_MEMBRANE	PDCD6	CNIH1	SEC24B	SEC23B	SEC23A	VTI1B	SEC24A	TMED2	TMED10	CRYZL2P-SEC16B	SEC23IP	VTI1A	CNIH3	VMA21	SEC31A	SCAP	FOLR1	CNIH2	SEC31B	GRIA1	HLA-A	HLA-B	HLA-C	HLA-DPA1	HLA-DPB1	HLA-DQA1	HLA-DQA2	HLA-DQB1	HLA-DQB2	HLA-DRA	HLA-DRB1	HLA-DRB3	HLA-DRB4	HLA-DRB5	HLA-E	HLA-F	HLA-G	HLA-H	AREG	LMAN1	TMED7	SAR1B	STX17	PEF1	SAR1A	B2M	KLHL12	SEC13	SREBF1	SREBF2	STX5	TGFA	USO1	SEC16B	MCFD2	SEC22B	GOSR2	SEC24C	CD59	CD74	SEC24D	SEC16A
GOCC_TRANS_GOLGI_NETWORK_TRANSPORT_VESICLE_MEMBRANE	http://www.gsea-msigdb.org/gsea/msigdb/cards/GOCC_TRANS_GOLGI_NETWORK_TRANSPORT_VESICLE_MEMBRANE	SYNRG	AP1S1	CLTA	CLTB	CLTC	CLBA1	AP2A1	AP1G1	NRGN	AFTPH	SLC18A3	CLTCL1	NCALD	AP1G2	RASSF9
GOCC_JUNCTIONAL_SARCOPLASMIC_RETICULUM_MEMBRANE	http://www.gsea-msigdb.org/gsea/msigdb/cards/GOCC_JUNCTIONAL_SARCOPLASMIC_RETICULUM_MEMBRANE	TRDN	JPH1	JPH2	JPH3	RYR1	RYR2	CASQ2	JPH4	AKAP6
GOCC_INTERCALATED_DISC	http://www.gsea-msigdb.org/gsea/msigdb/cards/GOCC_INTERCALATED_DISC	CDH2	GJC1	VAMP5	CTNNA1	CTNNB1	TMEM65	DES	DLG1	DSC2	DSG2	DSP	FGF13	OBSL1	GJA1	GJA5	ANK2	ANK3	RANGRF	FHOD1	CTNNA3	ITGB1	JUP	KCNA5	KCNJ2	MYH1	ATP1A2	ATP1B1	NRAP	PAK1	PGM5	PIK3CA	PKP2	FXYD1	SPTBN4	HAMP	SCN1A	SCN1B	SCN2A	SCN4B	SCN5A	SLC2A1	SLC8A1	SLC9A1	VCL	YWHAH	CAV3	ACTN1	AKAP6
GOCC_SPECTRIN_ASSOCIATED_CYTOSKELETON	http://www.gsea-msigdb.org/gsea/msigdb/cards/GOCC_SPECTRIN_ASSOCIATED_CYTOSKELETON	EPB41	DMTN	ANK1	ANK3	RHBG	SPTA1	SPTB	SPTBN1	SPTBN2
GOCC_CAJAL_BODY	http://www.gsea-msigdb.org/gsea/msigdb/cards/GOCC_CAJAL_BODY	SNORA38B	CDK2	USPL1	AK6	SMNDC1	TRIM22	SCARNA21B	DDX42	OIP5	TOE1	DKC1	RDM1	FBL	EWSR1	HABP4	FMR1	ICE1	SRRM2	FRG1	ARIH1	ZNF473	HINFP	PRPF31	HSPB7	SNHG10	HNRNPA2B1	FBLL1	ISG20	NPAT	GEMIN4	NOP58	PHAX	GAR1	WRAP53	SHQ1	LSG1	NOP10	NHP2	ANKS1B	SMN1	SMN2	SNRPC	SCARNA3	SCARNA20	SCARNA21	SCARNA13	SCARNA17	SCARNA22	SCARNA4	SCARNA23	SCARNA1	SCARNA5	SCARNA8	SCARNA15	SCARNA11	SNORA38	SCARNA10	SCARNA14	TERC	U2AF1	XPO1	FAM118B	HMBOX1	ICE2	COIL	ELL	ZC3H8	LSM10	EAF1	ZPR1	ANGEL2	SART1	PRPF4	PRPF3	NOLC1	EFTUD2	TGS1	SART3	DDX46
GOCC_ACTIN_CYTOSKELETON	http://www.gsea-msigdb.org/gsea/msigdb/cards/GOCC_ACTIN_CYTOSKELETON	CDH2	PDCD6IP	MYZAP	ARPC5	ARPC4	ARPC3	ARPC1B	ACTR3	ACTR2	ADAM8	ARPC2	ACTR1B	ACTR1A	WASF2	FLOT1	SPRY2	MAEA	APC2	APBB3	NPM3	CORO2B	MYL12B	DLC1	MYL9	RAPGEF3	HAX1	BAIAP2	CAP1	CIB2	NEBL	DCTN2	ARPC1A	SORBS1	CDC42EP3	PDLIM5	MYL12A	GAS2L1	DCTN6	AVIL	CORIN	CFL1	CFL2	NCKAP1	IQGAP2	ZNF268	SEPTIN9	GJB6	ACTL7B	ACTL7A	NPFFR2	FERMT2	DSTN	TOPBP1	TRIOBP	KPTN	CORO1A	LDB3	FAM107A	AKAP13	DCTN3	KLHL2	GABARAP	TWF2	SYNPO	ADCY8	ADD1	C10orf90	ADD2	ACKR2	SEPTIN12	USH1G	MISP	RINL	CNN2	CNN3	CNR1	XIRP2	PLEKHH2	AFAP1L1	SHROOM1	MTPN	ABRA	CRK	MYL6B	MYO3B	DYNLL2	CRYAB	RFLNA	CARMIL2	WIPF2	KNCN	CTNNA1	CTNNA2	CYBA	AMOT	DGKH	DAPK1	DBN1	XIRP1	DHX9	ACTL10	SYNPO2	DMD	DPYSL3	EEF1A1	AIF1	ANKRD23	MARK2	SAMD14	CTTN	EPB41L2	DMTN	EPHA3	SMTNL1	FER	ALDOA	FGR	FHL3	ABLIM3	EFR3B	MYH15	LIMCH1	DAAM1	STK38L	PALLD	MYO16	SWAP70	SIPA1L3	FLII	FLNA	MPRIP	FLNB	FLOT2	FLT1	ARC	COBL	EHBP1	FKBP15	SPECC1L	COTL1	RHOQ	MACF1	CDC42EP4	DDX58	CORO1C	CD2AP	IFIT5	GAS2L2	ABL1	FYB1	FYN	EHBP1L1	FSCN2	LMOD1	WHRN	MYRIP	CLIC4	SIPA1L1	AUTS2	RGS22	GAS2	GBP1	INTS6	ABL2	HSPB7	FILIP1	DENND2A	KLHL20	RND1	PDLIM3	AMPH	BIN1	ANG	GAS2L3	MYO1H	ACTL9	SH3PXD2B	DBNL	ARHGAP35	FHOD1	CD274	GSN	TMOD4	TMOD3	TMOD2	PARVB	TFPT	MYLPF	PRICKLE4	GYS2	FSCN3	H1-0	ANXA1	HCK	HCLS1	TAX1BP3	STOML2	ACACA	FOXA3	HNRNPC	HNRNPK	KLHL17	FMN1	SMTNL2	ACTBL2	SHROOM2	RFLNB	ILK	IPP	JUP	PEAK3	CATIP	KRT19	PVALEF	LAD1	LASP1	LCP1	ARHGAP6	ABLIM1	LLGL2	LLGL1	MYO18A	LPP	LSP1	MARCKS	MOBP	POTEKP	LMOD2	MYO1B	MSRA	MST1R	MYO1F	MYH1	MYH2	MYH3	MYH4	MYH6	MYH7	MYH8	MYH9	MYH10	MYH11	MYL1	MYL2	MYL3	MYL4	MYL5	MYL6	MYLK	MYO1A	MYO1C	MYO1D	MYO1E	MYO5A	MYO5B	MYO6	MYO7A	MYO7B	MYO9A	MYO9B	MYO10	PPP1R12A	NEB	SEPTIN2	NF2	NOTCH3	ROR1	DDR2	PJVK	OPHN1	PAK1	PAWR	ASAP1	VILL	DCTN4	MYO15A	SPTBN5	BIN2	SNX9	LIMA1	MSRB1	MYOZ2	PGM5	ABCB4	CLIC5	PLS1	PLS3	MYO3A	ANLN	NEURL1B	FBLIM1	GDPD2	KANSL2	CENPQ	TMEM63B	CARMIL1	PPP1R9A	NDC1	PARVA	SEPTIN11	TTC17	PRKCB	AXL	ACTR10	PRKCZ	BIN3	LANCL2	CTTNBP2NL	MYO5C	BAIAP2L1	LMOD3	FMN2	SPPL2B	DUSP22	PDXP	CORO1B	RAB22A	PTK2	SHROOM4	CGN	TWF1	KLHL14	ARHGAP21	VPS18	SHROOM3	MYH7B	NCOA5	SPTBN4	PTPN12	ACTA1	PVALB	PXN	RHOU	MYL7	MYOZ1	MPP4	RAB5A	RAC1	RAC2	RAC3	ACTA2	RARA	TLNRD1	TRPV4	RDX	ACTB	AFAP1	RTKN	SCNN1D	PKNOX2	MYO1G	PARVG	KIF9	PDLIM2	WIPF3	SH3GL1	MICAL1	SLC2A1	SMTN	SNCA	FSCN1	SPTA1	SPTAN1	SPTB	SPTBN1	SPTBN2	SRC	STX1A	SVIL	ADAM17	TAF5	ACTC1	TEK	TJP1	ACTG1	TMOD1	CLDN5	TNNC2	TNNC1	TNNI1	TNNI2	TNNI3	TNNT1	TNNT2	TNNT3	TPM1	TPM2	TPM3	TPM4	ACTG2	TRIP6	TSC1	UTRN	VASP	VCAM1	VCL	VIL1	EZR	WAS	WIPF1	YES1	ZNF74	ZNF174	ZNF185	ZYX	AHNAK	MLPH	CALB1	ARSJ	MICALL2	MYH14	PEAK1	ARHGEF5	SYNPO2L	POF1B	CALD1	MYO19	MED28	SRCIN1	ACTN4	ACTL8	ARPC5L	CAPG	CAPN2	CAPZA1	CAPZA2	CAPZB	AIF1L	TLN2	JAM3	FERMT3	ESPN	CTTNBP2	MYH16	ABLIM2	PPP1R9B	SORBS2	MYO18B	CDC42BPA	CGNL1	GAS7	ALG2	BARX2	TNKS1BP1	SCIN	PDLIM4	CASK	ACTN1	MYH13	ACTN2	CCIN	IQGAP1	KAT2B	ACTN3	WASF1	WASL	FCHSD1	KALRN	HAP1	BMF	PSTPIP2	PSTPIP1	DNAJA3	PDLIM1	NEXN	MYADM	MYLK3	MYOZ3	MTSS2	RCSD1	SPECC1	PDLIM7	STK17B	CCDC102A	TAOK2	TRMT10A	CAPZA3	SLC9A3R1	LPXN	ONECUT2	MYOT	BAG3	BCAR1	CDC42BPB	SH3PXD2A	MICAL2	CROCC	KNTC1	ARHGAP32	MTSS1	KEAP1	SEPTIN7	WDR1	CDH1
GOCC_MICROTUBULE_CYTOSKELETON	http://www.gsea-msigdb.org/gsea/msigdb/cards/GOCC_MICROTUBULE_CYTOSKELETON	SRA1	HDAC6	KIF28P	PDCD6IP	WASHC1	PARP3	MAMLD1	RANBP9	DNM1L	CEP295NL	NUBP2	KIF20A	ACTR1B	ACTR1A	DNAL4	LRPPRC	FRY	AKAP9	CDK2	TXNDC9	MPHOSPH9	CDK5	PATJ	CDK6	TOPORS	FLOT1	AK6	SPRY2	CDK2AP2	STAG1	BCAS2	MAEA	APC2	KATNB1	TUBA1B	TUBB3	TUBB4A	TUBB4B	NDRG1	NDC80	TUBGCP3	CDC42EP2	BAIAP2	MAD2L2	TACC3	PIBF1	APPBP2	CIB1	DCTN2	PROCR	ARFGEF2	CCT7	CCT4	CCT2	TACC2	SORBS1	SPAG5	CENPE	CENPF	GAS2L1	RGS14	DCTN6	CETN1	CETN2	CCT8	CETN3	NUDC	PLK4	STAG2	KIF1C	CTSC	PLK2	NEK6	SEPTIN9	SDCCAG8	ENTR1	HSPH1	FTCD	TUBGCP2	RUVBL2	USP20	ACTL7B	ACTL7A	JTB	SPIN1	RALBP1	CBX1	MLLT11	MAPRE2	KIF2C	CCDC85B	IFT27	MID2	NUDT21	CNTRL	CHD3	TOPBP1	TPPP	TRIOBP	CHD4	DIDO1	SPACA9	KATNA1	CHEK1	CEP43	KIF3A	RABL2B	RASSF1	NISCH	CEP250	AKAP11	BIRC8	DCTN3	CHP1	TUBA3E	IFT43	STX1B	LYST	KIF12	CBX3	GABARAP	TUBA3D	EFHC1	TUBGCP5	CCDC124	HAUS1	TBCB	DIS3L	IQCD	ODAD3	CNTROB	RAB3IP	SSX2IP	CFAP70	C10orf90	CCDC38	CLTA	CLTC	NEDD1	SLAIN1	TPPP2	TTC8	LEO1	WHAMM	CEP20	DNAAF1	CCDC78	SEPTIN12	USH1G	KIF19	PLK3	MISP	PLK5	KDF1	CCSAP	DNAI3	DNAH14	ARL8A	PIFO	CHMP4B	BBS5	SCLT1	C5orf49	POC5	NUDCD2	SHROOM1	PACRG	LRGUK	MPLKIP	C7orf31	CIBAR1	VPS37A	UBXN2B	CRHBP	AAMP	CRMP1	TCP10L	CHODL	NEK7	DYNLL2	CRYAB	PARP4	MAPK14	PLEKHA7	DNHD1	CSNK1A1	CSNK1D	FAM161B	CEP128	TTBK2	TEKT5	DNAH2	KIF18B	KLC3	KASH5	KNCN	DCDC2B	CTNNB1	RIMBP3C	CCDC117	HORMAD2	TTL	CKAP2L	TEKT4	TTC30B	SEPTIN10	RMDN2	SGO1	PPP4R2	SPICE1	CCDC13	JAKMIP1	THAP6	CEP120	TTC23L	CYLD	KHDC3L	CFAP206	CYP2A6	CAMSAP1	TTLL11	SAXO1	CFAP58	DEUP1	CLECL1	EML5	DNAAF4	DBH	ANKFN1	DBT	KANK4	SASS6	DCTN1	DCX	TTLL9	CCDC116	TTLL8	TOGARAM2	DDX3X	DHX9	DDX11	SPATA5	ZBTB49	LCA5	CDC14C	ACTL10	POLR3H	DIAPH1	SEPTIN1	DLG1	DLST	DNM1	DNAH5	DNAH6	DNAH8	DNAH9	DYNC1H1	DYNC1I1	DYNC1I2	DYNC1LI2	DNM2	DPYSL2	DVL1	E2F1	E4F1	ECT2	NR0B1	RILPL2	DNAH10	WDR90	NLRC3	DZIP1L	TMEM201	ABCA2	DYNLT5	SPAG17	EML1	EMD	CEP112	CENPV	FLCN	LRRC45	DNAH12	CTTN	TAPT1	TUBB	EPB41	HIPK1	SENP5	ERCC2	AKT1	ESRRA	EVC	EYA3	SMTNL1	CABCOCO1	STOX1	TBATA	HYLS1	PPP1R32	SKA1	REEP3	SKA3	KIF6	PPP1R35	LRWD1	FER	FES	MAPK15	FGF13	ATF5	CEP162	ANKRD26	CILK1	DZIP1	FKBP4	ZBTB1	ZNF365	CEP164	ALDOB	WDR47	MAPRE1	KIFAP3	MAPRE3	SIRT2	CCT5	TPX2	NINL	CEP131	CEP152	TTC39A	DAAM1	MAPKBP1	USP33	PHLPP2	PDZD2	KIF21B	CLUAP1	WAPL	MYCBP2	ERC1	TTLL5	KIF1B	SARM1	RAP1GAP2	TOGARAM1	CLASP2	MAST2	FLII	SEPTIN6	TTLL12	ABRAXAS2	SEPTIN8	CEP68	FBXL7	MTCL1	DDHD2	EXOC7	CAMSAP2	MTUS2	FBXW11	BICD2	EHBP1	KIF13B	RPGRIP1L	TBC1D30	TTC28	CLASP1	UBR4	HAUS5	OBSL1	SPECC1L	NUDCD3	FNTA	ECPAS	FNTB	CAPN7	MACF1	ZFYVE26	PIK3R5	SNAPIN	ARL2BP	CDC42EP4	CD2AP	TSSK2	RUSC1	NUP62	RABGAP1	GABARAPL1	GABARAPL3	KIF4A	EML2	GAS2L2	TMEM9	NEIL2	HEPACAM2	G6PD	EHBP1L1	TSGA10IP	DYNLT2B	EML3	MAP7D2	SERINC5	CFAP126	CCDC96	HYPK	CBY1	TTLL1	DCAF12	WHRN	SPEF1	DCAF13	POC1A	EEF1AKMT3	RNF19A	RTTN	ASPM	BOD1L1	PTPN23	CLIC4	TPGS2	GAPDH	CHMP2B	DNAH1	CLIP3	C2CD3	TUBB8B	DNM3	RAB11FIP5	LSM14A	POLDIP2	PTPN20	CCDC69	TTLL3	TRAF3IP1	KIF26A	IFT172	NPHP4	SPAG8	GAS8	BLOC1S6	FBXO5	AK5	KAT2A	LATS2	CKAP2	GEM	DNAI1	STAU2	VPS41	B9D1	CYTH4	INVS	INTU	TUBG2	VPS4A	DISC1	TUBGCP4	SERP1	BBS9	CHMP2A	TEKT2	GLE1	PRPF19	EML4	GNAI1	GNAI2	GNAI3	GOLGA2	POC1B	BLOC1S2	CCDC88B	HARBI1	RASSF3	GAS2L3	CHAMP1	CEP170B	TEDC1	SAXO2	HID1	CCDC57	TTLL6	NEK8	KCTD1	BOD1L2	ACTL9	WDR62	ODF3L2	CCDC141	CCDC66	KIF4B	CEP57L1	PPP1R42	CFAP157	GIT1	IFT81	RGCC	CCDC113	NR3C1	CHMP4A	ARHGAP35	CFAP20	RACGAP1	SLC25A5	GSK3B	GTF2F2	OLA1	UBN1	SNX10	GPSM2	SAC3D1	HOOK2	NME7	H2AX	HTT	EHD2	CTAG2	PIK3R4	HK2	ANXA11	HMMR	HNF4G	HNMT	HNRNPU	HOXB4	HOXC8	APC	APEX1	HSF1	DNAJA1	HSPA1A	HSPA1B	HSPA2	XIAP	HSPA6	HSPB1	BIRC5	CENATAC	CIBAR2	ID1	NEXMIF	DCDC1	SMTNL2	DYNLT4	NCKAP5	EYS	SEPTIN14	KIF24	TUBB8	TUBB2B	SKA2	GEN1	CFAP100	ACADS	APP	RILPL1	IK	IL4R	SHROOM2	CXCR2	INCENP	ITGB6	IVL	KIF7	WASH3P	CCDC178	SPATC1	ERCC6L2	KIF2A	KIF3C	KIF5A	KIF5B	KIF5C	KIFC3	KLC1	KIF11	KIFC1	KIF25	KIF22	CEP85L	KRT18	CCDC103	STMN1	ARHGAP4	LCK	LIMK2	CCDC187	EML6	FAM166A	ARL2	KPNA7	ARL3	IRAG2	MARCKS	MAD2L1	SMAD4	SMAD7	MAK	MAP1A	MAP1B	MAP2	MAP4	MAP6	MAPT	MARK1	MCM3	MDH1	MECP2	MEFV	RAB8A	MFAP1	MID1	MLF1	MAP3K11	MPP1	MZT1	CCDC88C	TTLL13P	MAP1LC3C	RIMBP3B	C4orf47	MT3	MX1	MX2	MYH9	PPP1R12A	ATF4	NUBP1	NDN	ATM	SEPTIN2	NEDD9	NEK1	NEK2	NFE2L2	NPM1	ROR2	NUMA1	ODF2	OPA1	WRAP73	ORC2	OVGP1	PAFAH1B1	PLA2G3	PAK1	ITSN2	PAX2	TRAT1	PARD6A	PCM1	IFT52	PCNA	RMDN1	SBDS	CEP83	DYNC1LI1	PCNT	DCTN4	TUBD1	TUBE1	DCXR	CHMP1A	NIN	NUSAP1	TBC1D7	CDK16	REEP2	NME8	SPTBN5	NGRN	HOOK1	ZMYND10	ATP6V1D	PDE4B	ANAPC5	ANAPC7	PDE4D	YTHDF2	DCDC2	SPOUT1	CHMP5	GTSE1	DTL	DYNC2LI1	RTRAF	YPEL5	CIAO2B	CHMP3	HSPB11	TPPP3	RAB23	RAPGEF6	TUBA8	PHAX	PHF1	PIN1	PIN4	PKD2	PKHD1	PLAG1	CLIC5	PLK1	SEPTIN5	SEPTIN4	PODXL	POLB	CCSER2	CCHCR1	INO80	CCNJ	MAP10	KIF1A	HAUS6	AHI1	NDE1	BCAS3	LRRC49	TENT5C	CC2D1A	TMEM214	CNTLN	NSUN2	PXK	TTC19	MKS1	SPDL1	RPP25	HAUS4	ODAM	TTC12	PINX1	PPP2R3C	IFT57	KIF26B	DYNC2I1	CEP192	FIGN	HAUS2	CDCA8	PPP2CA	PPP2CB	CEP55	TBCCD1	RMDN3	PPP2R1A	RIF1	PLEKHG6	MAP1S	ARL8B	BBS7	PPP2R5A	DNAI7	TRAPPC14	PPP4C	STRBP	TCP11L1	IL17RB	HAUS7	CDC42BPG	DNAH3	KIF27	KIF21A	KIF16B	SYBU	PRKACA	PRKACB	PPP4R3A	RABL6	RADIL	MAP7D1	CCDC88A	WDR11	CEP72	PRKAR1A	SEPTIN11	CDK5RAP2	PRKAR2A	IFT122	PRKAR2B	ZNF415	LRIF1	ADCY10	SPATA7	SELENOS	CENPJ	PRKCI	ACOT13	KIZ	PKN2	ACTR10	PRKCQ	PRKCZ	KMT2E	RCC2	MAPK1	SEPTIN3	NSFL1C	MAP2K1	MAP2K2	KLHL4	MAP2K5	DNAH7	CTNNBL1	BEX4	ANKRD7	PSEN1	PSEN2	BCCIP	FMN2	PSKH1	PSMA1	RAD18	MDM1	IFT46	PSMB4	SPPL2B	PSMB5	NIT2	KIF15	CHMP1B	TRIM54	PPP4R3B	PBXIP1	SCYL1	BIRC6	PTK2	ODF2L	MTUS1	STARD9	HECW2	MIB1	WDR35	KLHL42	TAOK1	MICAL3	LRRC7	IFT80	CEP126	KIF17	FNIP2	SLAIN2	SHROOM3	CCDC146	CAMSAP3	ALS2	SHTN1	NCKAP5L	PTPN7	MARK4	CCAR2	CCDC181	ACTA1	BBS1	PXN	BBS2	SRPRB	BBS4	MID1IP1	RRAGD	RAD21	RAD23A	RAD51	RAD51D	ACTA2	RAN	RANBP1	RANGAP1	RAPSN	RB1	RBBP6	TRPV4	KLHL12	RELB	DPF2	BCL2L1	RLBP1	TSKS	TGIF2	CDH26	RNF4	CCDC81	AGBL5	ROCK1	RP1	RP2	RPGR	RPS3	RPS6KA2	RPS7	CLIP1	SAA1	ATXN7	SCTR	BICD1	PKNOX2	PCIF1	KIF13A	CDH23	KIF9	MMS19	FAM110C	C11orf97	MAP1LC3B2	DNAI2	MEIG1	RASSF10	TEKT3	CEP170P1	SHMT2	WDR13	CCDC14	ILRUN	IFT22	CEP85	KLC2	DCLRE1B	STIL	SKI	SKP1	REEP1	SLC1A4	UPF3B	SMTN	PYCR3	MZT2A	SLC8A1	SLC16A1	SLC34A1	SLC18A2	CAPRIN2	GRAMD2B	SNCG	SNTB2	DST	SPAST	SPTAN1	BRCA1	BRCA2	SS18	STAU1	STIM1	AURKA	CDKL5	AURKC	SVIL	TACC1	TAP1	TBCA	TBCC	TBCD	TBCE	TBL1X	TCEA2	TCP1	DYNLT3	DYNLT2	DYNLT1	ACTC1	BUB1B	TEK	TERF1	TESK1	TFDP2	TOP2A	TP53	TPR	TPT1	TRAF5	ACTG2	CCT3	TSG101	TTK	TUBA4A	MAFIP	TUBA3C	TUBB2A	TUBG1	DCDC2C	CCDC61	UMOD	USH2A	CLRN1	UVRAG	EZR	VIM	VRK1	CLIP2	WRN	XRCC2	YES1	CFAP410	ZNF12	RELL1	ZNF207	DNALI1	PTP4A1	LRP8	EVI5	ALMS1	TUBA1A	SLMAP	AUNIP	SPATA5L1	TAF1D	CCDC28B	BRCC3	FSD1	CPLANE2	HAUS3	BIRC7	OR2A4	CEP97	CCNJL	HMBOX1	CHMP6	MCPH1	MAP7D3	DYNC2H1	NEIL1	SMC6	CENPU	ZNF322	TBL1XR1	TTLL7	CLIP4	KATNBL1	FBXO31	SHCBP1	DNAI4	CLMP	NAA40	AGBL2	CSPP1	NEK11	TUBAL3	BORA	RABEP2	MAP9	NUP85	SPEF2	MAP6D1	DENND1C	CEP76	JADE1	ATAT1	TTC26	ANKRD53	CCDC15	TUBA4B	MZT2B	CALM1	BBOF1	CCDC170	IFT74	TEDC2	CEP290	TTI2	ARMC9	CCDC92	ALPK1	CEP63	EFHC2	CDK5RAP3	CEP70	CCDC68	REEP4	TNKS2	RASSF7	CALM2	UBXN6	TSGA10	AKNA	TSEN2	B9D2	CALM3	CEP44	AAAS	IFT88	TUBB1	NDEL1	ACTL8	CAMK2B	FAM83D	SHCBP1L	MAP1LC3B	KIF18A	MKKS	CLTCL1	CAPG	SMC1A	CAPN6	DYSF	AXIN1	AXIN2	CDC7	CDC45	KATNAL2	FAM110A	DNAL1	RILP	TMUB1	RASSF5	DYNLRB2	DYNLRB1	TEKT1	FRMD8	MAD1L1	HASPIN	PLA2G6	CCDC8	KATNAL1	DTNBP1	TEX35	ENKD1	RAB6C	UXT	ARL6	CEP78	FAM161A	NLRC5	MYH16	SPATC1L	IQCG	SLF1	DCUN1D5	TCHP	NICN1	MIEN1	ZNF397	CCDC77	PCGF5	HOOK3	DYRK3	RAB11FIP4	LZTS2	BRSK1	NEURL4	DCTN5	CUL3	KBTBD8	MAP1LC3A	TUBB6	TTBK1	KIF2B	TRIM55	TRIM63	C9orf24	PSRC1	CRACR2A	NAA11	TUBA1C	RAE1	OFD1	KLHL22	AGBL4	CEP89	MASTL	RITA1	ZFYVE19	WDR73	AJUBA	CEP19	PKP4	KCNAB2	IKBKG	FBF1	RIMBP3	TUBGCP6	CCNB3	LRRCC1	CEP295	FHDC1	CCDC65	CDC14B	CDC14A	CDK10	RUVBL1	USO1	DNAH17	SSNA1	DYNLL1	TNKS	EIF3A	PEA15	DNAH11	SNX4	GPAA1	RAB11A	IQGAP1	HDAC3	KAT2B	SYNJ1	ARHGEF7	CDC16	CCNA1	CCNB1	BCL10	HERC2	RSPH1	NAV3	NAV1	CCNE1	DYNC2I2	CCNF	BMERB1	KLC4	CDKL2	HAP1	CCDC120	TMEM250	TAF1A	BRSK2	FAM110B	IFT20	KNSTRN	SPAG9	MAP7	PRC1	CEP95	CCT6A	UNC119	USP2	KIFC2	DPP9	MTA1	LATS1	ATP6V0D1	TMEM67	SMC3	BOD1	CCNB2	CCNE2	CTDP1	ZNF804A	NEK9	CHMP7	ARHGEF2	ZW10	ZBED1	TPGS1	TTC30A	AURKB	VAPA	DLG5	CHMP4C	SPECC1	BICDL1	FANK1	MAPKAPK2	ITGB1BP1	DRC1	ODAD1	TRIP4	HAUS8	MVB12A	SNAP29	TBC1D31	TBCK	RAB28	ARHGAP18	KIF3B	CIAO1	ACTR8	CAMK2N2	RP1L1	CD86	ROCK2	KIF23	VPS4B	BAG2	CIR1	RAB3D	CEP41	SPAG6	RBM39	KIF20B	MAD2L1BP	NCOR1	FEZ1	ARHGEF10	MICAL2	TTLL4	IQCB1	PDE4DIP	CEP135	NUP93	CROCC	ESPL1	CEP57	TMEM63A	RAB11FIP3	CEP104	KNTC1	CCP110	IFT140	SNPH	PCLAF	KIAA0586	DLGAP5	CKAP5	IST1	SFI1	KEAP1	CUL7	CDK1	C2CD5	KIAA0753	CEP350	CEP170	SEPTIN7	NUAK1	CDC6	KLHL21	CDC20	MFN2	KIF14	CDC25B	CDC27	CDC42
GOCC_LARGE_RIBOSOMAL_SUBUNIT	http://www.gsea-msigdb.org/gsea/msigdb/cards/GOCC_LARGE_RIBOSOMAL_SUBUNIT	MRPL28	MRPS30	MRPL3	RPL35	MRPL53	MRPL54	RPL39L	MRPL52	MRPL10	MRPL55	MTERF4	RPL10L	MRPL21	RPLP0P6	RPL13A	RPL36	MRPL46	RPL7L1	MRPL42	MRPL13	MRPL18	MRPL15	MRPL22	MRPL58	NSUN4	RPL10A	MRPL2	MRPL4	RPL26L1	MRPL37	MRPL51	MRPL30	MRPL27	MRPL35	ZCCHC17	MRPL48	MRPL39	MRPL50	MRPL16	MRPL20	MRPS18A	RPL39P5	MRPL47	RPL3	RPL3L	RPL4	RPL5	RPL6	RPL7	RPL7A	RPL8	RPL9	RPL10	RPL11	RPL12	RPL13	RPL15	RPL17	RPL18	RPL18A	RPL19	RPL21	RPL22	RPL23A	MRPL23	RPL24	RPL26	RPL27	RPL30	RPL27A	RPL28	RPL29	RPL31	RPL32	RPL34	RPL35A	RPL36AL	RPL37	RPL37A	RPL38	RPL39	RPL41	RPL36A	RPLP0	RPLP1	RPLP2	MRPL12	MRPL17	NSUN3	MRPL14	MRPL41	MRPL40	MRPL38	MRPL36	MRPL34	MRPL32	MRPL11	MRPL9	MRPL1	MRPL44	UBA52	MRPL49	MRPL57	MRPL24	MRPL45	MRPL43	MPV17L2	RPL14	RPL23	FXR2	MRPL33	MRPL19
GOCC_SMALL_RIBOSOMAL_SUBUNIT	http://www.gsea-msigdb.org/gsea/msigdb/cards/GOCC_SMALL_RIBOSOMAL_SUBUNIT	RACK1	RPS4Y2	MRPS27	MRPS28	MRPS18B	MRPL42	HBA1	HBA2	RPSA	MRPS16	MRPS18C	RPS27L	MRPS7	MRPS2	MRPS17	MRPS33	MRPS21	DHX29	MRPS18A	MRPS10	MRPS22	MRPS35	MRPS12	RPS2	RPS3	RPS3A	RPS4X	RPS4Y1	RPS5	RPS6	RPS7	RPS8	RPS9	RPS10	RPS11	RPS12	RPS13	RPS14	RPS15	RPS15A	RPS16	RPS17	RPS18	RPS19	RPS20	RPS21	RPS23	RPS24	RPS25	RPS26	RPS27	RPS27A	RPS28	RPS29	MRPS14	MRPS26	MRPS24	MRPS15	MRPS11	MRPS9	MRPS6	MRPS5	MRPS34	UBA52	DAP3	EIF2A	B3GALT4	RPS10P5	ISG15
GOCC_DYSTROPHIN_ASSOCIATED_GLYCOPROTEIN_COMPLEX	http://www.gsea-msigdb.org/gsea/msigdb/cards/GOCC_DYSTROPHIN_ASSOCIATED_GLYCOPROTEIN_COMPLEX	SGCZ	DAG1	DMD	PGM5	SNTG1	SNTG2	SGCA	SGCB	SGCD	SGCG	SNTA1	SNTB1	SNTB2	UTRN	SSPN	CAV3	SGCE
GOCC_DYSTROGLYCAN_COMPLEX	http://www.gsea-msigdb.org/gsea/msigdb/cards/GOCC_DYSTROGLYCAN_COMPLEX	SGCZ	DAG1	SGCA	SGCB	SGCD	SGCG	SGCE
GOCC_INCLUSION_BODY	http://www.gsea-msigdb.org/gsea/msigdb/cards/GOCC_INCLUSION_BODY	HDAC6	STUB1	NXF1	UBD	KLF8	CLU	LRRK2	RNF32	AGL	DVL2	EEF2	EPS15	FGR	XRN2	WDFY3	ZDHHC17	CABIN1	FBXO7	ARIH1	HSPB7	GPX1	GYS1	UBQLN1	HTT	HOXC9	HOXD3	HSPA1A	HSPA1B	HSP90AB1	MAPT	ATXN3	MT3	TRIM37	ATF4	NBN	NEFM	NEFH	NUP98	PRKN	TDP2	POLD1	STRADB	MIOX	PRKCQ	PRNP	PSEN1	RAD18	PSMC5	PSMC6	KLHL14	SFMBT2	RANBP2	RANGAP1	ATXN1	PRDM16	PINK1	SNCB	SNCA	TPR	ZBTB14	CARD14	PABPN1	PICALM	SLF1	SQSTM1	HAP1	BAG5	BAG3	EDEM1	HERPUD1	URB2	KEAP1	TRIM66	NUP153
GOCC_AGGRESOME	http://www.gsea-msigdb.org/gsea/msigdb/cards/GOCC_AGGRESOME	HDAC6	UBD	KLF8	RNF32	DVL2	EEF2	EPS15	FGR	XRN2	ZDHHC17	CABIN1	HSPB7	UBQLN1	HOXC9	HOXD3	HSPA1A	HSPA1B	TRIM37	PRKN	TDP2	POLD1	STRADB	PRKCQ	PSEN1	KLHL14	SFMBT2	RANGAP1	PRDM16	ZBTB14	CARD14	SQSTM1	BAG3	EDEM1	URB2	TRIM66
GOCC_PREFOLDIN_COMPLEX	http://www.gsea-msigdb.org/gsea/msigdb/cards/GOCC_PREFOLDIN_COMPLEX	PFDN6	PFDN1	PFDN2	PFDN4	PFDN5	VBP1	PDRG1
GOCC_EUKARYOTIC_TRANSLATION_INITIATION_FACTOR_4F_COMPLEX	http://www.gsea-msigdb.org/gsea/msigdb/cards/GOCC_EUKARYOTIC_TRANSLATION_INITIATION_FACTOR_4F_COMPLEX	EIF4A1	EIF4B	EIF4E	EIF4G1	EIF4G2	EIF4E1B	EIF4E3	EIF4H	EIF4EBP3	EIF4G3	EIF4E2
GOCC_BASOLATERAL_PLASMA_MEMBRANE	http://www.gsea-msigdb.org/gsea/msigdb/cards/GOCC_BASOLATERAL_PLASMA_MEMBRANE	CDH2	ABCC5	CDH16	CDH17	WASF2	FLOT1	ABCC4	ABCA8	NOD1	CEACAM5	SLCO1B1	PDPN	SLC26A1	SLC22A7	SLC38A3	CHRM3	SLC46A1	ADCY8	SLC22A9	SLC26A7	ALPK2	SLC16A10	CALHM3	SLC51B	SLC9B2	ADORA1	CLDN7	FRMPD2	CD300LG	CLDN19	CTNNB1	ADRA2A	PROM2	CXADR	MARVELD2	DAG1	DLG1	DLG2	DLG3	DSP	EGFR	PIANP	SLC51A	MUC20	SLC29A1	EPB41	STX2	ERBB2	ERBB3	ERBB4	SLC29A4	FLOT2	MLC1	SLC7A8	FOLR1	SCRIB	SLC39A14	SLC16A8	CADM1	SLC41A1	CALHM1	DSTYK	SPEF1	CNNM4	B4GALT1	STK39	SLCO1B3	SLC39A5	ANK1	ANK2	ANK3	SLC43A3	SLC40A1	ANXA1	ANXA2	SLC29A2	HPGD	HSP90AB1	GPIHBP1	VSIG1	IDE	SLCO4C1	AQP1	AQP2	AQP3	AQP4	AQP7	AQP9	ITGA3	ABCC6	KCNC2	SLC26A5	KCNJ4	KCNJ10	KCNJ16	KCNQ1	SLC16A12	SLC9A4	LDLR	LEPR	LPO	LRP1	EPCAM	ARRB2	MPZ	ABCC1	AQP7P3	MSN	MTTP	MYO1A	MYO1D	NAIP	ATP1A1	ATP12A	ATP1B1	ATP1B3	ATP2B1	ATP2B2	ATP2B4	P2RY1	P2RY4	P2RY6	PALM	PDZD11	RHCG	PDGFB	ENPP1	ATP6V1B1	PKD1	PKD2	ATP7A	SLCO1C1	ATP7B	TLR9	CNNM2	SLC47A1	LIN7C	SYNJ2BP	ERBIN	AJAP1	SLC2A9	RHBG	SLC4A10	PTH1R	LRRC7	MAP4K2	SLC39A8	NOD2	LIN7B	RAB17	SLC13A3	NDRG4	SLC26A6	SLC26A10	SLC2A1	SLC3A2	SLC4A1	SLC4A2	SLC6A6	SLC6A9	SLC6A13	SLC7A1	SLC8A2	SLC9A1	SLC10A1	SLC12A2	SLC14A1	SLC16A1	SLC19A1	SLC22A1	ST14	STX4	STXBP3	BSG	TEK	TFRC	TGFA	TJP1	TRPC4	TSHR	C5AR1	FRMPD2B	UMOD	EZR	BEST1	CA4	CA9	CA11	BSND	S100G	SLC7A5	SLC38A1	EPPK1	SLC4A9	SLC4A11	MEGF11	CASR	ORAI1	DISP1	NKD2	CASK	PLPP3	ABCB11	NUMB	SLC4A4	ABCC3	LIN7A	SLC5A6	ABCC10	AQP10	MAP7	SLC7A7	SLC7A6	CLDN8	CLDN1	CD1D	SLC16A3	SLC22A6	SLC22A8	OTOF	SLC4A7	CD38	CD44	CD81	HEPH	ATP2C2	SLC23A2	SLC12A6
GOCC_APICAL_PLASMA_MEMBRANE	http://www.gsea-msigdb.org/gsea/msigdb/cards/GOCC_APICAL_PLASMA_MEMBRANE	CDH2	PDZK1P1	NAALADL1	SLC17A4	OCLN	ABCC5	ADGRG2	ATP6AP2	PATJ	FLOT1	ABCC4	TCIRG1	AKR1A1	NOD1	HAX1	CEACAM5	CIB1	SLC34A2	PDPN	AHCYL1	SLC17A3	CFTR	GJB6	CEACAM7	SLC38A3	UPK1A	SLC7A9	SLCO2B1	SLC46A1	SLC52A3	ADCY8	MAL2	C1QTNF5	SLC26A9	SLC22A12	PARD3B	CLCN3	SLC24A4	ABCC2	CEACAM20	CNTFR	DRAM2	CPO	SLC9B2	SHROOM1	CLDN4	MUC17	TRPM6	SLC34A3	OTOA	CSPG4	CD300LG	KNCN	IGSF5	PROM2	CTSB	PLB1	CTSK	CTSL	CYBA	MARVELD2	ADRB2	CNKSR3	SLC7A13	CYP4A11	SLC5A12	SLC5A8	DLG1	AGER	DPEP1	DPP4	SLC26A3	JAG1	DSG1	SLC26A2	MUC20	EMP2	ENPEP	SLC29A1	ERBB2	ERBB3	F2RL2	FAT1	LHFPL5	SLC29A4	CLCA4	RAB18	SHANK2	P2RX2	TNIK	SIPA1L3	FLOT2	MTCL1	FN1	ARHGEF18	SLC7A8	FOLR1	SLC39A14	SLC16A8	KCNE4	ATP6V0D2	CFAP126	DSTYK	SPEF1	ASPM	CBLIF	GJA1	STK39	GNAS	GNAT1	GP2	TMEM114	TMEM235	DLL1	CRB2	ANK2	NPC1L1	ANXA1	ANXA13	HPN	HSP90AB1	GPIHBP1	SLC6A19	OTOG	GNAT3	IGFBP2	SLC6A18	PLET1	SHROOM2	IL6R	AQP1	AQP2	AQP5	AQP6	ITPK1	KCNA1	KCNA5	KCNC2	KCNE1	KCNK1	KCNK2	KCNMA1	KCNQ1	KISS1	SLC9A4	AJM1	LCT	LMO7	LRP2	EPCAM	MAL	MIP	ABCC1	MSN	MUC1	MYO1A	MYO7A	CEACAM6	ATP1A1	ATP12A	ATP1B1	NHS	ATP1B2	ATP1B3	NOTCH1	SLC11A2	ATP2B1	ATP2B2	DDR2	GPR143	ATP4A	ATP4B	SLC22A18	OXTR	P2RY1	P2RY4	P2RY6	DUOX2	ATP6V0A4	PARD6A	WDPCP	ZMYND10	PDE4D	RHCG	PDGFRB	ENPP3	SLC26A4	RAPGEF6	PDZK1	STK26	ATP8B1	PFKM	ATP6V1A	ABCB1	ABCB4	ATP6V1B1	ATP6V1B2	ATP6V1E1	PKHD1	PLD1	CLIC5	FXYD1	ATP7A	CDHR5	DUOX1	TLR9	PODXL	SLC6A20	CDHR2	ANO1	SLC47A1	PRKAA1	SLC39A4	MREG	TMEM30A	EXOC1	ADCY10	PRKCI	SLC22A11	PRKCZ	PRKG2	AJAP1	PARD3	TRPV5	SLC2A9	PSEN1	PSEN2	CLDND1	MUC13	VANGL2	PTEN	SLC4A10	PTH1R	SHROOM4	SHROOM3	KIAA1614	SLC4A5	PTPRH	PTPRO	RAB27A	RAB27B	ACE2	TRPV4	RDX	PAPPA2	SCNN1A	SCNN1B	CEACAM1	SCNN1G	SLC39A8	ABCG5	ABCG8	RAB17	SI	SLC30A5	SLC26A6	SLC1A1	SLC2A1	SLC2A2	SLC2A5	SLC3A1	SLC3A2	SLC4A2	SLC5A1	SLC6A6	SLC6A9	SLC7A1	SLC9A1	SLC9A3	SLC10A2	SLC12A1	SLC12A2	SLC12A3	SLC15A1	SLC15A2	SLC16A1	SLC16A2	SLC17A1	SLC34A1	SLC19A1	SLC22A1	SLC22A2	SLC22A4	SLC22A5	CYP4F12	SPTBN2	STC1	STX3	STXBP3	BST2	ADAM17	TDGF1	TEK	TF	THY1	UPK1B	UMOD	UPK2	UPK3A	USH2A	EZR	CA4	S100G	OCEL1	FZD3	PDZD3	CYBRD1	FRMD1	CUBN	SLC44A4	SLC7A5	SLC38A1	AMN	SLC14A2	FZD6	MFRP	SLC4A11	HVCN1	ECRG4	PARD6G	CASR	PARD6B	SORBS2	CYP4F2	ABCC11	PLPP1	ABCB11	HYAL2	MPDZ	PROM1	SLC5A6	MGAM	UMODL1	AQP10	SAPCD2	HIP1R	CLDN1	ATP6V0D1	SLC16A3	ACY3	MFSD4B	OSMR	MTDH	SLC9A3R2	KL	SLC9A3R1	SLC22A8	SLC22A13	ABCG2	CD34	CD36	SLC4A7	ATP6V1G1	CD44	RAPGEF2	RIPOR2	C2CD2L	SEPTIN7	SLC23A2	SLC23A1
GOCC_APICOLATERAL_PLASMA_MEMBRANE	http://www.gsea-msigdb.org/gsea/msigdb/cards/GOCC_APICOLATERAL_PLASMA_MEMBRANE	CDH2	OCLN	CLDN4	CLDN3	CTNNB1	CXADR	MTCL1	TMEM114	CRB2	JUP	KRT19	NEDD4	PALM	THBD	CLDN5	FZD6	EPPK1	MPDZ	CLDN8	CLDN6
GOCC_LATERAL_PLASMA_MEMBRANE	http://www.gsea-msigdb.org/gsea/msigdb/cards/GOCC_LATERAL_PLASMA_MEMBRANE	BVES	C1QTNF5	IQGAP3	CLDN4	CLDN3	MPP7	CTNNB1	DLG1	DMD	DRD2	DSG1	DVL1	DVL2	MARK2	ERBB3	FGF13	MTCL1	CORO1C	CLDN15	GJA1	GJB1	GJB2	NSG1	GNA12	ANK3	GPSM2	ANXA1	APC	JUP	KCNB1	SLC26A5	ARL2	TACSTD2	EPCAM	ABCC1	MYO1A	MYO1C	ATP1A1	ATP1B1	ATP1B2	NUMA1	ATP6V1B1	PKD1	PPP2R1A	VANGL2	PTPRO	RAB13	SCN5A	CEACAM1	SLC6A9	SLC12A2	SLC16A1	SNTA1	TBCD	CLDN5	FZD3	VANGL1	AXIN1	NKD2	IQGAP1	CLDN12	CLDN1	SLC16A3	CDH1
GOCC_CATENIN_COMPLEX	http://www.gsea-msigdb.org/gsea/msigdb/cards/GOCC_CATENIN_COMPLEX	CDH2	CDH3	CDH4	CDH5	CDH6	CDH7	CDH8	CDH9	CDH10	CDH11	CDH12	CDH13	CDH15	CDH17	CDH18	APC2	CTNNA1	CTNNA2	CTNNB1	CTNND1	CDHR3	CDH20	CDH19	APC	JUP	CDH26	CDH23	CDH24	CDH22	DCHS1	CDH1
GOCC_MYOSIN_COMPLEX	http://www.gsea-msigdb.org/gsea/msigdb/cards/GOCC_MYOSIN_COMPLEX	MYL12B	MYL9	MYL12A	MYL6B	MYO3B	DYNLL2	MYH15	MYO16	MYO1H	MYLPF	MYO18A	MYO1B	MYO1F	MYH1	MYH2	MYH3	MYH4	MYH6	MYH7	MYH8	MYH9	MYH10	MYH11	MYL1	MYL2	MYL3	MYL4	MYL5	MYL6	MYO1A	MYO1C	MYO1D	MYO1E	MYO5A	MYO5B	MYO6	MYO7A	MYO7B	MYO9A	MYO9B	MYO10	MYO15A	MYO3A	MYO5C	CGN	MYH7B	MYL7	MYO1G	MYH14	MYO19	MYH16	MYO18B	CGNL1	MYH13	BMF	CCDC102A
GOCC_MYOSIN_II_COMPLEX	http://www.gsea-msigdb.org/gsea/msigdb/cards/GOCC_MYOSIN_II_COMPLEX	MYL12B	MYL9	MYL12A	MYL6B	MYLPF	MYH1	MYH2	MYH3	MYH4	MYH6	MYH7	MYH8	MYH9	MYH10	MYH11	MYL1	MYL3	MYL4	MYL5	MYL6	MYH14	MYH13
GOCC_UNCONVENTIONAL_MYOSIN_COMPLEX	http://www.gsea-msigdb.org/gsea/msigdb/cards/GOCC_UNCONVENTIONAL_MYOSIN_COMPLEX	MYL6B	DYNLL2	MYO1F	MYL6	MYO1C	MYO6	MYO9A	MYO18B
GOCC_PROTON_TRANSPORTING_TWO_SECTOR_ATPASE_COMPLEX	http://www.gsea-msigdb.org/gsea/msigdb/cards/GOCC_PROTON_TRANSPORTING_TWO_SECTOR_ATPASE_COMPLEX	ATP6AP2	TCIRG1	ATP5PD	ATP5MG	ATP6V1G3	TMEM199	ATP6V0E2	ATP6V0A2	ATP6V0D2	ATP6V1C2	ATP5MGL	DMAC2L	ATP5F1EP2	RNASEK	MT-ATP6	MT-ATP8	ATP5F1A	ATP5F1B	ATP6V0A4	ATP5F1C	ATP5F1D	ATP6V1D	ATP5F1E	ATP5PB	ATP5MC1	ATP6V1H	ATP5MC2	ATP5MC3	ATP5ME	ATP5PF	ATP6V1A	ATP6V1B1	ATP6V1B2	ATP6V0C	ATP6V1C1	ATP6V1E1	ATP6V0B	ATP6V1G2	ATP6V0A1	ATP6AP1	ATP5PO	CCDC115	ATP5MK	ATP6V0E1	ATP6V1E2	ATP6V0D1	ATP6V1F	ATP6V1G1	ATP5MF	ATP5MJ
GOCC_SWI_SNF_COMPLEX	http://www.gsea-msigdb.org/gsea/msigdb/cards/GOCC_SWI_SNF_COMPLEX	ARID2	BICRAL	BICRA	ACTL6B	BCL11A	PBRM1	ARID1B	RB1	BCL7A	BCL11B	SMARCA2	SMARCA4	SMARCB1	BRD9	SMARCC1	SMARCC2	SMARCD1	SMARCD2	SMARCD3	SMARCE1	SS18	ARID1A	ACTL6A	BCL7C	BCL7B	NCR1
GOCC_SARCOPLASM	http://www.gsea-msigdb.org/gsea/msigdb/cards/GOCC_SARCOPLASM	MRLN	STRIT1	KLHL41	IRAG1	TRDN	HAX1	CHERP	POMT1	FSD2	CCDC78	JSRP1	DMPK	AGL	DHRS7C	CMYA5	FKBP1A	FKBP1B	HABP4	SYNE2	ANK1	ANK3	GSN	GSTM2	HK2	HRC	ITPR1	ITPR2	ITPR3	ART1	MEF2C	ASPH	NOS1	ATP2A1	ATP2A2	ATP2A3	CLEC18B	RASD1	PLEC	PLN	MTMR12	TMEM38B	P3H2	JPH1	JPH2	JPH3	RTN2	RYR1	RYR2	RYR3	S100A1	SRL	SGCD	SLC2A4	SLC8A3	SLN	SPOCK1	SRI	STIM1	THBS1	THBS4	HSP90B1	XDH	CACNA2D1	MANF	TMEM38A	TMEM109	CALR	CALU	CAMK2B	CAMK2D	CAMK2G	DTNBP1	CASQ1	CASQ2	JPH4	NOL3	AKAP6	NOS1AP
GOCC_SIN3_COMPLEX	http://www.gsea-msigdb.org/gsea/msigdb/cards/GOCC_SIN3_COMPLEX	MORF4L1	CSNK2A1	SIN3B	SIN3A	HDAC1	HDAC2	ING2	PHF12	SINHCAF	RBBP4	SUDS3
GOCC_NURD_COMPLEX	http://www.gsea-msigdb.org/gsea/msigdb/cards/GOCC_NURD_COMPLEX	CHD3	CHD4	CSNK2A1	CHD5	HDAC1	HDAC2	MBD3	GATAD2A	GATAD2B	MTA3	RBBP4	RBBP7	MTA1	MTA2
GOCC_NURF_COMPLEX	http://www.gsea-msigdb.org/gsea/msigdb/cards/GOCC_NURF_COMPLEX	HMGXB4	C17orf49	BPTF	RBBP4	RBBP7	SMARCA1	SMARCA5
GOCC_RNA_POLYMERASE_II_HOLOENZYME	http://www.gsea-msigdb.org/gsea/msigdb/cards/GOCC_RNA_POLYMERASE_II_HOLOENZYME	CDK7	TADA3	TAF6L	GTF2A1L	LEO1	TAF8	TAF1L	ERCC2	ERCC3	RTF1	RPRD2	POLR2J2	KAT2A	TAF5L	GTF2A1	GTF2A2	GTF2B	GTF2E1	GTF2E2	GTF2F1	GTF2F2	GTF2H1	GTF2H2	GTF2H3	GTF2H4	TAF11L2	GTF2H5	MNAT1	MYO6	TAF9B	POLR2A	POLR2B	POLR2C	POLR2D	POLR2E	POLR2F	POLR2G	POLR2H	POLR2I	POLR2J	POLR2K	POLR2L	TAF7L	PAF1	POLR2J3	RPRD1A	PEX2	RPRD1B	MMS19	TAF1	TAF2	TAF4	TAF4B	TAF5	TAF6	TAF7	TAF9	TAF10	TAF11	TAF12	TAF13	TBP	TCEA1	GTF2H2C	GTF2H2C_2	CDC73	RPAP2	WDR61	POLR2M	TRRAP	TAF3	SUPT3H	CCNH	RECQL5	TBPL1	CTR9
GOCC_MEDIATOR_COMPLEX	http://www.gsea-msigdb.org/gsea/msigdb/cards/GOCC_MEDIATOR_COMPLEX	MED6	MED16	CDK4	CDK6	CDK8	CDK9	MED8	MED12L	PPARGC1B	MED19	CDK19	MED13L	BCLAF3	MED4	MED11	MED31	MED15	MED1	MED18	MED9	MED29	MED22	MED28	MED25	MED10	CCNC	MED30	MED14	MED21	MED23	MED17	MED26	MED27	MED7	MED20	BCLAF1	MED24	THRAP3	MED12	MED13
GOCC_CDC73_PAF1_COMPLEX	http://www.gsea-msigdb.org/gsea/msigdb/cards/GOCC_CDC73_PAF1_COMPLEX	LEO1	RTF1	PAF1	PEX2	CDC73	WDR61	CTR9
GOCC_FLOTILLIN_COMPLEX	http://www.gsea-msigdb.org/gsea/msigdb/cards/GOCC_FLOTILLIN_COMPLEX	FLOT1	SORBS1	CTNNA1	CTNNB1	FLOT2	CORO1C	SLC6A3	CBL	CDH1
GOCC_CCAAT_BINDING_FACTOR_COMPLEX	http://www.gsea-msigdb.org/gsea/msigdb/cards/GOCC_CCAAT_BINDING_FACTOR_COMPLEX	CEBPZ	ATF2	ING2	NFYA	NFYB	NFYC
GOCC_NUCLEAR_BODY	http://www.gsea-msigdb.org/gsea/msigdb/cards/GOCC_NUCLEAR_BODY	SNORA38B	HDAC5	PARP3	MAMLD1	RANBP9	SMC4	PQBP1	HIPK3	NAMPT	SUGP2	CDK2	TENM1	ALYREF	USPL1	TOPORS	DDX39A	AK6	DCAF7	CALCOCO2	CDK9	SRRM1	CDKN1A	STAG1	SAP18	SMNDC1	BCAS2	SF3A1	SNAPC5	TRIM22	HMG20B	PIAS3	BASP1	TESK2	CD2BP2	RBM14	PPIE	TAB1	PPIH	ZBTB18	NXF1	NCOA2	DDX17	SLU7	CENPB	PRPF8	CENPC	SPAG5	POLR3G	TRIM16	RGS14	CORIN	YME1L1	SCARNA21B	SRSF10	NEK6	SRCAP	PPARGC1A	TCERG1	EHMT2	RNPS1	DBF4	SRSF8	MORF4L1	SF3A3	CKAP4	ASCC3	SF3B2	NUDT21	CPSF6	CHD3	TOPBP1	PRDM5	ZWINT	FAM107A	BAZ2A	CELF3	WBP4	CHEK2	POLI	DDX20	DUSP10	GTF3C6	PACSIN2	SP140	ATXN2L	PARK7	C12orf57	DDX42	U2AF2	OIP5	TOE1	RMI2	ADD1	CLK2	CLK3	DNAAF1	ZC3H18	HEXIM2	PLEKHH2	LSM11	SRSF12	CREBBP	PASD1	AMER1	RNF32	CTCFL	TRIM69	CRY2	SREK1	STK35	DCANP1	PARP1	MAPK14	CSF1	XRRA1	FAM76B	E2F7	CSNK1A1	TEPSIN	KIF18B	CSTF2	CIART	PYHIN1	SGO2	RBMY1F	DGKQ	DAPK3	DAXX	DENND1B	SDE2	GADD45A	DDX1	DHX8	DHX9	DHX15	DHX36	DKC1	DOCK1	DTX1	DVL2	DYRK1A	ECT2	NR0B1	EIF2D	U2AF1L4	ELF2	FAAP20	ELF4	RDM1	ENG	CMYA5	EPAS1	EPB41	HIPK1	EPOR	FBL	MECOM	EWSR1	EYA1	FANCD2	PATL1	CASC3	DZIP1	UBOX5	ZBTB1	HABP4	SNW1	ACIN1	WDFY3	FOXC2	SETX	SETD1B	ZC3H13	FLI1	SMC5	PSME4	PLCB1	KAZN	ATMIN	FMR1	AFF2	FNBP4	CRTC1	ICE1	MAU2	PPWD1	SIRT1	OTP	SF3B1	GCAT	CBX5	SUZ12	MORC3	MTREX	SRRM2	TSPAN15	CCNDBP1	KLHDC2	ORC3	BRD1	TFIP11	PRPF6	MTOR	FRG1	CENPI	ABL1	KCTD13	RNF169	PRPF40B	CBY1	ARIH1	POU2F3	ZNF473	INTS7	RCHY1	GEMIN5	PTPN23	NSL1	WWTR1	SYF2	PNISR	VIRMA	HINFP	ZNF451	CHD5	SETBP1	UBXN7	PPP1R16B	CHTOP	PRPF31	ZBTB20	NPHP4	FBXL3	FBXL4	GATA4	TINF2	ANKRD2	HSPB8	GNL3	SEC14L3	MAGEA2B	GFI1	HBP1	AKAP8L	TAF5L	SDCBP2	HSPB7	KLHL20	ZNF638	PRPF19	GLI3	NEAT1	CHAMP1	SNHG10	LPAR4	NSMCE2	GRK5	MKNK2	C11orf54	HIPK2	KLF15	NR3C1	PHPT1	BABAM1	NXT1	LGALS13	GTF2B	GTF2E2	GTF2H2	GTF2H4	UBN1	CNOT7	RBM15B	HCFC2	H1-0	H2AX	CXXC1	CTAG2	HIF1A	HIVEP1	HNRNPA2B1	HNRNPU	HOXA4	HOXA6	HOXB7	APBB1	HOXC10	HOXD3	AIRE	APEX1	HSF1	HSF4	HSPA1A	HSPA1B	MSL1	TREML1	IFI16	MSANTD1	FBLL1	MCIDAS	NUP43	IGHMBP2	FAS	IK	IL15	IL16	INCENP	INPPL1	EIF3E	PDX1	ISG20	AR	IVL	TMEM179B	RBMY1J	KIF2A	KIF22	INCA1	ZNF470	BOLA3	NUGGC	AFF3	SUMO1P1	LIMK1	EEF1AKMT2	LMNA	LRCH4	ARNT	ARNTL	NBR1	ARRB1	SMAD6	MAGEA2	MAGEA11	MAGOH	MAPT	MAX	MBD1	MDM2	MEF2C	MEOX2	CIITA	MKI67	AFDN	FOXO4	MOCS2	MRE11	MSX2	ZFHX3	MYO1C	HNRNPM	ATF4	NBN	NCAM2	NDUFB1	NDUFS3	DRG1	F8A2	F8A3	NFATC1	NFATC4	NFE2	TONSL	NHS	NONO	NPAT	NUP98	NR4A2	OGG1	SCAPER	GEMIN4	PRKN	PARN	HP1BP3	PCBP1	ASCC1	YARS2	PCNA	COPS4	NME8	RSRC1	WAC	ARL6IP4	NGRN	CRNKL1	CDC40	POMP	POLK	HIKESHI	CWC15	LARS1	PHF7	SIRT7	TDP2	PIAS4	SRRT	NOP58	LUC7L2	UIMC1	LUC7L3	CDK12	RAB8B	PHAX	ATP8B1	SERPINB13	PIN1	PLAG1	PLAGL1	NUDT9	ATP6V0A1	PLRG1	PML	RBM11	PNN	POLE2	POLR2D	TERF2IP	GAR1	RBM27	RETREG1	TOLLIP	DGCR8	C11orf71	ATR	FAM193B	POU4F2	ATRX	INO80	FEV	RNF111	NSMCE4A	HAUS6	GATAD2A	ESRP1	GON4L	CWC25	ALKBH5	NCAPG2	BPNT2	ADPRS	ABITRAM	GEMIN8	BANP	PPP1CC	NRDE2	RADX	GPATCH2	PPP1R8	FANCL	WRAP53	PPP1R10	THAP1	RFWD3	SHQ1	RIF1	SMU1	PSPC1	LSG1	NCBP3	PRCC	NOP10	SAGE1	MAML3	BMP2K	ZCCHC8	CARMIL1	PRKAA1	PRKAA2	OSGEP	NHP2	PRKACA	PRPF40A	PPP4R3A	INTS13	ATF7IP	DNAJC11	CHFR	MINDY1	EAF2	PKN2	ZNF395	UNC45A	KMT2E	ERBIN	MAPK7	YLPM1	METTL3	EIF4ENIF1	SLC2A4RG	PSKH1	RAD18	TCIM	ANKS1B	PSMB7	CCNL1	KNL1	PCNP	PARP11	REXO4	LYRM4	THOC2	PPP4R3B	PTEN	TENM2	REXO1	GATAD2B	PTK6	HACE1	NUFIP2	USP36	EP400	USP28	ZBTB4	CWC22	SFMBT2	SPTBN4	BARD1	TP53INP2	CACTIN	RBM25	RAD51	RAF1	RB1	RBBP6	SENP2	ZNF350	RBM4	RBMY1A1	TRIM27	RFXAP	RING1	BCL6	RNF2	BRD2	RNF4	RNF6	RORC	RP2	RPA1	RPA2	RPN2	RREB1	BDNF	SATB1	SBF1	SCN1A	UBE2O	PRDM15	LHPP	BLM	SFPQ	SRSF1	SRSF2	SRSF3	SRSF4	SRSF5	SRSF6	NOC3L	SRSF7	COP1	NFKBIZ	HIF3A	IKZF4	ZNF106	SUDS3	SGK1	SMURF2	S100PBP	ILRUN	RBM15	BMI1	NMNAT1	TUT1	DCLRE1B	PAPOLG	SIM2	SKI	MRPL36	ACD	RAPH1	MRPL44	SLC34A1	SMN1	SMN2	SUMO3	SUMO2	SNAPC2	SNAPC3	SNRNP70	SNRPA1	SNRPB2	SNRPC	SNRPD3	BNIP3L	SON	SP3	SP100	SPN	BRCA1	SRP54	SRPK1	SRPK2	SRY	SCARNA3	SCARNA20	SCARNA21	SCARNA13	SCARNA17	SCARNA22	SCARNA4	SCARNA23	SCARNA1	SCARNA5	SCARNA8	SCARNA15	SCARNA11	SNORA38	STK4	SURF2	TAP2	TARBP2	TBXA2R	SCARNA10	SCARNA14	TCF7	TCF7L2	TCF12	TCF20	VPS72	TDG	TERC	TERF1	TERF2	TERT	THRB	TKT	TLE2	TOP3A	TP53	TP53BP1	TPP2	NR2C1	SNURFL	GTF2H2C	HIRA	GTF2H2C_2	U2AF1	UBE2I	SUMO1	NELFA	WRN	WT1	XPO1	SF1	ZIC2	PCGF2	ZBTB16	TRIM25	RNF112	RNF113A	ZMYM2	ZNF202	ZNF217	USP7	SCNM1	FTO	CENPO	DDX39B	THOC6	NELFE	SAP130	FAM118B	HMBOX1	ICE2	SMC6	AAGAB	GEMIN7	SLTM	EHMT1	GEMIN6	CBLL1	ZC3H14	SYNPO2L	KAT6A	JADE1	DSN1	RMI1	THOC7	CENPT	NAA15	RNF34	RUFY1	ELL3	ITPKC	ESX1	THAP7	ALX1	ACTN4	PABPN1	TRIM8	COIL	CDT1	CCNL2	SF3A2	ELL	SYMPK	ABHD17A	NRIP1	AKAP17A	RBM10	F8A1	LAGE3	SH3BGRL3	SCRT1	RBM4B	SPRTN	PIP5K1A	OBSCN	SPOP	NSRP1	ABRAXAS1	ASCC2	FYTTD1	FLYWCH1	RPAIN	POLDIP3	UQCC2	THOC3	SARNP	DYRK3	MAML2	DUSP11	ZC3H8	KLF11	FNDC1	GLIS2	PHF5A	TRIM52	GEMIN2	ATOH8	LSM10	DGKZ	CBX4	API5	EAF1	CCNB3	BHLHE40	PIAS1	CDC14A	PRPF18	YARS1	CDK13	TNKS	SRSF9	NR1I2	STK19	SQSTM1	ZPR1	PRPF4B	SNURF	MBD4	HSPB3	CLIC3	BAZ1B	MLIP	PIAS2	ANGEL2	SART1	TRIM41	PRPF4	PRPF3	SLC28A1	EXO1	FIBP	ZNF830	ATPAF2	SCAF11	YTHDC1	ALKBH8	ZBED1	ZNF300	MTDH	NOLC1	TIMM50	STK17A	ITGB1BP1	SRSF11	TRIP12	TRIP11	TRIP4	SP140L	EFTUD2	PPIG	ARHGAP18	GCNA	LPXN	SNRNP40	TP53INP1	CDYL	MED7	SH3BP5	ADAMTS4	CIR1	NR1D1	RBM39	WTAP	NCOR2	IKBKE	CTR9	MDC1	SAFB2	TGS1	N4BP1	SART3	SETD1A	HDAC4	RAPGEF5	BCLAF1	EIF4A3	MAML1	DAZAP2	DDX46	CDC5L	TELO2	RBM19	AP5Z1	RBM8A	CDC25C	THRAP3	CDC34	THOC1	CASP8AP2
GOCC_PML_BODY	http://www.gsea-msigdb.org/gsea/msigdb/cards/GOCC_PML_BODY	HIPK3	TOPORS	CALCOCO2	CDK9	BASP1	TRIM16	RGS14	PPARGC1A	CHD3	TOPBP1	CHEK2	SP140	PARK7	CIART	DAPK3	DAXX	ELF4	RDM1	HIPK1	PATL1	WDFY3	SMC5	SIRT1	CBX5	MORC3	MTOR	ZNF451	ANKRD2	MAGEA2B	AKAP8L	KLHL20	NSMCE2	MKNK2	HIPK2	UBN1	HSF1	EIF3E	ISG20	SUMO1P1	LRCH4	ARNTL	MAGEA2	MAX	CIITA	MRE11	NBN	NFE2	TDP2	PIAS4	PML	ATR	ATRX	RNF111	THAP1	RFWD3	CHFR	MAPK7	EIF4ENIF1	PTEN	TENM2	SPTBN4	TP53INP2	RAD51	RB1	SENP2	TRIM27	RNF4	RNF6	RPA1	RPA2	SATB1	BLM	SRSF2	SKI	SUMO3	SUMO2	SP3	SP100	SPN	TCF7L2	TDG	TERT	TOP3A	TP53	NR2C1	HIRA	UBE2I	SUMO1	ZBTB16	ZMYM2	USP7	HMBOX1	SMC6	KAT6A	TRIM8	RPAIN	PIAS1	SQSTM1	MLIP	PIAS2	ZBED1	GCNA	TP53INP1	IKBKE	N4BP1	CASP8AP2
GOCC_NUCLEAR_SPECK	http://www.gsea-msigdb.org/gsea/msigdb/cards/GOCC_NUCLEAR_SPECK	HDAC5	SMC4	PQBP1	NAMPT	TENM1	ALYREF	TOPORS	DDX39A	AK6	SRRM1	SAP18	SMNDC1	BCAS2	SF3A1	TRIM22	PIAS3	BASP1	CD2BP2	RBM14	PPIE	TAB1	PPIH	ZBTB18	NXF1	DDX17	SLU7	PRPF8	SRSF10	NEK6	TCERG1	EHMT2	RNPS1	SRSF8	MORF4L1	SF3A3	CKAP4	ASCC3	SF3B2	CPSF6	FAM107A	BAZ2A	WBP4	POLI	DUSP10	PACSIN2	ATXN2L	C12orf57	DDX42	U2AF2	OIP5	TOE1	RMI2	CLK2	CLK3	DNAAF1	ZC3H18	HEXIM2	SRSF12	PASD1	TRIM69	CRY2	SREK1	MAPK14	FAM76B	E2F7	CSNK1A1	TEPSIN	PYHIN1	RBMY1F	DGKQ	DENND1B	SDE2	GADD45A	DHX15	DHX36	DOCK1	DYRK1A	NR0B1	U2AF1L4	CMYA5	EPAS1	HIPK1	EPOR	MECOM	PATL1	CASC3	DZIP1	HABP4	SNW1	ACIN1	SETD1B	ZC3H13	SMC5	PSME4	PLCB1	KAZN	AFF2	FNBP4	SF3B1	GCAT	MTREX	SRRM2	BRD1	TFIP11	PRPF6	PRPF40B	CBY1	RCHY1	NSL1	SYF2	PNISR	VIRMA	CHD5	PPP1R16B	CHTOP	PRPF31	FBXL4	SEC14L3	HBP1	AKAP8L	TAF5L	SDCBP2	ZNF638	PRPF19	GLI3	GRK5	KLF15	NR3C1	NXT1	GTF2E2	GTF2H2	GTF2H4	CNOT7	RBM15B	H2AX	CXXC1	HIF1A	HNRNPU	HOXA6	APBB1	APEX1	HSF4	HSPA1A	HSPA1B	MSL1	TREML1	IFI16	NUP43	IK	IL15	IL16	INPPL1	PDX1	AR	TMEM179B	RBMY1J	KIF22	NUGGC	LIMK1	LMNA	MAGOH	MAPT	MBD1	MEF2C	MEOX2	AFDN	FOXO4	MOCS2	MSX2	ATF4	NDUFB1	NFATC4	NONO	NR4A2	OGG1	SCAPER	PRKN	PARN	HP1BP3	PCBP1	ASCC1	COPS4	NME8	RSRC1	WAC	ARL6IP4	CRNKL1	CDC40	POMP	HIKESHI	CWC15	PHF7	SIRT7	LUC7L2	LUC7L3	CDK12	SERPINB13	PIN1	PLAG1	ATP6V0A1	PLRG1	RBM11	PNN	POLR2D	RBM27	FAM193B	POU4F2	FEV	HAUS6	GATAD2A	CWC25	ALKBH5	NCAPG2	ABITRAM	PPP1CC	NRDE2	RADX	GPATCH2	PPP1R8	SMU1	PSPC1	NCBP3	PRCC	MAML3	BMP2K	CARMIL1	PRKAA1	PRKAA2	OSGEP	PRKACA	PRPF40A	PPP4R3A	DNAJC11	EAF2	ZNF395	UNC45A	KMT2E	ERBIN	YLPM1	METTL3	EIF4ENIF1	SLC2A4RG	PSKH1	TCIM	CCNL1	REXO4	THOC2	PPP4R3B	GATAD2B	USP36	EP400	CWC22	SFMBT2	BARD1	CACTIN	RBM25	RAF1	RBBP6	RBM4	RBMY1A1	RFXAP	RING1	BRD2	RREB1	BDNF	LHPP	SFPQ	SRSF1	SRSF2	SRSF3	SRSF4	SRSF5	SRSF6	NOC3L	SRSF7	COP1	NFKBIZ	HIF3A	ZNF106	SGK1	SMURF2	S100PBP	ILRUN	RBM15	TUT1	SLC34A1	SNRNP70	SNRPA1	SNRPB2	BNIP3L	SON	SRP54	SRPK1	SRPK2	SRY	SURF2	TAP2	TBXA2R	TCF12	VPS72	TERT	SNURFL	GTF2H2C	GTF2H2C_2	U2AF1	SUMO1	WRN	WT1	ZBTB16	RNF113A	ZNF217	SCNM1	FTO	DDX39B	THOC6	SAP130	SMC6	AAGAB	CBLL1	ZC3H14	SYNPO2L	KAT6A	JADE1	THOC7	RNF34	RUFY1	ELL3	ITPKC	ESX1	THAP7	PABPN1	CCNL2	SF3A2	ELL	ABHD17A	NRIP1	AKAP17A	RBM10	RBM4B	SPRTN	PIP5K1A	SPOP	NSRP1	ASCC2	FYTTD1	POLDIP3	THOC3	SARNP	DYRK3	MAML2	DUSP11	FNDC1	GLIS2	PHF5A	ATOH8	DGKZ	CBX4	API5	EAF1	CCNB3	PIAS1	PRPF18	CDK13	SRSF9	STK19	PRPF4B	SNURF	MBD4	HSPB3	PIAS2	SART1	PRPF4	PRPF3	SLC28A1	FIBP	ZNF830	ATPAF2	YTHDC1	TIMM50	STK17A	SRSF11	TRIP12	TRIP11	EFTUD2	PPIG	ARHGAP18	LPXN	SNRNP40	CDYL	ADAMTS4	CIR1	RBM39	WTAP	CTR9	SART3	SETD1A	HDAC4	BCLAF1	EIF4A3	MAML1	DAZAP2	DDX46	CDC5L	RBM19	AP5Z1	RBM8A	CDC25C	THRAP3	CDC34	THOC1
GOCC_INSULIN_LIKE_GROWTH_FACTOR_BINDING_PROTEIN_COMPLEX	http://www.gsea-msigdb.org/gsea/msigdb/cards/GOCC_INSULIN_LIKE_GROWTH_FACTOR_BINDING_PROTEIN_COMPLEX	IGF1	IGFALS	IGFBP3	IGFBP5	IGFBP6
GOCC_TRANSCRIPTION_REPRESSOR_COMPLEX	http://www.gsea-msigdb.org/gsea/msigdb/cards/GOCC_TRANSCRIPTION_REPRESSOR_COMPLEX	C1D	N4BP2L2	CDX2	DRAP1	DDX20	PASD1	CTBP1	CTBP2	CTNNB1	ZFPM1	DR1	SDR16C5	ELANE	ETV3	JAZF1	SPEN	FOXO3	RCOR1	CBX5	HEY2	SIN3A	GATA1	GFI1	GLI3	BIN1	LIN9	GPS2	H1-0	HDAC1	HDGF	HMGB1	HOXC9	RBPJ	INSM1	JUN	JUND	MXD1	MAX	MDM2	MDM4	MEN1	MYC	GMNN	RLIM	AKIRIN2	DEPDC1	LIN37	PRDM10	CTNNBIP1	PHF12	MIER1	ARID4A	RBBP8	ZNF350	CCND1	RELB	REST	PRDM16	SKI	SP1	SP3	TBL1X	TBX15	TFAP4	TP53	CORO2A	ZBTB16	ZNF224	TBL1XR1	INSM2	HDAC3	TBX18	LIN52	NCOR1	NCOR2	HDAC4
GOCC_AMINOACYL_TRNA_SYNTHETASE_MULTIENZYME_COMPLEX	http://www.gsea-msigdb.org/gsea/msigdb/cards/GOCC_AMINOACYL_TRNA_SYNTHETASE_MULTIENZYME_COMPLEX	DARS1	EPRS1	IARS1	KARS1	MARS1	LARS1	QARS1	RARS1	AIMP2	AIMP1	EEF1E1
GOCC_GOLGI_TRANSPORT_COMPLEX	http://www.gsea-msigdb.org/gsea/msigdb/cards/GOCC_GOLGI_TRANSPORT_COMPLEX	COG5	RNF215	COG2	COG4	DNAJC28	COG6	COG3	COG8	COG7	COG1	CDC42
GOCC_NMDA_SELECTIVE_GLUTAMATE_RECEPTOR_COMPLEX	http://www.gsea-msigdb.org/gsea/msigdb/cards/GOCC_NMDA_SELECTIVE_GLUTAMATE_RECEPTOR_COMPLEX	GRIN3A	GRIN3B	EPS8	PTK2B	GRIN1	GRIN2A	GRIN2B	GRIN2C	GRIN2D
GOCC_HOST_CELLULAR_COMPONENT	http://www.gsea-msigdb.org/gsea/msigdb/cards/GOCC_HOST_CELLULAR_COMPONENT	CLEC4M	KPNA6	CD209	IFIT1	KPNA2	KPNA3	AXL	DYNLT1	NMT2	NUP153
GOCC_SCF_UBIQUITIN_LIGASE_COMPLEX	http://www.gsea-msigdb.org/gsea/msigdb/cards/GOCC_SCF_UBIQUITIN_LIGASE_COMPLEX	FBXO32	FBXO17	CKS1B	CKS2	FBXO27	FBXL14	FBXL16	FBXO39	DAW1	AMN1	FBXO45	FBXL13	FBXL7	FBXW11	FBXO33	FBXO7	FBXL2	FBXL21P	FBXL3	FBXO2	FBXL6	FBXL5	FBXL4	FBXW8	FBXO25	FBXO9	FBXO6	FBXO4	CACYBP	FBXL22	NCCRP1	PRKN	FBXW5	FBXL19	FBXL12	USP47	DMAC2	FBXW7	FBXL8	FBXO48	FBXW4	FBXL17	SKP1	SKP2	TMEM183BP	FBXL15	FBXO31	FBXL18	SPSB1	CUL5	FBXO38	CUL2	CUL1	SPSB2	FBH1	FBXL20	BTRC	CCNF	SPSB3	SPSB4	TMEM183A	FBXO44	RBX1
GOCC_PROTEASOME_CORE_COMPLEX_ALPHA_SUBUNIT_COMPLEX	http://www.gsea-msigdb.org/gsea/msigdb/cards/GOCC_PROTEASOME_CORE_COMPLEX_ALPHA_SUBUNIT_COMPLEX	PSMA8	PSMA1	PSMA2	PSMA3	PSMA4	PSMA5	PSMA6	PSMA7
GOCC_PROTEASOME_CORE_COMPLEX_BETA_SUBUNIT_COMPLEX	http://www.gsea-msigdb.org/gsea/msigdb/cards/GOCC_PROTEASOME_CORE_COMPLEX_BETA_SUBUNIT_COMPLEX	PSMB11	PSMB1	PSMB2	PSMB3	PSMB4	PSMB5	PSMB6	PSMB7	PSMB8	PSMB9	PSMB10
GOCC_IMMUNOGLOBULIN_COMPLEX	http://www.gsea-msigdb.org/gsea/msigdb/cards/GOCC_IMMUNOGLOBULIN_COMPLEX	IGLL5	IGHV2-70D	IGHV1-69D	IGHV3-64D	IGKV1-5	IGHV8-51-1	IGHV7-81	IGHV6-1	IGHV5-10-1	IGHV5-51	IGHV4-61	IGHV4-59	IGHV4-39	IGHV4-34	IGHV4-31	IGHV4-28	IGHV4-4	IGHV3-74	IGHV3-73	IGHV3-72	IGHV3-66	IGHV3-64	IGHV3-53	IGHV3-49	IGHV3-48	IGHV3-43	IGHV3-38	IGHV3-35	IGHV3-33	IGHV3-30	IGHV3-23	IGHV3-21	IGHV3-20	IGHV3-16	IGHV3-15	IGHV3-13	IGHV3-11	IGHV3-7	IGHV2-70	IGHV2-26	IGHV2-5	IGHV1-69-2	IGHV1-69	IGHV1-58	IGHV1-45	IGHV1-24	IGHV1-18	IGHV1-3	IGHJ1	IGHD1-1	TRDC	TRBC2	TRBC1	IGLV11-55	IGLV10-54	IGLV9-49	IGLV8-61	IGLV7-46	IGLV7-43	IGLV6-57	IGLV5-52	IGLV5-48	IGLV5-45	IGLV5-37	IGLV4-69	IGLV4-60	IGLV4-3	IGLV3-32	IGLV3-27	IGLV3-25	IGLV3-22	IGLV3-21	IGLV3-19	IGLV3-16	IGLV3-12	IGLV3-10	IGLV3-9	IGLV3-1	IGLV2-33	IGLV2-23	IGLV2-18	IGLV2-14	IGLV2-11	IGLV2-8	IGLV1-51	IGLV1-50	IGLV1-47	IGLV1-44	IGLV1-40	IGLV1-36	IGLJ1	IGLC7	IGKV6D-41	IGKV6D-21	IGKV3D-20	IGKV3D-15	IGKV3D-11	IGKV3D-7	IGKV2D-30	IGKV2D-29	IGKV2D-28	IGKV2D-26	IGKV2D-24	IGKV1D-43	IGKV1D-42	IGKV1D-39	IGKV1D-37	IGKV1D-33	IGKV1D-17	IGKV1D-13	IGKV1D-12	IGKV1D-8	IGKV6-21	IGKV5-2	IGKV4-1	IGKV3-20	IGKV3-15	IGKV3-7	IGKV2-40	IGKV2-30	IGKV2-29	IGKV2-28	IGKV2-24	IGKV1-39	IGKV1-37	IGKV1-27	IGKV1-17	IGKV1-16	IGKV1-13	IGKV1-12	IGKV1-9	IGKV1-8	IGKV1-6	IGKJ1	IGHA1	IGHA2	IGHD	IGHE	IGHG1	IGHG2	IGHG3	IGHG4	IGHM	JCHAIN	IGKC	IGLC1	IGLC2	IGLC3	IGLC6	IGLL1	IGHV1OR15-1	PIGR	LIME1	IGHV7-4-1	SYK	CD79A	CD79B
GOCC_ORGANELLE_INNER_MEMBRANE	http://www.gsea-msigdb.org/gsea/msigdb/cards/GOCC_ORGANELLE_INNER_MEMBRANE	UQCRFS1P1	NEMP2	PET100	PLA2G4B	TIMM23	NDUFC2-KCTD14	TIMM23B	LRPPRC	TRAP1	SLC25A13	SLC25A15	NUTF2	MFSD10	COQ7	MRPS31	TIMM17B	ZMPSTE24	SIGMAR1	MICU1	TIMM17A	TOMM40	TIMM44	ATP5PD	MRPL28	ATP5MG	MTX2	MTCO2P12	YME1L1	CLPX	MRPS30	AFG3L2	UQCR11	IMMT	ABCB8	MRPL3	NRM	RDH13	PHB2	CBX3	RNF13	CYP2U1	SLC25A25	PTPMT1	OMA1	SLC25A26	CKMT1B	CKMT2	COX20	MRPL53	MRPL54	THEM4	CHCHD1	SFXN2	CLU	SFXN4	LRRK2	MRPL52	SLC25A29	MRPL10	COX6B2	MICOS13	NDUFA11	CNP	MRPL55	NEU4	DNAJC19	TAMM41	COX4I1	COX5B	SLC9B2	COX6A1	COX6A2	COX6B1	ATPSCKMT	GRPEL2	COX6C	COX7A1	COX7A2	COX7A2P2	COX7B	COX7C	COX8A	COX10	COX11	COX15	CPOX	CPS1	CIBAR1	CPT2	NDUFAF6	LETM2	CRAT	APOOL	SUN5	ROMO1	TMEM120B	TERB2	SLC25A10	DHRS13	SLC25A52	DPY19L3	AIFM3	DUSP18	ARL6IP6	SLC25A48	CYC1	CYP1A1	CYP2E1	TMEM65	TDH	TRMT10B	CYP11A1	CYP11B1	CYP11B2	CYP24A1	CYP27A1	TIMM8A	COX7B2	DHODH	HIGD2A	IMMP1L	LDHD	TMEM201	DHFR2	EMD	ENDOG	SLC25A43	MTLN	ERN1	ETFDH	ALAS2	MRPL21	ABCB7	MICU2	LEMD2	FDXR	FECH	FGR	P2RX2	MRPS27	ATP11B	PMPCA	NEMP1	DPY19L1	SUN1	SIRT4	SIRT1	ATP1B4	ABCB10	GCAT	NNT	FPGS	LEMD3	NPAP1	PISD	MTCH2	SLC25A30	IFI6	SUN3	SUN2	SAMM50	MPC2	LETMD1	TMEM186	IFFO1	NDUFAF3	UNC50	HIGD1A	FAM169A	TOR1AIP1	MTG2	GATM	ERAL1	TIMM10B	TIMM13	TIMM10	TIMM9	TIMM8B	MRPL46	ATP5MGL	GHRHR	GHITM	UQCRQ	DMAC2L	COQ2	GPD2	MAJIN	SLC25A45	DPY19L2	SLC25A47	TERB1	SLC25A41	SLC25A42	SLC25A34	COX18	MICU3	DPY19L4	MRPS28	COA3	MRPS18B	ACAD9	MRPL42	FLVCR1	MRPL13	MRPL18	NDUFAF4	MRPL15	TIMM21	MRPL22	SLC25A4	DNAJC15	SLC25A5	SLC25A6	UQCR10	TIMM22	SLC25A24	HADHA	HADHB	HCCS	STOML2	HSD3B1	HSD3B2	HSPA9	HSPD1	MRPL58	COX8C	IFI27	MTX3	MPC1L	ACADVL	ITPR1	NDUFS7	KCNH1	SLC27A1	SMIM20	LBR	LDHB	LETM1	LGALS3	SLC25A35	LMNB1	CHCHD10	SLC25A53	LYN	SMAD1	SMAD3	ATP5F1EP2	MPV17	UQCRHL	MICOS10	MTHFD2L	MT-ATP6	MT-ATP8	MT-CO1	MT-CO2	MT-CO3	MT-CYB	MT-ND1	MT-ND2	MT-ND3	MT-ND4	MT-ND4L	MT-ND5	MT-ND6	MTX1	MYOC	NDUFA1	NDUFA2	NDUFA3	NDUFA4	NDUFA5	NDUFA6	NDUFA7	NDUFA8	NDUFA9	NDUFA10	NDUFAB1	NDUFB1	NDUFB2	NDUFB3	NDUFB4	NDUFB5	NDUFB6	NDUFB7	NDUFB8	NDUFB9	NDUFB10	NDUFC1	NDUFC2	NDUFS1	NDUFS2	NDUFS3	NDUFV1	NDUFS4	NDUFS5	NDUFS6	NDUFS8	NDUFV2	NDUFV3	NME4	OPA1	ATP5F1A	OTC	OXA1L	P2RX1	P2RX3	P2RX4	P2RX5	P2RX7	ATP5F1B	ATP5F1C	COQ6	MRPS16	MRPS18C	PAM16	MRPL2	MRPL4	NDUFA13	MRPS7	NDUFAF1	MRPS2	COQ4	COX16	MRPL37	MRPL51	MRPL30	MRPL27	ECSIT	ATP5F1D	TIMMDC1	SLC25A37	MRPL35	MRPS17	PDE2A	ATP5F1E	ATP5PB	MTFP1	ATP5MC1	SLC25A39	MRPL48	MRPS23	MRPS33	MPC1	ATP5MC2	ATP5MC3	COQ3	ATP5ME	ATP5PF	PHB	SLC25A3	PLA2G4A	ATP5PO	MRPL39	CYCS	MRPS21	MRPL50	NDUFB11	CRLS1	CKMT1A	TTC19	CHCHD3	MRPL16	TMEM70	SLC25A38	PPOX	AURKAIP1	MCUB	PTCD3	MRPL20	MRPS18A	MRPS10	SLC25A36	ATAD3A	UQCC1	CHDH	PARL	FOXRED1	DNAJC11	COA1	AGK	TMEM126B	NDUFA12	RAB5IF	SLC25A40	PRODH	TMX4	PSEN1	PSEN2	SPHK2	NDUFA4L2	MRPS22	WDR93	COQ8A	COQ9	PLSCR3	MRPL47	ADCK1	MRS2	PTGS2	PTPN1	ALDH18A1	SQOR	PRODH2	BCL2L1	SLC25A19	MRPS35	GUF1	MRPL23	BCS1L	MRPL12	MRPS12	RPS3	BDH1	SCO1	MRPL17	SDHA	SDHB	DUSP21	SDHC	SDHD	MRPS14	MCUR1	TRA2B	MRPS25	STMP1	SHMT2	MRPL14	MRPS26	MRPS24	MRPS15	MRPS11	MRPS9	MRPS6	MRPS5	MRPL41	MRPL40	MRPL38	MRPL36	MRPL34	MRPL32	MRPL11	MRPL9	MRPL1	PINK1	MRPL44	SLC25A1	MRPS34	BOK	SPAG4	SPG7	SRC	SURF1	TAFAZZIN	TM7SF2	HSP90B2P	C12orf73	TMEM242	TYMS	UCP1	UCP2	UCP3	UQCRB	UQCRC1	UQCRC2	UQCRFS1	UQCRH	MRPL49	DAP3	SLC25A20	MRPL57	SLC25A23	UQCC3	NDUFAF5	APOO	TMEM43	MAIP1	MRPL24	CCDC51	SLC25A22	COQ8B	L2HGDH	SLC8B1	COQ10B	GRPEL1	EFHD1	SLC25A16	TMEM177	SLC25A32	RCC1L	SFXN3	SLC25A28	SLC25A31	SLC25A18	ATAD3B	TMEM120A	SLC25A2	IMMP2L	SPNS1	SLC25A11	ACAD11	TMEM126A	NOA1	COQ5	SLC25A33	DNAJC30	UQCC2	CHCHD6	MRPL45	COA8	C15orf48	MRPL43	COX4I2	MPV17L2	LMNB2	ATP5MK	CABS1	SLC25A12	CDS2	TMEM11	SLC25A21	SLC25A14	MCU	TIMM29	DMAC1	P2RX6	AIFM1	ATP23	RSAD2	COX7A2L	SMDT1	NDUFAF2	SLC25A51	MTG1	MRPS36	TIMM50	COQ10A	COX5A	SLC22A14	SFXN1	SFXN5	SLC25A27	PGS1	PMPCB	ATP5MF	MRPL33	ATP5MJ	MATR3	MRPL19	DELE1	EXOG	SCO2
GOCC_OUTER_MEMBRANE	http://www.gsea-msigdb.org/gsea/msigdb/cards/GOCC_OUTER_MEMBRANE	BCL2L10	BCL2L11	TOMM6	ABCB6	DNM1L	LRPPRC	PIGBOS1	NUTF2	SIGMAR1	TOMM40	HAX1	VAT1	TRAPPC2B	MTX2	PGRMC1	TOMM34	RAB32	IMMT	PHB2	FAM210B	LRRK2	MIEF2	MICOS13	CPT1C	CNP	CNR1	NEU4	SPATA18	CPT1A	CPT1B	ATF2	APOOL	FUNDC1	BRI3BP	KASH5	GPAT2	CYB5A	CYP27B1	C11orf65	DAO	SYNE3	SYNE4	DHCR7	CYB5R3	DMPK	PGAM5	EMD	PLD6	ENO1	EPHA4	ACSL1	ACSL3	ACSL4	SPATA19	ARMC12	MLXIP	FOXO3	SARM1	SPART	LPIN1	SYNE2	VPS13A	ACSL6	SYNE1	SLC44A1	PPP1R15A	MTCH1	MTCH2	MTOR	SAMM50	LETMD1	RAB11FIP5	NIPSNAP2	GHRHR	GK	GK2	GUCY2F	RHOD	GUCY2D	HADHB	HK1	HK2	HMOX1	ACACB	HSPA9	STING1	IFI27	MTX3	ITPR3	MIGA1	ARG1	KRAS	TOMM20L	TOMM5	LTC4S	MAOA	MAOB	MCL1	MGST1	MICOS10	ASS1	MT3	MTX1	MYOC	SLC11A2	CISD2	OPA1	PRKN	MTERF3	FIS1	SH3GLB1	ARMCX1	PDE2A	ARMCX3	ATP5MC2	ACSL5	ATP5MC3	PGR	PI4KB	PLA2G2A	PLEC	PMAIP1	SEPTIN4	GDAP1	ARMCX6	MIEF1	UGT2B28	TOMM7	MARCHF5	VPS13C	RETSAT	CHCHD3	THG1L	MTARC2	PPP1CC	MSTO1	ARMC1	RMDN3	PPP2R2B	EXD2	RHOT1	AGPAT5	SYNJ2BP	AMBRA1	SMPD4	MFN1	DNAJC11	AGK	CISD1	ANKH	PSEN1	AGPAT4	SPIRE1	STARD7	MFF	TOMM22	TIGAR	ZNFX1	BAD	PTGS2	MAVS	GPAM	BAK1	BAX	RAC2	RAF1	BCL2	BCL2A1	BCL2L1	BCL2L2	RPS6KB1	RPS27A	BID	MOAP1	STMP1	MTARC1	PINK1	SLC8A3	FUNDC2	BNIP3	BNIP3L	BOK	SOX10	BPHL	VAMP1	TAFAZZIN	TSPO	UBA52	UBB	UBC	VDAC1	VDAC2	VDAC3	TMEM109	APOO	MUL1	NLRX1	QTRT2	CLMN	MYO19	TRAF3IP3	COASY	CPTP	CYB5B	AKAP1	QTRT1	SNN	ULK1	CASP8	TOMM40L	CHCHD6	HINT2	MGARP	USP30	RTN4IP1	AIFM2	MIGA2	ATAD1	ITPRIP	KMO	WASF1	NAV3	FATE1	RHOT2	BMF	SLC25A46	RNF185	RSAD2	SLC24A1	TOMM20	ARMCX2	TRIM14	TOMM70	MFN2
GOCC_EXTRINSIC_COMPONENT_OF_PLASMA_MEMBRANE	http://www.gsea-msigdb.org/gsea/msigdb/cards/GOCC_EXTRINSIC_COMPONENT_OF_PLASMA_MEMBRANE	CDH2	CDH3	CDH4	CDH5	CDH6	CDH7	CDH8	CDH9	CDH10	MYZAP	CDH11	CDH12	CDH13	CDH15	AKAP9	CDH17	CDH18	FARP1	TNK2	APC2	GNG14	GNA13	GNB5	FERMT2	SNX18	CNR2	CRKL	CARMIL2	CTNNA1	CTNNA2	CTNNB1	CTNND1	CYLD	DLG4	GRAMD2A	AKT1	PTK2B	FCN1	CDHR3	FER	FES	FGR	AAK1	CNKSR2	FMR1	ESYT1	SCRIB	FRK	ALOX15	STAC3	FYN	PCSK9	SNX5	GNA11	GNA12	GNA15	GNAI1	GNAI2	GNAI3	GNAL	GNAO1	GNAQ	GNAS	GNAT1	GNAT2	GNAZ	GNB1	GNB2	GNB3	GNG3	GNG4	GNG5	GNG7	GNG10	GNG11	GNGT1	GNGT2	CDH20	CDH19	RACGAP1	ANXA1	HCK	KCNIP1	HIP1	STOML2	APC	NLRP10	STAC2	GNAT3	JUP	USP50	KPNA2	KRAS	RHOA	LCK	LPA	LYN	MFGE8	NUMA1	CDK16	SNX9	GNG13	SERPINE2	PLG	ERRFI1	GNG2	SYTL2	EPN3	PPP3CA	STYK1	GNG12	PTK2	ESYT2	PTK6	GRAMD1A	PLEKHA4	RAC1	GNB4	RGS1	CDH26	RS1	S100A6	S100A10	BLK	CDH23	CDH24	CDH22	SLA	SNAP25	SRC	SRMS	ST14	STAC	SYK	TDGF1	TF	TGM3	TIAM1	WNT2	YES1	ZAP70	KCNAB1	SCUBE1	CUBN	LPAL2	PICALM	RTBDN	ESYT3	EEA1	SYTL1	KCNAB2	SHANK3	RGS8	CAV2	DCHS1	NUMB	TNK1	IQGAP1	DNAJA3	USP8	CYTH3	CYTH1	SYAP1	SYTL3	GNG8	GNA14	OSBPL2	SNAP91	RNF10	CDH1
GOCC_EXTRINSIC_COMPONENT_OF_MEMBRANE	http://www.gsea-msigdb.org/gsea/msigdb/cards/GOCC_EXTRINSIC_COMPONENT_OF_MEMBRANE	CDH2	CDH3	BCL2L11	CDH4	CDH5	CDH6	CDH7	CDH8	CDH9	CDH10	MYZAP	CDH11	CDH12	CDH13	CDH15	AKAP9	CDH17	CDH18	FARP1	TNK2	COQ7	APC2	SEC23A	GNG14	GNA13	GNB5	AP4B1	FERMT2	P3R3URF	WDR45	PACSIN2	SNX18	MGLL	CISH	ARHGEF25	SOCS4	WDR81	CNR2	CNTFR	MITD1	OSR1	TAMM41	STXBP5	CIBAR1	CRKL	CARMIL2	TEPSIN	PIK3R6	SYT6	CTNNA1	CTNNA2	CTNNB1	CTNND1	JAKMIP1	CYLD	DEFB1	DLG4	DMBT1	TOR1A	GRAMD2A	AKT1	PTK2B	ARMC12	FCN1	CDHR3	FER	FES	FGR	FKBP1A	AAK1	ATG14	CNKSR2	RPH3A	WDFY3	SARM1	ATG2A	VPS13A	MCF2L	FMR1	ESYT1	SCRIB	FOLR3	PIK3R5	FRK	DEFB106A	ALOX15	STAC3	ALOX15B	FYN	PCSK9	SNX33	WIPI2	BLOC1S6	GBA	GFRA1	GFRA2	GFRA3	INPP5J	SNX5	NAAA	STK39	BIN1	GML	GNA11	GNA12	GNA15	GNAI1	GNAI2	GNAI3	GNAL	GNAO1	GNAQ	GNAS	GNAT1	GNAT2	GNAZ	GNB1	GNB2	GNB3	GNG3	GNG4	GNG5	GNG7	GNG10	GNG11	GNGT1	GNGT2	GOLGA3	CDH20	HID1	CDH19	WDR91	RACGAP1	SNX10	ANXA1	HCK	KCNIP1	SOCS7	EHD2	PIK3R4	HIP1	STOML2	ANXA13	HPCA	APC	NLRP10	STAC2	GNAT3	ACADVL	JUP	USP50	KPNA2	KRAS	RHOA	LCK	LPA	LYN	MAL	MFGE8	BECN2	NMT1	NUMA1	DEFB106B	COQ6	PAM16	COQ4	CDK16	SNX9	GNG13	COQ3	ATP6V1B1	SERPINE2	PIK3C2A	PIK3C2B	PIK3C2G	PIK3C3	PIK3CA	PIK3CB	PIK3CD	PIK3CG	PIK3R1	PIK3R2	PLAUR	ZFYVE1	PLG	PML	ERRFI1	GNG2	OTULINL	KIF1A	VPS13C	SYTL2	EPN3	WIPI1	ATG2B	VPS13D	PPP3CA	STYK1	VAC14	GNG12	PRNP	WDR45B	AZU1	PSD	GRIPAP1	COQ8A	PTK2	ESYT2	PTK6	GRAMD1A	PLEKHA4	GBA2	RAC1	GNB4	RGS1	CDH26	RS1	S100A6	S100A10	DUSP21	BLK	MMP27	CDH23	SNX16	CDH24	CDH22	SLA	NCF1	SNAP25	SOX10	SRC	SRMS	ST14	STAC	BST1	SYK	SYN1	TDGF1	TF	TGM3	TIAM1	TPR	TRIO	UBB	UBC	UMOD	UVRAG	EZR	WNT2	YES1	ZAP70	RNF112	RAB7A	KCNAB1	ASPSCR1	NDUFAF5	COQ8B	ZC3H12A	SCUBE1	CUBN	LPAL2	UBXN6	SYN3	PICALM	RTBDN	ESYT3	ULK1	EEA1	SLA2	NOA1	COQ5	CCDC115	EFCAB7	DOC2A	SYTL1	PIK3R3	KCNAB2	SHANK3	MICALL1	RGS8	CAV2	DCHS1	NUMB	SOCS1	BECN1	TNK1	IQGAP1	SOCS2	MTMR3	KALRN	SOCS3	DNAJA3	USP8	ATP23	CYTH3	CYTH1	SOCS6	NMT2	MUC16	SYAP1	SYTL3	SYTL4	GNG8	RGS6	GNA14	SOCS5	EMC2	ATG13	RNF40	RB1CC1	OSBPL2	SNAP91	RNF10	CDH1
GOCC_NUCLEAR_CYCLIN_DEPENDENT_PROTEIN_KINASE_HOLOENZYME_COMPLEX	http://www.gsea-msigdb.org/gsea/msigdb/cards/GOCC_NUCLEAR_CYCLIN_DEPENDENT_PROTEIN_KINASE_HOLOENZYME_COMPLEX	CDK7	CDK9	MNAT1	CDK12	BCCIP	CDK13	CCNK	CCNH	CCNT1	CCNT2
GOCC_PROTEASOME_ACCESSORY_COMPLEX	http://www.gsea-msigdb.org/gsea/msigdb/cards/GOCC_PROTEASOME_ACCESSORY_COMPLEX	PSME3	PSMD14	ADRM1	PSMC1	PSMC2	PSMC3	PSMC4	PSMC5	PSMC6	PSMD1	PSMD2	PSMD3	PSMD4	PSMD5	PSMD7	PSMD8	PSMD9	PSMD11	PSMD12	PSMD13	PSME1	PSME2	PSMD6
GOCC_CYTOSOLIC_LARGE_RIBOSOMAL_SUBUNIT	http://www.gsea-msigdb.org/gsea/msigdb/cards/GOCC_CYTOSOLIC_LARGE_RIBOSOMAL_SUBUNIT	RPL35	RPL39L	RPL10L	RPLP0P6	RPL13A	RPL36	RPL7L1	RPL10A	RPL26L1	ZCCHC17	RPL39P5	RPL3	RPL3L	RPL4	RPL5	RPL6	RPL7	RPL7A	RPL8	RPL9	RPL10	RPL11	RPL12	RPL13	RPL15	RPL17	RPL18	RPL18A	RPL19	RPL21	RPL22	RPL23A	RPL24	RPL26	RPL27	RPL30	RPL27A	RPL28	RPL29	RPL31	RPL32	RPL34	RPL35A	RPL36AL	RPL37	RPL37A	RPL38	RPL39	RPL41	RPL36A	RPLP0	RPLP1	RPLP2	MRPL1	UBA52	RPL14	RPL23	FXR2
GOCC_CYTOSOLIC_RIBOSOME	http://www.gsea-msigdb.org/gsea/msigdb/cards/GOCC_CYTOSOLIC_RIBOSOME	RPL35	RPL39L	RPS4Y2	RPL10L	RPLP0P6	RPL13A	RPL36	RPL7L1	HBA1	HBA2	APOD	RPSA	EIF2AK4	RPL10A	RPS27L	RPL26L1	ZCCHC17	DHX29	RPL39P5	RPL3	RPL3L	RPL4	RPL5	RPL6	RPL7	RPL7A	RPL8	RPL9	RPL10	RPL11	RPL12	RPL13	RPL15	RPL17	RPL18	RPL18A	RPL19	RPL21	RPL22	RPL23A	RPL24	RPL26	RPL27	RPL30	RPL27A	RPL28	RPL29	RPL31	RPL32	RPL34	RPL35A	RPL36AL	RPL37	RPL37A	RPL38	RPL39	RPL41	RPL36A	RPLP0	RPLP1	RPLP2	RPS2	RPS3	RPS3A	RPS4X	RPS4Y1	RPS5	RPS6	RPS7	RPS8	RPS9	RPS10	RPS11	RPS12	RPS13	RPS14	RPS15	RPS15A	RPS16	RPS17	RPS18	RPS19	RPS20	RPS21	RPS23	RPS24	RPS25	RPS26	RPS27	RPS27A	RPS28	RPS29	MRPS11	MRPL1	UBA52	EIF2A	B3GALT4	RPL14	RPS10P5	RPL23	FXR2	ISG15
GOCC_CYTOSOLIC_SMALL_RIBOSOMAL_SUBUNIT	http://www.gsea-msigdb.org/gsea/msigdb/cards/GOCC_CYTOSOLIC_SMALL_RIBOSOMAL_SUBUNIT	RPS4Y2	HBA1	HBA2	RPSA	RPS27L	DHX29	RPS2	RPS3	RPS3A	RPS4X	RPS4Y1	RPS5	RPS6	RPS7	RPS8	RPS9	RPS10	RPS11	RPS12	RPS13	RPS14	RPS15	RPS15A	RPS16	RPS17	RPS18	RPS19	RPS20	RPS21	RPS23	RPS24	RPS25	RPS26	RPS27	RPS27A	RPS28	RPS29	MRPS11	UBA52	EIF2A	B3GALT4	RPS10P5	ISG15
GOCC_TRAPP_COMPLEX	http://www.gsea-msigdb.org/gsea/msigdb/cards/GOCC_TRAPP_COMPLEX	TRAPPC3L	TRAPPC2B	TRAPPC6B	TRAPPC5	TRAPPC8	TRAPPC3	TRAPPC12	TRAPPC4	TRAPPC2L	TRAPPC14	TRAPPC1	TRAPPC11	TRAPPC2	TRAPPC10	TRAPPC6A	TRAPPC13	TRAPPC9
GOCC_CCR4_NOT_COMPLEX	http://www.gsea-msigdb.org/gsea/msigdb/cards/GOCC_CCR4_NOT_COMPLEX	TOB1	CPEB3	CNOT1	CNOT6L	CNOT10	CNOT7	CNOT2	CNOT3	CNOT4	CNOT11	CNOT6	TNKS1BP1	CNOT9	CNOT8
GOCC_CCR4_NOT_CORE_COMPLEX	http://www.gsea-msigdb.org/gsea/msigdb/cards/GOCC_CCR4_NOT_CORE_COMPLEX	CNOT1	CNOT7	CNOT2	CNOT3	CNOT9	CNOT8
GOCC_LAMELLIPODIUM	http://www.gsea-msigdb.org/gsea/msigdb/cards/GOCC_LAMELLIPODIUM	CDH2	ABI1	ARPC5	ARPC3	ACTR3	ACTR2	ARPC2	ABI2	WASF2	CDK5	FLOT1	APC2	TUBB3	RAPGEF3	HAX1	BAIAP2	CIB1	PDPN	IGF2BP1	AVIL	CFL1	NCKAP1	IQGAP2	WASF3	FERMT2	STMN2	KPTN	CORO1A	KLHL2	TWF2	RAB3IP	FGD4	PLEKHH2	CARMIL2	CSPG4	CTNNA1	CTNNB1	CTNND1	FGD5	AMOT	DAG1	DBN1	DDX3X	DNM2	DPP4	DPYSL3	EPHA2	AIF1	CTTN	STX2	AKT1	PTK2B	FAP	FAT1	SPATA13	FGD2	FER	FGD1	ABLIM3	RUFY3	PALLD	SWAP70	PLXND1	FLOT2	CYFIP1	SYNE2	SRGAP2	SCRIB	CORO1C	SH3BP1	FAM89B	SLC39A6	SPEF1	TIAM2	PLEK2	PABPC1	ANGPTL3	GIT1	DBNL	CTNNA3	GSN	PARVB	NRBP1	FSCN3	APBB1	APBB2	APC	ARPIN	APP	ILK	INPPL1	ITGAV	ITGB1	ITGB3	KCNA2	WASH3P	RHOA	ABLIM1	LIMK1	CAPRIN1	MCC	MEFV	KITLG	MYH10	MYLK	MYO10	NEDD9	NF2	NHS	NME2	P4HB	PAK1	PLCE1	ABI3	EVL	PIK3CA	PKD2	PLCG1	PODXL	SSH1	APBB1IP	GDPD2	ABITRAM	TESC	CARMIL1	CCDC88A	ENAH	PARVA	FGD6	BRK1	PKN2	CTTNBP2NL	DUSP22	PDXP	CD177	SCYL3	CORO1B	PLEKHG5	ARHGAP31	SH3RF1	ALS2	SHTN1	PTPN13	PTPRM	ACTA1	PTPRO	PXN	RAB13	RAC1	RAC2	RAC3	ACTA2	TRPV4	RDX	ACTB	ROCK1	MYO1G	ARAP3	ITSN1	RAPH1	SLC9A1	PHACTR4	FSCN1	SNX1	SNX2	STX3	STX4	VAMP7	ACTC1	TESK1	ACTG2	TSC1	CLRN1	VASP	VIL1	SRCIN1	DOCK8	CAPG	CAPZB	PIP5K1A	ANTXR1	PPP1R9B	SORBS2	CDC42BPA	AJUBA	DGKZ	PDLIM4	UNC5C	ARHGEF7	WASF1	WASL	FGD3	PSTPIP1	MTSS2	ITGB1BP1	ARHGEF6	BCAR1	CDC42BPB	CD44	PIEZO1	CDH1
GOCC_CELL_SUBSTRATE_JUNCTION	http://www.gsea-msigdb.org/gsea/msigdb/cards/GOCC_CELL_SUBSTRATE_JUNCTION	CDH2	PDCD6IP	ARPC5	ARPC3	ARPC1B	ACTR3	ACTR2	ARPC2	CDH13	G3BP1	SORBS3	ADAM10	FLOT1	EFS	PAK4	CORO2B	DLC1	CAP1	CIB2	HYOU1	PROCR	SORBS1	GNA13	TNFSF13B	AVIL	CFL1	NCKAP1	TSPAN9	RAB10	YWHAQ	FERMT2	MAPRE2	TRIOBP	CDC42EP1	FAM107A	PACSIN2	CHP1	TADA1	ADD1	ARL14EP	CLTC	MISP	CNN1	CNN2	CNN3	XIRP2	FBLN7	COL17A1	LAYN	CSPG4	CSRP1	CSRP2	CTNNA1	CTNNB1	CYBA	PRAG1	DAB2	DAG1	XIRP1	SYNPO2	DMD	DNM2	DPP4	EFNB2	EGFR	EPHA2	CTTN	ENG	EPB41L2	ALCAM	PTK2B	FAP	FAT1	FES	FGFR3	FHL1	FHL2	FHL3	RRAS2	ITGA11	MTF2	UBOX5	MAPRE1	RAB21	PALLD	USP33	ARHGAP26	NFASC	CLASP2	FLII	FLNA	MPRIP	FLNB	FLNC	FLOT2	CYFIP1	FLT1	SYNE2	CLASP1	TNS2	NCSTN	PIP5K1C	RPL13A	CORO1C	SMPX	FLRT3	FLRT2	FLRT1	ALOX15B	FZD2	GAK	REXO2	TES	GDI2	GJA1	PABPC1	GNA12	GNB2	GRB7	GIT1	PDIA3	GSN	PARVB	SENP1	SH3KBP1	ANXA1	HCK	ANXA5	EHD3	ANXA6	HMGA1	HNRNPK	HSPA1A	HSPA1B	HSPA5	HSPA8	HSPA9	HSPB1	HSPG2	TNC	ICAM1	IGF2R	IL16	ILK	ITGA6	IRF2	ITGA1	ITGA2	ITGA2B	ITGA3	ITGA4	ITGA5	ITGAV	ITGB1	ITGB2	ITGB3	ITGB4	ITGB5	ITGB6	ITGB7	ITGB8	JAK1	JAK2	JUP	PEAK3	ARF1	ARF6	KRAS	RHOA	RHOB	L1CAM	RND3	RHOG	LASP1	LCP1	LIMK1	LIMS1	LMO7	ARL2	LPP	LRP1	MARCKS	MCAM	CD46	CD99	MME	MMP14	MSN	MYH9	PPP1R12A	RPL10A	NEDD9	NHS	NME2	NPHS1	NPM1	NRAP	DDR2	OPRM1	P4HB	NOX4	PAK1	PCBP2	LAP3	DCTN4	EVL	LIMA1	HACD3	PDGFRB	PDPK1	PFN1	PGM5	ABCB4	ATP6V0C	PI4KA	PLAU	PLAUR	PLEC	APBB1IP	FBLIM1	PPIA	PPIB	FOCAD	PPP1CB	PPP1CC	FERMT1	ASAP3	AMBRA1	LIMS2	ENAH	PARVA	PRKAR2A	DCAF6	THSD1	ERBIN	MAPK1	MAPK3	MAP2K1	MAP2K2	INPP5E	B2M	CASS4	CORO1B	PTK2	SHROOM4	ADGRB1	ARHGAP31	PTK7	TWF1	EPB41L5	PTPN12	PTPRA	PTPRC	PVR	NECTIN2	PXN	RHOU	PRUNE1	ARHGAP22	RAC1	RAC2	RALA	TRPV4	RDX	ACTB	AFAP1	RPL3	RPL4	RPL5	RPL6	RPL7	RPL7A	RPL8	RPL9	RPL12	RPL18	RPL19	RPL22	RPL27	RPL30	RPL31	RPL37A	RPL38	RPLP0	RPLP1	RPLP2	RPS2	RPS3	RPS3A	RPS4X	RPS5	RPS7	RPS8	RPS9	RPS10	RPS11	RPS13	RPS14	RPS15	RPS16	RPS17	RPS18	RPS19	RPS29	RRAS	RSU1	S100A7	SDC4	SDCBP	PARVG	TNS3	SLA	SLC4A2	SLC6A4	SLC9A1	SNTB1	SNTB2	DST	SRC	SRP68	BSG	SVIL	ADAM17	ACTC1	TEK	TGFB1I1	TGM2	THY1	TLE2	TLN1	ACTG1	TSPAN4	TNS1	TPM4	HSP90B1	TRIP6	CAPN5	VASP	VCL	EZR	VIM	YES1	YWHAB	YWHAE	YWHAG	YWHAZ	ZNF185	ZYX	AHNAK	ZFYVE21	ARMC5	PEAK1	TM4SF20	ATAT1	SRCIN1	ACTN4	CALR	SPRY4	ARPC5L	CAPN1	CAPN2	FZD1	ARHGAP24	EPPK1	AIF1L	TLN2	CD99L2	FERMT3	HMCN1	PIP5K1A	BCAR3	KLF11	CAT	SORBS2	TNS4	PPFIBP1	AJUBA	ALKBH6	PPFIA1	ITGA8	DOCK7	DIXDC1	CAV1	CASK	CAV2	CAV3	LAMTOR3	NUMB	CBL	STX16	ACTN1	ADAM9	SNAP23	ACTN2	IQGAP1	NRP1	ARHGEF7	CPNE3	ACTN3	WASF1	LMLN	LIMD1	PHLDB2	MPZL1	SCARF2	PDLIM1	NEXN	IL1RL1	ARHGEF2	PDLIM7	ITGB1BP1	CD9	RPL23	SLC9A3R2	ITGBL1	LPXN	MAP4K4	KIF23	SCARB2	BCAR1	AKAP12	CD44	MDC1	CD59	CD81	STARD8	ADGRE5	CD151	GIT2	MRC2	CDC42
GOCC_HEMIDESMOSOME	http://www.gsea-msigdb.org/gsea/msigdb/cards/GOCC_HEMIDESMOSOME	COL17A1	ITGB4	JUP	PLEC	ERBIN	DST	EPPK1
GOCC_DESMOSOME	http://www.gsea-msigdb.org/gsea/msigdb/cards/GOCC_DESMOSOME	CDSN	PKP3	DSG4	DSC1	DSC2	DSC3	DSG1	DSG2	DSG3	DSP	EVPL	KAZN	B4GALT1	JUP	PKP1	PKP2	PNN	KLHL24	PPL	PERP	UBA1	POF1B	JAM3	TCHP	PKP4
GOCC_MITOCHONDRIAL_CRISTA	http://www.gsea-msigdb.org/gsea/msigdb/cards/GOCC_MITOCHONDRIAL_CRISTA	COX6B2	ATPSCKMT	CIBAR1	LYN	OPA1	TMEM70	PTPN1	SLC8B1
GOCC_MITOCHONDRIAL_TRICARBOXYLIC_ACID_CYCLE_ENZYME_COMPLEX	http://www.gsea-msigdb.org/gsea/msigdb/cards/GOCC_MITOCHONDRIAL_TRICARBOXYLIC_ACID_CYCLE_ENZYME_COMPLEX	BCKDK	DBT	DLD	IDH3A	IDH3B	IDH3G	BCKDHA	BCKDHB	SUCLG2	SUCLG1	MRPS36
GOCC_MEMBRANE_COAT	http://www.gsea-msigdb.org/gsea/msigdb/cards/GOCC_MEMBRANE_COAT	PDCD6	AP3S2	SEC24B	SEC23B	SEC23A	AP4B1	SEC24A	AP3M2	AP4S1	SYNRG	COPE	AP2M1	AP1S1	AP2S1	AP3S1	CLTA	CLTB	CLTC	CLBA1	CHMP4B	COPA	COPB1	SCLT1	ENTHD1	AP2A1	AP2A2	AP2B1	AP1G1	DNM1	DIPK2A	EPS15	COPZ1	COPG1	SEC31A	EPN2	VPS39	TMED3	AP4E1	SEC31B	NECAP1	COPG2	AP3M1	CHMP2A	CHMP4A	EPN1	IGF2R	ARCN1	TMED7	SAR1B	COPZ2	AFTPH	EPN3	PEF1	AP5S1	NECAP2	AP5M1	KCNQ5	SAR1A	CHMP1B	SCYL1	VPS18	EPS15L1	KLHL12	SCN10A	SEC13	SLC18A3	BAIAP2L2	CLTCL1	PICALM	NCALD	ARL6	SGIP1	AP3B1	SYNJ1	AP1S2	AP1G2	AP3D1	AP5B1	AP4M1	COPB2	SEC24C	CLINT1	SEC24D	AP5Z1
GOCC_CLATHRIN_COAT	http://www.gsea-msigdb.org/gsea/msigdb/cards/GOCC_CLATHRIN_COAT	AP4B1	AP3M2	SYNRG	AP2M1	AP1S1	AP2S1	CLTA	CLTB	CLTC	CLBA1	SCLT1	ENTHD1	AP2A1	AP2A2	AP2B1	AP1G1	EPS15	EPN2	NECAP1	AP3M1	EPN1	IGF2R	AFTPH	EPN3	NECAP2	KCNQ5	EPS15L1	SCN10A	SLC18A3	BAIAP2L2	CLTCL1	PICALM	NCALD	SGIP1	AP3B1	SYNJ1	AP1G2	AP4M1	CLINT1
GOCC_AP_TYPE_MEMBRANE_COAT_ADAPTOR_COMPLEX	http://www.gsea-msigdb.org/gsea/msigdb/cards/GOCC_AP_TYPE_MEMBRANE_COAT_ADAPTOR_COMPLEX	AP3S2	AP4B1	AP3M2	AP4S1	SYNRG	AP2M1	AP1S1	AP2S1	AP3S1	CLBA1	AP2A1	AP2A2	AP2B1	AP1G1	VPS39	AP4E1	AP3M1	AFTPH	AP5S1	AP5M1	VPS18	SLC18A3	SGIP1	AP3B1	AP1S2	AP1G2	AP3D1	AP5B1	AP4M1	AP5Z1
GOCC_VESICLE_COAT	http://www.gsea-msigdb.org/gsea/msigdb/cards/GOCC_VESICLE_COAT	PDCD6	SEC24B	SEC23B	SEC23A	SEC24A	SYNRG	COPE	AP2M1	AP1S1	AP2S1	CLTA	CLTB	CLTC	CLBA1	COPA	COPB1	ENTHD1	AP2A1	AP2A2	AP2B1	AP1G1	DIPK2A	COPZ1	COPG1	SEC31A	EPN2	TMED3	SEC31B	NECAP1	COPG2	EPN1	ARCN1	TMED7	SAR1B	COPZ2	AFTPH	EPN3	PEF1	NECAP2	SAR1A	SCYL1	KLHL12	SEC13	SLC18A3	CLTCL1	NCALD	SGIP1	AP1G2	COPB2	SEC24C	CLINT1	SEC24D
GOCC_AP_1_ADAPTOR_COMPLEX	http://www.gsea-msigdb.org/gsea/msigdb/cards/GOCC_AP_1_ADAPTOR_COMPLEX	SYNRG	AP1S1	CLBA1	AP1G1	AFTPH	SLC18A3	AP1G2
GOCC_AP_3_ADAPTOR_COMPLEX	http://www.gsea-msigdb.org/gsea/msigdb/cards/GOCC_AP_3_ADAPTOR_COMPLEX	AP3S2	AP3S1	VPS39	VPS18	AP3D1
GOCC_CLATHRIN_VESICLE_COAT	http://www.gsea-msigdb.org/gsea/msigdb/cards/GOCC_CLATHRIN_VESICLE_COAT	SYNRG	AP2M1	AP1S1	AP2S1	CLTA	CLTB	CLTC	CLBA1	ENTHD1	AP2A1	AP2A2	AP2B1	AP1G1	EPN2	NECAP1	EPN1	AFTPH	EPN3	NECAP2	SLC18A3	CLTCL1	NCALD	SGIP1	AP1G2	CLINT1
GOCC_COPI_VESICLE_COAT	http://www.gsea-msigdb.org/gsea/msigdb/cards/GOCC_COPI_VESICLE_COAT	COPE	COPA	COPB1	DIPK2A	COPZ1	COPG1	TMED3	COPG2	ARCN1	TMED7	COPZ2	SCYL1	COPB2
GOCC_COPII_VESICLE_COAT	http://www.gsea-msigdb.org/gsea/msigdb/cards/GOCC_COPII_VESICLE_COAT	PDCD6	SEC24B	SEC23B	SEC23A	SEC24A	SEC31A	SEC31B	TMED7	SAR1B	PEF1	SAR1A	KLHL12	SEC13	SEC24C	SEC24D
GOCC_CLATHRIN_COAT_OF_ENDOCYTIC_VESICLE	http://www.gsea-msigdb.org/gsea/msigdb/cards/GOCC_CLATHRIN_COAT_OF_ENDOCYTIC_VESICLE	AP2M1	AP2S1	AP2A1	AP2A2	AP2B1	EPN2	SLC18A3	SGIP1
GOCC_CLATHRIN_ADAPTOR_COMPLEX	http://www.gsea-msigdb.org/gsea/msigdb/cards/GOCC_CLATHRIN_ADAPTOR_COMPLEX	AP4B1	AP3M2	SYNRG	AP2M1	AP1S1	AP2S1	CLBA1	AP2A1	AP2A2	AP2B1	AP1G1	AP3M1	AFTPH	SLC18A3	SGIP1	AP3B1	AP1G2	AP4M1
GOCC_CLATHRIN_COAT_OF_COATED_PIT	http://www.gsea-msigdb.org/gsea/msigdb/cards/GOCC_CLATHRIN_COAT_OF_COATED_PIT	AP2M1	AP2S1	CLTA	CLTB	CLTC	AP2A1	AP2A2	AP2B1	EPS15	EPS15L1	SLC18A3	PICALM	SGIP1	SYNJ1
GOCC_TRANSPORT_VESICLE	http://www.gsea-msigdb.org/gsea/msigdb/cards/GOCC_TRANSPORT_VESICLE	PDCD6	DNM1L	CNIH1	PLIN3	STX6	RABEPK	BET1	SEC24B	SEC23B	SEC23A	VTI1B	UNC13B	RABAC1	SCGN	TGOLN2	YKT6	GIPC1	SEC24A	RAB10	KDELR1	TMED2	ERP29	RAB40B	TMED10	COPS5	KDELR2	KDELR3	RAB35	STON1	EEF1AKMT4-ECE2	CRYZL2P-SEC16B	CHGA	ERG28	SEC23IP	PRRT2	CHP1	STX1B	SYNRG	VPS45	COPE	AZIN2	TRIM9	SLC2A13	MAL2	C1QTNF5	RAB3C	RAB3IP	GALNT15	AP1S1	AP3S1	CLCN3	CLCN4	CLCN5	BORCS5	CLN3	LRRK2	CLTA	CLTB	CLTC	CLBA1	TPRG1L	SYT2	COPA	COPB1	SYNPR	SLC9B2	STXBP5	CPA3	CPE	SLC32A1	NRSN1	RAB40A	VTI1A	SYT9	SYT6	CNIH3	AP2A1	CD55	DBH	CNST	AP1G1	DDC	DEFA5	SLC30A8	SEPTIN1	DLG4	DPYSL3	DRD2	TOR1A	EDN1	SCAMP5	SPRED2	UNC13D	RAB12	TMEM184A	LGI3	VMA21	STX2	FGFR3	FGFR4	COPZ1	COPG1	SEC31A	RPH3A	SCAP	SV2C	UNC13A	KIF1B	SEPTIN6	SEPTIN8	SYT11	DMXL2	NCSTN	ATP13A2	TMED3	FOLR1	SYNGR4	SNAPIN	BACE1	STX12	LAMP5	SLC17A8	CNIH2	GABBR1	CBARP	GABRA2	GAD2	RAB26	YIPF3	MYRIP	SEC31B	RAB11FIP5	ABCA12	STEAP2	BLOC1S6	SLC17A5	COPG2	DISC1	AMPH	GOLIM4	BIN1	RAB40AL	EXOC3L1	SYPL2	BTBD8	GRIA1	GRIN1	GRIN2A	TMEM230	SCG3	SLC2A8	SLC40A1	HCK	HCRT	HLA-A	HLA-B	HLA-C	HLA-DPA1	HLA-DPB1	HLA-DQA1	HLA-DQA2	HLA-DQB1	HLA-DQB2	HLA-DRA	HLA-DRB1	HLA-DRB3	HLA-DRB4	HLA-DRB5	HLA-E	HLA-F	HLA-G	HLA-H	APBA1	APBA2	ICA1	SYT10	IGF1	IGF2R	APP	AQP2	INS	ITPR1	ARCN1	AREG	RAB15	KCNQ1	BLOC1S3	SLC6A17	SFTA2	LAMP1	LMAN1	M6PR	MAP6	STX19	RAB8A	MME	UNC13C	MT3	SEPTIN2	NGF	NPTX1	ATP2B1	NRGN	NTF3	NTF4	NTS	OPRD1	OPRK1	OVGP1	FURIN	PAM	TMED7	APH1A	SAR1B	COPS4	PCSK1	COPZ2	PCSK2	CDK16	KCNK9	SPG21	TRAPPC4	PDE4B	RAB14	SYT17	RAB8B	PENK	ATP6V1A	ATP6V1B1	ATP7A	FGFRL1	SEPTIN5	SEPTIN4	YIPF1	TMED9	AFTPH	SYTL2	SEMA4C	STX17	PEF1	PPT1	AP1AR	PRG2	SVOP	TMEM30A	MCTP2	PSEN1	SAR1A	B2M	MFF	SLC17A7	SLC17A6	GOPC	ARFGEF3	SYT13	RAB40C	PTPRN	PTPRN2	PTPRS	RAB1A	RAB3A	RAB3B	RAB3IL1	RAB5A	RAB5B	RAB6A	RAB13	RAB27A	RAB27B	KLHL12	CPLX3	BCL2L1	BDNF	SORT1	BGN	CEACAM1	BLOC1S5	SEC13	TMEM168	SIPA1	SLC2A4	SLC6A9	SLC18A1	SLC18A2	SLC18A3	SNAP25	SNCA	SNTB2	SORL1	SREBF1	SREBF2	STX1A	STX3	STX4	STX5	ABCC8	SURF4	VAMP1	VAMP2	VAMP7	SYN1	SYN2	SYP	SYPL1	SYT1	SYT4	SYT5	TGFA	TH	CLRN1	VGF	WFS1	CA4	RNF112	SLC30A3	LAPTM5	RAB7A	YIPF2	ROGDI	PLEKHF2	MCTP1	SYNDIG1	NRSN2	PHAF1	DNAJC5	SPX	CALM3	SSPN	PRRT1	NDEL1	TMEM163	RAB1B	CLTCL1	SYN3	TMEM187	PICALM	APH1B	CRISPLD2	SYT15	NCALD	CTTNBP2	DTNBP1	ANKRD27	STX7	SYT3	BRSK1	DOC2A	KIRREL3	ZNRF1	SYTL1	NKD2	STON2	CAV2	USO1	VAMP4	STX11	STX10	RAB11A	MTMR2	AP1G2	BSN	SEC16B	HAP1	SYT8	MCFD2	SYT7	IL33	ATP6V0D1	SYNGR3	SYNGR2	SYNGR1	DGKI	SYT12	RASSF9	RAB11B	COPB2	TRIP11	VAMP3	RAB9A	OTOF	SYTL3	SYTL4	SYTL5	PICK1	SLC4A8	RPH3AL	SCAMP1	GOSR1	RAB3D	SEC22B	GOSR2	SNCAIP	SEC24C	CD59	ECE2	CD74	SEC24D	SNAP91	SV2B	SV2A	SEC16A	IQSEC1	GOLGA5
GOCC_COPII_COATED_ER_TO_GOLGI_TRANSPORT_VESICLE	http://www.gsea-msigdb.org/gsea/msigdb/cards/GOCC_COPII_COATED_ER_TO_GOLGI_TRANSPORT_VESICLE	PDCD6	CNIH1	SEC24B	SEC23B	SEC23A	VTI1B	CTSC	SEC24A	YIF1A	TMED2	LMAN2	TMED10	TMED1	CRYZL2P-SEC16B	SEC23IP	TEX261	COL7A1	VTI1A	TMED6	CNIH3	CTSZ	VMA21	F5	F8	TMED4	SEC31A	SCAP	DDHD2	ECPAS	TMED3	FOLR1	CNIH2	PCSK9	SEC31B	GOLGA2	YIPF6	GRIA1	CNIH4	HLA-A	HLA-B	HLA-C	HLA-DPA1	HLA-DPB1	HLA-DQA1	HLA-DQA2	HLA-DQB1	HLA-DQB2	HLA-DRA	HLA-DRB1	HLA-DRB3	HLA-DRB4	HLA-DRB5	HLA-E	HLA-F	HLA-G	HLA-H	APP	TICAM2	AREG	LMAN1	TMED5	TMED7	IER3IP1	SAR1B	ERGIC2	ERGIC3	SERPINA1	TMED9	STX17	PEF1	SAR1A	B2M	ERGIC1	KLHL12	SEC13	SREBF1	SREBF2	STX5	TGFA	LMAN1L	YIPF5	LMAN2L	PITPNM3	USO1	SEC16B	MCFD2	YIF1B	SEC22B	GOSR2	SEC24C	CD59	CD74	SEC24D	SEC16A
GOCC_COATED_VESICLE	http://www.gsea-msigdb.org/gsea/msigdb/cards/GOCC_COATED_VESICLE	PDCD6	AP1M2	BCAP31	CNIH1	TNK2	ADAM10	STX6	RGS19	SEC24B	HAX1	SEC23B	SEC23A	VTI1B	TGOLN2	CTSC	CFTR	SEC24A	YIF1A	KDELR1	TMED2	LMAN2	TMED10	KDELR2	KDELR3	TMED1	RAB35	STON1	CRYZL2P-SEC16B	SEC23IP	SNX18	SYNRG	CHRM2	COPE	TEX261	ADCY8	FCHO2	AP2M1	AP1S1	AP2S1	CLTA	CLTB	CLTC	CLBA1	SYT2	COL7A1	COPA	COPB1	CLVS2	SLC32A1	VTI1A	SYT9	PHETA1	TMED6	TEPSIN	TMEM199	CNIH3	CTLA4	ENTHD1	PHETA2	CTSZ	ADRB2	CLVS1	AP2A1	DAB2	AP2A2	AP2B1	DENND1B	AP1G1	DNM2	HBEGF	DVL1	DVL2	ECE1	EDN1	EGF	EGFR	UNC13D	VMA21	DIPK2A	EREG	F5	F8	FCGR1A	FCGR1B	TMED4	COPZ1	COPG1	AAK1	SEC31A	INPP5F	EPN2	SCAP	GGA2	FCHO1	SYT11	MLC1	ASTN2	DDHD2	ECPAS	TMED3	FOLR1	SH3BP4	FZD2	SFTA3	CNIH2	EPGN	PCSK9	GAD1	GAD2	SEC31B	NECAP1	LDLRAP1	STEAP2	VPS33B	COPG2	VPS41	GOLGA2	YIPF6	GRIA1	DBNL	CNIH4	EPN1	SLC2A8	PACSIN1	HIP1	HLA-A	HLA-B	HLA-C	HLA-DPA1	HLA-DPB1	HLA-DQA1	HLA-DQA2	HLA-DQB1	HLA-DQB2	HLA-DRA	HLA-DRB1	HLA-DRB3	HLA-DRB4	HLA-DRB5	HLA-E	HLA-F	HLA-G	HLA-H	HSPA8	HSPD1	APOB	IDUA	APOE	IGF2R	APP	TICAM2	IL7R	ARCN1	AREG	LDLR	LMAN1	LRP2	M6PR	RAB8A	ASTN1	MYO1E	MYO6	NRGN	ROR2	OCRL	FURIN	CD207	TMED5	TMED7	IER3IP1	SAR1B	COPZ2	ERGIC2	SPG21	SNX9	RAB14	ERGIC3	RAB8B	ABCB4	SERPINA1	PIK3C2A	PANK1	ATP7A	HEATR5B	TMED9	AFTPH	STX17	EPN3	WIPI1	AVP	PEF1	AVPR2	SCYL2	PACS1	NECAP2	LMBRD1	VPS11	SAR1A	B2M	SLC17A7	GOPC	CEMIP	ERGIC1	SCYL1	VPS18	DENND1A	GPR107	RAB3A	RAB5A	RAB13	RAB27A	RAB27B	KLHL12	SORT1	SEC13	SFTPB	SFTPC	SFTPD	SH3GL2	VPS16	VPS33A	SLC2A4	SFTPA1	SLC18A1	SLC18A2	SLC18A3	SREBF1	SREBF2	STX5	VAMP2	VAMP7	BTC	SYT1	TF	TFRC	TGFA	SFTPA2	TYRP1	CLRN1	VWF	WNT5A	MALL	FZD5	LMAN1L	DENND1C	DNAJC5	AP3B2	YIPF5	LMAN2L	CLTCL1	PICALM	FZD4	PITPNM3	NCALD	SGIP1	CCDC115	CRACR2A	STON2	AP3B1	USO1	NUMB	VAMP8	VAMP4	SNX3	AP1G2	AP1M1	SEC16B	HIP1R	MCFD2	YIF1B	CD3D	SLC28A2	CD3G	RASSF9	CD4	COPB2	CD9	REEP6	VAMP3	CPNE6	SCARB2	SCAMP1	SEC22B	GOSR2	SEC24C	CD59	CLINT1	CD74	KIAA0319	SEC24D	SNAP91	SEC16A
GOCC_CLATHRIN_COATED_VESICLE	http://www.gsea-msigdb.org/gsea/msigdb/cards/GOCC_CLATHRIN_COATED_VESICLE	AP1M2	BCAP31	TNK2	ADAM10	STX6	RGS19	HAX1	TGOLN2	CFTR	TMED10	RAB35	STON1	SNX18	SYNRG	CHRM2	ADCY8	FCHO2	AP2M1	AP1S1	AP2S1	CLTA	CLTB	CLTC	CLBA1	SYT2	CLVS2	SLC32A1	VTI1A	SYT9	PHETA1	CTLA4	ENTHD1	PHETA2	ADRB2	CLVS1	AP2A1	DAB2	AP2A2	AP2B1	DENND1B	AP1G1	DNM2	HBEGF	DVL1	DVL2	ECE1	EDN1	EGF	EGFR	UNC13D	EREG	FCGR1A	FCGR1B	AAK1	INPP5F	EPN2	GGA2	FCHO1	SYT11	MLC1	ASTN2	FOLR1	SH3BP4	FZD2	SFTA3	EPGN	GAD1	GAD2	NECAP1	LDLRAP1	STEAP2	VPS33B	VPS41	DBNL	EPN1	SLC2A8	HIP1	HLA-DPA1	HLA-DPB1	HLA-DQA1	HLA-DQA2	HLA-DQB1	HLA-DQB2	HLA-DRA	HLA-DRB1	HLA-DRB3	HLA-DRB4	HLA-DRB5	HSPA8	APOB	APOE	IGF2R	IL7R	AREG	LDLR	LRP2	M6PR	RAB8A	ASTN1	MYO1E	MYO6	NRGN	ROR2	OCRL	FURIN	CD207	SPG21	SNX9	RAB14	RAB8B	ABCB4	PIK3C2A	PANK1	ATP7A	HEATR5B	TMED9	AFTPH	EPN3	WIPI1	AVP	AVPR2	SCYL2	NECAP2	LMBRD1	VPS11	SLC17A7	GOPC	CEMIP	VPS18	DENND1A	GPR107	RAB3A	RAB5A	RAB13	RAB27A	RAB27B	SORT1	SFTPB	SFTPC	SFTPD	SH3GL2	VPS16	VPS33A	SLC2A4	SFTPA1	SLC18A1	SLC18A2	SLC18A3	VAMP2	VAMP7	BTC	SYT1	TF	TFRC	TGFA	SFTPA2	TYRP1	CLRN1	VWF	WNT5A	MALL	FZD5	DENND1C	DNAJC5	AP3B2	CLTCL1	PICALM	FZD4	NCALD	SGIP1	CRACR2A	STON2	AP3B1	NUMB	VAMP8	VAMP4	SNX3	AP1G2	AP1M1	HIP1R	CD3D	CD3G	RASSF9	CD4	CD9	REEP6	VAMP3	CPNE6	SCARB2	SCAMP1	CLINT1	CD74	KIAA0319	SNAP91
GOCC_COPI_COATED_VESICLE	http://www.gsea-msigdb.org/gsea/msigdb/cards/GOCC_COPI_COATED_VESICLE	KDELR1	TMED2	TMED10	KDELR2	KDELR3	COPE	COPA	COPB1	TMEM199	DIPK2A	COPZ1	COPG1	TMED3	COPG2	PACSIN1	ARCN1	TMED7	COPZ2	PACS1	SCYL1	CCDC115	COPB2
GOCC_ENDOCYTIC_VESICLE	http://www.gsea-msigdb.org/gsea/msigdb/cards/GOCC_ENDOCYTIC_VESICLE	OCLN	ADAM8	STX6	STAM2	TCIRG1	TLR6	CACNG3	CACNG2	NOD1	CDC42EP2	HYOU1	GNLY	TGOLN2	CFTR	HSPH1	RAB10	EHD1	RAB32	RAB35	RAB31	CORO1A	CHRM2	VPS26B	TIRAP	NOSTRIN	SCGB3A2	AP2M1	AP2S1	CLCN3	CLTA	CLTB	CLTC	PLD4	RINL	SYT2	SYT9	CSF3	CSF3R	CTLA4	CTSL	CTSS	DAB2IP	CYBA	CYBB	ADRB2	AMOT	ATP6V0E2	AP2A1	AP2A2	AP2B1	DLG4	DMBT1	DNM2	DPP4	DRD2	DRD3	HBEGF	DVL2	ABCA1	LPAR1	EGF	EGFR	ELANE	PIKFYVE	EREG	MPEG1	FCGR1A	FCGR1B	ATG14	INPP5F	EPN2	STAB1	FLNB	FLOT2	SYT11	SRGAP2	ECPAS	GPR161	ATP6V0A2	CDC42EP4	CD2AP	STX12	RAB38	ATP6V0D2	MTOR	STXBP4	FZD2	SFTA3	EPGN	ZDHHC5	HEATR5A	RAB11FIP5	APPL1	LDLRAP1	GAPVD1	CLEC4E	AMELX	CACNG4	GOLIM4	RABGEF1	GRIA1	GRIA2	GRIA3	GRIA4	PDIA3	GSN	SLC2A8	SH3KBP1	HBA1	HBA2	HBB	ANXA3	EHD4	EHD3	EHD2	PIK3R4	HLA-A	HLA-B	HLA-C	ANXA11	HLA-DPA1	HLA-DPB1	HLA-DQA1	HLA-DQA2	HLA-DQB1	HLA-DQB2	HLA-DRA	HLA-DRB1	HLA-DRB3	HLA-DRB4	HLA-DRB5	HLA-E	HLA-F	HLA-G	HLA-H	HP	HPX	HSP90AA1	APOA1	APOB	RAB7B	FFAR4	RAB43	IRGM	APOE	IGF2R	IL7R	INPP5B	ITGAV	ITGB5	AREG	KIF5B	ARF6	SCIMP	LAMP1	LAMP2	LDLR	LRP1	LRP2	LTF	LYN	M6PR	ARRB2	MDM2	RAB8A	MPO	MSR1	MYO1C	MYO1E	MYO6	NCF2	NCF4	NOS3	ROR2	OCRL	CD207	ATP6V0A4	RAB9B	TLR7	RAB14	RAB23	RAPGEF6	RAB8B	ATP6V0C	PIK3C3	PLA2G5	ATP6V0B	PLD1	ATP6V0A1	ATP7A	RAB24	TLR9	WNT4	NLGN3	RIN2	HEATR5B	RAB39A	AVP	APPL2	AVPR1A	AVPR2	PIP4P2	STAB2	RAB20	LMBRD1	VPS11	B2M	ENTPD7	MCOLN1	CEMIP	PTCH1	RAB22A	PLEKHG5	RAB5A	RAB5B	RAB13	RAB5C	RAC2	RALA	ACE2	CACNG8	RPS27A	SAA1	NOD2	RAB17	SFTPB	SFTPC	SFTPD	SH3GL2	SLAMF1	NCF1	SFTPA1	SLC11A1	SLC18A3	SMO	SPARC	STX4	STXBP1	STXBP3	VAMP2	VAMP7	BTC	SYK	SYT1	TAP1	TAP2	TAPBP	TF	TFRC	TGFA	TLR1	TLR2	ACTG1	HSP90B1	SFTPA2	TYRP1	UBA52	UBB	UBC	UVRAG	VIM	WAS	WNT1	WNT3	WNT5A	WNT6	WNT7A	WNT7B	FMNL1	ZYX	FZD5	RAB7A	RIN3	WLS	RAB11FIP1	CUBN	WNT5B	COLEC12	CALR	CAMK2A	CAMK2B	UNC93B1	AMN	CAMK2D	CAMK2G	CLTCL1	DYSF	PICALM	FZD4	RILP	RAB34	STX7	SGIP1	HVCN1	RAB11FIP4	CAV1	SCARF1	VAMP8	VAMP4	BECN1	MARCO	HYAL2	SNX3	RAB11A	SNAP23	SPHK1	WASL	WNT3A	ATP6V0E1	PGLYRP1	SYT7	PIP4P1	ATP6V0D1	RABEP1	ATG12	HGS	CD3D	CD3G	LPAR2	CD4	RAB11B	CD9	CD163	VAMP3	CPNE6	RAB9A	PICK1	ATG5	CD36	STX8	SCARB1	SCARB2	SEC22B	VPS9D1	RIN1	RAPGEF2	CD74	RAB11FIP3	MTSS1	TRIM14	KIAA0319	CDC42
GOCC_TRANS_GOLGI_NETWORK_TRANSPORT_VESICLE	http://www.gsea-msigdb.org/gsea/msigdb/cards/GOCC_TRANS_GOLGI_NETWORK_TRANSPORT_VESICLE	TGOLN2	TMED10	SYNRG	AP1S1	CLTA	CLTB	CLTC	CLBA1	AP2A1	AP1G1	STEAP2	IGF2R	RAB8A	NRGN	FURIN	SPG21	RAB14	RAB8B	ATP7A	TMED9	AFTPH	GOPC	RAB13	RAB27B	SORT1	SLC2A4	SLC18A3	CLRN1	CLTCL1	NCALD	AP1G2	RASSF9
GOCC_SECRETORY_GRANULE	http://www.gsea-msigdb.org/gsea/msigdb/cards/GOCC_SECRETORY_GRANULE	A1BG	SIGLEC14	MOXD2P	TOM1	HUWE1	ARPC5	ACTR2	TCP11X1	ADAM8	ACTR1B	ATP6AP2	LHFPL2	ADAM10	PSMD14	ABCC4	LILRB2	TCIRG1	CRISP3	SIRPB1	TUBB4B	PRG3	ATP8A1	FAM3C	PPIE	BAIAP2	CAP1	VTI1B	VAT1	ATG7	PRDX4	AGPAT2	OLFM4	AKAP3	CCT2	NPC2	POMT1	CCT8	CTSC	IQGAP2	CEACAM3	HPSE	PGRMC1	FGL2	CEACAM8	ACTL7A	RAB10	MAGED2	TMED2	CKAP4	TMED10	SLC27A2	SPINK5	GLIPR1	KLK11	RCBTB2	LILRB3	LILRA3	RAB31	ZPBP	ABHD2	SPACA9	CHGA	CAPN11	CHGB	CHI3L1	CHIT1	KLK8	PADI2	CD300A	TMC6	PDAP1	EXOC3	CHRNB4	STK11IP	LRG1	CLCA1	CLCN3	CLU	CLK3	SERPINA3	SLC15A4	CMA1	SPACA7	CANT1	ZPBP2	SPACA3	OSCAR	NLRP5	CNN2	COL1A1	ARL8A	SYT2	LYZL4	COPB1	IQCF1	MROH2B	STXBP5	CD109	CPA3	PRSS37	CPE	LRGUK	PRSS58	CR1	HGSNAT	CRHBP	APOOL	BPIFA2	SIRPA	MAPK14	SYT9	CSNK2A2	CSNK2B	CST3	CSTB	SPACA6	TMEM190	ATP8B3	CTNNA1	NFAM1	CTSB	CTSD	CTSG	CTSH	CTSL	CTSS	CTSW	CTSZ	CXADR	SCFD2	CYB561	CYBA	CYBB	CYLC1	ABCA13	IQUB	MOSPD2	CLEC12A	CD55	AP2A2	TBC1D21	DBH	DDOST	DDX3X	DEFA1	DEFA3	DEFA4	DEFA5	CFD	SLC30A8	FAM170B	CLEC4C	SPACA4	CYB5R3	DIAPH1	DLD	AGA	DMBT1	DNASE1	DNASE1L1	DYNC1H1	AGL	DOCK2	DRD2	DSC1	DSG1	DSP	TOR1A	ECE1	ECM1	EDN1	EEF1A1	EEF2	EGF	ANO6	AHSG	ELANE	SERPINB1	MCEMP1	A2M	UNC13D	RAB12	TMEM184A	TUBB	PRSS55	STOM	ABCA3	ALAD	ALB	F5	F8	F13A1	FABP5	ENKUR	FCAR	FCER1G	ALDH3B1	FCGR2A	FCGR3B	FCN1	ADGRG3	FGA	FGB	ALDOA	FGG	FGR	VEGFD	FNDC3A	ENPP4	RPH3A	MMRN1	CD93	RAB18	CEP131	ALDOC	ERP44	FSTL4	NFASC	FLOT2	CYFIP1	FAF2	ATP11B	NBEAL2	VPS13A	ARC	ATP11A	DMXL2	DNAJC13	FN1	UBR4	NCSTN	COTL1	COMMD3	FOLR3	ARHGAP45	ATP6V0A2	SNAPIN	FPR1	FPR2	HEBP2	CLEC5A	TSSK2	ALOX5	FRK	SPESP1	FTH1	FTL	FUCA1	FUCA2	SFTA3	XRCC6	GAA	CBARP	CFAP65	GLIPR1L1	QPCT	BRI3	GCA	SVIP	KLK5	RAB26	METTL7A	ARMC8	GALNS	LY6G6F	MYRIP	IL4I1	AOC1	MOXD1	RAB11FIP5	KLK13	ABCA12	GARS1	SPAG8	GAS6	VPS33B	GCG	OSTF1	GDI2	B4GALT1	GHRHR	GIP	LAMP3	DKKL1	GLA	SIGLEC9	AMPD3	GLB1	CRCP	PCSK1N	GM2A	GNAI3	GNS	GOLGA1	GP2	GPI	TMPRSS12	TSSK4	EXOC3L1	IZUMO1	KLK9	ACTL9	LAMTOR2	GRN	DBNL	ANPEP	COMMD9	SCG3	PYCARD	RACGAP1	CXCL1	GRP	GSN	GSTP1	OLA1	SNX10	GUSB	GYG1	HILPDA	DPP7	ACAA1	ANXA2	HBB	ANXA3	HCRT	NCKAP1L	HEXA	HEXB	HGF	ANXA7	HK3	HLA-B	HLA-C	ANXA11	HLA-H	HMGB1	HMOX2	APAF1	HP	RAB37	APEH	HRG	HSPA1A	HSPA1B	HSPA6	HSPA8	HSP90AA1	HSP90AB1	HSPD1	APLP2	APOA1	ICA1	CLEC4D	TMEM225	TMEM95	STING1	TREML1	IDH1	SYCN	DYNLT4	SEPTIN14	GNAT3	CATSPER3	IGF1	IGF2	IGF2R	APOH	APP	APRT	SLCO4C1	PADI6	TICAM2	KLK3	IL1B	CXCR1	CXCR2	ILF2	IMPDH1	IMPDH2	INS	ISLR	ITGA1	ITGA2B	ITGAL	ITGAM	ITGAV	ITGAX	ITGB2	ITGB3	ITIH3	ITIH4	ITPR1	ITPR2	ITPR3	JUP	NHLRC2	TMEM179B	TBC1D10C	RAB15	CATSPER4	KIT	KLK1	KLK2	KNG1	ARG1	KPNB1	KRT1	RHOA	C6orf120	NHLRC3	KRTDAP	HRNR	FLG2	LAIR1	RHOG	LAMP1	LAMP2	LCN2	LGALS3	LGALS3BP	PATE4	PRSS57	RAB44	LOXL1	IRAG2	LTA4H	LTF	LYZ	ARSA	ARSB	MAN2B1	MANBA	CD46	MFGE8	MGST1	ASAH1	MIF	MME	MMP8	ASTL	MMP9	MNDA	MPO	KLK14	KLK12	TARM1	NUDT1	MYH9	MYO5A	CEACAM6	NCF2	ACLY	NDUFC2	NEU1	NFKB1	NME2	NOTCH1	NPY	PNP	NPPC	NRAS	ACR	OLR1	OPRD1	ORM1	ORM2	OXT	P2RX1	PA2G4	PAFAH1B2	SERPINE1	PAK2	CUZD1	PAM	PCDH7	SERPINA5	DERA	GAL	SCCPDH	GOLGA7	DYNC1LI1	RAB9B	PCSK1	PCSK2	PLAC8	PLA1A	TEX264	ATP6V1D	BIN2	PDGFA	PDGFB	RAB14	CYRIB	YPEL5	CYB5R1	CAB39	GHRL	PECAM1	PENK	CALML5	ADA2	PF4	CFP	PFKL	PGAM1	ATP6V1A	PGM1	SERPINA1	SERPINA4	SERPINB6	ATP6V0C	SERPINE2	SERPINB10	SERPINI1	PIGR	PKM	PKP1	PLA2G1B	PLA2G2A	PLAT	PLAU	PLAUR	PLD1	PLG	SERPINF2	ATP6V0A1	ATP7A	GPR84	RAB4B	RAB24	POMC	TOLLIP	TMX3	RHOF	EQTN	GTPBP2	KIF1A	PPBP	LY6K	CTSA	PCSK4	PPIA	VPS13C	TOR4A	CMTM6	ACP3	LAMTOR1	AVP	PGM2	CPPED1	PRCP	SRGN	TRIM36	PRG2	KLK15	VEZT	PRKACA	CDC37L1	DENND4C	TMEM30A	PRKCD	CAND1	ACTR10	MAPK1	ACRV1	DNAJC3	STK31	PROS1	PRSS2	PRSS3	KLK7	KLK6	KLK10	PRTN3	AZU1	PSAP	PSEN1	TMPRSS4	B2M	RETN	PSMA2	PSMA5	KCMF1	PSMB1	PSMB7	NIT2	PSMC2	PSMC3	VPS35L	PSMD1	PSMD2	KNL1	PSMD3	CD177	PSMD7	LYZL6	SLC44A2	PSMD11	PSMD12	PSMD13	PTAFR	KIAA1210	LRRC7	QSOX1	PTPN6	RAP2C	PTPRB	PTPRC	PTPRJ	PTPRN	PTPRN2	PTX3	PYGB	PYGL	TRAPPC1	RAB3A	RAB4A	RAB5B	RAB6A	RAB13	RAB27A	RAB27B	RAB5C	RAC1	RAP1A	RAP1B	RAP2B	RARRES2	RNASE2	RNASE3	ROCK1	S100A7	S100A8	S100A9	S100A11	S100A12	S100P	SERPINB3	SCNN1A	CEACAM1	SDCBP	SLC17A9	SELL	SELP	TMBIM1	SELENOP	DPEP3	ARHGAP9	MMP25	SFTPB	SFTPC	SCG5	TEKT3	SH3GL3	FABP9	TEX22	CCDC136	SLC30A5	SKIL	SLC2A3	SLC2A4	SLC2A5	SFTPA1	SLC6A9	ZG16	SLC11A1	SLPI	SMPD1	SNAP25	SNCA	SOD1	SPAM1	SPARC	SPINK2	SPP2	SPTAN1	BPI	SRI	SRP14	BRCA2	STK10	STX1A	STX3	STX4	STXBP1	STXBP2	STXBP3	BSG	BST1	SURF4	BST2	VAMP1	VAMP2	VAMP7	SYPL1	SYT1	SYT4	SYT5	TBXA2R	TCN1	TCP1	TCP11	DYNLT1	TF	TFF3	TGFB1	TGFB2	TGFB3	LEFTY2	THBS1	THBS2	TIMP1	TIMP2	TIMP3	TLR2	SERPING1	TMSB4X	CLEC3B	TNFAIP6	TNFRSF1B	C3	C3AR1	TRH	TRPM2	TTR	C5AR1	DEFA1B	SFTPA2	MORN2	TYROBP	SCGB1A1	VCL	VCP	VDAC2	VEGFA	VEGFB	VEGFC	VGF	VWF	WFS1	XRCC5	CA4	SCG2	RAB7A	PCYOX1L	C1orf35	GSDMD	LPCAT1	ATP8B4	DOK3	DSN1	PTGES2	CEP290	PLEKHO2	DNAJC5	SPX	ACTN4	CALR	RND2	TXNDC5	TSPAN14	SPACA1	SLIRP	CAMP	CAPN1	EPX	TEX101	FERMT3	CRISPLD2	HYAL3	ANGPTL6	ATAD3B	TSSK1B	PLA2G10	MAGT1	STX7	HVCN1	CYSTM1	FRMPD3	GHDC	ACRBP	ADGRE3	CAT	CRACR2A	KCNAB2	PPFIA3	CABS1	DEGS1	PDXK	CAV1	CAV2	CADPS	CDK13	RNASET2	LAMTOR3	DYNLL1	VAMP8	DGAT1	ACTN1	ADAM15	SNAP23	SIGLEC5	ACTN2	CREG1	IQGAP1	GGH	VNN1	CPNE3	CPNE1	AP1M1	BAIAP3	MGAM	SERPINB12	HPS4	STBD1	PGLYRP1	SYT8	LACRT	ATP6V1E2	BMF	SPAG9	SYT7	CCDC189	SYNGR1	SLC6A5	EBAG9	VAPA	CD9	CD14	NAPRT	MS4A3	TRIP11	VAMP3	SNAP29	ORMDL3	SYTL4	CD33	NAPSA	CD36	CD38	SCAMP1	GMFG	RAB3D	SPAG6	PRDX6	CD44	CARTPT	CD47	KLK4	CD53	CD58	CD59	CD63	CD68	TMEM63A	PHACTR2	ADGRE5	MLEC	CDA	IST1	PSMD6	SV2B	MVP	CDC42
GOCC_FILOPODIUM	http://www.gsea-msigdb.org/gsea/msigdb/cards/GOCC_FILOPODIUM	ABI1	ARL4C	ABI2	FARP1	CDK5	TUBB3	RAPGEF3	BAIAP2	CIB1	PDPN	IGF2BP1	IQGAP2	TWF2	MORN4	FGD4	CXADR	AP2A1	DAG1	DMD	DYNC1H1	EPHA4	EPHB1	FAT1	SPATA13	FGF13	NLGN1	RUFY3	CYFIP1	SYNE2	FMR1	SPEF1	GAP43	ADGRA2	NGDN	OSBPL3	TIAM2	B4GALT1	GPM6A	FSCN3	UBE2K	HLA-G	APP	INPPL1	ITGA3	ITGAV	ITGB1	ITGB3	TBC1D10C	WASH3P	ARF6	SCIMP	LCP1	MAP2	KITLG	MYO1B	MSN	MTM1	MYO5A	MYO6	MYO10	NF2	DEF6	PALM	MYO3A	PODXL	ABITRAM	ACP3	UBE2Q1	PPP1R9A	ENAH	TTYH1	TENM2	ERMN	TWF1	SHTN1	ACTA1	LY6G6D	ACTA2	TRPV4	RDX	MYO1G	RAPH1	FSCN1	ACTC1	ACTG2	UTRN	VASP	VCAM1	VIL1	EZR	DNALI1	FZD3	SRCIN1	FXR1	FZD9	ANTXR1	PPP1R9B	UNC5C	ACTN2	DYNC2I2	SLC9A3R1	FXR2	RIPOR2	CD302	CDC42
GOCC_INTEGRAL_COMPONENT_OF_SYNAPTIC_VESICLE_MEMBRANE	http://www.gsea-msigdb.org/gsea/msigdb/cards/GOCC_INTEGRAL_COMPONENT_OF_SYNAPTIC_VESICLE_MEMBRANE	STX6	MAL2	SLC32A1	SYT9	SV2C	STX12	SLC17A8	GABRA2	SLC6A17	ATP2B1	OPRD1	OPRK1	SLC17A7	SLC17A6	PTPRS	SLC6A9	STX1A	SYP	SYPL1	SYT1	SYT4	WFS1	SLC30A3	TMEM163	STX10	SYNGR1	SCAMP1	SV2A
GOCC_DYNEIN_COMPLEX	http://www.gsea-msigdb.org/gsea/msigdb/cards/GOCC_DYNEIN_COMPLEX	DNAL4	DCTN2	CFAP70	DNAI3	DNAH14	DYNLL2	DNHD1	DNAH2	DCTN1	DNAH5	DNAH6	DNAH8	DNAH9	DYNC1H1	DYNC1I1	DYNC1I2	DYNC1LI2	DNAH10	DYNLT5	DNAH12	NUDCD3	DYNLT2B	DNAH1	DNAI1	DISC1	DYNLT4	CCDC103	DYNC1LI1	DCTN4	NME8	DYNC2LI1	DYNC2I1	DNAI7	DNAH3	DNAH7	DNAI2	DYNLT3	DYNLT2	DYNLT1	TPR	DNALI1	DYNC2H1	DNAI4	DNAL1	DYNLRB2	DYNLRB1	CCDC65	DNAH17	DYNLL1	DNAH11	SNX4	DYNC2I2	DRC1	ODAD1
GOCC_PROTEIN_PHOSPHATASE_4_COMPLEX	http://www.gsea-msigdb.org/gsea/msigdb/cards/GOCC_PROTEIN_PHOSPHATASE_4_COMPLEX	PPP4R3C	PPP4R2	PPP4C	PPP4R3A	PPP4R3B	PPP4R1
GOCC_EXTERNAL_ENCAPSULATING_STRUCTURE	http://www.gsea-msigdb.org/gsea/msigdb/cards/GOCC_EXTERNAL_ENCAPSULATING_STRUCTURE	A1BG	CDH2	LRRC3C	GPC6	EDIL3	ENAM	CDH13	PRG4	ANGPTL7	LRRC17	ENSG00000278817	LAMC3	CRISP3	PRG3	SPON2	SPON1	LRRN2	FBLN5	MARCOL	POSTN	CTSC	HPSE	FGL2	MMP24	CHAD	KERA	ADAMTS13	ADAMTS8	ADAMTS5	EMILIN1	CHI3L1	ADAMTS7	ADAMTS6	ELFN2	VASN	CTHRC1	LRRC3B	CLC	MMP21	CLU	SERPINA3	LRIG3	CMA1	NTN5	PODN	COL1A1	COL1A2	COL2A1	COL3A1	COL4A1	COL4A2	COL4A3	COL4A4	COL4A5	COL4A6	COL5A1	COL5A2	EMID1	COL6A1	COL6A2	COL6A3	COL7A1	COL8A1	COL8A2	COL9A1	COL9A2	FBLN7	COL9A3	COL10A1	COL11A1	COL11A2	COL12A1	COL13A1	COL15A1	COL16A1	COL17A1	COL19A1	COMP	OTOL1	LRRC15	COL6A6	EGFLAM	CPA3	COL26A1	CPN2	HAPLN1	MUC17	CBLN4	ADAMTS14	FGFBP3	HAPLN3	VCAN	NCAN	CSPG4	RTN4RL1	CCBE1	CSTB	CCN2	CHADL	CTSB	CTSD	CTSG	CTSH	CTSL	CCDC80	CTSS	CTSZ	SBSPON	LINGO2	FREM1	DAG1	CLEC14A	PHOSPHO1	DCN	AEBP1	DEFA1	FREM3	BMPER	COCH	COL22A1	OLFML2A	ADAMTS15	ADAMTS16	ADAMTS17	ADAMTS18	ADAMTS19	DLG1	DMBT1	DMP1	ACAN	DPT	AGT	EPYC	DSPP	ECM2	ECM1	EFNA5	MEGF9	AHSG	ELANE	SERPINB1	A2M	ELN	F2	F3	F7	F9	F12	F13A1	FBLN1	FBLN2	FBN1	FBN2	EFEMP1	UCMA	FCN1	GPC2	FCN2	GPC4	FGA	FGB	FGF1	FGF10	GPC5	FGFR2	FGG	FGL1	NID2	LAMB4	NTNG1	MMRN1	ZP1	POMZP3	FLG	SSPOP	SULF1	FMOD	FN1	ANGPTL2	TMEFF2	FLRT3	FLRT2	FLRT1	TFIP11	ALPL	ANGPTL5	COL24A1	NPNT	COL6A5	HMCN2	MXRA5	ABI3BP	AMBP	OLFML2B	EGFL6	LRIG1	ATRNL1	LRRC32	OPTC	AMELX	GREM1	AMELY	GDF10	GH1	GPC3	TINAG	SRPX2	ADAMDEC1	ANGPTL3	GLG1	GP1BA	GPC1	GPLD1	ANG	OTOGL	ANGPT1	C17orf58	LAMA1	SSC5D	ANGPT2	RELL2	C6orf15	EFEMP2	ANXA1	ANXA2	ANXA2P2	HDGF	ANXA4	ANXA5	ANXA6	ANXA7	ANXA11	APCS	HPX	HRG	APLP1	HSPG2	APOA1	APOA4	TNC	ICAM1	ADAMTSL5	LINGO4	COL28A1	VWA2	OTOG	FREM2	IFNA2	APOC3	EYS	LRRTM1	LRRTM3	APOE	IGFALS	IGFBP7	CCN1	RTN4RL2	APOH	IHH	IL7	IMPG1	ITGB4	ITIH1	ITIH2	ITIH4	ANOS1	VWC2	AGRN	KNG1	KRT1	HRNR	SNORC	L1CAM	LAD1	LAMA2	LAMA3	LAMA4	LAMA5	LAMB1	LAMB2	LAMB3	LAMC1	LAMC2	ELFN1	LGALS1	LGALS3	LGALS3BP	LGALS4	LGALS9	LMAN1	AMTN	LOX	LOXL1	LOXL2	HAPLN4	LTBP1	LTBP2	LTBP3	BCAM	LUM	CD180	MATN1	MATN2	MATN3	MBL2	ADAM11	MDK	MFAP1	MFAP2	MFAP4	MFGE8	MGP	ACHE	MMP1	MMP2	MMP3	MMP7	MMP8	MMP9	MMP10	MMP11	MMP12	MMP13	MMP14	MMP15	MMP16	MMP17	MMP19	MXRA7	LRRC24	MST1	MUC2	MUC4	MUC5AC	MUC6	SERPINC1	MYOC	HNRNPM	NCAM1	NDP	NID1	CCN3	NPPA	NTN3	OMD	OGN	TNFRSF11B	ORM1	ORM2	OVGP1	PCSK6	COL5A3	SERPINE1	CDON	IMPG2	SOST	SERPINA5	ANGPTL4	HSD17B12	EGFL7	PCOLCE	ANGPT4	SCARA3	PDGFB	SERPINF1	PF4	CFP	VIT	SERPINA1	PI3	SERPINB6	SERPINE2	SERPINB8	SERPINB9	PKM	PLAT	PLG	SERPINF2	PLSCR1	WNT4	ADAMTSL4	LRRN3	ASPN	P3H2	PRELP	PRG2	ERBIN	AZGP1	PRSS1	PRSS2	RELN	HTRA1	MMP26	PRTN3	PSAP	MEPE	ADAMTS9	CD248	ADAMTSL3	LRRN1	COL20A1	ZP4	PTPRZ1	PTX3	PZP	RARRES2	NTN4	RBP3	HAPLN2	HPSE2	NYX	S100A4	S100A6	S100A7	S100A8	S100A9	S100A10	BGN	BCAN	SDC2	CXCL12	TNN	MMP27	SMOC1	SMOC2	TINAGL1	P3H1	SFRP1	SFRP2	MMP25	TPSB2	LINGO3	SHH	VWA1	ANXA8	ZG16	BMP7	SLPI	SOD3	DST	SPARC	SPP2	TECTA	TGFB1	TGFB1I1	TGFB2	TGFB3	LEFTY2	TGFBI	TGM4	TGFBR3	TGM2	THBS1	THBS2	THBS3	THBS4	TIMP1	TIMP2	TIMP3	TIMP4	TLR3	SERPING1	C1QA	CLEC3B	C1QB	C1QC	TNR	TNXA	TNXB	TPSAB1	HSP90B1	MUC5B	DEFA1B	OC90	COL14A1	USH2A	VEGFA	VTN	VWF	ZAN	WNT2	WNT3	WNT5A	WNT6	WNT7A	WNT8A	WNT11	WNT2B	ZP2	ZP3	PXDN	SEMA3B	CRELD1	MMP28	NDNF	LMAN1L	TFPI2	MMRN2	THSD4	LRRTM4	ADAMTS20	FRAS1	MFAP5	ITIH5	COL18A1	WNT5B	COLEC12	CALR	GFOD2	COL21A1	KAZALD1	ADAMTS12	ADAMTS10	DGCR6	COLQ	RTBDN	CRISPLD2	INHBE	ANGPTL6	HMCN1	EMILIN2	SPARCL1	SRPX	LTBP4	FBN3	ATRN	COL25A1	NTNG2	SEMA7A	CILP	LINGO1	FIBCD1	SERAC1	MMP23B	COL27A1	FCN3	CASK	TMEFF1	CBLN1	SERPINH1	CTSF	ADAM19	MATN4	CCN6	CCN5	CCN4	FCGBP	SERPINB12	NAV2	PLOD3	PAPLN	EMILIN3	ANGPTL1	COL23A1	PKHD1L1	MMP20	ADIPOQ	NTN1	ADAMTS4	ADAMTS3	ADAMTS2	ADAMTS1	GDF15	ENTPD2	SDC3	ADAMTSL2	CD151	SPOCK2	LRIG2	TRIL
GOCC_JUNCTIONAL_MEMBRANE_COMPLEX	http://www.gsea-msigdb.org/gsea/msigdb/cards/GOCC_JUNCTIONAL_MEMBRANE_COMPLEX	TRDN	JPH1	JPH2	JPH3	JPH4
GOCC_T_TUBULE	http://www.gsea-msigdb.org/gsea/msigdb/cards/GOCC_T_TUBULE	AHNAK2	ADRA1A	STAC3	CACNG4	BIN1	ANK2	ANK3	IGF1R	AQP4	KCNJ2	KCNJ3	KCNJ11	ATP1A1	ATP1A2	ATP1B1	ATP2B4	ASB3	FXYD1	PPP3CB	CACNG8	CACNG7	CACNG6	RDX	RTN2	SCN1A	SCN1B	SCN2A	SCN5A	SLC2A4	SLC8A1	SLC9A1	SRI	STAC	TGFB3	CACNA1C	CACNA1D	SLC30A1	CACNA1S	CACNA2D1	CACNB2	CACNB3	CACNG1	AHNAK	CAPN3	DYSF	CASQ1	CAV3	STBD1	FER1L5	AKAP6	NOS1AP
GOCC_AXON	http://www.gsea-msigdb.org/gsea/msigdb/cards/GOCC_AXON	ABI1	HDAC6	SH2D3C	IQCJ-SCHIP1	SMIM31	CDH8	ARPC5	ATP6AP2	ADAM10	CDK5	AP3S2	SIGMAR1	KATNB1	CACNG2	SEMA3A	TUBB3	TUBB4A	BASP1	OLFM1	UNC13B	CIB1	DCTN2	TXNRD2	SCGN	IGF2BP1	AVIL	KIF1C	SRSF10	CPLX2	CPLX1	NMU	C1QL1	AP3M2	STMN2	KIF3A	IL1RAPL1	CORO1A	PRRT2	STX1B	CHRM1	SCN11A	PARK7	PHB2	EXOC3	TWF2	AZIN2	ADCY8	UCN3	SLC2A13	LMTK3	GPRIN1	ADCY9	ACAP3	AP3S1	CLCN3	ZFYVE27	LRRK2	NRN1L	CNGA3	CPT1C	CCSAP	CNR1	CNTF	CNTN1	TPRG1L	ARL8A	SYT2	UHMK1	VSTM2L	FAM168B	COMT	COPA	IL31RA	EMB	ADORA1	ADORA2A	MTPN	CRHBP	CRHR2	CRMP1	SLC32A1	NRSN1	CRYAB	EXOC8	CTNNA2	ADRA2A	CTNND1	CNTN4	CXADR	DAB2IP	CYP17A1	DAG1	DBN1	DCC	DCTN1	DDC	DHX36	DLG1	DLG2	DLG4	DYNC1H1	DNM2	DPYSL3	DRD2	DSCAM	DVL1	DYRK1A	TOR1A	EIF4G2	ELAVL4	ELK1	CTTN	ENO2	C9orf72	EPHA4	EPHA5	EPHB1	EPHB2	EPS8	EVX1	ALCAM	ALDH1A1	PTK2B	HEPACAM	FGF13	AAK1	LMTK2	ADGRL1	INPP5F	FKBP4	RUFY3	TRAK1	SIRT2	SHANK2	TPX2	MAST1	WDFY3	RAB21	PALLD	UNC13A	KIF21B	NMNAT2	SETX	MYCBP2	KIF1B	SARM1	NFASC	EPB41L3	N4BP3	NCDN	SEPTIN6	FLNA	MAPK8IP3	SEPTIN8	CYFIP1	SYT11	COBL	EXOC7	ADGRL3	AGTPBP1	FBXW11	KIF13B	FKBP15	FMR1	ADNP	NCS1	SNAPIN	LPAR3	CD2AP	BACE1	FLRT3	KIF4A	LAMP5	SLC17A8	ABL1	CADM2	GABBR1	CBARP	GABRA2	GABRD	GABRG2	GAD1	GAD2	NGEF	WHRN	GAP43	NGDN	CNTNAP2	DNM3	AUTS2	ERC2	TANC2	LDLRAP1	GARS1	TIAM2	BLOC1S6	SACS	BLOC1S1	GDI1	AMFR	GFRA1	GHRH	COPG2	AP3M1	NPTN	STAU2	INPP5J	DISC1	TNFRSF21	KLHL20	CNTN6	BIN1	PCLO	GLUL	GPM6A	BLOC1S2	ANG	BTBD8	UNC80	GPER1	ANK3	GRIA1	GIT1	GRIK2	GRIK3	ABR	GRIK5	GRIN1	GRM2	GRM3	GRM7	GSK3A	GSK3B	PACSIN1	FSCN3	ANXA3	HTT	NRG1	HIF1A	HPCA	APBB1	APBB2	HSBP1	HSPA8	HSPB1	HSP90AA1	HSP90AB1	HTR1B	HTR2A	CPLX4	ACADM	GLDN	ACTBL2	SEPTIN14	LRRTM1	IGF1R	HCN1	RTN4RL2	IGHMBP2	APP	INSR	INSRR	ITGA2	ITGA3	ITGA4	KCNA1	KCNA2	KCNA3	KCNA4	KCNA6	KCNB1	KCNC1	KCNC2	KCNC3	KCNC4	KCNH1	KCNK2	KCNQ2	KCNQ3	KIF5A	KIF5B	KIF5C	KLC1	RHOA	VSTM5	BLOC1S3	L1CAM	ARHGAP4	LLGL1	NCMAP	RGS7BP	LRP2	MAG	MAP1A	MAP1B	MAP2	MAP4	MAP6	MAPT	MBP	TRPM1	MME	CD200	UNC13C	MT3	MYO1D	MYO5A	MYO9A	MYOC	NCAM2	NEFM	NEFH	NEFL	NEK3	NEO1	ATP1A1	NF1	ATP1A3	NFIB	NGF	NGFR	NPY	CCN3	NRCAM	NRGN	NRTN	NTF3	NTF4	NTRK1	NTRK2	NTRK3	ROR1	ATP2B3	NTS	NTSR1	OMP	OPA1	OPHN1	OPRD1	OPRK1	OPRM1	CLDN11	OTX2	OXT	P2RX3	P2RX4	PAFAH1B1	MINK1	PAK1	CALY	PALM	STMN3	PCDH9	ATL1	NIN	PCSK1	TRPV2	ARMCX3	PDYN	GHRL	SERPINF1	PENK	PLEC	ADAM22	PNOC	ATP7A	CNTN5	SEPTIN4	SLC38A2	EXOC6	ROBO4	NECAB2	KIF1A	KLHL24	ABITRAM	ARL8B	MACO1	SLC38A7	AVPR1B	BLOC1S4	PPT1	KIF21A	PRKAA1	PRKAA2	SYBU	TENM3	SEPTIN11	PRKCB	ADCY10	PRKCG	ACTR10	PRKCZ	MAPK8	PCDHGB1	PRNP	PARD3	PRPH	PSEN1	PSEN2	GRIPAP1	CABP4	CHRNA10	SMURF1	GJC2	PTCH1	SLC4A10	NDRG2	PLEKHG5	TENM2	DSCAML1	AMIGO1	TBC1D24	ERMN	IGSF9	LRRC7	SEMA6A	SYT13	DIP2B	TSHZ3	HCN3	ALS2	SHTN1	SPTBN4	PTPRN	PTPRO	PTPRS	PTBP2	PVALB	NECTIN1	RAB3A	RAB5A	RAB27B	RAC3	RANGAP1	RAP1GAP	RASGRF1	CACNG7	TRPV4	CPLX3	RET	ACTB	EXOC4	SLC5A7	RNF6	ROBO1	ROBO2	BCR	BDNF	SCN1A	SCN1B	SCN2A	SCN3A	SCN4A	SCN7A	SCN8A	SCN9A	SCN10A	BLOC1S5	TNN	ROBO3	PALS1	VPS16	MICAL1	PINK1	SLC1A1	SLC1A2	RTN4R	SLC6A1	SLC6A3	SLC8A2	SLC8A1	SLC8A3	SLC18A1	SLC18A2	SLC18A3	TMEM108	TRAK2	SMN1	SMN2	SNAP25	SNCB	SNCA	SNCG	FSCN1	SOD1	DST	SPAST	SPG7	SPOCK1	SPTA1	SPTBN1	STAT1	AURKA	CDKL5	STX1A	STX3	STXBP1	BSG	SYN1	SYP	SYT1	SYT4	SYT5	TAC1	CNTN2	TERF2	TGFB2	TH	THY1	ACTG1	CLDN5	TNFRSF1B	TPBG	C4A	C4B	TRPC5	TSC1	TULP1	UCHL1	UCN	USH2A	DAGLA	SLC30A3	MAP3K12	LRP8	FZD5	KCNAB1	CAD	IRX3	CALB1	CALB2	LRFN3	MUL1	CALCA	ROGDI	FZD3	MYH14	ZC3H14	MAP9	RIN3	CALCR	ATAT1	TRIM46	SPG11	CPEB4	SRCIN1	CALM3	FXR1	AP3B2	SLC38A1	GDPD5	STMN4	NDEL1	SBF2	CANX	USP9X	DTNBP1	ULK1	EEA1	BRSK1	CASR	KIRREL3	NTNG2	MYPN	PPP1R9B	MGARP	AGBL4	PRSS12	PPFIA2	PPFIA1	CNTNAP1	KCNAB2	ATCAY	DOCK7	DIXDC1	AP3B1	TANC1	MADD	NPFF	UNC5C	CBL	ADAM21	RAB11A	IQGAP1	NRP2	NRP1	CCK	CDK5R1	SYNJ1	ZPR1	MTMR2	BSN	CDK5R2	AP3D1	NAV1	HAP1	SYT8	CCDC120	FRMD7	BRSK2	MAP7	ATP6V0D1	DGKI	NEXN	BOC	ZNF804A	TPGS1	TSPOAP1	CYTH2	TAOK2	CPNE6	KIF3B	LRRC4B	SYAP1	OPN4	HOMER1	ATG5	MAPK8IP1	SLC4A8	MYOT	FXR2	BAG2	BCAR1	KIF20B	FEZ2	FEZ1	RNF40	LRIG2
GOCC_SITE_OF_POLARIZED_GROWTH	http://www.gsea-msigdb.org/gsea/msigdb/cards/GOCC_SITE_OF_POLARIZED_GROWTH	ABI1	ARPC5	FRY	CDK5	SIGMAR1	KATNB1	TUBB3	BASP1	OLFM1	CIB1	DCTN2	IGF2BP1	STMN2	EXOC3	TWF2	SLC2A13	GPRIN1	ACAP3	ZFYVE27	LRRK2	CNR1	COPA	CRMP1	NRSN1	EXOC8	CTNND1	CXADR	DBN1	DCC	DNM2	DPYSL3	DSCAM	DVL1	TOR1A	ELAVL4	CTTN	ENO2	C9orf72	EPHA4	EPS8	PTK2B	FGF13	LMTK2	ADGRL1	FKBP4	RUFY3	SIRT2	SHANK2	PALLD	KIF21B	SETX	FLNA	MAPK8IP3	CYFIP1	COBL	EXOC7	FKBP15	FMR1	FLRT3	LAMP5	ABL1	CBARP	NGEF	WHRN	GAP43	AUTS2	ERC2	TIAM2	AMFR	COPG2	INPP5J	DISC1	GPM6A	ANG	FRYL	DBNL	GRM6	FSCN3	HCLS1	APBB1	APBB2	HSP90AA1	HSP90AB1	LRRTM1	IGHMBP2	APP	ITGA3	ITGA4	KIF5C	KLC1	L1CAM	ARHGAP4	MAP1B	MAP2	MAPT	MYO5A	MYO9A	NEFL	NEO1	NGFR	OTX2	PAFAH1B1	STMN3	PCDH9	NIN	TRPV2	EXOC6	ABITRAM	PI4K2A	ADCY10	PCDHGB1	PSEN1	PSEN2	PTCH1	NDRG2	TENM2	TSHZ3	ALS2	SHTN1	PTPRO	PTPRS	PTBP2	NECTIN1	RAC3	RASGRF1	TRPV4	EXOC4	PINK1	RTN4R	SNAP25	SNCA	FSCN1	CDKL5	STX3	THY1	TRPC5	TSC1	MAP3K12	MYH14	CPEB4	CALM3	FXR1	GDPD5	STMN4	NDEL1	USP9X	DTNBP1	PPP1R9B	ATCAY	DOCK7	UNC5C	CBL	IQGAP1	CDK5R1	ZPR1	CDK5R2	HAP1	CCDC120	FRMD7	ZNF804A	CYTH2	TAOK2	SYAP1	FXR2	KIF20B	FEZ1	LRIG2
GOCC_MIDBODY	http://www.gsea-msigdb.org/gsea/msigdb/cards/GOCC_MIDBODY	PDCD6IP	KIF20A	TXNDC9	TOPORS	APC2	KATNB1	RACK1	CENPC	SPAG5	CENPE	CENPF	EXOC5	CELF2	NUDC	ENTR1	JTB	CNTRL	TRIOBP	KATNA1	CIT	DCTN3	EXOC3	CCDC124	AGAP2	SEPTIN12	ARL8A	UHMK1	CHMP4B	ANKRD54	MITD1	MPLKIP	CRMP1	CTNND1	RASGEF1B	TTC23L	CYLD	DDX11	DEFA5	SEPTIN1	DNM2	ECT2	KLHDC8B	CENPV	FLCN	C9orf72	ERH	C6orf89	CPEB3	MAPRE3	SIRT2	SPART	SEPTIN6	TTLL12	ABRAXAS2	MTCL1	EXOC7	TTC28	ZFYVE26	ARL2BP	NUP62	KIF4A	HEPACAM2	EML3	ASPM	CLIC4	CHMP2B	POLDIP2	CCDC69	FAM50B	GNL3	GDI1	GEM	VPS4A	CHMP2A	ZNF330	EML4	GNAI1	GNAI2	GNAI3	CHAMP1	CCDC66	CHMP4A	RACGAP1	ANXA2	ANXA11	HNRNPU	HSPA5	BIRC5	ANKRD45	NEXMIF	DCDC1	IL16	INCENP	USP50	ARF6	RHOA	ARL3	MAK	RAB8A	MYH10	SEPTIN2	NEK2	LAP3	SCCPDH	SH3GLB1	CHMP1A	CHMP5	YPEL5	CIAO2B	CHMP3	PIK3C3	PIK3CB	PIN1	PLK1	SSH1	ANLN	EXOC6	MAP10	ALKBH4	TTC19	PPP1CC	CDCA8	CEP55	ARL8B	NAT10	TRAPPC14	EXOC1	EXOC2	MBD5	PKN1	PKN2	RCC2	KLHL9	TEX14	PDXP	CHMP1B	LYRM1	PTCH1	BIRC6	MICAL3	CEP126	MARK4	WIZ	RALA	RALB	RAN	RAP2A	RDX	BCL3	EXOC4	AGBL5	SAFB	KIF13A	MICAL1	SLC2A1	BOLL	FOXL2	SPAST	AURKA	AURKC	SVIL	TACC1	HSP90B1	TSG101	UVRAG	OR2A4	CHMP6	VPS37B	KATNBL1	SHCBP1	CEP44	CAPG	DTNBP1	RAB11FIP4	LZTS2	NTNG2	PSRC1	ZFYVE19	PKP4	IQGAP1	RNF8	KLHL13	PRC1	USP8	LATS1	CTDP1	CHMP7	AURKB	CHMP4C	TBCK	KIF3B	KIF23	VPS4B	KIF20B	PITPNM1	RAB11FIP3	IST1	URB2	KEAP1	CDK1	SEPTIN7	KIF14	USP3	CDC42
GOCC_TRANSPORT_VESICLE_MEMBRANE	http://www.gsea-msigdb.org/gsea/msigdb/cards/GOCC_TRANSPORT_VESICLE_MEMBRANE	PDCD6	DNM1L	CNIH1	STX6	SEC24B	SEC23B	SEC23A	VTI1B	UNC13B	SCGN	SEC24A	TMED2	TMED10	RAB35	EEF1AKMT4-ECE2	CRYZL2P-SEC16B	SEC23IP	PRRT2	SYNRG	MAL2	RAB3C	AP1S1	BORCS5	LRRK2	CLTA	CLTB	CLTC	CLBA1	TPRG1L	SYT2	SYNPR	SLC9B2	CPE	SLC32A1	VTI1A	SYT9	SYT6	CNIH3	AP2A1	DBH	AP1G1	SLC30A8	DRD2	SCAMP5	SPRED2	TMEM184A	VMA21	SEC31A	RPH3A	SCAP	SV2C	UNC13A	SEPTIN8	DMXL2	FOLR1	SYNGR4	SNAPIN	STX12	LAMP5	SLC17A8	CNIH2	CBARP	GABRA2	GAD2	RAB26	SEC31B	RAB11FIP5	ABCA12	SLC17A5	AMPH	BIN1	SYPL2	GRIA1	SCG3	HLA-A	HLA-B	HLA-C	HLA-DPA1	HLA-DPB1	HLA-DQA1	HLA-DQA2	HLA-DQB1	HLA-DQB2	HLA-DRA	HLA-DRB1	HLA-DRB3	HLA-DRB4	HLA-DRB5	HLA-E	HLA-F	HLA-G	HLA-H	ICA1	SYT10	AQP2	ITPR1	AREG	SLC6A17	LMAN1	MAP6	UNC13C	ATP2B1	NRGN	OPRD1	OPRK1	PAM	TMED7	SAR1B	ATP6V1B1	AFTPH	SEMA4C	STX17	PEF1	SVOP	TMEM30A	MCTP2	SAR1A	B2M	SLC17A7	SLC17A6	ARFGEF3	PTPRN	PTPRN2	PTPRS	RAB1A	RAB3A	RAB3B	RAB5A	RAB5B	RAB27B	KLHL12	CPLX3	BCL2L1	CEACAM1	SEC13	SLC6A9	SLC18A1	SLC18A2	SLC18A3	SNCA	SNTB2	SORL1	SREBF1	SREBF2	STX1A	STX5	ABCC8	VAMP1	VAMP2	VAMP7	SYN1	SYN2	SYP	SYPL1	SYT1	SYT4	SYT5	TGFA	WFS1	CA4	SLC30A3	RAB7A	MCTP1	SYNDIG1	PHAF1	DNAJC5	CALM3	PRRT1	TMEM163	CLTCL1	SYN3	NCALD	DTNBP1	SYT3	DOC2A	ZNRF1	USO1	STX10	AP1G2	BSN	SEC16B	SYT8	MCFD2	SYT7	SYNGR3	SYNGR2	SYNGR1	DGKI	SYT12	RASSF9	RAB11B	OTOF	SYTL4	RPH3AL	SCAMP1	SEC22B	GOSR2	SEC24C	CD59	ECE2	CD74	SEC24D	SV2B	SV2A	SEC16A
GOCC_GOLGI_ASSOCIATED_VESICLE_MEMBRANE	http://www.gsea-msigdb.org/gsea/msigdb/cards/GOCC_GOLGI_ASSOCIATED_VESICLE_MEMBRANE	CSPG5	CFTR	KDELR1	TMED2	KDELR2	KDELR3	SYNRG	COPE	AP1S1	CLTA	CLTB	CLTC	SPPL3	CLBA1	CNGB1	CNGA2	CNGA4	COPA	COPB1	TMEM199	AP2A1	SPPL2C	AP1G1	DIPK2A	COPZ1	COPG1	ZDHHC17	TMED3	RHOQ	COPG2	GJA1	ARCN1	NRGN	TMED7	COPZ2	PI4KA	PKD1	ZDHHC13	AFTPH	SPPL2B	GOPC	SCYL1	RHO	GPR89A	SLC18A3	CLTCL1	NCALD	SPPL2A	AP1G2	RASSF9	COPB2	ITM2B
GOCC_COATED_VESICLE_MEMBRANE	http://www.gsea-msigdb.org/gsea/msigdb/cards/GOCC_COATED_VESICLE_MEMBRANE	PDCD6	CNIH1	SEC24B	SEC23B	SEC23A	VTI1B	TGOLN2	CFTR	SEC24A	KDELR1	TMED2	TMED10	KDELR2	KDELR3	RAB35	CRYZL2P-SEC16B	SEC23IP	SYNRG	CHRM2	COPE	ADCY8	AP2M1	AP1S1	AP2S1	CLTA	CLTB	CLTC	CLBA1	SYT2	COPA	COPB1	SLC32A1	VTI1A	SYT9	TEPSIN	TMEM199	CNIH3	ENTHD1	ADRB2	AP2A1	DAB2	AP2A2	AP2B1	AP1G1	HBEGF	EGF	EGFR	VMA21	DIPK2A	EREG	FCGR1A	FCGR1B	COPZ1	COPG1	SEC31A	EPN2	SCAP	SYT11	TMED3	FOLR1	FZD2	CNIH2	EPGN	GAD1	GAD2	SEC31B	NECAP1	LDLRAP1	COPG2	GRIA1	DBNL	EPN1	SLC2A8	HIP1	HLA-A	HLA-B	HLA-C	HLA-DPA1	HLA-DPB1	HLA-DQA1	HLA-DQA2	HLA-DQB1	HLA-DQB2	HLA-DRA	HLA-DRB1	HLA-DRB3	HLA-DRB4	HLA-DRB5	HLA-E	HLA-F	HLA-G	HLA-H	HSPA8	APOB	APOE	IGF2R	IL7R	ARCN1	AREG	LDLR	LMAN1	LRP2	M6PR	MYO6	NRGN	ROR2	CD207	TMED7	SAR1B	COPZ2	AFTPH	STX17	EPN3	AVP	PEF1	AVPR2	NECAP2	SAR1A	B2M	SLC17A7	CEMIP	SCYL1	DENND1A	RAB3A	RAB5A	KLHL12	SEC13	SH3GL2	SLC18A1	SLC18A2	SLC18A3	SREBF1	SREBF2	STX5	VAMP2	VAMP7	BTC	SYT1	TF	TFRC	TGFA	TYRP1	WNT5A	FZD5	DNAJC5	AP3B2	CLTCL1	FZD4	NCALD	SGIP1	AP3B1	USO1	VAMP8	VAMP4	AP1G2	SEC16B	HIP1R	MCFD2	CD3D	CD3G	RASSF9	CD4	COPB2	CD9	REEP6	VAMP3	SCARB2	SEC22B	GOSR2	SEC24C	CD59	CLINT1	CD74	KIAA0319	SEC24D	SEC16A
GOCC_COPI_COATED_VESICLE_MEMBRANE	http://www.gsea-msigdb.org/gsea/msigdb/cards/GOCC_COPI_COATED_VESICLE_MEMBRANE	KDELR1	TMED2	KDELR2	KDELR3	COPE	COPA	COPB1	TMEM199	DIPK2A	COPZ1	COPG1	TMED3	COPG2	ARCN1	TMED7	COPZ2	SCYL1	COPB2
GOCC_CLATHRIN_COATED_VESICLE_MEMBRANE	http://www.gsea-msigdb.org/gsea/msigdb/cards/GOCC_CLATHRIN_COATED_VESICLE_MEMBRANE	TGOLN2	CFTR	RAB35	SYNRG	CHRM2	ADCY8	AP2M1	AP1S1	AP2S1	CLTA	CLTB	CLTC	CLBA1	SYT2	SLC32A1	SYT9	ENTHD1	ADRB2	AP2A1	DAB2	AP2A2	AP2B1	AP1G1	HBEGF	EGF	EGFR	EREG	FCGR1A	FCGR1B	EPN2	SYT11	FZD2	EPGN	GAD1	GAD2	NECAP1	LDLRAP1	DBNL	EPN1	SLC2A8	HIP1	HLA-DPA1	HLA-DPB1	HLA-DQA1	HLA-DQA2	HLA-DQB1	HLA-DQB2	HLA-DRA	HLA-DRB1	HLA-DRB3	HLA-DRB4	HLA-DRB5	HSPA8	APOB	APOE	IGF2R	IL7R	AREG	LDLR	LRP2	M6PR	MYO6	NRGN	ROR2	CD207	AFTPH	EPN3	AVP	AVPR2	NECAP2	SLC17A7	CEMIP	DENND1A	RAB3A	RAB5A	SH3GL2	SLC18A1	SLC18A2	SLC18A3	VAMP2	VAMP7	BTC	SYT1	TF	TFRC	TGFA	TYRP1	WNT5A	FZD5	DNAJC5	AP3B2	CLTCL1	FZD4	NCALD	SGIP1	AP3B1	VAMP8	VAMP4	AP1G2	HIP1R	CD3D	CD3G	RASSF9	CD4	CD9	REEP6	VAMP3	SCARB2	CLINT1	CD74	KIAA0319
GOCC_ENDOCYTIC_VESICLE_MEMBRANE	http://www.gsea-msigdb.org/gsea/msigdb/cards/GOCC_ENDOCYTIC_VESICLE_MEMBRANE	TCIRG1	TLR6	CACNG3	CACNG2	TGOLN2	CFTR	RAB10	RAB32	RAB35	RAB31	CORO1A	CHRM2	NOSTRIN	AP2M1	AP2S1	CLTC	SYT2	SYT9	CSF3R	CYBA	CYBB	ADRB2	ATP6V0E2	AP2A1	AP2A2	AP2B1	DLG4	DMBT1	DNM2	HBEGF	EGF	EGFR	PIKFYVE	EREG	FCGR1A	FCGR1B	EPN2	STAB1	GPR161	ATP6V0A2	RAB38	ATP6V0D2	FZD2	EPGN	LDLRAP1	CLEC4E	CACNG4	GRIA1	GRIA2	GRIA3	GRIA4	SLC2A8	ANXA3	PIK3R4	HLA-A	HLA-B	HLA-C	HLA-DPA1	HLA-DPB1	HLA-DQA1	HLA-DQA2	HLA-DQB1	HLA-DQB2	HLA-DRA	HLA-DRB1	HLA-DRB3	HLA-DRB4	HLA-DRB5	HLA-E	HLA-F	HLA-G	HLA-H	APOB	RAB7B	RAB43	IRGM	APOE	IGF2R	IL7R	INPP5B	AREG	LAMP1	LAMP2	LDLR	LRP1	LRP2	LYN	M6PR	MDM2	RAB8A	MSR1	NOS3	ROR2	OCRL	CD207	ATP6V0A4	RAB9B	RAB23	RAB8B	ATP6V0C	PIK3C3	ATP6V0B	ATP6V0A1	ATP7A	WNT4	RAB39A	AVP	APPL2	AVPR2	PIP4P2	STAB2	RAB20	B2M	ENTPD7	MCOLN1	PTCH1	RAB22A	RAB5A	RAC2	ACE2	CACNG8	RPS27A	SH3GL2	SLC11A1	SLC18A3	SMO	STX4	VAMP2	VAMP7	BTC	SYT1	TAP1	TAP2	TAPBP	TF	TFRC	TGFA	TLR1	TLR2	TYRP1	UBA52	UBB	UBC	WNT1	WNT3	WNT5A	WNT6	WNT7A	WNT7B	FZD5	RAB7A	WLS	RAB11FIP1	WNT5B	COLEC12	CALR	CAMK2A	CAMK2B	CAMK2D	CAMK2G	FZD4	RILP	RAB34	SGIP1	HVCN1	CAV1	SCARF1	VAMP8	VAMP4	MARCO	SNAP23	WASL	WNT3A	ATP6V0E1	SYT7	PIP4P1	ATP6V0D1	ATG12	CD3D	CD3G	CD4	RAB11B	CD9	CD163	VAMP3	RAB9A	PICK1	ATG5	CD36	SCARB1	SCARB2	SEC22B	CD74	KIAA0319
GOCC_SECRETORY_GRANULE_MEMBRANE	http://www.gsea-msigdb.org/gsea/msigdb/cards/GOCC_SECRETORY_GRANULE_MEMBRANE	SIGLEC14	MOXD2P	TOM1	ADAM8	ATP6AP2	LHFPL2	ADAM10	ABCC4	LILRB2	TCIRG1	SIRPB1	ATP8A1	AGPAT2	IQGAP2	CEACAM3	PGRMC1	CEACAM8	RAB10	TMED2	CKAP4	TMED10	SLC27A2	GLIPR1	LILRB3	LILRA3	RAB31	ZPBP	CD300A	TMC6	EXOC3	CHRNB4	CLCA1	SLC15A4	SPACA3	ARL8A	SYT2	COPB1	STXBP5	CD109	CPE	CR1	HGSNAT	SIRPA	SYT9	SPACA6	TMEM190	ATP8B3	NFAM1	CYB561	CYBA	CYBB	ABCA13	MOSPD2	CLEC12A	CD55	AP2A2	DBH	DDOST	SLC30A8	FAM170B	CLEC4C	DIAPH1	DMBT1	DSC1	DSG1	DSP	ANO6	MCEMP1	TMEM184A	STOM	ABCA3	FABP5	FCAR	FCER1G	ALDH3B1	FCGR2A	FCGR3B	ADGRG3	ENPP4	CD93	RAB18	NFASC	FLOT2	ATP11B	NBEAL2	ATP11A	DNAJC13	UBR4	NCSTN	FPR1	FPR2	CLEC5A	GAA	CFAP65	BRI3	SVIP	RAB26	LY6G6F	MOXD1	ABCA12	B4GALT1	LAMP3	SIGLEC9	GP2	IZUMO1	LAMTOR2	ANPEP	SCG3	NCKAP1L	ANXA7	HLA-B	HLA-C	HLA-H	HMOX2	RAB37	APLP2	ICA1	CLEC4D	TMEM225	TMEM95	STING1	SYCN	IGF2R	SLCO4C1	TICAM2	CXCR1	CXCR2	ITGA2B	ITGAL	ITGAM	ITGAV	ITGAX	ITGB2	ITGB3	ITPR1	ITPR2	ITPR3	TMEM179B	TBC1D10C	RHOA	LAIR1	RHOG	LAMP1	LAMP2	LGALS3	RAB44	IRAG2	MANBA	CD46	MFGE8	MGST1	MME	TARM1	CEACAM6	NDUFC2	NRAS	OLR1	P2RX1	CUZD1	PAM	PCDH7	SERPINA5	DYNC1LI1	RAB9B	PLA1A	ATP6V1D	RAB14	CYB5R1	PECAM1	SERPINB6	ATP6V0C	SERPINB10	PIGR	PKP1	PLAU	PLAUR	PLD1	ATP6V0A1	GPR84	RAB4B	RAB24	TMX3	RHOF	EQTN	KIF1A	PCSK4	VPS13C	CMTM6	ACP3	LAMTOR1	PRCP	TMEM30A	AZU1	PSAP	PSEN1	VPS35L	CD177	SLC44A2	PTAFR	RAP2C	PTPRB	PTPRC	PTPRJ	PTPRN2	RAB3A	RAB5B	RAB6A	RAB27A	RAB27B	RAB5C	RAC1	RAP1A	RAP1B	RAP2B	CEACAM1	SLC17A9	SELL	SELP	TMBIM1	MMP25	TEKT3	CCDC136	SLC30A5	SLC2A3	SLC2A5	ZG16	SLC11A1	SNAP25	SNCA	SPARC	SRI	STK10	STX3	BSG	BST1	SURF4	BST2	VAMP1	VAMP2	VAMP7	SYT1	SYT4	SYT5	TLR2	TNFRSF1B	C3AR1	TRPM2	C5AR1	TYROBP	VGF	CA4	RAB7A	LPCAT1	ATP8B4	DOK3	DNAJC5	RND2	TSPAN14	SPACA1	TEX101	HYAL3	ATAD3B	MAGT1	HVCN1	CYSTM1	FRMPD3	ACRBP	ADGRE3	KCNAB2	DEGS1	CAV1	CAV2	CADPS	LAMTOR3	DYNLL1	VAMP8	DGAT1	SNAP23	SIGLEC5	IQGAP1	VNN1	CPNE3	CPNE1	AP1M1	MGAM	SERPINB12	STBD1	SYNGR1	VAPA	CD9	CD14	MS4A3	TRIP11	SNAP29	ORMDL3	SYTL4	CD33	CD36	CD38	SCAMP1	RAB3D	CD44	CD47	CD53	CD58	CD59	CD63	CD68	TMEM63A	PHACTR2	ADGRE5	MLEC
GOCC_CLATHRIN_COATED_ENDOCYTIC_VESICLE_MEMBRANE	http://www.gsea-msigdb.org/gsea/msigdb/cards/GOCC_CLATHRIN_COATED_ENDOCYTIC_VESICLE_MEMBRANE	TGOLN2	CFTR	RAB35	CHRM2	AP2M1	AP2S1	CLTC	SYT2	SYT9	ADRB2	AP2A1	AP2A2	AP2B1	HBEGF	EGF	EGFR	EREG	FCGR1A	FCGR1B	EPN2	FZD2	EPGN	LDLRAP1	SLC2A8	HLA-DPA1	HLA-DPB1	HLA-DQA1	HLA-DQA2	HLA-DQB1	HLA-DQB2	HLA-DRA	HLA-DRB1	HLA-DRB3	HLA-DRB4	HLA-DRB5	APOB	APOE	IGF2R	IL7R	AREG	LDLR	LRP2	M6PR	ROR2	CD207	AVP	AVPR2	RAB5A	SH3GL2	SLC18A3	VAMP2	VAMP7	BTC	SYT1	TF	TFRC	TGFA	TYRP1	WNT5A	FZD5	FZD4	SGIP1	VAMP8	VAMP4	CD3D	CD3G	CD4	CD9	VAMP3	SCARB2	CD74	KIAA0319
GOCC_PHAGOCYTIC_VESICLE_MEMBRANE	http://www.gsea-msigdb.org/gsea/msigdb/cards/GOCC_PHAGOCYTIC_VESICLE_MEMBRANE	TCIRG1	TLR6	RAB10	RAB32	RAB31	CORO1A	CYBA	CYBB	ATP6V0E2	DMBT1	DNM2	PIKFYVE	ATP6V0A2	RAB38	ATP6V0D2	CLEC4E	ANXA3	PIK3R4	HLA-A	HLA-B	HLA-C	HLA-E	HLA-F	HLA-G	HLA-H	RAB7B	RAB43	IRGM	INPP5B	LAMP1	LAMP2	RAB8A	OCRL	ATP6V0A4	RAB9B	RAB23	RAB8B	ATP6V0C	PIK3C3	ATP6V0B	ATP6V0A1	ATP7A	RAB39A	APPL2	PIP4P2	RAB20	B2M	MCOLN1	RAB22A	RAB5A	RAC2	SLC11A1	STX4	VAMP7	TAP1	TAP2	TAPBP	TLR1	TLR2	RAB7A	RAB11FIP1	CALR	RILP	RAB34	HVCN1	VAMP8	SNAP23	ATP6V0E1	SYT7	PIP4P1	ATP6V0D1	ATG12	RAB11B	VAMP3	RAB9A	ATG5	SEC22B
GOCC_SYNAPTIC_VESICLE_MEMBRANE	http://www.gsea-msigdb.org/gsea/msigdb/cards/GOCC_SYNAPTIC_VESICLE_MEMBRANE	DNM1L	STX6	UNC13B	RAB35	PRRT2	MAL2	RAB3C	BORCS5	LRRK2	CLTA	CLTB	TPRG1L	SYT2	SYNPR	SLC9B2	SLC32A1	SYT9	SYT6	DRD2	SCAMP5	RPH3A	SV2C	UNC13A	SEPTIN8	DMXL2	SYNGR4	SNAPIN	STX12	LAMP5	SLC17A8	CBARP	GABRA2	GAD2	RAB26	SLC17A5	AMPH	BIN1	SYPL2	GRIA1	ICA1	SLC6A17	UNC13C	ATP2B1	OPRD1	OPRK1	ATP6V1B1	SEMA4C	SVOP	MCTP2	SLC17A7	SLC17A6	PTPRN2	PTPRS	RAB3A	RAB3B	RAB5A	RAB5B	RAB27B	CPLX3	BCL2L1	SLC6A9	SLC18A1	SLC18A2	SNCA	STX1A	ABCC8	VAMP1	VAMP2	SYN1	SYN2	SYP	SYPL1	SYT1	SYT4	SYT5	WFS1	SLC30A3	RAB7A	MCTP1	SYNDIG1	PHAF1	DNAJC5	CALM3	PRRT1	TMEM163	SYN3	DTNBP1	DOC2A	ZNRF1	STX10	BSN	SYT8	SYT7	SYNGR3	SYNGR2	SYNGR1	DGKI	SYT12	RAB11B	OTOF	SCAMP1	SV2B	SV2A
GOCC_AXOLEMMA	http://www.gsea-msigdb.org/gsea/msigdb/cards/GOCC_AXOLEMMA	ADORA1	ADORA2A	EPB41L3	GABBR1	CNTNAP2	KCNC1	KCNC2	MAPT	MYO1D	ROBO2	SLC1A2	SPTBN1	THY1
GOCC_RIBONUCLEASE_P_COMPLEX	http://www.gsea-msigdb.org/gsea/msigdb/cards/GOCC_RIBONUCLEASE_P_COMPLEX	POP7	RPP30	RPP38	POP4	RPP40	POP1	RPP14	HSD17B10	POP5	RPP25	TRMT10C	RPP21	RPPH1	PRORP
GOCC_MULTIMERIC_RIBONUCLEASE_P_COMPLEX	http://www.gsea-msigdb.org/gsea/msigdb/cards/GOCC_MULTIMERIC_RIBONUCLEASE_P_COMPLEX	POP7	RPP30	RPP38	POP4	RPP40	POP1	RPP14	POP5	RPP25	RPP21
GOCC_PRERIBOSOME	http://www.gsea-msigdb.org/gsea/msigdb/cards/GOCC_PRERIBOSOME	MPHOSPH10	ENSG00000275464	NSA2	EMG1	NOP56	TBL3	UTP14A	WDR3	EBNA1BP2	KRR1	FTSJ3	WDR36	SRFBP1	NOP9	FBL	WDR37	PDCD11	RRP1B	MDN1	RRS1	BOP1	PES1	DCAF13	NGDN	NOC2L	RSL1D1	UTP25	UTP20	RRP7A	NOB1	FBLL1	EIF6	SNU13	RRP15	FCF1	UTP18	UTP11	MRTO4	NIP7	NOP58	WDR74	HEATR1	IMP3	TSR1	WDR12	RIOK2	UTP6	PRKDC	PPAN	UTP3	PWP2	RPS7	NOL6	KRI1	BYSL	XRCC5	NOC4L	NOL10	RPF1	LAS1L	RIOK1	FBXW9	UTP23	MAK16	UTP4	LTV1	SLX9	RRP1	NOP14	RIOK3	RRP36	ZNF622	RRP9	RRP7BP	WDR46	IMP4	UTP14C	BMS1
GOCC_90S_PRERIBOSOME	http://www.gsea-msigdb.org/gsea/msigdb/cards/GOCC_90S_PRERIBOSOME	MPHOSPH10	ENSG00000275464	TBL3	WDR3	WDR36	SRFBP1	NOP9	BOP1	PES1	NOC2L	RSL1D1	UTP20	RRP7A	UTP18	HEATR1	IMP3	WDR12	UTP6	PWP2	NOL6	KRI1	NOC4L	UTP4	SLX9	NOP14	RRP36	RRP7BP	IMP4	BMS1
GOCC_PRERIBOSOME_LARGE_SUBUNIT_PRECURSOR	http://www.gsea-msigdb.org/gsea/msigdb/cards/GOCC_PRERIBOSOME_LARGE_SUBUNIT_PRECURSOR	NSA2	EBNA1BP2	FTSJ3	WDR37	RRP1B	MDN1	RRS1	BOP1	PES1	NOC2L	EIF6	RRP15	MRTO4	NIP7	WDR74	WDR12	PPAN	RPF1	LAS1L	FBXW9	MAK16	RRP1	ZNF622
GOCC_PRERIBOSOME_SMALL_SUBUNIT_PRECURSOR	http://www.gsea-msigdb.org/gsea/msigdb/cards/GOCC_PRERIBOSOME_SMALL_SUBUNIT_PRECURSOR	FTSJ3	NOP9	RRP1B	UTP20	NOB1	TSR1	RIOK2	BYSL	NOC4L	RIOK1	LTV1	SLX9	RRP1	NOP14	RIOK3
GOCC_CORTICAL_CYTOSKELETON	http://www.gsea-msigdb.org/gsea/msigdb/cards/GOCC_CORTICAL_CYTOSKELETON	CDH2	MYZAP	ACTR2	FLOT1	MAEA	DLC1	RAPGEF3	CAP1	CIB2	DSTN	CORO1A	AKAP13	MISP	PLEKHH2	SHROOM1	KNCN	DBN1	DLG4	DMD	EEF1A1	CTTN	EPB41	EPB41L2	EPB42	DMTN	MAPRE1	RIMS1	ERC1	FLOT2	COBL	CLASP1	COTL1	MYRIP	NSMF	ERC2	PCLO	DBNL	GSN	GYPC	GYS2	HCLS1	SHROOM2	KRT19	LASP1	LLGL2	LLGL1	MOBP	MPP1	MYH9	MYO1A	MYO1E	NF2	NOS2	NUMA1	PJVK	SPTBN5	SNX9	PLS1	ANLN	PPP1R9A	PRKCB	LANCL2	SHROOM4	SHROOM3	SPTBN4	PVALB	TRPV4	RDX	ACTB	RTKN	SELE	SLC2A1	SLC4A1	SPTA1	SPTAN1	SPTB	SPTBN1	SPTBN2	TMOD1	CLDN5	TPM4	TRPC4	UTRN	EZR	MLPH	CALB1	CALD1	MED28	ACTN4	CAPN2	CAPZA2	CAPZB	PPP1R9B	ACTN1	ACTN2	IQGAP1	ACTN3	BSN	WASL	FCHSD1	MYADM	MTSS2	CAPZA3	RIMS2	RIMS3	WDR1	CDH1
GOCC_CORTICAL_ACTIN_CYTOSKELETON	http://www.gsea-msigdb.org/gsea/msigdb/cards/GOCC_CORTICAL_ACTIN_CYTOSKELETON	CDH2	MYZAP	ACTR2	FLOT1	MAEA	DLC1	RAPGEF3	CAP1	CIB2	DSTN	CORO1A	AKAP13	MISP	PLEKHH2	SHROOM1	KNCN	DBN1	DMD	EEF1A1	CTTN	EPB41L2	FLOT2	COBL	COTL1	MYRIP	DBNL	GSN	GYS2	HCLS1	SHROOM2	KRT19	LASP1	LLGL2	LLGL1	MOBP	MYH9	MYO1A	MYO1E	NF2	PJVK	SPTBN5	SNX9	PLS1	ANLN	PPP1R9A	PRKCB	LANCL2	SHROOM4	SHROOM3	SPTBN4	PVALB	TRPV4	RDX	RTKN	SLC2A1	SPTA1	SPTAN1	SPTB	SPTBN1	SPTBN2	CLDN5	UTRN	MLPH	CALB1	CALD1	MED28	ACTN4	CAPN2	PPP1R9B	ACTN1	ACTN2	IQGAP1	ACTN3	WASL	FCHSD1	MYADM	MTSS2	WDR1	CDH1
GOCC_ROUGH_ENDOPLASMIC_RETICULUM_MEMBRANE	http://www.gsea-msigdb.org/gsea/msigdb/cards/GOCC_ROUGH_ENDOPLASMIC_RETICULUM_MEMBRANE	SEC61B	SEC63	ARL6IP1	SEC61G	TMEM97	SEC61A1	NAT8L	SUCO	PI4KB	PLOD1	PLOD2	SEC61A2	MACO1	CCDC47	SRPRB	RP9	RPL27	RPS26	RPS28	RPS29	SRP9	SSR4	UBA1	ZC3H12A
GOCC_SMOOTH_ENDOPLASMIC_RETICULUM_MEMBRANE	http://www.gsea-msigdb.org/gsea/msigdb/cards/GOCC_SMOOTH_ENDOPLASMIC_RETICULUM_MEMBRANE	FTCD	PGRMC1	SVIP	HSD3B1	HSD3B2	STX17	TTYH1
GOCC_BETA_CATENIN_DESTRUCTION_COMPLEX	http://www.gsea-msigdb.org/gsea/msigdb/cards/GOCC_BETA_CATENIN_DESTRUCTION_COMPLEX	APC2	CSNK1A1	CTNNB1	CACYBP	GSK3A	GSK3B	APC	CTNNBIP1	SIAH1	AXIN1	AXIN2
GOCC_RNA_POLYMERASE_COMPLEX	http://www.gsea-msigdb.org/gsea/msigdb/cards/GOCC_RNA_POLYMERASE_COMPLEX	CDK7	TADA3	POLR3F	POLR3G	POLR3C	TAF6L	POLR1G	GTF2A1L	POLR3A	LEO1	TAF8	TAF1L	TENT2	POLR3H	ERCC2	ERCC3	POLR1F	RTF1	RPRD2	POLA2	POLR2J2	POLR1A	KAT2A	TAF5L	CRCP	GTF2A1	GTF2A2	GTF2B	GTF2E1	GTF2E2	GTF2F1	GTF2F2	GTF2H1	GTF2H2	GTF2H3	GTF2H4	POLR1H	TAF11L2	GTF2H5	MCM3	MNAT1	MYO6	POLR1D	TAF9B	POLR3K	POLA1	POLR2A	POLR2B	POLR2C	POLR2D	POLR2E	POLR2F	POLR2G	POLR2H	POLR2I	POLR2J	POLR2K	POLR2L	POLRMT	TAF7L	PAF1	POLR2J3	RPRD1A	PRIM1	PRIM2	POLR3B	POLR3E	ZNFX1	PEX2	RPRD1B	RMRP	MMS19	POLR1E	POLR3D	TAF1	TAF2	TAF4	TAF4B	TAF5	TAF6	TAF7	TAF9	TAF10	TAF11	TAF12	TAF13	TBP	TCEA1	TERT	GTF2H2C	GTF2H2C_2	CDC73	RPAP2	WDR61	POLR2M	TRRAP	TAF3	POLR1B	POLR3GL	SUPT3H	CCNH	RECQL5	TBPL1	POLR1C	CTR9
GOCC_MITOTIC_COHESIN_COMPLEX	http://www.gsea-msigdb.org/gsea/msigdb/cards/GOCC_MITOTIC_COHESIN_COMPLEX	SGO2	RAD21	RAD21L1	SMC3	REC8
GOCC_MEIOTIC_COHESIN_COMPLEX	http://www.gsea-msigdb.org/gsea/msigdb/cards/GOCC_MEIOTIC_COHESIN_COMPLEX	STAG3	STAG2	SMC1B	RAD21	RAD21L1	SMC1A	SMC3	REC8
GOCC_REPLISOME	http://www.gsea-msigdb.org/gsea/msigdb/cards/GOCC_REPLISOME	POLD3	POLA2	RPA4	DONSON	MCM3	PCNA	POLA1	POLD1	POLD2	PRIM1	PRIM2	POLD4	RPA1	RPA2	RPA3
GOCC_CHECKPOINT_CLAMP_COMPLEX	http://www.gsea-msigdb.org/gsea/msigdb/cards/GOCC_CHECKPOINT_CLAMP_COMPLEX	HUS1B	RAD9B	HUS1	RAD1	RAD9A
GOCC_HOPS_COMPLEX	http://www.gsea-msigdb.org/gsea/msigdb/cards/GOCC_HOPS_COMPLEX	VPS39	VPS33B	VPS41	VPS11	VPS18	VIPAS39	VPS16	VPS33A
GOCC_RETROMER_COMPLEX	http://www.gsea-msigdb.org/gsea/msigdb/cards/GOCC_RETROMER_COMPLEX	VPS26B	SNX5	SNX12	VPS29	DENND4C	VPS35	SNX6	SNX1	SNX2	SNX3	VPS26A	TBC1D5
GOCC_SMC5_SMC6_COMPLEX	http://www.gsea-msigdb.org/gsea/msigdb/cards/GOCC_SMC5_SMC6_COMPLEX	NSMCE1	SMC5	NSMCE2	EID3	NSMCE4A	NSMCE3	SMC6
GOCC_NADH_DEHYDROGENASE_COMPLEX	http://www.gsea-msigdb.org/gsea/msigdb/cards/GOCC_NADH_DEHYDROGENASE_COMPLEX	NDUFC2-KCTD14	NDUFA11	NDUFS7	MT-ND1	MT-ND2	MT-ND3	MT-ND4	MT-ND4L	MT-ND5	MT-ND6	NDUFA1	NDUFA2	NDUFA3	NDUFA4	NDUFA5	NDUFA6	NDUFA7	NDUFA8	NDUFA9	NDUFA10	NDUFAB1	NDUFB1	NDUFB2	NDUFB3	NDUFB4	NDUFB5	NDUFB6	NDUFB7	NDUFB8	NDUFB9	NDUFB10	NDUFC1	NDUFC2	NDUFS1	NDUFS2	NDUFS3	NDUFV1	NDUFS4	NDUFS5	NDUFS6	NDUFS8	NDUFV2	NDUFV3	NDUFA13	NDUFAF1	NDUFB11	FOXRED1	NDUFA12	WDR93
GOCC_INTRACILIARY_TRANSPORT_PARTICLE	http://www.gsea-msigdb.org/gsea/msigdb/cards/GOCC_INTRACILIARY_TRANSPORT_PARTICLE	IFT27	IFT43	TTC30B	TTC21A	CLUAP1	TRAF3IP1	IFT172	TRIM59	IFT81	IFT52	HSPB11	IFT57	IFT122	IFT46	WDR35	IFT80	WDR19	IFT22	TTC21B	TTC26	IFT74	IFT88	IFT20	TTC30A	IFT140
GOCC_INTRACILIARY_TRANSPORT_PARTICLE_A	http://www.gsea-msigdb.org/gsea/msigdb/cards/GOCC_INTRACILIARY_TRANSPORT_PARTICLE_A	IFT43	TTC21A	IFT122	WDR35	WDR19	TTC21B	IFT140
GOCC_INTRACILIARY_TRANSPORT_PARTICLE_B	http://www.gsea-msigdb.org/gsea/msigdb/cards/GOCC_INTRACILIARY_TRANSPORT_PARTICLE_B	IFT27	TTC30B	CLUAP1	TRAF3IP1	IFT172	TRIM59	IFT81	IFT52	HSPB11	IFT57	IFT46	IFT80	IFT22	TTC26	IFT74	IFT88	IFT20	TTC30A
GOCC_ISWI_TYPE_COMPLEX	http://www.gsea-msigdb.org/gsea/msigdb/cards/GOCC_ISWI_TYPE_COMPLEX	HMGXB4	BAZ1A	C17orf49	BPTF	CECR2	RSF1	POLE3	CHRAC1	RBBP4	RBBP7	SMARCA1	SMARCA5	BAZ1B
GOCC_INO80_COMPLEX	http://www.gsea-msigdb.org/gsea/msigdb/cards/GOCC_INO80_COMPLEX	MCRS1	RUVBL2	INO80C	INO80E	TFPT	NFRKB	UCHL5	INO80	INO80D	YY1	ACTR5	INO80B	ACTL6A	RUVBL1	ACTR8
GOCC_DENSE_CORE_GRANULE	http://www.gsea-msigdb.org/gsea/msigdb/cards/GOCC_DENSE_CORE_GRANULE	ADAM8	CHGA	SYT2	STXBP5	CRHBP	SYT9	VPS13A	DMXL2	MYRIP	NPY	OPRD1	PENK	PLAT	KIF1A	VPS13C	SLC6A9	SOD1	SYT1	SYT4	SYT5	SCG2	SPX	CADPS	BAIAP3	SYT8	SYT7	SLC6A5
GOCC_NUCLEOCYTOPLASMIC_TRANSPORT_COMPLEX	http://www.gsea-msigdb.org/gsea/msigdb/cards/GOCC_NUCLEOCYTOPLASMIC_TRANSPORT_COMPLEX	SNUPN	MYBBP1A	KPNA6	KPNA1	KPNB1	KPNA2	KPNA3	KPNA4	KPNA7	XPO5	RAN
GOCC_NUCLEAR_PORE_OUTER_RING	http://www.gsea-msigdb.org/gsea/msigdb/cards/GOCC_NUCLEAR_PORE_OUTER_RING	NUP160	NUP43	NUP98	NUP133	NUP107	SEC13	NUP37	NUP85	SEH1L
GOCC_BLOC_COMPLEX	http://www.gsea-msigdb.org/gsea/msigdb/cards/GOCC_BLOC_COMPLEX	HPS5	SNAPIN	BLOC1S6	BLOC1S1	BLOC1S2	HPS1	BLOC1S3	BLOC1S4	BCAS4	BLOC1S5	HPS6	DTNBP1	HPS3	HPS4
GOCC_BLOC_1_COMPLEX	http://www.gsea-msigdb.org/gsea/msigdb/cards/GOCC_BLOC_1_COMPLEX	SNAPIN	BLOC1S6	BLOC1S1	BLOC1S2	BLOC1S3	BLOC1S4	BCAS4	BLOC1S5	DTNBP1
GOCC_PLATELET_DENSE_GRANULE_MEMBRANE	http://www.gsea-msigdb.org/gsea/msigdb/cards/GOCC_PLATELET_DENSE_GRANULE_MEMBRANE	ABCC4	ITPR1	LAMP2	RAB27B	SELP	CD63
GOCC_PLATELET_DENSE_GRANULE_LUMEN	http://www.gsea-msigdb.org/gsea/msigdb/cards/GOCC_PLATELET_DENSE_GRANULE_LUMEN	FAM3C	CTSW	ECM1	APOH	ITIH3	ITIH4	LGALS3BP	SERPINA4	CDC37L1	RARRES2	SELENOP	SPP2	TIMP3	CLEC3B
GOCC_PLATELET_ALPHA_GRANULE	http://www.gsea-msigdb.org/gsea/msigdb/cards/GOCC_PLATELET_ALPHA_GRANULE	A1BG	LHFPL2	VTI1B	MAGED2	CLU	SERPINA3	CD109	APOOL	CFD	EGF	AHSG	A2M	ALB	F5	F8	F13A1	FGA	FGB	ALDOA	FGG	VEGFD	MMRN1	FN1	LY6G6F	GAS6	VPS33B	OLA1	HGF	HRG	APLP2	TREML1	IGF1	IGF2	APP	ISLR	ITGA2B	ITGB3	NHLRC2	KNG1	ORM1	ORM2	SERPINE1	PCDH7	SERPINA5	SCCPDH	TEX264	PDGFA	PDGFB	CYRIB	CYB5R1	PECAM1	PF4	SERPINA1	SERPINE2	PLG	SERPINF2	TMX3	GTPBP2	PPBP	TOR4A	SRGN	PROS1	QSOX1	SELP	SNCA	SPARC	STXBP1	STXBP3	VAMP7	TGFB1	TGFB2	TGFB3	LEFTY2	THBS1	THBS2	TIMP1	SERPING1	TMSB4X	VEGFA	VEGFB	VEGFC	VWF	PCYOX1L	ACTN4	FERMT3	ACTN1	ACTN2	CD9	SYTL4	CD36	PHACTR2
GOCC_PLATELET_ALPHA_GRANULE_MEMBRANE	http://www.gsea-msigdb.org/gsea/msigdb/cards/GOCC_PLATELET_ALPHA_GRANULE_MEMBRANE	LHFPL2	CD109	LY6G6F	APLP2	ITGA2B	ITGB3	PCDH7	CYB5R1	PECAM1	TMX3	SELP	SNCA	SPARC	CD9	SYTL4	CD36	PHACTR2
GOCC_PLATELET_ALPHA_GRANULE_LUMEN	http://www.gsea-msigdb.org/gsea/msigdb/cards/GOCC_PLATELET_ALPHA_GRANULE_LUMEN	A1BG	VTI1B	MAGED2	CLU	SERPINA3	APOOL	CFD	EGF	AHSG	A2M	ALB	F5	F8	F13A1	FGA	FGB	ALDOA	FGG	VEGFD	MMRN1	FN1	GAS6	OLA1	HGF	HRG	IGF1	IGF2	APP	ISLR	NHLRC2	KNG1	ORM1	ORM2	SERPINE1	SCCPDH	TEX264	PDGFA	PDGFB	CYRIB	PF4	SERPINA1	PLG	SERPINF2	GTPBP2	PPBP	TOR4A	SRGN	PROS1	QSOX1	SPARC	TGFB1	TGFB2	TGFB3	LEFTY2	THBS1	TIMP1	SERPING1	TMSB4X	VEGFA	VEGFB	VEGFC	VWF	PCYOX1L	ACTN4	FERMT3	ACTN1	ACTN2
GOCC_PLATELET_DENSE_TUBULAR_NETWORK	http://www.gsea-msigdb.org/gsea/msigdb/cards/GOCC_PLATELET_DENSE_TUBULAR_NETWORK	IRAG1	EHD1	DMTN	F2R	ITPR1	ITPR2	ITPR3	ATP2A1	ATP2A2	ATP2A3	SERPINA5
GOCC_PLATELET_DENSE_TUBULAR_NETWORK_MEMBRANE	http://www.gsea-msigdb.org/gsea/msigdb/cards/GOCC_PLATELET_DENSE_TUBULAR_NETWORK_MEMBRANE	IRAG1	EHD1	DMTN	ITPR1	ITPR2	ITPR3	ATP2A1	ATP2A2	ATP2A3
GOCC_PSEUDOPODIUM	http://www.gsea-msigdb.org/gsea/msigdb/cards/GOCC_PSEUDOPODIUM	KLHL41	LDB3	CNP	F2RL1	ARRB1	MSN	MAPK1	MAPK3	RAB25	MYOZ1	RAF1	VAMP7	ACTN4	CAPN2	PLA2G6	ACTN1	ACTN2	ACTN3
GOCC_SNARE_COMPLEX	http://www.gsea-msigdb.org/gsea/msigdb/cards/GOCC_SNARE_COMPLEX	STX6	BET1	VTI1B	YKT6	CPLX2	CPLX1	STX1B	SNAP47	STXBP5	VTI1A	TSNARE1	STX2	STX12	CPLX4	STX19	BET1L	STX18	STX17	USE1	CPLX3	NAPB	SNAP25	BNIP1	STX1A	STX3	STX4	STX5	VAMP1	VAMP2	VAMP7	SYN2	STX7	VAMP8	VAMP4	STX16	STX11	STX10	SNX4	SNAP23	NAPG	NAPA	VAMP3	SNAP29	STX8	STXBP5L	GOSR1	SEC22B	GOSR2
GOCC_SCAR_COMPLEX	http://www.gsea-msigdb.org/gsea/msigdb/cards/GOCC_SCAR_COMPLEX	ABI1	SRA1	ABI2	WASF2	NCKAP1	WASF3	CYFIP1	CYFIP2	NCKAP1L	ABI3	BRK1	WASF1
GOCC_ENDOPLASMIC_RETICULUM_PALMITOYLTRANSFERASE_COMPLEX	http://www.gsea-msigdb.org/gsea/msigdb/cards/GOCC_ENDOPLASMIC_RETICULUM_PALMITOYLTRANSFERASE_COMPLEX	SPTLC1	SPTSSB	SPTSSA	ORMDL2	SPTLC3	ORMDL1	ORMDL3	SPTLC2
GOCC_ANCHORED_COMPONENT_OF_MEMBRANE	http://www.gsea-msigdb.org/gsea/msigdb/cards/GOCC_ANCHORED_COMPONENT_OF_MEMBRANE	CD24	GPC6	CDH13	LY6L	MSLN	GPHN	NOD1	CD52	CEACAM5	CEACAM7	CEACAM8	PRSS21	RAB35	CD160	TREH	RAB3C	LYPD1	NRN1L	CNTFR	CNTN1	LYPD6	LYPD6B	ZFAND2B	CPO	ENPP6	CD109	CPM	LYPD2	OTOA	RTN4RL1	LYPD4	HJV	CNTN4	RAET1L	CD55	MDGA2	SPACA4	DLG4	DPEP1	EFNA1	EFNA2	EFNA3	EFNA4	EFNA5	PRSS55	FCGR3B	GPC2	GPC4	GPC5	NTNG1	FOLR1	FOLR2	FOLR3	PRND	ALPI	ALPL	ALPP	ALPG	GLIPR1L1	NEGR1	GAD2	SVIP	RAB26	GAS1	MDGA1	GFRA1	GFRA2	GFRA3	LYPD3	GPC3	CNTN6	SMPDL3B	GML	GP1BA	GP2	GPC1	LYPD5	RGMB	GPIHBP1	PRSS42P	PLET1	RTN4RL2	RAET1G	PRSS41	IZUMO1R	RGS7BP	LSAMP	LY6E	LY6H	ART1	ART3	ART4	MELTF	ACHE	SLURP2	MMP17	CEACAM6	NCAM1	NT5E	OMG	OPCML	SPRN	CNTN3	NTM	NRN1	PKHD1	PLAUR	CNTN5	LY6K	ITLN1	CFC1	PRNP	PRMT8	RGMA	CD177	RHBG	LY6G6D	RAB3A	RAB3B	RAB5A	RAB5B	RAB27B	CPLX3	BCAN	GFRA4	NOD2	DPEP2	DPEP3	MMP25	LYPD8	RTN4R	LYNX1	SPAM1	BST1	BST2	SYN1	CNTN2	TECTB	TDGF1	TECTA	TFPI	THY1	UMOD	XPNPEP2	CA4	RAB7A	ULBP3	PSCA	ULBP2	ULBP1	DNAJC5	LY6G6C	EEPD1	ABHD17A	RTBDN	TEX101	RECK	NTNG2	SEMA7A	IGSF21	LY6D	HYAL2	TNFRSF10C	VNN2	VNN1	CD2	CD14	CD48	CD59
GOCC_INTRINSIC_COMPONENT_OF_PLASMA_MEMBRANE	http://www.gsea-msigdb.org/gsea/msigdb/cards/GOCC_INTRINSIC_COMPONENT_OF_PLASMA_MEMBRANE	CDH2	LRRC70	CD24	C17orf99	CDH4	HCN4	KLRF2	SLC17A4	MICA	KLRC4-KLRK1	ABCC5	ABCC9	MUC12	PTPRU	TSPAN32	CDH10	GPC6	KCNK7	TSPAN5	TSPAN3	NPY4R2	ADAM8	TSPAN2	TSPAN1	OPN1MW3	BCAP31	CDH16	AKAP9	ADGRG2	PLXNC1	LPAR6	SLC25A13	TENM1	MYMX	CALCRL	GPA33	CD96	KCNMB2	GPHN	SLC17A2	IGSF6	RAMP2	RAMP1	RAMP3	LILRB2	MAEA	TCIRG1	LANCL1	NMUR1	SIRPB1	RXYLT1	B3GNT3	CLEC4M	TLR6	CACNG3	CACNG2	SEMA3A	NOD1	CD52	GPNMB	MERTK	CEACAM5	SEMA6C	SEMA6B	SEMA4F	SEMA4D	SEMA4B	SEMA3C	PROCR	SLC35A1	CEL	SLC34A2	SLCO1B1	PDPN	YKT6	CXCR6	CD226	CSPG5	RRH	ADCY1	NRG3	SLC12A7	SLC17A3	VAMP5	ADCY2	CFTR	CYSLTR1	CCR9	NOXA1	FRS2	PGRMC1	SLC26A1	SLC22A7	TSPAN9	CD300C	NPFFR2	PROKR1	GPR83	CEACAM4	MMP24	LYVE1	JTB	ADCY3	GPR75	LMAN2	SLC38A3	LILRB4	LILRB3	LILRA2	UPK1A	ADAM29	ADCY5	EMILIN1	BTN2A1	PTPRT	CD160	SLC7A9	TREH	ADCY6	FZD10	GPR176	PRRT2	PTGDR2	SLC6A14	HRH3	CHRM1	SCN11A	CHRM2	ADCY7	SLCO2B1	CHRM3	CHRM4	TMC6	SLC52A3	CHRM5	CHRNA1	CHRNA2	CHRNA3	CHRNA4	CHRNA5	CHRNA7	ADCY8	CHRNB1	CHRNB2	SLC2A13	CHRNB3	CHRNB4	CHRND	CHRNE	CHRNG	CHUK	SLITRK1	GNRHR2	C1QTNF1	ADCY9	SLC26A9	SLC26A7	FCRL1	FCRL3	SLC26A8	IL22RA2	GRIN3A	GRIN3B	ADCYAP1R1	SLC16A10	TMC1	TMC2	CLCA1	CLCN1	CLCN2	CLCN3	CLCN4	CLCN5	OLFM3	CLCNKA	CLCNKB	CALHM3	OR56A4	OR56A1	CLPTM1	RXFP2	CCR1	SLC24A4	CCR3	CCR4	CCR5	CCR6	TMEM266	CCR8	ACKR2	NRN1L	CMKLR1	NOXO1	LTB4R	ABCC2	GJD3	CNGA1	CPT1C	MFSD12	OR10H4	LRRC38	CNR1	CNR2	CNTFR	CNTN1	OR10J5	GJB4	FCRLB	PROKR2	TRABD2A	TMEM150A	ACVR1C	COL13A1	CPO	COL17A1	KCNH8	DCBLD2	SLC31A1	SLC31A2	TMPRSS11B	OTOP1	EMB	SLCO6A1	ADORA1	GPR151	STXBP5	ADORA2A	ADORA2B	CLDN4	CLDN3	CR1	OR13F1	ADGRG4	CRHR1	CRHR2	ADORA3	TRPM6	SIRPA	SAMD8	CSF1R	CSF2	CSF2RA	CSF2RB	CSF3R	SLC2A14	TSPAN19	SLC38A6	LRFN5	ADRA1D	GSG1L	CSPG4	RTN4RL1	ADRA1B	TMC8	APCDD1	LYPD4	TMC4	ADRA1A	HJV	CNIH3	IL23R	CTLA4	ADRA2A	PROM2	ADRA2B	SLC16A14	BTLA	ADRA2C	CX3CR1	CXADR	ADRB1	CYBA	CYBB	ADRB2	ADRB3	SLC2A7	MOSPD2	TRPV3	SLC16A11	DCC	PLPPR5	IFNLR1	LRRN4	GPR156	SGMS2	KCNV2	HTR3C	KCNG3	DLG3	DLG4	AGER	DPP6	SLC26A3	DRD1	DRD2	DRD3	DRD4	DRD5	JAG1	DSCAM	SLC26A2	HBEGF	AGTR1	AGTR2	APLNR	GPR183	EDA	ABCA1	S1PR1	LPAR1	S1PR3	EDNRA	EDNRB	EFNA1	EFNA3	EFNA4	EFNA5	EFNB1	EFNB2	EFNB3	EGFR	ADCY4	EPHA2	HTR3D	GABRR3	SLC16A13	ADGRE1	ENPEP	SLC29A1	STOM	EPHA1	EPHA3	EPHA4	EPHA5	EPHA7	EPHA8	EPHB1	EPHB2	EPHB3	EPHB4	EPHB6	EPOR	EPS8	ERBB2	ERBB3	ERBB4	EREG	EVI2B	ALCAM	F2R	F2RL1	F2RL2	F3	F10	PTK2B	OR5T2	OR5AR1	FAT1	LRRC55	OR6T1	FCAR	FCER1A	MS4A2	FCER1G	FCER2	FCGR1A	SLC16A9	FCGR1B	SLC39A12	ADGRG5	FCGR2A	FCGR2B	CALHM4	OPN5	FCGR3A	FCGR3B	GPC2	ADGRG3	GPRC6A	TMEM130	SEMA3D	GPC4	FGFR1	FGFR3	GPC5	FGFR2	FGFR4	ITGA11	CLCA4	RASA3	NLGN4Y	LMTK2	NTNG1	ADGRL1	SLITRK3	NLGN1	KLRK1	P2RX2	SORCS3	NFASC	PLXND1	MLANA	STAB1	SYT11	FLT1	FLT3	FLT4	ATP11A	ADGRL2	ADGRL3	NCSTN	KCNH4	KCNH3	SLC7A8	ATP1B4	FOLH1	FOLR1	TNFRSF13B	FOLR2	LRRC8B	SLC39A14	FOLR3	MMD	OR52A1	SLC16A8	LILRA4	TSPAN12	TSPAN15	LPAR3	VSIG2	OPN3	CLEC5A	NTSR2	BACE1	PRND	KCNE5	LY96	PLXNB2	CEMIP2	IL17RA	FLRT3	FLRT2	FLRT1	ALK	ABCA4	FSHR	ADAM2	FUT1	CALHM5	CNIH2	GABBR1	CALHM1	EPGN	GABRA1	GABRA2	GABRA3	GABRA4	GABRA5	GABRA6	GABRB1	GABRB2	GABRB3	GABRD	GABRE	GABRG1	GABRG2	GABRG3	GABRP	GABRR1	GABRR2	SLC24A2	RASGRP3	SLC39A6	TPSG1	RAB26	GALR1	NCR3	SGMS1	NECTIN3	TENM4	PCDHGA12	LRRTM2	CNTNAP2	ABHD12	LRRC32	PCDHB5	GAS1	KCNG2	TSPAN17	SLC13A4	GCGR	OR10J1	SLC17A5	OPN1MW	TSPAN16	OR10H3	OR10H2	OR10H1	MDGA1	GGT5	STEAP1	AMHR2	GHR	GHSR	GJA1	GJA3	GJA4	KCNV1	GJA5	NPTN	GJA8	NOX1	SIGLEC7	GJB2	TSPAN13	LYPD3	CACNG5	CACNG4	KCNMB3	KCNH5	SIGLEC9	GPC3	SIT1	TNFRSF21	PCDH17	CNTN6	PCDH11X	P2RY10	KCNMB4	GLP1R	GLRA1	GLRA2	HTRA2	GLRB	GNRHR	GP1BA	GP1BB	GP2	GP5	GP9	GPC1	GPM6A	SLCO4A1	SLCO3A1	SLCO1B3	CMKLR2	CCR10	IFNL1	GPR3	GPR4	XCR1	GPR6	NPBWR1	NPBWR2	CXCR3	SLC39A5	ADGRD1	PRLHR	GPR12	UTS2R	GPR15	GPR17	MILR1	GPR18	SLC26A11	GPR19	GPR20	TMEM150B	OR10H5	GPR22	LPAR4	EPHA10	MCHR1	GPR25	DLL1	GPER1	EPHA6	HTR3E	GPR31	GPR32	GPR150	GPR34	RGMB	GPR35	GPR37	SCARA5	GPR39	FFAR1	ATP11C	FFAR3	P2RY8	GPR42	TRAV19	FFAR2	GRIA1	GRIA2	GRIA3	GRIA4	GRID1	GRID2	SLC6A16	GRIK1	GRIK2	TMPRSS11E	GRIK3	GRIK4	GRIK5	GRIN1	GRIN2A	GRIN2B	GRIN2C	GRIN2D	SLC25A4	GRM1	GRM2	CLEC2D	GRM3	GRM4	GRM5	GRM6	GRM7	GRM8	SLC25A5	GRPR	TRPM5	GUCY2F	NPC1L1	GYPA	PCDHB1	GYPB	GYPC	TRHDE	GYPE	LRP12	SLC39A2	SLC2A8	PILRB	GUCY2D	SLC40A1	HAS1	HAS2	HAS3	HCRTR1	HCRTR2	NCKAP1L	HFE	ADGRE2	KCNIP3	KCNIP2	KCNIP1	NRG1	HLA-A	HLA-B	HLA-C	HLA-DPA1	HLA-DQA1	HLA-DQA2	HLA-DRA	HLA-DRB1	HLA-DRB3	HLA-H	SLC29A2	HPN	HRH1	HRH2	BIRC2	HTR1A	HTR1B	HTR1D	HTR1E	HTR1F	HTR2A	HTR2B	HTR2C	HTR3A	HTR4	HTR5A	HTR6	HTR7	ICAM1	GPIHBP1	ICAM2	ICAM3	FFAR4	KCNK18	ICAM4	VSIG10L2	SLCO1B7	ENPP7	CLEC4G	RXFP4	TMPRSS11A	SLC6A19	ABCB5	TSPAN33	TMC3	AQP8	FCRL6	GPR149	IFNAR1	IFNAR2	IFNGR1	IFNGR2	ADGRD2	LRRTM1	LRRTM3	IGF1R	IGF2R	SLC6A18	HCN1	RTN4RL2	APP	ZACN	SLCO4C1	IKBKB	IL1R1	IL1RAP	IL2RA	FASLG	IL2RB	IL2RG	IL4R	IL6	IL6R	IL6ST	CXCR2	AQP1	IL9R	IL10RA	IL10RB	AQP2	IL11RA	IL12RB1	IL12RB2	IL13RA1	TMPRSS9	TNFRSF9	AQP4	AQP5	AQP6	AQP7	INSR	INSRR	ITGA6	AQP9	IRS1	ITGA1	ITGA2	ITGA2B	ITGA3	ITGA4	ITGA5	ITGA7	ITGA9	ITGAD	ITGAE	ITGAL	ITGAM	ITGAV	ITGAX	ITGB1	ITGB2	ITGB3	ITGB4	ITGB5	ITGB6	ITGB7	ITGB8	ITPR3	JAG2	JAK2	CD82	KCNA1	KCNA2	KCNA3	KCNA4	KCNA5	KCNA6	KCNA7	KCNA10	KCNB1	KCNC1	KCNC2	KCNC3	KCNC4	MIGA1	KCND1	KCND2	KCND3	KCNE1	KCNF1	KCNG1	VWC2	KCNH1	SLC26A5	KCNH2	KCNJ1	KCNJ2	KCNJ3	KCNJ4	KCNJ5	KCNJ6	KCNJ8	SLC27A1	KCNJ9	KCNJ10	KCNJ11	KCNJ14	KCNJ15	KCNJ16	KCNK1	KCNK2	KCNK3	KCNMA1	KCNMB1	KCNN1	KCNN4	KCNQ1	KCNQ2	KCNQ3	KCNS1	KCNS2	KCNS3	KDR	KIR2DL1	KIR2DL3	KIR2DL4	KIR2DS3	KIR2DS4	KIR2DS5	KIR3DL1	KIR3DL2	KIR3DS1	KIT	KLRC1	KLRC2	KLRC3	KLRD1	NPSR1	SLC16A12	IFITM5	SHISA6	TRABD2B	SLC6A17	MFSD2B	CDHR4	TMPRSS11F	IYD	KTN1	LRRC26	MYMK	OR56A5	OR5T3	OR5T1	IZUMO1R	OR11H7	OR11H4	LAMP1	LCT	LDLR	LHCGR	LIFR	ASIC2	NCMAP	RGS7BP	LNPEP	OR10J6P	VWC2L	IRAG2	LRP1	LTK	BCAM	LY75	LYN	TM4SF1	M6PR	MAG	ASIC1	MAS1	MC1R	MC2R	MC3R	MC5R	CD46	ART3	MEP1A	MEP1B	MET	MELTF	CD99	MIP	TRPM1	MME	ASGR1	MMP14	MMP15	MMP16	CD200	MPZ	MRC1	ABCC1	LRRC52	SHISA8	TMEM150C	CALHM6	TSPAN11	OR4M1	MSR1	MST1R	MTNR1A	MTNR1B	MUC1	MUC4	MUSK	NCF2	NCF4	NEO1	ATP1A1	ATP1A2	ATP1A3	ATP12A	ATP1A4	NGFR	ATP1B1	NINJ2	NKG7	ATP1B2	NMBR	ATP1B3	NOTCH2	NOTCH4	FXYD2	NPC1	NPHS1	ATP2A2	NPR2	NPR3	NPY1R	NPY2R	NPY5R	SLC11A2	NRCAM	ATP2B1	ATP2B2	NTRK1	NTRK2	NTRK3	ROR1	ATP2B3	ROR2	DDR2	NTSR1	ATP2B4	ATP4A	ATP4B	OLR1	OPRD1	OPRK1	OPRL1	OPRM1	OR1D2	OR3A2	OXTR	P2RX1	P2RX3	P2RX4	P2RX5	P2RX7	P2RY1	P2RY2	P2RY4	P2RY6	P2RY11	DUOX2	NOX4	NOX3	PODXL2	CALY	PALM	RDH8	KCNK4	TRAT1	CLEC4A	CDON	PCDH1	PCDHGC3	PCDH7	PCDH8	PCDH9	CALHM2	ADIPOR1	APH1A	ZDHHC2	GP6	CLEC1B	CLEC1A	GOLM1	BFAR	RXFP3	CD320	PCDH12	NRN1	KCNK9	REEP2	SLC22A17	KLRF1	TRPV2	RHCG	ACKR4	PDGFRA	PDGFRB	ENPP1	SLC26A4	PECAM1	ASIC5	ATP8B1	ABCB4	PHB	SLC25A3	PHEX	PIGR	PKD1	PKD2	PKHD1	PLAUR	FXYD1	FXYD3	PLP1	PLSCR1	PLXNA1	ADAM22	PLXNA2	PLXNB1	PLXNB3	FXYD6	FXYD4	GPR84	IL20RA	IL20RB	CDHR5	DUOX1	SLCO1C1	CNTN5	ATP7B	GPR88	PODXL	KCNK10	TREM2	SLC38A2	NLGN3	PCDH18	VSIG10	UGT1A1	PCDHB18P	SLC6A20	TRPM4	TRPM7	CDHR2	PLPPR1	RNF43	SEMA4C	SLC52A1	RNF31	SLC38A4	ANO1	SLC6A15	LRRC8D	AVPR1A	KIRREL1	CCDC25	PACC1	AVPR1B	PI4K2A	LGR4	AVPR2	TRPV6	ASIC4	IL17RB	PLXNA3	STAB2	CHRNA9	SLC39A4	TENM3	LMBR1L	AXL	SCN3B	PLGRKT	PSENEN	SLC22A11	GABRQ	GPRC5C	AJAP1	PCDHGC5	PCDHGC4	PCDHGB7	PCDHGB6	PCDHGB5	PCDHGB3	PCDHGB2	PCDHGB1	PCDHGA11	PCDHGA10	PCDHGA9	PCDHGA7	PCDHGA6	PCDHGA5	PCDHGA4	PCDHGA3	PCDHGA2	PCDHGA1	PCDHB15	PCDHB14	PCDHB13	PCDHB12	PCDHB11	PCDHB10	PCDHB9	PCDHB8	PCDHB7	PCDHB6	PCDHB4	PCDHB3	PCDHB2	PCDHAC2	PCDHAC1	PCDHA13	PCDHA12	PCDHA11	PCDHA10	PCDHA8	PCDHA7	PCDHA6	PCDHA5	PCDHA4	PCDHA3	PCDHA2	PCDHA1	ANKH	PRNP	LRRC8A	SLC7A10	TRPV5	PRMT8	PRRG1	PRRG2	LTB4R2	KCNQ5	SLC2A9	DIABLO	ASAH2	PSEN1	PSEN2	KCNK13	KCNK12	SEMA3G	CHRNA10	CYSLTR2	TRPC7	CD177	RHBG	SLC39A10	MCOLN1	ATP10A	ATP8B2	ATP10D	ADGRG6	PTAFR	PTGER1	PTGER2	PTGER3	PTGFR	PTGIR	ABHD6	TMIGD3	SLC24A3	PTH1R	TENM2	PTH2R	SLC12A5	ESYT2	LRFN2	ADGRB1	NLGN4X	PCDH19	ELAPOR1	SORCS2	PTK7	NLGN2	SEMA6A	PCDH10	SYT13	ADGRB2	LRFN1	DPP10	LRRC4C	ADGRB3	SEMA4G	PCDHB16	PTPRA	PTPRB	PTPRC	PTPRD	PTPRF	PTPRG	PTPRH	PTPRJ	PTPRK	PTPRM	PTPRN2	PTPRO	PTPRS	PTPRZ1	NECTIN1	JAM2	IL22RA1	PGAP6	CACNG8	CACNG7	HRH4	TRPV4	RXFP1	LGR6	CPLX3	OPN1LW	PRPH2	RET	RGR	RHAG	RHCE	RHD	RHO	EDA2R	KCNK15	ROBO1	ROM1	ROS1	HCN2	OPN1SW	BDKRB1	BDKRB2	RYK	RYR1	TSPAN31	SCN1A	SCN1B	SCN2A	SCN2B	SCN3A	SCN4A	SCN4B	SCN5A	SCN7A	SCN8A	SCN9A	SCN10A	SCNN1A	SCNN1B	SCNN1D	CEACAM1	SCNN1G	SDC1	SDC4	SDCBP	SELE	SELL	SELP	SELPLG	SEMA3F	PERP	SLC28A3	CLSTN2	LRRC4	NPFFR1	SLC39A8	ADGRL4	NOD2	SEMA4A	STRA6	ABCG5	ABCG8	CXCR5	LMBR1	HHIP	SGCB	PLPPR2	PORCN	PCDH20	PMEL	SLC30A5	BMP2	SLC26A6	SLC26A10	SLC1A1	SLC1A2	SLC1A3	RTN4R	SLC4A3	SLC1A4	SLC1A5	SLC1A6	SLC2A1	SLC2A2	SLC2A3	SLC2A4	SLC2A5	SLC3A1	SLC4A1	PCDH15	SLC5A1	SLC5A3	SLC6A1	SLC6A2	SLC6A3	GPR199P	OR1D4	SLC6A4	SLC6A6	NCF1	SLC6A7	SLC6A8	SLC6A9	SLC6A11	SLC6A12	SLC6A13	SLC7A1	SLC7A2	SLC8A2	SLC8A1	SLC8A3	SLC9A1	NCF1B	NCF1C	SLC10A1	SLC10A2	SLC11A1	SLC12A2	SLC12A3	SLC12A4	SLC14A1	SLC15A1	SLC15A2	SLC16A1	SLC16A2	SLC17A1	SLC34A1	SLC18A2	SLC19A1	SLC20A1	SLC20A2	SLCO2A1	SLCO1A2	SLC22A1	SLC22A3	SLC22A2	SLC22A4	BMPR2	SLC2A11	SMPD2	SORL1	SPN	SPTA1	SPTB	SSTR1	SSTR2	SSTR3	SSTR4	SSTR5	ST14	STIM1	BRS3	STX1A	BSG	ABCC8	VAMP1	VAMP2	SYPL1	TACR2	ADAM17	TACR1	TACR3	CNTN2	TBXA2R	BTN1A1	TRGC2	TRGV9	TMBIM6	TEK	TFR2	TFRC	TGFBR1	TGFBR2	TGFBR3	TGM2	THBD	THY1	TIE1	ICAM5	TLR1	TLR2	TLR3	TLR4	TLR5	TSPAN7	TSPAN8	TSPAN6	TSPAN4	GPR137B	TM7SF2	TMPRSS2	TNF	TNFRSF1A	TPBG	TPO	TRAF2	TRAF3	TRAF5	TRAF6	C3AR1	TRHR	TRO	TRPC1	TRPC3	TRPC4	TRPC5	TRPC6	TRPM2	TSHR	C5	C5AR1	OPN1MW2	C6	TNFSF4	CCR2	TNFRSF4	SHISA7	SHISA9	C7	TYRO3	TYROBP	C8A	C8B	C8G	UPK1B	C9	UPK2	UPK3A	VCAM1	VIPR1	VIPR2	TRPV1	DAGLA	XG	CA4	CACNA1C	SLC30A1	SLC30A3	DDR1	LAPTM5	BSND	NPHS2	CACNB2	FZD5	CACNG1	SEMA3B	SLMAP	KCNAB1	LRFN4	TRPM8	FCRL2	LRFN3	ULBP3	SLC52A2	ADIPOR2	TMC5	CALCR	TMC7	TUSC3	PLPPR3	SYNDIG1	GLRA3	SEMA6D	TRPM3	CALM1	LRRC8E	TM2D3	ULBP2	ULBP1	KCNIP4	CALM2	SLC35G2	CALM3	SSPN	EEPD1	TAS1R2	TAS1R1	SLC2A10	KCNH6	GPR68	SLC38A1	TSPAN14	TLR10	SLCO5A1	NETO1	ABHD17A	CANX	KLRC4	FZD4	FZD6	PCDH11Y	FCRL5	FCRL4	RTBDN	GPR101	TEX101	JAM3	TAS1R3	KCNK16	ESYT3	OR1E2	TSPAN10	TM2D1	SLC25A11	OBSCN	MAGT1	KIRREL2	SLC10A7	QRFPR	ZNRF3	SLITRK6	LRRC8C	MIEN1	HVCN1	MCHR2	ATRN	COL25A1	CASR	KIRREL3	NTNG2	KISS1R	GPR174	ADGRE3	GPR65	SEMA7A	FCRLA	GALR3	ADGRG7	ORAI1	MFSD2A	MIGA2	IGSF21	SLC43A1	CNTNAP1	KCNAB2	ITGA10	ITGA8	ABCC11	LGR5	DEGS1	CAV1	CAV2	CAV3	TNFSF11	PLPP1	PLPP2	PLPP3	PCDHGB4	KCNK5	SLC4A4	MARCO	HYAL2	S1PR4	ABCC3	TNFRSF25	TNFSF12	TNFSF10	ADAM23	ADAM9	CD164	TNFRSF18	IL18RAP	IL1RL2	IL18R1	GALR2	NRP2	NRP1	CD84	TMEM11	PROM1	HCAR3	CCKAR	ST3GAL5	SLC5A6	SGCE	CACNA1I	CACNA1H	CACNA1G	CHRNA6	KCNK17	CHRFAM7A	STBD1	AQP10	TRPA1	ACVR1	F2RL3	KCNH7	TSPAN18	SLC25A14	MPZL1	UNC5A	RHBDL1	TM4SF5	PKD2L1	CCRL2	TAAR5	GPRC5A	SLC7A7	SLC7A6	SLC13A2	SYT7	CLDN1	CD1A	ACVR1B	FCGR2C	CD1C	CD1D	SLC16A6	SLC16A5	SLC16A4	SLC16A3	P2RX6	CD1E	KCNQ4	CD2	SLC6A5	SLC28A2	SLC28A1	PLXNA4	CD3E	BOC	CD3G	LPAR2	HTR3B	OSMR	SLC24A1	SLC16A7	KCNAB3	SLC33A1	ACVR2A	CD4	DCLK1	CD5	XPR1	MTSS2	CDHR1	CD6	GPR50	CD8A	CD8B	SLC38A5	CD9	ADGRG1	CD14	GPR55	GPR52	ACVR2B	CD19	CD83	MS4A1	KCNG4	ASIC3	KCNB2	OLFM2	CD22	CD163	SLC22A6	ITGBL1	KL	NRXN3	TM9SF2	NRXN1	CD27	HS6ST1	ACVRL1	CD28	LRRC4B	TMPRSS11D	FADS2	OPN4	KCNK6	ECEL1	NCR2	NCR1	TNFSF8	CD33	SIGLEC6	IL27RA	CD34	CD36	STX8	SCARB1	CD37	GAL3ST1	ENTPD1	IGDCC3	GABBR2	CD40	CD40LG	CD44	CD47	CD48	CD53	CLCA2	CD58	CD59	CD63	CD69	RAPGEF2	CD70	PCDHGA8	CD72	SEMA3E	CD79B	CLSTN3	CD81	PCDHA9	ADGRE5	CD151	MTSS1	PLPPR4	HS3ST3B1	SLC23A2	SLC23A1	TNFSF15	CLEC2B	RCE1	SLC12A6	KCNE2
GOCC_INTRINSIC_COMPONENT_OF_ENDOPLASMIC_RETICULUM_MEMBRANE	http://www.gsea-msigdb.org/gsea/msigdb/cards/GOCC_INTRINSIC_COMPONENT_OF_ENDOPLASMIC_RETICULUM_MEMBRANE	PIGK	PREB	BCAP31	DHRS9	SLC35B1	ZMPSTE24	MARCHF6	EMC8	EBP	SLC27A5	SLC27A2	FICD	TEX261	ZFYVE27	CLN3	SPPL3	CPT1C	FITM2	PIGU	TRAM1L1	RNF183	ATF6B	SAMD8	XXYLT1	CYP2E1	FITM1	SPPL2C	SGMS2	DHCR7	DPAGT1	GRAMD2A	HACD2	TAPT1	ERN1	EXT1	SLC37A2	DOLK	ATF6	EMC1	ANKLE2	ARL6IP1	ESYT1	ABCB9	TRAM1	FKBP8	G6PC1	SLC37A4	SGMS1	LRIT1	BSCL2	TBL2	AMFR	EMC10	RNF180	SPCS1	PDIA3	SEC61A1	HLA-A	HLA-B	HLA-C	HLA-DPA1	HLA-DPB1	HLA-DQA1	HLA-DQA2	HLA-DQB1	HLA-DQB2	HLA-DRA	HLA-DRB1	HLA-DRB3	HLA-DRB4	HLA-DRB5	HLA-E	HLA-F	HLA-G	HLA-H	HSD11B1	DNAJB2	HSPA5	STING1	SLC35B2	INSIG1	KTN1	HACD4	PLPP6	SLC35B3	DERL2	EMC9	INSIG2	EMC4	BFAR	WDR83OS	HACD3	PIGT	ERGIC3	SARAF	PKD2	SLC37A1	DPM3	RETREG1	TMCO1	DNAJB12	PIGG	ELOVL2	AUP1	TMEM33	ACER3	SELENOS	EMC3	B2M	EMC7	SPPL2B	CCDC47	RTN4	DOLPP1	ERGIC1	RHBDD2	ESYT2	GRAMD1A	ELOVL5	MBOAT4	RRBP1	RTN1	RTN2	SCD	ELOVL1	PORCN	BNIP1	SREBF2	ELOVL4	STIM1	TAP1	TAP2	TAPBP	SEC62	TM7SF2	WFS1	ELOVL6	DERL1	UBXN8	ELOVL7	LRRC8E	LNPK	CALR	DCSTAMP	HM13	CAMLG	CANX	ELOVL3	EMC6	ESYT3	RHBDD1	SLC37A3	SYVN1	DGAT2	SPPL2A	SLC35B4	GPAA1	DPM2	SGPL1	DERL3	HACD1	PGAP3	MMGT1	PIGS	EIF2AK3	TECR	EMC2	EDEM1	TRAM2	CD74	RCE1
GOCC_INTRINSIC_COMPONENT_OF_GOLGI_MEMBRANE	http://www.gsea-msigdb.org/gsea/msigdb/cards/GOCC_INTRINSIC_COMPONENT_OF_GOLGI_MEMBRANE	GFY	CHST4	SLC35B1	BET1	SLC35A1	YIF1A	B4GAT1	RER1	TEX261	SLC35A4	B4GALNT2	TBC1D20	SAMD8	ZDHHC15	SGMS2	QSOX2	TVP23C	FKTN	SLC35A3	CHST5	ZDHHC20	B4GALNT1	GALNT2	SGMS1	UNC50	STEAP2	ATP2C1	UBIAD1	ACER2	SLC35B2	MYMK	LFNG	MFNG	FURIN	SLC35B3	TVP23B	ZDHHC9	IER3IP1	GOLGA7	PCSK5	BET1L	ERGIC3	A4GALT	PCSK4	SLC35A5	ACER3	CSGALNACT2	CHST12	POMGNT1	CSGALNACT1	MAN1C1	ERGIC1	QSOX1	RFNG	CASD1	SYT4	SLC35A2	TVP23A	TPST1	SLC35B4	SYS1	YIF1B	SLC39A13	PCSK7	LARGE1	CHST2	ENTPD4
GOCC_INTRINSIC_COMPONENT_OF_NUCLEAR_INNER_MEMBRANE	http://www.gsea-msigdb.org/gsea/msigdb/cards/GOCC_INTRINSIC_COMPONENT_OF_NUCLEAR_INNER_MEMBRANE	SUN5	TMEM201	LEMD2	P2RX2	SUN1	LEMD3	SUN3	SUN2	MAJIN	LBR	P2RX1	P2RX3	P2RX4	P2RX5	P2RX7	SPAG4	TMEM43	P2RX6
GOCC_INTRINSIC_COMPONENT_OF_PEROXISOMAL_MEMBRANE	http://www.gsea-msigdb.org/gsea/msigdb/cards/GOCC_INTRINSIC_COMPONENT_OF_PEROXISOMAL_MEMBRANE	SLC25A17	SLC27A2	ABCD1	FIS1	PEX12	PEX13	PEX26	FAR2	PEX2	FAR1	PEX3	PEX11B	PEX11A	PEX11G	PEX16
GOCC_EXTRINSIC_COMPONENT_OF_EXTERNAL_SIDE_OF_PLASMA_MEMBRANE	http://www.gsea-msigdb.org/gsea/msigdb/cards/GOCC_EXTRINSIC_COMPONENT_OF_EXTERNAL_SIDE_OF_PLASMA_MEMBRANE	FCN1	PCSK9	ANXA1	SERPINE2	PLG	TF	WNT2	CUBN
GOCC_INTRINSIC_COMPONENT_OF_EXTERNAL_SIDE_OF_PLASMA_MEMBRANE	http://www.gsea-msigdb.org/gsea/msigdb/cards/GOCC_INTRINSIC_COMPONENT_OF_EXTERNAL_SIDE_OF_PLASMA_MEMBRANE	CD24	CEACAM5	EFNA5	F3	F10	FOLR1	FOLR2	FOLR3	PRND	GP1BA	GP2	GPIHBP1	IZUMO1R	PKHD1	PRNP	RTN4R	THY1	CA4	RTBDN	IGSF21	HYAL2	ADAM9	CD14	CD59
GOCC_EXTRINSIC_COMPONENT_OF_CYTOPLASMIC_SIDE_OF_PLASMA_MEMBRANE	http://www.gsea-msigdb.org/gsea/msigdb/cards/GOCC_EXTRINSIC_COMPONENT_OF_CYTOPLASMIC_SIDE_OF_PLASMA_MEMBRANE	MYZAP	FARP1	TNK2	GNG14	GNA13	GNB5	FERMT2	SNX18	CNR2	CARMIL2	CYLD	DLG4	GRAMD2A	AKT1	PTK2B	FER	FES	FGR	ESYT1	FRK	ALOX15	STAC3	FYN	SNX5	GNA11	GNA12	GNA15	GNAI1	GNAI2	GNAI3	GNAL	GNAO1	GNAQ	GNAS	GNAT1	GNAT2	GNAZ	GNB1	GNB2	GNB3	GNG3	GNG4	GNG5	GNG7	GNG10	GNG11	GNGT1	GNGT2	RACGAP1	HCK	KCNIP1	HIP1	STAC2	GNAT3	KRAS	RHOA	LCK	LYN	CDK16	SNX9	GNG13	ERRFI1	GNG2	STYK1	GNG12	PTK2	ESYT2	PTK6	GRAMD1A	PLEKHA4	RAC1	GNB4	RGS1	S100A6	BLK	SLA	SNAP25	SRC	SRMS	STAC	SYK	TGM3	TIAM1	YES1	ZAP70	KCNAB1	ESYT3	KCNAB2	SHANK3	RGS8	CAV2	TNK1	IQGAP1	CYTH3	CYTH1	SYAP1	GNG8	GNA14	OSBPL2
GOCC_INTRINSIC_COMPONENT_OF_THE_CYTOPLASMIC_SIDE_OF_THE_PLASMA_MEMBRANE	http://www.gsea-msigdb.org/gsea/msigdb/cards/GOCC_INTRINSIC_COMPONENT_OF_THE_CYTOPLASMIC_SIDE_OF_THE_PLASMA_MEMBRANE	LILRB4	RASA3	PALM	PRMT8	SPTA1	SPTB	NPHS2	MIEN1	MTSS2	MTSS1
GOCC_PROTEIN_ACETYLTRANSFERASE_COMPLEX	http://www.gsea-msigdb.org/gsea/msigdb/cards/GOCC_PROTEIN_ACETYLTRANSFERASE_COMPLEX	SUPT20HL1	MCRS1	TADA3	KAT5	TAF6L	RUVBL2	BRD8	MORF4L1	MSL3	WDR5	KAT7	SGF29	TADA1	NAA30	ATF2	CREBBP	KANSL1L	MSL3P1	SUPT20HL2	DR1	EP300	USP22	JADE2	KAT6B	BRD1	ZZZ3	EPC2	KAT2A	TAF5L	BRPF3	KANSL1	HCFC1	MSL1	ACTBL2	MLLT1	MLLT3	PHF20L1	NAA20	ING4	PHF20	ACTL6B	MBIP	TAF9B	POLE3	ING3	MBTD1	KANSL2	MSL2	MRGBP	SUPT20H	KANSL3	YEATS2	DMAP1	POLE4	ENY2	ATXN7L3	KAT14	EP400	ACTB	NAA35	MEAF6	TADA2A	TAF2	TAF4	TAF5	TAF6	TAF7	TAF9	TAF10	TAF12	MAP3K7	VPS72	BRPF1	NAA16	KAT6A	JADE1	NAA25	NAA15	NAA50	EPC1	YEATS4	NAA10	TRRAP	KAT8	ING5	NAA38	SUPT3H	OGT	NAA11	ACTL6A	RUVBL1	KAT2B	TADA2B	MORF4L2	PHF14	JADE3	SUPT7L
GOCC_CELL_LEADING_EDGE	http://www.gsea-msigdb.org/gsea/msigdb/cards/GOCC_CELL_LEADING_EDGE	CDH2	ABI1	SRA1	HDAC6	SH2D3C	OCLN	ARPC5	ARPC3	ACTR3	ACTR2	ARPC2	ABI2	ATP6AP2	WASF2	CDK5	CDK6	FLOT1	RASGRP2	SPRY2	APC2	KLHL41	ABCA7	TUBB3	DLC1	RAPGEF3	HAX1	BAIAP2	CIB1	PDPN	IGF2BP1	AVIL	CFL1	NCKAP1	IQGAP2	WASF3	FERMT2	STMN2	KPTN	CORO1A	FAM107A	PACSIN2	KLHL2	TWF2	TIRAP	THEM4	RAB3IP	SSX2IP	CLCN3	FGD4	RINL	KDF1	PLEKHH2	JMY	ADORA1	ADORA2A	LAYN	CARMIL2	CSPG4	EXOC8	CTNNA1	CTNNB1	CTNND1	FGD5	AMOT	DAG1	DBN1	DDX3X	DIAPH1	DNM2	DPP4	DPYSL3	EEF1A1	EGFR	EPHA2	AIF1	CADM4	CTTN	STX2	EPS8	AKT1	AKT2	PTK2B	FAP	FAT1	SPATA13	FGD2	FER	FGD1	FGR	AAK1	ABLIM3	RUFY3	PALLD	SWAP70	DDN	CLASP2	PLXND1	EPB41L3	FRMD4B	KANK1	FLOT2	CYFIP1	SYNE2	COBL	WWC1	PSD3	SRGAP2	PIP5K1C	MACF1	SCRIB	ARHGAP45	ACAP2	PSD4	DDX58	CORO1C	CD2AP	SH3BP1	FAM89B	ARFIP2	IFIT5	LAMP5	ABL1	GABBR1	PLA2G4F	GABRA1	GABRA2	GABRA3	GABRA4	GABRA5	GABRA6	GABRE	GABRG1	GABRG2	GABRG3	SLC39A6	SPEF1	CNTNAP2	APPL1	ARHGEF26	TIAM2	PLEK2	SH3YL1	PABPC1	INPP5J	SNX5	AMPH	ANGPTL3	GPER1	GRIA1	GIT1	DBNL	CTNNA3	GSN	PARVB	NRBP1	PACSIN1	FSCN3	ADGRE2	HPCA	APBB1	APBB2	APC	ARPIN	APP	ILK	INPPL1	INSR	ITGA5	ITGAV	ITGB1	ITGB3	ITGB4	KCNA2	KCNB1	KCNC1	WASH3P	KCNC2	KCNC3	KCNC4	ARF1	ARF4	ARF6	RHOA	SCIMP	SHISA6	LCP1	ABLIM1	LIMK1	DUOXA2	CAPRIN1	MAPT	MCC	MEFV	KITLG	MKLN1	MPP2	SHISA8	MTM1	MYH9	MYH10	MYLK	MYO1C	MYO1D	MYO5A	MYO6	MYO10	ATF4	NEDD9	NF2	NHS	NME1	NME2	ATP2B1	ATP2B2	OPRD1	OPRM1	P4HB	PAFAH1B1	DUOX2	PAK1	ARHGEF4	PARD6A	PLEKHO1	PLCE1	ABI3	PDE4A	SNX9	EVL	LIMA1	PDE9A	INPP5K	ATP6V1B2	PIK3CA	PKD2	PLCG1	PLCG2	PLEK	ATP7A	DUOX1	PODXL	SNTG1	SSH1	APBB1IP	TRPM7	BCAS3	BSPRY	GDPD2	EPS8L1	ABITRAM	TESC	APPL2	CDC42BPG	VEZT	CARMIL1	FERMT1	ASAP3	CCDC88A	ENAH	PARVA	FGD6	PRKCI	BRK1	PKN2	PRKCZ	CTTNBP2NL	PSD	INPP5E	DUSP22	PDXP	CD177	SCYL3	CORO1B	RAB22A	PLEKHG5	SLC12A5	ARHGAP31	PTK6	TWF1	JCAD	SH3RF1	EPB41L5	ALS2	SHTN1	PTPN13	PTPRJ	PTPRK	PTPRM	ACTA1	PTPRO	PXN	RAB5A	RAB13	RAC1	RAC2	RAC3	ACTA2	RASA1	PLEKHA1	TRPV4	RDX	ACTB	ROBO2	ROCK1	RPS3	CLIP1	S100A6	S100A11	S100B	MYO1G	SAMSN1	ARAP3	MTMR14	ITSN1	EPS8L2	RAPH1	SLC1A2	SLC9A1	PHACTR4	BMX	MTMR9	FSCN1	SNX1	SNX2	DST	SPTBN1	SRC	CDKL5	STX3	STX4	VAMP7	ADAM17	TACR3	ACTC1	TESK1	THY1	TLN1	TLR4	TPM1	ACTG2	TSC1	TUBG1	SHISA7	SHISA9	USH2A	CLRN1	VASP	VIL1	EZR	VIM	TRPV1	WIPF1	DAGLA	CXCR4	EPS8L3	SRCIN1	NDEL1	DOCK8	SPRY4	KIF18A	CAPG	CAPZB	AIF1L	TLN2	RAB34	PIP5K1A	ADGRV1	ANTXR1	PSD2	PPP1R9B	SORBS2	CDC42BPA	AJUBA	ITGA8	DGKZ	LMO4	PDLIM4	UNC5C	ACTN1	GBF1	IQGAP1	KSR1	LDB1	ARHGEF7	SGCE	WASF1	WASL	FGD3	PHLDB2	UNC5A	HIP1R	KNSTRN	PSTPIP1	LDB2	DPP9	MTMR6	MYADM	ARHGEF2	MTSS2	PDLIM7	CYTH3	ITGB1BP1	ARHGAP18	SLC9A3R1	ARHGEF6	AKAP5	BCAR1	CDC42BPB	CD44	SLK	RIPOR2	PIEZO1	MTSS1	C2CD5	ARHGAP44	CDC42	CDH1
GOCC_CELL_PROJECTION_MEMBRANE	http://www.gsea-msigdb.org/gsea/msigdb/cards/GOCC_CELL_PROJECTION_MEMBRANE	SH2D3C	ARPC2	ATP6AP2	MFSD10	RASGRP2	SPRY2	APC2	ABCA7	DLC1	CIB1	SLC34A2	PDPN	GNA13	CFL1	SLC17A3	NCKAP1	ADCY3	EHD1	FERMT2	SLC27A4	RAB35	SLC7A9	BVES	FAM107A	PACSIN2	SLC46A1	TIRAP	SLC22A12	THEM4	CLCN3	CLTB	TTC8	CNGB1	CNGA1	CEACAM20	CNGA2	CNGA4	BBS5	EVC2	ADORA1	ADORA2A	TRPM6	SLC34A3	CSPG4	CTNNB1	PROM2	PLB1	FGD5	ACE	PKD1L1	DIAPH1	DLG1	DMD	DNM2	DPEP1	DPP4	SLC26A3	DRD1	DRD2	DRD5	SLC26A2	EEF1A1	CYS1	EGFR	EPHA2	AIF1	TMEM17	ARL13B	MUC20	DMTN	EPS8	AKT2	EVC	FAP	SPATA13	FGD2	NAPEPLD	FGR	MAPRE1	SHANK2	PHLPP2	DDN	CLASP2	PLXND1	EPB41L3	KANK1	SYNE2	WWC1	IQCE	PSD3	PIP5K1C	SLC7A8	GPR161	FOLR1	MACF1	ARHGAP45	PSD4	DDX58	CORO1C	SLC7A11	IFIT5	LAMP5	GABBR1	PLA2G4F	GABRA1	GABRA2	GABRA3	GABRA4	GABRA5	GABRA6	GABRE	GABRG1	GABRG2	GABRG3	SLC39A6	TAS2R43	TAS2R46	GAP43	CNTNAP2	TCTN3	PLEK2	SH3YL1	B4GALT1	BBS9	GNA12	GNAT1	GNAT2	GPI	MCHR1	GPER1	GRIA1	PACSIN1	FSCN3	GUCY2D	ADGRE2	EHD3	HLA-G	HPCA	APC	HSP90AB1	FFAR4	SLC6A19	SLC6A18	AQP1	AQP4	INSR	ITGA3	ITGA5	ITGAV	ITGB1	ITGB3	KCNA2	TBC1D10C	KCNB1	KCNC1	KCNC2	KCNC3	KCNC4	KCNK1	ARF4	ARF6	RHOA	SCIMP	SHISA6	ARL13A	LCP1	LRP2	MAPT	MPP2	SHISA8	MSN	MTTP	MYO1C	MYO1D	MYO6	MYO10	ATF4	SEPTIN2	NF2	ATP1B2	NME1	SLC11A2	ATP2B1	ATP2B2	OPRD1	OPRM1	PAK1	ATP6V0A4	PALM	ARHGEF4	ASAP1	TAS2R4	PLEKHO1	PDE4A	PDE6A	LIMA1	PDE6G	PDE6H	PDE9A	PDE6B	SLC26A4	PDZK1	INPP5K	PKD1	PKD2	PLCG1	PLCG2	PLEK	ATP7A	CDHR5	TSPEAR	PODXL	SNTG1	MXRA8	CDHR2	EPS8L1	TESC	APPL2	BBS7	VEZT	ITLN1	FERMT1	PSD	PDXP	RAB25	PTCH1	TTYH1	SLC12A5	TWF1	JCAD	EPB41L5	PTPRH	PTPRJ	BBS1	PEX19	BBS2	BBS4	RAC1	ACE2	PLEKHA1	TRPV4	RHO	ROBO2	ROM1	RPS3	S100P	SCNN1A	CEACAM1	SLC28A3	HHIP	EPS8L2	P2RY12	NDRG4	SLC26A6	SLC1A2	SLC3A1	SLC5A1	SLC6A6	SLC9A3	SLC12A2	SLC34A1	SLC19A1	SLC22A5	BMX	MTMR9	SMO	FSCN1	SPTBN1	SRC	SSTR3	CDKL5	STX4	ADAM17	TACR3	THY1	TLN1	TPM1	SHISA7	SHISA9	MOSMO	UMOD	USH2A	UTRN	VASP	EZR	TRPV1	DAGLA	CA4	CA9	PRCD	EPS8L3	TMEM231	TXNDC15	TCTN2	CYBRD1	GPR157	CUBN	SLC7A5	AMN	DOCK8	SPRY4	FZD9	AIF1L	RAB34	PIP5K1A	ADGRV1	ANTXR1	PSD2	EFCAB7	PPP1R9B	SYTL1	ITGA8	SHANK3	CASK	PROM1	KSR1	SLC5A6	SGCE	UNC5A	HIP1R	PKD2L1	MTMR6	TMEM67	SLC28A2	SLC28A1	ARHGEF2	MTSS2	CDHR1	BBIP1	DHRS3	GPR37L1	SNAP29	SLC9A3R1	ABCG2	CD36	AKAP5	CD44	RIPOR2	PIEZO1	C2CD5
GOCC_CELL_TRAILING_EDGE	http://www.gsea-msigdb.org/gsea/msigdb/cards/GOCC_CELL_TRAILING_EDGE	FLOT1	FLOT2	PIP5K1C	ICAM2	SCIMP	MSN	MYH9	SELPLG	SPN	BST1	EZR	PIP5K1B	PSTPIP1
GOCC_LEADING_EDGE_MEMBRANE	http://www.gsea-msigdb.org/gsea/msigdb/cards/GOCC_LEADING_EDGE_MEMBRANE	SH2D3C	ATP6AP2	RASGRP2	SPRY2	APC2	ABCA7	DLC1	CIB1	PDPN	CFL1	NCKAP1	FERMT2	FAM107A	PACSIN2	TIRAP	THEM4	CLCN3	ADORA1	ADORA2A	CSPG4	FGD5	DIAPH1	DNM2	DPP4	EEF1A1	EGFR	EPHA2	AIF1	EPS8	AKT2	FAP	SPATA13	FGD2	FGR	DDN	CLASP2	PLXND1	EPB41L3	KANK1	SYNE2	WWC1	PSD3	PIP5K1C	MACF1	ARHGAP45	PSD4	DDX58	CORO1C	IFIT5	LAMP5	GABBR1	PLA2G4F	GABRA1	GABRA2	GABRA3	GABRA4	GABRA5	GABRA6	GABRE	GABRG1	GABRG2	GABRG3	SLC39A6	CNTNAP2	PLEK2	SH3YL1	AMPH	GPER1	GRIA1	PACSIN1	ADGRE2	HPCA	APC	INSR	ITGA5	ITGAV	ITGB1	ITGB3	KCNA2	KCNB1	KCNC1	KCNC2	KCNC3	KCNC4	ARF4	RHOA	SCIMP	SHISA6	LCP1	MAPT	MPP2	SHISA8	MYO1C	MYO1D	MYO6	ATF4	NF2	NME1	ATP2B1	ATP2B2	OPRD1	OPRM1	PAK1	ARHGEF4	PLEKHO1	PDE4A	PDE9A	INPP5K	PLCG1	PLCG2	PLEK	SNTG1	EPS8L1	TESC	APPL2	VEZT	FERMT1	PSD	PDXP	SLC12A5	TWF1	JCAD	EPB41L5	PTPRJ	PTPRK	RAC1	PLEKHA1	TRPV4	ROBO2	RPS3	MYO1G	EPS8L2	SLC1A2	BMX	MTMR9	SPTBN1	SRC	CDKL5	STX4	ADAM17	TACR3	THY1	TLN1	TPM1	SHISA7	SHISA9	USH2A	VASP	EZR	TRPV1	DAGLA	EPS8L3	DOCK8	SPRY4	AIF1L	RAB34	PIP5K1A	ADGRV1	ANTXR1	PSD2	PPP1R9B	ITGA8	KSR1	SGCE	UNC5A	HIP1R	MTMR6	ARHGEF2	MTSS2	AKAP5	CD44	RIPOR2	PIEZO1	C2CD5	ARHGAP44	CDC42
GOCC_LAMELLIPODIUM_MEMBRANE	http://www.gsea-msigdb.org/gsea/msigdb/cards/GOCC_LAMELLIPODIUM_MEMBRANE	APC2	PDPN	CFL1	NCKAP1	FERMT2	CSPG4	DPP4	EPHA2	FAP	PLXND1	SYNE2	SLC39A6	PLEK2	ITGAV	ITGB3	KCNA2	PDXP	VASP	DOCK8	ANTXR1	CD44	PIEZO1
GOCC_DNA_REPLICATION_PREINITIATION_COMPLEX	http://www.gsea-msigdb.org/gsea/msigdb/cards/GOCC_DNA_REPLICATION_PREINITIATION_COMPLEX	ORC3	MCM2	MCM3	MCM4	MCM5	MCM6	MCM7	GINS2	GINS3	CDC45	GINS4	GINS1
GOCC_DEATH_INDUCING_SIGNALING_COMPLEX	http://www.gsea-msigdb.org/gsea/msigdb/cards/GOCC_DEATH_INDUCING_SIGNALING_COMPLEX	FAF1	FAS	CASP3	CASP8	CASP10	TRADD	RIPK1	FADD	CFLAR
GOCC_CD95_DEATH_INDUCING_SIGNALING_COMPLEX	http://www.gsea-msigdb.org/gsea/msigdb/cards/GOCC_CD95_DEATH_INDUCING_SIGNALING_COMPLEX	FAF1	FAS	CASP8	CASP10	FADD	CFLAR
GOCC_INTRINSIC_COMPONENT_OF_ORGANELLE_MEMBRANE	http://www.gsea-msigdb.org/gsea/msigdb/cards/GOCC_INTRINSIC_COMPONENT_OF_ORGANELLE_MEMBRANE	PET100	PIGK	TIMM23	GFY	ABCB6	TIMM23B	PREB	BCAP31	CHST4	DHRS9	PIGBOS1	STX6	SLC35B1	TIMM17B	ZMPSTE24	BET1	MARCHF6	EMC8	MICU1	TIMM17A	TOMM40	SLC25A17	SLC35A1	MTX2	EBP	VAMP5	YIF1A	AFG3L2	IMMT	SLC27A5	SLC27A2	RAB35	B4GAT1	RER1	FICD	TEX261	SLC35A4	MAL2	RAB3C	ZFYVE27	SFXN2	SFXN4	CLN3	SLC15A4	SPPL3	B4GALNT2	MICOS13	CPT1C	CNR1	FITM2	TBC1D20	PIGU	TRABD2A	TRAM1L1	COX11	CPT1A	RNF183	ATF6B	APOOL	FUNDC1	SLC32A1	SUN5	SAMD8	SYT9	XXYLT1	SLC38A9	CYP2E1	SPAAR	ZDHHC15	FITM1	SPPL2C	SYNE4	SGMS2	QSOX2	DHCR7	DMPK	DPAGT1	ECE1	GRAMD2A	TMEM201	TVP23C	HACD2	TAPT1	MTLN	ERN1	ETFDH	EXT1	ABCD1	SLC37A2	RNF152	LEMD2	FKTN	DOLK	ATF6	P2RX2	SV2C	EMC1	ATP10B	ANKLE2	ARL6IP1	ESYT1	SUN1	ATP13A2	SLC35A3	ABCB10	ABCB9	TRAM1	CHST5	LEMD3	STX12	PISD	FKBP8	SLC17A8	G6PC1	ZDHHC20	SLC37A4	GABRA2	SUN3	SUN2	SAMM50	B4GALNT1	RAB26	MPC2	GALNT2	SGMS1	UNC50	LRIT1	STEAP2	BSCL2	TBL2	AMFR	ATP2C1	GHITM	COQ2	MAJIN	SLC46A3	EMC10	COX18	RNF180	COA3	SPCS1	SLC25A4	PDIA3	UBIAD1	SEC61A1	HLA-A	HLA-B	HLA-C	HLA-DPA1	HLA-DPB1	HLA-DQA1	HLA-DQA2	HLA-DQB1	HLA-DQB2	HLA-DRA	HLA-DRB1	HLA-DRB3	HLA-DRB4	HLA-DRB5	HLA-E	HLA-F	HLA-G	HLA-H	HSD11B1	DNAJB2	HSPA5	HSPA9	STING1	ACER2	MTX3	MPC1L	SLC35B2	INSIG1	TOMM20L	TRABD2B	SLC6A17	KTN1	MYMK	LAMP2	LBR	LFNG	CHCHD10	HACD4	PLPP6	MFNG	MICOS10	MT-CYB	MTX1	NPC1	ATP2B1	OPRD1	OPRK1	OXA1L	P2RX1	P2RX3	P2RX4	P2RX5	P2RX7	FURIN	SLC35B3	DERL2	EMC9	FIS1	TVP23B	ZDHHC9	IER3IP1	GOLGA7	INSIG2	EMC4	COX16	PCSK5	BET1L	BFAR	SLC22A17	WDR83OS	HACD3	ARMCX3	PIGT	ERGIC3	MPC1	SARAF	PEX12	PEX13	SLC25A3	PKD2	A4GALT	SLC37A1	GDAP1	DPM3	RETREG1	TMCO1	PCSK4	DNAJB12	PIGG	SLC66A1	ELOVL2	CHCHD3	TMEM70	PPOX	AUP1	MCUB	SLC35A5	TMEM33	RHOT1	ACER3	SYNJ2BP	CSGALNACT2	CHST12	POMGNT1	MFN1	PEX26	MREG	FAR2	DNAJC11	COA1	AGK	CSGALNACT1	SELENOS	EMC3	LRRC8A	B2M	EMC7	SPIRE1	SPPL2B	MFF	CCDC47	SLC17A7	SLC17A6	MAN1C1	RTN4	ADCK1	DOLPP1	ERGIC1	RHBDD2	ESYT2	GRAMD1A	QSOX1	BAK1	PTPRS	PEX2	RAB3A	RAB3B	RAB5A	RAB5B	RAB27B	CPLX3	RFNG	SLC25A19	ELOVL5	MBOAT4	RRBP1	RTN1	RTN2	RYR1	SCD	SCO1	BID	MCUR1	ELOVL1	PORCN	CASD1	PINK1	SLC6A9	FUNDC2	BNIP1	BNIP3	SPAG4	SPG7	SREBF2	ELOVL4	STIM1	STX1A	SYN1	SYP	SYPL1	SYT1	SYT4	SYT5	TAP1	TAP2	TAPBP	SEC62	TM7SF2	SLC35A2	WFS1	SLC30A3	TVP23A	RAB7A	ELOVL6	UQCC3	APOO	DERL1	TMEM43	MUL1	CCDC51	UBXN8	L2HGDH	WLS	ELOVL7	SLC8B1	LRRC8E	DNAJC5	TMEM177	LNPK	CALR	DCSTAMP	HM13	VOPP1	TMEM163	SFXN3	CAMLG	ABHD17A	CANX	ELOVL3	EMC6	ESYT3	FAR1	RHBDD1	SLC37A3	TMEM175	CHCHD6	SYVN1	TPST1	DGAT2	MGARP	SPPL2A	SLC35B4	PEX3	STX10	GPAA1	PEX11B	PEX11A	DPM2	TMEM11	SGPL1	RHOT2	SYS1	YIF1B	MCU	SLC39A13	P2RX6	DERL3	SYNGR1	PCSK7	SMDT1	HACD1	LARGE1	PEX11G	PGAP3	MMGT1	SLC22A14	PIGS	SFXN1	PEX16	SFXN5	CHST2	ITM2B	EIF2AK3	SCAMP1	TECR	ENTPD4	EMC2	EDEM1	TRAM2	CD74	TOMM20	TOMM70	SV2A	MFN2	RCE1	SCO2
GOCC_INTRINSIC_COMPONENT_OF_MITOCHONDRIAL_INNER_MEMBRANE	http://www.gsea-msigdb.org/gsea/msigdb/cards/GOCC_INTRINSIC_COMPONENT_OF_MITOCHONDRIAL_INNER_MEMBRANE	PET100	TIMM23	TIMM23B	TIMM17B	TIMM17A	MTX2	AFG3L2	IMMT	SFXN2	SFXN4	MICOS13	COX11	APOOL	MTLN	ETFDH	PISD	SAMM50	MPC2	GHITM	COQ2	COX18	COA3	HSPA9	MTX3	MPC1L	CHCHD10	MICOS10	MT-CYB	MTX1	OXA1L	COX16	MPC1	SLC25A3	CHCHD3	PPOX	MCUB	DNAJC11	COA1	AGK	SLC25A19	SCO1	MCUR1	SPG7	UQCC3	APOO	CCDC51	L2HGDH	TMEM177	SFXN3	CHCHD6	TMEM11	MCU	SMDT1	SLC22A14	SFXN1	SFXN5	SCO2
GOCC_INTRINSIC_COMPONENT_OF_MITOCHONDRIAL_OUTER_MEMBRANE	http://www.gsea-msigdb.org/gsea/msigdb/cards/GOCC_INTRINSIC_COMPONENT_OF_MITOCHONDRIAL_OUTER_MEMBRANE	ABCB6	PIGBOS1	TOMM40	CPT1A	FUNDC1	DMPK	TOMM20L	FIS1	ARMCX3	GDAP1	RHOT1	SYNJ2BP	MFN1	SPIRE1	MFF	BAK1	PINK1	FUNDC2	BNIP3	MUL1	MGARP	RHOT2	TOMM20	TOMM70	MFN2
GOCC_INTRINSIC_COMPONENT_OF_VACUOLAR_MEMBRANE	http://www.gsea-msigdb.org/gsea/msigdb/cards/GOCC_INTRINSIC_COMPONENT_OF_VACUOLAR_MEMBRANE	SLC15A4	SLC38A9	SPAAR	ATP10B	ATP13A2	SLC46A3	LAMP2	NPC1	LRRC8A	LRRC8E	TMEM175	ENTPD4
GOCC_EXTRINSIC_COMPONENT_OF_ORGANELLE_MEMBRANE	http://www.gsea-msigdb.org/gsea/msigdb/cards/GOCC_EXTRINSIC_COMPONENT_OF_ORGANELLE_MEMBRANE	COQ7	WDR81	TAMM41	STXBP5	TEPSIN	TOR1A	FKBP1A	ATG14	WDFY3	SARM1	SNX5	BIN1	GOLGA3	HID1	WDR91	SNX10	ANXA1	ACADVL	USP50	COQ6	PAM16	COQ4	COQ3	ATP6V1B1	ZFYVE1	PML	OTULINL	KIF1A	VAC14	PSD	GRIPAP1	COQ8A	GBA2	DUSP21	MMP27	SNX16	SOX10	SYN1	UBB	UBC	RAB7A	NDUFAF5	COQ8B	ZC3H12A	SYN3	ULK1	NOA1	COQ5	CCDC115	DOC2A	USP8	ATP23	EMC2
GOCC_EXTRINSIC_COMPONENT_OF_ENDOSOME_MEMBRANE	http://www.gsea-msigdb.org/gsea/msigdb/cards/GOCC_EXTRINSIC_COMPONENT_OF_ENDOSOME_MEMBRANE	WDR81	SNX5	WDR91	SNX10	ANXA1	USP50	PSD	GRIPAP1	SNX16	USP8
GOCC_EXTRINSIC_COMPONENT_OF_MITOCHONDRIAL_INNER_MEMBRANE	http://www.gsea-msigdb.org/gsea/msigdb/cards/GOCC_EXTRINSIC_COMPONENT_OF_MITOCHONDRIAL_INNER_MEMBRANE	COQ7	TAMM41	ACADVL	COQ6	PAM16	COQ4	COQ3	COQ8A	DUSP21	NDUFAF5	COQ8B	NOA1	COQ5	ATP23
GOCC_RNAI_EFFECTOR_COMPLEX	http://www.gsea-msigdb.org/gsea/msigdb/cards/GOCC_RNAI_EFFECTOR_COMPLEX	MIR320B1	MIR320C1	MIR320D2	MIR320C2	MIR320B2	MIR320D1	MIR320E	DDX6	DHX9	DCP2	AGO3	AGO4	EIF4E	DICER1	AGO1	SND1	AGO2	TNRC6A	MIR206	MIR31	MIR320A	MIR324	MIR342	XPO5	MIR455	TARBP2	LIMD1
GOCC_ANCHORED_COMPONENT_OF_EXTERNAL_SIDE_OF_PLASMA_MEMBRANE	http://www.gsea-msigdb.org/gsea/msigdb/cards/GOCC_ANCHORED_COMPONENT_OF_EXTERNAL_SIDE_OF_PLASMA_MEMBRANE	CD24	EFNA5	FOLR1	FOLR2	FOLR3	PRND	GP1BA	GP2	GPIHBP1	IZUMO1R	PKHD1	PRNP	RTN4R	THY1	CA4	RTBDN	IGSF21	HYAL2	CD14	CD59
GOCC_UBIQUITIN_CONJUGATING_ENZYME_COMPLEX	http://www.gsea-msigdb.org/gsea/msigdb/cards/GOCC_UBIQUITIN_CONJUGATING_ENZYME_COMPLEX	STUB1	UBE2U	RNF20	UBE2A	UBE2B	UBE2N	UBE2V1	UBE2V2	RNF40
GOCC_CTF18_RFC_LIKE_COMPLEX	http://www.gsea-msigdb.org/gsea/msigdb/cards/GOCC_CTF18_RFC_LIKE_COMPLEX	CHTF8	RFC2	RFC3	RFC4	RFC5	CHTF18	DSCC1
GOCC_N_TERMINAL_PROTEIN_ACETYLTRANSFERASE_COMPLEX	http://www.gsea-msigdb.org/gsea/msigdb/cards/GOCC_N_TERMINAL_PROTEIN_ACETYLTRANSFERASE_COMPLEX	NAA30	NAA20	NAA35	NAA16	NAA25	NAA15	NAA50	NAA10	NAA38	NAA11
GOCC_NATA_COMPLEX	http://www.gsea-msigdb.org/gsea/msigdb/cards/GOCC_NATA_COMPLEX	NAA16	NAA15	NAA50	NAA10	NAA11
GOCC_BOX_C_D_RNP_COMPLEX	http://www.gsea-msigdb.org/gsea/msigdb/cards/GOCC_BOX_C_D_RNP_COMPLEX	NOP56	FBL	FBLL1	SNU13	NOP58	RRP9	NOLC1
GOCC_BOX_H_ACA_SNORNP_COMPLEX	http://www.gsea-msigdb.org/gsea/msigdb/cards/GOCC_BOX_H_ACA_SNORNP_COMPLEX	DKC1	GAR1	NOP10	NHP2	NOLC1
GOCC_M_BAND	http://www.gsea-msigdb.org/gsea/msigdb/cards/GOCC_M_BAND	KLHL41	MYOM3	LRRC39	CRYAB	KCTD6	ENO1	CMYA5	SMTNL1	ALDOA	OBSL1	SMPX	ANK1	ANK2	SMTNL2	NBR1	LMOD2	PPP2R5A	LMOD3	SPTBN1	OBSCN	TRIM63	MYOM1	MYOM2
GOCC_CULLIN_RING_UBIQUITIN_LIGASE_COMPLEX	http://www.gsea-msigdb.org/gsea/msigdb/cards/GOCC_CULLIN_RING_UBIQUITIN_LIGASE_COMPLEX	PDCD6	FEM1B	DCAF7	CDKN1B	KLHL41	ANAPC10	ZER1	APPBP2	UBE2C	GLMN	KLHL2	FBXO32	FBXO17	ERCC8	KLHDC3	CKS1B	CKS2	ANAPC16	ANKRD9	KLHDC1	FBXO27	KLHL40	DCAF12L1	DCAF8L1	FBXL14	FBXL16	COMMD1	FBXO39	DDB1	DDB2	DAW1	CDC20B	AMN1	FBXO45	FBXL13	KLHDC10	WDTC1	ZSWIM8	CUL9	FBXL7	FBXW11	KCTD2	PRAME	KLHDC2	CDC26	KCTD13	FBXO33	FBXO7	FBXL2	ANAPC13	DCAF12	DCAF13	ANAPC15	DCAF4	TRPC4AP	FBXL21P	FBXL3	FBXO2	FBXL6	FBXL5	FBXL4	KLHL3	FBXW8	FBXO25	FBXO9	FBXO6	FBXO4	CACYBP	KLHL20	UBE2S	FBXL22	ANAPC2	ANAPC4	SPOPL	DCAF12L2	NCCRP1	DCAF8L2	PRAMEF6	ZYG11A	PRKN	DCAF8	CRBN	FZR1	ANAPC5	ANAPC7	DTL	ANAPC11	ASB4	KCTD5	FBXW5	FBXL19	KLHL24	FBXL12	DCAF16	USP47	DET1	DMAC2	FBXW7	PEF1	FBXL8	FBXO48	FEM1A	AMBRA1	DCAF6	CAND1	KLHL9	KLHL7	FEM1C	KLHL42	KLHL8	ZSWIM5	ZSWIM6	KLHL12	COP1	KLHL25	FBXW4	ANAPC1	FBXL17	SKP1	SKP2	ZSWIM4	TMEM183BP	ELOC	ELOB	BUB1B	TNFAIP1	DDA1	FBXL15	DCAF10	ZYG11B	KCTD17	FBXO31	FBXL18	DCAF17	SPSB1	DCAF11	CUL5	GAN	FBXO38	LZTR1	KCTD10	SPOP	KBTBD7	CUL4B	CUL4A	CUL3	CUL2	CUL1	KBTBD8	SPSB2	KLHL22	FBH1	FBXL20	ENC1	CDC23	DCAF5	CDC16	BTRC	KBTBD6	CCNF	KLHL13	DCAF15	SPSB3	SPSB4	TMEM183A	FBXO44	RNF7	DCAF1	KEAP1	CUL7	KLHL21	CDC20	CDC27	RBX1
GOCC_CUL2_RING_UBIQUITIN_LIGASE_COMPLEX	http://www.gsea-msigdb.org/gsea/msigdb/cards/GOCC_CUL2_RING_UBIQUITIN_LIGASE_COMPLEX	FEM1B	ZER1	APPBP2	GLMN	KLHDC3	COMMD1	KLHDC10	ZSWIM8	PRAME	KLHDC2	PRAMEF6	ZYG11A	ASB4	FEM1A	FEM1C	ZSWIM5	ZSWIM6	ZSWIM4	ELOC	ELOB	ZYG11B	CUL2	RBX1
GOCC_CUL3_RING_UBIQUITIN_LIGASE_COMPLEX	http://www.gsea-msigdb.org/gsea/msigdb/cards/GOCC_CUL3_RING_UBIQUITIN_LIGASE_COMPLEX	PDCD6	KLHL41	GLMN	KLHL2	KLHL40	ZSWIM8	KCTD2	KCTD13	KLHL3	KLHL20	SPOPL	KCTD5	KLHL24	PEF1	KLHL9	KLHL7	KLHL42	KLHL8	KLHL12	KLHL25	TNFAIP1	KCTD17	GAN	LZTR1	KCTD10	SPOP	KBTBD7	CUL3	KBTBD8	KLHL22	ENC1	KBTBD6	KLHL13	KEAP1	KLHL21	RBX1
GOCC_CUL4A_RING_E3_UBIQUITIN_LIGASE_COMPLEX	http://www.gsea-msigdb.org/gsea/msigdb/cards/GOCC_CUL4A_RING_E3_UBIQUITIN_LIGASE_COMPLEX	CDKN1B	GLMN	ERCC8	DDB1	TRPC4AP	CRBN	DTL	DET1	COP1	CUL4A	RBX1
GOCC_CUL4B_RING_E3_UBIQUITIN_LIGASE_COMPLEX	http://www.gsea-msigdb.org/gsea/msigdb/cards/GOCC_CUL4B_RING_E3_UBIQUITIN_LIGASE_COMPLEX	DDB1	DDB2	DTL	CUL4B	RBX1
GOCC_CUL5_RING_UBIQUITIN_LIGASE_COMPLEX	http://www.gsea-msigdb.org/gsea/msigdb/cards/GOCC_CUL5_RING_UBIQUITIN_LIGASE_COMPLEX	ANKRD9	KLHDC1	ASB4	ELOC	ELOB	CUL5	RNF7	RBX1
GOCC_MOTILE_CILIUM	http://www.gsea-msigdb.org/gsea/msigdb/cards/GOCC_MOTILE_CILIUM	TCP11X1	CD52	AKAP3	CETN2	STARD10	ACTL7A	IFT27	ABHD2	SPACA9	CFAP36	GABARAP	ODF3	IQCD	CATSPER1	CATSPER2	CFAP70	AK7	TPPP2	CCR6	CEP20	SEPTIN12	SPACA3	FLACC1	LYZL4	SLC9B2	MROH2B	PACRG	SUN5	CST11	CFAP251	TEKT5	DNAH2	CFAP52	KLC3	SLC9B1	TEKT4	RNF38	ROPN1B	CFAP206	IQUB	AK8	SAXO1	CFAP58	CFAP161	TBC1D21	ACE	TTLL9	WBP2NL	TTLL8	DEFB1	DLD	DNAH5	DNAH8	DNAH9	SLC26A3	DRD2	SPAG17	CFAP221	ARL13B	TCTE1	AK1	AK2	CABCOCO1	ENKUR	RSPH9	FBXL13	DAAM1	SEPTIN6	VPS13A	DNAAF11	CFAP65	CATSPERE	CATSPERD	CFAP45	TTLL1	CATSPERZ	SPEF1	TAS2R43	IL4I1	DNAH1	CFAP61	TTLL3	IFT172	GAS8	CABYR	HAVCR1	DNAI1	GK2	INTU	TEKT2	LINC02914	TSSK4	SAXO2	SLC9C1	EFCAB9	CFAP47	IFT81	CFAP20	GSTM3	ANXA1	HIF1A	HSPD1	CCDC39	DYNLT4	RSPH4A	CATSPER3	CFAP100	CCDC172	DNAJB13	CATSPER4	ENO4	CFAP73	CCDC103	ARL13A	LDHC	FSIP2	CFAP99	MAK	PGAM4	SEPTIN2	ATP1A1	ATP1A4	ATP1B1	ATP1B3	NPHP1	ATP2B4	ODF1	ODF2	PAFAH1B1	IFT52	NME8	DYNC2LI1	PFKM	PGK2	PKD1	PKD2	SPA17	SEPTIN4	SPATA6	ROPN1	DNAAF5	SPATA6L	MNS1	PRKACA	PRKAR1A	CFAP44	ADCY10	IFT46	LYZL6	CAMSAP3	WDR19	CCDC181	CATSPERG	BBS2	BBS4	RAN	RAP1A	RHO	RPGR	SCNN1A	OXCT2	KIF9	DNAI2	TEKT3	SLC26A6	SORD	SPAG4	TACR2	TACR1	TACR3	TCP11	MAFIP	DCDC2C	DNALI1	SPAG16	DYNC2H1	ZBBX	IQCA1	DNAI4	CFAP69	SPEF2	IFT74	CFAP43	TSGA10	IFT88	RSPH6A	SLIRP	MKKS	CAPZB	SLC25A31	PMFBP1	DRC3	ODAD4	TEKT1	HYAL3	NME5	ROPN1L	TTC29	TSSK1B	QRICH2	FSCB	SPATC1L	IQCG	DRC7	EFCAB2	CUL3	OFD1	CEP89	CFAP300	CABS1	CCDC65	DNAH17	DNAH11	ADAM15	AKAP4	SQSTM1	RSPH1	CFAP91	IFT20	CCDC189	TPGS1	DRC1	SLC9A3R1	SLC22A14	SPAG6	CROCC	TOMM20	SEPTIN7
GOCC_PCG_PROTEIN_COMPLEX	http://www.gsea-msigdb.org/gsea/msigdb/cards/GOCC_PCG_PROTEIN_COMPLEX	PCGF3	SCML2	AEBP2	ZFP42	ASXL1	PHC1	PHC2	EZH1	EZH2	CBX6	CBX7	SUZ12	HDAC2	JARID2	YY2	ASXL2	CBX8	RBBP4	RBBP7	RING1	RNF2	BMI1	YY1	PCGF2	PHC3	ASXL3	BAP1	PCGF6	PCGF5	CBX2	PCGF1	CBX4	EED	UBAP2L
GOCC_BRUSH_BORDER_MEMBRANE	http://www.gsea-msigdb.org/gsea/msigdb/cards/GOCC_BRUSH_BORDER_MEMBRANE	MFSD10	SLC34A2	GNA13	SLC17A3	SLC27A4	SLC7A9	SLC46A1	SLC22A12	TRPM6	SLC34A3	PLB1	ACE	SLC26A3	DRD5	SHANK2	FOLR1	SLC7A11	B4GALT1	GNA12	HSP90AB1	SLC6A19	SLC6A18	AQP1	KCNK1	LRP2	MTTP	SLC11A2	ATP6V0A4	LIMA1	SLC26A4	PDZK1	ATP7A	CDHR5	CDHR2	ITLN1	PEX19	ACE2	SLC28A3	SLC26A6	SLC3A1	SLC5A1	SLC9A3	SLC34A1	SLC19A1	SLC22A5	CA4	CYBRD1	CUBN	AMN	SLC5A6	SLC28A2	SLC28A1	SLC9A3R1	ABCG2	CD36
GOCC_FILOPODIUM_MEMBRANE	http://www.gsea-msigdb.org/gsea/msigdb/cards/GOCC_FILOPODIUM_MEMBRANE	PDPN	DMD	SYNE2	GAP43	HLA-G	ITGA3	ITGAV	ITGB3	TBC1D10C	ARF6	MYO10	NF2	PALM	TTYH1	UTRN	VASP	FZD9	ANTXR1
GOCC_MICROVILLUS_MEMBRANE	http://www.gsea-msigdb.org/gsea/msigdb/cards/GOCC_MICROVILLUS_MEMBRANE	PDPN	CEACAM20	CTNNB1	PROM2	DPEP1	SLC26A2	MUC20	SLC7A8	ITGAV	ITGB3	MSN	MTTP	PDZK1	CDHR5	PODXL	CDHR2	PTPRH	S100P	CEACAM1	SLC6A6	EZR	CA9	SLC7A5	SYTL1	PROM1	SLC9A3R1
GOCC_NUCLEOTIDE_ACTIVATED_PROTEIN_KINASE_COMPLEX	http://www.gsea-msigdb.org/gsea/msigdb/cards/GOCC_NUCLEOTIDE_ACTIVATED_PROTEIN_KINASE_COMPLEX	PRKAG2	PRKAG3	PRKAA1	PRKAA2	PRKAB1	PRKAB2	PRKAG1	PRKAR1A	PRKAR2A
GOCC_NEUROMUSCULAR_JUNCTION	http://www.gsea-msigdb.org/gsea/msigdb/cards/GOCC_NEUROMUSCULAR_JUNCTION	CDH15	CDK5	UNC13B	CIB2	STX1B	CHRNA1	CHRNB1	CHRND	CHRNE	COL4A5	CRKL	DES	DLG1	DLG2	DLG4	EFNA2	EPHA4	EPHA7	F2R	DLGAP4	PDZRN3	UNC13A	SYNGR4	ANK3	NRG1	APP	ITGB1	LAMA2	LAMA5	LAMB2	LRP4	ACHE	UNC13C	MUSK	MYH9	NEFL	P2RX7	ASCC1	SERPINE2	SYNJ2BP	PRKACA	PRKAR1A	PSEN1	PSEN2	TBC1D24	DLGAP3	RAPSN	SLC5A7	SLC8A3	SNTA1	SPOCK1	SYP	UTRN	TUBA1A	DNAJC5	SYNC	COLQ	CAV3	CDK5R1	FCHSD1	DNAJA3	SYNGR3	SYNGR2	SYNGR1	TRIP4	FCHSD2	SV2A
GOCC_SPINDLE_POLE_CENTROSOME	http://www.gsea-msigdb.org/gsea/msigdb/cards/GOCC_SPINDLE_POLE_CENTROSOME	NUBP2	MISP	UBXN2B	EMD	ABRAXAS2	NPM1	NUMA1	SPOUT1	NDE1	TBCCD1	AURKA	AURKC	AURKB	DLGAP5
GOCC_A_BAND	http://www.gsea-msigdb.org/gsea/msigdb/cards/GOCC_A_BAND	KLHL41	MYOM3	LRRC39	KLHL40	CRYAB	KCTD6	ENO1	CMYA5	SMTNL1	ALDOA	OBSL1	SMPX	ANK1	ANK2	SMTNL2	NBR1	LMOD2	MYBPC3	MYH1	MYL2	MYL3	MYL4	PPP1R12A	PPP1R12B	PPP2R5A	LMOD3	MYL7	DST	SPTBN1	OBSCN	TRIM63	MYOM1	KAT2B	MYOM2
GOCC_I_BAND	http://www.gsea-msigdb.org/gsea/msigdb/cards/GOCC_I_BAND	DNAJB6	MYZAP	STUB1	MYL12B	MYL9	NEBL	GLRX3	PDLIM5	CFL2	FERMT2	LDB3	SYNPO	FBXO32	C10orf71	XIRP2	KLHL40	CRYAB	CSRP1	CSRP2	ADRA1A	CTNNB1	DES	SYNPO2	DMD	SMTNL1	ALDOA	FHL2	FHL3	FKBP1A	FKBP1B	PALLD	FLNA	FLNB	FLNC	SYNE2	OBSL1	FRG1	FBXO22	ANKRD2	ITGB1BP2	ANKRD1	PDLIM3	BMP10	BIN1	FBXL22	ANK2	ANK3	PARVB	PRICKLE4	HRC	HSPB1	KY	SMTNL2	CAVIN4	JUP	KCNA5	KCNE1	KCNN2	KRT19	MTM1	MYH6	MYH7	MYL3	PPP1R12A	PPP1R12B	NEB	NRAP	ATP2B4	PAK1	PDE4B	ASB2	CAB39	MYOZ2	PGM5	PLEC	PPP2R5A	PPP3CA	PPP3CB	PARVA	SCN3B	PSEN1	PSEN2	JPH1	JPH2	TRIM54	MYOZ1	RTN2	RYR1	RYR2	RYR3	SCN1A	SCN5A	SCN8A	PDLIM2	SLC2A1	SLC4A1	SLC8A1	SMN1	SMN2	DST	SRI	STK11	ACTC1	TTN	CACNA1C	CACNA1D	CACNA1S	SYNPO2L	FHOD3	CSRP3	ACTN4	SYNC	CAPN3	OBSCN	CASQ1	CASQ2	MYPN	TRIM63	SORBS2	MYO18B	TCAP	PDLIM4	CAV3	ACTN1	FBP2	ACTN2	KAT2B	AKAP4	ACTN3	IGFN1	PDLIM1	NEXN	MYOZ3	PDLIM7	HOMER1	FHL5	MYOT	BAG3	NOS1AP
GOCC_HAPTOGLOBIN_HEMOGLOBIN_COMPLEX	http://www.gsea-msigdb.org/gsea/msigdb/cards/GOCC_HAPTOGLOBIN_HEMOGLOBIN_COMPLEX	HBA1	HBA2	HBM	HBB	HBD	HBE1	HBG1	HBG2	HBQ1	HBZ	HP
GOCC_EARLY_ENDOSOME_MEMBRANE	http://www.gsea-msigdb.org/gsea/msigdb/cards/GOCC_EARLY_ENDOSOME_MEMBRANE	PLA2G4B	ABCB6	ATP9A	STAM2	ABCA7	IFITM3	GPNMB	SLC9A6	VTI1B	CFTR	NEU3	EHD1	RAB31	OSBPL6	MARCHF3	CLCN3	CLCN4	CLN3	SLC15A4	PLA2G4E	SNX20	WDR81	CLVS2	DTX3L	CLVS1	EGFR	PIKFYVE	TMEM184A	EPHA4	EPHA8	EPHB1	EPS15	FCGR1A	MARCHF8	FCGR1B	FGD2	NAPEPLD	INPP5F	DKK1	RAB21	MON2	GGA2	SNX13	GGA3	ATP11B	ARC	DNAJC13	SLC39A14	PLD3	STX12	LAMP5	CLIP3	RAB11FIP5	APPL1	GGA1	VPS33B	NSG1	LAMP3	SNX5	RABGEF1	ATP11C	GRIA1	WDR91	CD274	SNX8	SNX12	ANXA1	EHD4	HLA-A	HLA-B	HLA-C	HLA-DRA	HLA-E	HLA-F	HLA-G	HLA-H	MR1	TICAM2	INPP4A	INPP5B	KCNH1	KIR2DL4	ARF6	REP15	LLGL1	SNX19	SNX30	LRP6	NTRK1	NTRK2	OCRL	CD207	SNX7	RAB14	NSG2	TPCN1	PML	ATP7A	CMTM6	MARCHF1	APPL2	MCOLN3	KIF16B	VAC14	TMEM30A	TMEM165	RCC2	PSEN1	TMEM9B	B2M	GRIPAP1	PMEPA1	SORCS2	ZFYVE28	SNX6	RAB4A	RAB5A	RAB5B	RAB5C	SNX16	RBSN	SH3GL1	SH3GL3	SLC1A1	SNX1	SNX2	SORL1	BOK	TSG101	TBC1D3	DAGLA	LDLRAD4	FZD5	KREMEN2	ATP13A3	PLEKHF2	STEAP4	HPS6	SYNDIG1	WLS	RUFY1	STAM	UBXN6	OR51E2	SNX27	TMEM163	ITCH	EEA1	STX7	ATP13A4	CAV1	PDLIM4	PLPP2	HSD17B6	VAMP8	SNX4	SNX3	SPHK1	MTMR2	BAIAP3	WNT3A	SNX21	MTMR4	RABEP1	HGS	CD8B	MMGT1	ZFYVE9	LITAF	ZFYVE16	KIAA0319	FIG4	DOP1B
GOCC_LATE_ENDOSOME_MEMBRANE	http://www.gsea-msigdb.org/gsea/msigdb/cards/GOCC_LATE_ENDOSOME_MEMBRANE	ABCB6	LITAFD	IFITM3	VTI1B	LAMTOR5	IFITM2	STARD3	ADAM30	SNF8	RNF13	OSBPL9	OSBPL11	CLCN3	CLCN4	CLN3	WDR81	ARL8A	CHMP4B	MITD1	VPS37A	VTI1A	CD300LG	VPS37D	SPAAR	GALNTL5	PIKFYVE	ABCA3	TPCN2	CYB561A3	MARCHF8	ATP10B	VPS39	ATP13A2	ABCA5	SLC39A14	MMD	TSPAN15	PLD3	LAMP5	TMEM9	MCOLN2	CHMP2B	VPS33B	NSG1	VPS41	LAMP3	VPS4A	CHMP2A	SLC9A9	LAMTOR2	WDR91	CHMP4A	RMC1	CDIP1	ANXA2	ANXA6	HLA-DMA	HLA-DMB	HLA-DRA	HLA-DRB1	HLA-DRB3	HLA-DRB4	HLA-DRB5	MR1	RAB7B	TICAM2	RHOB	LAMTOR4	LAMP1	LAMP2	NPC1	SLC11A2	NTRK1	VPS36	VPS28	CHMP1A	CHMP5	NSG2	CHMP3	PLD1	YIPF1	NDFIP2	TMEM106B	LAMTOR1	MARCHF1	VPS37C	ARL8B	MCOLN3	SLC29A3	AP5S1	GIMAP5	LAPTM4B	PIP4P2	MREG	VAC14	AP5M1	TMEM30A	VPS11	TMEM165	CHMP1B	MCOLN1	SNX14	ABHD6	ELAPOR1	VPS18	RAB27A	RAB27B	SNX16	VPS16	PMEL	SLC1A1	VPS33A	ANXA8	SLC11A1	SORL1	VAMP7	TSG101	SLC30A3	SLC30A4	RAB7A	YIPF2	ATG9A	ATP13A3	CHMP6	VPS37B	UBXN6	RILP	STARD3NL	ATP13A4	SPPL2A	MICALL1	LAMTOR3	VAMP8	BAIAP3	MVB12B	PIP4P1	HGS	CHMP7	CHMP4C	MVB12A	STOML1	STX8	SCARB2	LITAF	VPS4B	TMEM59	GOSR2	CD63	CD68	LAPTM4A	PLEKHM1	FIG4
GOCC_MICROBODY_MEMBRANE	http://www.gsea-msigdb.org/gsea/msigdb/cards/GOCC_MICROBODY_MEMBRANE	SLC25A17	DHRS4	SLC27A2	PLAAT3	PXMP4	DAO	ABCD1	ACSL1	ACSL3	ACSL4	ALDH3A2	ABCD2	ACSL6	FNDC5	MPV17L	DHRS7B	DECR2	HMGCR	HSD17B4	IMPDH2	NBR1	MGST1	MPV17	PJVK	PNPLA8	ACOX1	FIS1	PEX5L	RAB8B	PEX1	PEX6	PEX7	PEX10	PEX12	PEX13	PEX14	GDAP1	PEX26	FAR2	PECR	MAP2K2	MAVS	PEX19	ABCD3	ABCD4	PXMP2	PEX2	PEX5	TMEM35A	TMEM135	TTC1	FAR1	GNPAT	CAT	USP30	ATAD1	PEX3	AGPS	PEX11B	PEX11A	SYT7	ACBD5	PEX11G	PEX16
GOCC_ENDOSOME_LUMEN	http://www.gsea-msigdb.org/gsea/msigdb/cards/GOCC_ENDOSOME_LUMEN	AP4B1	RAB32	AP4S1	CSH1	CTSB	CTSH	CTSK	CTSL	CTSS	AP4E1	RAB38	GH1	GH2	APOB	APP	IL12A	IL12B	INS	JAK2	LNPEP	LRP2	LRPAP1	NGF	PGA5	PRF1	PRL	PRLR	LGMN	B2M	PGA3	PGA4	SFTPB	SFTPC	PDLIM4	AP4M1	NAPSA	CD63
GOCC_EARLY_ENDOSOME_LUMEN	http://www.gsea-msigdb.org/gsea/msigdb/cards/GOCC_EARLY_ENDOSOME_LUMEN	RAB32	RAB38	LNPEP	B2M	PDLIM4
GOCC_LATE_ENDOSOME_LUMEN	http://www.gsea-msigdb.org/gsea/msigdb/cards/GOCC_LATE_ENDOSOME_LUMEN	CTSH	IL12A	IL12B	PGA5	PGA3	PGA4	SFTPB	SFTPC	NAPSA
GOCC_MICROBODY_LUMEN	http://www.gsea-msigdb.org/gsea/msigdb/cards/GOCC_MICROBODY_LUMEN	ACOT8	ECI2	DHRS4	ACOT2	ACOT4	CRAT	CRYM	DAO	AGXT	ECH1	EHHADH	PAOX	EPHX2	FABP1	TYSND1	MLYCD	AMACR	PRDX5	HACL1	NUDT7	ACAA1	HMGCL	HSD17B4	IDE	IDH1	GSTK1	NUDT19	ATM	NOS2	ACOX1	HAO2	PIPOX	PEX7	PHYH	HAO1	CROT	ACOXL	BAAT	ABCD3	SCP2	ACOT6	ACOX2	ACOX3	NUDT12	LONP2	GNPAT	CAT	DDO	AGPS	GRHPR
GOCC_TORC1_COMPLEX	http://www.gsea-msigdb.org/gsea/msigdb/cards/GOCC_TORC1_COMPLEX	SMG1	MTOR	RPTOR	MLST8	TTI1	TELO2
GOCC_FILAMENTOUS_ACTIN	http://www.gsea-msigdb.org/gsea/msigdb/cards/GOCC_FILAMENTOUS_ACTIN	PDLIM5	NCKAP1	LDB3	DPYSL3	SMTNL1	EHBP1	SPECC1L	CD2AP	EHBP1L1	PDLIM3	PRICKLE4	SMTNL2	MYO1A	MYO1C	MYO6	MYO3A	CARMIL1	DUSP22	RAC3	PDLIM2	SMTN	ACTG1	JAM3	ESPN	MYO18B	PDLIM4	PDLIM1	SPECC1	PDLIM7	MICAL2
GOCC_NUCLEAR_MEMBRANE	http://www.gsea-msigdb.org/gsea/msigdb/cards/GOCC_NUCLEAR_MEMBRANE	POM121C	NEMP2	BCL2L10	DUX4	CDH5	LRPPRC	CDK4	NUTF2	MFSD10	ZMPSTE24	SIGMAR1	CEPT1	LYPLA1	HAX1	TRAPPC2B	NUP50	WDR3	TXNL4A	SPIN1	CCNI	RCC1	TENT4A	NUP42	NRM	TMC6	SLC52A3	CBX3	RNF13	DTX2	OSBPL6	OSBPL8	MRGPRF	CLIC1	ACKR2	CMTM3	TBC1D20	NUP35	TMEM18	SUN5	PRICKLE1	TMEM120B	TERB2	TEPSIN	ADRA1B	TMC8	KASH5	DPY19L3	ADRA1A	CREB3L4	ARL6IP6	H2BW1	SYNE3	ZNF383	SYNE4	TOR1AIP2	PRICKLE2	QSOX2	NLRP6	DHCR7	DMPK	DUSP2	TOR1A	EDNRB	EGFR	ALG14	TMEM201	EMD	CENPV	ENO1	C9orf72	EPHA3	ERN1	AK9	LEMD2	CASC3	ZBTB1	SEPHS1	POMZP3	P2RX2	WDFY3	RAP1GAP2	PHF8	CLCC1	NUP205	LPIN1	ATP11B	RRP12	SYNE2	NUP210	PLCB1	NEMP1	DPY19L1	SYNE1	SUN1	PUM2	CTDNEP1	SIRT1	ATP1B4	GTPBP4	KLHDC2	LEMD3	NUP62	NPAP1	ALOX5	ALOX5AP	ABL1	CNEP1R1	SUN3	SUN2	IFFO1	AHCTF1	GAPDH	UNC50	NSMF	OSBPL3	FAM169A	ANKRD17	TOR1AIP1	INTS1	GATA6	GCH1	GCHFR	MYOF	GHRHR	DNAJC2	STAU2	GLE1	TMEM97	TOR1B	GNAQ	MAJIN	DPY19L2	TERB1	SPATA46	DPY19L4	SCAI	GRK5	TMEM176B	SENP1	GUCY2F	GUCY2D	ANXA4	NR4A1	SLC29A2	HOXA7	HPN	APEH	DNAJB2	IFI27	AQP1	IL15RA	INPP4A	ITGB4	ITPR1	ITPR3	KCNH1	KPNB1	KPNA4	LBR	LMNA	LMNB1	PLPP6	LTC4S	SMAD1	SMAD3	MPL	NUDT1	MX1	MYO6	ATP2A3	YBX1	NUP98	P2RX1	P2RX3	P2RX4	P2RX5	P2RX7	PAFAH1B1	PAK1	PCM1	UTP18	PHF11	JPT1	PHF20	SHISA5	FZR1	HACD3	DTL	ZC3HC1	MRPS23	NUDT9	NUP54	PLRG1	UGT2B28	SMOX	DNAJB12	RETSAT	TMEM38B	RIF1	MACO1	SMPD4	NDC1	NUP133	TXLNG	TEX2	ERBIN	PRKG2	PRNP	TMX4	PSEN1	PSEN2	NUP107	PTGDS	PTGS2	MYORG	INTS2	DISP3	DHX37	RANBP2	RANGAP1	SENP2	CCND1	BCL2	BCL2L1	TRIM27	RNF6	SORT1	SDCBP	RNF123	MRPS14	DNAJC1	TRA2B	AEN	RBM15	BOK	SPAG4	SPAST	SULT1E1	STX1A	MLX	TM7SF2	TPR	SUMO1	XPO1	ZNF224	SLC30A1	CUEDC2	TMEM38A	NOC4L	TMEM109	TMEM43	AKIRIN1	CLMN	NUP85	DNAJB14	MINDY3	EPC1	THAP7	CPTP	INTS5	AAAS	YEATS4	BRAP	SH3BGRL2	TAF3	TMEM120A	BRIP1	QRICH2	DCTN5	TNRC18	LMNB2	ITPRIP	TNKS	MCM3AP	CPNE1	CCND2	NAV3	SLC16A3	P2RX6	ZBED1	MTDH	VAPA	NPIPA1	GTF3C3	NRXN1	AKAP6	EI24	ATP5MF	MAD2L1BP	WTAP	NUP155	CLCA2	NUP93	NOS1AP	MATR3	SCRN1	NUP58	RB1CC1	POM121	NUP153
GOCC_ORGANELLE_ENVELOPE_LUMEN	http://www.gsea-msigdb.org/gsea/msigdb/cards/GOCC_ORGANELLE_ENVELOPE_LUMEN	CMC4	TIMM23	COX17	TRAP1	MICU1	HAX1	TXNIP	PRELID3A	IMMT	PARK7	THEM4	MIX23	CHCHD4	CPOX	PRELID2	TIMM8A	TUBB	AK2	MICU2	FGR	SIRT5	ARL2BP	ALOX5	ALPL	REXO2	FBXL4	GATM	BLOC1S1	TIMM10B	TIMM13	TIMM10	TIMM9	TIMM8B	GFER	CACYBP	PRELID1	HTRA2	STOML2	HSD3B1	HSD3B2	IGF2R	APP	COA6	CHCHD10	ARL2	LYN	NBR1	MYOC	NDUFA8	NDUFB7	NDUFS1	NDUFS5	NME4	OPA1	PRELID3B	CHCHD2	COA4	TRIAP1	CYCS	PPOX	CCAR1	AGK	DIABLO	SDHAF3	CIAPIN1	PLAAT1	NLN	BCHE	FKBP10	GOLPH3	STMP1	PINK1	COA7	SOD1	SORL1	STAR	SUOX	THOP1	CHCHD7	PANK2	CLPB	CAPN2	CHCHD5	UQCC2	CAT	CEP89	RNASET2	PNPT1	TIMM29	COX19	AIFM1	PTGES	CDC25C
GOCC_ENVELOPE	http://www.gsea-msigdb.org/gsea/msigdb/cards/GOCC_ENVELOPE	POM121C	UQCRFS1P1	KIF28P	NEMP2	PET100	PLA2G4B	BCL2L10	BCL2L11	TOMM6	CMC4	TIMM23	POM121B	DUX4	CDH5	CEBPZOS	NDUFC2-KCTD14	ABCB6	DNM1L	COX17	TIMM23B	SNUPN	PPIF	LRPPRC	TRAP1	SLC25A13	SLC25A15	CDK4	PIGBOS1	DHRS2	NUTF2	MFSD10	COQ7	MRPS31	TIMM17B	ZMPSTE24	SIGMAR1	MICU1	CEPT1	PEMT	PGRMC2	LYPLA1	TIMM17A	TOMM40	HAX1	TIMM44	ATP5PD	NXF1	VAT1	IPO8	IPO7	HTATIP2	MRPL28	TRAPPC2B	TXNIP	CENPF	ATP5MG	PRELID3A	MTX2	EBP	CETN2	CETN3	MTCO2P12	YME1L1	NUP50	CLPX	PGRMC1	MRPS30	WDR3	TXNL4A	SPIN1	AFG3L2	TOMM34	RAB40B	UQCR11	RAB32	CCNI	IMMT	SLC27A3	RCC1	TENT4A	NUP42	FAF1	PLAAT3	ABCB8	MRPL3	XPOT	DDX19B	NRM	RDH13	TREX1	PARK7	TMC6	SLC52A3	PHB2	CBX3	RNF13	CYP2U1	DTX2	SLC25A25	OSBPL6	OSBPL8	CIDEA	PTPMT1	OMA1	SLC25A26	CKMT1B	CKMT2	FAM210B	COX20	MRGPRF	MRPL53	MRPL54	THEM4	CHCHD1	SFXN2	CLU	CLIC1	SFXN4	LRRK2	MRPL52	SLC25A29	ACKR2	CMTM3	TMEM170A	MRPL10	MIEF2	COX6B2	CALR3	MICOS13	CPT1C	NDUFA11	CNP	CNR1	GOLT1A	MRPL55	TBC1D20	CHMP4B	NUP35	TMEM18	NEU4	MIX23	DNAJC19	CHCHD4	TAMM41	SPATA18	COX4I1	COX5B	SLC9B2	COX6A1	COX6A2	COX6B1	ATPSCKMT	GRPEL2	COX6C	COX7A1	COX7A2	COX7A2P2	COX7B	COX7C	COX8A	COX10	COX11	COX15	CPOX	CPS1	CIBAR1	CPT1A	CPT1B	CPT2	NDUFAF6	LETM2	CRAT	ATF2	APOOL	FUNDC1	BRI3BP	SUN5	ROMO1	PARP1	EIF5AL1	CSE1L	PRICKLE1	TMEM120B	TERB2	TEPSIN	SLC25A10	ADRA1B	DHRS13	TMC8	SLC25A52	KASH5	DPY19L3	ADRA1A	CREB3L4	AIFM3	DUSP18	GPAT2	ARL6IP6	CYB5A	SLC25A48	CYBB	CYC1	PRELID2	CYP1A1	CYP2E1	TMEM65	TDH	TRMT10B	CYP11A1	CYP11B1	CYP11B2	H2BW1	CYP24A1	CYP27A1	CYP27B1	C11orf65	LMNTD1	DAO	SYNE3	ZNF383	SYNE4	TOR1AIP2	DCTN1	PRICKLE2	TIMM8A	QSOX2	OIT3	COX7B2	NLRP6	DHCR7	DHODH	CYB5R3	DMPK	DNASE1	DUSP2	TOR1A	EDNRB	PGAM5	HIGD2A	EGFR	IMMP1L	LDHD	EIF5A	ELAVL4	ALG14	TMEM201	CC2D1B	DHFR2	EMD	CENPV	PLD6	ENDOG	RANBP3L	ENO1	TUBB	C9orf72	SLC25A43	AK2	EPHA3	EPHA4	MTLN	ERN1	ETFDH	ALAS2	ABCD1	ACSL1	ACSL3	ACSL4	MRPL21	SPATA19	ABCB7	MICU2	AK9	ARMC12	LEMD2	NAPEPLD	FDXR	FECH	FGR	CASC3	MLXIP	ZBTB1	TRAK1	ATF6	SEPHS1	POMZP3	P2RX2	ABCF1	WDFY3	XPO7	FOXO3	SARM1	MRPS27	RAP1GAP2	SPART	PHF8	GRAMD4	CLCC1	NUP205	LPIN1	UBXN4	ATP11B	PMPCA	RRP12	SYNE2	NUP210	VPS13A	PLCB1	NUP160	FBXW11	BICD2	ACSL6	NEMP1	DPY19L1	SYNE1	SUN1	PUM2	CTDNEP1	SIRT5	SIRT4	SIRT1	ATP1B4	SLC44A1	ABCB10	GCAT	CBX5	NUP188	NNT	TNPO3	FPGS	GTPBP4	ARL2BP	KLHDC2	LEMD3	NUP62	PPP1R15A	NPAP1	PISD	FKBP8	BCL2L13	MTCH1	MTCH2	ALOX5	ALOX5AP	AFG1L	MTOR	ALPL	ABL1	SLC25A30	IFI6	GABBR1	RNF144B	CNEP1R1	GABRB1	SUN3	SUN2	SAMM50	MPC2	LETMD1	TMEM186	IFFO1	AHCTF1	NDUFAF3	GAPDH	UNC50	CHMP2B	HIGD1A	REXO2	NSMF	OSBPL3	FAM169A	RAB11FIP5	ANKRD17	TOR1AIP1	MTG2	INTS1	FBXL4	GATA6	GATM	ERAL1	NIPSNAP2	FAM162A	GCH1	GCHFR	BLOC1S1	MYOF	TIMM10B	TIMM13	TIMM10	TIMM9	TIMM8B	MRPL46	ATP5MGL	GFER	GHRHR	DNAJC2	STAU2	GHITM	UQCRQ	GK	CACYBP	DMAC2L	GK2	PRELID1	COQ2	CHMP2A	GLE1	TMEM97	TOR1B	BIN1	HTRA2	TOR2A	GNAQ	GNAZ	GPD2	MAJIN	SLC25A45	DPY19L2	SLC25A47	TERB1	SLC25A41	SLC25A42	SPATA46	SLC25A34	RGPD4	GPER1	COX18	RNF180	POM121L12	MICU3	DPY19L4	SCAI	GRK5	GPX4	MRPS28	COA3	TMEM176B	MRPS18B	ACAD9	MRPL42	TMEM14A	FLVCR1	MRPL13	FAM156A	MRPL18	NDUFAF4	CHMP4A	MRPL15	TIMM21	MRPL22	SLC25A4	DNAJC15	NXT1	SLC25A5	SLC25A6	UQCR10	ZDHHC8	SENP1	GUCY2F	RBM15B	UBIAD1	TIMM22	SLC25A24	RHOD	GUCY2D	HADHA	HADHB	HCCS	ANXA4	STOML2	HK1	HK2	ANXA11	HMOX1	NR4A1	SLC29A2	ACACB	HOXA7	HPN	AGFG1	APEH	HSD3B1	HSD3B2	ACADL	DNAJB2	HSPA9	HSPD1	MRPL58	CYP27C1	NAT8L	ACADM	STING1	COX8C	IFI27	AQP8	MTX3	MPC1L	IGF2R	NUP43	APP	AQP1	IL15RA	INPP4A	INSR	ITGB4	ACADVL	ITPR1	ITPR3	NDUFS7	MIGA1	KCNH1	SLC27A1	ARG1	KPNA1	KPNB1	KPNA3	KPNA4	IPO5	KRAS	TOMM20L	COA6	SMIM20	LBR	LDHB	LETM1	LGALS3	SLC25A35	LMNA	LMNB1	LMO7	CHCHD10	RGPD1	TOMM5	SLC25A53	ARL2	IRAG2	PLPP6	LTC4S	LYN	NBR1	MAD2L1	SMAD1	SMAD3	MAOA	MAOB	MCL1	SMCP	MGST1	MGST2	MGST3	ATXN3	ATP5F1EP2	MPL	MPV17	UQCRHL	MICOS10	MTHFD2L	ASS1	MT3	MT-ATP6	MT-ATP8	MT-CO1	MT-CO2	MT-CO3	MT-CYB	NUDT1	MT-ND1	MT-ND2	MT-ND3	MT-ND4	MT-ND4L	MT-ND5	MT-ND6	MTX1	MX1	MX2	MYO1C	MYO6	MYOC	NDUFA1	NDUFA2	NDUFA3	NDUFA4	NDUFA5	NDUFA6	NDUFA7	NDUFA8	NDUFA9	NDUFA10	NDUFAB1	NDUFB1	NDUFB2	NDUFB3	NDUFB4	NDUFB5	NDUFB6	NDUFB7	NDUFB8	NDUFB9	NDUFB10	NDUFC1	NDUFC2	NDUFS1	NDUFS2	NDUFS3	NDUFV1	NDUFS4	NDUFS5	NDUFS6	NDUFS8	NDUFV2	NDUFV3	NELL1	NME4	NPC1	ATP2A3	SLC11A2	NRGN	YBX1	NUCB2	NUP88	NUP98	CISD2	OGDH	OPA1	ATP5F1A	SLC22A18	OTC	OXA1L	P2RX1	P2RX3	P2RX4	P2RX5	P2RX7	PAFAH1B1	PAK1	ATP5F1B	PNPLA8	PRKN	ATP5F1C	MTERF3	COQ6	PRELID3B	MRPS16	MRPS18C	FIS1	PAM16	MRPL2	MRPL4	TMX2	NDUFA13	PCM1	MRPS7	UTP18	SH3GLB1	NDUFAF1	MRPS2	COQ4	PHF11	CHCHD2	JPT1	CHMP1A	IPO11	PHF20	COX16	SHISA5	MRPL37	MRPL51	MRPL30	MRPL27	COA4	ECSIT	ATP5F1D	PCYT1A	TIMMDC1	ARMCX1	SLC25A37	MRPL35	NGRN	FZR1	MRPS17	ATRAID	PDE2A	ATP5F1E	RTCB	HACD3	TRIAP1	ATP5PB	CHMP5	DTL	TMEM14C	ZC3HC1	MTFP1	ARMCX3	ATP5MC1	SLC25A39	MRPL48	MRPS23	MRPS33	CHMP3	MPC1	ATP5MC2	ACSL5	ATP5MC3	COQ3	ATP5ME	ATP5PF	PGR	PHB	SLC25A3	PI4KB	PLA2G2A	PLA2G4A	NUDT9	NUP54	PLEC	PLN	PLRG1	PMAIP1	ATP5PO	SEPTIN4	MRPL39	CYCS	POLA1	GDAP1	MRPS21	ARMCX6	MIEF1	UGT2B28	OTULINL	SMOX	MRPL50	NDUFB11	TOMM7	CRLS1	MARCHF5	DNAJB12	NUP62CL	VPS13C	CKMT1A	TOR4A	RETSAT	RNF43	TTC19	CHCHD3	MRPL16	PARP16	TMEM70	THG1L	SLC25A38	PPOX	MTARC2	AURKAIP1	PPP1CC	MCUB	PTCD3	MRPL20	FANCL	TMEM38B	MSTO1	ARMC1	TMEM33	MRPS18A	MRPS10	RMDN3	RIF1	SLC25A36	PPP2R2B	ATAD3A	EXD2	MACO1	UQCC1	RHOT1	AGPAT5	MNS1	SYNJ2BP	CHDH	LRRC59	PARL	FOXRED1	MTMR8	AMBRA1	SMPD4	MFN1	IPO9	NDC1	DNAJC11	COA1	NUP133	CCAR1	AGK	PRKCA	TXLNG	PCID2	ADAP2	CISD1	TEX2	TMEM126B	PRKCZ	ERBIN	NXT2	PRKG2	MAPK3	NDUFA12	RAB5IF	SLC25A40	PRNP	PRODH	TMX4	DIABLO	PSEN1	PSEN2	EIF5A2	SPHK2	AGPAT3	AGPAT4	NDUFA4L2	SPIRE1	STARD7	ENY2	MRPS22	MFF	WDR93	TOMM22	COQ8A	SDHAF3	COQ9	CIAPIN1	PLSCR3	PARP11	TIGAR	PLAAT1	TRPC7	NUP107	MRPL47	CHMP1B	RTN4	ADCK1	ZNFX1	BAD	PTGDS	PTGER3	MRS2	ABHD6	PTGS2	MYORG	NLN	MAVS	INTS2	DISP3	DHX37	GPAM	PTPN1	BAK1	BAX	ALDH18A1	SQOR	PRODH2	RAC2	RAF1	BCHE	RAN	RANBP1	RANBP2	RANGAP1	SENP2	CCND1	BCL2	BCL2A1	BCL2L1	TRIM27	BCL2L2	RGS7	SLC25A19	RNF5	MRPS35	RNF6	CCDC90B	GUF1	FKBP10	MRPL23	BCS1L	MRPL12	MRPS12	RPS3	RPS6KB1	BDH1	RPS27A	SORT1	S100A6	SCO1	BID	BIK	SDCBP	MRPL17	SDHA	RNF123	SDHB	DUSP21	SDHC	SDHD	MRPS14	MCUR1	SEC13	GOLPH3	TNMD	MOAP1	DNAJC1	TOR3A	XPO4	TRA2B	MRPS25	TMEM14DP	ITSN1	TMEM14EP	STMP1	SHMT2	MTARC1	AEN	RBM15	C12orf43	RANBP17	MRPL14	MRPS26	MRPS24	MRPS15	MRPS11	MRPS9	MRPS6	MRPS5	MRPL41	MRPL40	MRPL38	MRPL36	MRPL34	MRPL32	MRPL11	MRPL9	MRPL1	PINK1	REEP1	MRPL44	TMEM135	COA7	RGPD3	SLC8A3	SLC25A1	ANTKMT	FUNDC2	MRPS34	BNIP1	BNIP2	BNIP3	SOD1	BNIP3L	SORD	SORL1	BOK	SOX10	DST	SPAG4	SPAST	SPG7	BPHL	SRC	SREBF1	STAR	SULT1E1	STX1A	SUOX	SURF1	VAMP1	TAFAZZIN	MLX	TMBIM6	TSPO	THOP1	TM7SF2	TMPO	TPR	HSP90B2P	RGPD8	FAM156B	C12orf73	TMEM242	RGPD6	TYMS	RGPD2	TYRO3	UBA52	UBB	UBC	UBE2I	SUMO1	UCP1	UCP2	UCP3	SCGB1A1	UQCRB	UQCRC1	UQCRC2	UQCRFS1	UQCRH	MRPL49	VDAC1	VDAC2	VDAC3	VRK2	XPO1	ZNF224	SLC30A1	DAP3	SLC25A20	MRPL57	CUEDC2	NUP37	TMEM38A	NOC4L	TMEM109	SLC25A23	UQCC3	NDUFAF5	APOO	CHCHD7	TMEM43	HSD17B8	MAIP1	MRPL24	MUL1	ROGDI	CHMP6	AKIRIN1	NLRX1	QTRT2	CCDC51	SLC25A22	CLMN	NUP85	COQ8B	L2HGDH	DNAJB14	MINDY3	SLC8B1	PANK2	MYO19	HKDC1	NUP214	COQ10B	GRPEL1	EFHD1	EPC1	SLC25A16	TRAF3IP3	COASY	TNKS2	THAP7	CPTP	TMEM177	CYB5B	INTS5	CALM3	AAAS	YEATS4	SLC25A32	CALR	POLR2M	RCC1L	NDEL1	CLPB	AKAP1	TMEM14B	SFXN3	QTRT1	SLC25A28	SEH1L	CAPN2	SNN	BRAP	FZD9	SLC25A31	C19orf12	SH3BGRL2	SLC25A18	MAD1L1	ATAD3B	TAF3	TMEM120A	SLC25A2	IMMP2L	IFI27L2	SPNS1	BRIP1	SLC25A11	PLEKHN1	QRICH2	ULK1	CASP8	ACAD11	TOMM40L	RGPD5	TMEM126A	RHBDD1	CHCHD5	CARD19	NOA1	COQ5	SLC25A33	DNAJC30	UQCC2	CHCHD6	MRPL45	COA8	C15orf48	GNPAT	GHDC	DCTN5	MRPL43	TNRC18	HINT2	CAT	COX4I2	MGARP	OGT	USP30	MPV17L2	RAE1	PLPP7	RTN4IP1	LMNB2	ATP5MK	AIFM2	MIGA2	ATAD1	CEP89	RANBP3	COX14	ATCAY	CABS1	ITPRIP	DEGS1	KMO	SLC25A12	PLA2G4C	RNASET2	TNKS	BECN1	PNPT1	CDS2	PSPHP1	BANF1	NRP1	TMEM11	MCM3AP	CPNE1	WASF1	CCND2	NAV3	SLC25A21	FATE1	RHOT2	SLC25A14	BMF	MLIP	MCU	TIMM29	LYRM7	STARD13	COX19	DMAC1	MTMR6	MTA1	SLC25A46	NUP210L	SLC16A3	P2RX6	AIFM1	ATP23	RNF185	RSAD2	COX7A2L	SMDT1	CHMP7	ZBED1	NDUFAF2	SLC25A51	MTDH	MTG1	VAPA	MRPS36	CHMP4C	TIMM50	NPIPA1	COQ10A	GTF3C3	COX5A	NRXN1	SLC22A14	POM121L2	SFXN1	SFXN5	ABCG2	AKAP6	MAPK8IP1	SLC25A27	PGS1	PMPCB	PTGES	EI24	ATP5MF	MRPL33	ATP5MJ	MAD2L1BP	WTAP	NUP155	CLCA2	IKBKE	SLC25A44	NUP93	NOS1AP	MATR3	IST1	MRPL19	TOMM20	SCRN1	DELE1	NUP58	RB1CC1	ARMCX2	TRIM14	TOMM70	POM121	MFN2	EXOG	CDC25C	MVP	NUP153	SCO2
GOCC_VESICLE_LUMEN	http://www.gsea-msigdb.org/gsea/msigdb/cards/GOCC_VESICLE_LUMEN	A1BG	ADA	HUWE1	ARPC5	ACTR2	ACTR1B	PSMD14	CRISP3	TUBB4B	PRG3	FAM3C	PPIE	CAP1	VTI1B	VAT1	ATG7	PRDX4	OLFM4	CCT2	NPC2	CCT8	CTSC	HPSE	MAGED2	CHI3L1	CHIT1	PADI2	STK11IP	LRG1	CLU	SERPINA3	SPACA7	CANT1	OSCAR	CNN2	APOOL	MAPK14	CSNK2B	CSTB	CTSD	CTSG	CTSH	CTSW	CTSZ	DBH	DDX3X	DEFA1	DEFA3	DEFA4	DEFA5	CFD	CYB5R3	AGA	DNASE1L1	DYNC1H1	AGL	DOCK2	ECM1	EEF1A1	EEF2	EGF	EGFR	AHSG	ELANE	SERPINB1	A2M	UNC13D	TUBB	ALAD	ALB	F5	F8	F13A1	FABP5	FCN1	FGA	FGB	ALDOA	FGG	FGR	VEGFD	MMRN1	ALDOC	ERP44	CYFIP1	FAF2	VPS13A	FN1	COTL1	FOLR3	ARHGAP45	HEBP2	BACE1	ALOX5	FRK	FTL	FUCA1	FUCA2	XRCC6	QPCT	GCA	ARMC8	GALNS	AOC1	GAS6	GCG	OSTF1	GDI2	GIP	GLA	AMPD3	GLB1	GM2A	GNS	GPI	GRN	DBNL	COMMD9	SCG3	PYCARD	CXCL1	GRP	GSN	GSTP1	OLA1	GUSB	GYG1	DPP7	ACAA1	ANXA2	HEXB	HGF	HK3	HMGB1	APAF1	HP	HRG	HSPA6	HSPA8	HSP90AA1	HSP90AB1	APOA1	APOB	IDH1	IGF1	IGF2	APOH	APP	APRT	FASLG	ILF2	IMPDH1	IMPDH2	INS	ISLR	ITIH3	ITIH4	JUP	NHLRC2	KNG1	ARG1	KPNB1	C6orf120	NHLRC3	HRNR	LCN2	LGALS3BP	PRSS57	LTF	LYZ	ARSA	ARSB	MAN2B1	MIF	MMP8	MNDA	MPO	ACLY	NEU1	NFKB1	NME2	PNP	ORM1	ORM2	PA2G4	PAFAH1B2	SERPINE1	DERA	SCCPDH	PCSK1	PLAC8	TEX264	BIN2	PDGFA	PDGFB	CYRIB	CAB39	GHRL	PENK	ADA2	PF4	CFP	PFKL	PGAM1	SERPINA1	SERPINA4	SERPINI1	PKM	PLG	SERPINF2	POMC	TOLLIP	GTPBP2	PPBP	CTSA	PPIA	TOR4A	PGM2	CPPED1	SRGN	CDC37L1	PRKCD	CAND1	ACTR10	MAPK1	DNAJC3	PROS1	PRSS2	PRTN3	AZU1	B2M	RETN	PSMA2	PSMA5	PSMB1	PSMB7	NIT2	PSMC2	PSMC3	PSMD1	PSMD2	PSMD3	PSMD7	PSMD11	PSMD12	PSMD13	LRRC7	QSOX1	PTPN6	PTX3	PYGB	PYGL	TRAPPC1	RAB27A	RARRES2	RNASE2	RNASE3	ROCK1	S100A7	S100A8	S100A9	S100A11	S100A12	S100P	SERPINB3	SDCBP	SELENOP	ARHGAP9	SLPI	SPARC	SPP2	SPTAN1	BPI	SRP14	TCN1	DYNLT1	TF	TGFB1	TGFB2	TGFB3	LEFTY2	THBS1	TIMP1	TIMP2	TIMP3	SERPING1	TMSB4X	CLEC3B	C3	TTR	DEFA1B	VCL	VCP	VEGFA	VEGFB	VEGFC	VWF	XRCC5	PCYOX1L	C1orf35	GSDMD	DSN1	PTGES2	CEP290	ACTN4	TXNDC5	CAMP	EPX	FERMT3	CRISPLD2	GHDC	CAT	CRACR2A	PDXK	RNASET2	ACTN1	ACTN2	CREG1	GGH	PGLYRP1	NAPRT	GMFG	PRDX6	CDA	IST1	PSMD6	MVP
GOCC_ORGANELLE_SUBCOMPARTMENT	http://www.gsea-msigdb.org/gsea/msigdb/cards/GOCC_ORGANELLE_SUBCOMPARTMENT	POM121C	CTAGE4	OST4	GOLGA8DP	CTAGE8	PDCD6	PIGK	TOM1L1	MRLN	C8orf17	STRIT1	GJC1	AP1M2	ABCB6	DNM1L	SCAMP2	SCAMP3	ATP9A	CERT1	PYURF	GOLGA8R	PREB	RASGRP1	PDIA6	OPTN	BCAP31	ARFRP1	AKAP9	ATP6AP2	LPCAT3	CHST4	DHRS9	CNIH1	MYMX	RNF41	ALG3	TRIM13	STX6	SLC35B1	RABEPK	ZMPSTE24	SIGMAR1	BET1	MARCHF6	RTN3	KLHL41	EMC8	IRAG1	TRDN	CEPT1	ATP8A1	CDS1	PEMT	CDIPT	SEC24B	TMEM147	COG5	CLGN	SLC9A6	SEC23B	SEC23A	CREB3	VTI1B	CHERP	ARL6IP5	AGPAT1	AGPAT2	SPTLC1	ARFGEF2	ARFGEF1	POMT1	ERN2	ERLIN1	TGOLN2	POSTN	CSPG5	EBP	FUT9	CERS1	AP4B1	UGT2B11	PHTF1	AHCYL1	SLC17A3	CFTR	SEC24A	FAXDC2	FTCD	PGRMC1	CYP46A1	USP19	RAB10	MMP24	YIF1A	DHRS4	PNPLA6	UGT2A1	KDELR1	STARD3	SEC61B	PDIA5	OS9	TMED2	LMAN2	CKAP4	TMED10	RAB32	ILVBL	SLC27A5	SLC27A4	SLC27A2	SPINK5	KDELR2	KDELR3	TMED1	RAB31	CYB561D2	TMEM115	CIT	FAF1	CRYZL2P-SEC16B	PLAAT3	FICD	AP4S1	ERLIN2	ERG28	SEC63	RNF139	MAN1B1	MRAP2	TREX1	MGAT4B	CYP4F8	B4GALT7	CHRM3	LYPLA2	COPE	SCAMP4	MGAT4A	TMC6	TEX261	RNF13	MGLL	GABARAPL2	AZIN2	CYP2U1	OSBPL5	OSBPL6	OSBPL7	OSBPL8	NUS1	MOGAT1	GRIN3A	ARAP1	AP1S1	CLCN4	UBE2J2	ANTXR2	ZFYVE27	PDZD8	CLN3	CYP2R1	LRRK2	CLTA	CLTB	CLTC	IKBIP	SPPL3	TRAPPC6B	CLBA1	PLD4	DEGS2	TMEM170A	CANT1	WDR81	DIPK1C	CALR3	ACER1	CPT1C	PLK3	JSRP1	CYP4F22	B3GALT6	RNF19B	A3GALT2	GOLT1A	PIFO	FITM2	TBC1D20	PIGU	MBOAT2	NEU4	AADAC	AP1S3	SGPP2	ZFAND2B	TMEM178A	COPA	COPB1	TRAM1L1	UGT3A1	TMEM174	CLVS2	GPAT4	RNF183	DIPK1B	ATF6B	DNAAF6	CHODL	SAMD8	VTI1A	EIF5AL1	PHETA1	B3GLCT	RDH12	ABHD12B	TMED6	TEPSIN	TMEM199	TMC8	ZNRF4	ATP8B3	CREB3L4	B3GALNT2	CNIH3	PHETA2	PPM1L	XXYLT1	SHISA3	MGAT4D	CYB5A	MBLAC2	CYBA	CYBB	RNF145	MBOAT1	PNLDC1	CYP1A1	CYP1A2	CYP1B1	CYP2A6	VKORC1L1	CYP2A7	CYP3A7	CYP2A13	CYP2B6	CYP2C19	CYP2C8	CYP2C9	CYP2C18	CYP2D6	CYP2E1	CYP2F1	CYP2J2	RDH10	CYP3A4	CYP3A5	SEC11B	FAM91A1	CLVS1	CYP4A11	CYP4B1	CYP7A1	CYP8B1	CYP17A1	MOSPD2	CYP19A1	AWAT1	AWAT2	CYP21A2	CYP26A1	SLC35G1	CYP51A1	DAD1	TMTC2	FITM1	AP1B1	SLC16A11	SPPL2C	TOR1AIP2	CNST	AP1G1	CABP7	DDOST	SPTSSB	SGMS2	RNF133	CDC14C	FUT11	GIMAP1	SPTSSA	DHCR7	DHCR24	CYB5R3	DIO1	DLG1	DMPK	DNM2	DPAGT1	DRD1	TOR1A	EDA	ABCA1	SCAMP5	EGFR	SDR16C5	METTL7B	MYRFL	GRAMD2A	LCTL	EIF5A	ALG14	CYP4Z1	KRTCAP2	RNF215	SLC51A	EMD	DHRS7C	HACD2	STT3B	SMIM14	TAPT1	DNAJC18	VMA21	ANO5	CERS3	EPHX1	CLN8	ERN1	EXT1	EXT2	EXTL1	EXTL2	EXTL3	ABCD1	FAAH	ACSL1	ACSL3	ACSL4	SLC37A2	CTAGE3P	REEP3	ARL5B	TMED4	FDFT1	TSPO2	ALDH3A2	COG2	FKBP1A	FKBP1B	COPZ1	COPG1	RHOBTB3	DOLK	CHSY1	FKBP2	ATG14	SEC31A	CLSTN1	SACM1L	ATF6	RAB3GAP1	RAB18	SCAP	RAB21	GOLGA8A	TMCC1	DOP1A	NMNAT2	GGA2	EMC1	ERP44	DDN	ATP10B	CLASP2	ATG2A	ANKLE2	MLANA	GRAMD4	CLCC1	FLNA	GGA3	SLC35D1	LPIN1	UBXN4	FAF2	ATP11B	ARL6IP1	SYT11	SULF1	SYNE2	NUP210	VPS13A	ATP11A	SCFD1	DENND5A	FMO1	DNMBP	FMO2	POFUT2	FMO3	FMO4	FMO5	ACSL6	ESYT1	UFL1	ECPAS	CTDNEP1	NOMO1	TMED3	GRIP1	AP4E1	ABCB9	ICMT	TRAM1	SEC11A	FOLR1	SEC61G	LRRC8B	SEZ6L	PIGN	CHST5	BACE1	PPP1R15A	PLD3	ARFIP2	RAB38	PITPNB	FLRT3	FLRT2	FLRT1	FKBP8	APOL2	ALOX5AP	PANX1	MS4A6E	MTOR	FUT1	FUT2	FUT3	FUT4	FUT5	FUT6	FUT7	FUT8	KDSR	LCLAT1	CERS6	G6PC1	SFTA3	SLC37A4	CNIH2	LPCAT4	GABBR1	CALHM1	TMEM86B	ANKS4B	CBY1	RAB3GAP2	SVIP	BACE2	COG4	MOB4	GALNT1	GALNT2	GALNT3	ATL3	SGMS1	SEC31B	TMEM87A	DHRS7B	CLIP3	MOXD1	GORASP2	TMEM98	CYP4X1	OSBPL3	UBXN7	GPSM1	ABHD12	LRIT1	ARL5A	GBA	SEZ6L2	GCNT1	BSCL2	TBL2	AMFR	GGCX	GGTA1	B4GALT1	COPG2	NBEA	GJA1	SEC22A	ATP2C1	GJB1	NSG1	B3GAT1	SLC39A1	SERP1	ARFIP1	KLHL20	RAB30	PGAP2	GOLIM4	PCSK1N	TMEM97	HTRA2	GNAI3	ABO	GOLGA1	GOLGA2	GOLGA3	GOLGA4	GOLGB1	AQP11	B4GALNT3	ZDHHC22	SLC24A5	GOLGA8G	GOLGA8IP	NOMO2	HID1	PIGW	GDPD1	EMC10	CYP4A22	GPER1	CYP4V2	YIPF7	RNF175	RNF180	ATG9B	GPR37	TRIQK	ATP11C	YIPF6	TRIM59	GRIA1	GRIA2	GRN	SPCS1	TMEM14A	GRIN1	GRIN2A	GRIN2B	GRIN2C	TMEM230	GRIN2D	ORMDL2	CNIH4	TMEM208	GRM6	PDIA3	CYP2S1	ZDHHC1	GUCY2C	ALG5	HOOK2	UBIAD1	SEC61A1	ALG6	DSE	POMT2	CERS2	GUCY2D	ERO1A	ANXA7	HLA-A	HLA-B	HLA-C	HLA-DPA1	HLA-DPB1	HLA-DQA1	HLA-DQA2	HLA-DQB1	HLA-DQB2	HLA-DRA	HLA-DRB1	HLA-DRB3	HLA-DRB4	HLA-DRB5	HLA-E	HLA-F	HLA-G	HLA-H	MR1	HMGCR	HMOX1	HMOX2	HPD	HPN	HRAS	HRC	HSD3B1	HSD3B2	HSD11B1	HSD11B2	HSD17B3	HSD17B2	DNAJB2	DNAJA1	HSPA5	HTR7	UBAC2	CHSY3	APOB	RAB7B	B4GALNT4	TMEM119	RAB43	NAT8L	STING1	CTAGE6	CYP26C1	GOLGA6A	FMN1	IFI27	LRIT3	IRGM	IFNGR2	MOGAT3	DGAT2L6	SLC35B2	IGF2R	APP	IL15RA	INSIG1	ABCC6	STT3A	ITPR1	ITPR2	ITPR3	ARCN1	KCNA2	AREG	ATP9B	MIA3	STIMATE	NRROS	PNPLA7	KCNK2	USP17L2	KPNB1	KPNA2	KRAS	RHOA	PEDS1	ILDR2	SHISA2	SERP2	DIPK1A	RHOC	KTN1	ARL5C	RHOG	AGMO	LBR	FADS1	FADS3	LLGL1	MYO18A	LMAN1	ARL1	C4orf3	HACD4	IRAG2	PLPP6	LSS	CYP4F3	LTC4S	DUOXA2	M6PR	NOMO3	STS	MAN2A1	ARSL	CHST6	ART1	DNAJB9	MAP3K5	RAB8A	MEST	MGAT2	MIA2	MGST1	MGST2	MGST3	ATXN3	NR3C2	TRPM1	MME	TMEM41B	ALG11	GOLGA8B	CTAGE15	MYO1B	ASPH	MX1	NFE2L1	NOTCH1	NOTCH2	NOTCH3	NOTCH4	ATP2A1	ATP2A2	ATP2A3	NRAS	NSF	CISD2	PAPPA-AS1	OCA2	OCRL	OSBP	FURIN	NOX4	PAFAH2	PNPLA8	PAM	NSDHL	TAS2R16	TMED5	SLC35B3	DERL2	TMED7	EMC9	UBXN1	LAP3	TXNDC11	ATL1	TMX2	APH1A	RDH11	ZDHHC9	IER3IP1	GOLGA7	SAR1B	RNFT1	INSIG2	HSD17B12	CYB5R4	NAGPA	ZDHHC2	PCSK1	COPZ2	PIGP	EMC4	SHISA5	PCSK5	MARCHF2	BET1L	BFAR	TLR7	ERGIC2	PCYT1A	CYP39A1	REEP2	TLR8	TEX264	WDR83OS	TRAPPC4	SNX9	SUCO	SCARA3	FAM8A1	GPR89B	UBE2J1	NAT8B	HSD17B7	RTCB	HACD3	JKAMP	VPS54	RAB14	PDGFRA	NBAS	PIGT	ERGIC3	NSG2	DHRS7	TMBIM4	SARAF	CYB5R2	ACSL5	CYB5R1	SELENOT	ERAP1	SYT17	INPP5K	ATP8B1	PIGA	PIGC	PIGF	PIGH	PIK3C2A	PI4KB	PKD2	PLA2G2A	PLA2G4A	PLAUR	TM6SF2	ZFYVE1	PLD1	PLD2	STX18	PLN	PLOD1	PLOD2	PLP2	ATP6AP1	PML	ATP7A	ATP7B	SLC37A1	GSAP	TLR9	DPM3	YIPF1	RETREG1	POR	CHPF2	UGT2B28	OTULINL	TMX3	TMCO1	HMGCLL1	RNF186	UGT1A10	UGT1A8	UGT1A7	UGT1A6	UGT1A5	UGT1A9	UGT1A4	UGT1A1	UGT1A3	P4HTM	MARCHF5	RBFOX1	TMED9	PCSK4	GRAMD1C	DNAJB12	AFTPH	DNAJC25	TMEM214	PIGG	RETSAT	RNF43	ELOVL2	CDKAL1	CYP2W1	RASIP1	BPNT2	RNF125	LPCAT2	PARP16	PIGX	TMEM132A	CLN6	AUP1	STX17	MARCHF1	WIPI1	TAPBPL	CCDC186	ATG2B	PLEKHJ1	LRRC8D	ZDHHC4	TMEM38B	TMEM33	SEC61A2	GOLPH3L	MACO1	TMEM39A	VPS53	CCDC91	RNF121	PI4K2B	SPTLC3	AGPAT5	ACER3	PI4K2A	LRRC59	CSGALNACT2	SMPD3	GOLGA2P5	SMPD4	PIGV	NPLOC4	LMBR1L	WDR11	HHAT	TBC1D23	ERMARD	LMBRD1	CSGALNACT1	SELENOS	EMC3	USE1	PSENEN	TEX2	TMEM165	PRKD1	GOLGA6B	SULF2	NSFL1C	BCAP29	ALG1	MOSPD1	MRAP	IRGC	PROS1	CHST7	CYP26B1	ERO1B	INPP5E	PSEN1	PSEN2	EIF5A2	B2M	JPH1	FMN2	PSKH1	EMC7	UBQLN4	AGPAT3	AGPAT4	NCLN	GPR108	SPPL2B	CHPT1	CCDC47	AGTRAP	PNPLA2	ATP13A1	RTN4	LDAF1	JPH2	DOLPP1	SELENON	ATP10A	ATP8B2	ATP10D	ADGRG6	ERGIC1	LINC00869	PTGDS	JPH3	TTYH1	PTGFRN	PTGIS	RHBDD2	PTGS1	PTGS2	BIRC6	UGT2A2	TMCC3	MYORG	HHATL	GRAMD1B	ESYT2	COG6	SERINC1	HACE1	ELAPOR1	DISP3	NCEH1	KLHL14	MARCHF4	RIC1	RELCH	STIM2	GRAMD1A	RDH14	PTPN1	GBA2	G6PC2	CYP4F11	BAX	ABCD4	PCYT2	MS4A7	SRPRB	OSTC	SELENOK	RAB2A	RAB6A	RAB13	RAB27B	RAC1	RAC2	RAC3	RASGRF2	LGR6	TMEM35A	RDH5	BCL2	RHEB	RNF5	ELOVL5	SPCS3	RINT1	SCOC	CYB5RL	ATG101	RP9	RPE65	RPL27	RPN1	RPN2	MBOAT4	RPS26	RPS27A	RPS28	RPS29	RRBP1	RTN1	RTN2	RYR1	RYR2	RYR3	SORT1	VPS52	SBF1	MSMO1	SC5D	ATXN2	SCD	SRL	BICD1	SDCBP	ABHD4	THADA	NECAB3	SEC13	KIF13A	SEL1L	MMP27	SLC28A3	GOLPH3	CLSTN2	GAL3ST2	XYLT1	C17orf75	ERAP2	DNAJC1	ATL2	MS4A6A	RHBDF1	FADS2B	GOLGA8N	CTAGE9	SFTPB	SFTPC	SFTPD	ZDHHC6	SGK1	MOSPD3	SHH	CTAGE1	TMPRSS3	CREB3L2	LMF1	ST6GAL1	ARV1	CYP3A43	ST3GAL1	ST3GAL2	ELOVL1	ST3GAL4	PORCN	ST3GAL3	PMEL	LPIN3	NDRG4	REEP1	SLC2A4	GOLGA8S	GOLGA8J	GOLGA8T	GOLGA8K	SFTPA1	GPR89A	GOLGA6C	GOLGA6D	GOLGA8M	SLC8A3	SLC9A1	SLC18A1	SLN	DDRGK1	CYP4F12	CHID1	SNAP25	BNIP1	SOAT1	SORL1	BOK	DST	SPAST	SQLE	SRD5A1	SRD5A2	SRI	SREBF1	SREBF2	SRP9	SRPRA	SSR1	SSR2	SSR3	SSR4	ELOVL4	STIM1	STX4	STX5	BSG	SURF4	VAMP2	VAMP7	TAP1	TAP2	TAPBP	TBXAS1	TMBIM6	TGFA	TGFBI	TKT	SEC62	TLR3	TM7SF2	HSP90B1	TRAF2	EIPR1	GOLGA8Q	GOLGA8O	GOLGA8H	SFTPA2	GOLGA8CP	TYRO3	UBA52	UBB	UBC	UBA1	UCHL1	UFD1	UGT2B4	UGT2B7	UGT2B10	UGT2B15	UGT2B17	VPS51	UPK3A	VCP	VRK1	VRK2	MYRF	TMEM258	WFS1	XBP1	TMEM50B	CA4	MOGS	RNF103	YIPF2	VKORC1	TMEM106C	TMEM38A	REEP5	ALG8	TRPM8	ATG9A	ELOVL6	TMEM109	ALG12	TRAPPC6A	CHAC1	RNF26	APOO	DERL1	MBOAT7	FA2H	GDPD3	SLC39A7	NOX5	CYBC1	GCC1	CORO7	CHPF	CERS4	RIC3	SRD5A3	RHBDF2	C3orf52	ZDHHC14	GAL3ST4	LMAN1L	MCTP1	ALG9	ZDHHC11	TM4SF20	ALG13	UBA5	LPCAT1	ATP8B4	TUSC3	UBXN8	DHDDS	ERMP1	SCD5	WLS	DNAJB14	ELOVL7	PGAP1	VCPIP1	LRRC8E	UXS1	SLC66A2	ZC3H12A	MOGAT2	PIGZ	PHAF1	HSD3B7	PNPLA3	SEL1L2	REEP4	LNPK	CALR	CALU	PTDSS2	DCSTAMP	HM13	SGPP1	TMX1	YIPF5	LMAN2L	ANKRD13C	CAMK2B	UNC93B1	VMP1	CAMK2D	RNF170	CAMK2G	RAB1B	CAMLG	CANX	CLTCL1	FZD6	FZD9	ELOVL3	ADPGK	GSG1	EMC6	COG3	TRAPPC9	CALN1	CASP4	TLCD3B	ARMC10	ESYT3	RAB34	STARD3NL	PIP4K2B	MAGT1	DTNBP1	SLC10A7	ULK1	EVA1A	POMK	LRRC8C	RHBDD1	SLC37A3	CARD19	YIPF4	TMEM79	ZDHHC16	CCDC115	COG8	SOAT2	CASQ1	SYVN1	CASQ2	JPH4	JAGN1	ST6GAL2	DGAT2	EBPL	DPY30	SLC9A7	CREB3L3	PIGO	PLEKHA8	FUT10	CRACR2A	GPAT3	PLCD4	PLPP7	PTPN5	MFSD2A	ZDHHC12	SPPL2A	POMGNT2	SLC35B4	ALG10	RAB2B	PIGY	MMP23B	CYP4F2	CHST1	ALG2	MICALL1	DNAJC14	SELENOI	LGR5	DEGS1	CAV1	RGS20	PLA2G4C	RDH16	PLPP2	PLPP3	USO1	VAMP4	STX16	STX10	BECN1	DGAT1	B4GALT4	B4GALT3	B4GALT2	PNPT1	MBTPS1	GBF1	GPAA1	CDS2	RAB11A	DPM1	DPM2	KSR1	ASAP2	SGPL1	AP1S2	AP1M1	RAB29	BAIAP3	GAL3ST3	PLOD3	SEC16B	STBD1	FATE1	SYS1	CH25H	NAT8	MCFD2	YIF1B	DUOXA1	SEC11C	PKMYT1	PIGQ	CREB3L1	CERS5	TMEM67	SEC22C	CD1D	LMF2	TMEM259	DERL3	RNF185	RSAD2	PCSK7	AP4M1	ZW10	RFT1	COG7	SLC33A1	CD4	HACD1	MTDH	VAPB	VAPA	LRAT	TMEM129	DHRS3	G6PC3	COPB2	REEP6	MARCHF9	PIGM	PGAP3	B4GALT6	B4GALT5	MMGT1	VAMP3	TPTE2	TJAP1	RAB9A	OTOF	COG1	PIGS	PEX16	ORMDL1	ORMDL3	TMEM203	FADS2	ABCC12	CYP7B1	CHST2	EIF2AK3	PICK1	PCYT1B	CHST3	AKAP6	MAPK8IP1	STX8	PIGL	PIGB	SCARB2	SPTLC2	SCAMP1	TECR	MPDU1	GOSR1	TMEM59	PTGES	EI24	ENTPD2	SEC22B	GOSR2	PREPL	PITPNM1	ABCG1	SEC24C	GCC2	CD59	LPIN2	EMC2	EDEM1	TRAM2	HERPUD1	USP6NL	CD74	NOS1AP	ARHGAP32	CLSTN3	MLEC	ATG13	PIEZO1	SPCS2	PTDSS1	RB1CC1	RGP1	CDK1	TESPA1	EPM2AIP1	C2CD2L	PJA2	SEC24D	POM121	TMCC2	ATP2C2	SEC16A	LPGAT1	GOLGA5	CDC42	DOP1B	RCE1	CDH1
GOCC_GOLGI_CISTERNA	http://www.gsea-msigdb.org/gsea/msigdb/cards/GOCC_GOLGI_CISTERNA	GOLGA8DP	GOLGA8R	BCAP31	BET1	TMED2	TMEM115	CIT	B4GALT7	ARAP1	CANT1	B3GALT6	A3GALT2	GOLT1A	FUT11	CHSY1	RAB21	GOLGA8A	SCFD1	TMED3	FUT1	FUT2	FUT3	FUT4	FUT5	FUT6	FUT7	FUT8	MOB4	GALNT1	GALNT2	GALNT3	SGMS1	TMEM87A	GCNT1	GGTA1	B4GALT1	ATP2C1	NSG1	RAB30	GOLIM4	ABO	GOLGA2	GOLGA3	B4GALNT3	GOLGA8G	GOLGA8IP	HID1	YIPF6	HLA-A	CHSY3	B4GALNT4	GOLGA6A	LLGL1	MAN2A1	GOLGA8B	ATL1	APH1A	SAR1B	NAGPA	BET1L	GPR89B	NSG2	YIPF1	CHPF2	GOLPH3L	CSGALNACT2	SMPD3	GOLGA2P5	CSGALNACT1	PSENEN	GOLGA6B	INPP5E	HACE1	SORT1	NECAB3	GOLPH3	GAL3ST2	XYLT1	GOLGA8N	ST6GAL1	ST3GAL1	ST3GAL2	ST3GAL4	ST3GAL3	GOLGA8S	GOLGA8J	GOLGA8T	GOLGA8K	GPR89A	GOLGA6C	GOLGA6D	GOLGA8M	SORL1	GOLGA8Q	GOLGA8O	GOLGA8H	GOLGA8CP	YIPF2	GCC1	CHPF	ZDHHC14	GAL3ST4	UXS1	COG3	RAB34	SLC10A7	ST6GAL2	FUT10	STX16	B4GALT4	B4GALT3	B4GALT2	ASAP2	GAL3ST3	B4GALT6	B4GALT5	GOSR1	TMEM59	PITPNM1	GOLGA5
GOCC_EARLY_PHAGOSOME	http://www.gsea-msigdb.org/gsea/msigdb/cards/GOCC_EARLY_PHAGOSOME	RAB31	SYT11	APPL1	TLR7	PLA2G5	TLR9	APPL2	RAB5A	SYK	UNC93B1	SNX3	SYT7
GOCC_PHAGOLYSOSOME	http://www.gsea-msigdb.org/gsea/msigdb/cards/GOCC_PHAGOLYSOSOME	ADAM8	LAMP1	NCF2	NCF4	PLA2G5	NCF1
GOCC_INTEGRATOR_COMPLEX	http://www.gsea-msigdb.org/gsea/msigdb/cards/GOCC_INTEGRATOR_COMPLEX	CT45A7	CT45A10	CT45A9	CT45A8	INTS6L	NIPBL	INTS7	INTS1	INTS6	CT45A3	CT45A5	CT45A6	CT45A1	INTS11	INTS10	SAGE1	INTS8	INTS13	INTS9	INTS12	INTS2	SAGE2P	INTS3	CT45A2	INTS5	INTS14	INTS4
GOCC_SMALL_SUBUNIT_PROCESSOME	http://www.gsea-msigdb.org/gsea/msigdb/cards/GOCC_SMALL_SUBUNIT_PROCESSOME	MPHOSPH10	ENSG00000275464	EMG1	NOP56	TBL3	UTP14A	WDR3	KRR1	WDR36	FBL	PDCD11	DCAF13	NGDN	UTP25	UTP20	FBLL1	SNU13	FCF1	UTP18	UTP11	NOP58	HEATR1	IMP3	UTP6	PRKDC	UTP3	PWP2	RPS7	NOL6	XRCC5	NOC4L	NOL10	UTP23	UTP4	NOP14	RRP9	WDR46	IMP4	UTP14C
GOCC_GUANYL_NUCLEOTIDE_EXCHANGE_FACTOR_COMPLEX	http://www.gsea-msigdb.org/gsea/msigdb/cards/GOCC_GUANYL_NUCLEOTIDE_EXCHANGE_FACTOR_COMPLEX	LAMTOR5	SMCR8	DOCK1	C9orf72	RASGRP3	LAMTOR2	LAMTOR4	PDE3B	LAMTOR1	WDR41	RIC1	RAP1A	KNDC1	LAMTOR3	EIF2B3	RGP1	ELMO1
GOCC_BLEB	http://www.gsea-msigdb.org/gsea/msigdb/cards/GOCC_BLEB	PANX1	FHOD1	P2RX7	SDF4	ANLN	PTPRC	ROCK1	TPM1	FMNL1
GOCC_DENSE_CORE_GRANULE_MEMBRANE	http://www.gsea-msigdb.org/gsea/msigdb/cards/GOCC_DENSE_CORE_GRANULE_MEMBRANE	ADAM8	STXBP5	KIF1A	VPS13C	SYT4	SYT5	CADPS
GOCC_CHROMOSOME_PASSENGER_COMPLEX	http://www.gsea-msigdb.org/gsea/msigdb/cards/GOCC_CHROMOSOME_PASSENGER_COMPLEX	BIRC5	INCENP	CDCA8	AURKA	AURKC	AURKB
GOCC_CELL_DIVISION_SITE	http://www.gsea-msigdb.org/gsea/msigdb/cards/GOCC_CELL_DIVISION_SITE	KIF20A	MAEA	TUBGCP3	STAMBP	PLK4	SEPTIN9	TUBGCP2	CIT	DCTN3	PLCD3	TUBGCP5	SEPTIN12	SEPTIN10	SEPTIN1	ECT2	RAB21	SEPTIN6	SEPTIN8	PSD4	HMCN2	TUBGCP4	RACGAP1	HTR3A	ICAM2	ANKRD45	SEPTIN14	ITGB1	ARF6	RHOA	RHOB	RHOC	MEN1	MYH9	MYH10	MYLK	SEPTIN2	NF2	LIMA1	SEPTIN5	SEPTIN4	SSH1	ANLN	NDE1	PPP1CC	CEP55	PLEKHG6	SEPTIN11	PKN1	PKN2	SEPTIN3	PSD	SPIRE1	PDXP	RALA	RDX	RTKN	SVIL	FSD1	OR2A4	KATNBL1	HMCN1	PSD2	RAB11FIP4	SPIRE2	MASTL	ZFYVE19	WDR73	TUBGCP6	RAB11A	TMEM250	PSTPIP1	PITPNM1	RAB11FIP3	SEPTIN7
GOCC_CLEAVAGE_FURROW	http://www.gsea-msigdb.org/gsea/msigdb/cards/GOCC_CLEAVAGE_FURROW	KIF20A	STAMBP	PLK4	CIT	DCTN3	PLCD3	SEPTIN12	ECT2	RAB21	SEPTIN6	PSD4	HMCN2	RACGAP1	HTR3A	ICAM2	ANKRD45	ITGB1	ARF6	RHOA	RHOB	RHOC	MEN1	MYH9	MYH10	MYLK	SEPTIN2	NF2	LIMA1	SSH1	NDE1	PPP1CC	CEP55	PLEKHG6	PKN1	PKN2	PSD	SPIRE1	PDXP	RALA	RDX	SVIL	FSD1	OR2A4	KATNBL1	HMCN1	PSD2	RAB11FIP4	SPIRE2	MASTL	ZFYVE19	WDR73	RAB11A	PSTPIP1	PITPNM1	RAB11FIP3	SEPTIN7
GOCC_SEPTIN_CYTOSKELETON	http://www.gsea-msigdb.org/gsea/msigdb/cards/GOCC_SEPTIN_CYTOSKELETON	SEPTIN9	SEPTIN12	SEPTIN10	SEPTIN1	SEPTIN6	SEPTIN8	SEPTIN14	SEPTIN2	SEPTIN5	SEPTIN4	SEPTIN11	SEPTIN3	MAPK6	TMEM250	SEPTIN7
GOCC_SYMMETRIC_SYNAPSE	http://www.gsea-msigdb.org/gsea/msigdb/cards/GOCC_SYMMETRIC_SYNAPSE	ARFGEF2	NLGN4Y	IGSF9B	IQSEC3	NTSR1	PENK	NLGN3	NLGN4X	NLGN2	SLC4A8
GOCC_AMPA_GLUTAMATE_RECEPTOR_COMPLEX	http://www.gsea-msigdb.org/gsea/msigdb/cards/GOCC_AMPA_GLUTAMATE_RECEPTOR_COMPLEX	CACNG3	CACNG2	OLFM3	CPT1C	CNIH3	DLG3	DLG4	CNIH2	ABHD12	CACNG5	CACNG4	GRIA1	GRIA2	GRIA3	GRIA4	VWC2	SHISA6	VWC2L	SHISA8	ABHD6	CACNG8	CACNG7	PORCN	SHISA7	SHISA9	OLFM2
GOCC_MISMATCH_REPAIR_COMPLEX	http://www.gsea-msigdb.org/gsea/msigdb/cards/GOCC_MISMATCH_REPAIR_COMPLEX	PMS2P11	MLH3	MSH6	MLH1	MSH2	MSH3	PMS1	PMS2P1	PMS2P5	PMS2P3	PMS2	PMS2P6
GOCC_MUTLALPHA_COMPLEX	http://www.gsea-msigdb.org/gsea/msigdb/cards/GOCC_MUTLALPHA_COMPLEX	MLH1	PMS2P1	PMS2P5	PMS2	PMS2P6
GOCC_PHOTORECEPTOR_CONNECTING_CILIUM	http://www.gsea-msigdb.org/gsea/msigdb/cards/GOCC_PHOTORECEPTOR_CONNECTING_CILIUM	TOPORS	CETN1	CETN2	CETN3	TTC8	USH1G	LCA5	KIFAP3	RPGRIP1L	TSGA10IP	WHRN	NPHP4	GNAT1	ARL3	MAK	MYO7A	SEPTIN2	NPHP1	IFT52	SPTBN5	IFT57	IFT122	SPATA7	PCDHB15	PCDHB13	RPGRIP1	KIF17	KIAA1549	WDR19	BBS4	RP1	TMEM237	TBCC	USH2A	CFAP410	CEP290	FAM161A	IFT20	RP1L1	IQCB1	IFT140
GOCC_STEREOCILIUM_BUNDLE	http://www.gsea-msigdb.org/gsea/msigdb/cards/GOCC_STEREOCILIUM_BUNDLE	USH1C	CIB2	TRIOBP	KPTN	ADCY6	TWF2	TMC1	TMC2	MORN4	LOXHD1	MYO3B	KNCN	STRC	EPS8	RSPH9	LHFPL5	FSCN2	WHRN	TPRN	ESPNL	IDO1	CEACAM16	RHOC	GRXCR1	MPP1	MYO1C	MYO7A	PJVK	PAFAH1B1	MYO15A	DCDC2	ATP8B1	CLIC5	PLS1	MYO3A	TSPEAR	STRCP1	VEZT	PVALB	CDH23	GRXCR2	CLRN2	EPS8L2	PCDH15	USH2A	CLRN1	CALB1	PDZD7	MKKS	ESPN	ADGRV1	ELMOD3	CDC14A	TRPA1	IFT20	PKHD1L1	SLC9A3R1	HOMER2	SLC4A7	DOCK4	RIPOR2	FCHSD2
GOCC_STEREOCILIUM_TIP	http://www.gsea-msigdb.org/gsea/msigdb/cards/GOCC_STEREOCILIUM_TIP	USH1C	TMC1	TMC2	MORN4	MYO3B	STRC	EPS8	LHFPL5	WHRN	ESPNL	CEACAM16	MYO3A	STRCP1	CDH23	EPS8L2	PDZD7	ESPN	CDC14A	PKHD1L1	SLC9A3R1	HOMER2
GOCC_ACTIN_FILAMENT_BUNDLE	http://www.gsea-msigdb.org/gsea/msigdb/cards/GOCC_ACTIN_FILAMENT_BUNDLE	MYL12B	MYL9	NEBL	SORBS1	PDLIM5	GAS2L1	SEPTIN9	FERMT2	LDB3	FAM107A	SYNPO	SEPTIN12	CNN2	XIRP2	CRYAB	RFLNA	CYBA	XIRP1	SYNPO2	FHL3	ABLIM3	LIMCH1	DAAM1	PALLD	SIPA1L3	FLNA	FLNB	GAS2L2	PDLIM3	FHOD1	PRICKLE4	RFLNB	ILK	LCP1	ABLIM1	LPP	MARCKS	MST1R	MYH6	MYH7	MYH9	MYH10	MYLK	MYO1C	ROR1	DCTN4	LIMA1	PGM5	PLS1	PLS3	FBLIM1	SEPTIN11	PRKCZ	CORO1B	PTK2	SHROOM4	ACTA1	PXN	ACTA2	TLNRD1	PDLIM2	FSCN1	TEK	TPM1	TPM3	TPM4	TRIP6	VIL1	ZYX	MICALL2	MYH14	ACTN4	PDLIM4	ACTN1	PDLIM1	PDLIM7	BAG3	SEPTIN7
GOCC_FILOPODIUM_TIP	http://www.gsea-msigdb.org/gsea/msigdb/cards/GOCC_FILOPODIUM_TIP	ABI1	ABI2	CIB1	MORN4	AP2A1	EPHB1	NLGN1	CYFIP1	FMR1	OSBPL3	UBE2K	MYO5A	MYO10	MYO3A	ABITRAM	TTYH1	VIL1	FZD3
GOCC_CUTICULAR_PLATE	http://www.gsea-msigdb.org/gsea/msigdb/cards/GOCC_CUTICULAR_PLATE	CIB2	KNCN	MYO1E	SNX9	PVALB	SPTA1	SPTBN1	CALB1	FCHSD1
GOCC_CBM_COMPLEX	http://www.gsea-msigdb.org/gsea/msigdb/cards/GOCC_CBM_COMPLEX	MALT1	CARD10	CARD9	CARD11	BCL10
GOCC_CORTICAL_ENDOPLASMIC_RETICULUM	http://www.gsea-msigdb.org/gsea/msigdb/cards/GOCC_CORTICAL_ENDOPLASMIC_RETICULUM	EMD	STIMATE	ASPH	ARV1	STIM1	C2CD2L
GOCC_GOLGI_CISTERNA_MEMBRANE	http://www.gsea-msigdb.org/gsea/msigdb/cards/GOCC_GOLGI_CISTERNA_MEMBRANE	GOLGA8DP	GOLGA8R	BCAP31	TMED2	TMEM115	B4GALT7	ARAP1	CANT1	B3GALT6	A3GALT2	FUT11	CHSY1	RAB21	GOLGA8A	SCFD1	TMED3	FUT1	FUT2	FUT3	FUT4	FUT5	FUT6	FUT7	FUT8	MOB4	GALNT1	GALNT2	GALNT3	TMEM87A	GGTA1	B4GALT1	ATP2C1	NSG1	GOLIM4	ABO	GOLGA2	GOLGA3	B4GALNT3	GOLGA8G	GOLGA8IP	CHSY3	B4GALNT4	GOLGA6A	GOLGA8B	APH1A	SAR1B	NAGPA	GPR89B	NSG2	CHPF2	GOLPH3L	CSGALNACT2	GOLGA2P5	CSGALNACT1	PSENEN	GOLGA6B	INPP5E	HACE1	SORT1	GOLPH3	GAL3ST2	GOLGA8N	ST6GAL1	ST3GAL1	ST3GAL2	ST3GAL4	ST3GAL3	GOLGA8S	GOLGA8J	GOLGA8T	GOLGA8K	GPR89A	GOLGA6C	GOLGA6D	GOLGA8M	GOLGA8Q	GOLGA8O	GOLGA8H	GOLGA8CP	CHPF	ZDHHC14	GAL3ST4	UXS1	COG3	ST6GAL2	FUT10	B4GALT4	B4GALT3	B4GALT2	ASAP2	GAL3ST3	B4GALT6	B4GALT5	PITPNM1
GOCC_GROWTH_CONE_MEMBRANE	http://www.gsea-msigdb.org/gsea/msigdb/cards/GOCC_GROWTH_CONE_MEMBRANE	ZFYVE27	EXOC7	FLRT3	LAMP5	GAP43	TRPV2	NECTIN1	EXOC4
GOCC_MULTIVESICULAR_BODY_MEMBRANE	http://www.gsea-msigdb.org/gsea/msigdb/cards/GOCC_MULTIVESICULAR_BODY_MEMBRANE	ABCB6	CHMP4B	CD300LG	ABCA3	ATP13A2	TMEM9	CHMP2B	NSG1	CHMP2A	CHMP4A	CHMP1A	CHMP5	NSG2	CHMP3	NDFIP2	GIMAP5	LAPTM4B	CHMP1B	RAB27A	RAB27B	PMEL	SORL1	CHMP6	HGS	CHMP7	CHMP4C	CD63
GOCC_RUFFLE_MEMBRANE	http://www.gsea-msigdb.org/gsea/msigdb/cards/GOCC_RUFFLE_MEMBRANE	SH2D3C	RASGRP2	SPRY2	ABCA7	DLC1	CIB1	PDPN	CFL1	FAM107A	PACSIN2	TIRAP	THEM4	CLCN3	FGD5	DIAPH1	DNM2	EEF1A1	EGFR	EPHA2	AIF1	EPS8	AKT2	FAP	SPATA13	FGD2	FGR	CLASP2	KANK1	WWC1	PSD3	PIP5K1C	MACF1	ARHGAP45	PSD4	DDX58	CORO1C	IFIT5	PLA2G4F	SH3YL1	PACSIN1	ADGRE2	APC	ITGA5	ITGAV	ITGB1	ITGB3	ARF4	RHOA	LCP1	MYO6	NF2	NME1	PAK1	ARHGEF4	PLEKHO1	PDE4A	PDE9A	INPP5K	PLCG1	PLCG2	PLEK	SNTG1	EPS8L1	TESC	APPL2	FERMT1	PSD	PDXP	TWF1	JCAD	EPB41L5	PTPRJ	RAC1	PLEKHA1	TRPV4	RPS3	EPS8L2	BMX	MTMR9	SRC	CDKL5	ADAM17	TLN1	TPM1	EZR	EPS8L3	SPRY4	AIF1L	RAB34	PIP5K1A	PSD2	PPP1R9B	KSR1	HIP1R	MTMR6	ARHGEF2	MTSS2	C2CD5
[truncated: 331,308 more chars]
