# Supplementary material for: High expression level of the FTH1 gene is associated with poor prognosis in children with non-M3 acute myeloid leukemia
Source: Front Oncol. 2023 Feb 1;12:1068094. doi: 10.3389/fonc.2022.1068094 (PMC9928996; doi:10.3389/fonc.2022.1068094)
Supplement: Supplementary file 6 [file DataSheet_6.zip › GSEA/c5.go.mf.v7.5.1.symbols.gmt]

GOMF_SINGLE_STRANDED_DNA_ENDODEOXYRIBONUCLEASE_ACTIVITY	http://www.gsea-msigdb.org/gsea/msigdb/cards/GOMF_SINGLE_STRANDED_DNA_ENDODEOXYRIBONUCLEASE_ACTIVITY	RAD50	ENDOG	ERCC1	ERCC4	MRE11	RBBP8	SETMAR	DCLRE1C	XRCC1	EXOG
GOMF_MANNOSYLTRANSFERASE_ACTIVITY	http://www.gsea-msigdb.org/gsea/msigdb/cards/GOMF_MANNOSYLTRANSFERASE_ACTIVITY	ALG3	POMT1	DPY19L3	TMTC2	TMTC3	ALG1L	DPY19L1	DPY19L2	DPY19L4	POMT2	ALG11	PIGV	ALG1	ALG1L2	ALG8	ALG12	ALG9	PIGZ	TMTC1	TMTC4	ALG2	DPM1	PIGM	PIGB
GOMF_TRNA_BINDING	http://www.gsea-msigdb.org/gsea/msigdb/cards/GOMF_TRNA_BINDING	FARS2	DTD2	XPOT	PSTK	EARS2	TYW5	SLFN13	TRMT10B	AARS1	EEF1A1	EIF2S3	FARSA	NSUN6	MRPS27	ELP5	IFIT5	EIF2S3B	PTCD1	HSD17B10	IARS1	CTU2	IGHMBP2	KARS1	MARS1	METTL1	EIF2AK4	YARS2	SEPSECS	TRNT1	MTRES1	NSUN2	DUS2	TRMT10C	SARS2	TRNAU1AP	THG1L	ELP3	DALRD3	DARS2	NAT10	TRMT1	TRMU	IARS2	AARS2	XPO5	TRMT9B	RARS1	TRMT11	EEFSEC	RPL35A	SARS1	NSUN3	SSB	TARS1	TERT	YRDC	PUS1	TRMT1L	CARS1	EIF2A	RPUSD4	ELP1	YARS1	ALKBH1	CTU1	NEMF	MTRFR	SLFN11	ALKBH8	AIMP1	DTD1	TRMT10A
GOMF_L_ORNITHINE_TRANSMEMBRANE_TRANSPORTER_ACTIVITY	http://www.gsea-msigdb.org/gsea/msigdb/cards/GOMF_L_ORNITHINE_TRANSMEMBRANE_TRANSPORTER_ACTIVITY	SLC25A15	SLC7A1	SLC7A2	SLC25A2	SLC7A3
GOMF_SULFUR_AMINO_ACID_TRANSMEMBRANE_TRANSPORTER_ACTIVITY	http://www.gsea-msigdb.org/gsea/msigdb/cards/GOMF_SULFUR_AMINO_ACID_TRANSMEMBRANE_TRANSPORTER_ACTIVITY	SLC7A9	MFSD12	CTNS	SLC7A11	SLC38A7	SLC1A1	SLC1A2	SLC1A4	SLC3A1
GOMF_MICROFILAMENT_MOTOR_ACTIVITY	http://www.gsea-msigdb.org/gsea/msigdb/cards/GOMF_MICROFILAMENT_MOTOR_ACTIVITY	MYO1H	MYO1B	MYO1F	MYH2	MYH3	MYH4	MYH6	MYH7	MYH8	MYH9	MYH10	MYL6	MYO1A	MYO1C	MYO1D	MYO1E	MYO5A	MYO5B	MYO6	MYO7A	MYO7B	MYO9B	MYO10	MYO15A	MYO3A	MYO5C	MYO1G	ACTC1	MYH14	MYO19	MYH13
GOMF_SNARE_BINDING	http://www.gsea-msigdb.org/gsea/msigdb/cards/GOMF_SNARE_BINDING	STX6	SEC24B	VTI1B	UNC13B	SEC24A	CPLX2	CPLX1	TMED10	CAPN10	PRRT2	STX1B	EXOC3	GABARAPL2	SNAP47	LRRK2	SYT2	STXBP5	VTI1A	SYT9	SYT6	SCFD2	DAPK1	TXLNB	ABCA1	TXLNA	TSNARE1	STX2	UNC13A	SYT11	SCFD1	SNAPIN	STX12	TXLNGY	ABL1	STXBP4	BLOC1S6	GOLGA2	EXOC3L1	CPLX4	SYT10	KCNB1	STX19	UNC13C	NSF	VPS54	NBAS	SYT17	TPCN1	TMED9	STX17	VPS50	SYBU	TXLNG	VPS11	SYT13	VPS18	PTPN2	CPLX3	VPS52	NAPB	SLC6A4	SNAP25	SNCA	STX1A	STX3	STX4	STX5	STXBP1	STXBP2	STXBP3	VAMP1	VAMP2	VAMP7	SYT1	SYT4	SYT5	TNFAIP2	UVRAG	CACNA1A	HECTD3	PICALM	SYT15	ANKRD27	STX7	SYT3	DOC2B	VAMP8	STX16	STX11	STX10	RAB11A	SNAP23	NAPG	NAPA	BAIAP3	SYT8	EXOC3L2	SYT7	SYT12	EXOC3L4	VAMP3	SNAP29	STX8	STXBP5L	GOSR2	SEC24C	SNPH	RNF40	SEC24D	SNAP91
GOMF_RDNA_BINDING	http://www.gsea-msigdb.org/gsea/msigdb/cards/GOMF_RDNA_BINDING	MTOR	BNC2	DHX33	RPTOR	BEND3	TSPYL2	BNC1	MAF1	MACROH2A1
GOMF_DNA_SECONDARY_STRUCTURE_BINDING	http://www.gsea-msigdb.org/gsea/msigdb/cards/GOMF_DNA_SECONDARY_STRUCTURE_BINDING	RAD51AP1	LIN54	NR0B1	ERCC5	ABL1	POT1	MSH6	H1-0	HMGB1	HMGB2	HMGB3	HMGA1	HNRNPD	GEN1	MAPT	MEF2C	MEN1	KMT2A	MSH2	NEIL3	RAD18	FANCM	RAD51C	RAD51B	RAD51D	RBBP8	CLSPN	BLM	WRN	XPC	XRCC2	XRCC3	YY1	HMGA2	RECQL4	HAND2
GOMF_PEROXISOME_TARGETING_SEQUENCE_BINDING	http://www.gsea-msigdb.org/gsea/msigdb/cards/GOMF_PEROXISOME_TARGETING_SEQUENCE_BINDING	PEX5L	PEX7	PEX19	PEX5	CAT	BABAM2
GOMF_MAGNESIUM_ION_BINDING	http://www.gsea-msigdb.org/gsea/msigdb/cards/GOMF_MAGNESIUM_ION_BINDING	PDCD6	ENSG00000276759	UBA2	FARSB	ATP9A	CDK2	SIK1B	ATP8A1	CIB2	ERN2	NEK6	MTHFD2	ADCY2	PAPOLA	ILVBL	TPPP	NUDT5	NUDT3	IRAK3	TREX2	TREX1	STK38	ADPRHL1	NT5C3B	CIB3	LRRK2	ADSS1	DIS3L2	CIB4	COMT	NUDT16	MAP3K8	ADPRH	PPM1N	ATP8B3	SIK1	YDJC	XXYLT1	ADSS2	NIM1K	DHX36	CLYBL	DXO	DUT	MARK2	ENDOG	ENO1	ENO2	ENO3	EPHX2	ERN1	EYA2	PRPS1L1	FEN1	CILK1	MORC2	FAN1	MAST1	STK38L	MAST3	ATP10B	MAST2	ATP11B	SIK2	ATP11A	SIK3	TSSK2	RNASEH1	ALPI	ABL1	ALPP	NUDT8	REXO2	HACL1	MTG2	GEM	ABL2	PPA2	GCLC	HPGDS	RPS6KA6	GLUL	GNAI1	TSSK4	PGP	NUDT7	ENDOV	ATP11C	GSS	MSH6	HMGCL	HPRT1	IDH1	IDH2	IDH3A	IDH3B	IDH3G	GEN1	FOXK2	IMPA1	ITPK1	ATP9B	ARF1	MAST4	ENO4	NUDT19	ARL3	MARK1	MAP3K5	MSH2	MVK	NME1	WEE2	ATP4A	OPA1	PCK1	IRAK4	NT5C3A	PDE2A	TDP2	NLK	ATP8A2	STK26	MAP3K20	ATP8B1	PGM1	PGM3	PGM5	PKLR	PKM	PLK1	PLSCR1	SEPTIN4	MOV10L1	PPA1	SNRK	ADPRS	PPM1A	PPM1B	THG1L	TESC	MTPAP	EXD2	PGM2	PI4K2A	ENOSF1	CDC42BPG	PRIM1	PRKACA	PRKACB	ADCY10	MAP2K7	PRPS1	PRPS2	PRPSAP1	PRPSAP2	PRTFDC1	PDXP	PLSCR3	ATP10A	ATP8B2	ATP10D	PSPH	ENOPH1	NLRC4	RAN	RAP2A	RHEB	AASDHPPT	RP2	RPS6KA1	RPS6KA2	RPS6KA3	S100P	MAPK12	SRR	FIGNL1	RRAGC	XYLT2	CERK	PINK1	SNCA	SRPK1	SRPK2	STK3	STK4	STK11	MAP3K7	TDG	TKT	TOP2A	WEE1	WRN	DCTPP1	THTPA	NUDT18	ATP8B4	PIF1	TSSK3	NUAK2	NUDT12	TSSK1B	TSSK6	DYRK3	BRSK1	DYRK2	NT5C1A	CDC42BPA	PDXK	GTPBP10	PSPHP1	SUCLG2	SUCLA2	SPHK1	RPS6KA4	BRSK2	MAP3K6	LATS1	RPS6KA5	NT5C1B	CDC42BPB	OXSR1
GOMF_ENDOPOLYPHOSPHATASE_ACTIVITY	http://www.gsea-msigdb.org/gsea/msigdb/cards/GOMF_ENDOPOLYPHOSPHATASE_ACTIVITY	NUDT4	NUDT3	NUDT10	NUDT4B	NUDT11
GOMF_RNA_CAP_BINDING	http://www.gsea-msigdb.org/gsea/msigdb/cards/GOMF_RNA_CAP_BINDING	SNUPN	EIF4A1	EIF4E	NCBP2	CYFIP1	LARP1	IFIT5	EIF4E1B	GEMIN5	CYFIP2	AGO2	LSM1	DCPS	EIF4E3	NCBP2L	NCBP1	NCBP3	EIF3D	EIF4G3	EIF4E2
GOMF_RNA_7_METHYLGUANOSINE_CAP_BINDING	http://www.gsea-msigdb.org/gsea/msigdb/cards/GOMF_RNA_7_METHYLGUANOSINE_CAP_BINDING	EIF4E	NCBP2	CYFIP1	LARP1	EIF4E1B	GEMIN5	CYFIP2	AGO2	DCPS	EIF4E3	NCBP1	NCBP3	EIF4E2
GOMF_FOUR_WAY_JUNCTION_DNA_BINDING	http://www.gsea-msigdb.org/gsea/msigdb/cards/GOMF_FOUR_WAY_JUNCTION_DNA_BINDING	ABL1	MSH6	HMGB1	HMGB2	HMGB3	GEN1	MEN1	MSH2	FANCM	RAD51C	RAD51B	RAD51D	BLM	WRN	XRCC2	XRCC3	YY1
GOMF_Y_FORM_DNA_BINDING	http://www.gsea-msigdb.org/gsea/msigdb/cards/GOMF_Y_FORM_DNA_BINDING	MEN1	RAD18	RBBP8	BLM	WRN
GOMF_BUBBLE_DNA_BINDING	http://www.gsea-msigdb.org/gsea/msigdb/cards/GOMF_BUBBLE_DNA_BINDING	ERCC5	ABL1	HMGB1	NEIL3	BLM	WRN	XPC	RECQL4
GOMF_ADENYL_NUCLEOTIDE_EXCHANGE_FACTOR_ACTIVITY	http://www.gsea-msigdb.org/gsea/msigdb/cards/GOMF_ADENYL_NUCLEOTIDE_EXCHANGE_FACTOR_ACTIVITY	HSPH1	GRPEL2	HSPBP1	PFN1	BAG1	SIL1	GRPEL1	BAG5	BAG4	BAG3	BAG2
GOMF_INOSITOL_1_3_4_5_6_PENTAKISPHOSPHATE_KINASE_ACTIVITY	http://www.gsea-msigdb.org/gsea/msigdb/cards/GOMF_INOSITOL_1_3_4_5_6_PENTAKISPHOSPHATE_KINASE_ACTIVITY	IP6K3	PPIP5K2	IP6K2	PPIP5K1	IP6K1
GOMF_INOSITOL_HEXAKISPHOSPHATE_KINASE_ACTIVITY	http://www.gsea-msigdb.org/gsea/msigdb/cards/GOMF_INOSITOL_HEXAKISPHOSPHATE_KINASE_ACTIVITY	IP6K3	PPIP5K2	ITPKA	ITPKB	IP6K2	ITPKC	PPIP5K1	IP6K1
GOMF_TRANSLATION_REPRESSOR_ACTIVITY_MRNA_REGULATORY_ELEMENT_BINDING	http://www.gsea-msigdb.org/gsea/msigdb/cards/GOMF_TRANSLATION_REPRESSOR_ACTIVITY_MRNA_REGULATORY_ELEMENT_BINDING	CELF1	CPEB2	ZNF540	DHFR	CPEB3	PAIP2B	PAIP2	CELF4	DHFRP1	PURA	RARA	CPEB1	SHMT1	SHMT2	TYMS	CPEB4
GOMF_RNA_POLYMERASE_II_CORE_PROMOTER_SEQUENCE_SPECIFIC_DNA_BINDING	http://www.gsea-msigdb.org/gsea/msigdb/cards/GOMF_RNA_POLYMERASE_II_CORE_PROMOTER_SEQUENCE_SPECIFIC_DNA_BINDING	CEBPB	RUVBL2	EZH2	FOS	GBX2	GTF2A1	GTF2B	H2AZ1	H3-3A	H3-3B	HDAC1	PAX6	POU2F1	RELA	REST	STAT1	TAF1	TBP	TBPL1	MACROH2A1
GOMF_CIS_REGULATORY_REGION_SEQUENCE_SPECIFIC_DNA_BINDING	http://www.gsea-msigdb.org/gsea/msigdb/cards/GOMF_CIS_REGULATORY_REGION_SEQUENCE_SPECIFIC_DNA_BINDING	NR2E3	ZBTB33	ZSCAN30	ZBTB42	ZNF730	ZNF737	HDAC6	HSFX2	SP9	ZNF717	FOXO6	HDAC5	MEF2B	ZNF729	DUX4	ZNF605	ZNF783	ZNF355P	HSFX1	ZNF865	ZNF840P	NR1H3	ZNF263	ZNF197	ZNF256	HSFX4	HSFX3	OLIG2	CDK9	IRX5	ZNF267	IKZF1	KLF2	IRF9	YAP1	PRMT5	CDX1	CDX2	CDX4	ZBTB18	HOXB13	CREB3	NCOA2	CEBPA	CEBPB	MYBBP1A	CEBPD	ZNF211	CEBPE	CPHXL	KLF18	BATF	CEBPG	MXD4	DMRT2	KLF1	CTCF	GMEB1	TBR1	NFAT5	TCFL5	SIX2	ZBTB6	ZNF234	ZNF274	ZNF273	ZNF460	ZNF268	ZNF275	RUVBL2	SUB1	ATF7	VAX1	CHD2	SOX30	PRDM5	PRDM4	FOXN3	SOX21	ZNF277	KLF12	KLF8	POU6F2	NACC1	MED8	RBPJL	ZNF257	ZIM3	ZNF689	ZNF501	BATF2	FOXP4	ZNF526	ZNF837	OLIG1	DACH2	ZNF354B	ZNF641	SP7	SPIC	FOXN4	JDP2	HSF5	ZNF816	ZNF543	ZNF813	ZNF573	ZNF792	ZNF648	KLF17	BHLHE23	ZNF280A	KLF6	ZFP42	POU5F2	NOBOX	ZNF786	KLF14	ZNF572	NKX2-6	NACC2	CREB1	ATF2	ATF6B	CREM	PASD1	HDX	ZFP92	ZNF358	CRX	ZFP28	GATA5	CTCFL	CRY1	ZNF280B	ZNF664	E2F7	GSC	MESP2	ZSCAN29	ZNF597	ZNF480	ZNF534	ZNF578	ZNF418	ZNF417	ZNF548	ZNF524	ZNF784	SIX5	ZNF420	ZNF565	ZNF542P	ZNF583	ZNF98	NKX2-5	ZNF714	ZNF681	ZNF569	ZNF570	CREB3L4	CIART	GLIS1	ZNF362	ZNF595	IRX2	ZNF746	NKX6-3	ZNF483	ZNF782	HSFY2	NKX2-3	DACH1	ZFP1	ZNF519	DBP	ZNF836	ZNF610	ZNF600	ZNF320	ZNF497	ZNF296	ZNF564	ZNF114	ZNF567	ZNF383	ZNF780B	ZNF676	ZNF100	ZNF540	DDIT3	DHX9	ZBTB49	ZNF366	OLIG3	ZNF92	ZNF679	ZNF467	BHLHA15	GLIS3	ZNF883	ARX	DHX36	ZNF525	ZNF431	ZNF721	ZNF384	ZNF675	DLX1	DLX2	DLX3	DLX4	DLX5	DLX6	DMRT1	DNMT3A	E2F1	E2F2	E2F3	E2F4	E2F5	E2F6	E4F1	EBF1	EGR1	ZNF367	EGR2	AHR	EGR3	EGR4	ZNF48	ELF1	ZNF585A	ZNF626	ELF3	ELF4	CC2D1B	ELK1	FOXD4L1	ELK3	ELK4	ZBTB7C	ZNF584	ZSCAN4	EMX1	EMX2	EN1	EN2	EPAS1	ZNF449	NR2F6	ERG	ESR1	ESR2	ESRRA	ESRRB	ESRRG	ETS1	ETS2	ETV1	ETV2	ETV4	ETV6	MECOM	EVX1	EZH2	BPTF	GSX1	ATOH7	ZNF438	ZNF485	ZBTB12	ZSCAN25	SP8	FOXK1	RFX6	ZSCAN23	TFEC	IKZF3	IKZF2	ZNF652	ZFP30	MLXIP	FOXJ3	ZBTB1	ATF6	ELL2	FOXF1	FOXF2	FOXC1	FOXD1	FOXD4	FOXI1	FOXL1	FOXE3	FOXJ1	FOXC2	FOXE1	MYT1L	FOXD2	FOXS1	FOXO1	FOXO3	ZNF423	DDN	HIC2	FLI1	KDM6B	MGA	SATB2	CUX2	ZNF629	SIRT1	TARDBP	HEY1	HEY2	SUZ12	ZNF281	FOS	FOSB	FOSL2	WBP2	PATZ1	ZKSCAN5	MAFF	MTOR	NR5A2	NR5A1	ZNF396	ZBTB38	EBF3	GABPA	ZNF718	BCL6B	ZNF549	PTF1A	ZNF683	ZNF324	VAX2	POU2F3	ZNF345	ZNF473	ZNF521	TIPARP	HINFP	ZNF500	ZBTB20	ZNF658	GMEB2	GATA1	GATA2	GATA3	NKX2-8	GATA4	GATA6	EHF	NR6A1	HEYL	NPAS4	GFI1	HBP1	ZNF285	FOXD3	FOXB1	ZBTB32	FOXP1	ZBTB11	ZNF777	SALL3	VENTX	ZNF544	RBMX	BHLHE22	GLI1	GLI2	GLI3	GLI4	ZNF311	MKX	ZNF740	PROX2	ZNF547	ZIK1	ZNF776	ZSCAN1	ZNF780A	ZNF575	ZNF283	TPRX1	ZNF615	ZNF841	ZNF763	ZFP82	ZNF493	ZNF621	ZNF852	ZNF660	ZNF454	ZNF775	ZNF789	ZNF707	FOXD4L3	KLF15	NR3C1	UHRF1	GSC2	BRF1	GRHL1	TFCP2L1	TBX21	TLX3	RAX	H2AZ1	H3-3A	H3-3B	HDAC1	HDGF	SOX8	KCNIP3	CXXC1	ZNF354C	HHEX	HIC1	HIF1A	HIVEP1	HIVEP2	ZBTB48	HLF	HMGB2	HMGA1	NR4A1	FOXA1	FOXA2	FOXA3	HNF4A	HNF4G	ONECUT1	HNRNPU	TLX1	TLX2	HOXA1	HOXA2	HOXA3	HOXA4	HOXA5	HOXA6	HOXA7	HOXA9	HOXA10	HOXA11	HOXA13	HOXB1	HOXB2	HOXB3	HOXB4	HOXB5	HOXB6	HOXB7	HOXB9	HOXC4	HOXC5	HOXC6	HOXC9	HOXC10	HOXC11	HOXC13	HOXD1	HOXD3	HOXD4	HOXD9	HOXD10	HOXD11	HOXD13	HES1	HSF1	HSF2	HSF4	SNAI3	FOXN2	ZNF181	ZNF260	ZNF546	MYPOP	IRF8	TFAP2E	ZNF678	ZNF680	ZNF774	ZKSCAN2	ZNF850	LEUTX	ZNF284	ZNF677	ZSCAN5B	ZSCAN22	MSGN1	FIGLA	NOTO	FOXI3	EVX2	ZNF860	ZNF879	ZNF81	TBX10	ZNF530	ZNF713	FOXD4L4	APP	RBPJ	ZNF429	ZNF445	ZNF233	ZBTB41	FOXK2	INSM1	PDX1	IRF1	IRF2	IRF3	IRF4	IRF5	IRF6	IRF7	AR	ISL1	JUN	JUNB	JUND	ZNF710	ZNF699	ZNF829	ZNF568	ZNF773	ZKSCAN4	NANOGP8	ZNF728	ZNF790	ZNF808	ZNF888	ZNF761	ZNF470	ZNF324B	HES5	SP5	ZNF662	FEZF1	MAFA	NKX1-2	BSX	SKOR1	ONECUT3	ZNF793	ENSG00000269001	ZNF805	HES3	HELT	LHX1	FOXI2	ZNF880	ZNF772	ZNF658B	SOHLH1	ZBTB34	YY2	NANOGP1	ARNT	ARNTL	LYL1	MXD1	SMAD1	SMAD2	SMAD3	SMAD4	SMAD5	SMAD9	MAF	MAFG	MAX	MAZ	MEF2A	BORCS8-MEF2B	MEF2C	MEF2D	MEIS1	MEIS2	MEIS3P1	MEOX1	MEOX2	MITF	ASCL1	ASCL2	FOXO4	NR3C2	MNT	ZNF506	ZNF724	ZNF716	ZNF727	FOXB2	MSX1	MTF1	MUC1	MXI1	MYB	MYBL1	MYBL2	MYC	MYCL	MYCN	MYF5	MYF6	ZFHX3	MYOD1	MYOG	ATF1	MYT1	ATF3	ATF4	NDN	ATOH1	NEUROD1	NEUROD2	NEUROG1	NFATC1	NFATC2	NFIA	NFATC3	NFATC4	NFE2	NFE2L1	NFE2L2	NFIB	NFIC	NFIL3	NFIX	NFKB1	NFKB2	NFYA	NFYB	NFYC	NHLH1	NHLH2	NKX2-2	NKX3-1	NKX6-1	NPAS2	NRF1	NRL	NR4A2	SIX6	OTX1	OTX2	OVOL1	ARGFX	DPRX	NEUROG3	PAX1	PAX2	PAX3	PAX4	PAX5	PAX6	IRX4	PAX7	PAX9	PBX1	PBX2	PBX3	FOXP3	TBX22	ZBTB7B	ZNF691	MLXIPL	ZNF580	LEF1	ZNF639	ZNF219	KLF3	ZNF571	ZNF771	ZBTB7A	ZNF117	ZNF107	PRRX2	ZNF581	KLF13	SIX4	PER1	PGR	PITX1	PITX2	PITX3	PKNOX1	PLAG1	PLAGL1	BCL11A	PRRX1	SOX18	POU1F1	POU2F1	POU2F2	POU3F1	POU3F2	POU3F3	POU3F4	POU4F1	POU4F2	SCAND2P	POU4F3	POU5F1	POU5F1B	HES2	POU6F1	PPARA	PPARD	PPARG	NKX1-1	FEV	ZNF853	ZNF586	ZNF562	ZNF280D	CC2D1A	ZSCAN32	SOHLH2	ZNF770	FEZF2	THAP1	BRF2	ZNF444	ZNF331	HES6	BATF3	SOX6	ZNF821	ZNF280C	CHD7	ZNF692	ZNF416	ZNF446	ZNF334	CCAR1	ZNF701	ZNF83	ZNF415	FOXJ2	ZKSCAN7	MYNN	ZNF395	MESP1	ZNF302	NKRF	ZNF253	PROP1	PROX1	SLC2A4RG	MEIS3	ARNTL2	TBX20	BACH1	ZNF695	SALL4	THAP11	ZNF630	ZNF286A	ZNF287	ZNF304	ZNF490	RPTOR	ZNF624	ZNF319	ZNF471	EBF4	ZNF492	ZBTB2	ZFAT	CALCOCO1	ZBTB4	ZFP14	ZBTB26	ZNF317	HES4	GRHL3	ZNF410	NKX3-2	NEUROD4	NFE4	ZNF71	OVOL2	ZNF250	DMRT3	WIZ	RAD23B	RARA	RARB	RARG	HIVEP3	RBBP4	ZNF350	REL	RELA	RELB	REST	RFX1	RFX2	RFX3	RFX4	RFX5	BCL6	TGIF2	BACH2	RORA	RORB	RORC	ZNF704	RREB1	RXRA	RXRB	RXRG	SAFB	SALL2	SALL1	SARS1	SATB1	PKNOX2	PRDM1	ZNF335	ZNF667	DMRTC2	DMRTC1	DMRTB1	DMRTA2	DMRTA1	NEUROG2	NEUROD6	PRDM16	PRDM15	ZNF876P	SCX	ZSCAN31	SOX17	NSD1	HIF3A	IKZF4	IKZF5	ZFP62	GZF1	NKX2-4	EBF2	ZSCAN5DP	ZNF723	ZNF806	SMYD3	ANHX	ZNF574	CREB3L2	ISL2	RFX7	ZSCAN5C	BCL11B	SIX1	SIX3	SKI	SKIL	ZNF649	SKOR2	FOXD4L6	FOXD4L5	ZNF732	SNAI2	ZSCAN18	SNAI1	SNAPC3	ZNF826P	SOX1	SOX2	SOX3	SOX4	SOX5	SOX9	SOX10	SOX11	SOX15	SOX12	SP1	SP2	SP3	SP4	FOXL2	SPI1	SPIB	SREBF1	SREBF2	SRF	SRY	STAT1	STAT2	STAT3	STAT4	STAT5A	STAT5B	STAT6	TBXT	KLF9	KLF5	TAL1	TAL2	TBX1	TBP	TBX2	TBX5	TBX6	TBX15	TCF4	TBX3	HNF1A	HNF1B	TCF3	TCF7	TCF7L2	ZEB1	TCF12	TCF15	ZNF354A	TCF21	MLX	TEAD1	TEAD4	TEAD3	TEF	TFAP2A	TFAP2B	TFAP2C	TFAP4	TFCP2	NR2F1	NR2F2	TFDP1	TFE3	TGIF1	THRA	THRB	KLF10	NKX2-1	NR2E1	TOP1	TP53	TP73	NR2C1	NR2C2	OVOL3	DMRTC1B	ZNF736	TWIST1	ZNF286B	ENSG00000288393	ZNF814	ZNF726	ZNF735	RFX8	UBP1	NR1H2	USF1	USF2	KDM6A	UTY	VDR	WT1	XBP1	YY1	ZBTB14	ZFX	ZFY	ZIC1	ZIC2	ZIC3	ZNF2	ZNF711	ZNF7	ZNF8	ZNF12	ZNF708	ZNF16	ZNF17	ZNF18	ZNF182	ZNF23	ZNF24	ZNF26	ZNF28	ZSCAN20	ZNF32	ZNF33A	ZNF33B	ZKSCAN1	ZNF37A	ZSCAN21	ZNF41	MZF1	ZNF43	ZNF45	ZBTB25	ZNF66	ZNF74	ZNF75D	ZNF76	ZNF84	ZNF221	ZNF85	ZNF90	ZNF91	ZNF99	ZNF222	ZNF121	ZNF131	ZNF132	ZNF134	ZNF135	ZNF136	ZNF138	ZNF140	ZNF141	ZNF143	ZBTB16	ZNF146	ZNF148	ZBTB17	ZNF154	ZNF155	ZNF157	ZNF165	ZNF174	ZNF175	ZNF184	ZSCAN26	ZNF189	ZKSCAN8	ZSCAN9	ZNF195	ZNF202	ZNF205	ZNF208	ZNF213	ZNF214	ZNF215	ZNF217	ZNF223	ZNF224	ZNF225	ZNF226	ZNF227	ZNF112	ZNF229	ZNF230	ZNF232	ZNF236	PAX8	ZNF655	ZNF426	ZSCAN5A	IRX6	IRX3	IRX1	BHLHE41	TFEB	ZNF322	E2F8	ZNF419	MAFK	ZNF750	ZNF668	ZFHX4	ZNF665	ZNF408	CARF	ZNF552	ZBTB3	ZNF212	ZNF671	ZNF613	NANOG	GRHL2	ZNF606	ZFP2	NR4A3	LHX3	ELL3	ZNF430	ZKSCAN3	SP6	ZSCAN16	FOSL1	PBX4	ZNF34	HMGA2	ELL	ZNF611	ZNF239	ZNF93	NRIP1	EOMES	GFI1B	TCF7L1	MXD3	SCRT1	SOX7	ZNF484	KLF16	MIXL1	SOX14	ZIC4	ZNF394	ZNF644	NLRC5	MAF1	ZNF397	ZNF528	ZNF333	ZNF527	NKX6-2	PGBD1	ZBTB37	ZGPAT	KLF11	ZNF594	TEAD2	GLIS2	HES7	ZNF347	KDM2B	INSM2	CREB3L3	ZNF577	ZNF607	ZNF496	RAX2	ZNF514	ZBTB45	ZSCAN10	ZNF341	ZNF382	ATOH8	ZNF587	GCM1	ZIC5	ZFHX2	SCRT2	BHLHE40	STK16	RUNX2	KLF7	RUNX1	TP63	RUNX3	HSFY1	TRIM24	HESX1	NR1I2	FOXH1	PHOX2B	ZNF628	ZNF30	ZNF551	TGIF2LX	ZNF616	ZNF468	ZNF160	ZNF835	ZNF486	TGIF2LY	ZNF479	ZNF697	TBX19	TBX18	ZNF251	CREB3L1	MTA1	ZNF682	ZNF502	ZNF765	ZNF845	ZBED1	ZNF300	LRRFIP1	ZNF461	ZNF585B	MSC	GCM2	ZBTB47	ZNF235	ZNF561	KLF4	ZNF670	LHX2	FOXP2	HAND1	ZNF264	FOXQ1	HAND2	ONECUT2	TBX4	LITAF	ZNF254	GTF2IRD1	NR1D1	CLOCK	SOX13	CREB5	NFE2L3	ZNF516	ZNF432	ST18	ZNF646	ZNF536	ZSCAN12	HDAC4	ZNF623	ZEB2	ZBTB24	ZBTB39	ARNT2	ZBTB40	ZBTB5	MAFB	THRAP3	MED12	NR1I3	NR1H4	NR1D2	DMTF1
GOMF_RNA_POLYMERASE_III_GENERAL_TRANSCRIPTION_INITIATION_FACTOR_ACTIVITY	http://www.gsea-msigdb.org/gsea/msigdb/cards/GOMF_RNA_POLYMERASE_III_GENERAL_TRANSCRIPTION_INITIATION_FACTOR_ACTIVITY	SNAPC5	BRF1	SNAPC1	SNAPC3	SNAPC4	TBP
GOMF_RNA_POLYMERASE_III_TRANSCRIPTION_REGULATORY_REGION_SEQUENCE_SPECIFIC_DNA_BINDING	http://www.gsea-msigdb.org/gsea/msigdb/cards/GOMF_RNA_POLYMERASE_III_TRANSCRIPTION_REGULATORY_REGION_SEQUENCE_SPECIFIC_DNA_BINDING	MTOR	PRDX5	BRF1	BRF2	RPTOR	SNAPC3	MAF1
GOMF_RNA_POLYMERASE_I_CORE_BINDING	http://www.gsea-msigdb.org/gsea/msigdb/cards/GOMF_RNA_POLYMERASE_I_CORE_BINDING	SPTY2D1	ERBB2	RRN3	RRN3P2	RRN3P1
GOMF_CORE_PROMOTER_SEQUENCE_SPECIFIC_DNA_BINDING	http://www.gsea-msigdb.org/gsea/msigdb/cards/GOMF_CORE_PROMOTER_SEQUENCE_SPECIFIC_DNA_BINDING	CEBPB	DRAP1	RUVBL2	BAZ2A	PARK7	DR1	EZH2	FOS	GBX2	AGO1	FOXP1	AGO2	NR3C1	GTF2A1	GTF2B	H2AZ1	H3-3A	H3-3B	HDAC1	MMP12	MYC	NPM1	PAX6	POU2F1	RRN3	PIH1D1	RELA	REST	SMARCA4	SMARCB1	SNAPC3	STAT1	TAF1	TAF4	TBP	KLF10	TP53	UBTF	ZBTB17	TAF1C	TAF1B	TBPL1	MACROH2A1
GOMF_RNA_POLYMERASE_II_ACTIVITY	http://www.gsea-msigdb.org/gsea/msigdb/cards/GOMF_RNA_POLYMERASE_II_ACTIVITY	POLR2J2	POLR2A	POLR2B	POLR2J	POLR2J3
GOMF_RNA_POLYMERASE_II_GENERAL_TRANSCRIPTION_INITIATION_FACTOR_BINDING	http://www.gsea-msigdb.org/gsea/msigdb/cards/GOMF_RNA_POLYMERASE_II_GENERAL_TRANSCRIPTION_INITIATION_FACTOR_BINDING	DRAP1	RUVBL2	AHR	ERCC1	ERCC4	FBL	ESR1	FOXF2	GTF2A1	GTF2A2	GTF2F1	HNRNPU	AR	NOP58	ZNHIT6	TAF1	TAF7	TBP	TCF4	TP53	RUVBL1	EDF1	CTDP1	NOLC1
GOMF_TFIIB_CLASS_TRANSCRIPTION_FACTOR_BINDING	http://www.gsea-msigdb.org/gsea/msigdb/cards/GOMF_TFIIB_CLASS_TRANSCRIPTION_FACTOR_BINDING	ESR1	FOXF2	TBP	TCF4	NOLC1
GOMF_TFIID_CLASS_TRANSCRIPTION_FACTOR_COMPLEX_BINDING	http://www.gsea-msigdb.org/gsea/msigdb/cards/GOMF_TFIID_CLASS_TRANSCRIPTION_FACTOR_COMPLEX_BINDING	RUVBL2	AHR	ERCC1	ERCC4	FBL	NOP58	ZNHIT6	TP53	RUVBL1	EDF1
GOMF_BASAL_TRANSCRIPTION_MACHINERY_BINDING	http://www.gsea-msigdb.org/gsea/msigdb/cards/GOMF_BASAL_TRANSCRIPTION_MACHINERY_BINDING	MIR297	DRAP1	RUVBL2	LEO1	DHX9	AHR	ERCC1	ERCC4	ERCC5	FBL	ESR1	ESRRB	SCAF8	FOXF2	WDR43	RTF1	RPRD2	BRD4	AGO1	ELP4	AGO2	ZNF326	GTF2A1	GTF2A2	GTF2B	GTF2F1	HNRNPU	AR	MIRLET7I	MIR1-1	MIR125A	MIR126	MIR139	MIR140	MIR145	MIR16-1	MIR20A	MIR33A	MIR375	MIR378A	WAC	PCF11	NOP58	RTRAF	PAF1	ZNHIT6	RPRD1A	ELP2	SMYD2	SCAF4	UVSSA	CCAR2	RPRD1B	SCAF1	PCIF1	SMYD3	SUPT4H1	TAF1	TAF7	TBP	TCF4	MIR584	TP53	CDC73	NCOA3	LLPH	ELOF1	RUVBL1	EDF1	URI1	CTDP1	NOLC1	RECQL5	CTR9
GOMF_INTRONIC_TRANSCRIPTION_REGULATORY_REGION_SEQUENCE_SPECIFIC_DNA_BINDING	http://www.gsea-msigdb.org/gsea/msigdb/cards/GOMF_INTRONIC_TRANSCRIPTION_REGULATORY_REGION_SEQUENCE_SPECIFIC_DNA_BINDING	NCOA2	VAX1	VAX2	HSF1	HSF2	ZNF350	BCL6	SMYD3	NKX2-1	GRHL2	ZC3H8
GOMF_RNA_POLYMERASE_II_INTRONIC_TRANSCRIPTION_REGULATORY_REGION_SEQUENCE_SPECIFIC_DNA_BINDING	http://www.gsea-msigdb.org/gsea/msigdb/cards/GOMF_RNA_POLYMERASE_II_INTRONIC_TRANSCRIPTION_REGULATORY_REGION_SEQUENCE_SPECIFIC_DNA_BINDING	NCOA2	VAX1	VAX2	HSF1	HSF2	ZNF350	SMYD3	ZC3H8
GOMF_RNA_POLYMERASE_I_TRANSCRIPTION_REGULATORY_REGION_SEQUENCE_SPECIFIC_DNA_BINDING	http://www.gsea-msigdb.org/gsea/msigdb/cards/GOMF_RNA_POLYMERASE_I_TRANSCRIPTION_REGULATORY_REGION_SEQUENCE_SPECIFIC_DNA_BINDING	BAZ2A	RRN3	PIH1D1	SMARCA4	SMARCB1	UBTF	TAF1C	TAF1B
GOMF_RNA_POLYMERASE_I_GENERAL_TRANSCRIPTION_INITIATION_FACTOR_ACTIVITY	http://www.gsea-msigdb.org/gsea/msigdb/cards/GOMF_RNA_POLYMERASE_I_GENERAL_TRANSCRIPTION_INITIATION_FACTOR_ACTIVITY	RRN3	RRN3P2	TAF1	RRN3P1	UBTF	TAF1C
GOMF_DNA_BINDING_TRANSCRIPTION_ACTIVATOR_ACTIVITY	http://www.gsea-msigdb.org/gsea/msigdb/cards/GOMF_DNA_BINDING_TRANSCRIPTION_ACTIVATOR_ACTIVITY	NR2E3	ZNF717	MEF2B	ZNF729	DUX4	ZNF840P	NR1H3	ZNF197	ZNF267	CDX1	CDX4	CREB3	CEBPA	CEBPB	CEBPD	CEBPE	BATF	CEBPG	DMRT2	GMEB1	NFAT5	SIX2	ZNF268	SOX30	PRDM4	SOX21	RBPJL	OSR2	SP7	SPIC	KLF6	ZNF786	NKX2-6	CREB1	ATF2	ATF6B	CRX	CTCFL	ZNF597	ZNF784	SIX5	NKX2-5	CREB3L4	GLIS1	CREBRF	NKX6-3	ZNF782	DBP	ZNF836	ZNF600	ZNF780B	DDIT3	BHLHA15	GLIS3	ZNF721	ZNF384	DLX2	DLX3	DLX5	DMRT1	E2F1	E2F2	E2F3	E2F4	E2F5	E4F1	EGR1	EGR2	EGR3	EGR4	ZNF48	ELF1	ZNF585A	ELF3	ELF4	ELK1	ELK3	ELK4	EPAS1	USF3	ERG	ESR1	ESRRB	ESRRG	ETS1	ETV1	ETV2	ETV4	ETV5	ETV6	MECOM	GSX1	STOX1	ZNF438	ZNF485	RFX6	TFEC	IKZF3	ATF5	MLXIP	FOXJ3	ATF6	FOXF1	FOXF2	FOXC1	FOXD1	FOXI1	FOXJ1	FOXC2	ZNF292	FOXD2	FOXO1	FOXO3	FLI1	ATMIN	SATB2	ZNF629	FOS	FOSB	FOSL2	MAFF	NR5A2	GABPA	PTF1A	POU2F3	ZNF345	ZNF473	ZNF521	HINFP	ZNF658	GMEB2	GATA1	GATA2	GATA3	NKX2-8	GATA4	EHF	GBX2	NR6A1	HEYL	NPAS4	VENTX	ZNF544	GLI1	ZNF615	ZNF841	ZNF493	KLF15	NR3C1	GTF2I	GRHL1	TFCP2L1	TBX21	RAX	HHEX	HIF1A	HLF	NR4A1	FOXA1	HNF4A	HNF4G	ONECUT1	TLX1	TLX2	HOXA1	HOXA5	HOXA7	HOXA10	HOXA13	HOXB1	HOXB2	HOXB3	HOXB5	HOXB7	HOXC4	HOXC10	HOXC11	HOXC13	HOXD3	HOXD4	HOXD8	HOXD10	HOXD13	HSF2	TFAP2E	ZNF850	BARHL2	MSGN1	FIGLA	RBPJ	ZNF445	FOXK2	IRF1	IRF2	IRF3	IRF4	IRF5	IRF6	AR	ISL1	JUN	JUNB	JUND	ZNF808	MAFA	ONECUT3	LMX1A	PHOX2A	ZNF658B	YY2	SMAD1	SMAD2	SMAD3	SMAD4	MAF	MAFG	MEF2A	BORCS8-MEF2B	MEF2C	MEF2D	MEIS1	MEIS2	MEIS3P1	MEOX1	MEOX2	MITF	FOXO4	MSX1	MTF1	MYB	MYBL1	MYBL2	MYC	MYCN	MYF5	MYF6	MYOD1	MYOG	ATF1	ATF3	ATF4	NDN	ATOH1	NEUROD1	NEUROD2	NFATC1	NFATC2	NFIA	NFATC3	NFE2L2	NFIB	NFIC	NFKB1	NFKB2	NFYB	NFYC	NHLH1	NHLH2	NKX2-2	NRF1	NRL	NR4A2	OTX1	OTX2	NEUROG3	PAX5	PAX6	PAX9	PBX1	PBX2	PBX3	ZBTB7B	ZNF580	LEF1	ZNF639	ZNF107	KLF13	SIX4	PGR	PITX1	PITX3	PLAG1	PLAGL1	PLAGL2	PLSCR1	PRRX1	SOX18	POU1F1	POU3F2	POU4F1	POU4F2	POU4F3	PPARA	FEV	CASZ1	ZNF770	FEZF2	FOXJ2	ZNF395	MESP1	NKRF	PROP1	BARHL1	MEIS3	STOX2	TBX20	BACH1	ZNF319	ZFAT	GRHL3	ZNF71	OVOL2	REL	RELA	RFX2	RFX4	RFX5	RFXAP	RLF	ALX4	RORB	RREB1	RXRB	SALL2	NEUROD6	PRDM16	PRDM15	SCX	SOX17	ZFP62	BNC1	EBF2	CSRNP1	SHOX	ZNF574	CREB3L2	BCL11B	SIX1	SIX3	SOX1	SOX2	SOX4	SOX9	SOX10	SOX11	SOX12	SP1	FOXL2	SPI1	SPIB	SREBF1	SRF	STAT3	STAT5B	STAT6	KLF5	TBX5	TCF4	TBX3	HNF1A	TCF3	TCF12	TCF15	TCF21	TEAD4	TEF	TFAP2A	TFAP2B	TFAP2C	TFAP4	TFCP2	TFDP1	TFDP2	TFE3	KLF10	NR2E1	TP53	TP73	NR2C2	ZNF814	UBP1	NR1H2	WT1	YY1	ZFX	ZFY	ZIC1	ZIC3	ZNF24	ZNF33A	ZNF33B	ZSCAN21	MZF1	ZNF43	ZNF76	ZNF91	ZNF99	ZNF143	ZBTB16	ZBTB17	VEZF1	ZNF175	ZNF208	ZNF224	ZNF225	ZNF226	ZNF227	ZNF112	ZNF229	PRDM2	PAX8	IRX6	IRX3	ZNF750	ZNF668	CARF	GRHL2	CSRNP3	ZNF606	NR4A3	LHX3	FOSL1	ALX1	CSRNP2	GFI1B	ZNF484	MIXL1	FOXN1	ZNF594	GLIS2	CREB3L3	RAX2	ZNF341	GCM1	BARX2	RUNX2	KLF7	RUNX1	RFXANK	TP63	NR1I2	FOXH1	PHOX2B	LHX4	TBX19	CREB3L1	ZNF845	ZBED1	ZNF300	ZNF585B	GCM2	KLF4	LHX2	HAND1	HAND2	ONECUT2	LITAF	CLOCK	CDC5L	ZBED4	ARNT2	MAFB	NR1I3	NR1H4
GOMF_DNA_BINDING_TRANSCRIPTION_REPRESSOR_ACTIVITY	http://www.gsea-msigdb.org/gsea/msigdb/cards/GOMF_DNA_BINDING_TRANSCRIPTION_REPRESSOR_ACTIVITY	ZBTB33	ZNF705E	ZNF705G	ZNF705B	ZNF587B	ZBED6	ZNF559-ZNF177	ZNF891	ZNF263	CDX2	ZBTB18	HOXB13	CEBPB	DEAF1	CTCF	TCFL5	ZBTB6	ZNF266	VAX1	SOX30	PRDM5	KLF12	KLF8	NACC1	ZNF554	FOXP4	JDP2	ZNF491	ZNF440	DMBX1	ZNF684	ZNF572	NACC2	CREM	ZBTB46	E2F7	GSC	ZFP90	ZNF785	ZNF688	ZNF560	ZNF582	ZNF599	ZNF558	ZNF555	IRX2	ZNF425	ZNF746	NKX6-3	DACH1	ZNF550	ZNF846	AEBP1	ZBTB49	ZNF596	GLIS3	ZNF169	ARX	DLX4	E2F6	E4F1	ZNF778	CC2D1B	ELK3	EN1	ENO1	NR2F6	ERF	ETS2	ETV3	ETV6	ZNF25	ZBTB12	FOXK1	FERD3L	TFEC	ZBTB1	MYT1L	FOXS1	FOXO1	FOXO3	HIC2	CUX2	OTP	HEY1	HEY2	ZNF281	PATZ1	ZIM2	ZNF620	BCL6B	VAX2	HINFP	ZBTB20	ZNF337	GATA3	HEYL	GFI1	FOXD3	ZBTB32	FOXP1	ZNF875	ZNF619	NR3C1	TBX21	HDGF	KCNIP3	HHEX	HIC1	HIVEP1	HMX1	HOXA2	HOXB8	HOXD9	HES1	HSF1	SNAI3	VSX2	MYPOP	IRF8	ZFP69	ZNF404	ZNF391	ZFP57	FOXK2	INSM1	IRF3	JUN	ZNF749	HES5	SP5	FEZF1	HELT	ZBTB34	MXD1	SMAD3	SMAD5	MAX	MITF	ASCL1	ASCL2	MNT	ZNF705A	MSX1	MSX2	MXI1	MYC	ZFHX3	ATF3	NFATC2	NFATC3	NFATC4	NFIL3	NFKB1	NFX1	NKX6-1	ZBTB21	OVOL1	NEUROG3	PAX6	FOXP3	MLXIPL	LEF1	ZNF219	ZBTB7A	ZNF589	ETV7	PEG3	PLAGL1	BCL11A	PRRX1	POU4F1	POU4F2	POU5F1	HES2	POU6F1	PPARA	PPARD	PPARG	CC2D1A	FEZF2	THAP1	HES6	BATF3	SOX6	ZNF692	PROP1	PROX1	ASCL3	BACH1	ZNF248	THAP11	ZNF512B	ZNF398	ZBTB2	ZBTB4	ZBTB26	ZNF529	NKX3-2	PURB	ZNF77	OVOL2	RARA	ZNF350	RELA	REST	BCL6	BACH2	RORC	SALL1	SATB1	PRDM1	PRDM16	ZNF674	ZNF487	IKZF5	GZF1	SKI	SKIL	ZFP69B	ZBTB8A	SNAI2	ZBTB10	SNAI1	SP2	SP3	SPI1	SREBF2	TBX2	TBX15	TBX3	TCF3	TCF7	ZEB1	TCF21	MLX	TFAP2A	TFAP2C	NR2F1	TGIF1	NR2E1	TP53	NR2C1	TRPS1	ZNF705D	YY1	ZFP37	ZBTB14	ZNF3	ZNF10	ZNF19	ZNF20	MZF1	ZBTB25	ZNF69	ZNF75A	ZNF79	ZNF85	ZNF124	ZNF131	ZNF133	ZNF134	ZNF140	ZBTB16	ZNF148	ZBTB17	ZNF175	ZNF177	ZNF180	ZNF202	ZNF205	ZNF217	ZNF224	PRDM2	ZNF343	IRX3	IRX1	ZNF557	BHLHE41	ZBED2	E2F8	MAFK	ZNF750	ZNF668	ZNF669	NANOG	ZNF556	ZNF614	ZKSCAN3	ESX1	ZNF436	ZNF239	MXD3	SCRT1	KLF16	ZNF282	NKX6-2	ZC3H8	ZNF559	ZBTB37	ZGPAT	INSM2	ZBTB45	ZNF566	SCRT2	BHLHE40	HESX1	ZNF439	TBX18	CREB3L1	LRRFIP1	MSC	ZNF764	FOXP2	HAND1	FOXQ1	GTF2IRD1	NR1D1	SOX13	NFE2L3	ZNF536	ZEB2	ZBTB39	ZBTB5	NR1D2
GOMF_TRANSCRIPTION_COREGULATOR_BINDING	http://www.gsea-msigdb.org/gsea/msigdb/cards/GOMF_TRANSCRIPTION_COREGULATOR_BINDING	MED6	HDAC6	HDAC5	CDK9	BAIAP2	TRAPPC2B	CTCF	NEK6	EHMT2	ATF7	CHD4	CIT	CBX3	ZNF618	CREBBP	CTBP1	CTBP2	CTNNB1	ZBTB49	AHR	ENO1	EP300	EPAS1	ESR1	ETS1	EZH2	MTF2	FOXO3	SUZ12	FOS	FAM89B	NR5A2	NR5A1	GATA1	GATA2	GATA3	GATA6	STK36	HDAC1	HDGF	HIF1A	HMGA1	HES1	AR	JUND	LMO2	SMAD3	SMAD4	MYC	NFATC1	NFE2L2	CNOT2	PAX6	PBX1	LEF1	ZBTB7A	PER1	PGR	PHF1	PPARA	PPARD	PPARG	MED1	TRERF1	PHF12	WIZ	RARA	RELA	BCL6	RORA	RXRA	SIX1	SIX3	ZBTB8A	SMARCA4	SMARCD3	SP1	SREBF1	STAT1	ELOC	ELOB	TERT	TFAM	THRB	TWIST1	UBE2I	ZBTB16	ZBTB17	EHMT1	THAP7	MED25	USP11	ZNF644	CHD6	LCOR	TEAD2	RUNX3	EED	HDAC3	PER3	PER2	CCNT2	RPL23	HAND1	HAND2	NR1D1	VGLL4	NR1H4
GOMF_TRANSCRIPTION_COREPRESSOR_BINDING	http://www.gsea-msigdb.org/gsea/msigdb/cards/GOMF_TRANSCRIPTION_COREPRESSOR_BINDING	HDAC6	HDAC5	TRAPPC2B	NEK6	EHMT2	CTBP1	CTBP2	ENO1	ESR1	ETS1	EZH2	MTF2	SUZ12	FAM89B	STK36	HDAC1	HDGF	HES1	CNOT2	PBX1	LEF1	ZBTB7A	PER1	PHF1	PHF12	WIZ	BCL6	RORA	SIX3	STAT1	ELOC	ELOB	ZBTB16	EHMT1	THAP7	USP11	ZNF644	LCOR	RUNX3	EED	HDAC3	PER3	PER2	NR1D1
GOMF_TRANSCRIPTION_COACTIVATOR_BINDING	http://www.gsea-msigdb.org/gsea/msigdb/cards/GOMF_TRANSCRIPTION_COACTIVATOR_BINDING	MED6	CDK9	ATF7	CIT	CREBBP	ZBTB49	AHR	EP300	EPAS1	ESR1	GATA1	GATA2	GATA3	GATA6	HIF1A	AR	SMAD3	SMAD4	NFATC1	PGR	PPARA	PPARD	MED1	TRERF1	RARA	RELA	RORA	SIX1	ZBTB8A	STAT1	TERT	TFAM	THRB	ZBTB17	MED25	TEAD2	CCNT2	RPL23	HAND2	VGLL4
GOMF_N_ACETYLGLUCOSAMINE_6_O_SULFOTRANSFERASE_ACTIVITY	http://www.gsea-msigdb.org/gsea/msigdb/cards/GOMF_N_ACETYLGLUCOSAMINE_6_O_SULFOTRANSFERASE_ACTIVITY	CHST4	CHST5	CHST6	CHST7	CHST1	CHST2	CHST3
GOMF_LIPOPOLYSACCHARIDE_BINDING	http://www.gsea-msigdb.org/gsea/msigdb/cards/GOMF_LIPOPOLYSACCHARIDE_BINDING	SPON2	BPIFA2	F2	LY96	DEFB106A	DEFB114	DEFB119	BPIFC	DROSHA	HMGB1	HSPD1	LBP	LTF	NINJ1	P2RX7	DEFB106B	TREM2	PSMA1	PSMB4	PTAFR	ADGRB1	RNASE2	RNASE3	SELP	BPI	TLR2	TLR4	CAMP	RNASE7	H2BC11	CD6	CD14	ZRANB2	SCARB1	TRIL
GOMF_N_ACETYLGALACTOSAMINE_4_O_SULFOTRANSFERASE_ACTIVITY	http://www.gsea-msigdb.org/gsea/msigdb/cards/GOMF_N_ACETYLGALACTOSAMINE_4_O_SULFOTRANSFERASE_ACTIVITY	CHST14	CHST13	CHST11	CHST8	CHST9
GOMF_AMYLOID_BETA_BINDING	http://www.gsea-msigdb.org/gsea/msigdb/cards/GOMF_AMYLOID_BETA_BINDING	RAMP3	LILRB2	APBB3	TLR6	PFDN6	PGRMC1	LILRB1	LILRB3	CHRNA7	CLU	CRYAB	LDLRAD3	CST3	ADRB2	AGER	EPHA4	EPHB2	FCGR2B	NLGN1	CLSTN1	MAPK8IP2	FPR2	BACE1	LDLRAP1	FBXO2	GRIA1	GRIA2	GRIA3	GRIA4	GRIN1	GRIN2A	GRIN2B	APBA1	APBA2	APBB1	APBB2	HSPG2	APOA1	IAPP	APOE	INSR	ITGA2	ITGAM	ITGB2	KIR3DL1	LDLR	LRP1	LRPAP1	ACHE	MSR1	ATP1A3	NGFR	PFDN1	PFDN2	PFDN4	PFDN5	GSAP	TREM2	PRNP	DLGAP3	BCHE	SORL1	TGFB2	TLR2	TLR4	C1QA	VBP1	CACNA1A	CACNA1B	LRP8	FZD5	CALCR	ITM2C	PICALM	FZD4	FZD6	TM2D1	COL25A1	MARCO	ITM2B	ITM2A	CD36	SCARB1	APBA3	CD74
GOMF_TRACE_AMINE_RECEPTOR_ACTIVITY	http://www.gsea-msigdb.org/gsea/msigdb/cards/GOMF_TRACE_AMINE_RECEPTOR_ACTIVITY	TAAR9	TAAR1	TAAR6	TAAR8	TAAR5	TAAR2	TAAR3P
GOMF_G_PROTEIN_COUPLED_ADENOSINE_RECEPTOR_ACTIVITY	http://www.gsea-msigdb.org/gsea/msigdb/cards/GOMF_G_PROTEIN_COUPLED_ADENOSINE_RECEPTOR_ACTIVITY	ADORA1	ADORA2A	ADORA2B	ADORA3	P2RY12
GOMF_G_PROTEIN_COUPLED_CHEMOATTRACTANT_RECEPTOR_ACTIVITY	http://www.gsea-msigdb.org/gsea/msigdb/cards/GOMF_G_PROTEIN_COUPLED_CHEMOATTRACTANT_RECEPTOR_ACTIVITY	CXCR6	CCR9	GPR75	CCR1	CCR3	CCR4	CCR5	CCR6	CCR7	CCR8	ACKR2	CMKLR1	CX3CR1	CCR10	XCR1	CXCR3	GPR17	GPR35	CXCR1	CXCR2	ACKR4	ACKR3	CXCR5	CCR2	CXCR4	CCRL2
GOMF_PEPTIDE_RECEPTOR_ACTIVITY	http://www.gsea-msigdb.org/gsea/msigdb/cards/GOMF_PEPTIDE_RECEPTOR_ACTIVITY	NPY4R2	CALCRL	FBXW7-AS1	RAMP2	RAMP1	RAMP3	SIGMAR1	NMUR1	CXCR6	CYSLTR1	CCR9	NPFFR2	PROKR1	GPR83	GPR75	OGFR	SORCS1	ADCYAP1R1	RXFP2	CCR1	CCR3	CCR4	CCR5	CCR6	CCR7	CCR8	ACKR2	CMKLR1	LTB4R	GPR139	PROKR2	CRHR1	CRHR2	CX3CR1	NLRP6	AGTR1	AGTR2	APLNR	EDNRA	EDNRB	F2R	F2RL1	F2RL2	SORCS3	FPR1	FPR2	FPR3	NTSR2	FSHR	GALR1	GCGR	GHRHR	GIPR	CRCP	GLP1R	GP1BA	CCR10	XCR1	NPBWR1	NPBWR2	CXCR3	PRLHR	UTS2R	GPR17	MCHR1	GPR32	GPR32P1	GPR35	GPR37	MLNR	GRPR	GUCY2C	GUCY2F	GUCY2D	HCRTR1	HCRTR2	RXFP4	CXCR1	CXCR2	NPSR1	LHCGR	MAS1	MC1R	MC2R	MC3R	MC4R	MC5R	NMBR	NPR1	NPR2	NPR3	NPY1R	NPY2R	NPY6R	NPY5R	NTSR1	GPR143	OPRD1	OPRK1	OPRL1	OPRM1	OXTR	GAL	RXFP3	ACKR4	INPP5K	GPR84	AVPR1A	AVPR1B	LGR4	AVPR2	LTB4R2	NMUR2	ACKR3	AGTRAP	CYSLTR2	PTH1R	PTH2R	SORCS2	RXFP1	BDKRB1	BDKRB2	SCTR	NPFFR1	CXCR5	SSTR1	SSTR2	SSTR3	SSTR4	SSTR5	BRS3	TACR2	TACR1	TACR3	TSHR	CCR2	VIPR1	VIPR2	CXCR4	OGFRL1	CALCR	QRFPR	MCHR2	KISS1R	GALR3	LGR5	GALR2	CCKAR	CCKBR	F2RL3	CCRL2	GPR37L1	S1PR2	GLP2R
GOMF_G_PROTEIN_COUPLED_RECEPTOR_BINDING	http://www.gsea-msigdb.org/gsea/msigdb/cards/GOMF_G_PROTEIN_COUPLED_RECEPTOR_BINDING	DEFB130B	PDCD6IP	INSL5	APELA	ARMCX5-GPRASP2	STUB1	CCL26	CXCL13	GNA13	NES	CCL27	USP20	NMU	NPFFR2	MRAP2	UCN3	GPRASP2	CTHRC1	ADCYAP1	RLN3	GPHB5	NMS	RTP1	CORT	ADM	ADORA1	ADORA2A	PACRG	ADRA2A	ADRA2C	CX3CR1	ADRB1	GRK2	GRK3	ACE	DEFB1	DEFB4A	GPHA2	DLG4	DNM2	AGRP	DRD3	AGT	AGTR1	DVL1	DVL2	DVL3	S1PR1	EDN1	EDN2	EDN3	EDNRB	ADM5	FCN1	USP33	FLNA	RPGRIP1L	ARHGEF12	FPR1	DEFB106A	DEFB130A	FYN	TAC4	NPB	UTS2B	BAMBI	TAFA5	CNRIP1	DNM3	GCG	GHRH	GIP	SNX5	GNA11	GNA12	GNA15	GNAI1	GNAI2	GNAI3	GNAL	GNAO1	GNAQ	GNAS	GNAT1	GNAT2	GNAZ	NPW	RSPO1	RTP5	CNIH4	GRM5	CXCL1	CXCL2	CXCL3	HCRT	DNAJA1	HSPA1A	HSPA1B	HSPA8	APLP1	RTP2	GNAT3	QRFP	IL2	CXCL8	CXCL10	INSL3	ITGB4	JAK1	JAK2	KISS1	C10orf99	LRP6	ARR3	ARRB1	ARRB2	CCL3L3	DEFB103A	CXCL9	MLN	ASIP	CCDC88C	MYOC	NARS1	NDP	NEDD4	NMB	NPY	NPPA	ROR2	NTS	OXT	P2RY1	DEFB106B	PALM	PRKN	SHANK1	PRLH	GAL	CKLF	REEP2	WNT16	PDE4D	GPRC5B	PDYN	GHRL	PENK	ADA2	PF4	PF4V1	PHB	PMCH	PNOC	PMCHL2	CLIC6	WNT4	POMC	NECAB2	PPBP	RNF43	AVP	AVPR1A	PPY	FEM1A	VPS35	DEFB103B	PRNP	MRAP	CCL28	PYY	PSMC5	PTCH1	PTGER1	S100A14	PTH	ARRDC3	CXCL16	BBS1	RALA	SAV1	PROK2	BDKRB2	RYK	SAA1	SAG	SCT	CCL1	CCL2	CCL3	CCL3L1	CCL4	CCL5	CCL7	CCL8	CCL11	CCL13	CCL14	CCL15	BICD1	CCL16	CCL17	CCL18	CCL19	CCL20	CCL21	CCL22	CCL23	CCL24	CCL25	CXCL6	CXCL11	CXCL5	XCL1	CX3CL1	SDCBP	CXCL12	RTP4	DEFB109B	SFRP1	PYY3	REEP1	STAT1	XCL2	TAC1	MSMP	TFF2	C1QBP	C3	C5	TUB	TULP3	CCR2	TYK2	UCHL1	UCN	USP4	WNT1	WNT2	WNT3	WNT5A	WNT6	WNT7A	WNT7B	WNT8A	WNT8B	WNT10B	WNT11	WNT2B	WNT9A	WNT9B	CALCA	CALCB	WNT10A	CALM3	WNT5B	FZD1	FZD7	RTP3	ITCH	ZNRF3	PPP1R9B	RSPO3	YARS1	NPFF	PTCH2	MARCO	APLN	CCKBR	WNT3A	UCN2	CCRL2	ARHGEF1	S1PR2	SLC9A3R2	SLC9A3R1	HOMER3	HOMER2	HOMER1	PICK1	AKAP5	CXCL14	GNA14	RAPGEF2	ARHGEF11	MAGI2
GOMF_ALPHA_N_ACETYLGALACTOSAMINIDE_ALPHA_2_6_SIALYLTRANSFERASE_ACTIVITY	http://www.gsea-msigdb.org/gsea/msigdb/cards/GOMF_ALPHA_N_ACETYLGALACTOSAMINIDE_ALPHA_2_6_SIALYLTRANSFERASE_ACTIVITY	ST6GALNAC2	ST6GALNAC3	ST6GALNAC4	ST6GALNAC6	ST6GALNAC1	ST6GALNAC5
GOMF_ATPASE_ACTIVATOR_ACTIVITY	http://www.gsea-msigdb.org/gsea/msigdb/cards/GOMF_ATPASE_ACTIVATOR_ACTIVITY	DNAJB6	DNAJA2	AHSA1	DNAJB4	DNAJC24	AHSA2P	DNAJC19	HSCB	TOR1AIP2	TOR1AIP1	DNAJC2	DNAJC15	GTF2H4	DNAJB2	DNAJA1	DNAJB1	MYBPC3	ATP1B1	ATP1B2	ATP1B3	FXYD2	ATP4B	DNAJC10	RAB3A	DNAJC1	DNAJC7
GOMF_LIPID_KINASE_ACTIVITY	http://www.gsea-msigdb.org/gsea/msigdb/cards/GOMF_LIPID_KINASE_ACTIVITY	CERKL	AGK	SPHK2	CERK	SPHK1
GOMF_RETINAL_DEHYDROGENASE_ACTIVITY	http://www.gsea-msigdb.org/gsea/msigdb/cards/GOMF_RETINAL_DEHYDROGENASE_ACTIVITY	AKR1C4	ALDH1A1	ALDH1A3	AKR1B1	AKR1B10	ALDH8A1	AKR1C3	ALDH1A2
GOMF_PHOSPHOTYROSINE_RESIDUE_BINDING	http://www.gsea-msigdb.org/gsea/msigdb/cards/GOMF_PHOSPHOTYROSINE_RESIDUE_BINDING	SH2D3C	SH2D3A	SHE	CRK	CRKL	FGR	CBLC	ABL1	LDLRAP1	STAP1	ABL2	GRB2	HCK	IRS1	LCK	PFN1	PIK3R1	PIK3R2	SHC3	PLCG2	MAPK1	MAPK3	SHD	PTPN3	PTPN6	PTPN11	RASA1	SAMSN1	SH3BP2	SHB	SHC1	SYK	VAV1	VAV2	YES1	ZAP70	BCAR3	NCK2	PTPN5	PIK3R3	CBL	CBLB	SOCS3	SHF
GOMF_PHOSPHATIDYLSERINE_BINDING	http://www.gsea-msigdb.org/gsea/msigdb/cards/GOMF_PHOSPHATIDYLSERINE_BINDING	CD300A	OSBPL5	OSBPL8	OSBPL10	FCHO2	SYT2	SYT9	CD300LF	SYT6	SYT11	GAP43	APPL1	GAS6	HAVCR1	GSDMA	ANXA2	ANXA2P2	ANXA6	ANXA13	HMGB1	HSPA8	SYT10	MARK1	MFGE8	MME	TRIM72	ASAP1	SYT17	TREM2	SYTL2	APPL2	SMPD3	AXL	GSDMB	GSDMC	JPH2	GRAMD1B	ADGRB1	SYT13	RPE65	RS1	SYT1	SYT4	SYT5	THBS1	TLN1	GSDMD	SYT15	PLEKHN1	ANXA9	SYT3	CAVIN2	SCIN	CPNE1	SYT8	SYT7	SESTD1	SYT12	CPNE6	SCARB1	SCARB2
GOMF_OPSONIN_BINDING	http://www.gsea-msigdb.org/gsea/msigdb/cards/GOMF_OPSONIN_BINDING	MASP2	VSIG4	CR1	CRP	CD93	APCS	ITGAM	ITGAV	ITGB2	PHB	PTX3	CLEC7A	C1QBP	C4A	CALR	MEGF10
GOMF_COMPLEMENT_BINDING	http://www.gsea-msigdb.org/gsea/msigdb/cards/GOMF_COMPLEMENT_BINDING	MASP2	VSIG4	CR1	CR2	CRP	CD93	APCS	ITGAM	ITGB2	PHB	PTX3	CFB	C1QBP	C4A	C4B	C8A	C8G	CALR	MEGF10	CD59
GOMF_COMPLEMENT_COMPONENT_C1Q_COMPLEX_BINDING	http://www.gsea-msigdb.org/gsea/msigdb/cards/GOMF_COMPLEMENT_COMPONENT_C1Q_COMPLEX_BINDING	CRP	CD93	APCS	PTX3	C1QBP	C4A	CALR	MEGF10
GOMF_COMPLEMENT_COMPONENT_C3B_BINDING	http://www.gsea-msigdb.org/gsea/msigdb/cards/GOMF_COMPLEMENT_COMPONENT_C3B_BINDING	VSIG4	CR1	ITGAM	ITGB2	PHB
GOMF_LIPOPOLYSACCHARIDE_IMMUNE_RECEPTOR_ACTIVITY	http://www.gsea-msigdb.org/gsea/msigdb/cards/GOMF_LIPOPOLYSACCHARIDE_IMMUNE_RECEPTOR_ACTIVITY	LY96	PTAFR	TLR2	TLR4	SCARB1
GOMF_NUCLEOSIDE_BINDING	http://www.gsea-msigdb.org/gsea/msigdb/cards/GOMF_NUCLEOSIDE_BINDING	ADORA1	OARD1	PNP	POLR2B	POLR3B	ACTN4	POLR1B	CDA
GOMF_G_PROTEIN_ALPHA_SUBUNIT_BINDING	http://www.gsea-msigdb.org/gsea/msigdb/cards/GOMF_G_PROTEIN_ALPHA_SUBUNIT_BINDING	RGS19	RGS14	F2R	F2RL1	SASH1	GAS2L2	RGS22	GPSM2	HTR2B	IGF1R	IGF2R	CCDC88C	NUCB1	NUCB2	OPRM1	RIC8B	CCDC88A	RGS1	RGS2	RGS4	RGS7	RGS10	RIC8A	ADGRV1
GOMF_FIBRONECTIN_BINDING	http://www.gsea-msigdb.org/gsea/msigdb/cards/GOMF_FIBRONECTIN_BINDING	FSTL3	LILRB4	LRRC15	CCN2	CTSK	CTSL	CCDC80	CTSS	EPHA1	FBLN1	SSC5D	IGFBP3	IGFBP5	IGFBP6	ITGA3	ITGA4	ITGAV	ITGB1	ITGB3	LPA	MMP2	MYOC	HSD17B12	PLEKHA2	SDC4	SFRP2	THBS1	TNFAIP6	VEGFA	LOXL3	LACRT
GOMF_RETINOIC_ACID_BINDING	http://www.gsea-msigdb.org/gsea/msigdb/cards/GOMF_RETINOIC_ACID_BINDING	CRABP1	CRABP2	CYP26A1	FABP5	LCN12	CYP27C1	CYP26C1	IGF2R	SERPINA5	UGT1A10	UGT1A8	UGT1A7	UGT1A6	UGT1A9	UGT1A4	UGT1A1	UGT1A3	CYP2W1	CYP26B1	RARA	RXRA	NR2F2	UGT2B4	UGT2B7	UGT2B15	UGT2B17	LRAT
GOMF_PROTEASE_BINDING	http://www.gsea-msigdb.org/gsea/msigdb/cards/GOMF_PROTEASE_BINDING	BCL2L10	ATP9A	FLOT1	MARCHF6	CHL1	MALT1	OS9	ADRM1	RNF139	PARK7	SLC2A13	CARD16	RFFL	CLTC	COL1A1	COL1A2	COL3A1	COMP	A2ML1	CST3	CCBE1	CSTA	CSTB	CTSG	THAP5	DPP4	DVL3	ECM1	ELANE	NLRP7	A2M	F3	FAP	TYSND1	FN1	PANX1	ALPI	AMFR	BIN1	PYCARD	GSK3B	ANXA2	ANXA2P2	IL1R1	INS	INSL3	ITGA3	ITGAV	ITGB1	ITGB3	NDUFS7	KIT	LDLR	MAGEA3	MBP	MIF	CARD17	SERPINC1	NFRKB	ACR	NTRK2	ATP5F1A	FURIN	SERPINE1	PRKN	DERL2	SERPINA5	BFAR	CHMP3	SERPINA1	SERPINB6	SERPINB9	SERPINB13	SERPINF2	POLG	ADAMTSL4	BANK1	SELENOS	PRNP	PSAP	TWNK	CD177	PTEN	RHBDD2	NLRC4	PZP	RAD23A	CARD18	BCL2	BDKRB2	SERPINB3	SERPINB4	SELL	SEMG2	PINK1	SLC6A3	SRI	BRCA2	STIM1	TIMP1	TIMP2	TIMP3	TIMP4	TNF	TNFAIP3	TP53	TTN	UBC	SUMO1	VCP	VWF	DERL1	BAG6	PDZD3	CASP3	LONP2	ANXA9	SYVN1	LCOR	CRADD	RIPK2	FADD	RIOK3	TNFRSF10A	CFLAR	CDK5R1	BCL10	NOL3	DERL3	TRIP4	CD28	ADAMTS4	SH3PXD2A	CD70	SART3	SPATA2
GOMF_P53_BINDING	http://www.gsea-msigdb.org/gsea/msigdb/cards/GOMF_P53_BINDING	PSME3	CDK5	PRMT5	EHMT2	TP53RK	RFFL	PLK3	CREBBP	ZNF385B	DAXX	EP300	KDM1A	PPP1R13B	SIRT1	BRD4	TRIM29	RCHY1	ZNF385A	GATA1	ANKRD1	BRD7	GSK3B	NOP53	HTT	HDAC1	HIF1A	HSPD1	KMT5A	MDM2	MDM4	MSX1	MUC1	NTRK3	TRIAP1	POU4F2	RNF125	RFWD3	CDKN2AIP	RNF20	SMYD2	CHD8	BLM	SMARCA4	SMARCB1	STK11	TAF1	TAF9	TEP1	TP53	TP53BP1	TP53BP2	TP73	PTTG1IP	USP7	DUSP26	MUL1	EHMT1	RNF34	SETD7	AXIN1	TAF3	MAPKAPK5	TP63	TRIM24	USP10	NUAK1
GOMF_OPSIN_BINDING	http://www.gsea-msigdb.org/gsea/msigdb/cards/GOMF_OPSIN_BINDING	ARR3	SPTBN5	SAG	PRCD	IFT20
GOMF_G_QUADRUPLEX_RNA_BINDING	http://www.gsea-msigdb.org/gsea/msigdb/cards/GOMF_G_QUADRUPLEX_RNA_BINDING	MCRS1	DHX36	FMR1	AFF2	XRN1	LIN28A
GOMF_AMINOACYL_TRNA_EDITING_ACTIVITY	http://www.gsea-msigdb.org/gsea/msigdb/cards/GOMF_AMINOACYL_TRNA_EDITING_ACTIVITY	DTD2	AARS1	LARS2	IARS1	PRORSD1P	LARS1	IARS2	VARS2	AARS2	VARS1	TARS2	AARSD1	DTD1
GOMF_DYSTROGLYCAN_BINDING	http://www.gsea-msigdb.org/gsea/msigdb/cards/GOMF_DYSTROGLYCAN_BINDING	AGR2	AGR3	DAG1	DMD	CLASP2	CLASP1	AGRN	MAP2	PLEC	VCL	FKRP
GOMF_DNA_HELICASE_ACTIVITY	http://www.gsea-msigdb.org/gsea/msigdb/cards/GOMF_DNA_HELICASE_ACTIVITY	DDX11L8	RAD50	G3BP1	POLQ	RUVBL2	ASCC3	CHD1	CHD2	CHD3	CHD4	HELQ	HFM1	DDX3X	DQX1	DHX9	DDX11	DHX36	DNA2	ERCC2	ERCC3	ERCC6	SETX	RAD54L2	MCM9	XRCC6	RAD54B	CHD5	GTF2F2	IGHMBP2	MCM2	MCM3	MCM4	MCM5	MCM6	MCM7	MRE11	DDX12P	RTEL1	ATRX	ERCC6L	CHTF8	CHD7	TWNK	WRNIP1	SMARCAD1	CHD8	FANCM	RAD51	RECQL	UPF1	RFC2	RFC3	RFC4	RFC5	CHTF18	BLM	SUPV3L1	WRN	XRCC5	DSCC1	PIF1	CHD9	BRIP1	ZRANB3	CHD6	RAD54L	MCM8	FBH1	RUVBL1	NAV2	HELB	RECQL5	RECQL4	CHD1L
GOMF_MINOR_GROOVE_OF_ADENINE_THYMINE_RICH_DNA_BINDING	http://www.gsea-msigdb.org/gsea/msigdb/cards/GOMF_MINOR_GROOVE_OF_ADENINE_THYMINE_RICH_DNA_BINDING	LIN54	H1-0	HMGA1	HNRNPD	MAPT	MEF2C	KMT2A	HMGA2	HAND2
GOMF_CHROMATIN_BINDING	http://www.gsea-msigdb.org/gsea/msigdb/cards/GOMF_CHROMATIN_BINDING	EPOP	TSPY10	CHAF1A	PARP2	SMC4	TRIM28	CDK9	STAG1	NPM3	NPM2	CITED2	SCML2	YAP1	SLC30A9	ZNHIT1	HMGN4	NCOA2	CEBPA	CEBPB	CENPA	CENPB	SMC2	POLR3G	CENPF	CTCF	POLQ	STAG3	STAG2	ZNF274	RUVBL2	ARID5A	PPARGC1A	EHMT2	MORF4L1	CBX1	VAX1	RCC1	NUDT21	CHD4	POLR3A	WDHD1	SUPT16H	CDCA5	RBPJL	CBX3	MBD6	PWWP2A	CGAS	DNTTIP1	KLHDC3	CKS2	ZNF354B	FOXN4	JDP2	TSPY26P	H1-8	CORT	KLF14	ATF2	CREBBP	ARID3C	ACTRT1	CTCFL	CSNK2B	NKX2-5	SAMD11	SAMD13	PHF13	CTBP1	CTBP2	CTNNB1	DPPA2	USP51	WBP2NL	GADD45A	DDX1	DDX5	RNF168	DHX9	DDX11	ARX	ZNF431	ASXL1	DLX1	DLX2	DLX3	DMRT1	DNMT1	DNMT3A	ARID3A	E2F4	PHC1	PHC2	EGFR	EGR1	EGR2	CRTC2	ELK1	ELK4	PRIMPOL	EP300	ERCC1	ERCC3	ERCC4	ERCC6	ERG	ESR1	EZH1	EZH2	FABP1	JMJD1C	BEND6	LEMD2	KDM1B	LRWD1	NKAPL	MAPK15	IKZF3	ATF5	MTF2	MORC2	BAHD1	SBNO2	DHX30	SIRT2	SCMH1	FOXC1	KDM1A	FOXC2	NCOA6	ZNF609	FOXO1	FOXO3	CAMTA2	FLI1	PHF8	KDM6B	RCOR1	TSPYL4	TASOR	SIN3B	SATB2	FMR1	ADNP	NCAPH	SIRT1	CBX5	BRD4	SUZ12	CABIN1	FOS	FOSL2	WBP2	LEMD3	PATZ1	NUP62	NR5A2	NR5A1	FUS	RNF169	MCM9	MEIOB	GABPA	PTF1A	SCML4	ZNF683	VAX2	NIPBL	ASF1A	POLR1A	SIN3A	HINFP	L3MBTL1	AUTS2	ANKRD17	PHF19	NOC2L	GATA1	GATA2	GATA6	NUPR1	KAT2A	VCX	NAP1L5	DNAJC2	MLH3	PELP1	RBMX	TOX3	GLI1	GLI2	GLI3	STPG4	GPER1	ATAD2	UBE2T	MSH6	GTF2B	GTF2F1	GTF2H1	NCAPH2	REPIN1	GRHL1	H1-0	H1-2	H1-3	H1-4	H1-5	H1-6	H2AZ1	H3-3A	H3-3B	H1-1	HCFC1	HDAC1	HDAC2	HELLS	HMGN1	HMGN2	HMGA1	FOXA1	HNF4A	ONECUT1	HNRNPC	HNRNPD	HNRNPU	APBB1	HOXC13	HOXD10	HOXD13	AIRE	APEX1	HES1	HSF1	MSL1	MSGN1	SAMD7	ZFP57	RBPJ	ZNF445	ING2	INSM1	PDX1	IRF3	AR	ISL1	JARID2	JUN	H1-9P	CENPS	HES5	TSPYL6	H3Y1	SMAD2	SMAD3	SMAD4	SMAD6	MECP2	MEF2A	MEIS1	MEN1	MEOX1	MITF	ASCL1	MLH1	MLLT3	MLLT6	FOXO4	MNT	MPO	H3-5	STAG3L3	STAG3L2	CITED1	MSH2	TRIM37	MYOD1	MYOG	NAP1L1	NAP1L2	NAP1L3	NAP1L4	ATF4	NDN	RERE	ATOH1	NEUROD1	NEUROG1	NFATC2	NFIA	NFKB1	NKX6-1	NONO	NOTCH1	NPM1	NRL	YBX1	NUP98	ORC1	NEUROG3	PAX6	HP1BP3	PBX2	GMNN	PCNA	KMT5B	MRNIP	LEF1	PLAC8	PHF21A	WAC	ACTL6B	SFMBT1	SIRT7	SIRT6	HDAC7	KDM3B	PER1	PHF1	PKNOX1	MBD3	POLE3	POLA1	POLD1	POLE	POLG	POLR2A	POLR2B	STAG3L1	ATAD2B	POU4F1	POU4F2	ATRX	PAF1	PPARG	MED1	MPHOSPH8	MBTD1	BCAS3	APTX	HPF1	FEZF2	PRMT6	PBRM1	SBNO1	DPPA4	ASXL2	MACROH2A2	PRKAA1	PRKAA2	CHD7	KDM4D	MBD5	PRKCB	HR	KDM3A	PKN1	ASH1L	RNF20	PROP1	SMARCAD1	MEIS3	ENY2	PRDM11	ZNF304	GATAD2B	ARID1B	MTA3	CRAMP1	BAHCC1	TSHZ3	EP400	CALCOCO1	CHD8	FANCM	SFMBT2	NCOA5	GRHL3	OVOL2	RAD17	RAD21	RAD51	RAG2	RAN	RARA	RARG	KDM5A	RBBP4	RBL1	PRDM13	RBL2	RELA	UPF1	REST	ACTB	RIT2	RING1	BCL6	RNF2	BRD2	RNF4	SAFB	SCML1	PRDM1	PRDM15	PRDM14	TSPYL2	SET	SFPQ	RAD21L1	NOC3L	NSD1	IKZF5	ACTR6	TSPY2	EBF2	SETSIP	NUCKS1	SHMT2	GMNC	WDR13	BMI1	STAG3L4	SIX1	SKIL	SNAI2	SMARCA1	SMARCA2	SMARCA4	SMARCB1	SMARCC1	SMARCC2	SMARCD1	SMARCD2	SMARCE1	POLR3D	SOX9	SOX10	SOX15	SP3	SPI1	SREBF1	SRF	SSBP1	SSRP1	STAT1	STAT3	STAT5B	SUPT5H	SUPT6H	SUV39H1	TADA2A	TAF2	TAF10	TAL1	ZEB1	TFAM	TFAP2A	TFAP2B	THRA	THRB	TLE4	TOP1	TOP2A	TOP2B	TP53	TPR	TSPY1	TSPYL1	TTF1	TSPY3	TSPY4	TSPY8	HIRA	UBTF	KDM6A	UTY	NSD2	NELFA	WRN	YY1	ZFX	ZIC2	ZNF143	PCGF2	NELFE	HMGN5	NKAP	OBI1	SAP30L	ZNF750	TTC21B	KDM8	MCMBP	GRHL2	SVEP1	PHC3	ZC3H12A	IFT74	BRD3	MLLT10	ZKSCAN3	WDR82	ASXL3	HMGA2	ACTN4	TDRD3	CDT1	CHAF1B	SMC1A	ARID1A	BAP1	CDC45	EOMES	GRWD1	L3MBTL2	BRIP1	SOX14	UXT	ING5	SARNP	L3MBTL3	MCM8	TNRC18	GLYR1	SMARCA5	CBX2	PCGF1	KMT5C	PWWP3A	AJUBA	TOX2	CBX4	BARX2	TSPYL5	ACTL6A	RUNX2	TP63	NCOA1	URI1	EED	TRIM24	HESX1	HDAC3	KAT2B	LDB1	MCM3AP	MBD2	H1-10	RNF8	SAMD1	TICRR	CCNT1	CCNT2	PYGO2	CREB3L1	MTA1	L3MBTL4	SMC3	FAAP24	EXO1	TTC5	MTA2	ZNF276	KLF4	HMGN3	LHX2	TADA2B	CDYL	MACROH2A1	CLOCK	NCOR2	TOX	PCLAF	CDK1	SETDB1	TOX4	MED12	REC8
GOMF_DAMAGED_DNA_BINDING	http://www.gsea-msigdb.org/gsea/msigdb/cards/GOMF_DAMAGED_DNA_BINDING	ENSG00000254469	POLQ	POLI	PNKP	CREBBP	CRY2	SDE2	DDB1	DDB2	EP300	ERCC1	ERCC2	ERCC3	ERCC4	ERCC5	FANCG	FEN1	NEIL2	XRCC6	POT1	MSH6	H2AX	HMGB1	HMGB2	APEX1	MPG	MSH2	MSH3	MUTYH	NBN	NTHL1	OGG1	PCNA	POLK	REV1	POLB	POLD1	POLH	APTX	NEIL3	KDM4D	RAD18	RAD1	RAD23A	RAD23B	RBBP8	RPA1	RPA2	RPA3	RPS3	BLM	DCLRE1C	DCLRE1B	BRCA1	TDG	TP53BP1	UNG	WRN	XPA	XPC	XRCC1	XRCC5	AUNIP	NEIL1	SMC6	CUL4B	TP63	RECQL4	DCLRE1A
GOMF_DNA_REPLICATION_ORIGIN_BINDING	http://www.gsea-msigdb.org/gsea/msigdb/cards/GOMF_DNA_REPLICATION_ORIGIN_BINDING	KAT7	DHX9	DDX11	ORC3	HSPD1	MCM2	MCM5	ORC1	ORC2	ORC4	ORC5	POLA1	MCM10	CDC45	GRWD1	CDC6
GOMF_DNA_CLAMP_LOADER_ACTIVITY	http://www.gsea-msigdb.org/gsea/msigdb/cards/GOMF_DNA_CLAMP_LOADER_ACTIVITY	CHTF8	RAD17	RFC1	RFC2	RFC3	RFC4	RFC5	CHTF18	DSCC1
GOMF_DOUBLE_STRANDED_TELOMERIC_DNA_BINDING	http://www.gsea-msigdb.org/gsea/msigdb/cards/GOMF_DOUBLE_STRANDED_TELOMERIC_DNA_BINDING	RAD50	XRCC6	ZBTB48	APEX1	PURA	TERF1	TERF2	XRCC5	HMBOX1
GOMF_SINGLE_STRANDED_DNA_BINDING	http://www.gsea-msigdb.org/gsea/msigdb/cards/GOMF_SINGLE_STRANDED_DNA_BINDING	TEN1	SMC4	RAD50	LRPPRC	SMC2	POLR3C	RAD51AP1	SUB1	DMC1	TREX1	PARK7	SWSAP1	NUP35	CRY2	SHOC1	DHX9	DDX11	SSBP4	DHX36	ERCC1	ERCC4	ERCC5	RTF1	SSBP2	SSBP3	MCM9	MEIOB	POT1	SAMHD1	RPA4	HMGB1	HMGB2	HNRNPA1	HNRNPA2B1	HNRNPU	HSF1	HSPD1	IGHM	IGHMBP2	JCHAIN	MIRLET7I	MAPT	MCM2	MCM3	MCM4	MCM5	MCM6	MCM7	MLH1	MSH2	MSH3	YBX1	SMARCAL1	MYEF2	PCBP1	PCBP2	RNF138	TDP2	WBP11	PMS2	POLA1	POLR2G	POLR2H	TERF2IP	POU4F1	APTX	RADX	NEIL3	MCM10	TDP1	TWNK	RAD18	HMCES	REXO4	WDR48	PURA	PURB	RAD23A	RAD23B	RAD51	RAD51B	RAD51D	RAD52	RBBP8	RBMS1	RECQL	RPA1	RPA2	RPA3	FAM111A	BLM	SETMAR	NUCKS1	NABP1	SMARCA1	SSBP1	BRCA2	TERF1	TERF2	TOP1	TOP3A	TP53	TSN	RAD51AP2	XPC	CNBP	HROB	NABP2	SMC6	STN1	CTC1	CDC45	SPRTN	ZRANB3	RAD54L	MCM8	FBH1	FUBP1	FUBP3	LONP1	RECQL4
GOMF_DNA_BINDING_TRANSCRIPTION_FACTOR_ACTIVITY	http://www.gsea-msigdb.org/gsea/msigdb/cards/GOMF_DNA_BINDING_TRANSCRIPTION_FACTOR_ACTIVITY	NR2E3	DUXB	ZBTB33	ZSCAN30	ZGLP1	ZBTB42	ZNF730	TCF24	ZNF737	HSFX2	ZNF316	TSTD1	SP9	ZNF705E	ZNF717	ZNF705G	FOXO6	ZNF705B	MEF2B	ZNF729	DUX4	ZNF605	ZNF783	ZNF587B	ZBED6	ZNF355P	HSFX1	ZNF865	ZNF559-ZNF177	ZNF840P	NR1H3	ZNF891	ZNF263	ZNF197	ZNF256	HSFX4	HSFX3	TSHZ1	OLIG2	ZNF443	IRX5	ZNF267	IKZF1	KLF2	IRF9	CDX1	CDX2	CDX4	ZBTB18	HOXB13	CREB3	CEBPA	CEBPB	CEBPD	ZNF211	DEAF1	CEBPE	CPHXL	NFILZ	KLF18	BATF	CEBPG	MXD4	DMRT2	LBX1	KLF1	CTCF	GMEB1	TBR1	NFAT5	TCFL5	SIX2	ZBTB6	ZNF234	ZNF266	ZNF274	ZNF273	ZNF460	ZNF268	ZNF275	ATF7	VAX1	SOX30	PRDM5	PRDM4	FOXN3	SOX21	ZHX1	SP140	KLF12	KLF8	POU6F2	NACC1	RBPJL	ZNF257	ZIM3	ZNF618	ZNF554	ZNF689	ZNF501	OSR2	BATF2	FOXP4	ZNF526	ZNF837	OLIG1	DACH2	TWIST2	ZNF354B	DBX1	ZNF641	SP7	ASCL4	SPIC	FOXN4	JDP2	HSF5	ZFP3	ZNF816	ZNF543	ZNF813	ZNF441	ZNF491	ZNF440	ZNF787	ZNF573	ZNF57	ZNF792	DMBX1	ZNF684	ZNF648	KLF17	BHLHE23	TSHZ2	ZNF280A	OSR1	KLF6	ZFP42	POU5F2	NOBOX	ZNF786	KLF14	ZNF572	NKX2-6	NACC2	CREB1	ATF2	ATF6B	CREBL2	CREM	PASD1	HDX	FOXR2	ZFP92	ZNF358	CRX	ZFP28	GATA5	ZBTB46	CTCFL	ZNF280B	ZNF664	E2F7	GSC	MESP2	ZSCAN29	ZFP90	ZNF597	ZNF785	ZNF688	ZNF480	ZNF534	ZNF578	ZNF418	ZNF417	ZNF548	ZNF560	ZNF524	ZNF784	ZNF563	SIX5	ZNF420	ZNF565	ZNF542P	ZNF582	ZNF583	ZNF599	ZNF558	ZNF98	NKX2-5	ZNF714	ZNF681	ZNF555	ZNF569	ZNF570	CREB3L4	GLIS1	ZNF362	TCF23	CUX1	NFXL1	ZNF595	CREBRF	IRX2	ZNF425	ZNF746	NKX6-3	ZNF483	ZNF782	RHOXF1	HSFY2	NKX2-3	DACH1	ZFP1	ZNF519	DBP	ZNF836	ZNF610	ZNF600	ZNF320	ZNF497	ZNF550	ZNF296	ZNF846	ZNF579	ZNF791	ZNF564	ZNF709	ZNF433	ZNF114	ZNF567	ZNF383	ZNF780B	ZNF676	ZNF100	ZNF540	DDIT3	AEBP1	ZBTB49	ZNF366	OLIG3	ZNF92	ZNF679	ZNF467	BHLHA15	ZNF596	GLIS3	ZNF883	ZNF169	ARX	GSX2	ZNF525	ZNF431	ZNF721	ZNF384	ZNF675	DLX1	DLX2	DLX3	DLX4	DLX5	DLX6	DMRT1	E2F1	E2F2	E2F3	E2F4	E2F5	E2F6	E4F1	EBF1	EGR1	ZNF367	EGR2	AHR	EGR3	EGR4	MYRFL	ZNF778	ZNF48	ZNF627	ELF1	ZNF585A	ZNF626	ELF2	ELF3	ELF4	CC2D1B	ELF5	ELK1	FOXD4L1	ELK3	ELK4	ZBTB7C	ZNF584	ZSCAN4	EMX1	EMX2	EN1	EN2	ENO1	EPAS1	ZNF449	USF3	NR2F6	ERF	ERG	ESR1	ESR2	ESRRA	ESRRB	ESRRG	ETS1	ETS2	ETV1	ETV2	ETV3	ETV4	ETV5	ETV6	MECOM	EVX1	GSX1	STOX1	ZNF25	ATOH7	ZNF438	ZNF485	ZBTB12	ZSCAN25	SP8	FOXK1	RFX6	ZSCAN23	FERD3L	TFEC	IKZF3	IKZF2	ATF5	ZNF652	ZFP30	ADNP2	ZNF510	MLXIP	ZHX2	FOXJ3	ZBTB1	FOXG1	ATF6	FOXF1	FOXF2	FOXC1	FOXD1	FOXD4	FOXI1	FOXL1	FOXE3	FOXJ1	FOXC2	ZNF292	FOXE1	MYT1L	FOXM1	ZHX3	FOXD2	FOXS1	FOXO1	FOXO3	ZNF423	ZBTB43	FOXO3B	DDN	HIC2	FLI1	CIC	MGA	ATMIN	SATB2	CUX2	ZNF629	ADNP	OTP	HEY1	HEY2	ZNF281	FOS	FOSB	FOSL2	PATZ1	ZIM2	ZKSCAN5	MAFF	NR5A2	NR5A1	ZNF396	ZBTB38	ZNF620	EBF3	GABPA	ZNF718	BCL6B	ZNF549	PTF1A	ALX3	ZNF683	ZNF324	SPDEF	VAX2	POU2F3	ZNF345	ZNF473	ZNF521	HINFP	ZNF500	ZBTB20	ZNF658	ZNF337	GMEB2	GATA1	GATA2	GATA3	NKX2-8	GATA4	GATA6	EHF	GBX1	GBX2	LHX6	NR6A1	HEYL	NPAS4	GFI1	HBP1	ZNF285	FOXD3	FOXB1	ZBTB32	FOXP1	ZBTB11	ZNF777	SALL3	VENTX	ZNF544	BHLHE22	GLI1	GLI2	GLI3	GLI4	ZNF311	MKX	FOXR1	ZNF740	PROX2	ZNF547	ZIK1	ZNF776	ZSCAN1	ZNF780A	ZNF575	ZNF283	TPRX1	ZNF615	ZNF841	ZNF763	ZNF844	ZFP82	ZNF493	ZNF875	ZNF619	ZNF621	ZNF852	ZNF660	ZNF454	ZNF775	ZNF789	ZNF707	ZFP41	FOXD4L3	KLF15	NR3C1	GSC2	GTF2I	GRHL1	TFCP2L1	PURG	TBX21	TLX3	RAX	HDGF	SOX8	VSX1	KCNIP3	ZNF354C	HHEX	HIC1	HIF1A	HIVEP1	HIVEP2	ZBTB48	MNX1	HLF	HLX	NR4A1	HMX1	HMX2	FOXA1	FOXA2	FOXA3	HNF4A	HNF4G	ONECUT1	TLX1	TLX2	HOXA1	HOXA2	HOXA3	HOXA4	HOXA5	HOXA6	HOXA7	HOXA9	HOXA10	HOXA11	HOXA13	HOXB1	HOXB2	HOXB3	HOXB4	HOXB5	HOXB6	HOXB7	HOXB8	HOXB9	HOXC4	HOXC5	HOXC6	HOXC8	HOXC9	HOXC10	HOXC11	HOXC12	HOXC13	HOXD1	HOXD3	HOXD4	HOXD8	HOXD9	HOXD10	HOXD11	HOXD12	HOXD13	HES1	HSF1	HSF2	HSF4	SNAI3	FOXN2	VSX2	ZNF181	ZNF260	ZNF546	MYPOP	IRF8	TFAP2E	ZNF678	ZFP69	ZNF680	UNCX	ZNF517	HMX3	ZNF774	ZKSCAN2	ZNF850	LEUTX	ZNF404	ZNF284	ZNF677	ZSCAN5B	ZSCAN22	SP110	BARHL2	MSGN1	FIGLA	NOTO	FOXI3	EVX2	ZNF860	ZNF879	ZNF391	ZFP57	ZNF81	TBX10	ZNF530	ZNF713	FOXD4L4	RBPJ	ZNF429	ZNF445	ZNF233	ZBTB41	FOXK2	INSM1	PDX1	IRF1	IRF2	IRF3	IRF4	IRF5	IRF6	IRF7	AR	ISL1	JUN	JUNB	JUND	ZNF710	ZNF699	ZNF829	ZNF568	ZNF773	ZKSCAN4	NANOGP8	ZNF728	ZNF790	ZNF808	ZNF888	ZNF761	ZNF470	ZNF749	ZNF324B	HES5	SP5	ZNF662	GTF2IRD2B	FEZF1	MAFA	AFF3	NKX1-2	BSX	SKOR1	ONECUT3	ZNF793	ERFL	ENSG00000269001	ZNF805	HES3	HELT	LHX1	FOXI2	ZNF880	ZNF772	LMX1A	PHOX2A	LMX1B	ZNF658B	SOHLH1	ZBTB34	YY2	NANOGP1	ARNT	ARNTL	LYL1	MXD1	SMAD1	SMAD2	SMAD3	SMAD4	SMAD5	SMAD9	MAF	MAFG	MAX	MAZ	MECP2	MEF2A	BORCS8-MEF2B	MEF2C	MEF2D	MEIS1	MEIS2	MEIS3P1	MEOX1	MEOX2	MITF	ASCL1	ASCL2	FOXO4	NR3C2	LHX8	MNT	ZNF705A	DBX2	ZNF506	ZNF724	ETV3L	ZNF716	ZNF727	FOXB2	MSX1	MSX2	MTF1	MXI1	MYB	MYBL1	MYBL2	MYC	MYCL	MYCN	MYF5	MYF6	ZFHX3	MYOD1	MYOG	ATF1	MYT1	ATF3	ATF4	NDN	ATOH1	NEUROD1	NEUROD2	NEUROG1	NFATC1	NFATC2	NFIA	NFATC3	NFATC4	NFE2	NFE2L1	NFE2L2	NFIB	NFIC	NFIL3	NFIX	NFKB1	NFKB2	NFX1	NFYA	NFYB	NFYC	NHLH1	NHLH2	NKX2-2	NKX3-1	NKX6-1	NPAS1	NPAS2	NRF1	NRL	NR4A2	ZBTB21	SIX6	OTX1	OTX2	OVOL1	ARGFX	DPRX	DUXA	NEUROG3	PAX1	PAX2	PAX3	PAX4	PAX5	PAX6	IRX4	PAX7	PAX9	PBX1	PBX2	PBX3	PCBP1	FOXP3	TBX22	ZBTB7B	ZNF691	MLXIPL	TFB1M	ZNF580	LEF1	ZNF639	ZNF219	TFDP3	KLF3	ZNF571	ZNF771	ZBTB7A	ZNF117	ZNF589	ZNF107	PRRX2	ETV7	ZNF581	KLF13	ZNF44	PEG3	SIX4	PGR	PITX1	PITX2	PITX3	PKNOX1	PLAG1	PLAGL1	PLAGL2	BCL11A	PLSCR1	PRRX1	SOX18	POU1F1	POU2F1	POU2F2	POU3F1	POU3F2	POU3F3	POU3F4	POU4F1	POU4F2	SCAND2P	POU4F3	POU5F1	POU5F1B	HES2	POU6F1	PPARA	PPARD	PPARG	NKX1-1	FEV	ZNF853	ZNF586	ZNF562	ZNF280D	CC2D1A	CASZ1	ZSCAN32	SOHLH2	ZNF770	ZSCAN2	FEZF2	THAP1	ZNF654	ZNF444	ZNF331	HES6	BATF3	ZNF823	SOX6	ZNF821	ZNF280C	ZNF692	ZNF416	ZNF446	ZNF334	ZNF701	ZNF83	ZNF415	FOXJ2	ZKSCAN7	MYNN	ZNF395	MESP1	ZNF302	NKRF	BARX1	ZNF253	PROP1	PROX1	ASCL3	SLC2A4RG	BARHL1	MEIS3	ARNTL2	LHX9	STOX2	BBX	TBX20	BACH1	ZNF695	SALL4	ZNF248	THAP11	ZNF630	ZNF286A	ZNF287	ZNF304	ZNF512B	ZNF490	AHRR	ZNF398	ZNF624	ZNF319	ZNF471	EBF4	HOMEZ	ZNF492	TSHZ3	ZBTB2	ZFAT	ZBTB4	ZFP14	ZBTB26	ZNF317	ZNF529	RBAK	HES4	GRHL3	NKX3-2	PURA	PURB	NEUROD4	CREBZF	ZNF71	ZNF77	OVOL2	ZNF250	DMRT3	WIZ	RARA	RARB	RARG	HIVEP3	ZNF350	REL	RELA	RELB	REST	RFX1	RFX2	RFX3	RFX4	RFX5	RFXAP	RLF	BCL6	TGIF2	BACH2	ALX4	RORA	RORB	RORC	ZNF704	RREB1	RXRA	RXRB	RXRG	SALL2	SALL1	SATB1	PKNOX2	PRDM1	ZNF667	DMRTC2	DMRTC1	DMRTB1	DMRTA2	DMRTA1	NEUROG2	NEUROD6	PRDM16	PRDM15	NPAS3	ZNF674	LHX5	TFB2M	ZNF876P	SCX	ZNF487	ZSCAN31	SOX17	HIF3A	IKZF4	IKZF5	ZFP62	GZF1	DRGX	NKX2-4	BNC1	EBF2	CSRNP1	ZSCAN5DP	ZNF723	ZNF806	ASCL5	SHOX	SHOX2	ANHX	ZNF574	CREB3L2	ISL2	RFX7	ZSCAN5C	BCL11B	SIM1	SIM2	SIX1	SIX3	SKI	SKIL	GPBP1	ZFP69B	ZNF649	SKOR2	ZBTB8A	FOXD4L6	FOXD4L5	ZNF732	SNAI2	ZSCAN18	ZBTB10	SNAI1	ZNF826P	SOX1	SOX2	SOX3	SOX4	SOX5	SOX9	SOX10	SOX11	SOX15	SOX12	SP1	SP2	SP3	SP4	SP100	FOXL2	SPI1	SPIB	SREBF1	SREBF2	SRF	SRY	STAT1	STAT2	STAT3	STAT4	STAT5A	STAT5B	STAT6	TBXT	KLF9	KLF5	TAL1	TAL2	TBX1	TBX2	TBX5	TBX6	TBX15	TCF4	TBX3	HNF1A	HNF1B	TCF3	TCF7	TCF7L2	ZEB1	TCF12	TCF15	ZNF354A	TCF21	MLX	TEAD1	TEAD4	TEAD3	TEF	TFAM	TFAP2A	TFAP2B	TFAP2C	TFAP4	TFCP2	NR2F1	NR2F2	TFDP1	TFDP2	TFE3	TGIF1	THRA	THRB	KLF10	NKX2-1	NR2E1	TP53	TP73	NR2C1	NR2C2	TRPS1	BHLHA9	RHOXF2B	ZBTB8B	OVOL3	DMRTC1B	ZNF736	ZNF705D	TWIST1	ZNF286B	ZNF878	ENSG00000288393	ZNF814	ZNF726	ZNF735	RFX8	UBP1	NR1H2	USF1	USF2	VDR	MYRF	WT1	XBP1	YY1	ZFP37	ZBTB14	ZFX	ZFY	ZIC1	ZIC2	ZIC3	ZNF2	ZNF3	ZNF711	ZNF7	ZNF8	ZNF10	ZNF12	ZNF14	ZNF708	ZNF16	ZNF17	ZNF18	ZNF19	ZNF20	ZNF182	ZNF22	ZNF23	ZNF24	ZNF26	ZNF28	ZSCAN20	ZNF32	ZNF33A	ZNF33B	ZNF35	ZKSCAN1	ZNF37A	ZSCAN21	ZNF41	MZF1	ZNF43	ZNF45	ZBTB25	ZNF66	ZNF69	ZNF70	ZNF74	ZNF75D	ZNF75A	ZNF76	ZNF79	ZNF80	ZNF84	ZNF221	ZNF85	ZNF90	ZNF91	ZNF99	ZNF222	ZNF121	ZNF124	ZNF131	ZNF132	ZNF133	ZNF134	ZNF135	ZNF136	ZNF138	ZNF140	ZNF141	ZNF142	ZNF143	ZBTB16	ZNF146	ZNF148	ZBTB17	ZNF154	ZNF155	ZNF157	VEZF1	ZNF165	ZNF174	ZNF175	ZNF177	ZNF180	ZNF184	ZSCAN26	ZNF189	ZKSCAN8	ZSCAN9	ZNF195	ZNF202	ZNF205	ZNF208	ZNF213	ZNF214	ZNF215	ZNF217	ZNF223	ZNF224	ZNF225	ZNF226	ZNF227	ZNF112	ZNF229	ZNF230	ZNF232	ZNF236	PRDM2	PAX8	ZNF655	ZNF426	ZSCAN5A	ZNF343	ZNF576	IRX6	IRX3	IRX1	ZNF557	BHLHE41	ZBED2	TFEB	ZNF329	ZNF322	ZNF768	E2F8	ZNF419	MAFK	ZNF750	ZNF668	ZFHX4	ZNF665	ZNF408	CARF	ZNF552	ZBTB3	ZNF669	ZNF212	ZNF671	ZNF672	ZNF613	NANOG	ZNF696	ZNF442	GRHL2	ZNF556	CSRNP3	ZNF606	ZFP2	ZNF614	NR4A3	LHX3	ZNF430	ZKSCAN3	SP6	ZSCAN16	FOSL1	ESX1	PBX4	ZNF34	ZNF436	ALX1	CSRNP2	ZNF611	ZNF239	ZNF93	EOMES	GFI1B	TCF7L1	MXD3	SCRT1	SOX7	TFAP2D	ZNF484	KLF16	MIXL1	SOX14	ZIC4	ZNF394	ZNF644	GTF2IRD2	ZNF282	ZNF397	ZBED3	ZNF528	ZNF333	ZNF527	NKX6-2	ZC3H8	ZNF559	RHOXF2	PGBD1	FOXN1	ZBTB37	ZGPAT	KLF11	ZNF594	TEAD2	SPZ1	GLIS2	HES7	ZNF347	INSM2	CREB3L3	ZNF577	ZNF607	ZNF496	RAX2	ZNF514	ZBTB45	ZSCAN10	ZNF341	ZNF382	ATOH8	ZNF587	ZNF566	GCM1	BARX2	ZIC5	ZFHX2	ZNF518B	LBX2	SCRT2	BHLHE40	RUNX2	KLF7	RUNX1	RFXANK	TP63	RUNX3	HSFY1	HESX1	NR1I2	FOXH1	PHOX2B	LHX4	ZNF628	ZNF30	ZNF551	TGIF2LX	ZNF616	ZNF468	ZNF160	ZNF835	ZNF799	ZNF625	ZNF700	ZNF439	ZNF486	TGIF2LY	ZNF479	ZNF697	TBX19	TBX18	ZNF251	CREB3L1	ZNF682	ZNF502	ISX	ZNF765	ZNF845	ZBED1	ZNF300	LRRFIP1	ZNF461	ZNF585B	MSC	GCM2	ZNF764	ZBTB22	ZBTB47	ZNF235	ZNF561	KLF4	SP140L	ZNF670	LHX2	FOXP2	ZNF101	HAND1	ZNF264	FOXQ1	HAND2	ONECUT2	TBX4	LITAF	ZNF254	GTF2IRD1	NR1D1	CLOCK	SOX13	CREB5	NFE2L3	ZNF516	ZNF432	ST18	ZNF646	ZNF536	ZSCAN12	ZNF623	ZEB2	ZBTB24	ZNF518A	CDC5L	ZBTB39	ZBED4	ARNT2	ZBTB40	ZBTB5	MAFB	NR1I3	NR1H4	NR1D2	DMTF1
GOMF_STEROID_HORMONE_RECEPTOR_ACTIVITY	http://www.gsea-msigdb.org/gsea/msigdb/cards/GOMF_STEROID_HORMONE_RECEPTOR_ACTIVITY	NR2E3	PGRMC2	ABHD2	PAQR7	ESR1	ESR2	ESRRA	ESRRB	ESRRG	GPER1	NR3C1	NR3C2	PGR	PPARA	PPARD	RXRA	RXRB	RXRG	NR2E1	NR2C1	NR4A3	OR51E2	PAQR8	NR1D1
GOMF_TRANSCRIPTION_ELONGATION_REGULATOR_ACTIVITY	http://www.gsea-msigdb.org/gsea/msigdb/cards/GOMF_TRANSCRIPTION_ELONGATION_REGULATOR_ACTIVITY	TCERG1	WDR43	EAF2	VHL	EAF1
GOMF_TRANSCRIPTION_COREGULATOR_ACTIVITY	http://www.gsea-msigdb.org/gsea/msigdb/cards/GOMF_TRANSCRIPTION_COREGULATOR_ACTIVITY	MED6	SRA1	SUPT20HL1	MED16	PQBP1	YAF2	TOB1	CEBPZ	TRIM28	AASS	TRIM13	TLE7	SAP18	TRIM22	CITED2	PIAS3	BASP1	YAP1	PRMT5	RBM14	C1D	N4BP2L2	SLC30A9	TADA3	TRIM38	CARM1	NCOA2	MYBBP1A	DDX17	KAT5	HTATIP2	DRAP1	USP16	TAF6L	KDM5B	TOB2	ZMYND11	SRCAP	PPP1R13L	RUVBL2	ARID5A	PPARGC1A	BRD8	TCERG1	SUB1	COPS5	RBPMS	RIPK3	GTF2A1L	MID2	TRIM31	KAT7	PSIP1	PMF1	MED8	PARK7	MYSM1	CCDC124	ZNF653	MED12L	TADA1	SFR1	AEBP2	CDYL2	EID2B	WTIP	IL31RA	PPARGC1B	JMY	NCOA7	CREBBP	TCP10L	CRYM	CTBP1	CTBP2	CTNNB1	SMYD1	HDGFL1	ZXDB	DAXX	ZFPM1	EID2	CITED4	WBP2NL	DDX1	PARP15	TLE5	DHX9	MIER3	ZNF366	SUPT20HL2	ASXL1	DNMT3A	DNMT3B	ARID3A	ATN1	DTX1	DYRK1A	NR0B1	SDR16C5	ELANE	ELK1	ENO1	EP300	CDY2B	ETS1	EWSR1	EZH1	EZH2	MED19	JMJD1C	BEND6	JAZF1	FGF2	FHL2	FHL3	RALY	SNW1	TRIM32	TCF25	KDM2A	SPEN	KDM1A	NCOA6	RRP1B	PPRC1	CAMTA2	PHF8	ZZEF1	LPIN1	RCOR1	CAMTA1	WWC1	SIN3B	USP22	MED13L	SIRT1	ZFPM2	RYBP	BRD4	KAT6B	RBFOX2	WBP2	ARL2BP	ZMYND8	EID1	PRPF6	VGLL2	ABL1	FUS	CDY1B	TCERG1L	BCLAF3	WWTR1	SIN3A	DHRS7B	ZNF451	SS18L1	IRF2BP1	NOC2L	MYCBP	NUPR1	KAT2A	USP21	SND1	ANKRD1	TAF5L	TOX3	BCL9L	RCOR2	KCTD1	MAMSTR	SCAI	GPS2	HIPK2	MED4	BRD7	ABT1	CNOT7	PSMC3IP	HCFC2	LMCD1	HCFC1	HDAC1	HDGF	NRG1	HMGB1	HMGB2	HMGA1	HNRNPU	APBB1	PRMT2	APEX1	HSBP1	BIRC2	HSPA1A	DNAJB1	MCIDAS	IRF2BP2	IRF4	JUP	KMT5A	TAF11L2	LMO2	MED11	ARRB1	MAK	MECP2	CIITA	MAP3K10	HSBP1L1	CITED1	MUC1	TRIM37	NAB1	NAB2	RERE	NFKBIB	NME2	CNOT2	NOTCH1	NPAT	NPM1	NUP98	PA2G4	PRKN	PAWR	HDGFL3	PCBD1	FOXP3	MED31	GMNN	RLIM	ING4	SS18L2	ACTL6B	VGLL1	SFMBT1	SIRT7	SIRT6	HDAC7	TDP2	MED15	PIAS4	TAF9B	SUFU	WWOX	RSF1	KDM3B	PEX14	PFDN5	PHB	PHF2	WNT4	POU2AF1	MIER2	FBXL19	PARP14	MED1	MED18	GON4L	BCOR	MED9	AKIRIN2	TRIM62	YY1AP1	PHF10	MAML3	SUPT20H	MED29	ATF7IP	CCAR1	RCOR3	PRKCB	HR	TRERF1	KDM3A	DCAF6	CENPJ	PKN1	DMAP1	RNF20	ENY2	ATXN7L3	PSMD9	ZMIZ1	PBXIP1	CNOT6	ARID1B	MRTFB	MTA3	MRTFA	PHF12	CALCOCO1	MIER1	SFMBT2	NCOA5	TRIB3	CCAR2	RAP2C	PTPN14	ZNF410	NFE4	PXN	KMT2C	RB1	KDM5A	RBBP8	CCND1	DPF2	TRIM27	BCL3	RNF4	BCL9	PRDM16	IRF2BPL	MMS19	TFB2M	SRSF2	NSD1	NUCKS1	SIAH2	NIBAN2	LPIN3	SMARCA2	SMARCA4	SMARCB1	SMARCC1	SMARCC2	SMARCD1	SMARCD2	SMARCD3	SMARCE1	BRCA1	TRIM21	SSX1	BRDT	SS18	MED22	TACC1	TADA2A	TAF6	TAF9	TAF11	TAF12	TBL1X	BTG1	TDG	TFAP2A	TGFB1I1	C1QBP	TLE1	TLE2	TLE3	TLE4	TMF1	TP53BP1	TSG101	HIRA	UBE2L3	UBE3A	XPC	SF1	TRIM25	ZXDA	BTG2	DDX54	WDR77	ZXDC	AKIRIN1	SAP30L	TBL1XR1	TLE6	KAT6A	JADE1	ATF7IP2	NCOA4	KMT2D	KDM7A	HMGA2	ACTN4	DPF3	TAF15	TDRD3	TRIM8	DPF1	NCOA3	NRIP1	ARID1A	TRRAP	ZMIZ2	PARP9	UXT	KAT8	ARID5B	SETD3	ZNF541	MED10	NR0B2	UTF1	MAML2	LCOR	SUPT3H	CCDC62	KDM2B	HDGFL2	TRIM52	RIOX2	PARP10	FIZ1	MPND	AJUBA	TOX2	CBX4	TRIM5	PIR	HELZ2	PIAS1	ACTL6A	RUVBL1	RUNX1T1	CBFA2T3	NCOA1	CBFB	HYAL2	ACTN1	EDF1	URI1	ACTN2	CREG1	TRIM24	SAP30	HDAC3	KAT2B	LDB1	PER2	BUD31	BCL10	WNT3A	TRIM15	LIMD1	MED30	BTAF1	AIP	MLIP	PIAS2	TBL1Y	LDB2	CDY1	NMI	MTA1	PDLIM1	CNOT9	CBFA2T2	DYRK1B	MIDEAS	ZBED1	MTDH	MTA2	MED14	COPS2	TRIP13	TRIP11	TRIP4	TADA2B	MYOCD	LPXN	MED21	CDYL	CDY2A	MED23	MED17	MED26	MED27	MED7	FHL5	MED20	MAGED1	PAGE4	CIR1	RNF14	NCOR1	NCOR2	LPIN2	HDAC9	BCLAF1	SERTAD2	MAML1	TRIM14	MED24	SUPT7L	THRAP3	MED12	MED13	CASP8AP2
GOMF_TRANSCRIPTION_COACTIVATOR_ACTIVITY	http://www.gsea-msigdb.org/gsea/msigdb/cards/GOMF_TRANSCRIPTION_COACTIVATOR_ACTIVITY	MED6	SRA1	MED16	PQBP1	YAF2	CEBPZ	TRIM28	TRIM13	TRIM22	CITED2	YAP1	RBM14	SLC30A9	TADA3	TRIM38	CARM1	NCOA2	DDX17	KAT5	HTATIP2	DRAP1	USP16	TAF6L	SRCAP	PPARGC1A	BRD8	TCERG1	SUB1	COPS5	RBPMS	RIPK3	GTF2A1L	MID2	TRIM31	PMF1	PARK7	MYSM1	CCDC124	MED12L	TADA1	SFR1	IL31RA	PPARGC1B	JMY	NCOA7	CREBBP	CTBP2	CTNNB1	DAXX	CITED4	WBP2NL	DHX9	ASXL1	DTX1	DYRK1A	ELK1	EP300	ETS1	FGF2	SNW1	TRIM32	KDM1A	NCOA6	RRP1B	PPRC1	CAMTA2	ZZEF1	LPIN1	WWC1	USP22	SIRT1	ZFPM2	BRD4	WBP2	ARL2BP	PRPF6	VGLL2	ABL1	FUS	WWTR1	SIN3A	SS18L1	MYCBP	NUPR1	KAT2A	USP21	ANKRD1	TAF5L	TOX3	BCL9L	GPS2	HIPK2	MED4	BRD7	ABT1	PSMC3IP	HCFC2	HCFC1	HMGB1	HMGB2	HMGA1	APBB1	PRMT2	APEX1	BIRC2	MCIDAS	IRF4	JUP	TAF11L2	LMO2	ARRB1	MAK	CIITA	CITED1	TRIM37	RERE	NFKBIB	NME2	NOTCH1	NPAT	NPM1	NUP98	PCBD1	ING4	SS18L2	ACTL6B	VGLL1	WWOX	PHF2	POU2AF1	MED1	TRIM62	MAML3	CCAR1	PRKCB	TRERF1	DCAF6	CENPJ	PKN1	RNF20	ENY2	ATXN7L3	PSMD9	ZMIZ1	PBXIP1	CNOT6	ARID1B	MRTFB	MTA3	MRTFA	CALCOCO1	CCAR2	RAP2C	KMT2C	KDM5A	TRIM27	BCL3	RNF4	BCL9	PRDM16	MMS19	NUCKS1	NIBAN2	LPIN3	SMARCA2	SMARCA4	SMARCB1	SMARCC1	SMARCC2	SMARCD1	SMARCD2	SMARCD3	SMARCE1	BRCA1	TRIM21	BRDT	SS18	TACC1	TADA2A	TAF6	TAF9	TAF11	TAF12	TGFB1I1	TMF1	TSG101	UBE2L3	UBE3A	XPC	TRIM25	ZXDA	WDR77	ZXDC	KAT6A	JADE1	NCOA4	KMT2D	ACTN4	TDRD3	TRIM8	NCOA3	NRIP1	ARID1A	ZMIZ2	KAT8	ARID5B	SETD3	UTF1	MAML2	SUPT3H	CCDC62	TRIM52	FIZ1	MPND	TOX2	TRIM5	HELZ2	ACTL6A	RUVBL1	NCOA1	CBFB	HYAL2	ACTN1	EDF1	ACTN2	TRIM24	KAT2B	PER2	BUD31	BCL10	WNT3A	TRIM15	MED30	AIP	MTA1	PDLIM1	CNOT9	DYRK1B	ZBED1	MTDH	MTA2	MED14	TRIP11	TRIP4	TADA2B	MYOCD	MED21	MED23	MED17	MED26	MED27	MED7	FHL5	MED20	MAGED1	PAGE4	RNF14	LPIN2	SERTAD2	MAML1	TRIM14	MED24	SUPT7L	THRAP3	MED12	MED13
GOMF_TRANSCRIPTION_COREPRESSOR_ACTIVITY	http://www.gsea-msigdb.org/gsea/msigdb/cards/GOMF_TRANSCRIPTION_COREPRESSOR_ACTIVITY	YAF2	TOB1	TRIM28	AASS	TLE7	SAP18	TRIM22	CITED2	BASP1	YAP1	PRMT5	C1D	N4BP2L2	MYBBP1A	DRAP1	KDM5B	TOB2	ZMYND11	PPP1R13L	RUVBL2	ARID5A	TCERG1	ZNF653	CDYL2	EID2B	WTIP	CREBBP	TCP10L	CRYM	CTBP1	CTBP2	SMYD1	DAXX	ZFPM1	EID2	PARP15	TLE5	MIER3	ZNF366	DNMT3A	DNMT3B	ATN1	NR0B1	SDR16C5	ELANE	ENO1	CDY2B	EZH1	EZH2	BEND6	JAZF1	FHL2	SNW1	TCF25	SPEN	RCOR1	SIN3B	SIRT1	ZFPM2	RYBP	RBFOX2	ZMYND8	EID1	CDY1B	WWTR1	SIN3A	DHRS7B	ZNF451	IRF2BP1	NOC2L	ANKRD1	RCOR2	KCTD1	SCAI	GPS2	HIPK2	BRD7	CNOT7	LMCD1	HDAC1	HDGF	HMGB1	HNRNPU	APEX1	HSBP1	HSPA1A	DNAJB1	IRF2BP2	KMT5A	MECP2	MAP3K10	HSBP1L1	NAB2	RERE	NPAT	PA2G4	PRKN	PAWR	FOXP3	GMNN	RLIM	SFMBT1	SIRT7	SIRT6	HDAC7	TDP2	PIAS4	TAF9B	SUFU	PEX14	PFDN5	PHB	WNT4	MIER2	PARP14	MED1	GON4L	BCOR	ATF7IP	CCAR1	RCOR3	TRERF1	DMAP1	PBXIP1	MTA3	PHF12	MIER1	SFMBT2	NCOA5	TRIB3	RB1	RBBP8	CCND1	DPF2	BCL3	IRF2BPL	SRSF2	NSD1	SIAH2	SMARCA4	SSX1	TBL1X	TFAP2A	C1QBP	TLE1	TLE2	TLE3	TLE4	TSG101	HIRA	SF1	BTG2	DDX54	TBL1XR1	TLE6	HMGA2	NRIP1	PARP9	UXT	ZNF541	NR0B2	LCOR	RIOX2	PARP10	AJUBA	CBX4	PIAS1	RUNX1T1	CBFA2T3	URI1	CREG1	SAP30	HDAC3	LIMD1	MLIP	TBL1Y	CDY1	MTA1	CBFA2T2	MIDEAS	MTA2	COPS2	CDYL	CDY2A	CIR1	NCOR1	NCOR2	HDAC9	CASP8AP2
GOMF_TELOMERASE_ACTIVITY	http://www.gsea-msigdb.org/gsea/msigdb/cards/GOMF_TELOMERASE_ACTIVITY	PTGES3	DKC1	TEP1	TERC	TERF1	TERF2	TERT
GOMF_RNA_BINDING	http://www.gsea-msigdb.org/gsea/msigdb/cards/GOMF_RNA_BINDING	MIR675	SRA1	MIR298	MIR892B	MIR876	MIR877	MIR665	MIR873	MIR374B	MIR301B	MIR920	MIR935	MIR708	MIR543	MIR208B	MIR939	MIR365A	KHDC1L	TEX13C	SNRPGP15	TEX13D	LINC01783	NBPF10	RNU4ATAC	RNU6ATAC	MIR1224	HYDIN2	DDX11L8	MIR1246	MIR1298	MIR1207	MIR1271	MIR1277	MIR1908	MIR548P	MIR2355	MIR3909	MIR3619	MIR3661	FARSB	MIR4686	MIR4632	SNUPN	HUWE1	MIR5588	TSFM	HNRNPCL4	LRPPRC	TRAP1	RBM12	RNVU1-8	G3BP1	SUGP2	MBNL2	CEBPZ	TRIM28	RBM7	RBM6	RBM5	ALYREF	RNVU1-4	RNVU1-14	RNVU1-15	RNVU1-17	RNU6-9	RNVU1-3	RNVU1-1	RNU6-7	RNVU1-6	RNVU1-19	MPHOSPH10	MPHOSPH6	EIF1	DDX39A	HNRNPR	MRPS31	MIR6869	MIR6086	RIDA	POP7	CDK9	SRRM1	SF3B4	AKAP8	ENSG00000275464	SAP18	SMNDC1	EIF1B	CDKN2A	SF3A1	ADAR	LINC01145	NPM3	NPM2	TUBA1B	TUBB4B	RACK1	ADARB1	NSA2	RBM14	EMG1	C1D	MCRS1	ACAA2	PPIE	EIF3M	NXF1	SYNCRIP	ADARB2	MYBBP1A	DDX17	CHERP	NOP56	RNASEH2A	LINC01715	GLRX3	RPP30	RPP38	SLU7	MRPL28	CCT4	PRPF8	PAIP1	TBL3	HEXIM1	RAD51AP1	IGF2BP1	IGF2BP3	IGF2BP2	KHDRBS3	KHDRBS1	CELF1	CELF2	FARS2	KIF1C	HBS1L	AHCYL1	SRSF10	POP4	ENSG00000259697	RPP40	UTP14A	POLR1G	ARID5A	MRPS30	WDR3	PPARGC1A	CPSF4	PAPOLA	TCERG1	RNPS1	FASTK	SUB1	SRSF8	APOBEC2	POP1	SF3A3	HNRNPA0	SEC61B	STIP1	EBNA1BP2	CKAP4	ASCC3	KCNQ1OT1	GCN1	COPS5	METAP2	IMMT	SF3B2	TDRKH	RBPMS	NUDT21	CPSF6	DDX52	CHD2	SNRNP35	CHD3	DUSP14	DIDO1	NUP42	HNRNPUL1	RPP14	KRR1	RCAN3	CORO1A	LSM6	NUDT4	NUDT5	PSIP1	STRAP	BAZ2A	WDR6	PKP3	CELF3	WBP4	SEC23IP	SUPT16H	DDX20	MRPL3	RPL35	ENSG00000228549	SEC63	DTD2	XPOT	DDX19B	ATXN2L	RPUSD1	PARK7	DDX42	LARP4	PDAP1	U2AF2	EXOSC8	TWF2	HENMT1	TOE1	BUD23	FLYWCH2	CCDC124	KCTD12	CIRBP	DIS3L	MRPL54	DCD	FTSJ3	ADD1	EXOSC6	CHCHD1	PSTK	CLK3	CLNS1A	CLTC	H4-16	TDRD9	ZC3H18	EARS2	MSI2	HEXIM2	MRPL10	RAVER1	TDRD10	CNP	PUSL1	UHMK1	C1orf131	TYW5	DIS3L2	RBM45	MTERF4	TRIM71	NUDT16	FAM172BP	ADK	PABPC4L	ADAD1	CPEB2	PPARGC1B	DNAJC21	LSM11	WDR36	SRSF12	RALYL	PTRH1	RPP25L	RBMXL3	CRKL	RPS4Y2	APOBEC3D	S100A16	PABPC5	SREK1	PARP1	CRYZ	TRUB1	CS	EIF5AL1	PIWIL4	HNRNPA1L2	CSNK1E	CSRP1	RBFOX3	SLFN13	CSTB	CSTF1	CSTF2	CSTF3	C1orf52	OVAAL	RC3H1	CTNNA1	LSM14B	C2orf15	PUS10	JAKMIP1	SRFBP1	PNLDC1	KHDC3L	NSUN5P1	RBM33	EEF1A1P5	TRMT10B	RBMY1F	AARS1	C12orf50	NOP9	DARS1	DAZ1	DAZL	EXD1	ADAD2	ZNF579	DCN	APOBEC3H	DDX1	DDX3X	DDX5	DQX1	DDX6	DHX8	XIRP1	DHX9	DDX10	DDX11	DHX15	RBM46	DCP2	DDX53	DHX36	DHFR	NQO1	DIAPH1	DKC1	DLX2	DNM1	DNA2	DYNC1H1	DNMT1	TRDMT1	DXO	DRG2	DSP	DUT	NR0B1	EEF1A1	EEF1A2	AGO3	AGO4	EEF1B2	EEF1D	EEF1G	EEF2	EIF2D	EIF1AX	EIF2S1	DCP1B	EIF2B1	EIF2S3	PATL2	EIF4A1	EIF4A2	EIF4B	EIF4E	EIF4G1	EIF4G2	EIF5	EIF5A	ELAVL2	ELAVL1	ELAVL3	ELAVL4	U2AF1L4	IBA57	APOBEC3A	APOBEC3F	DHFR2	RPL22L1	MARK2	RDM1	ENO1	KHDRBS2	EP300	NLRP11	EPRS1	ERH	FBL	ETF1	EWSR1	EYA1	EZH2	FARSA	FASN	MTIF3	ZCCHC24	FAU	MRPL21	PATL1	RPLP0P6	HNRNPA3	NSUN6	HNRNPUL2	RBM24	SRRM3	FDPS	ALDOA	CASC3	XRN2	PUF60	SCAF8	CPEB3	NLRP1	FNDC3A	R3HDM2	FASTKD2	FKBP3	FKBP4	KHDC4	DIS3	DHX30	RALY	NCBP2	MAPRE1	HABP4	SNW1	KIN	CCT5	SLC4A1AP	TRIM32	PDCD11	ACIN1	RIMS1	ABCF1	SPEN	EXOSC7	CNOT1	SNRNP200	KDM1A	RBM34	SAMD4A	SMG1	SETX	SETD1B	RRP1B	PPRC1	PEG10	ZC3H13	MRPS27	TNRC6B	GPATCH8	FLNA	WDR43	RTF1	FLNB	RFTN1	LARP4B	CYFIP1	GANAB	FAM120A	JMJD6	ZC3H4	RRS1	PRRC2C	ZFR2	RRP12	ARC	BOP1	MTCL1	ZC3H7B	TASOR	CLUH	CSTF2T	SMG6	TUT4	FMR1	AFF2	SYNE1	U2SURP	KHNYN	LARP1	PUM2	RRP8	SMG5	EXOSC2	DICER1	TDRD7	TARDBP	HARS2	SF3B3	SF3B1	CBX6	PES1	MACF1	SUZ12	MORC3	MTREX	R3HDM1	RPL13A	SRRM2	ADAT1	RBFOX2	GTPBP4	ZNF346	CDC42EP4	DDX58	ELP5	CARHSP1	MKRN1	MKRN2	LSM5	GSPT2	IFIT5	PRPF6	RNASEH1	FRG1	FUS	EIF4E1B	YTHDF3	XRCC6	CFAP65	EIF2S3B	PCSK9	PAN3	FAM133B	PRPF40B	LSM4	NOCT	MTO1	RPL36	DCAF13	THUMPD3	NELFB	NOL11	GEMIN5	SAMHD1	FAM98A	SIN3A	ZNF385A	SYF2	PNISR	VIRMA	UNC50	NGDN	SPATS2L	FAM32A	UPF2	PTCD1	NSUN5P2	ANKRD17	GIGYF2	LSM14A	CCDC9	CHTOP	PRPF31	SERBP1	TES	NOC2L	RSL1D1	ERAL1	GNL3	AGO1	DAZAP1	AATF	TBL2	GDI2	NUFIP1	RNU11	RNU6-1	RNU4-2	RNU4-1	RNVU1-7	HBP1	PABPC1	AKAP8L	TRUB2	CYFIP2	DNAJC2	TRMT2A	UTP25	PELP1	SND1	STAU2	RPUSD2	AGO2	GPKOW	PDCD4	CSDC2	LSM1	LSM3	RBMXL2	DIMT1	RBMS3	RBMX	TNRC6A	ZNF638	EIF3K	HTATSF1	UTP20	RRP7A	MCAT	APOBEC3C	GOLGB1	GOT2	SELENOH	RBM20	ANG	NEAT1	FAM98B	NUDT7	LINC00324	CAVIN1	ENDOV	SNHG28	ZNF326	RPUSD3	RPL7L1	WEE2-AS1	GRB2	GRB7	MRPS28	GRN	DCPS	MRPL42	MCTS1	MRPL13	ZC3H7A	MRPL18	NR3C1	CCDC59	MRPL15	MRPL22	DROSHA	CFAP20	SCG3	DDX25	SLC25A5	PDIA3	GRSF1	GSPT1	GTF2E2	GTF2F1	GTF3A	ABT1	REPIN1	CNOT7	GNL2	RBM15B	CPSF1	TRA2A	EEF2K	PURG	DMGDH	A1CF	NOP53	H1-0	H1-2	H1-3	H1-4	H1-5	ANXA2	HSD17B10	HADHB	HDAC2	HDGF	HDLBP	DNTTIP2	ANXA7	HLA-A	ANXA11	HMGB1	HMGB2	HMGB3	HMGN2	EIF4E3	DDX51	HNRNPA1	HNRNPA2B1	HNRNPAB	HNRNPC	HNRNPD	HNRNPF	HNRNPH1	HNRNPH2	HNRNPH3	HNRNPK	HNRNPL	HNRNPU	HOXB6	ZAR1	AGFG1	APEH	PRMT1	APEX1	HSPA1A	HSPA1B	HSPA8	HSPA9	HSPB1	HSP90AA1	HSP90AB1	HSPD1	HSPE1	IARS1	APOBEC1	CCDC137	NANOS2	MRPL58	ZC3H12D	DPPA5	PABPC1L2A	ZC3H12B	NANOS1	ATXN1L	IFI16	NANOS3	HNRNPCL1	IFIT2	IFIT1	IFIT3	FBLL1	RBPMS2	CTU2	IGHMBP2	ILF2	ILF3	IMPDH1	IMPDH2	EIF3E	IREB2	ISG20	EIF6	ARCN1	JUN	KARS1	DND1	ARF1	RBM43	RBM44	ZC3H6	RBMY1B	RBMY1D	RBMY1E	RBMY1J	KPNB1	KPNA2	TNPO1	IPO5	NSUN4	KRT18	CCDC9B	LINC02591	COA6	LIN28B	KTN1	RBM12B	ZCCHC13	PABPN1L	VSIG8	USP17L6P	RPSA	NCBP2L	LBR	LGALS1	LGALS3	MEX3D	MYO18A	KNOP1	TEX19	LRP1	LTA4H	MIRLET7A1	MIRLET7B	MIRLET7C	MIRLET7E	MIRLET7F1	MIRLET7G	MIRLET7I	MIR100	MIR101-1	MIR103A1	MIR105-1	MIR106A	MIR106B	MIR107	MIR10A	MIR10B	MIR1-1	MIR125A	MIR125B1	MIR126	MIR127	MIR128-1	MIR129-1	MIR130A	MIR130B	MIR132	MIR133A1	MIR134	MIR135A1	MIR136	MIR137	MIR138-1	MIR139	MIR140	MIR141	MIR142	MIR143	MIR144	MIR145	MIR146A	MIR147A	MIR148A	MIR149	MIR150	MIR152	MIR153-1	MIR154	MIR155	MIR15A	MIR15B	MIR16-1	MIR17	MIR18A	MIR181A2	MIR181B1	MIR181C	MIR182	MIR183	MIR185	MIR186	MIR187	MIR188	MIR191	MIR192	MIR193A	MIR194-1	MIR195	MIR196A1	MIR198	MIR199A1	MIR199B	MIR19A	MIR19B1	MIR20A	MIR200A	MIR200B	MIR200C	MIR203A	MIR204	MIR205	MIR206	MIR208A	MIR21	MIR210	MIR212	MIR214	MIR215	MIR217	MIR218-1	MIR219A1	MIR22	MIR221	MIR222	MIR223	MIR23A	MIR24-1	MIR25	MIR26A1	MIR26B	MIR27A	MIR27B	MIR28	MIR29A	MIR296	MIR299	MIR29B1	MIR29C	MIR301A	MIR302A	MIR30A	MIR30B	MIR30C1	MIR30C2	MIR30D	MIR30E	MIR31	MIR32	MIR320A	MIR33A	MIR34A	MIR34B	MIR34C	MIR9-1	MIR92A1	MIR93	MIR96	MIR98	MIR99A	MIR99B	CAPRIN1	MIR17HG	SMAD1	MAGOH	MAP4	MAPT	MARS1	MAZ	MBNL1	MDH2	MDM2	MECP2	METTL1	MFAP1	MKI67	ALDH6A1	MOV10	IFIT1B	DDX12P	EIF2AK4	HNRNPCL2	NUDT4B	PIWIL3	OOEP	MIR133B	MIR135B	MIR148B	MIR302C	MIR302D	MIR323A	MIR328	MIR330	MIR335	MIR338	MIR339	MIR342	MIR345	MIR346	MIR371A	MIR372	MIR373	MIR374A	MSI1	ASS1	MSN	NUDT1	MTIF2	MYH4	MYH9	MYH10	MYO5A	HNRNPM	NAP1L1	NAP1L4	NCBP1	NCL	NDUFV3	RPL10A	NFX1	ACO1	SNU13	NME1	NOP2	NONO	CNOT4	NOVA1	NOVA2	NPM1	YBX1	NUP98	NVL	OAS1	CISD2	OAS2	OAS3	RBMXL1	MIR361	MIR378A	MIR383	MIR384	MIR423	MIR424	MIR425	ATP5F1A	P4HB	PA2G4	PEBP1	PABPC3	PRDX1	PARN	PAX6	MYEF2	ATP5F1C	PCBP1	PCBP2	ASCC1	EXOSC3	EXOSC1	MRPS18C	RPS27L	YARS2	NMD3	MRPL2	NOSIP	MRPL4	FCF1	MRPS7	YBX2	SEPSECS	SIDT2	TRNT1	UTP18	TFB1M	LACTB2	UTP11	SBDS	RPL26L1	DYNC1LI1	MRTO4	DBR1	HERC5	DDX47	NUSAP1	TACO1	LUZP4	PAIP2	MTRES1	MRPL37	MRPL27	TLR7	TLR8	MEX3C	ARL6IP4	NGRN	CRNKL1	CDC40	UBR5	POP5	MRPS17	UCHL5	EIF3L	NIP7	NOL7	DDX41	YTHDF2	SPOUT1	NOP16	RTCB	NELFCD	CWC15	PPHLN1	ZCCHC17	LARP7	ESF1	PCF11	SRRT	NOP58	TRMT6	LUC7L2	RBMX2	RTRAF	SF3B6	MRPS23	ZFR	LSM7	LSM8	CPSF3	WBP11	LUC7L3	MAP3K20	PHAX	PFN1	PIN4	PKM	PLEC	EXOSC9	EXOSC10	CPSF2	RBM11	PCBP3	TLR9	PNN	MRPL39	POLR2A	POLR2B	POLR2G	POLRMT	GAR1	RBM27	MOV10L1	MRPS21	XRN1	DGCR8	RBM47	DHX29	EXOSC4	DDX4	MTRF1L	PUS7	RC3H2	GNL3L	DDX49	L1TD1	POU5F1	DDX56	GTPBP2	RBFOX1	OTUD4	PPIA	PPIB	APTX	ESRP1	SIDT1	TENT5C	GPATCH4	ANKHD1	NSUN2	ALKBH5	AUH	RPP25	YTHDF1	DUS2	TRMT10C	SARS2	MRPL16	TRNAU1AP	FAM120C	THG1L	PINX1	PPP1CC	NOL8	PTCD3	MRPL20	RADX	GPATCH1	SAMD4B	PPP1R8	MAGOHB	PRPF38B	PIWIL2	HEATR1	RBM28	LARP1B	SRBD1	WRAP53	PPP1R10	ELP3	RBM23	MTPAP	DALRD3	DARS2	MRPS18A	MRM3	DNAJC17	RAVER2	NAT10	PSPC1	IMP3	RBM41	BRIX1	DDX19A	PEF1	LARP6	SHFL	WDR33	STRBP	ZGRF1	PPP5C	LRRC59	NCBP3	MIR429	MIR448	MIR449A	H4C15	NOP10	DDX43	RBM38	ZCCHC8	RNPC3	DDX60	CDKN2AIP	TENT5A	TRMT1	THUMPD1	LYAR	NHP2	PRPF40A	DDX27	TRMU	LUC7L	NSUN5	RBM22	IARS2	TSR1	CCAR1	DHX32	DDX28	PCID2	MBNL3	DCP1A	UTP6	UBAP2	ZC3H15	PKN2	PRKDC	RCC2	NKRF	NXF5	NXF3	NXF2	UBFD1	EIF2AK2	PCDHGA9	TEX13B	TEX13A	YLPM1	RNF20	MEPCE	KYAT3	METTL3	PPAN	EIF4ENIF1	BCCIP	EIF5A2	PSMA1	ZC3HAV1	CELF4	PSMA6	PNO1	PAPOLB	EXOSC5	DHX33	DUS3L	PSMC1	CCDC47	RARS2	UTP3	DAZ3	DAZ2	PCBP4	DDX24	PSMD4	REXO4	DAZ4	RTN4	ZNFX1	THOC2	PTBP1	CBX8	AICDA	DHFRP1	MIR362	MIR363	MIR20B	MIR18B	MIF4GD	MIR329-1	MIR451A	MIR409	MIR410	MIR485	MIR488	MIR491	MIR511	MIR146B	MIR492	MIR493	MIR494	MIR495	MIR193B	MIR497	MIR181D	MIR498	MIR520E	MIR515-1	MIR519E	MIR520A	MIR519B	MIR520B	MIR518B	MIR526A1	MIR520C	MIR518C	MIR519D	MIR520D	MIR518A1	MIR520H	MIR499A	MIR501	MIR503	MIR505	MIR506	MIR508	MIR509-1	MIR514A1	ISY1	SCAF4	LRRC47	CNOT6	AARS2	XPO5	NYNRIN	NUFIP2	ELAPOR1	USP36	TRMT9B	DHX37	FBRSL1	TNRC6C	DDX55	PTPN1	CWC22	METTL14	NCOA5	SUGP1	CCAR2	LSM2	BARD1	PURA	PURB	PTBP2	PWP2	ALDH18A1	SCAF1	KMT2C	CACTIN	RBM25	RAN	RANBP2	RANGAP1	RARA	RARS1	RBBP6	RBBP7	RBM3	RBM4	RBMS1	RBMS2	RBMY1A1	RDX	UPF1	GPBP1L1	RNASEL	TRMT11	MRPS35	APOBEC3G	FASTKD5	ELAC2	RNU1-4	DHX35	RNVU1-2A	RNU2-1	CELF6	EEFSEC	CELF5	C14orf93	RP9	RPGR	RPL3	RPL3L	RPL4	RPL5	RPL6	RPL7	RPL7A	RPL8	RPL9	RPL10	RPL11	RPL12	RPL13	RPL15	RPL17	RPL18	RPL18A	RPL19	RPL21	RPL22	RPL23A	MRPL23	RPL24	RPL26	RPL27	RPL30	RPL27A	RPL28	RPL29	RPL31	RPL32	RPL34	RPL35A	RPL37	RPL37A	RPL38	RPL39	RPL41	RPL36A	RPLP0	MRPL12	MRPS12	RPN1	RPS2	RPS3	RPS3A	RPS4X	RPS4Y1	RPS5	RPS6	MIR483	MIR455	RPS7	RPS8	RPS9	RPS10	RPS11	RPS12	RPS13	RPS14	RPS15	RPS15A	RPS16	RPS17	RPS18	RPS19	RPS20	RPS21	RPS23	RPS24	RPS25	RPS26	RPS27	RPS27A	RPS28	RRBP1	S100A4	SAFB	SARS1	ATXN1	ATXN2	UBE2O	HEATR6	NSUN3	MRPS14	PRDM14	RBM26	SAMSN1	IFIH1	SFPQ	TFB2M	SRSF1	SRSF2	SRSF3	TENT4B	ARHGEF28	CPSF4L	SRSF4	SRSF5	SRSF6	ZC3H11B	NOC3L	SRSF7	SFSWAP	TRA2B	ZMAT3	ZNF106	NOM1	CPEB1	PABPC1L2B	ZAR1L	SHMT1	NUCKS1	SHMT2	PARP12	FNDC3B	MTHFSD	RBM15	DDX31	YTHDC2	TUT1	NABP1	PCDH20	PAPOLG	MRPL14	HNRNPCL3	MRPS26	MRPS24	MRPS15	MRPS11	MRPS9	MRPS6	MRPS5	MRPL41	MRPL40	MRPL32	SKIV2L	MRPL11	MRPL9	MRPL1	GPBP1	MRPL44	NOL6	KRI1	UPF3B	UPF3A	RSRC2	SLC3A2	SPATS2	SLPI	HLTF	SMARCA4	CAPRIN2	BOLL	SMARCE1	SMN1	SMN2	SUMO2	FSCN1	SNRNP70	SNRPA	SNRPA1	SNRPB	SNRPB2	SNRPC	SNRPD1	SNRPD2	SNRPD3	SNRPE	SNRPF	SNRPG	SNRPN	SNTB2	MIR487B	SON	SOX2	SOX4	SOX9	SPI1	SPTBN1	BRCA1	SRF	SRP9	SRP14	SRP19	SRP54	SRP68	SRP72	SRPK1	SRPK2	SRPRA	TRIM21	RO60	SSB	SSBP1	SSRP1	ZFP36L1	STAT3	ZFP36L2	STAU1	STXBP1	SUPT5H	SUPT6H	SUPV3L1	SURF6	BST2	BTF3	TARBP1	TARBP2	TARS1	TBCA	MIR33B	MIR411	MIR548C	MIR548D1	MIR552	MIR572	MIR573	MIR582	MIR588	MIR590	MIR613	MIR638	MIR639	MIR640	MIR644A	MIR92B	TCF20	TCOF1	TCP1	TEP1	TERT	TFAM	TFRC	BYSL	TIA1	TIAL1	C1QBP	TLR3	TMSB4X	TNS1	TOP1	TOP2A	TP53	TPD52L2	TPR	TPT1	HSP90B1	CCT3	TRIP6	C4BPA	MIR650	MIR654	MIR657	MIR659	MIR661	MIR663A	TSN	TSNAX	TST	NXF2B	USP17L24	TUFM	EIF3CL	TXN	TYMS	U2AF1	ZRSR2P1	UBC	UBA1	UBE2I	UBE2L3	UBE2N	SUMO1	UBTF	COL14A1	VCP	EZR	VIM	EIF4H	WT1	XPO1	XRCC5	YY1	YWHAE	YWHAG	YWHAZ	SF1	ZFP36	CNBP	ZNF74	MKRN3	MIR758	MIR767	MIR769	TRIM25	ZNF207	ZYX	CSDE1	DAP3	MANF	SLBP	TRIR	DDX50	AHNAK	ERI3	DDX54	SECISBP2	NOC4L	METTL16	FASTKD3	CCDC86	DEK	DHX58	NOL12	PRRC2A	C1orf35	RBM42	DDX39B	THOC6	NELFE	HMGN5	NKAP	MRPL24	EFL1	DHX40	TUT7	FASTKD1	YRDC	PRKRIP1	NOL9	ZNF768	LIN28A	NSUN7	TEFM	SNIP1	MTERF1	PTCD2	SLTM	ALG13	CPSF7	ZC3H14	RPP21	MRM1	NOL10	ESRP2	BICC1	RPF1	THOC7	ZC3H12A	EDC3	NAA15	CPEB4	PUS1	ABTB1	PABPC1L	PRR3	THUMPD2	KHDC1	FXR1	ACTN4	ZBP1	PABPN1	CALR	ANP32A	TAF15	TDRD3	RCC1L	FIP1L1	COIL	TRMT1L	AKAP1	REXO5	SF3A2	TRIM56	ZNF239	ISG20L2	LAS1L	SLIRP	CANX	AKAP17A	ZRSR2	RBM10	SMC1A	H4C9	CAST	CARS1	SF3B5	PUS7L	DDX59	PUS3	EPPK1	H4C1	H4C4	H4C6	H4C12	H4C11	C11orf68	H4C3	RAMAC	H4C8	H4C2	H4C5	H4C13	H4C14	GRWD1	RBM4B	EIF2A	FAM172A	SLC25A11	RBM48	NSRP1	WDR75	UTP15	RPF2	ZCCHC7	MEX3B	ZCCHC9	FYTTD1	POLDIP3	NOA1	NTPCR	EIF1AD	UTP23	PHF6	LLPH	PYM1	NUDT16L1	C7orf50	MRPL45	CMSS1	THOC3	SARNP	GFM2	NIFK	DUSP11	DHX16	ZC3H8	SRRM4	MRPL43	MAK16	KDM2B	SORBS2	PRRC2B	RAE1	BUD13	PHF5A	ZC3H10	RPUSD4	UTP4	PRPF38A	LSM10	RBM17	ELP1	YBX3	PPIL4	CBX4	ZCCHC3	API5	ZCRB1	HELZ2	UNK	ZC3H12C	GFM1	DENR	THOC5	YARS1	RRP1	KHSRP	PRKRA	GTPBP10	NOP14	USO1	CDK13	JRK	RTCA	RNASET2	OASL	DDX3Y	EIF3A	EIF3B	EIF3C	EIF3D	EIF3F	EIF3G	EIF3H	EIF3I	EIF3J	EIF4G3	SRSF9	ACTN1	SERPINH1	NOL4	PNPT1	EDF1	RNMT	PABPC4	SUCLG1	ALKBH1	SYNJ1	SYNJ2	RRP36	FUBP1	DDX18	EIF2B4	EIF2B3	EIF2B2	EIF2B5	EIF2S2	CPNE3	PRPF4B	ENDOU	MBD2	FUBP3	TOP3B	H1-10	NOL3	CTU1	CCNT1	ZNF622	RPL14	ERI1	CCNT2	CCT6A	ANGEL2	ZNF598	EIF1AY	SART1	DHX57	USP10	SLC16A3	PRPF4	PRPF3	FAM50A	DDX60L	RRP9	ARHGEF1	NEMF	MTRFR	RPS19BP1	SLFN11	SCAF11	YTHDC1	ALKBH8	DDX21	LRRFIP1	MTDH	NOLC1	MEX3A	NAF1	TBRG4	RBM18	AIMP1	TIMM50	DTD1	PIWIL1	WDR46	HELB	IMP4	HNRNPLL	SRSF11	RPS10P5	CNOT8	EFTUD2	RPL23	TRMT10A	PPIG	LONP1	ZRANB2	SNRNP40	DDX23	QKI	EIF4E2	ROCK2	FXR2	BAG4	GTPBP1	APOBEC3B	RBM39	PDIA4	MTRF1	MARF1	DZIP3	SAFB2	EIF5B	N4BP1	BZW1	PUM1	DHX34	AQR	SECISBP2L	SART3	SETD1A	BCLAF1	EIF4A3	MATR3	DHX38	BMS1	RNF40	CTIF	CDK11B	URB1	ZC3H11A	DDX46	CDC5L	SMG7	ZBED4	UBAP2L	RBM19	G3BP2	HELZ	PUM3	RBM8A	THRAP3	THOC1	HNRNPDL	PTBP3
GOMF_DOUBLE_STRANDED_RNA_BINDING	http://www.gsea-msigdb.org/gsea/msigdb/cards/GOMF_DOUBLE_STRANDED_RNA_BINDING	ADAR	TUBA1B	TUBB4B	ADARB1	ADARB2	CLTC	ADAD1	RC3H1	ADAD2	DDX1	DHX9	DHX15	DHX36	AGO3	AGO4	EIF4A1	EIF4B	ELAVL1	NLRP1	DHX30	RFTN1	ZFR2	DICER1	ZNF346	DDX58	LSM14A	AGO1	STAU2	AGO2	DROSHA	A1CF	HNRNPU	HSP90AB1	HSPD1	ILF2	ILF3	MBNL1	MSN	MYH4	OAS1	OAS2	OAS3	SIDT2	TLR7	TLR8	ZFR	DGCR8	RC3H2	APTX	SIDT1	DUS2	STRBP	DDX60	EIF2AK2	DHX33	IFIH1	MRPL44	SLC3A2	STAU1	SUPV3L1	TARBP2	TFRC	TLR3	VIM	EIF4H	DHX58	YRDC	PRKRIP1	ZBP1	PRKRA	OASL	ACTN1	DDX21	LRRFIP1	MTDH
GOMF_DOUBLE_STRANDED_RNA_ADENOSINE_DEAMINASE_ACTIVITY	http://www.gsea-msigdb.org/gsea/msigdb/cards/GOMF_DOUBLE_STRANDED_RNA_ADENOSINE_DEAMINASE_ACTIVITY	ADAR	ADARB1	ADARB2	ADAD1	ADAD2	ZBP1
GOMF_SINGLE_STRANDED_RNA_BINDING	http://www.gsea-msigdb.org/gsea/msigdb/cards/GOMF_SINGLE_STRANDED_RNA_BINDING	SRA1	MIR665	RBM7	MCRS1	PPIE	ADARB2	KHDRBS1	RBPMS	LARP4	U2AF2	MSI2	DIS3L2	PABPC4L	PABPC5	DDX1	DDX3X	DHX9	DDX11	DLX2	AGO3	AGO4	EIF4B	ELAVL4	KHDRBS2	PATL1	JMJD6	ZFR2	FMR1	CBX6	DDX58	IFIT5	PAN3	LSM14A	AGO1	DAZAP1	PABPC1	AGO2	RBMS3	ENDOV	A1CF	HNRNPA1	HNRNPC	HNRNPF	HNRNPH1	HNRNPU	IGHMBP2	ILF3	ZCCHC13	MIR181C	MIR9-1	MSI1	PABPC3	LACTB2	TLR7	TLR8	ZFR	EXOSC10	RBM11	POLR2G	L1TD1	STRBP	DDX60	PTBP1	CBX8	RBMS1	RBMS2	ATXN1	IFIH1	SNRPC	SSB	TIA1	EIF4H	CNBP	DHX58	ZC3H14	PUS1	PABPC1L	FXR1	CBX4	PNPT1	PABPC4	PIWIL1	LONP1	AQR	EIF4A3	HNRNPDL
GOMF_MRNA_BINDING	http://www.gsea-msigdb.org/gsea/msigdb/cards/GOMF_MRNA_BINDING	MIR675	MIR298	MIR892B	MIR876	MIR877	MIR665	MIR873	MIR374B	MIR301B	MIR920	MIR935	MIR708	MIR543	MIR208B	MIR939	MIR365A	TEX13C	TEX13D	LINC01783	MIR1224	HYDIN2	MIR1246	MIR1298	MIR1207	MIR1271	MIR1277	MIR1908	MIR548P	MIR2355	MIR3909	MIR3619	MIR3661	MIR4686	MIR4632	MIR5588	G3BP1	RBM5	ALYREF	HNRNPR	MIR6869	MIR6086	RIDA	LINC01145	ADARB1	RBM14	PPIE	NXF1	SYNCRIP	IGF2BP1	IGF2BP3	IGF2BP2	KHDRBS3	KHDRBS1	CELF1	CELF2	RNPS1	HNRNPA0	RBPMS	NUDT21	CPSF6	SNRNP35	STRAP	CELF3	RPL35	ENSG00000228549	PARK7	LARP4	EXOSC8	CIRBP	RAVER1	NUDT16	PABPC4L	CPEB2	RBMXL3	PABPC5	CRYZ	RBFOX3	CSTF2	CSTF3	RC3H1	LSM14B	C12orf50	DAZ1	DAZL	DDX3X	DDX5	DDX6	DHX9	RBM46	DHX36	DHFR	DXO	DCP1B	EIF4A1	EIF4G1	EIF4G2	ELAVL2	ELAVL1	ELAVL3	ELAVL4	DHFR2	KHDRBS2	ETF1	HNRNPA3	RBM24	SRRM3	CASC3	SCAF8	CPEB3	NCBP2	CCT5	SLC4A1AP	SPEN	SAMD4A	PEG10	LARP4B	ARC	CLUH	CSTF2T	FMR1	KHNYN	LARP1	PUM2	TDRD7	TARDBP	SF3B1	RPL13A	SRRM2	RBFOX2	CARHSP1	FUS	YTHDF3	NOCT	GEMIN5	ZNF385A	LSM14A	CHTOP	SERBP1	RSL1D1	GNL3	DAZAP1	PABPC1	AGO2	CSDC2	RBMXL2	RBMS3	RBMX	RBM20	LINC00324	MRPL13	GRSF1	RBM15B	CPSF1	A1CF	HDLBP	HNRNPA2B1	HNRNPAB	HNRNPC	HNRNPD	HNRNPK	HNRNPL	HNRNPU	ZAR1	APOBEC1	NANOS2	ZC3H12D	DPPA5	ZC3H12B	NANOS1	NANOS3	RBPMS2	ILF3	IREB2	DND1	LINC02591	ZCCHC13	MEX3D	MIRLET7A1	MIRLET7B	MIRLET7C	MIRLET7E	MIRLET7F1	MIRLET7G	MIRLET7I	MIR100	MIR101-1	MIR103A1	MIR105-1	MIR106A	MIR106B	MIR107	MIR10A	MIR10B	MIR1-1	MIR125A	MIR125B1	MIR126	MIR127	MIR128-1	MIR129-1	MIR130A	MIR130B	MIR132	MIR133A1	MIR134	MIR135A1	MIR136	MIR137	MIR138-1	MIR139	MIR140	MIR141	MIR142	MIR143	MIR144	MIR145	MIR146A	MIR147A	MIR148A	MIR149	MIR150	MIR152	MIR153-1	MIR154	MIR155	MIR15A	MIR15B	MIR16-1	MIR17	MIR18A	MIR181A2	MIR181B1	MIR181C	MIR182	MIR183	MIR185	MIR186	MIR187	MIR188	MIR191	MIR192	MIR193A	MIR194-1	MIR195	MIR196A1	MIR198	MIR199A1	MIR199B	MIR19A	MIR19B1	MIR20A	MIR200A	MIR200B	MIR200C	MIR203A	MIR204	MIR205	MIR206	MIR208A	MIR21	MIR210	MIR212	MIR214	MIR215	MIR217	MIR218-1	MIR219A1	MIR22	MIR221	MIR222	MIR223	MIR23A	MIR24-1	MIR25	MIR26A1	MIR26B	MIR27A	MIR27B	MIR28	MIR29A	MIR296	MIR299	MIR29B1	MIR29C	MIR301A	MIR302A	MIR30A	MIR30B	MIR30C1	MIR30C2	MIR30D	MIR30E	MIR31	MIR32	MIR320A	MIR33A	MIR34A	MIR34B	MIR34C	MIR9-1	MIR92A1	MIR93	MIR96	MIR98	MIR99A	MIR99B	MIR17HG	MECP2	MIR133B	MIR135B	MIR148B	MIR302C	MIR302D	MIR323A	MIR328	MIR330	MIR335	MIR338	MIR339	MIR342	MIR345	MIR346	MIR371A	MIR372	MIR373	MIR374A	MYH10	HNRNPM	NCBP1	NCL	ACO1	NOVA1	NOVA2	YBX1	NUP98	MIR361	MIR378A	MIR383	MIR384	MIR423	MIR424	MIR425	PABPC3	PARN	MYEF2	PCBP1	PCBP2	MRPS7	TACO1	PAIP2	CDC40	YTHDF2	PCF11	LUC7L2	SF3B6	LUC7L3	PKM	EXOSC9	PCBP3	RBM47	EXOSC4	RC3H2	RBFOX1	ESRP1	AUH	YTHDF1	SAMD4B	PPP1R8	PIWIL2	SRBD1	RAVER2	LARP6	SHFL	NCBP3	MIR429	MIR448	MIR449A	RBM38	NHP2	LUC7L	DCP1A	NXF3	TEX13B	TEX13A	RNF20	METTL3	EIF4ENIF1	CELF4	DHX33	DAZ3	DAZ2	PCBP4	DAZ4	THOC2	PTBP1	DHFRP1	MIR362	MIR363	MIR20B	MIR18B	MIR329-1	MIR451A	MIR409	MIR410	MIR485	MIR488	MIR491	MIR511	MIR146B	MIR492	MIR493	MIR494	MIR495	MIR193B	MIR497	MIR181D	MIR498	MIR520E	MIR515-1	MIR519E	MIR520A	MIR519B	MIR520B	MIR518B	MIR526A1	MIR520C	MIR518C	MIR519D	MIR520D	MIR518A1	MIR520H	MIR499A	MIR501	MIR503	MIR505	MIR506	MIR508	MIR509-1	MIR514A1	XPO5	NYNRIN	METTL14	PURB	PTBP2	RBM25	RARA	RBM4	RBMS1	RBMS2	RBMY1A1	CELF6	EEFSEC	CELF5	RPL5	RPL7	RPL24	RPL26	RPL41	RPS2	RPS3	RPS3A	RPS5	MIR483	MIR455	RPS7	RPS13	RPS14	RPS26	SRSF1	SRSF4	SRSF5	SRSF6	ZC3H11B	TRA2B	CPEB1	ZAR1L	SHMT1	SHMT2	RBM15	TUT1	MRPS11	UPF3B	SLPI	BOLL	SNRNP70	SNRPC	MIR487B	SSB	ZFP36L1	ZFP36L2	SUPT5H	MIR33B	MIR411	MIR548C	MIR548D1	MIR552	MIR572	MIR573	MIR582	MIR588	MIR590	MIR613	MIR638	MIR639	MIR640	MIR644A	MIR92B	TIA1	TIAL1	C1QBP	TP53	TPR	MIR650	MIR654	MIR657	MIR659	MIR661	MIR663A	TSN	TYMS	SF1	ZFP36	CNBP	MIR758	MIR767	MIR769	SLBP	SECISBP2	LIN28A	SNIP1	CPSF7	ESRP2	ZC3H12A	EDC3	CPEB4	PABPC1L	FXR1	CALR	TAF15	RBM4B	EIF2A	NSRP1	FYTTD1	POLDIP3	UTP23	SRRM4	YBX3	UNK	ZC3H12C	DENR	THOC5	KHSRP	JRK	EIF3A	EIF3D	EIF4G3	PABPC4	FUBP1	EIF2S2	MBD2	FUBP3	ANGEL2	YTHDC1	PIWIL1	HNRNPLL	QKI	FXR2	MARF1	N4BP1	PUM1	AQR	SECISBP2L	EIF4A3	RNF40	ZC3H11A	G3BP2	PUM3	RBM8A	PTBP3
GOMF_MRNA_3_UTR_BINDING	http://www.gsea-msigdb.org/gsea/msigdb/cards/GOMF_MRNA_3_UTR_BINDING	MIR675	MIR298	MIR873	MIR374B	MIR708	MIR208B	MIR1246	MIR1298	MIR1271	MIR1908	MIR3619	MIR3661	MIR6086	IGF2BP1	IGF2BP3	IGF2BP2	CELF1	CELF2	RNPS1	HNRNPA0	NUDT21	LARP4	EXOSC8	CIRBP	PABPC4L	CPEB2	PABPC5	CRYZ	RC3H1	DAZ1	DAZL	DDX5	DHX36	ELAVL2	ELAVL1	ELAVL3	ELAVL4	RBM24	CPEB3	CCT5	LARP4B	FMR1	LARP1	PUM2	TARDBP	CARHSP1	FUS	GEMIN5	ZNF385A	SERBP1	RSL1D1	DAZAP1	PABPC1	CSDC2	RBMS3	CPSF1	HNRNPA2B1	HNRNPC	HNRNPD	HNRNPU	APOBEC1	ILF3	DND1	MEX3D	MIRLET7I	MIR101-1	MIR103A1	MIR105-1	MIR106A	MIR106B	MIR10A	MIR10B	MIR1-1	MIR125A	MIR126	MIR127	MIR128-1	MIR129-1	MIR130A	MIR130B	MIR134	MIR139	MIR140	MIR141	MIR142	MIR143	MIR144	MIR145	MIR146A	MIR147A	MIR152	MIR153-1	MIR155	MIR15A	MIR15B	MIR16-1	MIR17	MIR181A2	MIR181B1	MIR183	MIR185	MIR186	MIR192	MIR193A	MIR195	MIR198	MIR199A1	MIR20A	MIR200B	MIR200C	MIR204	MIR205	MIR206	MIR208A	MIR21	MIR219A1	MIR23A	MIR24-1	MIR26A1	MIR27A	MIR27B	MIR28	MIR29A	MIR296	MIR29B1	MIR29C	MIR30A	MIR30D	MIR31	MIR33A	MIR34A	MIR34B	MIR34C	MIR9-1	MIR93	MIR96	MIR98	MIR99B	MIR133B	MIR135B	MIR148B	MIR323A	MIR328	MIR335	MIR338	MIR339	MIR346	MIR374A	NOVA1	MIR361	MIR384	MIR424	PABPC3	PARN	EXOSC9	EXOSC4	RBFOX1	AUH	MIR429	MIR448	NHP2	RNF20	DAZ3	DAZ2	PCBP4	DAZ4	MIR20B	MIR451A	MIR491	MIR493	MIR495	MIR193B	MIR497	MIR498	MIR515-1	MIR520C	MIR519D	MIR520D	MIR499A	MIR501	MIR506	MIR508	RBM4	RBMS1	RBMS2	RPL5	RPL41	MIR483	MIR455	RPS7	CPEB1	TUT1	BOLL	ZFP36L1	ZFP36L2	MIR33B	MIR548D1	MIR573	MIR613	MIR644A	MIR92B	TIA1	TIAL1	TP53	MIR650	ZFP36	MIR769	SECISBP2	ZC3H12A	CPEB4	PABPC1L	FXR1	TAF15	UTP23	YBX3	KHSRP	PABPC4	ANGEL2	FXR2	PUM1	SECISBP2L	RNF40
GOMF_STRUCTURAL_CONSTITUENT_OF_RIBOSOME	http://www.gsea-msigdb.org/gsea/msigdb/cards/GOMF_STRUCTURAL_CONSTITUENT_OF_RIBOSOME	RNA5-8SN5	RNA5S1	RNA5S9	LINC01004	LZTS1-AS1	MRPS31	MRPL28	MRPS30	MRPL3	RPL35	MRPL54	RPL39L	MRPL52	MRPL10	MRPL55	RPS4Y2	RPL10L	RPL22L1	MRPL21	RPLP0P6	RPL13A	RPL36	MRPL46	RPL7L1	MRPS18B	MRPL42	MRPL13	MRPL18	MRPL15	MRPL22	RPSA	NDUFA7	RPL10A	MRPS16	MRPS18C	RPS27L	MRPL2	MRPL4	MRPS7	MRPS2	RPL26L1	RSL24D1	MRPL37	MRPL51	MRPL30	MRPL27	MRPL35	MRPS17	MRPS23	MRPS33	MRPS21	MRPL16	MRPL20	SRBD1	MRPS18A	RPL39P5	MRPS22	MRPL47	MRPS35	RPL3	RPL3L	RPL4	RPL5	RPL6	RPL7	RPL7A	RPL8	RPL9	RPL10	RPL11	RPL12	RPL13	RPL15	RPL17	RPL18	RPL18A	RPL19	RPL21	RPL22	RPL23A	MRPL23	RPL24	RPL26	RPL27	RPL30	RPL27A	RPL28	RPL29	RPL31	RPL32	RPL34	RPL35A	RPL36AL	RPL37	RPL37A	RPL38	RPL39	RPL41	RPL36A	RPLP0	RPLP1	RPLP2	MRPL12	MRPS12	RPS2	RPS3	RPS3A	RPS4X	RPS4Y1	RPS5	RPS6	RPS7	RPS8	RPS9	RPS10	RPS11	RPS12	RPS13	RPS14	RPS15	RPS15A	RPS16	RPS17	RPS18	RPS19	RPS20	RPS21	RPS23	RPS24	RPS25	RPS26	RPS27	RPS27A	RPS28	RPS29	MRPL17	MRPS14	MRPS25	RPL37AP8	RPL13AP3	MRPL14	MRPS24	MRPS15	MRPS11	MRPS9	MRPS6	MRPS5	MRPL41	MRPL36	MRPL34	MRPL32	MRPL11	MRPL9	MRPL1	MRPL44	MRPS34	UBA52	MRPL49	DAP3	MRPL57	MRPL24	MRPL43	RPL14	RPS10P5	RPL23	MRPL33	ISG15	MRPL19
GOMF_TRANSLATION_INITIATION_FACTOR_ACTIVITY	http://www.gsea-msigdb.org/gsea/msigdb/cards/GOMF_TRANSLATION_INITIATION_FACTOR_ACTIVITY	EIF1	EIF1B	EIF3M	COPS5	EIF2D	EIF1AX	EIF2S1	EIF2B1	EIF2S3	EIF4A1	EIF4A2	EIF4B	EIF4E	EIF4G1	EIF4G2	EIF5	MTIF3	EIF4E1B	EIF2S3B	AGO2	EIF3K	MCTS1	EIF4E3	EIF3E	EIF6	MTIF2	EIF3L	DHX29	EIF3CL	EIF4H	EIF2A	EIF1AD	DENR	EIF3A	EIF3B	EIF3C	EIF3D	EIF3F	EIF3G	EIF3H	EIF3I	EIF3J	EIF4G3	EIF2B4	EIF2B3	EIF2B2	EIF2B5	EIF2S2	EIF1AY	EIF4E2	EIF5B
GOMF_TRANSLATION_ELONGATION_FACTOR_ACTIVITY	http://www.gsea-msigdb.org/gsea/msigdb/cards/GOMF_TRANSLATION_ELONGATION_FACTOR_ACTIVITY	TSFM	HBS1L	EIF5AL1	EEF1A1P5	EEF1A1	EEF1A2	EEF1B2	EEF1D	EEF1G	EEF2	EIF5A	GTPBP2	EIF5A2	EEFSEC	TUFM	EFL1	ABTB1	GFM2	GFM1	GTPBP1
GOMF_PROTEIN_DISULFIDE_ISOMERASE_ACTIVITY	http://www.gsea-msigdb.org/gsea/msigdb/cards/GOMF_PROTEIN_DISULFIDE_ISOMERASE_ACTIVITY	PIGK	PDIA6	PDIA5	ERP29	ERP27	QSOX2	PDILT	ERP44	PDIA3	ITGB3	P4HB	GLRX2	TMX3	ENOX1	QSOX1	PDIA2	CRELD1	CRELD2	TXNDC5	PDIA4
GOMF_CYTOSKELETAL_MOTOR_ACTIVITY	http://www.gsea-msigdb.org/gsea/msigdb/cards/GOMF_CYTOSKELETAL_MOTOR_ACTIVITY	KIF28P	KIF20A	DNAL4	APPBP2	CENPE	KIF1C	KIF2C	KIF3A	KIF12	KIF19	DNAH14	MYL6B	MYO3B	DNHD1	DNAH2	KIF18B	DNAH5	DNAH6	DNAH8	DNAH9	DYNC1H1	DYNC1I1	DYNC1I2	DNAH10	DNAH12	KIF6	MYH15	MYO16	KIF21B	KIF1B	KIF13B	KIF4A	DNAH1	KIF26A	DNAI1	MYO1H	KIF4B	KIF24	KIF7	KIF2A	KIF3C	KIF5A	KIF5B	KIF5C	KIFC3	KLC1	KIF11	KIFC1	KIF25	KIF22	MYO1B	MYO1F	MYH1	MYH2	MYH3	MYH4	MYH6	MYH7	MYH8	MYH9	MYH10	MYH11	MYL6	MYO1A	MYO1C	MYO1D	MYO1E	MYO5A	MYO5B	MYO6	MYO7A	MYO7B	MYO9A	MYO9B	MYO10	MYO15A	PIN1	MYO3A	GPR88	KIF1A	KIF26B	DNAH3	KIF27	KIF21A	KIF16B	MYO5C	DNAH7	KIF15	STARD9	KIF17	MYH7B	KIF13A	MYO1G	KIF9	DNAI2	ACTC1	DYNC2H1	MYH14	MYO19	KIF18A	DYNLRB2	DYNLRB1	KIF2B	MYO18B	DNAH17	DNAH11	MYH13	KIFC2	SMC3	KIF3B	KIF23	KIF20B	KIF14
GOMF_MICROTUBULE_MOTOR_ACTIVITY	http://www.gsea-msigdb.org/gsea/msigdb/cards/GOMF_MICROTUBULE_MOTOR_ACTIVITY	KIF28P	KIF20A	DNAL4	APPBP2	CENPE	KIF1C	KIF2C	KIF3A	KIF12	KIF19	DNAH14	DNHD1	DNAH2	KIF18B	DNAH5	DNAH6	DNAH8	DNAH9	DYNC1H1	DYNC1I1	DYNC1I2	DNAH10	DNAH12	KIF6	KIF21B	KIF1B	KIF13B	KIF4A	DNAH1	KIF26A	KIF4B	KIF24	KIF7	KIF2A	KIF3C	KIF5A	KIF5B	KIF5C	KIFC3	KIF11	KIFC1	KIF25	KIF22	KIF1A	KIF26B	DNAH3	KIF27	KIF21A	KIF16B	DNAH7	KIF15	STARD9	KIF17	KIF13A	KIF9	DNAI2	DYNC2H1	KIF18A	DYNLRB2	DYNLRB1	KIF2B	DNAH17	DNAH11	KIFC2	SMC3	KIF3B	KIF23	KIF20B	KIF14
GOMF_ACTIN_BINDING	http://www.gsea-msigdb.org/gsea/msigdb/cards/GOMF_ACTIN_BINDING	HDAC6	WASHC1	USH1C	ARPC5	ARPC4	ARPC3	ARPC1B	ACTR3	ACTR2	ARPC2	LRPPRC	WASF2	MAEA	CORO2B	CAP2	CAP1	NEBL	ARPC1A	SORBS1	PDLIM5	GAS2L1	AVIL	CFL1	CFL2	GIPC1	IQGAP2	GJB6	WASF3	FERMT2	TMSB15A	DSTN	TRIOBP	KPTN	CORO1A	LDB3	FAM107A	KLHL2	TWF2	SYNPO	ADCY8	FMNL2	PHACTR3	ADD1	ADD2	ADD3	LRRK2	FGD4	CCR5	WHAMM	SPATA32	MISP	CNN1	CNN2	CNN3	MYOM3	IQGAP3	XIRP2	PLEKHH2	JMY	SHROOM1	PACRG	ABRA	MYO3B	MIB2	WIPF2	CTNNA1	CTNNA2	DAG1	SYNE3	TBC1D21	DBN1	XIRP1	PPP1R18	SYNPO2	DIAPH1	DIAPH2	DMD	DNASE1	EGFR	AIF1	TMEM201	EMD	SAMD14	CTTN	EPB41	EPB41L1	EPB41L2	DMTN	EPS8	PHACTR1	FER	ALDOA	FHL3	COBLL1	VASH1	ABLIM3	MSRB2	MYH15	LIMCH1	DAAM1	STK38L	PALLD	MYO16	EPB41L3	FLII	FLNA	MPRIP	FLNB	FLNC	CYFIP1	SYNE2	COBL	FKBP15	SYNE1	COTL1	MACF1	DAAM2	CORO1C	RUSC1	PANX1	GAS2L2	FRG1	ABL1	GCSAM	FSCN2	LMOD1	SPEF1	MYRIP	PLEKHG3	RAI14	GAS2	KLHL3	BLOC1S6	FBXO25	GBP1	GC	ABL2	KLHL20	PDLIM3	BIN1	GMFB	ANG	GAS2L3	MYO1H	PPP1R42	TMSB15B	DBNL	FHOD1	CTNNA3	GSN	TMOD4	TMOD3	TMOD2	PARVB	PRICKLE4	FSCN3	HCLS1	ANXA6	HIP1	HNRNPU	HPCA	KLHL17	ESPNL	FMN1	PFN3	SHROOM2	INPPL1	IPP	ITGB1	WASH3P	PFN4	LRRC10	KCNMA1	PVALEF	KBTBD13	LASP1	LCP1	ABLIM1	MYO18A	LSP1	MARCKS	MAP1A	MAP1B	MAPT	MEFV	AFDN	MOBP	LMOD2	MYO1B	MSN	MYO1F	MYBPC1	MYBPC2	MYBPC3	MYH1	MYH2	MYH3	MYH4	MYH6	MYH7	MYH8	MYH9	MYH10	MYH11	MYL2	MYL3	MYL4	MYLK	MYO1A	MYO1C	MYO1D	MYO1E	MYO5A	MYO5B	MYO6	MYO7A	MYO7B	MYO9A	MYO9B	MYO10	NEB	NF2	NOS3	NRAP	OPHN1	P4HB	PRKN	PAWR	VILL	KLHL5	MYO15A	ABI3	SPTBN5	HOOK1	EVL	LIMA1	MSRB1	MYOZ2	PFN1	PFN2	PIP	PLEC	PLS1	PLS3	FXYD5	MYO3A	SNTG1	SNTG2	SSH1	ANLN	INO80	ALKBH4	TRPM7	EPS8L1	PXK	ABITRAM	SSH3	MAP1S	IMPACT	PPP1R9A	FERMT1	CCDC88A	ENAH	PARVA	PRKCE	MYO5C	BAIAP2L1	KLHL4	LMOD3	FMN2	SPIRE1	CORO1B	ACTR3B	PTK2	ERMN	SHROOM4	CGN	MICAL3	TWF1	MRTFA	VPS18	SHROOM3	KLHL1	MYH7B	CAMSAP3	SHTN1	SPTBN4	MYOZ1	TLNRD1	TRPV4	RDX	AFAP1	S100A4	CEACAM1	PKNOX2	MYO1G	PARVG	NOD2	PDLIM2	WIPF3	INF2	VPS16	MICAL1	EPS8L2	MARCKSL1	SMTN	SLC6A2	ANXA8	SLC6A4	WASH6P	ACTR3C	PHACTR4	SNCA	FSCN1	SNTA1	SNTB1	SNTB2	DST	SPTA1	SPTAN1	SPTB	SPTBN1	SPTBN2	ITPRID2	SVIL	SYN1	TAGLN	TLN1	TMOD1	TMSB4X	TNNC2	TNNC1	TNNI1	TNNI2	TNNI3	TNNT2	TNNT3	TNS1	TPM1	TPM2	TPM3	TPM4	TRPC5	TTN	TULP1	UTRN	VASP	VCL	VIL1	EZR	WAS	WIPF1	CORO2A	FMNL1	YWHAH	ZNF185	CACNB2	CXCR4	MLPH	EPS8L3	CORO7	MICALL2	MYH14	CLMN	VASH2	SYNPO2L	POF1B	CALD1	MYO19	FHOD3	MED28	CSRP3	ACTN4	CAMK2B	DIAPH3	ARPC5L	KIF18A	CAPG	CAPZA1	CAPZA2	CAPZB	AIF1L	TLN2	ESPN	NCALD	UXT	ANTXR1	SETD3	ABLIM2	SPIRE2	MYPN	PPP1R9B	MYO18B	CORO6	TNS4	AJUBA	ENC1	GAS7	SHANK3	DIXDC1	FHDC1	SSH2	SCIN	PDLIM4	ACTN1	CTNNAL1	MYH13	MYOM1	ACTN2	CCIN	IQGAP1	CDK5R1	ACTN3	WASF1	CDK5R2	WASL	HIP1R	PSTPIP2	PSTPIP1	TMSB4Y	FMNL3	PDLIM1	NEXN	TMSB10	MYOM2	MYOZ3	MTSS2	RCSD1	PDLIM7	BCL7B	CAPZA3	HOMER2	PICK1	MYOT	GMFG	MICAL2	CROCC	PHACTR2	MTSS1	WDR1
GOMF_ACTIN_MONOMER_BINDING	http://www.gsea-msigdb.org/gsea/msigdb/cards/GOMF_ACTIN_MONOMER_BINDING	TMSB15A	CORO1A	TWF2	COBLL1	COBL	ABL1	ABL2	TMSB15B	PFN4	LMOD2	MYL2	MYL3	MYL4	NOS3	LIMA1	PFN1	PFN2	ABITRAM	PRKCE	LMOD3	TWF1	MRTFA	PKNOX2	TMSB4X	TMSB4Y	TMSB10	MTSS2	MTSS1
GOMF_LYSOZYME_ACTIVITY	http://www.gsea-msigdb.org/gsea/msigdb/cards/GOMF_LYSOZYME_ACTIVITY	LYZL2	SPACA3	LYG1	LYZL4	LYG2	SPACA5	LYZ	LYZL6	SPACA5B	LYZL1
GOMF_PROTEIN_GLUTAMINE_GAMMA_GLUTAMYLTRANSFERASE_ACTIVITY	http://www.gsea-msigdb.org/gsea/msigdb/cards/GOMF_PROTEIN_GLUTAMINE_GAMMA_GLUTAMYLTRANSFERASE_ACTIVITY	TGM7	EPB42	F13A1	TGM6	TGM4	TGM1	TGM2	TGM3	TGM5
GOMF_ANTIGEN_BINDING	http://www.gsea-msigdb.org/gsea/msigdb/cards/GOMF_ANTIGEN_BINDING	IGLL5	TOPORS	IGHV2-70D	IGHV1-69D	IGHV3-64D	CLEC4M	SPON2	LILRA1	LILRA2	SLC7A9	SIRPA	DHCR24	FCGRT	FCN1	FCN2	SLC7A8	ABO	GP2	IGKV1-5	IGHV7-81	IGHV6-1	IGHV5-10-1	IGHV5-51	IGHV4-61	IGHV4-59	IGHV4-39	IGHV4-34	IGHV4-31	IGHV4-28	IGHV4-4	IGHV3-74	IGHV3-73	IGHV3-72	IGHV3-66	IGHV3-64	IGHV3-53	IGHV3-49	IGHV3-48	IGHV3-43	IGHV3-38	IGHV3-35	IGHV3-33	IGHV3-30	IGHV3-23	IGHV3-21	IGHV3-20	IGHV3-16	IGHV3-15	IGHV3-13	IGHV3-11	IGHV3-7	IGHV2-70	IGHV2-26	IGHV2-5	IGHV1-69-2	IGHV1-69	IGHV1-58	IGHV1-45	IGHV1-24	IGHV1-18	IGHV1-3	TRDC	TRBV28	TRBV12-3	TRBV7-9	TRBC2	TRBC1	TRAV29DV5	TRAV23DV6	TRAV19	TRAV12-3	TRAV12-2	TRAV12-1	TRAV8-4	IGLV7-43	IGLV6-57	IGLV3-27	IGLV3-25	IGLV3-21	IGLV3-19	IGLV3-1	IGLV2-23	IGLV2-14	IGLV2-11	IGLV2-8	IGLV1-51	IGLV1-47	IGLV1-44	IGLV1-40	IGLC7	IGKV3D-11	IGKV2D-28	IGKV1D-39	IGKV1D-33	IGKV1D-12	IGKV5-2	IGKV4-1	IGKV3-20	IGKV3-15	IGKV2-40	IGKV2-30	IGKV1-39	IGKV1-17	IGKV1-16	HFE	CD209	HLA-A	HLA-B	HLA-C	HLA-DPA1	HLA-DPB1	HLA-DQA1	HLA-DQB1	HLA-DRA	HLA-DRB1	HLA-DRB3	HLA-DRB5	HLA-E	HLA-F	HLA-G	HLA-H	IGHA1	IGHA2	IGHD	IGHE	IGHG1	IGHG2	IGHG3	IGHG4	IGHM	JCHAIN	IGKC	IGLC1	IGLC2	IGLC3	IGLC6	IGLL1	IL7R	ITGA4	NCR3LG1	KIR2DL3	KLRC1	KLRC2	KLRD1	IGHV1OR15-1	LAG3	MFAP4	PLG	TAPBPL	PPP2R1A	IGHV7-4-1	EP400	SLAMF1	TAP1	TAP2	TAPBP	TRGV3	TRGV9	TGFB1	TSPAN4	SLC7A5	FCN3	CD1A	CD1B	CD1C	CD1D	CD1E	CD40	CD48	MAML1
GOMF_ALPHA_N_ACETYLNEURAMINATE_ALPHA_2_8_SIALYLTRANSFERASE_ACTIVITY	http://www.gsea-msigdb.org/gsea/msigdb/cards/GOMF_ALPHA_N_ACETYLNEURAMINATE_ALPHA_2_8_SIALYLTRANSFERASE_ACTIVITY	ST8SIA5	ST8SIA6	ST8SIA3	ST8SIA1	ST8SIA4	ST8SIA2
GOMF_BETA_GALACTOSIDE_CMP_ALPHA_2_3_SIALYLTRANSFERASE_ACTIVITY	http://www.gsea-msigdb.org/gsea/msigdb/cards/GOMF_BETA_GALACTOSIDE_CMP_ALPHA_2_3_SIALYLTRANSFERASE_ACTIVITY	ST3GAL6	C20orf173	ST3GAL1	ST3GAL2	ST3GAL4	ST3GAL3	ST3GAL5
GOMF_2_ACYLGLYCEROL_O_ACYLTRANSFERASE_ACTIVITY	http://www.gsea-msigdb.org/gsea/msigdb/cards/GOMF_2_ACYLGLYCEROL_O_ACYLTRANSFERASE_ACTIVITY	MOGAT1	AWAT2	MOGAT3	MOGAT2	DGAT2	DGAT1	LPGAT1
GOMF_1_ALKYL_2_ACETYLGLYCEROPHOSPHOCHOLINE_ESTERASE_ACTIVITY	http://www.gsea-msigdb.org/gsea/msigdb/cards/GOMF_1_ALKYL_2_ACETYLGLYCEROPHOSPHOCHOLINE_ESTERASE_ACTIVITY	ASPG	LCAT	PAFAH1B2	PAFAH1B3	PAFAH2	PLA2G7	PLA2G6	PLA2G10
GOMF_3_BETA_HYDROXY_DELTA5_STEROID_DEHYDROGENASE_ACTIVITY	http://www.gsea-msigdb.org/gsea/msigdb/cards/GOMF_3_BETA_HYDROXY_DELTA5_STEROID_DEHYDROGENASE_ACTIVITY	SDR42E2	HSD3B1	HSD3B2	NSDHL	HSD3B7	SDR42E1
GOMF_3_HYDROXYACYL_COA_DEHYDROGENASE_ACTIVITY	http://www.gsea-msigdb.org/gsea/msigdb/cards/GOMF_3_HYDROXYACYL_COA_DEHYDROGENASE_ACTIVITY	EHHADH	HSD17B10	HADHA	HADHB	HADH	HSD17B4	HSD17B12
GOMF_DNA_DIRECTED_DNA_POLYMERASE_ACTIVITY	http://www.gsea-msigdb.org/gsea/msigdb/cards/GOMF_DNA_DIRECTED_DNA_POLYMERASE_ACTIVITY	POLD3	POLQ	POLI	POLG2	DNTT	PRIMPOL	POLL	POLM	POLN	POLK	REV1	POLE3	CHRAC1	POLA1	POLB	POLD1	POLE	POLE2	POLG	POLH	POLE4	POLD4	REV3L	TENT4B
GOMF_DNA_APURINIC_OR_APYRIMIDINIC_SITE_ENDONUCLEASE_ACTIVITY	http://www.gsea-msigdb.org/gsea/msigdb/cards/GOMF_DNA_APURINIC_OR_APYRIMIDINIC_SITE_ENDONUCLEASE_ACTIVITY	APLF	NEIL2	APEX2	APEX1	NTHL1	OGG1	POLB	NEIL3	HMCES	RPS3	NEIL1	HMGA2	ALKBH1
GOMF_DNA_TOPOISOMERASE_ACTIVITY	http://www.gsea-msigdb.org/gsea/msigdb/cards/GOMF_DNA_TOPOISOMERASE_ACTIVITY	TOP1MT	SPO11	TOP1	TOP2A	TOP2B	TOP3A	TOP3B
GOMF_GTPASE_ACTIVITY	http://www.gsea-msigdb.org/gsea/msigdb/cards/GOMF_GTPASE_ACTIVITY	ARL17B	DNM1L	ARL4C	ARL4A	ARFRP1	RGS19	RRAGB	TUBA1B	TUBB3	TUBB4A	TUBB4B	RASL10A	RGS14	RRAGA	GNA13	GNB5	HBS1L	SEPTIN9	RAB10	RAB40B	RAB32	IFT27	RAB35	RAB31	TPPP	RABL2B	RABL2A	TUBA3E	GPN1	TUBA3D	RAB42	GBP4	GBP5	ARL11	RAB3C	RAB39B	AGAP2	AGAP1	AGAP3	LRRK2	RHEBL1	SEPTIN12	ARL8A	ARL9	RAB40A	DIRAS1	RAB6D	SEPTIN10	EEF1A1P5	RASEF	REM2	GBP6	DDX3X	MMAA	GIMAP7	RHOV	SEPTIN1	DNM1	DNM2	DRG2	EEF1A1	EEF1A2	EEF2	EIF2S3	DNM1P46	ARL13B	RAB12	TUBB	ARL5B	RRAS2	MRAS	RHOBTB3	RAB18	RAB21	SEPTIN6	SEPTIN8	RHOBTB2	RHOQ	RASD2	GTPBP4	RAB38	GSPT2	ABCA4	EIF2S3B	RAB26	ATL3	TUBB8B	DNM3	MTG2	ARL5A	GBP1	GBP2	GBP3	GCH1	RGS17	GEM	TUBG2	RND1	RAB30	GNA11	GNA12	GNA15	GNAI1	GNAI2	GNAI3	GNAL	GNAO1	GNAQ	GNAS	GNAT1	GNAT2	GNAZ	GNB1	GNB2	GNB3	GNG3	GNG5	GNG10	GNG11	GNGT1	GNGT2	GNL1	RAB40AL	NKIRAS2	NKIRAS1	RABL3	ARL10	REM1	ARHGAP35	GSPT1	GNL2	RHOD	HRAS	ERAS	RAB37	NLRP10	RAB7B	RAB43	ARL16	IRGM	SEPTIN14	GNAT3	RAB41	TUBB8	TUBB2B	TRIM23	ARF1	RAB15	ARF3	ARF4	ARL4D	ARF5	ARF6	KRAS	RHOA	RASL11A	RHOB	GBP7	RHOC	NUGGC	RND3	ARL5C	RHOG	ARL13A	ARHGAP5	ARHGDIB	RHOH	ARL1	RAB44	RAB19	ARL2	ARL3	RAB8A	RGS21	RAB1C	MTIF2	MMUT	MX1	MX2	DRG1	SEPTIN2	NRAS	OPA1	ATL1	SAR1B	TUBD1	TUBE1	GPN3	RAB9B	DNAJC27	RASL12	RAB14	RAB6B	RASD1	RAB23	RAB8B	TUBA8	RAB4B	RAB24	SEPTIN5	SEPTIN4	RHOF	ARL15	GTPBP2	GPN2	RAB39A	DIRAS2	ARL8B	RHOT1	LSG1	RAB20	MFN1	TSR1	SEPTIN11	SEPTIN3	IRGC	SAR1A	ENTPD7	RAB25	RHOJ	RAB22A	RAB40C	RAP2C	RHOU	RRAGD	RAB1A	RAB2A	RAB3A	RAB3B	RAB4A	RAB5A	RAB5B	RAB6A	RAB13	RAB27A	RAB27B	RAB5C	RAC1	RAC2	RAC3	RALA	RALB	RAN	RAP1A	RAP1B	RAP1GAP	RAP2A	RAP2B	RASA1	RGS1	RGS2	RGS3	RGS4	RGS7	RGS10	RGS12	RGS13	RGS16	RHEB	RIT2	RIT1	GUF1	EEFSEC	RRAD	RRAS	RRAGC	ATL2	RAB17	RAP1BL	RGS18	IFT22	RASL11B	SRP54	SRPRA	TBCC	TUBA4A	TUBA3C	TUBB2A	TUBG1	TUFM	DNM1P34	RNF112	TUBA1A	RAB7A	CPLANE2	EFL1	RERGL	TUBAL3	TUBA4B	ARL14	TUBB1	RND2	RAB1B	RAB33B	RAB34	RAB6C	ARL6	GFM2	TUBB6	GTPBP3	CRACR2A	TUBA1C	RGS5	RAB2B	RERG	RGS8	GFM1	GTPBP10	RGS20	RAB11A	RGS11	RGS9	RAB29	RHOT2	TMEM250	DIRAS3	RASL10B	MTG1	RAB11B	EFTUD2	RAB33A	RAB28	RAB9A	GNG8	RAB3D	GTPBP1	ENTPD4	RAB36	RGS6	GNA14	EIF5B	BMS1	RHOBTB1	SEPTIN7	MFN2	CDC42
GOMF_G_PROTEIN_ACTIVITY	http://www.gsea-msigdb.org/gsea/msigdb/cards/GOMF_G_PROTEIN_ACTIVITY	RASL10A	RAB10	MRAS	HRAS	ERAS	KRAS	RHOA	RASL11A	RAB1C	NRAS	RASL12	RAB4B	ARL8B	RAP2C	RAB1A	RAB4A	RAB5A	RAB5B	RAB27A	RAB27B	RAB5C	RAC1	RAC3	RALA	RALB	RAP1A	RAP1B	RAP2A	RAP2B	RIT2	RIT1	RASL11B	RAB7A	RERGL	RAB1B	RERG	RAB11A	RASL10B	RAB11B	CDC42
GOMF_N_ACETYLLACTOSAMINE_SYNTHASE_ACTIVITY	http://www.gsea-msigdb.org/gsea/msigdb/cards/GOMF_N_ACETYLLACTOSAMINE_SYNTHASE_ACTIVITY	B4GALT1	B4GALT4	B4GALT3	B4GALT2	B4GALT5
GOMF_NADPLUS_ADP_RIBOSYLTRANSFERASE_ACTIVITY	http://www.gsea-msigdb.org/gsea/msigdb/cards/GOMF_NADPLUS_ADP_RIBOSYLTRANSFERASE_ACTIVITY	PARP2	PARP3	ART5	PARP1	PARP4	PARP15	SIRT2	SIRT5	SIRT4	SIRT3	SIRT1	TIPARP	ART1	ART3	ART4	SIRT6	PARP14	PARP16	ZC3HAV1	PARP6	PARP11	PARP12	PARP8	TNKS2	PARP9	PARP10	TNKS
GOMF_NADPLUS_KINASE_ACTIVITY	http://www.gsea-msigdb.org/gsea/msigdb/cards/GOMF_NADPLUS_KINASE_ACTIVITY	NADK2	DGKK	DGKA	DGKB	DGKG	DGKH	DGKQ	CERKL	AGK	SPHK2	CERK	NADK	DGKZ	DGKE	DGKD	SPHK1	DGKI
GOMF_NADPLUS_NUCLEOSIDASE_ACTIVITY	http://www.gsea-msigdb.org/gsea/msigdb/cards/GOMF_NADPLUS_NUCLEOSIDASE_ACTIVITY	TLR6	IL1RAPL1	TIRAP	PIK3AP1	TICAM1	SARM1	IL1RAPL2	TICAM2	IL1R1	IL1RAP	MYD88	TLR7	TLR8	TLR9	BANK1	SIGIRR	BST1	TLR1	TLR2	TLR3	TLR4	TLR5	TLR10	IL18RAP	IL1RL2	IL18R1	IL1RL1	CD38
GOMF_NADH_DEHYDROGENASE_ACTIVITY	http://www.gsea-msigdb.org/gsea/msigdb/cards/GOMF_NADH_DEHYDROGENASE_ACTIVITY	NQO1	NDUFS7	MT-ND1	MT-ND2	MT-ND3	MT-ND4	MT-ND4L	MT-ND5	MT-ND6	NDUFA1	NDUFA2	NDUFA3	NDUFA4	NDUFA5	NDUFA6	NDUFA7	NDUFA8	NDUFA9	NDUFA10	NDUFB1	NDUFB2	NDUFB3	NDUFB4	NDUFB5	NDUFB6	NDUFB7	NDUFB8	NDUFB9	NDUFB10	NDUFC1	NDUFC2	NDUFS1	NDUFS2	NDUFS3	NDUFV1	NDUFS4	NDUFS5	NDUFS6	NDUFS8	NDUFV2	NDUFV3	NDUFA13	ENOX1	NDUFA12	AIFM1
GOMF_NAD_P_PLUS_PROTEIN_ARGININE_ADP_RIBOSYLTRANSFERASE_ACTIVITY	http://www.gsea-msigdb.org/gsea/msigdb/cards/GOMF_NAD_P_PLUS_PROTEIN_ARGININE_ADP_RIBOSYLTRANSFERASE_ACTIVITY	ART5	ART1	ART3	ART4	SIRT6
GOMF_RNA_DIRECTED_DNA_POLYMERASE_ACTIVITY	http://www.gsea-msigdb.org/gsea/msigdb/cards/GOMF_RNA_DIRECTED_DNA_POLYMERASE_ACTIVITY	PTGES3	DKC1	TEP1	TERC	TERF1	TERF2	TERT
GOMF_ACETYL_COA_C_ACETYLTRANSFERASE_ACTIVITY	http://www.gsea-msigdb.org/gsea/msigdb/cards/GOMF_ACETYL_COA_C_ACETYLTRANSFERASE_ACTIVITY	ACAA2	ACAA1	HADHA	ACAT1	ACAT2
GOMF_ACETYL_COA_HYDROLASE_ACTIVITY	http://www.gsea-msigdb.org/gsea/msigdb/cards/GOMF_ACETYL_COA_HYDROLASE_ACTIVITY	ACOT8	ACAA2	ACOT12	ACOT9	NUDT7
GOMF_ACETYL_COA_C_ACYLTRANSFERASE_ACTIVITY	http://www.gsea-msigdb.org/gsea/msigdb/cards/GOMF_ACETYL_COA_C_ACYLTRANSFERASE_ACTIVITY	ACAA2	ACAA1	HADHA	HADHB	ACAT1	ACAT2	SCP2
GOMF_ACID_PHOSPHATASE_ACTIVITY	http://www.gsea-msigdb.org/gsea/msigdb/cards/GOMF_ACID_PHOSPHATASE_ACTIVITY	MDP1	ACP7	ACP6	ACP1	ACP2	ACP5	ACP3	ACP4	MINPP1
GOMF_ACYL_COA_DEHYDROGENASE_ACTIVITY	http://www.gsea-msigdb.org/gsea/msigdb/cards/GOMF_ACYL_COA_DEHYDROGENASE_ACTIVITY	GCDH	ACAD8	ACAD9	ACADL	ACADM	ACADS	ACADSB	ACADVL	IVD	ACAD10	ACAD11	TECR
GOMF_ACYL_COA_OXIDASE_ACTIVITY	http://www.gsea-msigdb.org/gsea/msigdb/cards/GOMF_ACYL_COA_OXIDASE_ACTIVITY	CRAT	ACAA1	ACADL	ACOX1	ACOXL	ACOX2	ACOX3
GOMF_ADENOSINE_DEAMINASE_ACTIVITY	http://www.gsea-msigdb.org/gsea/msigdb/cards/GOMF_ADENOSINE_DEAMINASE_ACTIVITY	ADA	ADAR	ADARB1	ADARB2	ADAT3	ADAD1	ADAT2	LACC1	ADAL	ADAD2	ADAT1	ADA2	ZBP1
GOMF_ADENYLATE_CYCLASE_ACTIVITY	http://www.gsea-msigdb.org/gsea/msigdb/cards/GOMF_ADENYLATE_CYCLASE_ACTIVITY	ADCY1	ADCY2	ADCY3	ADCY5	ADCY6	ADCY7	ADCY8	ADCY9	ADCY4	GUCY1B1	ADCY10
GOMF_ADENYLATE_KINASE_ACTIVITY	http://www.gsea-msigdb.org/gsea/msigdb/cards/GOMF_ADENYLATE_KINASE_ACTIVITY	AK6	AK7	AK8	AK1	AK2	AK4	AK9	AK5	AK3
GOMF_ALCOHOL_DEHYDROGENASE_ACTIVITY_ZINC_DEPENDENT	http://www.gsea-msigdb.org/gsea/msigdb/cards/GOMF_ALCOHOL_DEHYDROGENASE_ACTIVITY_ZINC_DEPENDENT	ADH1A	ADH1B	ADH1C	ADH4	ADH5	ADH6	ADH7
GOMF_ALDEHYDE_DEHYDROGENASE_NAD_P_PLUS_ACTIVITY	http://www.gsea-msigdb.org/gsea/msigdb/cards/GOMF_ALDEHYDE_DEHYDROGENASE_NAD_P_PLUS_ACTIVITY	ALDH1L1	ADH4	ADH5	ALDH1L2	ALDH1A1	ALDH2	ALDH3A1	ALDH1B1	ALDH1A3	ALDH3B1	ALDH3B2	ALDH9A1	ALDH3A2	ALDH7A1	ALDH4A1	ALDH1A2
GOMF_ALDITOL_NADPPLUS_1_OXIDOREDUCTASE_ACTIVITY	http://www.gsea-msigdb.org/gsea/msigdb/cards/GOMF_ALDITOL_NADPPLUS_1_OXIDOREDUCTASE_ACTIVITY	AKR1A1	AKR1C4	ADH4	AKR1C1	AKR1C2	AKR1B1	AKR1B15	AKR1B10	AKR1D1	AKR1E2	AKR7A2	AKR1C3
GOMF_ALDO_KETO_REDUCTASE_NADP_ACTIVITY	http://www.gsea-msigdb.org/gsea/msigdb/cards/GOMF_ALDO_KETO_REDUCTASE_NADP_ACTIVITY	AKR1A1	DHRS4	AKR1C4	RDH13	ADH4	RDH12	DHRS13	RDH10	AKR1C1	AKR1C2	ALDH3A1	AKR7A3	AKR1B1	AKR7L	AKR1B15	RDH8	RDH11	DHRS7	MIOX	AKR1B10	RDH14	SPR	AKR1D1	KCNAB1	AKR1E2	KCNAB2	AKR7A2	AKR1C3	KCNAB3	DHRS3
GOMF_ALKALINE_PHOSPHATASE_ACTIVITY	http://www.gsea-msigdb.org/gsea/msigdb/cards/GOMF_ALKALINE_PHOSPHATASE_ACTIVITY	CILP2	ALPI	ALPL	ALPP	ALPG	CILP
GOMF_AMINOACYLASE_ACTIVITY	http://www.gsea-msigdb.org/gsea/msigdb/cards/GOMF_AMINOACYLASE_ACTIVITY	PM20D1	DARS1	ASPA	CAT	ACY3	ACY1
GOMF_ARYL_SULFOTRANSFERASE_ACTIVITY	http://www.gsea-msigdb.org/gsea/msigdb/cards/GOMF_ARYL_SULFOTRANSFERASE_ACTIVITY	SULT1C4	SULT1B1	SULT1C3	SULT1A4	SULT1E1	SULT1A2	SULT1A1	SULT1A3	SULT1C2
GOMF_ARYLESTERASE_ACTIVITY	http://www.gsea-msigdb.org/gsea/msigdb/cards/GOMF_ARYLESTERASE_ACTIVITY	PON1	PON2	PON3	APMAP	CA1	CA2
GOMF_ARYLSULFATASE_ACTIVITY	http://www.gsea-msigdb.org/gsea/msigdb/cards/GOMF_ARYLSULFATASE_ACTIVITY	ARSK	ARSG	SULF1	GALNS	ARSI	ARSH	ARSA	ARSB	STS	ARSD	ARSL	ARSF	SULF2	ARSJ
GOMF_CARBONATE_DEHYDRATASE_ACTIVITY	http://www.gsea-msigdb.org/gsea/msigdb/cards/GOMF_CARBONATE_DEHYDRATASE_ACTIVITY	CA5B	CA14	CA13	CA10	CA1	CA2	CA3	CA4	CA5A	CA6	CA7	CA8	CA9	CA11	CA12
GOMF_CARBONYL_REDUCTASE_NADPH_ACTIVITY	http://www.gsea-msigdb.org/gsea/msigdb/cards/GOMF_CARBONYL_REDUCTASE_NADPH_ACTIVITY	DHRS2	DHRS4	DHRS1	DHRS4L2	DCXR	DHRS7	DHRS4L1	CBR1	CBR3
GOMF_CYCLIC_NUCLEOTIDE_PHOSPHODIESTERASE_ACTIVITY	http://www.gsea-msigdb.org/gsea/msigdb/cards/GOMF_CYCLIC_NUCLEOTIDE_PHOSPHODIESTERASE_ACTIVITY	PDE10A	CNP	PDE7B	PDE11A	PDE1A	PDE1C	PDE2A	PDE3A	PDE3B	PDE4A	PDE4B	PDE4C	PDE4D	PDE6A	PDE6C	PDE6G	PDE6H	PDE7A	PDE8A	PDE9A	PDE1B	PDE6B	ADPRM	PDE8B	PDE5A
GOMF_3_5_CYCLIC_AMP_PHOSPHODIESTERASE_ACTIVITY	http://www.gsea-msigdb.org/gsea/msigdb/cards/GOMF_3_5_CYCLIC_AMP_PHOSPHODIESTERASE_ACTIVITY	PDE10A	PDE7B	PDE11A	PDE1C	PDE2A	PDE3A	PDE3B	PDE4A	PDE4B	PDE4C	PDE4D	PDE7A	PDE8A	PDE1B	PDE8B
GOMF_CYTIDINE_DEAMINASE_ACTIVITY	http://www.gsea-msigdb.org/gsea/msigdb/cards/GOMF_CYTIDINE_DEAMINASE_ACTIVITY	APOBEC2	APOBEC3D	APOBEC3H	APOBEC3A	APOBEC3F	APOBEC3C	APOBEC1	AICDA	APOBEC3G	CDADC1	APOBEC3B	CDA
GOMF_CYTOCHROME_B5_REDUCTASE_ACTIVITY_ACTING_ON_NAD_P_H	http://www.gsea-msigdb.org/gsea/msigdb/cards/GOMF_CYTOCHROME_B5_REDUCTASE_ACTIVITY_ACTING_ON_NAD_P_H	CYB5R3	NQO1	CYB5R4	CYB5R2	CYB5R1	POR	CYB5RL
GOMF_DIACYLGLYCEROL_KINASE_ACTIVITY	http://www.gsea-msigdb.org/gsea/msigdb/cards/GOMF_DIACYLGLYCEROL_KINASE_ACTIVITY	DGKK	DGKA	DGKB	DGKG	DGKH	DGKQ	AGK	DGKZ	DGKE	DGKD	DGKI
GOMF_DIACYLGLYCEROL_O_ACYLTRANSFERASE_ACTIVITY	http://www.gsea-msigdb.org/gsea/msigdb/cards/GOMF_DIACYLGLYCEROL_O_ACYLTRANSFERASE_ACTIVITY	MOGAT1	MOGAT3	DGAT2L6	DGAT2	DGAT1
GOMF_DIHYDROPYRIMIDINASE_ACTIVITY	http://www.gsea-msigdb.org/gsea/msigdb/cards/GOMF_DIHYDROPYRIMIDINASE_ACTIVITY	DPYSL4	CRMP1	DPYS	DPYSL2	DPYSL3	DPYSL5
GOMF_DOLICHYL_PHOSPHATE_MANNOSE_PROTEIN_MANNOSYLTRANSFERASE_ACTIVITY	http://www.gsea-msigdb.org/gsea/msigdb/cards/GOMF_DOLICHYL_PHOSPHATE_MANNOSE_PROTEIN_MANNOSYLTRANSFERASE_ACTIVITY	POMT1	TMTC2	TMTC3	POMT2	TMTC1	TMTC4	DPM1
GOMF_ENDOPEPTIDASE_ACTIVITY	http://www.gsea-msigdb.org/gsea/msigdb/cards/GOMF_ENDOPEPTIDASE_ACTIVITY	LMLN2	JMJD7	PIGK	USP17L10	USP17L11	USP17L12	USP17L13	USP17L17	PRSS46P	USP17L18	USP17L19	USP17L20	USP17L21	USP17L22	USP17L15	CASP12	ADAM8	CELA3A	ADAM10	ZMPSTE24	PITRM1	USP16	CORIN	YME1L1	MASP2	CTSC	CAPN9	ADAM28	USP20	MALT1	MMP24	AFG3L2	PRSS21	COPS5	KLK11	EEF1AKMT4-ECE2	ADAM30	ADAM29	ADAMTS13	ADAMTS8	ADAMTS5	PRSS23	CAPN11	CAPN10	ADAMTS7	ADAMTS6	KLK8	MST1L	USP18	CTRC	ATG4A	OMA1	CLC	CLCA1	MMP21	TPP1	CMA1	SPPL3	PSMB11	PRSS29P	TRABD2A	TMPRSS11B	PRSS37	PRSS58	CPS1	PRSS47	ADAMTS14	PRSS36	CAPN12	CTRB1	CTRL	CTSB	CTSD	CTSE	CTSG	CTSH	CTSK	CTSL	CTSV	ASPRV1	CTSO	CTSS	CTSW	CTSZ	PRSS3P2	SEC11B	RHBDL3	SPPL2C	ACE	TMPRSS6	CFD	ADAMTS15	ADAMTS16	ADAMTS17	ADAMTS18	ADAMTS19	DPP4	ECE1	IMMP1L	CELA1	ELANE	PRSS55	HTRA4	ADAM32	SENP5	F2	F3	F7	F9	F10	F11	F12	FAP	USP12	TYSND1	PRSS54	CLCA4	USP33	ATG4B	PMPCA	USP24	NCSTN	TPSD1	CELA3B	CAPN7	SEC11A	CASP14	BACE1	ADAM2	PCSK9	RHBDD3	KLK5	TPSG1	BACE2	USP49	PRSS33	PYDC1	SENP6	KLK13	TINAG	ADAMDEC1	HTRA2	TMPRSS12	KLK9	TMPRSS11E	PYCARD	PRSS50	PDIA3	USP25	SENP1	GZMH	GZMA	GZMB	GZMK	GZMM	HABP2	HGF	HGFAC	HP	HPN	HPR	APEH	PRSS53	PRSS38	PRSS42P	TMPRSS11A	OVCH2	OVCH1	IDE	CFI	TMPRSS7	PRSS48	PRSS51	KLK3	TMPRSS9	PRSS41	PRSS45P	USP17L2	KEL	KLK1	KLK2	KLKB1	TRABD2B	CAPN8	TMPRSS11F	USP27X	USP17L6P	USP17L8	USP17L7	CTSL3P	PRSS57	USP17L1	LPA	LTF	DDI1	ADAM11	MEP1A	MEP1B	MIPEP	MME	MMP1	MMP2	MMP3	MMP7	MMP8	ASTL	MMP9	MMP10	MMP11	MMP12	MMP13	MMP14	MMP15	MMP16	MMP17	MMP19	KLK14	KLK12	CTRB2	CAPN14	MST1	NRDC	ACR	FURIN	PCSK6	PAPPA	CELA2B	PCSK1	PCSK5	PCSK2	C1RL	MBTPS2	ERAP1	PGA5	PGC	PHEX	PIP	PLAT	PLAU	PLG	ADAM22	YBEY	PCSK4	RHBDL2	USP47	USP40	PIDD1	PARL	PREP	KLK15	TASP1	PROC	LGMN	PRSS1	PRSS2	PRSS3	MASP1	KLK7	TMPRSS15	PRSS8	KLK6	HTRA1	MMP26	KLK10	PRTN3	AZU1	PSEN1	PSEN2	TMPRSS4	NRIP3	PSMA4	PSMA6	PSMB1	PSMB2	PSMB3	PSMB4	SPPL2B	PSMB5	PSMB6	PSMB7	PSMB8	PSMB9	PSMB10	ADAMTS9	ADAMTSL3	ADGRG6	SENP7	RHBDD2	NLN	USP35	USP36	USP28	USP29	USP37	ACE2	SENP2	REN	PAPPA2	CFB	CELA2A	PRSS22	MMP27	ERAP2	BLMH	SFRP1	RHBDF1	PGA3	PGA4	MMP25	TPSB2	USP17L4	USP17L3	SHH	PRSS56	TMPRSS3	USP46	BMP1	CAPN15	SPG7	ST14	ADAM17	THOP1	TLL1	TLL2	TMPRSS2	C1R	C1S	C2	TPP2	TPSAB1	CAPN5	USP17L24	USP17L5	UCHL1	UQCRC2	USP1	USP7	MMP28	MMEL1	RHBDF2	ADGB	KDM8	ADAMTS20	ADAM33	LPAL2	ADAM12	USP5	TMPRSS5	HM13	ADAMTS12	ADAMTS10	CLPP	CAPN1	USP11	USP9X	CAPN2	CAPN3	CAPNS1	CAPN6	USP9Y	CASP1	CASP2	CASP3	CASP4	NRIP2	LONP2	CASP5	USP26	PRSS27	CASP6	SPRTN	IMMP2L	CASP7	TMPRSS13	CASP8	USP42	USP48	CASP9	RHBDD1	CAPNS2	CASP10	DDI2	USP38	USP30	SPPL2A	PRSS12	ATG4C	MMP23B	MBTPS1	CTSF	ADAM19	GPAA1	ADAM23	ADAM21	ADAM20	ADAM18	ADAM15	ADAM9	ADAM7	CFLAR	PROZ	CPNE1	USP13	LMLN	PAPLN	RHBDL1	SEC11C	USP14	USP6	USP2	USP10	USP8	ATP23	PCSK7	CD5L	CAPN13	ADAMTSL1	MMP20	LONP1	HTRA3	TMPRSS11D	ECEL1	NAPSA	ADAMTS4	ADAMTS3	ADAMTS2	ADAMTS1	PMPCB	TMEM59	PREPL	KLK4	CLCA3P	CLCA2	ESPL1	ECE2	ADAMTSL2	USP34	USP15	RCE1
GOMF_ATP_DEPENDENT_PEPTIDASE_ACTIVITY	http://www.gsea-msigdb.org/gsea/msigdb/cards/GOMF_ATP_DEPENDENT_PEPTIDASE_ACTIVITY	YME1L1	CLPX	AFG3L2	SPG7	CLPP	LONP2	LONP1
GOMF_AMINOPEPTIDASE_ACTIVITY	http://www.gsea-msigdb.org/gsea/msigdb/cards/GOMF_AMINOPEPTIDASE_ACTIVITY	NAALADL1	JMJD7	DPP3	METAP2	CTSH	DPP4	ENPEP	LVRN	F11	METAP1	DNPEP	METAP1D	ANPEP	DPP7	TRHDE	LNPEP	LTA4H	MMP14	MMP15	MMP16	MMP17	NPEPPSP1	LAP3	ERAP1	PEPD	DPP8	RNPEPL1	RNPEP	XPNPEP3	ERAP2	BLMH	TPP2	XPNPEP1	XPNPEP2	NPEPL1	KDM8	AOPEP	DPP9	NPEPPS
GOMF_CARBOXYPEPTIDASE_ACTIVITY	http://www.gsea-msigdb.org/gsea/msigdb/cards/GOMF_CARBOXYPEPTIDASE_ACTIVITY	NAALAD2	NAALADL1	CPQ	CPXM2	AGBL1	CPO	PM20D2	CPA1	CPA2	CPA3	CPB1	CPB2	CPD	CPE	CPM	CPN1	CTSZ	ACE	AEBP1	FOLH1B	VASH1	AGTPBP1	FOLH1	AGBL3	LAP3	CPA4	PEPD	CPVL	MINDY2	CTSA	PRCP	CNDP2	MINDY1	CPXM1	CPA6	ACE2	SCPEP1	AGBL5	BLMH	VASH2	AGBL2	CNDP1	AGBL4	CPZ	CPA5
GOMF_METALLOCARBOXYPEPTIDASE_ACTIVITY	http://www.gsea-msigdb.org/gsea/msigdb/cards/GOMF_METALLOCARBOXYPEPTIDASE_ACTIVITY	NAALAD2	CPXM2	AGBL1	CPO	CPA1	CPA2	CPA3	CPB1	CPB2	CPD	CPE	CPM	CPN1	AEBP1	FOLH1B	VASH1	AGTPBP1	FOLH1	AGBL3	CPA4	PEPD	CPXM1	CPA6	ACE2	AGBL5	VASH2	AGBL2	AGBL4	CPZ	CPA5
GOMF_SERINE_TYPE_CARBOXYPEPTIDASE_ACTIVITY	http://www.gsea-msigdb.org/gsea/msigdb/cards/GOMF_SERINE_TYPE_CARBOXYPEPTIDASE_ACTIVITY	CPD	CPVL	CTSA	PRCP	SCPEP1
GOMF_CYSTEINE_TYPE_ENDOPEPTIDASE_ACTIVITY	http://www.gsea-msigdb.org/gsea/msigdb/cards/GOMF_CYSTEINE_TYPE_ENDOPEPTIDASE_ACTIVITY	PIGK	USP17L10	USP17L11	USP17L12	USP17L13	USP17L17	USP17L18	USP17L19	USP17L20	USP17L21	USP17L22	USP17L15	CASP12	USP16	CTSC	CAPN9	USP20	MALT1	CAPN11	CAPN10	USP18	ATG4A	CLC	CAPN12	CTSB	CTSD	CTSH	CTSK	CTSL	CTSV	CTSO	CTSS	CTSW	CTSZ	SENP5	USP12	USP33	ATG4B	USP24	CAPN7	CASP14	USP49	PYDC1	SENP6	TINAG	PYCARD	PDIA3	USP25	SENP1	USP17L2	CAPN8	USP27X	USP17L6P	USP17L8	USP17L7	CTSL3P	USP17L1	CAPN14	USP47	USP40	LGMN	SENP7	USP35	USP36	USP28	USP29	USP37	SENP2	BLMH	SFRP1	USP17L4	USP17L3	USP46	CAPN15	CAPN5	USP17L24	USP17L5	UCHL1	USP1	USP7	ADGB	USP5	CAPN1	USP11	USP9X	CAPN2	CAPN3	CAPNS1	CAPN6	USP9Y	CASP1	CASP2	CASP3	CASP4	CASP5	USP26	CASP6	CASP7	CASP8	USP42	USP48	CASP9	CAPNS2	CASP10	USP38	USP30	ATG4C	CTSF	GPAA1	CFLAR	USP13	USP14	USP6	USP2	USP10	USP8	CAPN13	ESPL1	USP34	USP15	RCE1
GOMF_CALCIUM_DEPENDENT_CYSTEINE_TYPE_ENDOPEPTIDASE_ACTIVITY	http://www.gsea-msigdb.org/gsea/msigdb/cards/GOMF_CALCIUM_DEPENDENT_CYSTEINE_TYPE_ENDOPEPTIDASE_ACTIVITY	CAPN9	CAPN11	CAPN10	CAPN12	CAPN7	CAPN8	CAPN14	CAPN15	CAPN5	ADGB	CAPN1	CAPN2	CAPN3	CAPNS1	CAPN6	CAPNS2	CAPN13
GOMF_METALLOENDOPEPTIDASE_ACTIVITY	http://www.gsea-msigdb.org/gsea/msigdb/cards/GOMF_METALLOENDOPEPTIDASE_ACTIVITY	LMLN2	ADAM8	ADAM10	ZMPSTE24	PITRM1	YME1L1	ADAM28	MMP24	AFG3L2	COPS5	EEF1AKMT4-ECE2	ADAM30	ADAM29	ADAMTS13	ADAMTS8	ADAMTS5	ADAMTS7	ADAMTS6	OMA1	CLCA1	MMP21	TRABD2A	ADAMTS14	TMPRSS6	ADAMTS15	ADAMTS16	ADAMTS17	ADAMTS18	ADAMTS19	ECE1	ADAM32	CLCA4	PMPCA	ADAM2	ADAMDEC1	IDE	KEL	TRABD2B	ADAM11	MEP1A	MEP1B	MIPEP	MME	MMP1	MMP2	MMP3	MMP7	MMP8	ASTL	MMP9	MMP10	MMP11	MMP12	MMP13	MMP14	MMP15	MMP16	MMP17	MMP19	NRDC	PAPPA	MBTPS2	PHEX	ADAM22	YBEY	PRSS2	KLK7	MMP26	ADAMTS9	ADAMTSL3	NLN	PAPPA2	MMP27	MMP25	BMP1	SPG7	ADAM17	THOP1	TLL1	TLL2	UQCRC2	MMP28	MMEL1	ADAMTS20	ADAM33	ADAM12	ADAMTS12	ADAMTS10	SPRTN	MMP23B	ADAM19	ADAM23	ADAM21	ADAM20	ADAM18	ADAM15	ADAM9	ADAM7	LMLN	PAPLN	ATP23	ADAMTSL1	MMP20	ECEL1	ADAMTS4	ADAMTS3	ADAMTS2	ADAMTS1	PMPCB	CLCA3P	CLCA2	ECE2	ADAMTSL2	RCE1
GOMF_THREONINE_TYPE_ENDOPEPTIDASE_ACTIVITY	http://www.gsea-msigdb.org/gsea/msigdb/cards/GOMF_THREONINE_TYPE_ENDOPEPTIDASE_ACTIVITY	PSMB11	PRSS50	TASP1	PSMA4	PSMB1	PSMB2	PSMB3	PSMB4	PSMB5	PSMB6	PSMB7	PSMB8	PSMB9	PSMB10
GOMF_ENOYL_COA_HYDRATASE_ACTIVITY	http://www.gsea-msigdb.org/gsea/msigdb/cards/GOMF_ENOYL_COA_HYDRATASE_ACTIVITY	ECI1	ECHS1	EHHADH	HADHA	HADHB	HSD17B4	AUH	ECHDC2	ECHDC1	ECHDC3
GOMF_EPOXIDE_HYDROLASE_ACTIVITY	http://www.gsea-msigdb.org/gsea/msigdb/cards/GOMF_EPOXIDE_HYDROLASE_ACTIVITY	EPHX1	EPHX2	LTA4H	RNPEP	EPHX3	AKR7A2
GOMF_ESTRADIOL_17_BETA_DEHYDROGENASE_ACTIVITY	http://www.gsea-msigdb.org/gsea/msigdb/cards/GOMF_ESTRADIOL_17_BETA_DEHYDROGENASE_ACTIVITY	AKR1C4	AKR1C1	AKR1C2	HSD17B10	HSD17B1	HSD17B3	HSD17B2	HSD17B4	AKR1B15	RDH8	HSD17B12	HSD17B11	HSD17B14	HSD17B7	DHRS11	HSD17B8	HSD17B6	AKR1C3
GOMF_FATTY_ACID_SYNTHASE_ACTIVITY	http://www.gsea-msigdb.org/gsea/msigdb/cards/GOMF_FATTY_ACID_SYNTHASE_ACTIVITY	HTD2	FASN	MCAT	ELOVL2	OXSM	OLAH	ELOVL5	ELOVL1	ELOVL4	ELOVL6	ELOVL7	ELOVL3	CBR4
GOMF_FATTY_ACYL_COA_SYNTHASE_ACTIVITY	http://www.gsea-msigdb.org/gsea/msigdb/cards/GOMF_FATTY_ACYL_COA_SYNTHASE_ACTIVITY	ACSM1	ACSM2A	ACSM6	ACSM4	ACSM2B	ACSM5	ACSM3
GOMF_FRUCTOSE_2_6_BISPHOSPHATE_2_PHOSPHATASE_ACTIVITY	http://www.gsea-msigdb.org/gsea/msigdb/cards/GOMF_FRUCTOSE_2_6_BISPHOSPHATE_2_PHOSPHATASE_ACTIVITY	PFKFB1	PFKFB2	PFKFB3	PFKFB4	TIGAR
GOMF_GLUTATHIONE_TRANSFERASE_ACTIVITY	http://www.gsea-msigdb.org/gsea/msigdb/cards/GOMF_GLUTATHIONE_TRANSFERASE_ACTIVITY	LANCL1	CLIC2	GSTO2	GSTA5	ALOX5AP	GSTT4	HPGDS	GSTA1	GSTA2	GSTA3	GSTA4	GSTM1	GSTM2	GSTM3	GSTM4	GSTM5	GSTP1	GSTT1	GSTT2	GSTZ1	GSTK1	LTC4S	MGST1	MGST2	MGST3	GSTT2B	GSTO1	PTGES
GOMF_GLYCOLIPID_MANNOSYLTRANSFERASE_ACTIVITY	http://www.gsea-msigdb.org/gsea/msigdb/cards/GOMF_GLYCOLIPID_MANNOSYLTRANSFERASE_ACTIVITY	ALG11	PIGV	ALG2	PIGM	PIGB
GOMF_GUANOSINE_DIPHOSPHATASE_ACTIVITY	http://www.gsea-msigdb.org/gsea/msigdb/cards/GOMF_GUANOSINE_DIPHOSPHATASE_ACTIVITY	CANT1	ENTPD8	ENTPD7	ENTPD1	ENTPD2	ENTPD6	ENTPD3	ENTPD5	ENTPD4
GOMF_GUANYLATE_CYCLASE_ACTIVITY	http://www.gsea-msigdb.org/gsea/msigdb/cards/GOMF_GUANYLATE_CYCLASE_ACTIVITY	GUCY1A2	GUCY1A1	GUCY1B1	GUCY2C	GUCY2F	GUCY2D	NPR1	NPR2
GOMF_GUANYLATE_KINASE_ACTIVITY	http://www.gsea-msigdb.org/gsea/msigdb/cards/GOMF_GUANYLATE_KINASE_ACTIVITY	LRGUK	DLG1	DLG2	MAGI3	GUK1	MPP1	CARD11	CASK	TJP2
GOMF_HELICASE_ACTIVITY	http://www.gsea-msigdb.org/gsea/msigdb/cards/GOMF_HELICASE_ACTIVITY	DDX11L8	RAD50	G3BP1	DDX39A	DDX17	POLQ	SRCAP	RUVBL2	ASCC3	CHD1	DDX52	CHD2	CHD3	CHD4	DDX20	DDX19B	DDX42	HELQ	TDRD9	HFM1	DDX1	DDX3X	DDX5	DQX1	DDX6	DHX8	DHX9	DDX10	DDX11	DHX15	DDX53	DHX36	DNA2	EIF4A1	EIF4A2	ERCC2	ERCC3	ERCC6	DHX30	SNRNP200	SETX	RAD54L2	DICER1	MTREX	DDX58	MCM9	XRCC6	SHPRH	RAD54B	CHD5	DDX25	GTF2F2	HELLS	DDX51	IGHMBP2	ERCC6L2	MCM2	MCM3	MCM4	MCM5	MCM6	MCM7	MOV10	MRE11	DDX12P	SMARCAL1	DDX47	DDX41	RTEL1	MOV10L1	DHX29	DDX4	DDX49	ATRX	DDX56	ERCC6L	CHTF8	DDX19A	ZGRF1	DDX43	DDX60	CHD7	DDX27	DHX32	DDX28	TWNK	WRNIP1	SMARCAD1	DHX33	DDX24	ZNFX1	EP400	DHX37	CHD8	DDX55	FANCM	RAD51	RECQL	UPF1	RFC2	RFC3	RFC4	RFC5	DHX35	CHTF18	BLM	IFIH1	DDX31	YTHDC2	SKIV2L	SMARCA1	SMARCA2	HLTF	SMARCA4	SUPV3L1	WRN	XRCC5	DDX50	DDX54	DSCC1	DHX58	DDX39B	DHX40	PIF1	CHD9	DDX59	BRIP1	ZRANB3	CHD6	RAD54L	DHX16	MCM8	TTF2	SMARCA5	FBH1	HELZ2	RUVBL1	DDX3Y	DDX18	NAV2	BTAF1	DHX57	DDX60L	SLFN11	TDRD12	DDX21	HELB	RECQL5	RECQL4	DDX23	CHD1L	DHX34	AQR	EIF4A3	DHX38	DDX46	HELZ
GOMF_HEXOKINASE_ACTIVITY	http://www.gsea-msigdb.org/gsea/msigdb/cards/GOMF_HEXOKINASE_ACTIVITY	GCK	HK1	HK2	HK3	HKDC1
GOMF_HYALURONONGLUCOSAMINIDASE_ACTIVITY	http://www.gsea-msigdb.org/gsea/msigdb/cards/GOMF_HYALURONONGLUCOSAMINIDASE_ACTIVITY	OGA	HYAL4	CEMIP2	HYAL1	CEMIP	SPAM1	HYAL3	HYAL2
GOMF_INORGANIC_DIPHOSPHATASE_ACTIVITY	http://www.gsea-msigdb.org/gsea/msigdb/cards/GOMF_INORGANIC_DIPHOSPHATASE_ACTIVITY	ALPL	PPA2	PPA1	PRUNE1	LHPP
GOMF_1_PHOSPHATIDYLINOSITOL_4_KINASE_ACTIVITY	http://www.gsea-msigdb.org/gsea/msigdb/cards/GOMF_1_PHOSPHATIDYLINOSITOL_4_KINASE_ACTIVITY	PI4KAP2	PI4KA	PI4KB	PI4K2B	PI4K2A	PI4KAP1
GOMF_PHOSPHATIDYLINOSITOL_4_5_BISPHOSPHATE_5_PHOSPHATASE_ACTIVITY	http://www.gsea-msigdb.org/gsea/msigdb/cards/GOMF_PHOSPHATIDYLINOSITOL_4_5_BISPHOSPHATE_5_PHOSPHATASE_ACTIVITY	PTPMT1	INPP5J	INPP5B	INPP5D	OCRL	INPP5K	INPP5E	SYNJ1	SYNJ2	FIG4
GOMF_INOSITOL_POLYPHOSPHATE_5_PHOSPHATASE_ACTIVITY	http://www.gsea-msigdb.org/gsea/msigdb/cards/GOMF_INOSITOL_POLYPHOSPHATE_5_PHOSPHATASE_ACTIVITY	INPP5J	INPP5A	INPP5D	OCRL	INPP5K	INPP5E
GOMF_ISOCITRATE_DEHYDROGENASE_ACTIVITY	http://www.gsea-msigdb.org/gsea/msigdb/cards/GOMF_ISOCITRATE_DEHYDROGENASE_ACTIVITY	IDH1	IDH2	IDH3A	IDH3B	IDH3G
GOMF_LACTATE_DEHYDROGENASE_ACTIVITY	http://www.gsea-msigdb.org/gsea/msigdb/cards/GOMF_LACTATE_DEHYDROGENASE_ACTIVITY	LDHAL6A	LDHD	LDHA	LDHB	LDHC	LDHAL6B
GOMF_L_LACTATE_DEHYDROGENASE_ACTIVITY	http://www.gsea-msigdb.org/gsea/msigdb/cards/GOMF_L_LACTATE_DEHYDROGENASE_ACTIVITY	LDHAL6A	LDHA	LDHB	LDHC	LDHAL6B
GOMF_LEUKOTRIENE_C4_SYNTHASE_ACTIVITY	http://www.gsea-msigdb.org/gsea/msigdb/cards/GOMF_LEUKOTRIENE_C4_SYNTHASE_ACTIVITY	ALOX5AP	GSTM4	LTC4S	MGST2	MGST3
GOMF_LIPOPROTEIN_LIPASE_ACTIVITY	http://www.gsea-msigdb.org/gsea/msigdb/cards/GOMF_LIPOPROTEIN_LIPASE_ACTIVITY	LIPI	LIPH	LIPM	LIPC	LPL	PNPLA2	LIPK	LIPN	PNPLA3	LIPG
GOMF_LONG_CHAIN_ACYL_COA_DEHYDROGENASE_ACTIVITY	http://www.gsea-msigdb.org/gsea/msigdb/cards/GOMF_LONG_CHAIN_ACYL_COA_DEHYDROGENASE_ACTIVITY	ACAD9	ACADL	ACADVL	ACAD11	TECR
GOMF_LONG_CHAIN_FATTY_ACID_COA_LIGASE_ACTIVITY	http://www.gsea-msigdb.org/gsea/msigdb/cards/GOMF_LONG_CHAIN_FATTY_ACID_COA_LIGASE_ACTIVITY	SLC27A5	SLC27A4	SLC27A3	SLC27A2	ACSM1	ACSL1	ACSL3	ACSL4	ACSBG1	ACSL6	SLC27A6	SLC27A1	ACSL5	ACSF2	ACSBG2
GOMF_LYSINE_N_ACETYLTRANSFERASE_ACTIVITY_ACTING_ON_ACETYL_PHOSPHATE_AS_DONOR	http://www.gsea-msigdb.org/gsea/msigdb/cards/GOMF_LYSINE_N_ACETYLTRANSFERASE_ACTIVITY_ACTING_ON_ACETYL_PHOSPHATE_AS_DONOR	ESCO2	EP300	NAT8B	ATAT1	KAT2B	NAT8
GOMF_MONOOXYGENASE_ACTIVITY	http://www.gsea-msigdb.org/gsea/msigdb/cards/GOMF_MONOOXYGENASE_ACTIVITY	JMJD7	MOXD2P	COQ7	FAXDC2	CYP46A1	AKR1C4	CYP4F8	CYP2U1	CYP2R1	TPH2	CYP4F22	CYP1A1	CYP1A2	CYP1B1	CYP2A6	CYP2A7	CYP3A7	CYP2A13	CYP2B6	CYP2C19	CYP2C8	CYP2C9	CYP2C18	CYP2D7	CYP2D6	CYP2E1	CYP2F1	CYP2J2	CYP3A4	CYP3A5	CYP4A11	CYP4B1	CYP7A1	CYP8B1	CYP11A1	CYP11B1	CYP11B2	CYP17A1	CYP19A1	CYP21A2	CYP24A1	CYP26A1	CYP27A1	CYP27B1	CYP51A1	DBH	CYP4Z2P	AKR1C1	AKR1C2	CYP4Z1	NLRP11	CYP2G1P	FMO1	FMO2	FMO3	FMO4	FMO5	MOXD1	CYP4X1	CYP4A22	CYP4V2	CYP2S1	HMOX1	HMOX2	CYP27C1	CYP26C1	AGMO	CYP4F3	NOS1	NOS2	NOS3	PAH	PAM	PCBD1	COQ6	CYP39A1	CYP2W1	MIOX	CYP26B1	PTGIS	CYP20A1	MICAL3	CYP4F11	MSMO1	MICAL1	CYP3A43	CYP4F12	SQLE	AKR1D1	TBXAS1	TH	TPH1	TYR	TYRP1	DOHH	PCBD2	CMAHP	CYP4F2	KMO	AKR1C3	CH25H	CYP7B1	MICAL2
GOMF_N_N_DIMETHYLANILINE_MONOOXYGENASE_ACTIVITY	http://www.gsea-msigdb.org/gsea/msigdb/cards/GOMF_N_N_DIMETHYLANILINE_MONOOXYGENASE_ACTIVITY	FMO1	FMO2	FMO3	FMO4	FMO5
GOMF_NUCLEASE_ACTIVITY	http://www.gsea-msigdb.org/gsea/msigdb/cards/GOMF_NUCLEASE_ACTIVITY	RAD50	G3BP1	RCL1	RIDA	POP7	RNASEH2A	RPP30	RPP38	ERN2	POP4	RPP40	POP1	RPP14	TREX2	ERI2	TREX1	PNKP	EXOSC8	TOE1	DIS3L	TSEN15	EXOSC6	PLD4	RNASE11	RNASE8	ANKLE1	TATDN3	DIS3L2	NUDT16	PXDNL	PIWIL4	SLFN13	EME1	PNLDC1	EXD1	DDX1	DCP2	DFFB	DNA2	DNASE1	DNASE1L1	DNASE1L2	DNASE1L3	DNASE2	DXO	AGO3	EME2	APLF	PLD6	PDE12	ENDOG	ERCC1	ERCC4	ERCC5	ERN1	FEN1	XRN2	DIS3	FAN1	EXOSC7	CNOT1	ENDOD1	SMG6	KHNYN	ANGEL1	EXOSC2	DICER1	PLD3	CNOT6L	RNASEH1	MEIOB	REXO1L1P	MBLAC1	PAN3	NOCT	SAMHD1	REXO2	AGO1	SND1	AGO2	APEX2	ANG	HARBI1	ENDOV	DCPS	NOB1	ASTE1	DROSHA	CNOT7	APEX1	RNASE10	ZC3H12D	ZC3H12B	SLFN14	GEN1	ISG20	RNASE9	MRE11	RNASE13	RNASEK	NME1	CNOT2	NTHL1	RNASE12	OGG1	PARN	EXOSC3	EXOSC1	LACTB2	DBR1	POP5	TDP2	ENPP1	ENPP2	ENPP3	CPSF3	PLSCR1	PELO	EXOSC9	EXOSC10	PMS2	YBEY	POLD1	POLE	POLG	XRN1	EXOSC4	APTX	SLX1A	RPP25	EXD3	INTS11	PPP1R8	PIWIL2	MAP1S	EXD2	ZGRF1	ELAC1	N4BP2	TDP1	AZGP1	EXOSC5	REXO4	REXO1	CNOT6	NYNRIN	FANCM	RAD1	DNASE2B	RAD9A	RAD51C	RAG1	RBBP8	RMRP	MYG1	RNASE1	RNASE2	RNASE3	RNASE4	RNASE6	RNASEL	ELAC2	RPS3	SETMAR	DCLRE1C	AEN	EXO5	DCLRE1B	MRPL44	TSN	TSNAX	WRN	XRCC1	XRCC3	TRIR	SLX1B	ERI3	TSEN34	PGBD5	USB1	TEFM	RPP21	ZC3H12A	EDC3	MUS81	TSEN2	REXO5	ISG20L2	LAS1L	NUDT12	TATDN1	ZRANB3	NUDT16L1	RNASE7	HELZ2	ZC3H12C	RPPH1	RNASET2	PNPT1	ENDOU	MBD4	ERI1	ANGEL2	EXO1	MGME1	PIWIL1	CNOT8	N4BP1	PRORP	TATDN2	PAN2	DCLRE1A	EXOG
GOMF_ENDONUCLEASE_ACTIVITY	http://www.gsea-msigdb.org/gsea/msigdb/cards/GOMF_ENDONUCLEASE_ACTIVITY	RAD50	G3BP1	RCL1	RIDA	POP7	RNASEH2A	RPP30	RPP38	ERN2	POP4	RPP40	POP1	RPP14	PNKP	RNASE11	RNASE8	ANKLE1	NUDT16	PXDNL	PIWIL4	SLFN13	EME1	DFFB	DNA2	DNASE1	DNASE1L1	DNASE1L2	DNASE1L3	DNASE2	AGO3	EME2	APLF	PLD6	ENDOG	ERCC1	ERCC4	ERCC5	ERN1	FEN1	DIS3	FAN1	ENDOD1	SMG6	KHNYN	DICER1	RNASEH1	MBLAC1	AGO1	SND1	AGO2	APEX2	ANG	ENDOV	NOB1	DROSHA	APEX1	ZC3H12D	ZC3H12B	SLFN14	GEN1	MRE11	RNASEK	NTHL1	OGG1	LACTB2	DBR1	POP5	CPSF3	PELO	PMS2	YBEY	SLX1A	RPP25	INTS11	PPP1R8	PIWIL2	ZGRF1	ELAC1	N4BP2	REXO4	NYNRIN	DNASE2B	RAD51C	RAG1	RBBP8	RMRP	RNASE1	RNASE2	RNASE3	RNASE4	RNASE6	RNASEL	ELAC2	RPS3	SETMAR	DCLRE1C	MRPL44	TSN	TSNAX	XRCC1	XRCC3	SLX1B	TSEN34	PGBD5	TEFM	RPP21	ZC3H12A	EDC3	MUS81	TSEN2	LAS1L	NUDT12	ZRANB3	NUDT16L1	RNASE7	ZC3H12C	RPPH1	RNASET2	ENDOU	MBD4	EXO1	PIWIL1	PRORP	EXOG
GOMF_ENDODEOXYRIBONUCLEASE_ACTIVITY	http://www.gsea-msigdb.org/gsea/msigdb/cards/GOMF_ENDODEOXYRIBONUCLEASE_ACTIVITY	RAD50	DFFB	DNA2	DNASE1	DNASE1L1	DNASE1L2	DNASE1L3	DNASE2	APLF	ENDOG	ERCC1	ERCC4	ERCC5	FEN1	FAN1	DICER1	ENDOV	APEX1	GEN1	MRE11	SLX1A	ZGRF1	DNASE2B	RAD51C	RAG1	RBBP8	RPS3	SETMAR	DCLRE1C	XRCC1	XRCC3	SLX1B	TEFM	MUS81	ZRANB3	MBD4	EXO1	EXOG
GOMF_ENDORIBONUCLEASE_ACTIVITY	http://www.gsea-msigdb.org/gsea/msigdb/cards/GOMF_ENDORIBONUCLEASE_ACTIVITY	RCL1	RIDA	POP7	RNASEH2A	RPP30	RPP38	ERN2	POP4	RPP40	POP1	RPP14	RNASE8	NUDT16	PIWIL4	SLFN13	AGO3	PLD6	ENDOG	ERN1	FEN1	SMG6	KHNYN	DICER1	RNASEH1	MBLAC1	AGO1	SND1	AGO2	ANG	ENDOV	NOB1	DROSHA	APEX1	ZC3H12D	ZC3H12B	SLFN14	RNASEK	LACTB2	DBR1	POP5	CPSF3	YBEY	RPP25	INTS11	PIWIL2	ELAC1	NYNRIN	RMRP	RNASE1	RNASE2	RNASE4	RNASEL	ELAC2	MRPL44	TSNAX	TSEN34	RPP21	ZC3H12A	EDC3	TSEN2	NUDT12	NUDT16L1	ZC3H12C	RPPH1	RNASET2	ENDOU	EXO1	PIWIL1	PRORP	EXOG
GOMF_RNA_DNA_HYBRID_RIBONUCLEASE_ACTIVITY	http://www.gsea-msigdb.org/gsea/msigdb/cards/GOMF_RNA_DNA_HYBRID_RIBONUCLEASE_ACTIVITY	RNASEH2A	FEN1	RNASEH1	APEX1	EXO1
GOMF_RIBONUCLEASE_P_ACTIVITY	http://www.gsea-msigdb.org/gsea/msigdb/cards/GOMF_RIBONUCLEASE_P_ACTIVITY	POP7	RPP30	RPP38	POP4	RPP40	POP1	RPP14	POP5	RPP25	RPP21	RPPH1	PRORP
GOMF_EXONUCLEASE_ACTIVITY	http://www.gsea-msigdb.org/gsea/msigdb/cards/GOMF_EXONUCLEASE_ACTIVITY	RAD50	TREX2	ERI2	TREX1	EXOSC8	TOE1	DIS3L	EXOSC6	PLD4	DIS3L2	PNLDC1	EXD1	DDX1	DCP2	DXO	APLF	PDE12	FEN1	XRN2	DIS3	FAN1	EXOSC7	CNOT1	ANGEL1	EXOSC2	PLD3	CNOT6L	MEIOB	REXO1L1P	PAN3	NOCT	REXO2	APEX2	DCPS	CNOT7	APEX1	ISG20	MRE11	CNOT2	PARN	EXOSC3	EXOSC1	ENPP1	ENPP2	ENPP3	CPSF3	EXOSC9	EXOSC10	POLD1	POLE	POLG	XRN1	EXOSC4	APTX	EXD3	EXD2	TDP1	EXOSC5	REXO4	REXO1	CNOT6	RAD1	RAD9A	DCLRE1C	AEN	EXO5	DCLRE1B	WRN	TRIR	ERI3	USB1	ZC3H12A	REXO5	ISG20L2	TATDN1	PNPT1	ERI1	ANGEL2	EXO1	MGME1	CNOT8	PAN2	DCLRE1A	EXOG
GOMF_PHOSPHODIESTERASE_I_ACTIVITY	http://www.gsea-msigdb.org/gsea/msigdb/cards/GOMF_PHOSPHODIESTERASE_I_ACTIVITY	FAN1	APEX1	ENPP1	ENPP2	ENPP3
GOMF_EXODEOXYRIBONUCLEASE_ACTIVITY	http://www.gsea-msigdb.org/gsea/msigdb/cards/GOMF_EXODEOXYRIBONUCLEASE_ACTIVITY	TREX2	TREX1	PLD4	FEN1	PLD3	MEIOB	REXO2	APEX2	APEX1	ISG20	MRE11	POLD1	POLE	APTX	EXD2	RAD1	RAD9A	DCLRE1C	EXO5	DCLRE1B	TATDN1	EXO1	MGME1	DCLRE1A
GOMF_DEOXYRIBONUCLEASE_I_ACTIVITY	http://www.gsea-msigdb.org/gsea/msigdb/cards/GOMF_DEOXYRIBONUCLEASE_I_ACTIVITY	DNASE1	DNASE1L1	DNASE1L2	DNASE1L3	DICER1
GOMF_EXORIBONUCLEASE_ACTIVITY	http://www.gsea-msigdb.org/gsea/msigdb/cards/GOMF_EXORIBONUCLEASE_ACTIVITY	ERI2	EXOSC8	TOE1	DIS3L	EXOSC6	DIS3L2	PNLDC1	DCP2	PDE12	XRN2	DIS3	EXOSC7	CNOT1	ANGEL1	EXOSC2	CNOT6L	PAN3	NOCT	REXO2	DCPS	CNOT7	ISG20	CNOT2	PARN	EXOSC3	EXOSC1	CPSF3	EXOSC9	EXOSC10	XRN1	EXOSC4	EXD2	EXOSC5	CNOT6	ERI3	USB1	ZC3H12A	ISG20L2	PNPT1	ERI1	ANGEL2	CNOT8	PAN2
GOMF_POLY_A_SPECIFIC_RIBONUCLEASE_ACTIVITY	http://www.gsea-msigdb.org/gsea/msigdb/cards/GOMF_POLY_A_SPECIFIC_RIBONUCLEASE_ACTIVITY	TOE1	PNLDC1	PDE12	CNOT1	CNOT6L	PAN3	NOCT	CNOT7	CNOT2	PARN	CNOT6	CNOT8	PAN2
GOMF_DEOXYRIBONUCLEASE_ACTIVITY	http://www.gsea-msigdb.org/gsea/msigdb/cards/GOMF_DEOXYRIBONUCLEASE_ACTIVITY	RAD50	TREX2	TREX1	PLD4	DFFB	DNA2	DNASE1	DNASE1L1	DNASE1L2	DNASE1L3	DNASE2	APLF	ENDOG	ERCC1	ERCC4	ERCC5	FEN1	FAN1	DICER1	PLD3	MEIOB	REXO2	APEX2	ENDOV	APEX1	GEN1	ISG20	MRE11	NME1	POLD1	POLE	APTX	SLX1A	MAP1S	EXD2	ZGRF1	RAD1	DNASE2B	RAD9A	RAD51C	RAG1	RBBP8	RPS3	SETMAR	DCLRE1C	EXO5	DCLRE1B	XRCC1	XRCC3	SLX1B	TEFM	MUS81	TATDN1	ZRANB3	MBD4	EXO1	MGME1	DCLRE1A	EXOG
GOMF_RIBONUCLEASE_ACTIVITY	http://www.gsea-msigdb.org/gsea/msigdb/cards/GOMF_RIBONUCLEASE_ACTIVITY	RCL1	RIDA	POP7	RNASEH2A	RPP30	RPP38	ERN2	POP4	RPP40	POP1	RPP14	ERI2	EXOSC8	TOE1	DIS3L	EXOSC6	RNASE11	RNASE8	DIS3L2	NUDT16	PIWIL4	SLFN13	PNLDC1	DCP2	AGO3	PLD6	PDE12	ENDOG	ERN1	FEN1	XRN2	DIS3	EXOSC7	CNOT1	SMG6	KHNYN	ANGEL1	EXOSC2	DICER1	CNOT6L	RNASEH1	MBLAC1	PAN3	NOCT	SAMHD1	REXO2	AGO1	SND1	AGO2	ANG	ENDOV	DCPS	NOB1	DROSHA	CNOT7	APEX1	RNASE10	ZC3H12D	ZC3H12B	SLFN14	ISG20	RNASE9	RNASE13	RNASEK	CNOT2	RNASE12	PARN	EXOSC3	EXOSC1	LACTB2	DBR1	POP5	CPSF3	EXOSC9	EXOSC10	YBEY	XRN1	EXOSC4	RPP25	INTS11	PPP1R8	PIWIL2	EXD2	ELAC1	AZGP1	EXOSC5	CNOT6	NYNRIN	RMRP	RNASE1	RNASE2	RNASE3	RNASE4	RNASE6	RNASEL	ELAC2	MRPL44	TSNAX	ERI3	TSEN34	USB1	RPP21	ZC3H12A	EDC3	TSEN2	ISG20L2	NUDT12	NUDT16L1	RNASE7	HELZ2	ZC3H12C	RPPH1	RNASET2	PNPT1	ENDOU	ERI1	ANGEL2	EXO1	PIWIL1	CNOT8	N4BP1	PRORP	PAN2	EXOG
GOMF_TRNA_SPECIFIC_RIBONUCLEASE_ACTIVITY	http://www.gsea-msigdb.org/gsea/msigdb/cards/GOMF_TRNA_SPECIFIC_RIBONUCLEASE_ACTIVITY	POP7	RPP30	RPP38	POP4	RPP40	POP1	RPP14	POP5	RPP25	ELAC2	TSEN34	RPP21	TSEN2	RPPH1	PRORP
GOMF_NUCLEOSIDE_DIPHOSPHATE_KINASE_ACTIVITY	http://www.gsea-msigdb.org/gsea/msigdb/cards/GOMF_NUCLEOSIDE_DIPHOSPHATE_KINASE_ACTIVITY	NME6	AK7	CMPK2	AK8	DTYMK	AK1	AK4	AK9	AK5	NME2P1	NME7	NME9	NME1	NME2	NME3	NME4	CMPK1	NME5
GOMF_NUCLEOTIDE_DIPHOSPHATASE_ACTIVITY	http://www.gsea-msigdb.org/gsea/msigdb/cards/GOMF_NUCLEOTIDE_DIPHOSPHATASE_ACTIVITY	NUDT6	NUDT4	NUDT3	CILP2	NUDT10	NUDT17	FHIT	ENPP4	NUDT13	GARS1	NUDT2	ITPA	NUDT4B	ENPP1	ENPP2	ENPP3	NUDT11	NUDT15	ENPP5	NUDT12	CILP	ASMTL
GOMF_HYDROLASE_ACTIVITY_HYDROLYZING_O_GLYCOSYL_COMPOUNDS	http://www.gsea-msigdb.org/gsea/msigdb/cards/GOMF_HYDROLASE_ACTIVITY_HYDROLYZING_O_GLYCOSYL_COMPOUNDS	GNE	OGA	NEU3	HPSE	MAN1A2	CHI3L1	CHI3L2	CHIT1	TREH	MAN1B1	GLB1L3	LYZL2	SPACA3	ACER1	LYG1	NEU4	LYZL4	CTBS	MANEAL	KLB	AGL	LCTL	GANAB	MAN2B2	HYAL4	CEMIP2	FUCA1	FUCA2	LYG2	GAA	GALC	GANC	GBA	GBE1	CHIA	GLA	GLB1	AMY1A	GM2A	AMY1B	AMY1C	AMY2A	AMY2B	OTOGL	HEXD	GUSB	HEXA	HEXB	HYAL1	ACER2	OTOG	IDUA	SPACA5	LCT	LYZ	MAN1A1	MAN2A2	MAN2C1	MAN2A1	MAN2B1	MANBA	NAGA	NAGLU	NEU1	NEU2	OVGP1	NAGPA	ADPRS	ACER3	ABHD10	EDEM2	MAN1C1	LYZL6	CEMIP	MYORG	GBA2	GBA3	HPSE2	SI	ENGASE	GUSBP3	SPAM1	SPACA5B	MOGS	GLB1L	MANEA	PGGHG	EDEM3	HYAL3	LYZL1	PARG	HYAL2	MGAM	GLB1L2	KL	EDEM1
GOMF_BETA_N_ACETYLHEXOSAMINIDASE_ACTIVITY	http://www.gsea-msigdb.org/gsea/msigdb/cards/GOMF_BETA_N_ACETYLHEXOSAMINIDASE_ACTIVITY	OGA	GM2A	HEXD	HEXA	HEXB
GOMF_BETA_GALACTOSIDASE_ACTIVITY	http://www.gsea-msigdb.org/gsea/msigdb/cards/GOMF_BETA_GALACTOSIDASE_ACTIVITY	GLB1L3	GLB1	GBA3	GLB1L	GLB1L2
GOMF_CHITINASE_ACTIVITY	http://www.gsea-msigdb.org/gsea/msigdb/cards/GOMF_CHITINASE_ACTIVITY	CHI3L1	CHI3L2	CHIT1	CTBS	CHIA	OVGP1
GOMF_MANNOSYL_OLIGOSACCHARIDE_1_2_ALPHA_MANNOSIDASE_ACTIVITY	http://www.gsea-msigdb.org/gsea/msigdb/cards/GOMF_MANNOSYL_OLIGOSACCHARIDE_1_2_ALPHA_MANNOSIDASE_ACTIVITY	MAN1A2	MAN1B1	MAN1A1	EDEM2	MAN1C1	EDEM3	EDEM1
GOMF_OLIGOSACCHARYL_TRANSFERASE_ACTIVITY	http://www.gsea-msigdb.org/gsea/msigdb/cards/GOMF_OLIGOSACCHARYL_TRANSFERASE_ACTIVITY	STT3B	ALG5	STT3A	OSTC	RPN1	RPN2
GOMF_DOLICHYL_DIPHOSPHOOLIGOSACCHARIDE_PROTEIN_GLYCOTRANSFERASE_ACTIVITY	http://www.gsea-msigdb.org/gsea/msigdb/cards/GOMF_DOLICHYL_DIPHOSPHOOLIGOSACCHARIDE_PROTEIN_GLYCOTRANSFERASE_ACTIVITY	STT3B	STT3A	OSTC	RPN1	RPN2
GOMF_PEPTIDE_ALPHA_N_ACETYLTRANSFERASE_ACTIVITY	http://www.gsea-msigdb.org/gsea/msigdb/cards/GOMF_PEPTIDE_ALPHA_N_ACETYLTRANSFERASE_ACTIVITY	NAA30	NAA80	NAA20	NAA16	NAA40	NAA60	NAA25	NAA15	NAA50	NAA10	NAA11
GOMF_GLUTATHIONE_PEROXIDASE_ACTIVITY	http://www.gsea-msigdb.org/gsea/msigdb/cards/GOMF_GLUTATHIONE_PEROXIDASE_ACTIVITY	CLIC2	ALOX5AP	GPX6	GPX1	GPX2	GPX3	GPX4	GPX5	GPX7	GSTA1	GSTM2	GSTP1	GSTT1	GSTZ1	GSTK1	LTC4S	MGST1	MGST2	MGST3	GPX8	PTGES	PRDX6
GOMF_PHOSPHOLIPASE_ACTIVITY	http://www.gsea-msigdb.org/gsea/msigdb/cards/GOMF_PHOSPHOLIPASE_ACTIVITY	PLA2G4B	LYPLA1	PNPLA6	SMPDL3A	PLAAT3	SEC23IP	CHRM1	PLCD3	CHRM3	LYPLA2	CHRM5	MGLL	PLAAT5	CLC	PLD4	CCR1	CCR5	PLA2G4E	LYPLAL1	ABHD16B	ABHD12B	PROCA1	NOTUM	LIPI	PLB1	ABHD3	EDNRA	PLBD2	LIPH	PLD6	F2RL2	NAPEPLD	FAM83B	PLCH1	PLCL2	PLCB1	DDHD2	PLD3	PLA2G15	PLA2G4F	ABHD12	PLA2G2D	SMPDL3B	GPLD1	PLA2G4D	GDPD1	LGALS13	PDIA3	PLA2G2E	HMOX1	ENPP7	ASPG	PNPLA7	PLA2G2C	LCAT	LIPC	LPL	PLA2G3	PNPLA8	PLCE1	PLA1A	GDE1	ENPP2	PLA2G1B	PLA2G2A	PLA2G4A	PLA2G5	PLCB2	PLCB3	PLCB4	PLCD1	PLCL1	PLCG1	PLCG2	PLD1	PLD2	PNLIPRP2	PLAAT2	SMPD3	SMPD4	PLAAT1	ABHD6	PGAP6	PLAAT4	BDKRB2	CCL5	ABHD4	PLA2G2F	SMPD1	SMPD2	OC90	GDPD3	ABHD16A	PLA2G7	PLBD1	PNPLA3	DDHD1	GDPD5	PLA2G12A	PITPNM3	PLA2G6	PLA2G10	CASR	PLA2G12B	PLCD4	PLA2G4C	PLCZ1	LIPG	PRDX6	PLCH2
GOMF_LYSOPHOSPHOLIPASE_ACTIVITY	http://www.gsea-msigdb.org/gsea/msigdb/cards/GOMF_LYSOPHOSPHOLIPASE_ACTIVITY	PLA2G4B	LYPLA1	PNPLA6	LYPLA2	MGLL	CLC	LYPLAL1	ABHD12B	PLB1	PLA2G15	PLA2G4F	ABHD12	GDPD1	LGALS13	ASPG	PNPLA7	LIPC	PNPLA8	GDE1	ENPP2	PLA2G4A	ABHD4	GDPD3	ABHD16A	PLA2G6	PLA2G4C
GOMF_PHOSPHOLIPASE_A2_ACTIVITY	http://www.gsea-msigdb.org/gsea/msigdb/cards/GOMF_PHOSPHOLIPASE_A2_ACTIVITY	PLA2G4B	PLAAT3	PLAAT5	PLA2G4E	PROCA1	PLB1	ABHD3	PLA2G15	PLA2G4F	PLA2G2D	PLA2G4D	PLA2G2E	PLA2G2C	LCAT	PLA2G3	PNPLA8	PLA2G1B	PLA2G2A	PLA2G4A	PLA2G5	PLAAT2	PLAAT1	PGAP6	PLAAT4	PLA2G2F	OC90	PLA2G7	PNPLA3	PLA2G12A	PLA2G6	PLA2G10	PLA2G12B	PLA2G4C	PRDX6
GOMF_PHOSPHOLIPASE_C_ACTIVITY	http://www.gsea-msigdb.org/gsea/msigdb/cards/GOMF_PHOSPHOLIPASE_C_ACTIVITY	CHRM1	PLCD3	CHRM3	CHRM5	CCR1	CCR5	NOTUM	EDNRA	F2RL2	PLCH1	PLCL2	PLCB1	PDIA3	PLCE1	PLCB2	PLCB3	PLCB4	PLCD1	PLCL1	PLCG1	PLCG2	BDKRB2	CCL5	GDPD5	CASR	PLCD4	PLCZ1	PLCH2
GOMF_PHOSPHOLIPASE_D_ACTIVITY	http://www.gsea-msigdb.org/gsea/msigdb/cards/GOMF_PHOSPHOLIPASE_D_ACTIVITY	PLD4	FAM83B	PLD3	GPLD1	HMOX1	PLD1	PLD2
GOMF_1_4_ALPHA_OLIGOGLUCAN_PHOSPHORYLASE_ACTIVITY	http://www.gsea-msigdb.org/gsea/msigdb/cards/GOMF_1_4_ALPHA_OLIGOGLUCAN_PHOSPHORYLASE_ACTIVITY	TYMP	GDPGP1	MTAP	PYGB	PYGL	PYGM
GOMF_POLYNUCLEOTIDE_ADENYLYLTRANSFERASE_ACTIVITY	http://www.gsea-msigdb.org/gsea/msigdb/cards/GOMF_POLYNUCLEOTIDE_ADENYLYLTRANSFERASE_ACTIVITY	PAPOLA	TENT4A	TENT5B	TENT2	TENT5D	TRNT1	TENT5C	MTPAP	TENT5A	PAPOLB	TENT4B	TUT1	PAPOLG
GOMF_POLYPEPTIDE_N_ACETYLGALACTOSAMINYLTRANSFERASE_ACTIVITY	http://www.gsea-msigdb.org/gsea/msigdb/cards/GOMF_POLYPEPTIDE_N_ACETYLGALACTOSAMINYLTRANSFERASE_ACTIVITY	GALNT6	GALNT5	GALNT13	GALNT15	GALNT1	GALNT2	GALNT3	GALNT8	GALNT18	GALNTL6	GALNT9	GALNT7	GALNT10	GALNT16	GALNT11	GALNT17	GALNT14	GALNT12	GALNT4
GOMF_PROCOLLAGEN_PROLINE_4_DIOXYGENASE_ACTIVITY	http://www.gsea-msigdb.org/gsea/msigdb/cards/GOMF_PROCOLLAGEN_PROLINE_4_DIOXYGENASE_ACTIVITY	P4HA3	P4HA1	P4HB	P4HTM	P4HA2
GOMF_PRENYLTRANSFERASE_ACTIVITY	http://www.gsea-msigdb.org/gsea/msigdb/cards/GOMF_PRENYLTRANSFERASE_ACTIVITY	CHM	NUS1	COX10	FDFT1	FDPS	FNTA	FNTB	PDSS1	COQ2	UBIAD1	PTAR1	PGGT1B	PDSS2	RABGGTA	RABGGTB	DHDDS	GGPS1
GOMF_PROTEIN_GERANYLGERANYLTRANSFERASE_ACTIVITY	http://www.gsea-msigdb.org/gsea/msigdb/cards/GOMF_PROTEIN_GERANYLGERANYLTRANSFERASE_ACTIVITY	CHM	FNTA	PGGT1B	RABGGTA	RABGGTB
GOMF_PROTEIN_ARGININE_DEIMINASE_ACTIVITY	http://www.gsea-msigdb.org/gsea/msigdb/cards/GOMF_PROTEIN_ARGININE_DEIMINASE_ACTIVITY	PADI2	PADI4	PADI1	PADI6	PADI3
GOMF_PROTEIN_KINASE_ACTIVITY	http://www.gsea-msigdb.org/gsea/msigdb/cards/GOMF_PROTEIN_KINASE_ACTIVITY	AKT3	SBK3	TGFBR3L	C8orf44-SGK3	SGK2	HIPK3	TRIM28	CDK2	CDK3	TNK2	CDK4	CDK5	CDK6	CDK7	TRIB1	CDK8	CDK9	CDKN1A	SIK1B	SPEG	BCKDK	PAK4	TESK2	MERTK	STK25	HTATIP2	ERN2	NPRL2	CAMKK2	PLK4	MAP3K2	PLK2	NEK6	FASTK	TLK2	RIPK3	PIM2	CHEK1	CIT	MAP4K5	MAP4K1	CHEK2	IRAK3	AKAP13	TP53RK	STK38	CHUK	LMTK3	ALPK2	CLK1	CLK2	CLK3	LRRK2	CSNK1A1L	RSKR	PLK3	PLK5	UHMK1	ACVR1C	GRK7	MAP3K8	TAF1L	PNCK	MYO3B	NEK7	TRPM6	STK35	MAPK14	CSF1R	CSK	CSNK1A1	CSNK1D	CSNK1E	CSNK1G2	CSNK1G3	CSNK2A1	CSNK2A2	CSNK2B	TTBK2	HIPK4	HJV	PDIK1L	SIK1	NEK10	GRK2	GRK3	PRAG1	DAPK1	DAPK3	DCLK2	NIM1K	STKLD1	DMPK	DYRK1A	EFNA3	EFNA4	EFNB3	EGFR	EPHA2	MLKL	PIKFYVE	MARK2	ENG	STK32A	ADCK5	NRK	EPHA1	EPHA3	EPHA4	EPHA5	EPHA7	EPHA8	EPHB1	EPHB2	HIPK1	EPHB3	EPHB4	EPHB6	ERBB2	ERBB3	ERBB4	AKT1	AKT2	ERN1	PTK2B	EFEMP1	MMD2	FER	FES	MAPK15	FGFR1	FGFR3	FGFR2	FGFR4	FGR	AAK1	LMTK2	CILK1	MAST1	STK38L	MAST3	TNIK	SMG1	CDK19	MAST2	PASK	FLT1	FLT3	SIK2	FLT4	SIK3	BRD4	MMD	CDK20	DAPK2	TSSK2	SGK3	PRKD3	ALK	FRK	MTOR	ABL1	FYN	ANKK1	PAN3	DSTYK	GAK	PRKD2	SOSTDC1	ULK3	HSPB8	LATS2	SRPK3	RPS6KC1	AMHR2	ABL2	EIF2AK1	STK36	RPS6KA6	STK39	STK32C	KSR2	TSSK4	NEK8	EPHA10	EPHA6	GRK4	GRK5	GRK6	MKNK2	TRIB2	HIPK2	TBK1	GSK3A	GSK3B	GUCY2C	GUCY2F	EEF2K	PKN3	NRBP1	GUCY2D	HCK	HUNK	PIK3R4	MYLK4	NRBP2	NEK5	CDKL4	IGF1R	IGF2R	IKBKB	ILK	INSR	INSRR	IRAK1	IRAK2	ARAF	ITK	ITPKA	JAK1	JAK2	JAK3	PEAK3	MAST4	KDR	KIT	SBK1	MAP3K15	LCK	LIMK1	LIMK2	LTBP1	LTK	LYN	MAK	MARK1	MARK3	MATK	PIM3	MAP3K1	MAP3K3	MAP3K4	MAP3K5	MET	CIITA	MAP3K9	MAP3K10	MAP3K11	MOS	EIF2AK4	MST1R	MUSK	MYLK	ATM	NEK1	NEK2	NEK3	NME2	NPR1	NPR2	NTRK1	NTRK2	NTRK3	ROR1	ROR2	DDR2	WEE2	MINK1	PAK1	PAK2	PAK3	PCK1	TNNI3K	IRAK4	VRK3	CRIM1	CDKL3	CDK16	CDK17	CDK18	TAOK3	PRKAG2	PDGFRA	PDGFRL	PDGFRB	PDK1	PDK2	PDK3	PDK4	PDPK1	NLK	CDK12	STK26	MAP3K20	CDK14	PHKA1	PHKA2	PHKG1	PHKG2	PIK3C3	PIK3CA	PIM1	PIK3CG	PLK1	PRKAG3	FGFRL1	MYO3A	CSNK1G1	RIPK4	ATR	FAM20A	TRPM7	SNRK	PXK	ULK4	AVP	STK32B	STYK1	STRADB	CDC42BPG	BMP2K	PRKAA1	PRKAA2	PRKAB1	PRKAB2	PRKACA	PRKACB	PRKACG	SCYL2	PRKAG1	PRKCA	RIOK2	PRKCB	AXL	PRKCD	PRKCE	PRKCG	PRKCH	PRKCI	PKN1	PKN2	PRKD1	PBK	PRKCQ	PRKCZ	PRKDC	PRKG1	PRKG2	MAPK1	MAPK3	MAPK4	MAPK6	MAPK7	MAPK8	MAPK11	MAPK9	MAPK10	MAPK13	MAP2K1	MAP2K2	MAP2K3	MAP2K5	MAP2K6	MAP2K7	EIF2AK2	PRKX	TEX14	PRKY	STK31	PSKH1	PAK6	FAM20C	COQ8A	CAMK1D	ADCK1	PAK5	CAMK1G	CLK4	SCYL1	PTK2	PTK6	ALPK3	PTK7	TAOK1	TWF1	MARK4	MAP4K2	MOK	RAF1	CCND1	RET	GRK1	RNASEL	BRD2	ROCK1	ROS1	BCR	RPS6KA1	RPS6KA2	RPS6KA3	RPS6KB1	RPS6KB2	RYK	MAPK12	CCL2	CCL3	CCL5	CCL8	BLK	MAP2K4	SGK1	SBK2	PINK1	SLA	CDK15	WNK1	WNK4	WNK3	WNK2	BMPR1A	BMPR1B	BMPR2	STK33	BMX	SRC	SRMS	BRAF	SRPK1	SRPK2	NEK4	STK3	STK4	AURKA	CDKL5	STK10	STK11	AURKC	SYK	TAF1	MAP3K7	BTK	BUB1	TEC	BUB1B	TEK	TESK1	TGFBR1	TGFBR2	TGFBR3	TIE1	TOP1	TRIO	TTK	TTN	CDK11A	TXK	TYK2	TYRO3	VRK1	VRK2	WEE1	YES1	ZAP70	MAP3K12	DDR1	MAPKAPK3	CAD	CAMKV	LRRK1	PEAK1	NEK11	COQ8B	MAP3K19	ALPK1	CAMK4	CAMK2A	CAMK2B	TSSK3	CAMK2D	NUAK2	CAMK2G	CDC7	RPS6KL1	RIOK1	HASPIN	STK40	TSSK1B	TSSK6	OBSCN	ULK1	POMK	LTBP4	CAMKK1	STK24	DYRK3	BRSK1	DYRK2	MAP3K21	TTBK1	PPP1R9B	CDC42BPA	MAP4K3	PPM1D	MASTL	CAMK1	MYLK2	DCLK3	PSKH2	MAPKAPK5	CDK10	MKNK1	CASK	STK16	CDK13	TNK1	RIPK1	RIPK2	RIOK3	DYRK4	TRIM24	CCNK	CDKL1	NRP2	NRP1	KSR1	CDK5R1	STK19	SQSTM1	CPNE3	PRPF4B	CCND3	RPS6KA4	KALRN	CDKL2	ACVR1	MAP3K14	BRSK2	BAZ1B	MAP3K6	PKMYT1	ADCK2	ACVR1B	LATS1	ATP23	PKDCC	DYRK1B	MAP3K13	NEK9	MYLK3	ACVR2A	DCLK1	AURKB	STRADA	RPS6KA5	MAPKAPK2	STK17B	STK17A	ACVR2B	TAOK2	TBCK	ACVRL1	MAP4K4	EIF2AK3	ROCK2	CDC42BPB	AATK	IKBKE	ULK2	DCAF1	SLK	RASSF2	CDK1	MELK	CDK11B	TLK1	NUAK1	OXSR1
GOMF_PROTEIN_SERINE_THREONINE_KINASE_ACTIVITY	http://www.gsea-msigdb.org/gsea/msigdb/cards/GOMF_PROTEIN_SERINE_THREONINE_KINASE_ACTIVITY	AKT3	SBK3	TGFBR3L	C8orf44-SGK3	SGK2	HIPK3	CDK2	CDK3	TNK2	CDK4	CDK5	CDK6	CDK7	CDK8	CDK9	SIK1B	SPEG	BCKDK	PAK4	TESK2	STK25	HTATIP2	ERN2	CAMKK2	PLK4	MAP3K2	PLK2	NEK6	FASTK	TLK2	RIPK3	PIM2	CHEK1	CIT	MAP4K5	MAP4K1	CHEK2	IRAK3	AKAP13	TP53RK	STK38	CHUK	LMTK3	ALPK2	CLK1	CLK2	CLK3	LRRK2	CSNK1A1L	RSKR	PLK3	UHMK1	ACVR1C	GRK7	MAP3K8	TAF1L	PNCK	MYO3B	NEK7	TRPM6	STK35	MAPK14	CSNK1A1	CSNK1D	CSNK1E	CSNK1G2	CSNK1G3	CSNK2A1	CSNK2A2	CSNK2B	TTBK2	HIPK4	HJV	PDIK1L	SIK1	NEK10	GRK2	GRK3	DAPK1	DAPK3	DCLK2	NIM1K	STKLD1	DMPK	DYRK1A	EGFR	MLKL	PIKFYVE	MARK2	ENG	STK32A	ADCK5	NRK	HIPK1	AKT1	AKT2	ERN1	PTK2B	MAPK15	AAK1	LMTK2	CILK1	MAST1	STK38L	MAST3	TNIK	SMG1	CDK19	MAST2	PASK	SIK2	SIK3	BRD4	CDK20	DAPK2	TSSK2	SGK3	PRKD3	MTOR	ANKK1	DSTYK	GAK	PRKD2	SOSTDC1	ULK3	LATS2	SRPK3	RPS6KC1	AMHR2	EIF2AK1	STK36	RPS6KA6	STK39	STK32C	KSR2	TSSK4	NEK8	GRK4	GRK5	GRK6	MKNK2	HIPK2	TBK1	GSK3A	GSK3B	EEF2K	PKN3	NRBP1	HUNK	PIK3R4	MYLK4	NRBP2	NEK5	CDKL4	IKBKB	ILK	IRAK1	IRAK2	ARAF	ITPKA	MAST4	SBK1	MAP3K15	LIMK1	LIMK2	LTBP1	MAK	MARK1	MARK3	PIM3	MAP3K1	MAP3K3	MAP3K4	MAP3K5	CIITA	MAP3K9	MAP3K10	MAP3K11	MOS	EIF2AK4	MYLK	ATM	NEK1	NEK2	NEK3	MINK1	PAK1	PAK2	PAK3	TNNI3K	IRAK4	VRK3	CDKL3	CDK16	CDK17	CDK18	TAOK3	PRKAG2	PDK3	PDPK1	NLK	CDK12	STK26	MAP3K20	CDK14	PHKA1	PHKA2	PHKG1	PHKG2	PIK3CA	PIM1	PIK3CG	PLK1	PRKAG3	MYO3A	CSNK1G1	RIPK4	ATR	FAM20A	TRPM7	SNRK	ULK4	STK32B	CDC42BPG	BMP2K	PRKAA1	PRKAA2	PRKAB2	PRKACA	PRKACB	PRKACG	PRKAG1	PRKCA	RIOK2	PRKCB	PRKCD	PRKCE	PRKCG	PRKCH	PRKCI	PKN1	PKN2	PRKD1	PBK	PRKCQ	PRKCZ	PRKDC	PRKG1	PRKG2	MAPK1	MAPK3	MAPK4	MAPK6	MAPK7	MAPK8	MAPK11	MAPK9	MAPK10	MAPK13	MAP2K1	MAP2K2	MAP2K3	MAP2K5	MAP2K6	MAP2K7	EIF2AK2	PRKX	PRKY	STK31	PSKH1	PAK6	FAM20C	CAMK1D	ADCK1	PAK5	CAMK1G	CLK4	ALPK3	TAOK1	MARK4	MAP4K2	MOK	RAF1	GRK1	BRD2	ROCK1	BCR	RPS6KA1	RPS6KA2	RPS6KA3	RPS6KB1	RPS6KB2	MAPK12	CCL3	MAP2K4	SGK1	SBK2	PINK1	CDK15	WNK1	WNK4	WNK3	WNK2	BMPR1A	BMPR1B	BMPR2	STK33	BRAF	SRPK1	SRPK2	NEK4	STK3	STK4	AURKA	CDKL5	STK10	STK11	AURKC	SYK	TAF1	MAP3K7	BUB1	BUB1B	TESK1	TGFBR1	TGFBR2	TGFBR3	TOP1	TRIO	TTK	TTN	CDK11A	VRK1	VRK2	MAP3K12	MAPKAPK3	CAMKV	LRRK1	NEK11	MAP3K19	ALPK1	CAMK4	CAMK2A	CAMK2B	TSSK3	CAMK2D	NUAK2	CAMK2G	CDC7	RPS6KL1	RIOK1	HASPIN	STK40	TSSK1B	TSSK6	OBSCN	ULK1	LTBP4	CAMKK1	STK24	DYRK3	BRSK1	DYRK2	MAP3K21	TTBK1	CDC42BPA	MAP4K3	PPM1D	MASTL	CAMK1	MYLK2	DCLK3	PSKH2	MAPKAPK5	CDK10	MKNK1	CASK	STK16	CDK13	RIPK1	RIPK2	RIOK3	DYRK4	CCNK	CDKL1	KSR1	STK19	SQSTM1	CPNE3	PRPF4B	CCND3	RPS6KA4	KALRN	CDKL2	ACVR1	MAP3K14	BRSK2	MAP3K6	PKMYT1	ADCK2	ACVR1B	LATS1	ATP23	DYRK1B	MAP3K13	NEK9	MYLK3	ACVR2A	DCLK1	AURKB	RPS6KA5	MAPKAPK2	STK17B	STK17A	ACVR2B	TAOK2	ACVRL1	MAP4K4	EIF2AK3	ROCK2	CDC42BPB	AATK	IKBKE	ULK2	DCAF1	SLK	CDK1	MELK	CDK11B	TLK1	NUAK1	OXSR1
GOMF_TRANSMEMBRANE_RECEPTOR_PROTEIN_SERINE_THREONINE_KINASE_ACTIVITY	http://www.gsea-msigdb.org/gsea/msigdb/cards/GOMF_TRANSMEMBRANE_RECEPTOR_PROTEIN_SERINE_THREONINE_KINASE_ACTIVITY	TGFBR3L	ACVR1C	HJV	ENG	SOSTDC1	AMHR2	LTBP1	BMPR1A	BMPR1B	BMPR2	TGFBR1	TGFBR2	TGFBR3	LTBP4	ACVR1	ACVR1B	ACVR2A	ACVR2B	ACVRL1
GOMF_AMP_ACTIVATED_PROTEIN_KINASE_ACTIVITY	http://www.gsea-msigdb.org/gsea/msigdb/cards/GOMF_AMP_ACTIVATED_PROTEIN_KINASE_ACTIVITY	PRKAG2	PRKAG3	PRKAA1	PRKAA2	PRKAB2	PRKACA	PRKACB	PRKACG
GOMF_CALMODULIN_DEPENDENT_PROTEIN_KINASE_ACTIVITY	http://www.gsea-msigdb.org/gsea/msigdb/cards/GOMF_CALMODULIN_DEPENDENT_PROTEIN_KINASE_ACTIVITY	CAMKK2	PNCK	DAPK1	PTK2B	MKNK2	EEF2K	ITPKA	PHKA1	PHKA2	PHKG1	PHKG2	CAMK1D	CAMK1G	MAPKAPK3	CAMKV	CAMK4	CAMK2A	CAMK2B	CAMK2D	CAMK2G	CAMKK1	CAMK1	MYLK2	MAPKAPK5	MKNK1	MYLK3	MAPKAPK2
GOMF_CYCLIC_NUCLEOTIDE_DEPENDENT_PROTEIN_KINASE_ACTIVITY	http://www.gsea-msigdb.org/gsea/msigdb/cards/GOMF_CYCLIC_NUCLEOTIDE_DEPENDENT_PROTEIN_KINASE_ACTIVITY	AKAP13	PRKAA1	PRKACA	PRKACB	PRKACG	PRKAG1	PRKG1	PRKG2	PRKX	PRKY
GOMF_CAMP_DEPENDENT_PROTEIN_KINASE_ACTIVITY	http://www.gsea-msigdb.org/gsea/msigdb/cards/GOMF_CAMP_DEPENDENT_PROTEIN_KINASE_ACTIVITY	AKAP13	PRKAA1	PRKACA	PRKACB	PRKACG	PRKAG1	PRKX	PRKY
GOMF_PROTEIN_KINASE_C_ACTIVITY	http://www.gsea-msigdb.org/gsea/msigdb/cards/GOMF_PROTEIN_KINASE_C_ACTIVITY	SMG1	PRKD3	PRKD2	PKN3	PRKCA	PRKCB	PRKCD	PRKCE	PRKCG	PRKCH	PRKCI	PKN1	PKN2	PRKD1	PRKCQ	PRKCZ	CCL3
GOMF_G_PROTEIN_COUPLED_RECEPTOR_KINASE_ACTIVITY	http://www.gsea-msigdb.org/gsea/msigdb/cards/GOMF_G_PROTEIN_COUPLED_RECEPTOR_KINASE_ACTIVITY	GRK7	GRK2	GRK3	GRK4	GRK5	GRK6	GRK1
GOMF_NF_KAPPAB_INDUCING_KINASE_ACTIVITY	http://www.gsea-msigdb.org/gsea/msigdb/cards/GOMF_NF_KAPPAB_INDUCING_KINASE_ACTIVITY	RIPK3	ALK	IRAK1	PPP4C	MAP3K14	IKBKE
GOMF_JUN_KINASE_KINASE_KINASE_ACTIVITY	http://www.gsea-msigdb.org/gsea/msigdb/cards/GOMF_JUN_KINASE_KINASE_KINASE_ACTIVITY	LRRK2	MLKL	MAP3K5	MAP3K9	MAP3K10	MAP3K11	MAP3K20	MAP3K12	MAP3K21	RIPK1	RIPK2	MAP3K13
GOMF_MAP_KINASE_ACTIVITY	http://www.gsea-msigdb.org/gsea/msigdb/cards/GOMF_MAP_KINASE_ACTIVITY	MAPK14	MAPK15	NLK	MAPK1	MAPK3	MAPK4	MAPK6	MAPK7	MAPK8	MAPK11	MAPK9	MAPK10	MAPK13	MAPK12	MAP3K7
GOMF_MAP_KINASE_KINASE_ACTIVITY	http://www.gsea-msigdb.org/gsea/msigdb/cards/GOMF_MAP_KINASE_KINASE_ACTIVITY	MAPK14	MAP3K9	PAK3	PBK	MAPK1	MAPK3	MAPK10	MAP2K1	MAP2K2	MAP2K3	MAP2K5	MAP2K6	MAP2K7	MAP2K4	SBK2	BRAF	MAPKAPK3	MAPKAPK5
GOMF_MAP_KINASE_KINASE_KINASE_ACTIVITY	http://www.gsea-msigdb.org/gsea/msigdb/cards/GOMF_MAP_KINASE_KINASE_KINASE_ACTIVITY	MAP3K2	LRRK2	MAP3K8	EGFR	MLKL	ARAF	MAP3K15	MAP3K1	MAP3K3	MAP3K4	MAP3K5	MAP3K9	MAP3K10	MAP3K11	MOS	MAP3K20	RAF1	BRAF	MAP3K7	MAP3K12	MAP3K21	RIPK1	RIPK2	MAP3K14	MAP3K6	MAP3K13	TAOK2
GOMF_RIBOSOMAL_PROTEIN_S6_KINASE_ACTIVITY	http://www.gsea-msigdb.org/gsea/msigdb/cards/GOMF_RIBOSOMAL_PROTEIN_S6_KINASE_ACTIVITY	RPS6KA6	RPS6KA1	RPS6KA2	RPS6KA3	RPS6KB1	RPS6KB2	RPS6KA4
GOMF_PROTEIN_SERINE_THREONINE_TYROSINE_KINASE_ACTIVITY	http://www.gsea-msigdb.org/gsea/msigdb/cards/GOMF_PROTEIN_SERINE_THREONINE_TYROSINE_KINASE_ACTIVITY	AKT3	SBK3	C8orf44-SGK3	SGK2	HIPK3	CDK2	CDK3	TNK2	CDK4	CDK5	CDK6	CDK7	CDK8	CDK9	SIK1B	SPEG	PAK4	TESK2	MERTK	STK25	ERN2	CAMKK2	PLK4	MAP3K2	PLK2	NEK6	TLK2	RIPK3	PIM2	CHEK1	CIT	MAP4K5	MAP4K1	CHEK2	TP53RK	STK38	LMTK3	ALPK2	CLK1	CLK2	CLK3	LRRK2	CSNK1A1L	RSKR	PLK3	UHMK1	MAP3K8	PNCK	MYO3B	NEK7	TRPM6	STK35	MAPK14	CSF1R	CSK	CSNK1A1	CSNK1D	CSNK1E	CSNK1G2	CSNK1G3	CSNK2A1	CSNK2A2	TTBK2	HIPK4	PDIK1L	SIK1	NEK10	DAPK1	DAPK3	DCLK2	NIM1K	DMPK	DYRK1A	EGFR	EPHA2	PIKFYVE	MARK2	STK32A	NRK	EPHA1	EPHA3	EPHA4	EPHA5	EPHA7	EPHA8	EPHB1	EPHB2	HIPK1	EPHB3	EPHB4	ERBB2	ERBB3	ERBB4	AKT1	AKT2	ERN1	PTK2B	FER	FES	MAPK15	FGFR1	FGFR3	FGFR2	FGFR4	FGR	AAK1	LMTK2	CILK1	MAST1	STK38L	MAST3	TNIK	SMG1	CDK19	MAST2	PASK	FLT1	FLT3	SIK2	FLT4	SIK3	CDK20	DAPK2	TSSK2	SGK3	PRKD3	ALK	FRK	MTOR	ABL1	FYN	ANKK1	DSTYK	GAK	PRKD2	ULK3	LATS2	SRPK3	RPS6KC1	ABL2	EIF2AK1	STK36	RPS6KA6	STK39	STK32C	KSR2	TSSK4	NEK8	EPHA10	EPHA6	MKNK2	HIPK2	TBK1	GSK3A	GSK3B	PKN3	HCK	HUNK	PIK3R4	MYLK4	NEK5	CDKL4	IGF1R	IKBKB	ILK	INSR	INSRR	IRAK1	ARAF	ITK	JAK1	JAK2	JAK3	MAST4	KDR	KIT	SBK1	MAP3K15	LCK	LIMK1	LIMK2	LTK	LYN	MAK	MARK1	MARK3	MATK	PIM3	MAP3K1	MAP3K3	MAP3K4	MAP3K5	MET	CIITA	MAP3K9	MAP3K10	MAP3K11	MOS	EIF2AK4	MST1R	MUSK	ATM	NEK1	NEK2	NEK3	NTRK1	NTRK2	NTRK3	ROR2	DDR2	WEE2	MINK1	PAK1	PAK2	PAK3	TNNI3K	IRAK4	CDKL3	CDK16	CDK17	CDK18	TAOK3	PDGFRA	PDGFRB	PDPK1	NLK	CDK12	STK26	MAP3K20	CDK14	PHKG1	PIK3CA	PIM1	PIK3CG	PLK1	MYO3A	CSNK1G1	RIPK4	ATR	TRPM7	SNRK	ULK4	STK32B	STYK1	CDC42BPG	BMP2K	PRKAA1	PRKAA2	PRKACA	PRKACB	PRKACG	PRKCA	RIOK2	PRKCB	AXL	PRKCD	PRKCE	PRKCG	PRKCH	PRKCI	PKN1	PKN2	PRKD1	PBK	PRKCQ	PRKCZ	PRKDC	PRKG2	MAPK1	MAPK3	MAPK4	MAPK6	MAPK7	MAPK8	MAPK11	MAPK9	MAPK10	MAPK13	MAP2K1	MAP2K2	MAP2K3	MAP2K5	MAP2K6	MAP2K7	EIF2AK2	PRKX	PRKY	STK31	PSKH1	PAK6	FAM20C	CAMK1D	PAK5	CAMK1G	CLK4	PTK2	PTK6	ALPK3	TAOK1	MARK4	MAP4K2	MOK	RAF1	RET	ROCK1	ROS1	BCR	RPS6KA1	RPS6KA2	RPS6KA3	RPS6KB1	RPS6KB2	MAPK12	BLK	MAP2K4	SGK1	SBK2	PINK1	CDK15	WNK1	WNK4	WNK3	WNK2	STK33	BMX	SRC	SRMS	BRAF	SRPK1	SRPK2	NEK4	STK3	STK4	AURKA	CDKL5	STK10	STK11	AURKC	SYK	TAF1	MAP3K7	BTK	BUB1	TEC	BUB1B	TEK	TESK1	TIE1	TRIO	TTK	TTN	CDK11A	TXK	TYK2	TYRO3	VRK1	VRK2	WEE1	YES1	ZAP70	MAP3K12	DDR1	MAPKAPK3	LRRK1	NEK11	MAP3K19	ALPK1	CAMK4	CAMK2A	CAMK2B	TSSK3	CAMK2D	NUAK2	CAMK2G	CDC7	RPS6KL1	RIOK1	HASPIN	STK40	TSSK1B	TSSK6	OBSCN	ULK1	CAMKK1	STK24	DYRK3	BRSK1	DYRK2	MAP3K21	TTBK1	CDC42BPA	MAP4K3	MASTL	CAMK1	DCLK3	PSKH2	MAPKAPK5	CDK10	MKNK1	CASK	STK16	CDK13	TNK1	RIPK1	RIPK2	RIOK3	DYRK4	CDKL1	KSR1	STK19	PRPF4B	RPS6KA4	KALRN	CDKL2	MAP3K14	BRSK2	BAZ1B	MAP3K6	PKMYT1	LATS1	PKDCC	DYRK1B	MAP3K13	NEK9	DCLK1	AURKB	RPS6KA5	MAPKAPK2	STK17B	STK17A	ACVR2B	TAOK2	MAP4K4	EIF2AK3	ROCK2	CDC42BPB	AATK	ULK2	DCAF1	SLK	CDK1	MELK	CDK11B	TLK1	NUAK1	OXSR1
GOMF_PROTEIN_TYROSINE_KINASE_ACTIVITY	http://www.gsea-msigdb.org/gsea/msigdb/cards/GOMF_PROTEIN_TYROSINE_KINASE_ACTIVITY	HIPK3	TNK2	TESK2	MERTK	CAMKK2	CLK1	CLK2	CLK3	CSF1R	CSK	HIPK4	DYRK1A	EFNA3	EFNA4	EFNB3	EGFR	EPHA2	EPHA1	EPHA3	EPHA4	EPHA5	EPHA7	EPHA8	EPHB1	EPHB2	HIPK1	EPHB3	EPHB4	EPHB6	ERBB2	ERBB3	ERBB4	PTK2B	EFEMP1	FER	FES	FGFR1	FGFR3	FGFR2	FGFR4	FGR	LMTK2	FLT1	FLT3	FLT4	ALK	FRK	ABL1	FYN	DSTYK	ABL2	EPHA10	EPHA6	HIPK2	HCK	IGF1R	IGF2R	INSR	INSRR	ITK	JAK1	JAK2	JAK3	KDR	KIT	LCK	LTK	LYN	MATK	MET	MST1R	MUSK	NEK1	NTRK1	NTRK2	NTRK3	ROR1	ROR2	DDR2	WEE2	CRIM1	PDGFRA	PDGFRL	PDGFRB	FGFRL1	STYK1	AXL	PRKCD	PBK	MAP2K1	MAP2K2	MAP2K3	MAP2K5	MAP2K6	MAP2K7	EIF2AK2	CLK4	SCYL1	PTK2	PTK6	TWF1	RET	ROS1	BCR	RYK	BLK	MAP2K4	SLA	BMX	SRC	SRMS	SYK	BTK	TEC	TEK	TESK1	TIE1	TTK	TTN	TXK	TYK2	TYRO3	WEE1	YES1	ZAP70	DDR1	PEAK1	DYRK3	DYRK2	TTBK1	STK16	TNK1	RIPK2	DYRK4	NRP2	NRP1	BAZ1B	PKDCC	DYRK1B	AATK	MELK
GOMF_TRANSMEMBRANE_RECEPTOR_PROTEIN_TYROSINE_KINASE_ACTIVITY	http://www.gsea-msigdb.org/gsea/msigdb/cards/GOMF_TRANSMEMBRANE_RECEPTOR_PROTEIN_TYROSINE_KINASE_ACTIVITY	MERTK	CSF1R	EFNA3	EFNA4	EFNB3	EGFR	EPHA2	EPHA1	EPHA3	EPHA4	EPHA5	EPHA7	EPHA8	EPHB1	EPHB2	EPHB3	EPHB4	EPHB6	ERBB2	ERBB3	ERBB4	EFEMP1	FGFR1	FGFR3	FGFR2	FGFR4	LMTK2	FLT1	FLT3	FLT4	ALK	EPHA10	EPHA6	IGF1R	IGF2R	INSR	INSRR	KDR	KIT	LTK	MET	MST1R	MUSK	NTRK1	NTRK2	NTRK3	ROR1	ROR2	DDR2	CRIM1	PDGFRA	PDGFRL	PDGFRB	FGFRL1	AXL	RET	ROS1	RYK	TEK	TIE1	TYRO3	DDR1	NRP2	NRP1
GOMF_NON_MEMBRANE_SPANNING_PROTEIN_TYROSINE_KINASE_ACTIVITY	http://www.gsea-msigdb.org/gsea/msigdb/cards/GOMF_NON_MEMBRANE_SPANNING_PROTEIN_TYROSINE_KINASE_ACTIVITY	TNK2	CLK1	CSK	DYRK1A	PTK2B	FER	FES	FGR	FRK	ABL1	FYN	ABL2	HCK	ITK	JAK1	JAK2	JAK3	LCK	LYN	MATK	WEE2	STYK1	PRKCD	EIF2AK2	PTK2	PTK6	BLK	SLA	BMX	SRC	SRMS	SYK	BTK	TEC	TXK	TYK2	WEE1	YES1	ZAP70	PEAK1	STK16	TNK1	RIPK2	BAZ1B	PKDCC	MELK
GOMF_PROTEIN_LYSINE_6_OXIDASE_ACTIVITY	http://www.gsea-msigdb.org/gsea/msigdb/cards/GOMF_PROTEIN_LYSINE_6_OXIDASE_ACTIVITY	LOX	LOXL1	LOXL2	LOXL4	LOXL3
GOMF_PHOSPHOPROTEIN_PHOSPHATASE_ACTIVITY	http://www.gsea-msigdb.org/gsea/msigdb/cards/GOMF_PHOSPHOPROTEIN_PHOSPHATASE_ACTIVITY	PTPRU	CTDSP2	CTDSPL	CDKN3	DUSP14	PTPN21	PTPRT	PTP4A3	DUSP10	DUSP12	PTPMT1	LRRK2	LRRC39	DUSP15	PPM1M	UBLCP1	PTPDC1	DUSP19	MDP1	PPM1N	DUSP18	PP2D1	PPM1L	PPM1K	PPTC7	CDC14C	DLG1	DUSP1	DUSP2	DUSP3	DUSP4	DUSP5	DUSP6	DUSP7	DUSP8	DUSP9	PGAM5	HACD2	EYA4	EYA1	EYA2	EYA3	PPM1E	PHLPP2	PHLPP1	TNS2	CTDNEP1	PTPN23	PTPN20	PTPN22	PTPN18	PPA2	PALD1	PGP	DUSP28	PHPT1	SSU72	PPM1J	DUSP29	LRRC30	LRRIQ4	PTPRQ	LCK	MTM1	MYH3	MYH6	MYH8	DUSP13	CTDSPL2	STYXL1	ACP1	SSH1	PPEF2	PDP1	PPEF1	DUSP23	PPM1A	PPM1B	PPM1G	SSH3	PPP1CA	ACP3	PPP1CB	PPP1CC	PPP1R3C	PPP1R3D	PPP2CA	PPP2CB	PPP2R1A	PTPA	PPP2R5A	PPP2R5D	PPP3CA	PPP4C	CPPED1	PPP3CB	PPP3CC	PPP3R1	PPP5C	PPP6C	MTMR8	LRRC40	DUSP22	PDXP	PTEN	PPM1H	PDP2	PTPN1	PTPN2	PTPN3	PTPN4	PTPN6	PTPN7	PTPN9	PTPN11	PTPN12	PTPN13	PTPN14	PTPRA	PTPRB	PTPRC	PTPRD	PTPRE	PTPRF	PTPRG	PTPRH	PTPRJ	PTPRK	PTPRM	PTPRN	PTPRN2	PTPRO	PTPRR	PTPRS	PTPRZ1	CTDSP1	SBF1	DUSP21	MTMR14	STYX	TPTE	PTP4A1	DUSP26	LRRC2	PPP1R3B	LRRK1	RPAP2	PTP4A2	DUSP16	ILKAP	CAMK2G	DUSP11	PTPN5	PPM1D	UBASH3B	SSH2	CDC14B	CDC14A	RNGTT	MTMR1	MTMR3	MTMR2	PPP1R3E	MTMR6	MTMR7	MTMR4	CTDP1	STYXL2	TIMM50	TPTE2	ACP4	MINPP1	PPM1F	DNAJC6	FIG4	CDC25A	CDC25B	CDC25C	PPP4R1
GOMF_PROTEIN_SERINE_THREONINE_PHOSPHATASE_ACTIVITY	http://www.gsea-msigdb.org/gsea/msigdb/cards/GOMF_PROTEIN_SERINE_THREONINE_PHOSPHATASE_ACTIVITY	CTDSP2	CTDSPL	CDKN3	DUSP14	DUSP10	DUSP12	PTPMT1	LRRK2	LRRC39	DUSP15	PPM1M	UBLCP1	DUSP19	PPM1N	DUSP18	PP2D1	PPM1L	PPM1K	PPTC7	CDC14C	DUSP1	DUSP2	DUSP3	DUSP4	DUSP5	DUSP6	DUSP7	DUSP8	DUSP9	PGAM5	EYA1	PPM1E	PHLPP2	PHLPP1	CTDNEP1	PPA2	DUSP28	SSU72	PPM1J	DUSP29	LRRC30	LRRIQ4	LCK	MYH3	MYH6	MYH8	DUSP13	CTDSPL2	SSH1	PPEF2	PDP1	PPEF1	DUSP23	PPM1A	PPM1B	PPM1G	SSH3	PPP1CA	PPP1CB	PPP1CC	PPP1R3C	PPP1R3D	PPP2CA	PPP2CB	PPP2R1A	PPP3CA	PPP4C	CPPED1	PPP3CB	PPP3CC	PPP3R1	PPP5C	PPP6C	LRRC40	DUSP22	PDXP	PTEN	PPM1H	PDP2	CTDSP1	DUSP21	MTMR14	DUSP26	LRRC2	LRRK1	RPAP2	DUSP16	ILKAP	CAMK2G	PPM1D	SSH2	CDC14B	CDC14A	MTMR3	MTMR6	MTMR4	CTDP1	TIMM50	PPM1F	FIG4
GOMF_CALCIUM_DEPENDENT_PROTEIN_SERINE_THREONINE_PHOSPHATASE_ACTIVITY	http://www.gsea-msigdb.org/gsea/msigdb/cards/GOMF_CALCIUM_DEPENDENT_PROTEIN_SERINE_THREONINE_PHOSPHATASE_ACTIVITY	PPM1A	PPP3CA	PPP3CB	PPP3CC	PPP3R1	CAMK2G	PPM1F
GOMF_PROTEIN_TYROSINE_PHOSPHATASE_ACTIVITY	http://www.gsea-msigdb.org/gsea/msigdb/cards/GOMF_PROTEIN_TYROSINE_PHOSPHATASE_ACTIVITY	PTPRU	CDKN3	DUSP14	PTPN21	PTPRT	PTP4A3	DUSP10	DUSP12	PTPMT1	DUSP15	PTPDC1	DUSP19	MDP1	DUSP18	CDC14C	DUSP1	DUSP2	DUSP3	DUSP4	DUSP5	DUSP6	DUSP7	DUSP8	DUSP9	HACD2	EYA4	EYA1	EYA2	EYA3	TNS2	PTPN23	PTPN20	PTPN22	PTPN18	PALD1	PGP	DUSP28	DUSP29	PTPRQ	MTM1	DUSP13	ACP1	SSH1	DUSP23	SSH3	ACP3	PPP2CA	MTMR8	DUSP22	PTEN	PTPN1	PTPN2	PTPN3	PTPN4	PTPN6	PTPN7	PTPN9	PTPN11	PTPN12	PTPN13	PTPN14	PTPRA	PTPRB	PTPRC	PTPRD	PTPRE	PTPRF	PTPRG	PTPRH	PTPRJ	PTPRK	PTPRM	PTPRN	PTPRN2	PTPRO	PTPRR	PTPRS	PTPRZ1	DUSP21	MTMR14	TPTE	PTP4A1	DUSP26	PTP4A2	DUSP16	DUSP11	PTPN5	UBASH3B	SSH2	CDC14B	CDC14A	RNGTT	MTMR1	MTMR3	MTMR2	MTMR6	MTMR7	MTMR4	TIMM50	TPTE2	ACP4	DNAJC6	CDC25A	CDC25B	CDC25C
GOMF_NON_MEMBRANE_SPANNING_PROTEIN_TYROSINE_PHOSPHATASE_ACTIVITY	http://www.gsea-msigdb.org/gsea/msigdb/cards/GOMF_NON_MEMBRANE_SPANNING_PROTEIN_TYROSINE_PHOSPHATASE_ACTIVITY	PTPN22	PTPN18	ACP1	DUSP22	PTPN4	PTPN7	PTPN9	PTPN11	PTPN12
GOMF_PYRUVATE_DEHYDROGENASE_ACTIVITY	http://www.gsea-msigdb.org/gsea/msigdb/cards/GOMF_PYRUVATE_DEHYDROGENASE_ACTIVITY	DLAT	DLD	PDHA1	PDHA2	PDHB	PDHX
GOMF_PYRUVATE_DEHYDROGENASE_ACETYL_TRANSFERRING_KINASE_ACTIVITY	http://www.gsea-msigdb.org/gsea/msigdb/cards/GOMF_PYRUVATE_DEHYDROGENASE_ACETYL_TRANSFERRING_KINASE_ACTIVITY	BCKDK	PDK1	PDK2	PDK3	PDK4
GOMF_NAD_RETINOL_DEHYDROGENASE_ACTIVITY	http://www.gsea-msigdb.org/gsea/msigdb/cards/GOMF_NAD_RETINOL_DEHYDROGENASE_ACTIVITY	DHRS9	AKR1A1	SDR9C7	ADH1A	ADH1B	ADH1C	ADH4	ADH6	ADH7	RDH12	RDH10	SDR16C5	DHRS7C	RDH8	RDH11	RDH5	RDH16	HSD17B6	AKR1C3	DHRS3
GOMF_RIBOSE_PHOSPHATE_DIPHOSPHOKINASE_ACTIVITY	http://www.gsea-msigdb.org/gsea/msigdb/cards/GOMF_RIBOSE_PHOSPHATE_DIPHOSPHOKINASE_ACTIVITY	PRPS1L1	PRPS1	PRPS2	PRPSAP1	PRPSAP2
GOMF_SPHINGOMYELIN_PHOSPHODIESTERASE_ACTIVITY	http://www.gsea-msigdb.org/gsea/msigdb/cards/GOMF_SPHINGOMYELIN_PHOSPHODIESTERASE_ACTIVITY	SMPDL3A	SMPDL3B	ENPP7	SMPD3	SMPD4	SMPD1	SMPD2
GOMF_STEROL_ESTERASE_ACTIVITY	http://www.gsea-msigdb.org/gsea/msigdb/cards/GOMF_STEROL_ESTERASE_ACTIVITY	CEL	CES1	LIPA	LIPE	NCEH1
GOMF_SUPEROXIDE_DISMUTASE_ACTIVITY	http://www.gsea-msigdb.org/gsea/msigdb/cards/GOMF_SUPEROXIDE_DISMUTASE_ACTIVITY	NQO1	SOD1	SOD2	SOD3	CCS
GOMF_THIOREDOXIN_DISULFIDE_REDUCTASE_ACTIVITY	http://www.gsea-msigdb.org/gsea/msigdb/cards/GOMF_THIOREDOXIN_DISULFIDE_REDUCTASE_ACTIVITY	TXNRD2	TXNRD3	SELENOT	NXN	TXN	TXNRD1	TXNDC2
GOMF_TRIGLYCERIDE_LIPASE_ACTIVITY	http://www.gsea-msigdb.org/gsea/msigdb/cards/GOMF_TRIGLYCERIDE_LIPASE_ACTIVITY	CEL	ABHD2	PNLIPRP3	AADAC	LIPI	PNPLA5	PLB1	LIPH	DAGLB	DDHD2	PNPLA1	LIPM	LIPC	LIPE	LPL	ABHD5	PLA1A	PNLIP	PNLIPRP1	PNLIPRP2	PNPLA2	LIPK	LIPN	PNPLA3	PNPLA4	LIPF	LIPG
GOMF_ENZYME_INHIBITOR_ACTIVITY	http://www.gsea-msigdb.org/gsea/msigdb/cards/GOMF_ENZYME_INHIBITOR_ACTIVITY	TEN1	CST8	MRLN	PPP1R2P1	FRY	TNK2	TRIB1	SPRY2	CDKN1A	CDKN1B	CDKN1C	CDKN2A	CDKN2B	CDKN2C	CDKN2D	RACK1	WFDC2	CIB1	HEXIM1	TXNIP	SPINT2	ARPP19	IQGAP2	SPINT3	PPP1R17	SMR3B	PRDX3	SPINK5	LILRB4	CIT	CEP43	PKIG	GLMN	BIRC8	CHP1	CARD16	ELFN2	PHACTR3	PABIR1	PPP1R27	WFIKKN1	SERPINA3	LRRK2	HEXIM2	WFIKKN2	WFDC12	COL4A3	CSTL1	CST9LP1	CST9L	CST9	COL6A3	COL7A1	CPEB2	CD109	WFDC3	SMCR8	WFDC10A	CST11	R3HDML	DUSP19	A2ML1	CSN2	SERPINA12	PPP1R36	CST1	CST2	CST3	CST4	CST5	CST6	CSTA	CSTB	WFDC5	PPP1R1C	DTX3L	SPINK13	PPP1R2B	SH3RF2	PABIR2	PABIR3	SPRED1	WFDC13	DFFA	DPEP1	AGT	AHSG	SERPINB1	NLRP7	A2M	SPRED2	ENSA	ERCC4	PI16	PHACTR1	PPP1R35	LMTK2	WDTC1	SSPOP	FAF2	CABIN1	HSPBP1	SERPINA11	TNFAIP8	PRDX5	AMBP	POT1	WFDC11	WFDC9	BOD1L1	GAPDH	IBTK	GAS6	FBXO5	GCHFR	GCKR	PPP1R14B	SMR3A	FETUB	CPAMD8	GPC3	SPINK4	ANGPTL3	PCSK1N	BIN1	GMFB	WFDC10B	SFN	BOD1L2	HMSD	PPP1R37	CRB2	GPS1	GPS2	TRIB2	GRM7	ANXA1	ANXA2	ANXA2P2	SERPIND1	ANXA3	ANXA4	ANXA5	HRG	SERPINA9	BIRC2	BIRC3	XIAP	HSPB1	BIRC5	APLP2	APOA2	COL28A1	APOC1	APOC2	APOC3	ITIH6	APP	ITIH1	ITIH2	ITIH3	ITIH4	ANOS1	SIMC1	KNG1	IPO5	INCA1	C3P1	INKA1	SERPINA2	PINLYP	SPINT4	ELFN1	LCN1	LGALS3	RHOH	LPA	LRP6	SPINK6	LTF	ARRB1	SPINK14	MGAT5	CARD17	MT3	SERPINC1	PPP1R12A	PPP1R12B	NAIP	NCK1	NGF	NOTCH1	NPM1	ATP2B4	OAZ1	OAZ2	PEBP1	FURIN	SERPINE1	SERPINB2	SPOCK3	SERPINA5	PI15	ANGPTL4	SERPINA10	CRIM1	PDC	TAOK3	UCHL5	PPME1	PRKAG2	PDE6D	PDE6G	PDE6H	GSKIP	MBIP	STYXL1	OAZ3	SERPINF1	SERPINA1	PI3	SERPINA4	SERPINB5	SERPINB6	SERPINE2	SERPINB8	SERPINB9	SERPINB10	SERPINI1	SERPINB13	SERPINI2	SERPINF2	PLN	UGT1A8	UGT1A7	UGT1A1	PPP1R12C	PPP1R14D	NCAPG2	DUS2	PINX1	TESC	PPP1R1A	PPP1R2	AVP	PPP1R8	PPP1R10	CAMK2N1	PKIA	PKIB	PRKAR1A	PARVA	PRKAR1B	PRKAR2A	PRKAR2B	INKA2	DNAJC3	PRNP	PROS1	PRPSAP1	PRPSAP2	CDC42SE1	LXN	EPPIN	BIRC6	RPTOR	PTN	TRIB3	CCAR2	WFDC1	OPRPN	MYOZ1	PZP	QARS1	CARD18	RARRES1	RENBP	RGS2	RNH1	ABCE1	ROCK1	RPL5	RPL11	RPL37	RPS6KA1	RPS6KA3	RPS7	RPS15	RPS20	RTKN	SAG	SERPINB3	SERPINB4	UBE2O	SET	SPINK9	SCG5	SPINK8	SERPINE3	SKI	WNK1	UBE2Z	SLN	SLPI	SNCB	SNCA	SPINK1	SPINK2	SPINT1	SPP2	SPOCK1	STYX	BST2	SERPINA7	PPP1R11	TMBIM6	TFPI	TIMP1	TIMP2	TIMP3	TIMP4	SERPING1	C3	C4A	C4B	C5	UCN	SCGB1A1	VIL1	WARS1	YWHAB	YWHAG	BIRC7	PRKRIP1	TFPI2	PDZD3	PIF1	PPP1R2C	ITIH5	SH3BP5L	ANP32E	PPP1R14C	SPRY4	CAST	CASP3	PARP9	ADGRV1	PPP1R1B	ANXA9	RECK	SPINK7	PPP1R9B	CST7	ITPRIP	SOCS1	SERPINA6	HYAL2	SERPINH1	SERPINB7	URI1	TNFSF14	IQGAP1	KAT2B	UMODL1	SERPINB12	SERPINB11	PAPLN	NOL3	WFDC8	SOCS3	USP14	BOD1	PTTG1	RPL23	SLIT2	CD27	ATP5IF1	CAMK2N2	PPP1R14A	SH3BP5	CABP1	MAPK8IP1	PSMF1	GMFG	APBA3	MACROH2A1	PHACTR2	SPOCK2	PPP1R26
GOMF_PHOSPHOLIPASE_INHIBITOR_ACTIVITY	http://www.gsea-msigdb.org/gsea/msigdb/cards/GOMF_PHOSPHOLIPASE_INHIBITOR_ACTIVITY	ANGPTL3	ANXA1	ANXA2	ANXA2P2	ANXA3	ANXA4	ANXA5	APOC1	PINLYP	PDC	SNCB	SNCA	SCGB1A1	ANXA9
GOMF_CYCLIN_DEPENDENT_PROTEIN_SERINE_THREONINE_KINASE_INHIBITOR_ACTIVITY	http://www.gsea-msigdb.org/gsea/msigdb/cards/GOMF_CYCLIN_DEPENDENT_PROTEIN_SERINE_THREONINE_KINASE_INHIBITOR_ACTIVITY	CDKN1A	CDKN1B	CDKN1C	CDKN2A	CDKN2B	CDKN2C	CDKN2D	HEXIM1	HEXIM2	INCA1	CASP3	KAT2B
GOMF_CAMP_DEPENDENT_PROTEIN_KINASE_INHIBITOR_ACTIVITY	http://www.gsea-msigdb.org/gsea/msigdb/cards/GOMF_CAMP_DEPENDENT_PROTEIN_KINASE_INHIBITOR_ACTIVITY	PKIG	PRKAG2	PKIA	PKIB	PRKAR1A	PRKAR1B	PRKAR2A	PRKAR2B	PPP1R1B
GOMF_PROTEIN_SERINE_THREONINE_PHOSPHATASE_INHIBITOR_ACTIVITY	http://www.gsea-msigdb.org/gsea/msigdb/cards/GOMF_PROTEIN_SERINE_THREONINE_PHOSPHATASE_INHIBITOR_ACTIVITY	PPP1R17	PABIR1	PABIR2	PABIR3	PPP1R14B	PPP1R14D	PPP1R1A	PPP1R2	PPP1R8	MYOZ1	PPP1R11	PPP1R14C	PPP1R14A
GOMF_SERINE_TYPE_ENDOPEPTIDASE_INHIBITOR_ACTIVITY	http://www.gsea-msigdb.org/gsea/msigdb/cards/GOMF_SERINE_TYPE_ENDOPEPTIDASE_INHIBITOR_ACTIVITY	WFDC2	SPINT2	SPINT3	SPINK5	WFIKKN1	SERPINA3	WFIKKN2	WFDC12	COL6A3	COL7A1	CD109	WFDC3	WFDC10A	A2ML1	SERPINA12	WFDC5	SPINK13	WFDC13	AGT	SERPINB1	A2M	SERPINA11	AMBP	WFDC11	WFDC9	CPAMD8	SPINK4	PCSK1N	WFDC10B	HMSD	ANXA2	SERPIND1	HRG	SERPINA9	APLP2	COL28A1	ITIH6	APP	ITIH1	ITIH2	ITIH3	ITIH4	ANOS1	SERPINA2	SPINT4	SPINK6	SPINK14	SERPINC1	PEBP1	FURIN	SERPINE1	SERPINB2	SERPINA5	SERPINA10	CRIM1	SERPINF1	SERPINA1	PI3	SERPINA4	SERPINB5	SERPINB6	SERPINE2	SERPINB8	SERPINB9	SERPINB10	SERPINI1	SERPINB13	SERPINI2	SERPINF2	EPPIN	WFDC1	PZP	SERPINB3	SERPINB4	SPINK9	SPINK8	SERPINE3	SLPI	SPINK1	SPINK2	SPINT1	SPOCK1	SERPINA7	TFPI	SERPING1	TFPI2	ITIH5	RECK	SPINK7	SERPINA6	SERPINH1	SERPINB7	SERPINB12	SERPINB11	PAPLN	WFDC8
GOMF_CYSTEINE_TYPE_ENDOPEPTIDASE_INHIBITOR_ACTIVITY	http://www.gsea-msigdb.org/gsea/msigdb/cards/GOMF_CYSTEINE_TYPE_ENDOPEPTIDASE_INHIBITOR_ACTIVITY	CST8	WFDC2	PRDX3	BIRC8	CARD16	CSTL1	CST9LP1	CST9L	CST9	CST11	CSN2	CST1	CST2	CST3	CST4	CST5	CST6	CSTA	CSTB	DPEP1	AHSG	TNFAIP8	PRDX5	GAS6	FETUB	HRG	BIRC2	BIRC3	XIAP	BIRC5	KNG1	LCN1	LTF	CARD17	MT3	NAIP	SERPINB9	SERPINB13	AVP	BIRC6	CARD18	RPS6KA1	RPS6KA3	SERPINB3	UBE2O	UBE2Z	SNCA	SPOCK1	VIL1	BIRC7	CAST	CST7	TNFSF14	NOL3	PTTG1	CD27
GOMF_COMPLEMENT_RECEPTOR_ACTIVITY	http://www.gsea-msigdb.org/gsea/msigdb/cards/GOMF_COMPLEMENT_RECEPTOR_ACTIVITY	CMKLR1	CR1	CR2	FPR1	FPR2	FPR3	C5AR2	GPR32	GPR32P1	GPR33	C3AR1	C5AR1
GOMF_NUCLEAR_RECEPTOR_ACTIVITY	http://www.gsea-msigdb.org/gsea/msigdb/cards/GOMF_NUCLEAR_RECEPTOR_ACTIVITY	NR2E3	NR1H3	AHR	NR2F6	ESR1	ESR2	ESRRA	ESRRB	ESRRG	NR5A2	NR5A1	NR6A1	NR3C1	NR4A1	HNF4A	HNF4G	AR	ARNT	NR3C2	NKX3-1	NR4A2	PGR	PPARA	PPARD	PPARG	AHRR	RARA	RARB	RARG	RORA	RORB	RORC	RXRA	RXRB	RXRG	SREBF1	STAT3	NR2F1	NR2F2	THRA	THRB	NR2E1	NR2C1	NR2C2	NR1H2	VDR	NR4A3	NR1I2	NR1D1	NR1I3	NR1H4	NR1D2
GOMF_CYTOKINE_RECEPTOR_ACTIVITY	http://www.gsea-msigdb.org/gsea/msigdb/cards/GOMF_CYTOKINE_RECEPTOR_ACTIVITY	EBI3	CXCR6	CCR9	GPR75	IL22RA2	CCR1	CCR3	CCR4	CCR5	CCR6	CCR7	CCR8	ACKR2	CMKLR1	CNTFR	IL17RE	IL31RA	CSF2RA	CSF2RB	CSF3R	IL23R	CX3CR1	IFNLR1	EPOR	F3	FLT3	IL17RA	IL1RAPL2	GFRA1	GFRA2	GFRA3	GHR	CCR10	XCR1	CXCR3	GPR17	GPR35	IFNAR1	IFNAR2	IFNGR1	IFNGR2	IL1R1	IL1RAP	IL2RA	IL2RB	IL2RG	IL3RA	IL4R	IL5RA	IL6R	IL6ST	IL7R	CXCR1	CXCR2	IL9R	IL10RA	IL10RB	IL11RA	IL12B	IL12RB1	IL12RB2	IL13RA1	IL13RA2	IL15RA	GFRAL	LEPR	LIFR	IL17REL	MPL	IL21R	ACKR4	IL20RA	IL20RB	IL17RD	IL17RB	PRLR	ACKR3	IL22RA1	GFRA4	CRLF2	CXCR5	CCR2	IL1R2	CXCR4	FZD4	IL17RC	IL18RAP	IL1RL2	IL18R1	CCRL2	IL1RL1	OSMR	CD4	CRLF1	IL27RA	CD44	CD74
GOMF_CILIARY_NEUROTROPHIC_FACTOR_RECEPTOR_ACTIVITY	http://www.gsea-msigdb.org/gsea/msigdb/cards/GOMF_CILIARY_NEUROTROPHIC_FACTOR_RECEPTOR_ACTIVITY	CNTFR	IL6R	IL6ST	IL13RA1	LIFR	PRLR	CRLF2	OSMR
GOMF_INTERFERON_RECEPTOR_ACTIVITY	http://www.gsea-msigdb.org/gsea/msigdb/cards/GOMF_INTERFERON_RECEPTOR_ACTIVITY	IFNAR1	IFNAR2	IFNGR1	IFNGR2	IL22RA1
GOMF_INTERLEUKIN_1_RECEPTOR_ACTIVITY	http://www.gsea-msigdb.org/gsea/msigdb/cards/GOMF_INTERLEUKIN_1_RECEPTOR_ACTIVITY	IL1RAPL2	IL1R1	IL1RAP	IL1R2	IL1RL2	IL18R1	IL1RL1
GOMF_ONCOSTATIN_M_RECEPTOR_ACTIVITY	http://www.gsea-msigdb.org/gsea/msigdb/cards/GOMF_ONCOSTATIN_M_RECEPTOR_ACTIVITY	IL6ST	IL13RA1	LIFR	PRLR	CRLF2	OSMR
GOMF_G_PROTEIN_COUPLED_RECEPTOR_ACTIVITY	http://www.gsea-msigdb.org/gsea/msigdb/cards/GOMF_G_PROTEIN_COUPLED_RECEPTOR_ACTIVITY	NPY4R2	OPN1MW3	ADGRG2	LPAR6	CALCRL	FBXW7-AS1	RAMP2	RAMP1	RAMP3	SIGMAR1	LANCL1	NMUR1	CXCR6	RRH	OR5I1	CYSLTR1	CCR9	NPFFR2	PROKR1	GPR83	GPR75	FZD10	GPR176	GPR45	PTGDR2	HRH3	CHRM1	CHRM2	CHRM3	GPR182	CHRM4	CHRM5	GNRHR2	SORCS1	GPR146	MAS1L	MRGPRD	MRGPRE	MRGPRF	ADCYAP1R1	MRGPRX2	MRGPRX3	MRGPRX4	GPR62	OR4M2B	OR52E2	OR52J3	OR51L1	OR51A7	OR51S1	OR51F2	OR52R1	OR4C46	OR4X2	OR4B1	OR52M1	OR52K2	OR5P2	OR5P3	OR8I2	OR2D3	OR2D2	OR52W1	OR56A4	OR56A1	OR2AP1	OR10P1	OR10AD1	OR10A7	RXFP2	OR4K14	OR4L1	OR11H6	CCR1	CCR3	CCR4	CCR5	CCR6	CCR7	CCR8	ACKR2	CMKLR1	LTB4R	GPR139	OR4D2	OR7D4	OR7G1	OR1M1	OR1I1	OR10H4	CNR1	CNR2	OR2M5	OR2M3	OR2T12	OR14C36	OR2T34	OR2T10	OR2T4	OR2T11	OR10J5	OR2AJ1	OR14L1P	OR2B11	OR10T2	OR6P1	OR10X1	OR10Z1	OR6K6	OR6N1	PROKR2	OR9A4	TPRA1	ADORA1	OR2Y1	GPR151	TAAR9	TAAR1	ADORA2A	OR9A2	OR2A14	OR6B1	OR2F2	ADORA2B	OR13C5	OR13C8	OR13C3	OR13C4	OR13F1	OR1L8	OR1N2	OR1N1	ADGRG4	CRHR1	CRHR2	GPR119	ADORA3	OR52B4	OR52I2	OR51E1	OR10A5	OR2AG1	ADRA1D	ADRA1B	ADRA1A	ADRA2A	OR6B3	ADRA2B	GPBAR1	ADRA2C	CX3CR1	ADRB1	ADRB2	ADRB3	OR1Q1	OR7D2	ADGRF3	OXER1	GPR156	ADGRA3	NLRP6	DRD1	DRD2	DRD3	DRD4	DRD5	AGTR1	AGTR2	APLNR	GPR183	S1PR1	LPAR1	S1PR3	EDNRA	EDNRB	CELSR3	CELSR2	OR56B4	ADGRE1	TAPT1	F2R	F2RL1	F2RL2	OR8U1	OR4C16	OR4C11	OR4S2	OR4C6	OR5D14	OR5L1	OR5D18	OR5AS1	OR8K5	OR5T2	OR8H1	OR8K3	OR8J1	OR8U3	OR5M3	OR5M8	OR5M11	OR5AR1	OR8B12	OR8G5	OR10G8	OR10G9	OR10S1	OR6T1	OR4D5	OR6Q1	OR9I1	OR9Q1	OR9Q2	OR1S2	OR1S1	OR10Q1	OR5B17	OR5B21	OR5A2	OR5A1	OR4D6	OR4D11	ADGRG5	OPN5	ADGRF4	ADGRF5	ADGRG3	GPRC6A	ADGRF2	ADGRL1	SORCS3	ADGRL2	ADGRL3	GPR161	OR52A1	LPAR3	FPR1	FPR2	FPR3	OPN3	NTSR2	FSHR	ACKR1	FZD2	OR6C74	OR6C3	OR2T6	OR1L4	GABBR1	OR52B2	OR4C3	OR4S1	OR51F1	GALR1	MRGPRX1	TAS2R39	TAS2R40	TAS2R41	TAS2R43	TAS2R31	TAS2R45	TAS2R46	TAS2R30	TAS2R19	TAS2R20	TAS2R50	ADGRA2	OR1F2P	OR1C1	OR1A2	OR2F1	OR2B6	OR1J4	OR2M4	OR2L2	OR2K2	OR7A17	OR5L2	OR5K1	OR5H1	GCGR	OR10J1	OR8G2P	OR8B8	OR8G1	OR9A1P	OR10A3	OR10D3	OPN1MW	OR12D2	OR12D1	OR11A1	OR10H3	OR10G3	OR10G2	OR10H2	OR10H1	OR8B2	OR7E24	OR7C2	OR7A5	OR7C1	OR4F4	OR4F3	OR4E2	OR4E1	OR4D1	OR2W1	OR2V1	OR2T1	ADGRF1	OR2J2	OR2H1	OR1L3	OR1L1	OR1J2	GHRHR	GHSR	GIPR	GPR160	GPR82	HCAR1	OXGR1	GPR78	C5AR2	GPR162	CRCP	P2RY10	GLP1R	GNAT2	GNRHR	GP1BA	CMKLR2	CCR10	GPR3	OR51B5	OR10AG1	OR5J2	GPR4	XCR1	GPR6	OR4C13	OR4C12	NPBWR1	OR52Z1	OR51V1	OR8D1	OR8D2	OR8B4	OR9G4	NPBWR2	OR10A4	CXCR3	OR6C6	ADGRD1	PRLHR	GPR12	OR4K3	OR4N4	UTS2R	GPR15	GPR17	GPR18	GPR19	GPR20	OR2Z1	GPR21	OR10H5	GPR22	OR2L13	OR14A16	LPAR4	MCHR1	GPR25	GPR26	GPR27	GPER1	GPR31	GPR32	GPR32P1	GPR33	GPR150	OR2V2	GPR34	GPR35	GPR37	MLNR	GPR39	OR13C9	OR13D1	FFAR1	FFAR3	P2RY8	GPR42	FFAR2	GRIK3	GRM1	GRM2	GRM3	GRM4	GRM5	GRM6	GRM7	GRM8	GRPR	GPR171	GPR132	HCRTR1	HCRTR2	ADGRE2	VN1R2	VN1R3	VN1R4	VN1R5	TAAR6	HPGD	HRH1	HRH2	HTR1A	HTR1B	HTR1D	HTR1E	HTR1F	HTR2A	HTR2B	HTR2C	HTR4	HTR5A	HTR6	HTR7	TAS2R60	HCAR2	FFAR4	OR8D4	OR5F1	OR5AP2	OR52L1	OR2AG2	RXFP4	OR52B6	OR2AT4	OR10A2	OR6C2	OR6C4	OR8S1	OR6S1	OR6F1	OR14K1	OR2W3	OR2T8	OR2T3	OR10R2	OR2T29	GPR148	GPR149	OR6V1	OR2A12	OR2A1	ADGRD2	OR1J1	OR1B1	OR13H1	GPR142	TAS2R42	GPR141	CXCR1	CXCR2	MRGPRG	NPSR1	GPR153	OR56B1	OR8G3P	OR14A2	OR6B2	OR52K1	OR52I1	OR51D1	OR52A4P	OR52A5	OR51B6	OR51M1	OR51Q1	OR51I1	OR51I2	OR52D1	OR52H1	OR52N4	OR56B2P	OR52N5	OR52N2	OR52E6	OR52E8	OR52E4	OR52E5	OR56A3	OR56A5	OR10A6	OR4X1	OR4A4P	OR5D13	OR5D16	OR5W2	OR8H2	OR8H3	OR5T3	OR5T1	OR8K1	OR5M9	OR5M10	OR5M1	OR9G1	OR5AK2	OR5B2	OR5B12	OR5AN1	OR4D10	OR4D9	OR10V1	GPR152	OR6X1	OR6M1	OR10G4	OR10G7	OR10D4P	OR8B3	OR8A1	OR6C1	OR6C75	OR6C76	OR6C70	OR4N2	OR4K2	OR4Q2	OR4K13	OR4K17	OR4N5	OR11G2	OR11H7	OR11H4	OR5AU1	OR4M2	OR4F6	OR4F15	OR7G2	OR7G3	OR7A10	OR7A2P	OR10K2	OR10K1	OR6Y1	OR6K3	OR10J4	OR11L1	OR2L8	OR2AK2	OR2L3	OR2M2	OR2T33	OR2M7	OR2G6	OR10AC1	OR2A25	OR13J1	OR13C6P	OR13C2	OR1L6	OR5C1	OR1K1	OR2A5	LHCGR	OR2A7	OR51H1	OR51T1	OR51A4	OR51A2	OR10J6P	OR2T2	OR2T5	OR14I1	OR5K2	OR2A42	OR2T27	OR2T35	OR4A47	OR4C45	OR5H14	OR5H15	OR5K3	OR5K4	OR6C65	OR6C68	MAS1	MC1R	MC2R	MC3R	MC4R	MC5R	OR11H12	GPR179	OR4F21	OR5B3	OR9K2	OR4Q3	OR4M1	OR10J3	VN1R17P	OR2W5P	OR13G1	OR1F12	OR2B3	OR2J1	OR2J3	OR14J1	OR10C1	OR2I1P	OR2A2	MTNR1A	MTNR1B	NMBR	NPY	NPR1	NPR3	NPY1R	NPY2R	NPY6R	NPY5R	NTSR1	GPR143	OPRD1	OPRK1	OPRL1	OPRM1	OR1D2	OR1F1	OR2C1	OR3A1	OR3A2	OXTR	P2RY1	P2RY2	P2RY4	P2RY6	P2RY11	OR8U8	OR8U9	OR9G9	TAS2R3	TAS2R4	TAS2R16	TAS2R1	TAS2R9	TAS2R8	TAS2R7	TAS2R13	TAS2R10	TAS2R14	GAL	ZNF219	RXFP3	ACKR4	PDGFRL	PDGFRB	GPRC5B	INPP5K	S1PR5	P2RY13	GPR84	GPR87	GPR88	GPR173	GPR85	TAS2R5	PPARG	AVPR1A	AVPR1B	LGR4	AVPR2	GPRC5D	GPRC5C	LTB4R2	OR2S2	SUCNR1	SPHK2	NMUR2	ACKR3	AGTRAP	CYSLTR2	LPAR5	VN1R1	ADGRG6	PTAFR	TAS2R38	PTGDR	PTGER1	PTGER2	PTGER3	PTGER4	PTGFR	PTGIR	PTH1R	PTH2R	ADGRB1	GPR158	SORCS2	ADGRB2	ADGRB3	HRH4	RXFP1	LGR6	OPN1LW	RGR	RHO	RORB	OPN1SW	BDKRB1	BDKRB2	SCTR	NPFFR1	ADGRL4	CXCR5	GPR135	P2RY12	GPR199P	OR1D4	OR2B8P	SMO	SSTR1	SSTR2	SSTR3	SSTR4	SSTR5	ELOVL4	BRS3	TACR2	TACR1	TACR3	TBXA2R	C3AR1	TRHR	TSHR	LINC02203	C5AR1	OPN1MW2	CCR2	OR4F29	VIPR1	VIPR2	PAX8	CXCR4	FZD5	OR52L2P	OR5H8	OR13A1	OR5H6	OR52E1	OR5H2	OR4K5	OR2H2	OR51G1	OR11H2	OR51B4	OR51B2	OR4C5	OR51J1	OR52N1	OR5AL1	OR10G6	OR4F5	OR2A4	OR4K1	OR6J1	FZD3	CALCR	GPR157	TAS1R2	TAS1R1	OR5AC2	OR11H1	OR4F17	GPR68	OR4K15	OR8J3	OR8J2	OR5G3	OR5AK3P	OR52P1P	OR51G2	OR51E2	OR4P4	OR4C15	OR4A8	OR4A5	OR4A16	OR4A15	OR10W1	OR13C7	OR2AE1	OR4F16	OR2W6P	OR5AC1	OR6N2	OR6K2	OR2T7	OR2L5	OR2G3	OR2G2	OR2C3	GPR63	OR5V1	OR2B2	OR12D3	FZD1	FZD4	FZD6	FZD7	FZD8	FZD9	GPR101	TAAR8	TAS1R3	OR1A1	OR1D5	OR1E1	GPR61	OR1E2	OR1E3	OR1G1	OR1P1	OR3A3	TM2D1	ADGRV1	QRFPR	ADGRA1	MCHR2	CASR	KISS1R	GPR174	ADGRE3	GPR65	GALR3	ADGRG7	LGR5	OR6A2	S1PR4	GALR2	HCAR3	CCKAR	CCKBR	SPHK1	TMEM116	F2RL3	CCRL2	TAAR5	GPRC5A	LPAR2	XPR1	GPR50	GPR37L1	TAAR2	TAAR3P	ADGRG1	GPR55	GPR52	S1PR2	GLP2R	OPN4	GABBR2	CELSR1	ADGRE5	P2RY14
GOMF_EXTRACELLULARLY_ATP_GATED_CATION_CHANNEL_ACTIVITY	http://www.gsea-msigdb.org/gsea/msigdb/cards/GOMF_EXTRACELLULARLY_ATP_GATED_CATION_CHANNEL_ACTIVITY	P2RX2	P2RX1	P2RX3	P2RX4	P2RX5	P2RX7	P2RX6
GOMF_ADRENERGIC_RECEPTOR_ACTIVITY	http://www.gsea-msigdb.org/gsea/msigdb/cards/GOMF_ADRENERGIC_RECEPTOR_ACTIVITY	ADRA1D	ADRA1B	ADRA1A	ADRA2A	ADRA2B	ADRA2C	ADRB1	ADRB2	ADRB3
GOMF_ALPHA_ADRENERGIC_RECEPTOR_ACTIVITY	http://www.gsea-msigdb.org/gsea/msigdb/cards/GOMF_ALPHA_ADRENERGIC_RECEPTOR_ACTIVITY	ADRA1D	ADRA1B	ADRA1A	ADRA2A	ADRA2B	ADRA2C
GOMF_DOPAMINE_NEUROTRANSMITTER_RECEPTOR_ACTIVITY	http://www.gsea-msigdb.org/gsea/msigdb/cards/GOMF_DOPAMINE_NEUROTRANSMITTER_RECEPTOR_ACTIVITY	DRD1	DRD2	DRD3	DRD4	DRD5
GOMF_ICOSANOID_RECEPTOR_ACTIVITY	http://www.gsea-msigdb.org/gsea/msigdb/cards/GOMF_ICOSANOID_RECEPTOR_ACTIVITY	CYSLTR1	PTGDR2	LTB4R	HPGD	PPARG	LTB4R2	CYSLTR2	PTGDR	PTGER1	PTGER2	PTGER3	PTGER4	PTGFR	PTGIR	TBXA2R
GOMF_PROSTANOID_RECEPTOR_ACTIVITY	http://www.gsea-msigdb.org/gsea/msigdb/cards/GOMF_PROSTANOID_RECEPTOR_ACTIVITY	PTGDR2	HPGD	PPARG	PTGDR	PTGER1	PTGER2	PTGER3	PTGER4	PTGFR	PTGIR	TBXA2R
GOMF_PROSTAGLANDIN_E_RECEPTOR_ACTIVITY	http://www.gsea-msigdb.org/gsea/msigdb/cards/GOMF_PROSTAGLANDIN_E_RECEPTOR_ACTIVITY	HPGD	PTGER1	PTGER2	PTGER3	PTGER4
GOMF_HISTAMINE_RECEPTOR_ACTIVITY	http://www.gsea-msigdb.org/gsea/msigdb/cards/GOMF_HISTAMINE_RECEPTOR_ACTIVITY	HRH3	HRH1	HRH2	HTR6	ZNF219	HRH4
GOMF_IONOTROPIC_GLUTAMATE_RECEPTOR_ACTIVITY	http://www.gsea-msigdb.org/gsea/msigdb/cards/GOMF_IONOTROPIC_GLUTAMATE_RECEPTOR_ACTIVITY	GRIN3A	GRIN3B	PTK2B	GRIA1	GRIA2	GRIA3	GRIA4	GRID1	GRID2	GRIK1	GRIK2	GRIK3	GRIK4	GRIK5	GRIN1	GRIN2A	GRIN2B	GRIN2C	GRIN2D
GOMF_NMDA_GLUTAMATE_RECEPTOR_ACTIVITY	http://www.gsea-msigdb.org/gsea/msigdb/cards/GOMF_NMDA_GLUTAMATE_RECEPTOR_ACTIVITY	GRIN3A	GRIN3B	PTK2B	GRIN1	GRIN2A	GRIN2B	GRIN2C	GRIN2D
GOMF_MELANOCORTIN_RECEPTOR_ACTIVITY	http://www.gsea-msigdb.org/gsea/msigdb/cards/GOMF_MELANOCORTIN_RECEPTOR_ACTIVITY	MC1R	MC2R	MC3R	MC4R	MC5R	OPRM1
GOMF_N_FORMYL_PEPTIDE_RECEPTOR_ACTIVITY	http://www.gsea-msigdb.org/gsea/msigdb/cards/GOMF_N_FORMYL_PEPTIDE_RECEPTOR_ACTIVITY	FPR1	FPR2	FPR3	GPR32	GPR32P1
GOMF_NEUROPEPTIDE_Y_RECEPTOR_ACTIVITY	http://www.gsea-msigdb.org/gsea/msigdb/cards/GOMF_NEUROPEPTIDE_Y_RECEPTOR_ACTIVITY	NPY4R2	PROKR1	GPR83	PROKR2	PRLHR	NPY1R	NPY2R	NPY6R	NPY5R	QRFPR
GOMF_OLFACTORY_RECEPTOR_ACTIVITY	http://www.gsea-msigdb.org/gsea/msigdb/cards/GOMF_OLFACTORY_RECEPTOR_ACTIVITY	OR5I1	OR4M2B	OR52E2	OR52J3	OR51L1	OR51A7	OR51S1	OR51F2	OR52R1	OR4C46	OR4X2	OR4B1	OR52M1	OR52K2	OR5P2	OR5P3	OR8I2	OR2D3	OR2D2	OR52W1	OR56A4	OR56A1	OR2AP1	OR10P1	OR10AD1	OR10A7	OR4K14	OR4L1	OR11H6	OR4D2	OR7D4	OR7G1	OR1M1	OR1I1	OR10H4	OR2M5	OR2M3	OR2T12	OR14C36	OR2T34	OR2T10	OR2T4	OR2T11	OR10J5	OR2AJ1	OR14L1P	OR2B11	OR10T2	OR6P1	OR10X1	OR10Z1	OR6K6	OR6N1	OR9A4	OR2Y1	OR9A2	OR2A14	OR6B1	OR2F2	OR13C5	OR13C8	OR13C3	OR13C4	OR13F1	OR1L8	OR1N2	OR1N1	OR52B4	OR52I2	OR51E1	OR10A5	OR2AG1	OR6B3	OR1Q1	OR7D2	OR56B4	OR8U1	OR4C16	OR4C11	OR4S2	OR4C6	OR5D14	OR5L1	OR5D18	OR5AS1	OR8K5	OR5T2	OR8H1	OR8K3	OR8J1	OR8U3	OR5M3	OR5M8	OR5M11	OR5AR1	OR8B12	OR8G5	OR10G8	OR10G9	OR10S1	OR6T1	OR4D5	OR6Q1	OR9I1	OR9Q1	OR9Q2	OR1S2	OR1S1	OR10Q1	OR5B17	OR5B21	OR5A2	OR5A1	OR4D6	OR4D11	OR52A1	OR6C74	OR6C3	OR2T6	OR1L4	OR52B2	OR4C3	OR4S1	OR51F1	OR1F2P	OR1C1	OR1A2	OR2F1	OR2B6	OR1J4	OR2M4	OR2L2	OR2K2	OR7A17	OR5L2	OR5K1	OR5H1	OR10J1	OR8G2P	OR8B8	OR8G1	OR9A1P	OR10A3	OR10D3	OR12D2	OR12D1	OR11A1	OR10H3	OR10G3	OR10G2	OR10H2	OR10H1	OR8B2	OR7E24	OR7C2	OR7A5	OR7C1	OR4F4	OR4F3	OR4E2	OR4E1	OR4D1	OR2W1	OR2V1	OR2T1	OR2J2	OR2H1	OR1L3	OR1L1	OR1J2	OR51B5	OR10AG1	OR5J2	OR4C13	OR4C12	OR52Z1	OR51V1	OR8D1	OR8D2	OR8B4	OR9G4	OR10A4	OR6C6	OR4K3	OR4N4	OR2Z1	OR10H5	OR2L13	OR14A16	OR2V2	OR13C9	OR13D1	OR8D4	OR5F1	OR5AP2	OR52L1	OR2AG2	OR52B6	OR2AT4	OR10A2	OR6C2	OR6C4	OR8S1	OR6S1	OR6F1	OR14K1	OR2W3	OR2T8	OR2T3	OR10R2	OR2T29	GPR148	OR6V1	OR2A12	OR2A1	OR1J1	OR1B1	OR13H1	OR56B1	OR8G3P	OR14A2	OR6B2	OR52K1	OR52I1	OR51D1	OR52A4P	OR52A5	OR51B6	OR51M1	OR51Q1	OR51I1	OR51I2	OR52D1	OR52H1	OR52N4	OR56B2P	OR52N5	OR52N2	OR52E6	OR52E8	OR52E4	OR52E5	OR56A3	OR56A5	OR10A6	OR4X1	OR4A4P	OR5D13	OR5D16	OR5W2	OR8H2	OR8H3	OR5T3	OR5T1	OR8K1	OR5M9	OR5M10	OR5M1	OR9G1	OR5AK2	OR5B2	OR5B12	OR5AN1	OR4D10	OR4D9	OR10V1	OR6X1	OR6M1	OR10G4	OR10G7	OR10D4P	OR8B3	OR8A1	OR6C1	OR6C75	OR6C76	OR6C70	OR4N2	OR4K2	OR4Q2	OR4K13	OR4K17	OR4N5	OR11G2	OR11H7	OR11H4	OR5AU1	OR4M2	OR4F6	OR4F15	OR7G2	OR7G3	OR7A10	OR7A2P	OR10K2	OR10K1	OR6Y1	OR6K3	OR10J4	OR11L1	OR2L8	OR2AK2	OR2L3	OR2M2	OR2T33	OR2M7	OR2G6	OR10AC1	OR2A25	OR13J1	OR13C6P	OR13C2	OR1L6	OR5C1	OR1K1	OR2A5	OR2A7	OR51H1	OR51T1	OR51A4	OR51A2	OR10J6P	OR2T2	OR2T5	OR14I1	OR5K2	OR2A42	OR2T27	OR2T35	OR4A47	OR4C45	OR5H14	OR5H15	OR5K3	OR5K4	OR6C65	OR6C68	OR11H12	OR4F21	OR5B3	OR9K2	OR4Q3	OR4M1	OR10J3	OR2W5P	OR13G1	OR1F12	OR2B3	OR2J1	OR2J3	OR14J1	OR10C1	OR2I1P	OR2A2	OR1D2	OR1F1	OR2C1	OR3A1	OR3A2	OR8U8	OR8U9	OR9G9	OR2S2	OR1D4	OR2B8P	LINC02203	OR4F29	OR52L2P	OR5H8	OR13A1	OR5H6	OR52E1	OR5H2	OR4K5	OR2H2	OR51G1	OR11H2	OR51B4	OR51B2	OR4C5	OR51J1	OR52N1	OR5AL1	OR10G6	OR4F5	OR2A4	OR4K1	OR6J1	OR5AC2	OR11H1	OR4F17	OR4K15	OR8J3	OR8J2	OR5G3	OR5AK3P	OR52P1P	OR51G2	OR51E2	OR4P4	OR4C15	OR4A8	OR4A5	OR4A16	OR4A15	OR10W1	OR13C7	OR2AE1	OR4F16	OR2W6P	OR5AC1	OR6N2	OR6K2	OR2T7	OR2L5	OR2G3	OR2G2	OR2C3	OR5V1	OR2B2	OR12D3	OR1A1	OR1D5	OR1E1	OR1E2	OR1E3	OR1G1	OR1P1	OR3A3	OR6A2
GOMF_G_PROTEIN_COUPLED_OPIOID_RECEPTOR_ACTIVITY	http://www.gsea-msigdb.org/gsea/msigdb/cards/GOMF_G_PROTEIN_COUPLED_OPIOID_RECEPTOR_ACTIVITY	SIGMAR1	NPBWR1	NPBWR2	OPRD1	OPRK1	OPRL1	OPRM1
GOMF_SOMATOSTATIN_RECEPTOR_ACTIVITY	http://www.gsea-msigdb.org/gsea/msigdb/cards/GOMF_SOMATOSTATIN_RECEPTOR_ACTIVITY	SSTR1	SSTR2	SSTR3	SSTR4	SSTR5
GOMF_VASOPRESSIN_RECEPTOR_ACTIVITY	http://www.gsea-msigdb.org/gsea/msigdb/cards/GOMF_VASOPRESSIN_RECEPTOR_ACTIVITY	NLRP6	NPSR1	OXTR	INPP5K	AVPR1A	AVPR1B	AVPR2
GOMF_EPHRIN_RECEPTOR_ACTIVITY	http://www.gsea-msigdb.org/gsea/msigdb/cards/GOMF_EPHRIN_RECEPTOR_ACTIVITY	EFNA3	EFNA4	EFNB3	EPHA2	EPHA1	EPHA3	EPHA4	EPHA5	EPHA7	EPHA8	EPHB1	EPHB2	EPHB3	EPHB4	EPHB6	EPHA10	EPHA6	NTRK1	NTRK3
GOMF_GPI_LINKED_EPHRIN_RECEPTOR_ACTIVITY	http://www.gsea-msigdb.org/gsea/msigdb/cards/GOMF_GPI_LINKED_EPHRIN_RECEPTOR_ACTIVITY	EPHA3	EPHA4	EPHA5	EPHA7	EPHA8	NTRK1	NTRK3
GOMF_FIBROBLAST_GROWTH_FACTOR_ACTIVATED_RECEPTOR_ACTIVITY	http://www.gsea-msigdb.org/gsea/msigdb/cards/GOMF_FIBROBLAST_GROWTH_FACTOR_ACTIVATED_RECEPTOR_ACTIVITY	FGFR1	FGFR3	FGFR2	FGFR4	FGFRL1
GOMF_VASCULAR_ENDOTHELIAL_GROWTH_FACTOR_ACTIVATED_RECEPTOR_ACTIVITY	http://www.gsea-msigdb.org/gsea/msigdb/cards/GOMF_VASCULAR_ENDOTHELIAL_GROWTH_FACTOR_ACTIVATED_RECEPTOR_ACTIVITY	FLT1	FLT3	FLT4	KDR	PDGFRA	NRP2	NRP1
GOMF_TRANSFORMING_GROWTH_FACTOR_BETA_ACTIVATED_RECEPTOR_ACTIVITY	http://www.gsea-msigdb.org/gsea/msigdb/cards/GOMF_TRANSFORMING_GROWTH_FACTOR_BETA_ACTIVATED_RECEPTOR_ACTIVITY	TGFBR3L	ENG	AMHR2	LTBP1	BMPR1A	BMPR1B	BMPR2	TGFBR1	TGFBR2	TGFBR3	LTBP4	ACVR1	ACVRL1
GOMF_TRANSFORMING_GROWTH_FACTOR_BETA_RECEPTOR_ACTIVITY_TYPE_I	http://www.gsea-msigdb.org/gsea/msigdb/cards/GOMF_TRANSFORMING_GROWTH_FACTOR_BETA_RECEPTOR_ACTIVITY_TYPE_I	BMPR1A	BMPR1B	TGFBR1	ACVR1	ACVRL1
GOMF_NEUROTROPHIN_RECEPTOR_ACTIVITY	http://www.gsea-msigdb.org/gsea/msigdb/cards/GOMF_NEUROTROPHIN_RECEPTOR_ACTIVITY	GFRA1	NTRK1	NTRK2	NTRK3	SORT1
GOMF_TUMOR_NECROSIS_FACTOR_ACTIVATED_RECEPTOR_ACTIVITY	http://www.gsea-msigdb.org/gsea/msigdb/cards/GOMF_TUMOR_NECROSIS_FACTOR_ACTIVATED_RECEPTOR_ACTIVITY	FAS	TNFRSF19	EDA2R	TNFRSF1A	TNFRSF1B	TNFRSF4	TNFRSF25	TNFRSF14	TNFRSF18	TNFRSF11A
GOMF_DEATH_RECEPTOR_ACTIVITY	http://www.gsea-msigdb.org/gsea/msigdb/cards/GOMF_DEATH_RECEPTOR_ACTIVITY	FAS	NGFR	TNFRSF19	EDA2R	TNFRSF1A	TNFRSF1B	TNFRSF4	TNFRSF25	TNFRSF14	TNFRSF18	TNFRSF11A	TNFRSF10B	TNFRSF10A
GOMF_LOW_DENSITY_LIPOPROTEIN_PARTICLE_RECEPTOR_ACTIVITY	http://www.gsea-msigdb.org/gsea/msigdb/cards/GOMF_LOW_DENSITY_LIPOPROTEIN_PARTICLE_RECEPTOR_ACTIVITY	STAB1	LRP10	LRP12	LDLR	LRP1	LRP2	LRP6	OLR1	LRP1B	STAB2	CXCL16	SORL1	VLDLR	LRP8	CD36
GOMF_NETRIN_RECEPTOR_ACTIVITY	http://www.gsea-msigdb.org/gsea/msigdb/cards/GOMF_NETRIN_RECEPTOR_ACTIVITY	UNC5D	DCC	UNC5B	UNC5CL	UNC5C	UNC5A
GOMF_SCAVENGER_RECEPTOR_ACTIVITY	http://www.gsea-msigdb.org/gsea/msigdb/cards/GOMF_SCAVENGER_RECEPTOR_ACTIVITY	PRG4	ACKR2	SSC4D	DMBT1	AGER	STAB1	CD163L1	SSC5D	SCARA5	CFI	LGALS3BP	LOXL2	LRP1	MSR1	SCARA3	ACKR4	ENPP1	ENPP2	STAB2	TMPRSS15	TMPRSS4	ACKR3	CXCL16	SCART1	TMPRSS3	TMPRSS2	VTN	TMPRSS5	COLEC12	TMPRSS13	LOXL4	HHIPL1	MEGF10	PGBD1	LOXL3	PRSS12	SCARF1	MARCO	ENDOU	SCARF2	CD5	CD5L	CD6	CD163	CD36	SCARB1	SCARB2
GOMF_SIGNAL_RECOGNITION_PARTICLE_BINDING	http://www.gsea-msigdb.org/gsea/msigdb/cards/GOMF_SIGNAL_RECOGNITION_PARTICLE_BINDING	DERL2	SRP9	SRP68	SRP72	SRPRA	DERL1	DERL3
GOMF_SIGNAL_SEQUENCE_BINDING	http://www.gsea-msigdb.org/gsea/msigdb/cards/GOMF_SIGNAL_SEQUENCE_BINDING	POM121C	POM121B	KDELR1	KDELR2	KDELR3	AP2M1	AP2B1	KPNA6	NPAP1	RANBP6	POM121L12	SEC61A1	TIMM22	TNPO2	KCNIP2	KPNA1	KPNB1	KPNA2	KPNA3	KPNA4	KPNA5	TNPO1	IPO5	TOMM20L	KPNA7	NFKBIA	NUP98	PEX5L	PEX7	SEC61A2	CEMIP	PEX19	PEX5	SRP14	SRP54	SRP68	IPO4	NUP214	BRAP	TOMM40L	CAT	NOLC1	POM121L2	CABP1	BABAM2	TOMM20	NUP58	TOMM70	POM121	NUP153
GOMF_NUCLEAR_EXPORT_SIGNAL_RECEPTOR_ACTIVITY	http://www.gsea-msigdb.org/gsea/msigdb/cards/GOMF_NUCLEAR_EXPORT_SIGNAL_RECEPTOR_ACTIVITY	NUP42	CSE1L	XPO7	XPO6	EIF4ENIF1	XPO5	RAN	XPO4	RANBP17	XPO1	NUP214
GOMF_TRANSMEMBRANE_RECEPTOR_PROTEIN_TYROSINE_KINASE_ADAPTOR_ACTIVITY	http://www.gsea-msigdb.org/gsea/msigdb/cards/GOMF_TRANSMEMBRANE_RECEPTOR_PROTEIN_TYROSINE_KINASE_ADAPTOR_ACTIVITY	SH2B3	SH2B2	FRS3	FRS2	SH2B1	STAP1	BLNK	IRS1	TRAT1	PIK3R1	SHC1	TRADD	DOK2	GAB2
GOMF_MAP_KINASE_SCAFFOLD_ACTIVITY	http://www.gsea-msigdb.org/gsea/msigdb/cards/GOMF_MAP_KINASE_SCAFFOLD_ACTIVITY	AKAP13	DUSP19	MAPK8IP3	MAPK8IP2	MAP2K1	MAP2K2	SH3RF1	IQGAP1	KSR1	SPAG9	MAPK8IP1
GOMF_PROTEIN_KINASE_C_BINDING	http://www.gsea-msigdb.org/gsea/msigdb/cards/GOMF_PROTEIN_KINASE_C_BINDING	HDAC5	RACK1	GLRX3	PDLIM5	LDB3	ADCY6	CAVIN3	TWF2	TIRAP	DACT3	DACT2	DSP	ADCY4	FLNA	ABL1	PRKD2	GRK5	HINT1	HSPB1	IRS1	ITGAV	MARCKS	NELL1	NELL2	PARD6A	DACT1	HDAC7	PKP2	PLEK	UGT1A10	UGT1A7	AVPR1A	AVPR1B	CCDC88A	PRKCB	PKN1	PRKCSH	KIAA1614	TRPV4	SDC4	SRSF2	SRC	TDG	C1QBP	TOP2A	TOP2B	YWHAG	CAVIN2	PARD6G	PARD6B	ADAM9	SQSTM1	PICK1	FEZ1	HDAC9
GOMF_GUANYL_NUCLEOTIDE_EXCHANGE_FACTOR_ACTIVITY	http://www.gsea-msigdb.org/gsea/msigdb/cards/GOMF_GUANYL_NUCLEOTIDE_EXCHANGE_FACTOR_ACTIVITY	ARHGEF33	SH2D3C	SH2D3A	PREB	RASGRP1	FARP1	RASGRP2	DENND4A	NET1	RAPGEF3	VAV3	LAMTOR5	ARFGEF2	ARFGEF1	GNA13	RCBTB2	RCC1	RAPGEF4	AKAP13	ARHGEF25	RASGRP4	RAB3IP	TAGAP	FGD4	PCP2	RINL	ARHGEF19	DOCK11	SMCR8	FGD5	ADRB1	RASGEF1B	PLEKHG4B	DENND5B	DENND2C	DENND1B	DOCK1	DOCK2	DOCK3	ECT2	EEF1B2	EEF1D	EGF	EIF2B1	FLCN	DENND6A	C9orf72	RASGEF1A	SPATA13	FGD2	FGD1	DIS3	DENND3	ARHGEF15	RAB3GAP1	SWAP70	MYCBP2	IQSEC2	MCF2L2	RGL1	ARHGEF9	DENND5A	MCF2L	DNMBP	DOCK9	PSD3	ARHGEF12	ARHGEF18	PSD4	RASGEF1C	RASGRP3	RAB3GAP2	NGEF	PLEKHG4	PLEKHG3	ARHGEF26	GAPVD1	TIAM2	FBXO8	SERGEF	RGL4	CYTH4	DENND2A	ARHGEF16	RABGEF1	RAPGEF1	LAMTOR2	ABR	RANGRF	RHOD	HPS1	ECT2L	ARF4	ARHGEF37	LAMTOR4	GDPGP1	DENND10	DENND6B	MCF2	IQSEC3	PLEKHG7	CCDC88C	NUCB1	NUCB2	ITSN2	DEF6	ARHGEF4	ARHGEF3	RAPGEFL1	PLCE1	CCZ1	RAPGEF6	RIN2	RHOF	ARHGEF38	EPS8L1	THG1L	LAMTOR1	RALGPS2	ARHGEF10L	RIC8B	PLEKHG6	WDR41	DOCK10	DENND4C	ARHGEF40	CCDC88A	FGD6	RCC2	PSD	CYSLTR2	RGL3	DENND11	ARFGEF3	PTGIR	PLEKHG5	PLEKHG1	DOCK6	PREX1	RIC1	ALS2	DENND1A	RHOU	RGL2	RAB3IL1	RABIF	RALGDS	RAP1A	RASGRF1	RASGRF2	RIC8A	RPGR	BCR	SBF1	ARHGEF28	ITSN1	EPS8L2	P2RY12	PLEKHG2	SOS1	SOS2	DENND2B	TBXA2R	TIAM1	TRIO	VAV1	VAV2	EPS8L3	ARHGEF5	RIN3	DENND1C	DENND2D	DOCK5	PREX2	SH3BP5L	RCC1L	DOCK8	SBF2	TBC1D10A	OBSCN	ANKRD27	BCAR3	PSD2	MON1A	PLCD4	ARHGEF39	DOCK7	KNDC1	MADD	LAMTOR3	GBF1	ARHGEF7	EIF2B4	EIF2B3	EIF2B2	EIF2B5	HERC2	HERC1	HPS4	FGD3	KALRN	FRMD7	ARHGEF1	ARHGEF2	CYTH3	CYTH2	CYTH1	ARHGEF6	SH3BP5	VPS9D1	RIN1	ARHGEF10	FNIP1	RALGPS1	RAPGEF2	DOCK4	RAPGEF5	ARHGEF11	RGP1	ARHGEF17	ELMO1	FARP2	DENND4B	IQSEC1
GOMF_GDP_DISSOCIATION_INHIBITOR_ACTIVITY	http://www.gsea-msigdb.org/gsea/msigdb/cards/GOMF_GDP_DISSOCIATION_INHIBITOR_ACTIVITY	RGS14	CHM	CHML	EIF5	SH3BP4	GPSM1	GDI1	GDI2	GPSM2	ARHGDIA	ARHGDIB	ARHGDIG	CCDC88A	RANBP1	SESN2	ITGB1BP1
GOMF_GTPASE_INHIBITOR_ACTIVITY	http://www.gsea-msigdb.org/gsea/msigdb/cards/GOMF_GTPASE_INHIBITOR_ACTIVITY	TNK2	IQGAP2	CPEB2	GPS1	GPS2	IPO5	RHOH	PDE6D	CDC42SE1	RTKN	IQGAP1	SLIT2
GOMF_GTPASE_ACTIVATOR_ACTIVITY	http://www.gsea-msigdb.org/gsea/msigdb/cards/GOMF_GTPASE_ACTIVATOR_ACTIVITY	RASA4B	DNM1L	TBC1D3G	TBC1D3K	TBC1D3L	TBC1D3D	PREB	FAM13A	RASA4	TBC1D3E	TBC1D3I	DLC1	CDC42EP2	VAV3	SEC23B	SEC23A	ARFGEF1	RGS14	NPRL2	GNB5	IQGAP2	RALBP1	ADAP1	TBC1D8	CHM	CHML	CHN1	CHN2	ARHGAP33	EVI5L	ACAP3	ARAP2	ARAP1	AGAP2	AGAP1	AGAP3	TAGAP	AGAP4	AGAP11	LRRK2	TBC1D16	RINL	IQGAP3	ARHGEF19	TBC1D20	SGSM1	STXBP5	ADPRH	ARHGAP42	RUNDC1	DAB2IP	ARHGAP36	TBC1D21	DOCK1	DOCK2	ECT2	PGAM5	FLCN	ARHGAP27	RANBP3L	ALDH1A1	RASA3	ARHGEF15	RAB3GAP1	TBC1D9B	ARHGAP26	SIPA1L3	TBC1D2B	RAP1GAP2	TBC1D9	TBC1D1	TBC1D12	PLCB1	TBC1D30	ARHGEF12	SRGAP2	ARHGAP45	ACAP2	SH3BP1	RABGAP1	ARHGAP8	RALGAPA1	TBC1D28	ELMOD2	ARHGAP30	TBC1D22A	RASGRP3	RAB3GAP2	ALS2CL	TBC1D10B	SIPA1L1	GAPVD1	ARFGAP3	RGS17	GDI1	GDI2	SGSM3	GNAQ	RGPD4	GIT1	ABR	ARHGAP35	RACGAP1	NCKAP1L	AGFG1	AGFG2	HTR2B	ARHGAP40	TBC1D26	JUN	TBC1D10C	ARHGAP1	ARHGAP4	ARHGAP5	ARHGAP6	ARHGDIA	ARHGDIB	ARHGDIG	LLGL2	LLGL1	RGPD1	ARRB1	TBC1D3B	TBC1D3C	AGAP6	MYO9A	MYO9B	NF1	TBC1D25	OCRL	OPHN1	ASAP1	TBC1D7	GMIP	FAM13B	HACD3	LARS1	PLXNB1	ERRFI1	RIN2	TBC1D13	TBC1D8B	ARHGAP17	ARHGEF10L	PLEKHG6	TBC1D19	TBC1D2	ELMOD1	ASAP3	TBC1D22B	DEPDC1	ARFGAP1	DEPDC1B	ADAP2	ARHGAP15	RALGAPB	RALGAPA2	TBC1D24	ARHGAP31	SRGAP1	TBC1D14	SIPA1L2	ARHGAP20	PREX1	ARHGAP21	ARHGAP23	ALS2	ADGRB3	ARHGAP22	RANBP1	RANBP2	RANGAP1	RAP1GAP	RAP1GDS1	RASA1	RASA2	RGS1	RGS2	RGS3	RGS4	RGS7	RGS10	RGS12	RGS16	SMAP1	RP2	BCR	AGAP9	ARHGAP9	RGS18	ARAP3	SMAP2	TBC1D15	RASAL3	SIPA1	AGAP7P	RGPD3	BNIP2	SOS1	TBCD	THY1	TSC2	RGPD8	AGAP5	RGPD6	RGPD2	TBC1D3	TBC1D3H	WNT11	EVI5	ARHGAP10	TBC1D17	GRTP1	ARHGAP28	RABEP2	RIN3	DOCK5	PREX2	ARHGAP39	NPRL3	ARHGAP24	TBC1D10A	ANKRD27	SYDE2	ELMOD3	TBC1D3F	RGPD5	GARNL3	ARFGAP2	RASAL1	RGS5	RANBP3	ARHGAP19	SYDE1	RGS8	RGS20	RGS11	RGS9	IQGAP1	NRP1	SYNGAP1	ASAP2	ARHGAP11B	STARD13	USP6	RABEP1	ARHGEF1	MTSS2	TBCK	ARHGAP18	ARHGAP29	ARHGAP12	ARHGEF6	RASAL2	STXBP5L	VPS9D1	RIN1	RGS6	DEPDC5	RAPGEF2	USP6NL	DOCK4	ARHGAP32	ACAP1	STARD8	TBC1D5	GIT2	ARHGAP11A	ARHGEF11	TBC1D4	SRGAP3	SGSM2	RABGAP1L	ARHGAP44	ARHGAP25
GOMF_SIGNALING_RECEPTOR_BINDING	http://www.gsea-msigdb.org/gsea/msigdb/cards/GOMF_SIGNALING_RECEPTOR_BINDING	BTNL10	DEFB130B	C17orf99	PDCD6IP	SH2B3	INSL5	MTRNR2L7	CDH5	IGLL5	MTRNR2L1	MTRNR2L2	MTRNR2L3	MTRNR2L4	MTRNR2L5	MTRNR2L6	MTRNR2L8	MTRNR2L9	MTRNR2L10	MTRNR2L11	MTRNR2L12	MTRNR2L13	APELA	MICA	TGFBR3L	KLRC4-KLRK1	ARMCX5-GPRASP2	MICOS10-NBL1	IL18BP	EDIL3	NOTCH2NLB	FEM1B	IFNL4	TRAP1	BCAP31	NAMPT	TOB1	AKAP9	EBI3	CDH17	PLXNC1	TNK2	RNF41	ADAM10	CDK5	FLOT1	ANGPTL7	GDF11	IGHV2-70D	IGHV1-69D	IGHV3-64D	STUB1	LILRB2	APBB3	LANCL1	TLR6	CCL26	TRDN	CACNG3	CACNG2	SEMA3A	TUBB3	TUBB4B	BTN3A3	BTN2A2	RACK1	CDC42EP2	FAM3C	VAV3	GPNMB	PIBF1	FST	NCOA2	SEMA6C	SEMA6B	SEMA4F	SEMA4D	SEMA4B	SEMA3C	FBLN5	CIB2	AGR2	CEL	CXCL13	ARFGEF2	SIVA1	SORBS1	COLEC10	SH2B2	PDPN	LEFTY1	CD226	GNA13	TNFSF13B	CSPG5	DLL3	CNPY3	NRG3	GIPC1	TRAF3IP2	NES	ARPP19	CGA	SPINT3	FRS3	FRS2	CGB3	CCL27	LILRB1	USP20	HCST	NMU	FGL2	C1QL1	NPFFR2	PPARGC1A	UTS2	BTNL3	FERMT2	IL24	TMED1	RER1	ESM1	ADAMTS13	ADAMTS8	ADAMTS5	EMILIN1	BTN3A2	BTN3A1	BTN2A1	CD160	CHGB	IL1RAPL1	GLMN	HHLA2	STRAP	INSL6	NISCH	WIF1	MST1L	CHN1	NXPH4	NXPH3	NXPH2	MRAP2	CMTM7	IL17F	STX1B	PARK7	GABARAP	GABARAPL2	CMTM1	UCN3	CGB1	CGB2	TIRAP	ERMAP	CHUK	C1QTNF4	GPRASP2	CTHRC1	ADCYAP1	CMTM5	LYPD1	APOA5	LRG1	WFIKKN1	AP2M1	RLN3	PIK3AP1	CLU	JAML	CLTC	GPHB5	CMTM3	WFIKKN2	NTN5	CNTF	CNTFR	COL2A1	COL3A1	COL4A3	COL5A1	NMS	COL16A1	ADH7	COMP	FAM3D	COPA	RTP1	CORT	ADM	ADORA1	ADORA2A	PACRG	RAET1E	CPE	CRH	CRK	CRKL	CRP	DEFB104A	CSF1	CSF2	CSF3	CSH1	CSH2	CSHL1	NRG4	CSNK2B	CMTM2	IL34	CD300LF	IGFL2	HJV	CTF1	CCN2	IL23R	ADRA2A	CTNND1	RIMBP3C	CTSG	ERFE	GDF7	TAFA4	ADRA2C	CMTM8	CX3CR1	IGSF11	CXADR	JAKMIP1	KLB	ADRB1	DAB2IP	BTNL9	GRK2	GRK3	AP2A1	DAB2	SPRED1	DBI	ACE	DDT	UBXN2A	DEFB1	DEFB4A	GPHA2	ASXL1	DIAPH1	DIAPH2	DLG4	DMP1	DNM2	DOCK2	DPP4	AGRP	DRD2	DRD3	JAG1	DSCAM	AGT	HBEGF	DTX1	ECM2	DUSP3	AGTR1	DVL1	DVL2	DVL3	AGTR2	TYMP	ECM1	EDA	ABCA1	S1PR1	S1PR3	EDN1	EDN2	EDN3	EDNRB	EFNA1	EFNA2	EFNA3	EFNA4	EFNA5	EFNB1	EFNB2	EFNB3	EGF	DAND5	CADM4	ADM5	A2M	SPRED2	EMP2	TIGIT	ENG	ENSA	TUBB	DMTN	EPHA4	EPHA7	EPHB2	EPO	ERBB2	ERBB3	ERBB4	EREG	ERN1	ESR2	ALCAM	F2	F2R	F2RL1	F7	FABP4	PTK2B	FAP	FBLN1	FBN1	EFEMP1	FCER2	MARCHF8	VWDE	FCN1	FCN2	ELAPOR2	FAM83B	SCUBE3	ITPRID1	SEMA3D	FER	FES	FGA	FGB	FGF1	FGF2	FGF3	FGF4	FGF5	FGF6	FGF7	FGF8	FGF9	FGF10	FGF11	FGF12	FGF13	FGF14	FGFR1	FGG	FGL1	FGR	VEGFD	FKBP1A	ITGA11	FKBP1B	NLGN4Y	AAK1	NLGN1	TRAK1	KLRK1	SNW1	SHANK2	DKK1	USP33	FLNA	MESD	PLCL2	FLT3LG	ANKS1A	ICOSLG	RPGRIP1L	FN1	ARHGEF12	NCSTN	FNTA	ZDHHC17	ANGPTL2	ABCB9	CLCF1	LILRA4	FPR1	FPR2	CD2AP	SH3BP1	CBLC	LY96	CADM1	GABARAPL1	IL17RA	GABARAPL3	FLRT3	FLRT2	APOL2	EML2	PANX1	FRK	CNPY4	DEFB106A	DEFB130A	IL27	FSHB	ABL1	ADAM2	GAST	FNDC5	FYB1	FYN	TAC4	EPGN	PCSK9	NPNT	GABRA5	GABRB1	GABRG1	NPB	UTS2B	SHC2	AMBN	BAMBI	TAFA5	CNRIP1	SH2B1	EGFL6	SNED1	SIPA1L1	LRRTM2	DNM3	LDLRAP1	ABCA12	GAS6	STAP1	GATA3	FGF20	GBA	FGF21	GCG	AMELX	IL36RN	ITGB1BP2	GDF1	GDF2	GREM1	MSTN	GDF9	GDF10	GDNF	GFAP	GFER	GFRA1	GFRA3	AMH	GH1	GH2	GHRH	GIP	GJA1	FGF22	BEX3	NPTN	NSG1	CACNG4	DKKL1	DKK4	DKK3	DKK2	SNX5	GLA	SLC39A1	IL36B	IL37	IL36A	IL17C	IL17B	ARHGEF16	SRPX2	RND1	BMP10	ANGPTL3	GLG1	PCSK1N	GMFB	GNA11	GNA12	GNA15	GNAI1	GNAI2	GNAI3	GNAL	GNAO1	GNAQ	GNAS	GNAT1	GNAT2	GNAZ	GNRH1	GNRH2	GPI	IFNL2	IFNL3	IFNL1	ANG	IGHV7-81	IGHV6-1	IGHV5-10-1	NPW	IGHV5-51	IGHV4-61	IGHV4-59	IGHV4-39	IGHV4-34	IGHV4-31	ANGPT1	IGHV4-28	IGHV4-4	IGHV3-74	IGHV3-73	IGHV3-72	IGHV3-66	IGHV3-64	IGHV3-53	METRNL	LAMA1	IGHV3-49	IGHV3-48	IGHV3-43	IGHV3-38	IGHV3-35	IGHV3-33	IZUMO1	IGHV3-30	VSTM1	IGHV3-23	IGHV3-21	IGHV3-20	TAFA3	IGHV3-16	IGHV3-15	IGHV3-13	IGHV3-11	IGHV3-7	IGHV2-70	IGHV2-26	IGHV2-5	IGHV1-69-2	IGHV1-69	IGHV1-58	RSPO1	IGHV1-45	IGHV1-24	IGHV1-18	MCHR1	IGHV1-3	ANGPT2	ALKAL2	RTP5	DLL1	TRDC	TRBV12-3	TRBV7-9	TRBC2	TRBC1	TRAV29DV5	TRAV19	TRAV8-4	IGLC7	GRB2	GRB10	GRB14	GRN	CNIH4	PYCARD	CLEC2D	GRM5	CXCL1	CXCL2	CXCL3	GRP	GSK3A	GSTM2	BLNK	GUCA2A	GUSB	HILPDA	NENF	OSGIN1	IL19	PILRB	PILRA	NXPH1	ANXA1	HCK	HCRT	HDGF	HFE	HGF	NRG1	HIP1	STOML2	ANXA7	HLA-A	HLA-B	HLA-DRA	HLA-DRB1	HLA-E	HLA-F	HLA-G	HLA-H	MR1	HMGB1	HMGB2	HMGA1	HNF4A	APOF	APBB1	HRG	PRMT2	DNAJA1	HSPA1A	HSPA1B	HSPA8	HSP90AB1	APLP1	HSPG2	APOA1	HTR1A	APOA2	IAPP	APOB	IBSP	ICAM1	CLEC4D	IFNE	ICAM2	ICAM3	ICAM4	TAFA2	C1QTNF9	RSPO2	BEX5	IDUA	FCRL6	IFNA1	IFNA2	IFNA4	IFNA5	IFNA6	IFNA7	IFNA8	IFNA10	IFNA13	IFNA14	RTP2	IFNA16	OSTN	APOC3	IFNA17	IFNA21	IFNB1	IFNG	MACC1	GNAT3	IFNW1	QRFP	IGF1	APOE	IGF1R	IGF2	IGFBP1	IGFBP2	IGFBP4	IGFBP6	CCN1	IGHA1	IGHA2	IGHD	IGHE	IGHG1	IGHG2	IGHG3	IGHG4	IGHM	APP	JCHAIN	IGKC	RAET1G	BMP8A	IGLC1	IGLC2	IGLC3	IGLC6	IGLL1	IGSF1	IHH	IKBKB	IL1A	IL1B	IL1R1	IL1RAP	IL1RN	IL2	FASLG	IL3	IL4	IL5	IL6	IL6R	IL6ST	IL7	CXCL8	IL9	IL10	IL11	IL12A	IL12B	IL12RB1	IL13	IL13RA1	IL15	IL16	IL17A	IL18	INHA	INHBA	INHBB	INHBC	CXCL10	INS	INSL3	INSL4	INSR	ITGA6	IRS1	AR	ITGA1	ITGA2	ITGA2B	ITGA3	ITGA4	ITGA5	ITGA7	ITGA9	ITGAD	ITGAE	ITGAL	ITGAM	ITGAV	ITGAX	ITGB1	ITGB2	ITGB3	ITGB4	ITGB5	ITGB6	ITGB7	ITGB8	JAG2	JAK1	JAK2	AREG	KCNA5	IGFL1	LHFPL4	ENHO	KCNJ8	ARF4	KDR	KIR2DS4	KIR3DL2	KISS1	KLRD1	KNG1	IL31	C10orf99	IGHV1OR15-1	SHISA6	IGFL3	C1QTNF12	NOTCH2NLA	GFRAL	ALKAL1	LAG3	LAMA2	LAMA3	LAMA4	LAMA5	LAMB1	LAMB2	LAMC2	GDF6	LBP	LCK	LCN1	LCP1	LEP	LGALS3	LGALS8	LHB	LIF	LIFR	SHC4	GRAPL	LPA	LPL	LRP1	LRP4	LRP6	LRPAP1	LTA	ARNT	LTB	ARNTL	LY6E	LY6H	LYN	ARR3	TAFA1	ARRB1	SMAD2	SMAD3	ARRB2	SMAD6	SMAD7	MAG	CCL3L3	DEFB103A	MBL2	ADAM11	MDK	MFAP4	MFGE8	KITLG	MICB	MIF	CXCL9	MLN	MMP14	SLURP2	ASIP	MOG	MPP1	CCDC88C	RHEX	RIMBP3B	CDNF	TARM1	IGFL4	MSN	MST1	MT-ND2	MUC4	TRIM37	MYD88	MYH9	MYO1C	MYO9B	MYOC	NARS1	NBL1	NCK1	NDP	NEDD4	NF2	NFATC4	NGF	NMB	NODAL	NOTCH1	NPY	NOTCH4	CCN3	NPPA	NPPB	NPPC	NRTN	NSF	NTF3	NTF4	ATP2B2	NTRK1	NTN3	ROR2	NTS	OGN	ATP5F1A	TNFRSF11B	OPHN1	OPRD1	OPRK1	OSM	OXT	P2RX4	P2RX7	P2RY1	P4HB	DEFB104B	DEFB106B	SERPINE1	ATP5F1B	IL20	IL22	PALM	PRKN	HDGFL3	DHH	F11R	TRAT1	SHANK1	PRLH	GAL	PCNA	ANGPTL4	IRAK4	EGFL7	CKLF	CD320	REEP2	SPG21	ANGPT4	WNT16	PDE4D	PDGFA	PDGFB	PDGFRA	IL23A	CYRIB	PDGFRB	ENPP1	GPRC5B	DNAJB11	PDYN	GHRL	PDZK1	CD244	ERAP1	RAB8B	PENK	ADA2	PEX14	PF4	PF4V1	PGF	PHB	SERPINE2	PIK3CG	PIK3R1	PIK3R2	PKD2	PLA2G1B	PLAT	PLAUR	PLCL1	IL17D	PLCG1	SHC3	PLG	PLSCR1	ADAM22	PLXNB1	PMCH	PNOC	PMCHL2	FAM3B	CLIC6	TLR9	SNTG2	CYTL1	WNT4	NLGN3	POMC	SEMA5B	TOLLIP	NECAB2	DLL4	MED1	BTN2A3P	PPBP	LEPROT	PPIA	SYTL2	EPS8L1	RNF43	SEMA4C	MARCHF1	PHIP	BANK1	WIPI1	AVP	ANO1	PPP2CA	AVPR1A	PTPA	ASXL2	THNSL2	STYK1	PIDD1	PPY	FEM1A	FERMT1	RNF126	HIF1AN	SCYL2	CCDC88A	VPS35	PRKCA	LMBRD1	IL26	PECR	BEX1	DEFB103B	ANGPTL8	ERBIN	CFC1	PDGFC	PRL	PRLR	PRNP	PSPN	BTNL2	MRAP	CRTAM	IL36G	CCL28	RELN	PRTN3	PSEN1	RETN	IFNK	TCIM	ANKS1B	SEMA3G	RGMA	PYY	PSMC5	CHRNA10	PLSCR4	CD177	SLURP1	PTCH1	IGHV7-4-1	PTGER1	S100A14	LRTM1	PTH	PTHLH	PTK2	NLGN4X	PTK6	NLGN2	SEMA6A	ARRDC3	PITPNM2	PTN	PTPN1	PTPN2	SEMA4G	PTPN4	ANKRA2	PTPN11	HAMP	PTPN14	PTPRC	PTPRD	PTPRJ	PTPRZ1	CXCL16	BBS1	PXN	JAM2	SNX6	RALA	IL21	RAPSN	RARA	RARRES2	RASA1	RASGRF1	LGR6	REG1A	REN	RLN1	RIT2	RLN2	CDH26	SAV1	PROK2	BDKRB2	RYK	BDNF	S100A4	S100A7	S100A8	S100A9	S100A12	S100A13	S100B	SAA1	SAG	ATXN2	CLEC11A	SCP2	SCT	CCL1	CCL2	CCL3	CCL3L1	CCL4	CCL5	CCL7	CCL8	CCL11	CCL13	CCL14	CCL15	BICD1	CCL16	CCL17	CCL18	CCL19	CCL20	CCL21	CCL22	CCL23	CCL24	BID	CCL25	CXCL6	CXCL11	CXCL5	XCL1	CX3CL1	SDCBP	CXCL12	ELMO2	GALNT11	TNN	SEC14L1	SECTM1	BLK	SELPLG	SEMA3F	RTP4	CRLF2	NPVF	TMBIM1	DEFB109B	SEMA4A	SFRP1	SFRP2	GREM2	PYY3	CLEC7A	SHC1	SHH	IL25	BMP1	BMP2	SLA	REEP1	BMP3	BMP4	BMP5	SLC6A3	GUSBP3	CFC1B	BMP6	LRTM2	BMP7	BMP8B	SLIT1	SLIT3	CAPRIN2	DLK2	RASL11B	LYNX1	TRAK2	SMARCD1	SMARCD3	SMO	SNX1	SNX2	BOK	DST	SPP1	SRC	SRI	SRMS	ITPRID2	SST	SSTR3	STAT1	STAT3	STC1	XCL2	BTC	SYK	SYT1	TAC1	TAC3	TACC1	ADAM17	TAF4	TAF6	MAP3K7	TAP1	TAP2	TAPBP	TBP	MSMP	BTN1A1	TRGV3	TRGV9	TDGF1	TDGF1P3	TF	TFF1	TFF2	TG	TGFA	TGFB1	TGFB1I1	TGFB2	TGFB3	LEFTY2	TGFBI	TGFBR1	TGFBR2	TGFBR3	THBS1	THBS4	THPO	THY1	TIMP1	C1QBP	ICAM5	TLN1	TLR1	TLR2	TLR4	TLR5	TSPAN8	TSPAN4	TNF	TNR	TNXB	TP53	C3	HSP90B1	TRAF1	TRAF2	TRAF3	TRAF5	TRAF6	TRH	TRIP6	TRPC1	INS-IGF2	TSHB	C5	TUB	TTR	TULP3	TNFSF4	CCR2	TYK2	SHISA7	TYROBP	OSGIN2	UCHL1	UCN	USP4	NR1H2	UTRN	VAV2	VCAM1	VCP	VEGFA	VEGFB	VEGFC	VGF	VIP	VTN	VWF	WNT1	WNT2	WNT3	WNT5A	WNT6	WNT7A	WNT7B	WNT8A	WNT8B	WNT10B	WNT11	WNT2B	WNT9A	WNT9B	YES1	YWHAG	YWHAH	ZAP70	TRIM25	ZP3	PXDN	SCG2	SEMA3B	MANF	METRN	PDCL3	DDX54	CHAC1	DERL1	BAG6	ULBP3	CALCA	RIC3	VTCN1	CALCB	RABEP2	BTNL8	ADM2	SYNDIG1	PSCA	SEMA6D	PDGFD	WNT10A	ULBP2	ULBP1	LPAL2	CD276	FGF23	SPX	CALM3	ASXL3	GRIP2	EGFL8	ACTN4	WNT5B	CALR	CAMK2A	ANKRD13C	UNC93B1	AMN	MADCAM1	NETO2	NETO1	MIA	GDF5	NRIP1	CANX	PICALM	FZD1	FZD7	FZD8	PITPNM3	RTP3	CASP3	TLN2	JAM3	FERMT3	INHBE	ITCH	ANGPTL6	KCTD10	CASP8	ZNRF3	LTBP4	RNF135	NR0B2	NCK2	PROK1	MEGF10	CUL3	CASR	IL1F10	RETNLB	PPP1R9B	BEX2	IRS4	SEMA7A	RSPO3	LINGO1	FIZ1	FIBCD1	SYTL1	FRMD5	ITGA10	ITGA8	IKBKG	LGALS12	SHANK3	RIMBP3	TSLP	GALP	YARS1	MADD	CAV1	CASK	TMEFF1	TNFSF11	PLPP3	STC2	NPFF	PTCH2	NCOA1	SOCS1	IRS2	EIF3A	CBL	CBLB	MARCO	HYAL2	ACTN1	TNK1	TRADD	SNX4	RIPK1	TNFSF14	TNFSF13	TNFSF12	TNFSF10	TNFSF9	ADAM23	ADAM15	ADAM9	RIPK2	FADD	ACTN2	TRIM24	FGF18	FGF17	FGF16	SOCS2	CFLAR	CCN6	CCN5	CCN4	ALKBH1	CCK	CDK5R1	APLN	CCKBR	SQSTM1	ZPR1	CPNE3	ACTN3	ENDOU	CCNB1	WNT3A	TNFSF18	NOL3	HAP1	LACRT	UCN2	CCRL2	SEMA5A	DOK2	ARTN	AIP	MAP7	ANGPTL1	IL33	CNOT9	RABEP1	ARHGEF1	CD2	CD3E	CD3G	OSMR	CD4	BMP15	LGI1	SCGB3A1	IL32	CRLF1	CD8A	AIMP1	TSPOAP1	CD8B	TIMM50	CD8B2	ITGB1BP1	DNER	CD9	S1PR2	MS4A1	CD22	TAOK2	CER1	SLC9A3R2	SLIT2	ITGBL1	KL	ACP4	SLC9A3R1	NRXN3	ADIPOQ	NRXN1	NRXN2	TGFBRAP1	CGB7	LRRC4B	SYTL3	SYTL4	SYTL5	TNFSF8	HOMER3	HOMER2	HOMER1	PICK1	IL27RA	CD36	AKAP5	GDF15	GMFG	NRG2	CXCL14	GDF3	BABAM2	CD40LG	PITPNM1	CARTPT	NCOR2	TRAF4	GNA14	ISG15	CD58	SOCS5	RAPGEF2	CD70	CD72	CD74	SEMA3E	DOCK4	CD81	CD151	SNX17	MTSS1	DAZAP2	ARHGEF11	TESPA1	GAB2	LRIG2	MAGI2	ARNT2	USP15	FGF19	TNFSF15	CDC42	CASP8AP2
GOMF_FIBROBLAST_GROWTH_FACTOR_RECEPTOR_BINDING	http://www.gsea-msigdb.org/gsea/msigdb/cards/GOMF_FIBROBLAST_GROWTH_FACTOR_RECEPTOR_BINDING	FRS3	FRS2	KLB	FGF1	FGF2	FGF3	FGF4	FGF5	FGF6	FGF7	FGF8	FGF9	FGF10	FLRT3	FLRT2	FGF20	FGF21	FGF22	NPTN	FGF23	FGF18	FGF17	FGF16	KL	FGF19
GOMF_TYPE_1_FIBROBLAST_GROWTH_FACTOR_RECEPTOR_BINDING	http://www.gsea-msigdb.org/gsea/msigdb/cards/GOMF_TYPE_1_FIBROBLAST_GROWTH_FACTOR_RECEPTOR_BINDING	FGF8	NPTN	FGF23	FGF18	FGF17
GOMF_FRIZZLED_BINDING	http://www.gsea-msigdb.org/gsea/msigdb/cards/GOMF_FRIZZLED_BINDING	CTHRC1	DLG4	DVL1	DVL2	DVL3	BAMBI	LRP6	CCDC88C	MYOC	NDP	ROR2	WNT16	WNT4	RNF43	RYK	SDCBP	SFRP1	WNT1	WNT2	WNT3	WNT5A	WNT6	WNT7A	WNT7B	WNT8A	WNT8B	WNT10B	WNT11	WNT2B	WNT9A	WNT9B	WNT10A	WNT5B	FZD1	FZD7	ZNRF3	RSPO3	WNT3A
GOMF_TYPE_2_FIBROBLAST_GROWTH_FACTOR_RECEPTOR_BINDING	http://www.gsea-msigdb.org/gsea/msigdb/cards/GOMF_TYPE_2_FIBROBLAST_GROWTH_FACTOR_RECEPTOR_BINDING	FGF7	FGF8	FGF10	FGF18	FGF17
GOMF_NOTCH_BINDING	http://www.gsea-msigdb.org/gsea/msigdb/cards/GOMF_NOTCH_BINDING	NOTCH2NLB	DLL3	JAG1	DTX1	AAK1	SNW1	SNED1	DLL1	JAG2	NOTCH2NLA	NOTCH1	NOTCH4	CCN3	DLL4	HIF1AN	TCIM	GALNT11	DLK2	ADAM17	CHAC1	KCTD10	MEGF10	CUL3	DNER	NCOR2
GOMF_PATCHED_BINDING	http://www.gsea-msigdb.org/gsea/msigdb/cards/GOMF_PATCHED_BINDING	IHH	DHH	PTCH1	BBS1	SHH	SMO	CAV1	CCNB1
GOMF_TYPE_II_TRANSFORMING_GROWTH_FACTOR_BETA_RECEPTOR_BINDING	http://www.gsea-msigdb.org/gsea/msigdb/cards/GOMF_TYPE_II_TRANSFORMING_GROWTH_FACTOR_BETA_RECEPTOR_BINDING	TGFBR3L	ENG	BAMBI	AMH	TGFB1	TGFB2	TGFB3	TGFBR1	TGFBR3
GOMF_DEATH_RECEPTOR_BINDING	http://www.gsea-msigdb.org/gsea/msigdb/cards/GOMF_DEATH_RECEPTOR_BINDING	FEM1B	DAB2IP	EDA	BEX3	FASLG	MYD88	NGF	NTF3	NTF4	PIDD1	BDNF	BID	TMBIM1	CASP3	CASP8	MADD	RIPK1	FADD	CFLAR	NOL3	CASP8AP2
GOMF_CYTOKINE_ACTIVITY	http://www.gsea-msigdb.org/gsea/msigdb/cards/GOMF_CYTOKINE_ACTIVITY	C17orf99	IFNL4	NAMPT	EBI3	GDF11	CCL26	FAM3C	CXCL13	LEFTY1	TNFSF13B	CCL27	IL24	CMTM7	IL17F	CMTM1	C1QTNF4	CMTM5	CMTM3	CNTF	FAM3D	CSF1	CSF2	CSF3	CMTM2	IL34	CTF1	GDF7	CMTM8	EDN1	EPO	FGF2	FLT3LG	CLCF1	IL27	TAFA5	IL36RN	GDF1	GDF2	GREM1	MSTN	GDF9	GDF10	IL36B	IL37	IL36A	IL17C	IL17B	BMP10	GPI	IFNL2	IFNL3	IFNL1	VSTM1	GRN	CXCL1	CXCL2	CXCL3	IL19	NRG1	HMGB1	IFNE	IFNA1	IFNA2	IFNA4	IFNA5	IFNA6	IFNA7	IFNA8	IFNA10	IFNA13	IFNA14	IFNA16	IFNA17	IFNA21	IFNB1	IFNG	IFNW1	BMP8A	IL1A	IL1B	IL1RN	IL2	FASLG	IL3	IL4	IL5	IL6	IL7	CXCL8	IL9	IL10	IL11	IL12A	IL12B	IL13	IL15	IL16	IL17A	IL18	INHA	INHBA	INHBB	INHBC	CXCL10	AREG	IL31	C10orf99	GDF6	LIF	LTA	LTB	CCL3L3	KITLG	MIF	CXCL9	NDP	NODAL	TNFRSF11B	OSM	IL20	IL22	CKLF	WNT16	IL23A	PF4	PF4V1	IL17D	FAM3B	WNT4	PPBP	THNSL2	IL26	IL36G	CCL28	IFNK	SLURP1	CXCL16	IL21	CCL1	CCL2	CCL3	CCL3L1	CCL4	CCL5	CCL7	CCL8	CCL11	CCL13	CCL14	CCL15	CCL16	CCL17	CCL18	CCL19	CCL20	CCL21	CCL22	CCL23	CCL24	CCL25	CXCL6	CXCL11	CXCL5	XCL1	CX3CL1	CXCL12	SECTM1	GREM2	IL25	BMP1	BMP2	BMP3	BMP4	BMP5	BMP6	BMP7	BMP8B	SPP1	XCL2	MSMP	TGFB1	TGFB2	TGFB3	LEFTY2	THPO	TIMP1	TNF	C5	TNFSF4	VEGFA	WNT1	WNT2	WNT3	WNT5A	WNT6	WNT7A	WNT7B	WNT8A	WNT8B	WNT10B	WNT11	WNT2B	WNT9A	WNT9B	SCG2	WNT10A	WNT5B	GDF5	INHBE	IL1F10	TSLP	TNFSF11	TNFSF14	TNFSF13	TNFSF12	TNFSF10	TNFSF9	WNT3A	TNFSF18	IL33	BMP15	SCGB3A1	IL32	CRLF1	AIMP1	CER1	ADIPOQ	TNFSF8	GDF15	CXCL14	GDF3	CD40LG	CD70	TNFSF15
GOMF_CYTOKINE_RECEPTOR_BINDING	http://www.gsea-msigdb.org/gsea/msigdb/cards/GOMF_CYTOKINE_RECEPTOR_BINDING	DEFB130B	SH2B3	CDH5	TGFBR3L	FEM1B	TRAP1	EBI3	RNF41	CCL26	PIBF1	CXCL13	SIVA1	LEFTY1	TNFSF13B	NES	FRS2	CCL27	FERMT2	IL17F	LRG1	CNTF	CSF1	CSF2	CSF3	CSH1	CSH2	CSHL1	IL34	CD300LF	CTF1	IL23R	CX3CR1	DAB2IP	SPRED1	DDT	DEFB1	DEFB4A	ECM1	EDA	EFNA5	CADM4	SPRED2	ENG	EPO	VEGFD	FKBP1A	CLCF1	CD2AP	DEFB106A	DEFB130A	IL27	BAMBI	STAP1	GATA3	IL36RN	GREM1	AMH	GH1	GH2	BEX3	IL36B	IL37	IL36A	IFNL1	GRB2	CNIH4	PYCARD	CXCL1	CXCL2	CXCL3	IFNE	IFNA1	IFNA2	IFNA4	IFNA5	IFNA6	IFNA7	IFNA8	IFNA10	IFNA13	IFNA14	IFNA16	IFNA17	IFNA21	IFNB1	IFNG	IFNW1	IL1A	IL1B	IL1RAP	IL1RN	IL2	FASLG	IL3	IL4	IL5	IL6	IL6R	IL6ST	IL7	CXCL8	IL9	IL10	IL11	IL12A	IL12B	IL12RB1	IL13	IL13RA1	IL15	IL18	INHBC	CXCL10	ITGA5	ITGB3	JAK1	JAK2	IL31	C10orf99	LIF	LIFR	LTA	LTB	SMAD2	SMAD3	SMAD6	SMAD7	CCL3L3	DEFB103A	KITLG	MIF	CXCL9	RHEX	TRIM37	MYD88	NARS1	NGF	NTF3	NTF4	NTRK1	OSM	DEFB106B	IL20	IL22	IRAK4	CKLF	IL23A	ERAP1	PF4	PF4V1	PGF	PIK3R1	PLCG1	TLR9	TOLLIP	PPBP	PIDD1	CCDC88A	DEFB103B	PRL	PRLR	IL36G	CCL28	IFNK	S100A14	CXCL16	SNX6	IL21	BDNF	CCL1	CCL2	CCL3	CCL3L1	CCL4	CCL5	CCL7	CCL8	CCL11	CCL13	CCL14	CCL15	CCL16	CCL17	CCL18	CCL19	CCL20	CCL21	CCL22	CCL23	CCL24	BID	CCL25	CXCL6	CXCL11	CXCL5	XCL1	CX3CL1	SDCBP	CXCL12	CRLF2	TMBIM1	DEFB109B	SHC1	IL25	RASL11B	STAT1	XCL2	SYK	ADAM17	MSMP	TFF2	TGFB1	TGFB2	TGFB3	LEFTY2	TGFBR1	TGFBR2	TGFBR3	TLR5	TNF	TRAF1	TRAF2	TRAF3	TRAF5	TRAF6	TRIP6	C5	TNFSF4	CCR2	TYK2	VEGFA	VEGFB	VEGFC	PXDN	PDCL3	CASP3	ITCH	CASP8	IL1F10	TSLP	YARS1	MADD	TNFSF11	TRADD	RIPK1	TNFSF14	TNFSF13	TNFSF12	TNFSF10	TNFSF9	FADD	SOCS2	CFLAR	TNFSF18	NOL3	CCRL2	OSMR	CRLF1	TIMM50	TGFBRAP1	TNFSF8	IL27RA	CXCL14	BABAM2	CD40LG	TRAF4	CD70	USP15	TNFSF15	CASP8AP2
GOMF_CILIARY_NEUROTROPHIC_FACTOR_RECEPTOR_BINDING	http://www.gsea-msigdb.org/gsea/msigdb/cards/GOMF_CILIARY_NEUROTROPHIC_FACTOR_RECEPTOR_BINDING	CNTF	CLCF1	IL6ST	IL13RA1	LIFR	PRLR	CRLF2	OSMR	CRLF1
GOMF_GROWTH_HORMONE_RECEPTOR_BINDING	http://www.gsea-msigdb.org/gsea/msigdb/cards/GOMF_GROWTH_HORMONE_RECEPTOR_BINDING	CSH1	CSH2	CSHL1	GH1	GH2	JAK1	JAK2	TYK2	SOCS2
GOMF_TYPE_I_INTERFERON_RECEPTOR_BINDING	http://www.gsea-msigdb.org/gsea/msigdb/cards/GOMF_TYPE_I_INTERFERON_RECEPTOR_BINDING	IFNE	IFNA1	IFNA2	IFNA4	IFNA5	IFNA6	IFNA7	IFNA8	IFNA10	IFNA13	IFNA14	IFNA16	IFNA17	IFNA21	IFNB1	IFNW1	IFNK
GOMF_INTERLEUKIN_2_RECEPTOR_BINDING	http://www.gsea-msigdb.org/gsea/msigdb/cards/GOMF_INTERLEUKIN_2_RECEPTOR_BINDING	ECM1	GATA3	IL2	IL21	TIMM50
GOMF_INTERLEUKIN_6_RECEPTOR_BINDING	http://www.gsea-msigdb.org/gsea/msigdb/cards/GOMF_INTERLEUKIN_6_RECEPTOR_BINDING	CNTF	PYCARD	IL6	IL6R	IL6ST	ERAP1	ADAM17
GOMF_INTERLEUKIN_12_RECEPTOR_BINDING	http://www.gsea-msigdb.org/gsea/msigdb/cards/GOMF_INTERLEUKIN_12_RECEPTOR_BINDING	IL23R	IL12A	IL12B	IL12RB1	JAK2	IL27RA
GOMF_INTERLEUKIN_1_RECEPTOR_BINDING	http://www.gsea-msigdb.org/gsea/msigdb/cards/GOMF_INTERLEUKIN_1_RECEPTOR_BINDING	IL36RN	IL36B	IL37	IL36A	IL1A	IL1B	IL1RAP	IL1RN	MYD88	IRAK4	ERAP1	TLR9	TOLLIP	IL36G	TLR5	TRIP6	IL1F10
GOMF_EPIDERMAL_GROWTH_FACTOR_RECEPTOR_BINDING	http://www.gsea-msigdb.org/gsea/msigdb/cards/GOMF_EPIDERMAL_GROWTH_FACTOR_RECEPTOR_BINDING	TNK2	VAV3	AGR2	HBEGF	EGF	ERBB4	EREG	EFEMP1	FAM83B	FER	CBLC	EPGN	GRB2	HIP1	ITGA5	AREG	ARF4	PLSCR1	RNF126	CCDC88A	ATXN2	SHC1	SNX1	SNX2	BTC	TGFA	VAV2	LINGO1	SNX4	CNOT9	MS4A1	SOCS5
GOMF_INSULIN_RECEPTOR_BINDING	http://www.gsea-msigdb.org/gsea/msigdb/cards/GOMF_INSULIN_RECEPTOR_BINDING	SORBS1	GRB10	IGF1	IGF1R	IGF2	INS	INSL3	IRS1	ENPP1	PIK3R1	PHIP	CCDC88A	LMBRD1	PTPN1	PTPN11	SHC1	SNX1	SNX2	SRC	IRS4	IRS2	SNX4
GOMF_INSULIN_LIKE_GROWTH_FACTOR_RECEPTOR_BINDING	http://www.gsea-msigdb.org/gsea/msigdb/cards/GOMF_INSULIN_LIKE_GROWTH_FACTOR_RECEPTOR_BINDING	CRK	GNAS	IGF1	IGF2	INS	INSL4	INSR	IRS1	ARRB1	PIK3R1	REN	SHC1	YWHAG	YWHAH	SOCS1	SOCS2
GOMF_TRANSFORMING_GROWTH_FACTOR_BETA_RECEPTOR_BINDING	http://www.gsea-msigdb.org/gsea/msigdb/cards/GOMF_TRANSFORMING_GROWTH_FACTOR_BETA_RECEPTOR_BINDING	TGFBR3L	LEFTY1	FERMT2	LRG1	ENG	FKBP1A	BAMBI	AMH	INHBC	SMAD2	SMAD3	SMAD6	SMAD7	SNX6	RASL11B	TGFB1	TGFB2	TGFB3	LEFTY2	TGFBR1	TGFBR2	TGFBR3	TGFBRAP1	USP15
GOMF_PLATELET_DERIVED_GROWTH_FACTOR_RECEPTOR_BINDING	http://www.gsea-msigdb.org/gsea/msigdb/cards/GOMF_PLATELET_DERIVED_GROWTH_FACTOR_RECEPTOR_BINDING	ERN1	VEGFD	IL1R1	ITGA5	ITGB3	LYN	PDGFA	PDGFB	PDGFRA	PDGFRB	PDGFC	PTPRJ	VEGFA	PDGFD
GOMF_NERVE_GROWTH_FACTOR_RECEPTOR_BINDING	http://www.gsea-msigdb.org/gsea/msigdb/cards/GOMF_NERVE_GROWTH_FACTOR_RECEPTOR_BINDING	BEX3	NGF	NTF3	NTF4	BDNF
GOMF_TUMOR_NECROSIS_FACTOR_RECEPTOR_BINDING	http://www.gsea-msigdb.org/gsea/msigdb/cards/GOMF_TUMOR_NECROSIS_FACTOR_RECEPTOR_BINDING	TRAP1	SIVA1	TNFSF13B	EDA	FASLG	LTA	LTB	TRIM37	STAT1	TNF	TRAF1	TRAF2	TRAF3	TRAF5	TRAF6	TNFSF4	CASP8	TNFSF11	TRADD	TNFSF14	TNFSF13	TNFSF12	TNFSF10	TNFSF9	FADD	TNFSF8	BABAM2	CD40LG	TRAF4	CD70	TNFSF15
GOMF_NEUROTROPHIN_RECEPTOR_BINDING	http://www.gsea-msigdb.org/gsea/msigdb/cards/GOMF_NEUROTROPHIN_RECEPTOR_BINDING	FRS2	EFNA5	BEX3	GRB2	NGF	NTF3	NTF4	NTRK1	PIK3R1	PLCG1	BDNF	SHC1
GOMF_NEUROTROPHIN_TRK_RECEPTOR_BINDING	http://www.gsea-msigdb.org/gsea/msigdb/cards/GOMF_NEUROTROPHIN_TRK_RECEPTOR_BINDING	FRS2	EFNA5	GRB2	PIK3R1	PLCG1	SHC1
GOMF_VASCULAR_ENDOTHELIAL_GROWTH_FACTOR_RECEPTOR_BINDING	http://www.gsea-msigdb.org/gsea/msigdb/cards/GOMF_VASCULAR_ENDOTHELIAL_GROWTH_FACTOR_RECEPTOR_BINDING	CDH5	DAB2IP	CADM4	VEGFD	CD2AP	GREM1	ITGA5	ITGB3	PGF	CCDC88A	VEGFA	VEGFB	VEGFC	PDCL3
GOMF_INTEGRIN_BINDING	http://www.gsea-msigdb.org/gsea/msigdb/cards/GOMF_INTEGRIN_BINDING	EDIL3	CDH17	ADAM10	GPNMB	FBLN5	CIB2	CD226	FERMT2	ESM1	ADAMTS13	ADAMTS8	ADAMTS5	EMILIN1	NISCH	JAML	COL3A1	COL4A3	COL5A1	COL16A1	COMP	CCN2	CXADR	DMP1	ECM2	S1PR3	EMP2	FAP	FBLN1	FBN1	FCER2	FGF1	FGF2	ITGA11	FN1	ADAM2	NPNT	EGFL6	ITGB1BP2	GFAP	GFRA1	ANGPTL3	NRG1	ANXA7	HMGB1	IBSP	ICAM1	ICAM2	ICAM3	ICAM4	IGF1	IGF2	CCN1	IL1B	ITGA6	ITGA1	ITGA2	ITGA2B	ITGA3	ITGA4	ITGA5	ITGA7	ITGA9	ITGAD	ITGAE	ITGAL	ITGAM	ITGAV	ITGAX	ITGB1	ITGB2	ITGB3	ITGB4	ITGB5	ITGB6	ITGB7	ITGB8	KDR	LAMA3	LAMA5	LAMB1	LAMB2	LCP1	LGALS8	LYN	ADAM11	MFGE8	MMP14	MYH9	NF2	CCN3	P4HB	F11R	ADAM22	PPIA	FERMT1	PRKCA	CD177	PTK2	PTN	PTPN2	PTPRZ1	JAM2	CDH26	CX3CL1	CXCL12	TNN	SFRP2	DST	SPP1	SRC	SYK	ADAM17	TGFBI	THBS1	THBS4	THY1	ICAM5	TLN1	TSPAN8	TSPAN4	TNXB	UTRN	VCAM1	VTN	VWF	ACTN4	CALR	MADCAM1	TLN2	JAM3	FERMT3	LTBP4	CASR	SEMA7A	FRMD5	ITGA10	ITGA8	LGALS12	PLPP3	ACTN1	ADAM23	ADAM15	ADAM9	ACTN2	CCN6	CCN5	CCN4	ACTN3	ITGB1BP1	CD9	S1PR2	ITGBL1	CD40LG	ISG15	CD81	CD151
GOMF_HORMONE_ACTIVITY	http://www.gsea-msigdb.org/gsea/msigdb/cards/GOMF_HORMONE_ACTIVITY	INSL5	APELA	CGA	CGB3	UTS2	CHGB	INSL6	UCN3	CGB1	CGB2	ADCYAP1	RLN3	GPHB5	COPA	CORT	ADM	CRH	CSH1	CSH2	CSHL1	ERFE	GPHA2	AGRP	AGT	EDN1	EDN2	EDN3	EPO	FBN1	FSHB	GAST	FNDC5	UTS2B	GCG	AMH	GH1	GH2	GHRH	GIP	BMP10	GNRH1	GNRH2	METRNL	GRP	GUCA2A	HCRT	IAPP	C1QTNF9	OSTN	QRFP	IGF1	IGF2	INHA	INHBA	INHBB	INHBC	INS	INSL3	INSL4	ENHO	C1QTNF12	LEP	LHB	MLN	ASIP	NMB	NPY	NPPA	NPPB	NPPC	NTS	OXT	PRLH	GAL	GHRL	PENK	PMCH	PNOC	PMCHL2	POMC	AVP	PPY	ANGPTL8	PRL	RETN	PYY	PTH	PTHLH	HAMP	RLN1	RLN2	SCT	CCL25	PYY3	SST	STC1	TG	THPO	TRH	INS-IGF2	TSHB	TTR	UCN	VGF	VIP	METRN	CALCA	CALCB	ADM2	SPX	INHBE	RETNLB	GALP	STC2	NPFF	CCK	APLN	UCN2	KL	ADIPOQ	CGB7	CARTPT
GOMF_NEUROPEPTIDE_HORMONE_ACTIVITY	http://www.gsea-msigdb.org/gsea/msigdb/cards/GOMF_NEUROPEPTIDE_HORMONE_ACTIVITY	ADCYAP1	CORT	CRH	AGRP	GHRH	GRP	HCRT	QRFP	ASIP	NMB	NPY	NPPA	NTS	OXT	PRLH	GAL	PENK	PNOC	AVP	PPY	PYY	PYY3	UCN	VGF	VIP	CALCB	SPX	NPFF	CCK	CARTPT
GOMF_STRUCTURAL_MOLECULE_ACTIVITY	http://www.gsea-msigdb.org/gsea/msigdb/cards/GOMF_STRUCTURAL_MOLECULE_ACTIVITY	RNA5-8SN5	POM121C	CLDN24	RNA5S1	RNA5S9	LINC01004	POM121B	CLDN34	ERVK13-1	EDIL3	LZTS1-AS1	ARPC5	ARPC4	ARPC3	ARPC1B	ACTR3	ACTR2	ARPC2	ENAM	SORBS3	NUTF2	PRG4	MRPS31	LAMC3	TUBA1B	TUBB3	TUBB4A	TUBB4B	PRG3	MYL9	SPON1	TUBGCP3	FBLN5	NEBL	MARCOL	OLFM4	MRPL28	POSTN	CLDN16	FGL2	ACTL7B	ACTL7A	MRPS30	EMILIN1	BVES	CHI3L1	MRPL3	RPL35	DCTN3	TUBA3E	COPE	TUBA3D	MAL2	CTHRC1	PANX3	MRPL54	RPL39L	ADD2	ADD3	CLTA	CLTB	CLTC	MRPL52	MRPL10	KRT222	KRT40	HSPB6	PODN	COL1A1	COL1A2	COL2A1	COL3A1	COL4A1	MRPL55	COL4A2	COL4A3	COL4A4	COL4A5	COL4A6	COL5A1	COL5A2	COL6A1	COL6A2	COL6A3	COL7A1	NUP35	COL8A1	COL8A2	COL9A1	COL9A2	COL9A3	COL10A1	COL11A1	COL11A2	COL12A1	COL13A1	COL15A1	COL16A1	COL17A1	COL19A1	COMP	OTOL1	ZPLD1	COPA	COPB1	CRYBG3	COL6A6	CLDN4	CLDN3	CLDN7	CLDN23	CPOX	RPS4Y2	HAPLN1	MUC17	MYL6B	RPL10L	CRYAA	CRYAB	CRYBA1	CRYBA2	CRYBA4	CRYBB1	CRYBB2	CRYBB3	CRYGA	CRYGB	CRYGC	CRYGD	CRYGS	VCAN	CSRP1	CSRP2	KRT25	CTBP2	CLDN19	CTNNA1	CTNNA2	CHADL	CMTM8	CYLC1	CYLC2	CRYGN	SBSPON	DAG1	KRT28	DCN	AEBP1	DES	COL22A1	OIT3	DLG1	DLG4	DMD	ACAN	DPT	JAG1	DSP	DSPP	ECM1	KRT24	ELN	RPL22L1	TUBB	EPB41	EPB41L1	EPB41L2	EPB42	STX2	EVPL	FBLN1	FBLN2	MRPL21	FBN1	FBN2	EFEMP1	RPLP0P6	FGA	FGB	FGG	NID2	LAMB4	COPG1	SEC31A	MMRN1	ZP1	SHANK2	ERC1	FLG	EPB41L3	NUP205	NUP160	FMOD	SYNM	FN1	MACF1	NUP188	RPL13A	MAPK8IP2	CLDN14	CD2AP	NUP62	NPAP1	PANX1	CLDN15	COL24A1	NPNT	COL6A5	HMCN2	LMNTD2	AMBN	RPL36	MXRA5	ABI3BP	SEC31B	KRT23	TUBB8B	DNM3	ERC2	NPHP4	KLHL3	OPTC	CLDN17	ANKRD2	AMELX	MRPL46	AMELY	GFAP	COPG2	TUBG2	TUBGCP4	SRPX2	PCLO	GNL1	GP2	LAMA1	PNPLA1	RPL7L1	POM121L12	ANK1	ANK2	ANK3	MRPS18B	MRPL42	MRPL13	MRPL18	MRPL15	MRPL22	MYLPF	EFEMP2	HIP1	HLA-DRB1	HMGCL	HMGA1	HMOX1	HSPB2	HSPG2	TNC	COL28A1	OTOG	KRT27	ACTBL2	TUBB8	TUBB2B	APOE	IGFBP7	CCN1	KRT26	IMPG1	JUP	ANOS1	AGRN	KRT1	KRT2	KRT5	KRT6A	KRT6B	KRT9	KRT10	KRT12	KRT13	KRT14	KRT15	KRT16	KRT17	KRT18	KRT19	KRT31	KRT32	KRT33A	KRT33B	KRT34	KRT35	FLG2	KRT82	KRT84	KRT85	LAD1	KRT39	LAMA2	LAMA3	LAMA4	LAMA5	LAMB1	LAMB2	LAMB3	LAMC1	LAMC2	RPSA	LIM2	LLGL1	LMNB1	NCMAP	LORICRIN	LTBP1	LTBP2	LUM	MAL	MAP1A	MAP1B	MAP2	MAP4	MATN1	MATN2	MATN3	MBP	MFAP2	MFAP4	MFGE8	MGP	MIP	MPZ	POTEKP	ASPH	MSN	MUC3A	MUC4	MUC5AC	MUC6	MYBPC1	MYBPC2	MYBPC3	MYBPH	MYH8	MYH11	MYL1	MYL2	MYL3	MYL5	MYL6	NDUFA7	NEB	RPL10A	NEFM	NEFH	NEFL	NID1	NPHP1	NUMA1	NUP88	NUP98	ODF2	OGN	CLDN20	CLDN11	COL5A3	VILL	IMPG2	MRPS16	MRPS18C	RPS27L	MRPL2	MRPL4	MRPS7	PLLP	MRPS2	RPL26L1	TUBD1	TUBE1	PCOLCE	RSL24D1	CLDN18	MRPL37	MRPL51	MRPL30	MRPL27	MRPL35	MRPS17	ACTL6B	MRPS23	MRPS33	TUBA8	PGM5	PI3	PKP1	NUP54	PLEC	PLP1	PLS1	CLDN22	PNN	SEPTIN5	SEPTIN4	SNTG1	SNTG2	MRPS21	KRT20	EPB41L4B	ASPN	NUP62CL	PPL	MRPL16	MRPL20	SRBD1	MRPS18A	RPL39P5	PRELP	PRG2	NDC1	NUP133	ERBIN	PRPH	PANX2	JPH1	MRPS22	MEPE	NUP107	MRPL47	PSMD11	PSMD13	SPTBN4	ZP4	KRTAP5-8	ACTA1	ACTB	MRPS35	RPL3	RPL3L	RPL4	RPL5	RPL6	RPL7	RPL7A	RPL8	RPL9	RPL10	RPL11	RPL12	RPL13	RPL15	RPL17	RPL18	RPL18A	RPL19	RPL21	RPL22	RPL23A	MRPL23	RPL24	RPL26	RPL27	RPL30	RPL27A	RPL28	RPL29	RPL31	RPL32	RPL34	RPL35A	RPL36AL	RPL37	RPL37A	RPL38	RPL39	RPL41	RPL36A	RPLP0	RPLP1	RPLP2	MRPL12	MRPS12	RPS2	RPS3	RPS3A	RPS4X	RPS4Y1	RPS5	RPS6	RPS7	RPS8	RPS9	RPS10	RPS11	RPS12	RPS13	RPS14	RPS15	RPS15A	RPS16	RPS17	RPS18	RPS19	RPS20	RPS21	RPS23	RPS24	RPS25	RPS26	RPS27	RPS27A	RPS28	RPS29	BFSP1	BGLAP	BGN	BICD1	MRPL17	MRPS14	SEC13	TINAGL1	KRTAP24-1	MRPS25	RPL37AP8	CLDN25	EVPLL	RPL13AP3	VWA1	MRPL14	MRPS24	MRPS15	MRPS11	MRPS9	MRPS6	MRPS5	MRPL41	MRPL36	MRPL34	MRPL32	MRPL11	MRPL9	MRPL1	MRPL44	UPF3B	UPF3A	SMTN	MRPS34	SNTA1	SNTB1	SNTB2	DST	SPAG4	SPARC	SPRR1A	SPRR1B	SPRR2E	SPRR3	SPTA1	SPTAN1	SPTB	SPTBN1	SPTBN2	STATH	TECTB	TECTA	TGFBI	TGM3	THBS1	THBS2	THBS3	TLN1	ACTG1	CLDN5	TNXB	TPM1	TPM2	TPM4	TPR	TTN	TUBA4A	TUBA3C	TUBB2A	TUBG1	TUFT1	UBA52	UPK1B	UMOD	COL14A1	MRPL49	VCL	VIM	VTN	VWF	ZP2	ZP3	DAP3	PXDN	TUBA1A	MALL	CRELD1	MRPL57	AHNAK	MRPL24	TFPI2	MMRN2	TUBAL3	THSD4	NUP85	TUBA4B	FRAS1	NUP214	CCDC6	CSRP3	MFAP5	COL18A1	YEATS4	TUBB1	COL21A1	KRTAP1-3	SEH1L	CLTCL1	CAPN3	COLQ	EPPK1	TLN2	MARVELD1	HMCN1	KRTAP3-1	KRTAP3-2	OBSCN	EMILIN2	SRPX	BFSP2	LTBP4	VPS25	FBN3	MRPL43	COL25A1	TUBB6	SORBS2	TUBA1C	CILP	KRTAP3-3	COL27A1	TCAP	EIF3A	KRT38	KRT37	KRT36	ACTN1	MYOM1	ACTN2	ACTN3	BSN	UMODL1	EMILIN3	MPZL1	RPL14	MAP7	CLDN10	CLDN8	CLDN6	CLDN2	CLDN1	CLDN9	INA	KRT75	COL23A1	NEXN	MYOM2	CD4	COPB2	RPS10P5	RPL23	ADIPOQ	POM121L2	HOMER1	ROCK2	MYOT	MRPL33	NUP155	ISG15	NUP93	CROCC	MATR3	MRPL19	NUP58	POM121	SEPTIN7	NUP153
GOMF_STRUCTURAL_CONSTITUENT_OF_CYTOSKELETON	http://www.gsea-msigdb.org/gsea/msigdb/cards/GOMF_STRUCTURAL_CONSTITUENT_OF_CYTOSKELETON	ARPC5	ARPC4	ARPC3	ARPC1B	ACTR3	ACTR2	ARPC2	SORBS3	TUBA1B	TUBB3	TUBB4A	TUBB4B	TUBGCP3	ACTL7B	ACTL7A	TUBA3E	TUBA3D	ADD2	ADD3	CTNNA2	CYLC1	CYLC2	DES	DMD	DSP	TUBB	EPB41	EPB42	EPB41L3	SYNM	CD2AP	TUBB8B	GFAP	TUBG2	TUBGCP4	ANK1	ANK2	ANK3	HIP1	HLA-DRB1	ACTBL2	TUBB8	TUBB2B	AGRN	KRT2	KRT5	KRT6A	KRT6B	KRT9	KRT14	KRT15	KRT16	KRT19	KRT31	KRT84	LORICRIN	POTEKP	MSN	NEFM	NEFH	NEFL	VILL	TUBD1	TUBE1	ACTL6B	TUBA8	PLEC	PLS1	KRT20	EPB41L4B	PPL	ERBIN	SPTBN4	ACTA1	ACTB	BFSP1	BICD1	SPTA1	SPTAN1	SPTB	SPTBN1	SPTBN2	TLN1	ACTG1	TPM1	TUBA4A	TUBA3C	TUBB2A	TUBG1	VIM	TUBA1A	TUBAL3	TUBA4B	CCDC6	YEATS4	TUBB1	TLN2	BFSP2	TUBB6	SORBS2	TUBA1C	INA	CROCC
GOMF_EXTRACELLULAR_MATRIX_STRUCTURAL_CONSTITUENT	http://www.gsea-msigdb.org/gsea/msigdb/cards/GOMF_EXTRACELLULAR_MATRIX_STRUCTURAL_CONSTITUENT	EDIL3	ENAM	PRG4	PRG3	SPON1	FBLN5	MARCOL	POSTN	FGL2	EMILIN1	CHI3L1	CTHRC1	PODN	COL1A1	COL1A2	COL2A1	COL3A1	COL4A1	COL4A2	COL4A3	COL4A4	COL4A5	COL4A6	COL5A1	COL5A2	COL6A1	COL6A2	COL6A3	COL7A1	COL8A1	COL8A2	COL9A1	COL9A2	COL9A3	COL10A1	COL11A1	COL11A2	COL12A1	COL13A1	COL15A1	COL16A1	COL17A1	COL19A1	COMP	OTOL1	ZPLD1	COL6A6	HAPLN1	MUC17	VCAN	CHADL	SBSPON	DCN	AEBP1	COL22A1	OIT3	ACAN	DPT	DSPP	ECM1	ELN	FBLN1	FBLN2	FBN1	FBN2	EFEMP1	FGA	FGB	FGG	NID2	LAMB4	MMRN1	ZP1	FMOD	FN1	COL24A1	NPNT	COL6A5	HMCN2	AMBN	MXRA5	ABI3BP	OPTC	AMELX	AMELY	SRPX2	GP2	LAMA1	EFEMP2	HSPG2	TNC	COL28A1	IGFBP7	CCN1	IMPG1	ANOS1	AGRN	LAMA2	LAMA3	LAMA4	LAMA5	LAMB1	LAMB2	LAMB3	LAMC1	LAMC2	LTBP1	LTBP2	LUM	MATN1	MATN2	MATN3	MFAP2	MFAP4	MFGE8	MGP	MUC3A	MUC4	MUC5AC	MUC6	NID1	OGN	COL5A3	IMPG2	PCOLCE	ASPN	PRELP	PRG2	MEPE	ZP4	BGN	TINAGL1	VWA1	SPARC	STATH	TECTB	TECTA	TGFBI	THBS1	THBS2	THBS3	TNXB	TUFT1	UMOD	COL14A1	VTN	VWF	ZP2	ZP3	PXDN	CRELD1	TFPI2	MMRN2	THSD4	FRAS1	MFAP5	COL18A1	COL21A1	COLQ	HMCN1	EMILIN2	SRPX	LTBP4	FBN3	COL25A1	CILP	COL27A1	UMODL1	EMILIN3	COL23A1	CD4	ADIPOQ
GOMF_STRUCTURAL_CONSTITUENT_OF_EYE_LENS	http://www.gsea-msigdb.org/gsea/msigdb/cards/GOMF_STRUCTURAL_CONSTITUENT_OF_EYE_LENS	HSPB6	CRYBG3	CPOX	CRYAA	CRYAB	CRYBA1	CRYBA2	CRYBA4	CRYBB1	CRYBB2	CRYBB3	CRYGA	CRYGB	CRYGC	CRYGD	CRYGS	CRYGN	HSPB2	LIM2	MIP	BFSP1	VIM	BFSP2
GOMF_TRANSPORTER_ACTIVITY	http://www.gsea-msigdb.org/gsea/msigdb/cards/GOMF_TRANSPORTER_ACTIVITY	KCNE3	GJE1	SLC9B1P1	UQCRFS1P1	KCNJ18	HCN4	TIMM23	SLC17A4	GJC1	ABCC5	ABCB6	ABCC9	TIMM23B	ATP9A	CERT1	KCNK7	CDH17	SLC25A13	SLC25A15	CDK5	MFSD10	SLC35B1	KCNMB2	TIMM17B	SLC17A2	ABCC4	KCNE1B	TCIRG1	PKDREJ	ABCA7	ABCA10	ABCA9	ABCA8	CACNG3	CACNG2	ATP8A1	PGRMC2	TIMM17A	TOMM40	SLC30A9	ATP5PD	SLC25A17	SLC9A6	SLC35A1	SLC19A2	SLC34A2	NPC2	SLCO1B1	PDPN	ATP5MG	PRELID3A	CLDN16	MTCO2P12	CETP	SLC12A7	SLC17A3	CFTR	GJB6	CPLX1	SLC26A1	SLC22A7	CFHR4	RALBP1	STARD3	SERINC3	TMED10	SLC38A3	SLC27A5	SLC27A4	SLC27A3	SLC27A2	SLC35D2	CYB561D2	AKR1C4	ADAMTS8	SLC7A9	SLC2A6	ABCB8	SEC63	PACSIN2	SLC6A14	SCN11A	SLCO2B1	TMC6	SLC46A1	SLC52A3	CHRNA1	CHRNA2	CHRNA3	MFSD3	CHRNA4	CHRNA5	SLC35A4	CHRNA7	CHRNB1	CHRNB2	SLC2A13	CHRNB3	CHRNB4	CHRND	CHRNE	SLC22A9	CHRNG	PKD1L2	SLC25A25	OSBPL1A	OSBPL5	OSBPL6	OSBPL7	OSBPL8	OSBPL9	OSBPL10	OSBPL11	SLC26A9	SLC26A7	SLC25A26	SLC5A11	SLC22A12	PANX3	SLC26A8	GRIN3A	GRIN3B	SLC18B1	CATSPER1	CATSPER2	SLC16A10	TMC1	TMC2	CLCA1	CLCN1	CLCN2	CLCN3	CLCN4	CLCN5	CLCN6	CLCN7	CLCNKA	CLCNKB	SFXN2	CLIC1	CLIC2	CALHM3	SFXN4	SLC36A4	SLC15A4	ANO4	SLC24A4	SLC25A29	SLC51B	TMEM266	NIPA1	ABCC2	SLC38A10	SLC43A2	SPNS2	GJD3	SLC5A10	CNGB1	CNGA1	CNGA2	CNGA3	CNGA4	MFSD12	LRRC38	CNR1	SLC44A3	C1orf194	ATP6V1G3	GJB4	OSCP1	KCNH8	SLC31A1	SLC31A2	COX4I1	COX5B	OTOP1	SLC9B2	SLCO6A1	COX6A1	COX6A2	COX6B1	STARD4	COX7A1	COX7B	COX8A	COX15	SVOPL	CLDN4	SLC32A1	TMEM37	TRPM6	SLC34A3	SLC2A14	TMEM120B	BEST3	SLC38A6	SLC38A8	SLC22A31	SLC25A10	SLC47A2	TMC8	SLC25A52	TMC4	ATP8B3	MFSD4A	SLC30A7	CTNS	SLC9B1	CCT8L2	SLC38A11	SLC23A3	SLC16A14	SLC66A1L	NIPAL1	CYB5A	SLC38A9	SLC36A2	SLC25A48	CYBB	CYC1	PRELID2	SLC2A12	ABCA13	ATP6V0E2	SLC2A7	SLC7A13	KCNU1	SLC5A12	SLC5A8	TMEM30B	TRPV3	SLC16A11	PKD1L1	SLC30A8	KCNV2	HTR3C	COX7B2	KCNG3	SLC26A3	SLC26A2	ABCA1	ANO6	ABCA2	SLC5A9	HTR3D	SLC51A	GABRR3	SLC16A13	SLC39A11	SPNS3	SLC10A4	TMEM184A	SLC29A1	ANO5	SLC44A5	SLC36A1	ABCA3	ABCD1	FABP4	FABP1	FABP2	FABP5	PTK2B	LRRC55	GJD4	SLC37A2	TPCN2	ABCB7	CYB561A3	SLC16A9	HNRNPA3	SLC39A12	CALHM4	SLC35F1	SLC29A4	ABCD2	CLCA4	FKBP1B	RASA3	P2RX2	SV2C	ATP10B	ATG2A	CLCC1	SLC35D1	ATP11B	ATP11A	SLC9A8	ZDHHC17	ATP13A2	NCS1	KCNH4	KCNH3	SLC7A8	ATP1B4	SLC35A3	SLC44A1	ABCB10	ABCB9	ABCA6	ABCA5	SEC61G	LRRC8B	SLC39A14	NNT	SLC16A8	ATP6V0A2	KCNE5	SLC7A11	KCNE4	PITPNB	OSBP2	ABCA4	PANX1	ATP6V0D2	ATP6V1C2	SLC17A8	SLC25A30	SLC37A4	CALHM5	SLC41A1	CALHM1	MCOLN2	GABRA1	GABRA2	GABRA3	GABRA4	GABRA5	GABRA6	GABRB1	GABRB2	GABRB3	GABRD	GABRE	MFSD8	GABRG1	GABRG2	GABRG3	GABRP	GABRR1	SERINC5	GABRR2	SLC24A2	SLC39A6	TMEM184B	MPC2	NALCN	CLIC4	OSBPL3	TRPC4AP	ABCA12	PITPNC1	KCNG2	SLC13A4	CLDN17	GC	SLC17A5	CNNM4	CNNM3	CNNM1	TIMM10B	TIMM8B	BEST4	ATP5MGL	STEAP1	GJA1	SEC22A	GJA3	GJA4	KCNV1	GJA5	GJA8	ATP2C1	NOX1	PKD2L2	GJB1	GJB2	GJB3	GJB5	CACNG5	CACNG4	KCNMB3	DMAC2L	NALF2	CPNE7	KCNH5	PRELID1	SLC39A1	KCNMB4	GLRA1	GLRA2	GLRB	GM2A	GPM6A	SLCO4A1	SLCO3A1	SLCO1B3	AQP11	SLC25A45	SLC22A24	SLC39A5	SLC46A3	SLC25A47	SLC24A5	SLC13A5	SLC26A11	SLC25A41	SLC25A42	SLC9C2	CYB561D1	UNC80	SLC9A9	HTR3E	SLC9C1	SLC36A3	ATG9B	ATP11C	GRIA1	GRIA2	GRIA3	GRIA4	GRID1	GRID2	SLC27A6	SLC6A16	GRIK1	GRIK2	FLVCR1	GRIK3	GRIK4	GRIK5	SLC43A3	GRIN1	GRIN2A	GRIN2B	GRIN2C	GRIN2D	SLC25A4	SLC25A5	SLC25A6	UQCR10	TRPM5	SEC61A1	TIMM22	SLC25A24	SLC39A3	SLC39A2	SLC2A8	SLC40A1	ANXA2	ANXA2P2	KCNIP3	KCNIP2	KCNIP1	ANXA6	SLC29A2	APOF	HPX	APOA1	HTR1B	HTR3A	APOA2	APOA4	APOB	GPIHBP1	ANO9	KCNK18	SLCO1B7	SLC35E4	SLC6A19	SLC35D3	ABCB5	SLC35F4	TMC3	PKD1L3	AQP8	KCNT2	ATP13A5	SLC10A6	APOC4	APOD	SLC10A5	MPC1L	CATSPER3	SLC35B2	OTOP3	APOE	IGF1R	SLC6A18	NIPAL4	HCN1	GJC3	ZACN	SLCO4C1	SHROOM2	AQP1	AQP2	AQP3	AQP4	AQP5	AQP6	AQP7	AQP9	ABCC6	ITGAV	ITPR1	ITPR2	ITPR3	KCNA1	KCNA2	KCNA3	KCNA4	KCNA5	KCNA6	NDUFS7	KCNA7	KCNA10	KCNB1	KCNC1	KCNC2	KCNC3	ATP9B	KCNC4	KCND1	KCND2	KCND3	KCNE1	AQP12A	KCNF1	KCNG1	GJB7	KCNH1	SLC26A5	KCNH2	KCNJ1	KCNJ2	KCNJ3	KCNJ4	KCNJ5	KCNJ6	KCNJ8	SLC27A1	KCNJ9	KCNJ10	KCNJ11	KCNJ12	KCNJ13	KCNJ14	KCNJ15	KCNJ16	KCNK1	KCNK2	KCNK3	KCNMA1	KCNMB1	KCNN1	KCNN2	KCNN3	KCNN4	KCNQ1	KCNQ2	KCNQ3	KCNS1	KCNS2	CATSPER4	KCNS3	SLC7A5P2	SLC22A25	SLC16A12	SLC22A10	TOMM20L	TNFAIP8L3	GLTPD2	BLOC1S3	SLC6A17	MFSD2B	SLC9A4	PLSCR5	LRRC26	LASP1	LETM1	ASIC2	LRP2	LRP6	LRP5	ASIC1	MCL1	MIP	TRPM1	ATP5F1EP2	MPV17	ABCC1	GET3	TMEM41B	SLC22A20P	LRRC52	TMEM150C	CALHM6	AQP7P3	MT-ATP6	MT-ATP8	MT-CO1	MT-CO2	MT-CO3	MT-CYB	MT-ND1	MT-ND2	MT-ND3	MT-ND4	MT-ND4L	MT-ND5	MT-ND6	MTTP	NDUFA1	NDUFA2	NDUFA3	NDUFA4	NDUFA5	NDUFA6	NDUFA7	NDUFA8	NDUFA9	NDUFA10	NDUFB1	NDUFB2	NDUFB3	NDUFB4	NDUFB5	NDUFB6	NDUFB7	NDUFB8	NDUFB9	NDUFB10	NDUFC1	NDUFC2	NDUFS1	NDUFS2	NDUFS3	NDUFV1	NDUFS4	NDUFS5	NDUFS6	NDUFS8	NDUFV2	NDUFV3	ATP1A1	ATP1A2	ATP1A3	ATP12A	ATP1A4	ATP1B1	NPC1	ATP2A1	ATP2A2	ATP2A3	SLC11A2	ATP2B1	ATP2B2	ATP2B3	NUP88	NUP98	ATP2B4	OCA2	ATP4A	ATP4B	ATP5F1A	OPRM1	SLC22A18	OSBP	P2RX1	P2RX3	P2RX4	P2RX5	P2RX7	ATP5F1B	ATP6V0A4	ANO7	SLC45A1	KCNK4	ATP5F1C	SLC35B3	SLC35C2	PRELID3B	PLEKHA8P1	CALHM2	NDUFA13	SIDT2	SLC45A2	GLTP	SLC15A3	ATP5F1D	KCNK9	SLC22A17	SLC25A37	ATP6V1D	TRPV2	ATP5F1E	RHCG	GPR89B	TRIAP1	ATP5PB	PEX5L	ATP5MC1	ATP6V1H	MPC1	ATP5MC2	SLC26A4	ATP8A2	ATP5MC3	ASIC5	ATP8B1	ATP5ME	ATP5PF	ATP6V1A	ABCB1	ABCB4	ATP6V1B1	SLC25A3	ATP6V1B2	ATP6V0C	ATP6V1C1	ATP6V1E1	PITPNA	PKD1	PKD2	ATP6V0B	TPCN1	ATP6V1G2	CLIC5	FXYD1	FXYD3	ATP6V0A1	PLP2	PLSCR1	PLTP	ATP7A	FXYD4	ATP5PO	SLCO1C1	ATP7B	SLC37A1	CLIC6	KCNK10	SLC38A2	TMCO1	ZDHHC13	TOMM7	CNGB3	SLC6A20	PPBP	SLC35F2	GRAMD1C	TRPM4	CNNM2	TRPM7	BEST2	SIDT1	SLC66A1	SLC41A3	SLC25A38	SLC35F6	TMCO3	MCUB	SLC35A5	SLC52A1	SLC38A4	ATG2B	ANO1	XKR8	SLC6A15	ANO10	LRRC8D	TMEM38B	SEC61A2	SLC25A36	SLC38A7	SLC47A1	PACC1	MCOLN3	TMEM144	SLC29A3	SLC39A9	SLC35C1	SLC22A15	TMEM63B	TRPV6	SLC35E3	PRF1	ASIC4	SVOP	SLC30A10	CHRNA9	SLC39A4	FLVCR2	SLC48A1	SLC30A6	TMEM184C	TMEM30A	CACNA2D3	SCN3B	TMEM165	SLC22A11	GABRQ	APOM	NDUFA12	SLC50A1	ANKH	LRRC8A	AZGP1	SLC7A10	TRPV5	KCNQ5	SLC2A9	PSEN1	KCNK13	KCNK12	PANX2	C2orf83	NMUR2	TOMM22	SLC12A9	SLC17A7	PLSCR2	PLSCR3	CHRNA10	SLC17A6	PLSCR4	ANO2	TRPC7	RHBG	ATP13A1	SLC44A2	TMEM63C	GJC2	SLC39A10	NIPAL3	MCOLN1	ATP10A	ATP8B2	ATP10D	SLC45A4	SLC4A10	TTYH1	GJD2	MRS2	SLC24A3	SLC12A5	GRAMD1B	KCNT1	PITPNM2	STIM2	GRAMD1A	HCN3	CACHD1	SLC7A14	ANO8	SLC4A5	SLC46A2	BAX	ABCD3	ABCD4	PCTP	CACNG8	CACNG7	CACNG6	TRPV4	CPLX3	RBP4	BCL2	RHAG	RHCE	RHD	SLC25A19	SLC5A7	KCNK15	HCN2	RYR1	RYR2	RYR3	S100A6	SLC22A23	SCN1A	SCN1B	SCN2A	SCN2B	SCN3A	SCN4A	SCN4B	SCN5A	SCN7A	SCN8A	SCN9A	SCN10A	SCNN1A	SCNN1B	SCNN1D	CEACAM1	SCNN1G	PIEZO2	SLC17A9	ANO3	SLC28A3	SLC39A8	ABCG4	STRA6	ABCG5	ABCG8	MFSD14A	MFSD1	ARV1	SLC13A3	SLC30A5	SLC26A6	SLC26A10	SLC1A1	SLC1A2	SLC1A3	SLC4A3	SLC1A4	SLC1A5	SLC1A6	SLC1A7	SLC2A1	SLC2A2	SLC2A3	SLC2A4	SLC2A5	SLC3A1	SLC3A2	SLC4A1	SLC4A2	SLC5A1	SLC5A2	SLC5A3	SLC5A4	SLC5A5	SLC6A1	SLC6A2	SLC6A3	SLC6A4	SLC6A6	SLC6A7	AQP12B	SLC6A8	SFTPA1	GPR89A	SLC6A9	SLC6A11	SLC6A12	SLC6A13	SLC7A1	SLC7A2	SLC8A2	SLC7A4	SLC8A1	SLC8A3	SLC9A1	SLC9A2	SLC9A3	SLC9A5	SLC10A1	SLC10A2	SLC11A1	SLC12A1	SLC12A2	SLC12A3	SLC12A4	SLC13A1	SLC14A1	SLC15A1	SLC15A2	SLC16A1	SLC16A2	SLC17A1	SLC34A1	SLC18A1	SLC18A2	SLC18A3	SLC19A1	SLC20A1	SLC20A2	SLC25A1	SLCO2A1	SLCO1A2	SLC22A1	SLC22A3	SLC22A2	SLC22A4	SLC22A5	PLEKHA3	SLC2A11	SNAP25	STAR	ABCC8	SURF1	SYN1	TAP1	TAP2	TAPBP	TCOF1	TSPO	TRPC1	TRPC3	TRPC4	TRPC5	TRPC6	TRPM2	TTPA	NALF1	SLC35E2B	SLC15A5	UCP1	UCP2	UCP3	SLC35A2	UQCRC1	UQCRFS1	UQCRH	VDAC1	VDAC2	VDAC3	BEST1	TRPV1	XK	CACNA1A	CACNA1B	CACNA1C	CACNA1D	CACNA1E	SLC30A1	CACNA1F	SLC30A2	SLC30A3	SLC30A4	CACNA1S	BSND	CACNA2D1	CACNB1	CACNB2	CACNB3	CACNB4	CACNG1	SLC25A20	KCNAB1	TMEM38A	TRPM8	ATG9A	TMEM109	SLC25A23	SLC39A7	NOX5	ATP13A3	SLC52A2	RHBDF2	CCDC51	SLC25A22	NIPAL2	TMC5	ATP8B4	CYBRD1	TMC7	TUSC3	SLC35E1	GLRA3	SLC8B1	TRPM3	LRRC8E	ORAI2	KCNIP4	SLC25A16	CUL5	SLC19A3	TTYH3	SLC44A4	STARD5	CPTP	APOL3	GJA9	SLC2A10	KCNH6	SLC25A32	SLC7A5	SLC38A1	NIPA2	VMP1	SLC14A2	SLCO5A1	SFXN3	SLC7A5P1	SLC25A28	SLC10A3	PITPNM3	SLC25A31	RTBDN	SLC4A9	SLC25A18	KCNK16	TMEM120A	SLC25A2	SLC4A11	SPNS1	SLC25A11	MAGT1	SLC10A7	SLC41A2	TOMM40L	ANXA9	SLC49A3	LRRC8C	ATP13A4	SLC37A3	SLC25A33	MFSD14C	TMEM175	HVCN1	SLC12A8	MFSD14B	SLC9A7	GJA10	COX4I2	PLEKHA8	MFSD9	ORAI1	MFSD2A	SLC7A3	ATAD1	SLC35B4	MFSD5	DISP1	SLC43A1	TMEM241	KCNAB2	ABCC11	SLC22A16	SLC45A3	APOL1	SLC25A12	KCNK5	ABCB11	SLC4A4	ABCC3	SLC5A6	CPNE1	CACNA1I	CACNA1H	CACNA1G	CHRNA6	KCNK17	CHRFAM7A	ABCC10	AQP10	SLC25A21	TRPA1	ATP6V0E1	KCNH7	SLC25A14	CLIC3	PKD2L1	ATP6V1E2	MCU	SLC7A7	SLC7A6	SLC13A2	TIMM29	ATP6V0D1	SLC16A6	SLC16A5	SLC16A4	SLC16A3	SLC39A13	P2RX6	KCNQ4	SLC6A5	SLC28A2	SLC28A1	COX7A2L	MFSD4B	HTR3B	AP4M1	RFT1	SLC24A1	SLC16A7	KCNAB3	SLC33A1	SLC25A51	XPR1	CACNA2D2	TSPOAP1	OTOP2	SLC38A5	ATP6V1F	KCNG4	ASIC3	KCNB2	ORAI3	MMGT1	SLC22A6	CACNA2D4	SLC9A3R1	SLC22A8	COX5A	SLC22A14	SLC22A13	TTYH2	SFXN1	SFXN5	ABCC12	KCNK6	ABCG2	CD36	SCARB1	SLC4A7	SLC4A8	ATP6V1G1	ATP5MF	PITPNM1	VPS9D1	ABCG1	CLCA3P	CLCA2	SLC25A44	TMEM63A	PIEZO1	TOMM20	C2CD2L	TOMM70	OSBPL2	SV2B	SV2A	SLC35E2A	ATP2C2	SLC23A2	SLC23A1	SLC12A6	KCNE2
GOMF_INTRACELLULAR_LIGAND_GATED_ION_CHANNEL_ACTIVITY	http://www.gsea-msigdb.org/gsea/msigdb/cards/GOMF_INTRACELLULAR_LIGAND_GATED_ION_CHANNEL_ACTIVITY	HCN4	CFTR	CNGB1	CNGA1	CNGA2	CNGA3	CNGA4	TPCN2	FKBP1B	RASA3	MCOLN2	HCN1	AQP1	ITPR1	ITPR2	ITPR3	KCNA10	PEX5L	PKD2	TPCN1	CNGB3	MCOLN3	MCOLN1	HCN2	RYR1	RYR2	RYR3	TRPM2	TRPV1	TRPA1
GOMF_INTRACELLULAR_CAMP_ACTIVATED_CATION_CHANNEL_ACTIVITY	http://www.gsea-msigdb.org/gsea/msigdb/cards/GOMF_INTRACELLULAR_CAMP_ACTIVATED_CATION_CHANNEL_ACTIVITY	HCN4	CNGB1	CNGA1	CNGA2	CNGA3	CNGA4	HCN1	CNGB3	HCN2
GOMF_INTRACELLULAR_CGMP_ACTIVATED_CATION_CHANNEL_ACTIVITY	http://www.gsea-msigdb.org/gsea/msigdb/cards/GOMF_INTRACELLULAR_CGMP_ACTIVATED_CATION_CHANNEL_ACTIVITY	CNGB1	CNGA1	CNGA2	CNGA3	CNGA4	AQP1	CNGB3
GOMF_VOLUME_SENSITIVE_ANION_CHANNEL_ACTIVITY	http://www.gsea-msigdb.org/gsea/msigdb/cards/GOMF_VOLUME_SENSITIVE_ANION_CHANNEL_ACTIVITY	CLCN3	LRRC8B	LRRC8D	LRRC8A	TTYH1	LRRC8E	TTYH3	LRRC8C	TTYH2
GOMF_CALCIUM_ACTIVATED_CATION_CHANNEL_ACTIVITY	http://www.gsea-msigdb.org/gsea/msigdb/cards/GOMF_CALCIUM_ACTIVATED_CATION_CHANNEL_ACTIVITY	KCNMB2	CATSPER1	CATSPER2	CCT8L2	KCNU1	ANO6	CALHM1	KCNMB3	KCNMB4	TRPM5	KCNK18	KCNMA1	KCNMB1	KCNN1	KCNN2	KCNN3	KCNN4	CATSPER4	TRPM4	ANO1	ANO10	TMEM63B	TMEM63C	TRPM3	PKD2L1	TMEM63A
GOMF_INTRACELLULAR_CALCIUM_ACTIVATED_CHLORIDE_CHANNEL_ACTIVITY	http://www.gsea-msigdb.org/gsea/msigdb/cards/GOMF_INTRACELLULAR_CALCIUM_ACTIVATED_CHLORIDE_CHANNEL_ACTIVITY	CLCA1	ANO4	ANO6	ANO5	CLCA4	ANO9	ANO7	ANO1	ANO10	NMUR2	ANO2	TTYH1	ANO8	ANO3	BEST1	TTYH3	TTYH2	CLCA2
GOMF_EXTRACELLULAR_LIGAND_GATED_ION_CHANNEL_ACTIVITY	http://www.gsea-msigdb.org/gsea/msigdb/cards/GOMF_EXTRACELLULAR_LIGAND_GATED_ION_CHANNEL_ACTIVITY	CHRNA1	CHRNA2	CHRNA3	CHRNA4	CHRNA5	CHRNA7	CHRNB1	CHRNB2	CHRNB3	CHRNB4	CHRND	CHRNE	CHRNG	GRIN3A	GRIN3B	HTR3C	HTR3D	GABRR3	PTK2B	P2RX2	GABRA1	GABRA2	GABRA3	GABRA4	GABRA5	GABRA6	GABRB1	GABRB2	GABRB3	GABRD	GABRE	GABRG1	GABRG2	GABRG3	GABRP	GABRR1	GABRR2	GLRA1	GLRA2	GLRB	HTR3E	GRIA1	GRIA2	GRIA3	GRIA4	GRID1	GRID2	GRIK1	GRIK2	GRIK3	GRIK4	GRIK5	GRIN1	GRIN2A	GRIN2B	GRIN2C	GRIN2D	HTR3A	ZACN	P2RX1	P2RX3	P2RX4	P2RX5	P2RX7	CHRNA9	GABRQ	CHRNA10	TRPV1	GLRA3	CHRNA6	CHRFAM7A	P2RX6	HTR3B
GOMF_EXCITATORY_EXTRACELLULAR_LIGAND_GATED_ION_CHANNEL_ACTIVITY	http://www.gsea-msigdb.org/gsea/msigdb/cards/GOMF_EXCITATORY_EXTRACELLULAR_LIGAND_GATED_ION_CHANNEL_ACTIVITY	CHRNA1	CHRNA2	CHRNA3	CHRNA4	CHRNA5	CHRNA7	CHRNB1	CHRNB2	CHRNB3	CHRNB4	CHRND	CHRNE	CHRNG	P2RX2	GLRA1	GLRA2	GLRB	GRIK2	P2RX1	P2RX3	P2RX4	P2RX5	P2RX7	CHRNA9	CHRNA10	TRPV1	GLRA3	CHRNA6	P2RX6
GOMF_INHIBITORY_EXTRACELLULAR_LIGAND_GATED_ION_CHANNEL_ACTIVITY	http://www.gsea-msigdb.org/gsea/msigdb/cards/GOMF_INHIBITORY_EXTRACELLULAR_LIGAND_GATED_ION_CHANNEL_ACTIVITY	GABRA1	GABRA2	GABRA3	GABRA4	GABRA5	GABRA6	GABRB2	GABRE	GABRG1	GABRG2	GABRG3	GLRA1	GLRA2	GLRB	GLRA3
GOMF_INWARD_RECTIFIER_POTASSIUM_CHANNEL_ACTIVITY	http://www.gsea-msigdb.org/gsea/msigdb/cards/GOMF_INWARD_RECTIFIER_POTASSIUM_CHANNEL_ACTIVITY	KCNJ18	ABCC9	KCNH2	KCNJ1	KCNJ2	KCNJ3	KCNJ4	KCNJ5	KCNJ6	KCNJ8	KCNJ9	KCNJ10	KCNJ11	KCNJ12	KCNJ13	KCNJ14	KCNJ15	KCNJ16	KCNK1	KCNN1	KCNN2	KCNN3	ABCC8	KCNH6	KCNH7	KCNK6	KCNE2
GOMF_GAP_JUNCTION_CHANNEL_ACTIVITY	http://www.gsea-msigdb.org/gsea/msigdb/cards/GOMF_GAP_JUNCTION_CHANNEL_ACTIVITY	GJE1	GJC1	GJB6	PANX3	GJD3	GJB4	GJD4	PANX1	GJA1	GJA3	GJA4	GJA5	GJA8	GJB1	GJB2	GJB3	GJB5	GJC3	GJB7	PANX2	GJC2	GJD2	GJA9	GJA10
GOMF_VOLTAGE_GATED_CALCIUM_CHANNEL_ACTIVITY	http://www.gsea-msigdb.org/gsea/msigdb/cards/GOMF_VOLTAGE_GATED_CALCIUM_CHANNEL_ACTIVITY	CDK5	CACNG3	CACNG2	CATSPER1	TMC1	TMC2	CNR1	TPCN2	NCS1	CALHM1	CACNG5	CACNG4	HTR1B	CATSPER3	ITGAV	CATSPER4	OPRM1	PKD2	TPCN1	CACNA2D3	CACHD1	CACNG8	CACNG7	CACNG6	RYR1	TRPV1	CACNA1A	CACNA1B	CACNA1C	CACNA1D	CACNA1E	CACNA1F	CACNA1S	CACNA2D1	CACNB1	CACNB2	CACNB3	CACNB4	CACNG1	CACNA1I	CACNA1H	CACNA1G	CACNA2D2	TSPOAP1	CACNA2D4
GOMF_CALCIUM_CHANNEL_REGULATOR_ACTIVITY	http://www.gsea-msigdb.org/gsea/msigdb/cards/GOMF_CALCIUM_CHANNEL_REGULATOR_ACTIVITY	C8orf44-SGK3	REM2	CRISP1	FKBP1A	FKBP1B	SGK3	AMBP	GEM	TSPAN13	CACNG4	REM1	PHPT1	GRM2	GRM3	PACSIN3	ITPR1	STIMATE	NPY	NPY2R	HPCAL4	CABP2	MCUB	PRKCB	PRKG1	CABP4	STIM2	CACNG8	CACNG7	CACNG6	RRAD	SGK1	SRI	STIM1	STX1A	TNNI3	YWHAE	SLC30A1	CACNB3	CACNG1	CALM1	CALM2	CAV3	NRXN1	NRXN2
GOMF_VOLTAGE_GATED_CHLORIDE_CHANNEL_ACTIVITY	http://www.gsea-msigdb.org/gsea/msigdb/cards/GOMF_VOLTAGE_GATED_CHLORIDE_CHANNEL_ACTIVITY	CLCN1	CLCN2	CLCN3	CLCN4	CLCN5	CLCN6	CLCN7	CLCNKA	CLCNKB	ANO6	ANO1
GOMF_VOLTAGE_GATED_SODIUM_CHANNEL_ACTIVITY	http://www.gsea-msigdb.org/gsea/msigdb/cards/GOMF_VOLTAGE_GATED_SODIUM_CHANNEL_ACTIVITY	HCN4	SCN11A	TPCN2	NALCN	HCN1	PKD2	TPCN1	SCN3B	HCN3	HCN2	SCN1A	SCN1B	SCN2A	SCN2B	SCN3A	SCN4A	SCN4B	SCN5A	SCN7A	SCN8A	SCN9A	SCN10A	CACNA1I	CACNA1H	CACNA1G
GOMF_VOLTAGE_GATED_POTASSIUM_CHANNEL_ACTIVITY	http://www.gsea-msigdb.org/gsea/msigdb/cards/GOMF_VOLTAGE_GATED_POTASSIUM_CHANNEL_ACTIVITY	KCNE3	KCNJ18	HCN4	ABCC9	KCNE1B	LRRC38	KCNH8	KCNV2	KCNG3	LRRC55	KCNH4	KCNH3	KCNE5	KCNE4	KCNG2	KCNV1	KCNH5	KCNIP2	KCNK18	KCNT2	HCN1	KCNA1	KCNA2	KCNA3	KCNA4	KCNA5	KCNA6	KCNA7	KCNA10	KCNB1	KCNC1	KCNC2	KCNC3	KCNC4	KCND1	KCND2	KCND3	KCNE1	KCNF1	KCNG1	KCNH1	KCNH2	KCNJ1	KCNJ2	KCNJ3	KCNJ4	KCNJ5	KCNJ6	KCNJ8	KCNJ9	KCNJ10	KCNJ11	KCNJ12	KCNJ13	KCNJ14	KCNJ15	KCNJ16	KCNK1	KCNK2	KCNK3	KCNMA1	KCNN1	KCNN2	KCNN3	KCNQ1	KCNQ2	KCNQ3	KCNS1	KCNS2	KCNS3	LRRC26	LRRC52	KCNK9	PKD2	KCNQ5	KCNT1	HCN3	HCN2	SNAP25	ABCC8	KCNAB1	KCNH6	KCNAB2	KCNK5	KCNH7	KCNQ4	KCNAB3	KCNG4	KCNB2	KCNK6	KCNE2
GOMF_DELAYED_RECTIFIER_POTASSIUM_CHANNEL_ACTIVITY	http://www.gsea-msigdb.org/gsea/msigdb/cards/GOMF_DELAYED_RECTIFIER_POTASSIUM_CHANNEL_ACTIVITY	KCNE3	KCNE1B	KCNG3	KCNE5	KCNE4	KCNG2	KCNA1	KCNA2	KCNA3	KCNA4	KCNA5	KCNA6	KCNA7	KCNA10	KCNB1	KCNC1	KCNC2	KCNC3	KCNC4	KCNE1	KCNG1	KCNH1	KCNH2	KCNQ1	KCNQ2	KCNQ3	KCNS1	KCNS3	KCNQ5	KCNQ4	KCNG4	KCNB2	KCNE2
GOMF_ANION_CHANNEL_ACTIVITY	http://www.gsea-msigdb.org/gsea/msigdb/cards/GOMF_ANION_CHANNEL_ACTIVITY	SLC17A3	CFTR	SLC26A9	SLC26A7	SLC26A8	CLCA1	CLCN1	CLCN2	CLCN3	CLCN4	CLCN5	CLCN6	CLCN7	CLCNKA	CLCNKB	CLIC1	CLIC2	ANO4	CLDN4	BEST3	CCT8L2	ANO6	GABRR3	ANO5	CLCA4	CLCC1	LRRC8B	GABRA1	GABRA2	GABRA3	GABRA4	GABRA5	GABRA6	GABRB1	GABRB2	GABRB3	GABRD	GABRE	GABRG1	GABRG2	GABRG3	GABRP	GABRR1	GABRR2	CLIC4	CLDN17	BEST4	GLRA1	GLRA2	GLRB	ANO9	ANO7	GPR89B	CLIC5	FXYD1	FXYD3	CLIC6	BEST2	ANO1	ANO10	LRRC8D	PACC1	GABRQ	LRRC8A	NMUR2	ANO2	TTYH1	ANO8	ANO3	SLC26A6	SLC1A1	SLC1A4	GPR89A	VDAC1	VDAC2	VDAC3	BEST1	BSND	GLRA3	LRRC8E	TTYH3	LRRC8C	APOL1	CLIC3	TTYH2	CLCA3P	CLCA2
GOMF_CATION_CHANNEL_ACTIVITY	http://www.gsea-msigdb.org/gsea/msigdb/cards/GOMF_CATION_CHANNEL_ACTIVITY	KCNE3	KCNJ18	HCN4	ABCC9	KCNK7	CDK5	KCNMB2	KCNE1B	PKDREJ	CACNG3	CACNG2	ATP5PD	ATP5MG	SCN11A	CHRNA1	CHRNA2	CHRNA3	CHRNA4	CHRNA5	CHRNA7	CHRNB1	CHRNB2	CHRNB3	CHRNB4	CHRND	CHRNE	CHRNG	PKD1L2	GRIN3A	GRIN3B	CATSPER1	CATSPER2	TMC1	TMC2	CALHM3	SLC24A4	CNGB1	CNGA1	CNGA2	CNGA3	CNGA4	LRRC38	CNR1	KCNH8	OTOP1	TMEM37	TRPM6	CCT8L2	KCNU1	TRPV3	PKD1L1	KCNV2	HTR3C	KCNG3	ANO6	HTR3D	PTK2B	LRRC55	TPCN2	CALHM4	FKBP1B	RASA3	P2RX2	NCS1	KCNH4	KCNH3	KCNE5	KCNE4	PANX1	CALHM5	CALHM1	MCOLN2	SLC24A2	NALCN	TRPC4AP	KCNG2	KCNV1	PKD2L2	CACNG5	CACNG4	KCNMB3	NALF2	KCNH5	KCNMB4	GPM6A	SLC24A5	UNC80	HTR3E	GRIA1	GRIA2	GRIA3	GRIA4	GRIK1	GRIK2	GRIK3	GRIK4	GRIK5	GRIN1	GRIN2A	GRIN2B	GRIN2C	GRIN2D	TRPM5	SEC61A1	ANXA2	ANXA2P2	KCNIP3	KCNIP2	KCNIP1	ANXA6	HTR1B	HTR3A	KCNK18	PKD1L3	KCNT2	CATSPER3	OTOP3	HCN1	SHROOM2	AQP1	ITGAV	ITPR1	ITPR2	ITPR3	KCNA1	KCNA2	KCNA3	KCNA4	KCNA5	KCNA6	KCNA7	KCNA10	KCNB1	KCNC1	KCNC2	KCNC3	KCNC4	KCND1	KCND2	KCND3	KCNE1	KCNF1	KCNG1	KCNH1	KCNH2	KCNJ1	KCNJ2	KCNJ3	KCNJ4	KCNJ5	KCNJ6	KCNJ8	KCNJ9	KCNJ10	KCNJ11	KCNJ12	KCNJ13	KCNJ14	KCNJ15	KCNJ16	KCNK1	KCNK2	KCNK3	KCNMA1	KCNMB1	KCNN1	KCNN2	KCNN3	KCNN4	KCNQ1	KCNQ2	KCNQ3	KCNS1	KCNS2	CATSPER4	KCNS3	LRRC26	ASIC2	ASIC1	TRPM1	ATP5F1EP2	LRRC52	CALHM6	MT-ATP6	MT-ATP8	ATP5F1A	OPRM1	P2RX1	P2RX3	P2RX4	P2RX5	P2RX7	ATP5F1B	KCNK4	ATP5F1C	CALHM2	ATP5F1D	KCNK9	TRPV2	ATP5F1E	ATP5PB	PEX5L	ASIC5	ATP5ME	ATP5PF	ATP6V1A	ATP6V0C	PKD1	PKD2	TPCN1	FXYD4	ATP5PO	KCNK10	TMCO1	CNGB3	TRPM4	TRPM7	ANO1	ANO10	TMEM38B	MCOLN3	TMEM63B	TRPV6	ASIC4	CHRNA9	CACNA2D3	SCN3B	TRPV5	KCNQ5	PSEN1	KCNK13	KCNK12	CHRNA10	TRPC7	TMEM63C	MCOLN1	SLC24A3	KCNT1	STIM2	HCN3	CACHD1	CACNG8	CACNG7	CACNG6	TRPV4	KCNK15	HCN2	RYR1	RYR2	RYR3	SCN1A	SCN1B	SCN2A	SCN2B	SCN3A	SCN4A	SCN4B	SCN5A	SCN7A	SCN8A	SCN9A	SCN10A	SCNN1A	SCNN1B	SCNN1D	SCNN1G	PIEZO2	SNAP25	ABCC8	TRPC1	TRPC3	TRPC4	TRPC5	TRPC6	TRPM2	NALF1	TRPV1	CACNA1A	CACNA1B	CACNA1C	CACNA1D	CACNA1E	CACNA1F	CACNA1S	CACNA2D1	CACNB1	CACNB2	CACNB3	CACNB4	CACNG1	KCNAB1	TMEM38A	TRPM8	NOX5	CCDC51	TRPM3	ORAI2	KCNIP4	CUL5	KCNH6	KCNK16	SLC4A11	ANXA9	TMEM175	HVCN1	ORAI1	KCNAB2	KCNK5	CACNA1I	CACNA1H	CACNA1G	CHRNA6	KCNK17	TRPA1	KCNH7	PKD2L1	MCU	P2RX6	KCNQ4	HTR3B	SLC24A1	KCNAB3	CACNA2D2	TSPOAP1	OTOP2	KCNG4	ASIC3	KCNB2	ORAI3	CACNA2D4	KCNK6	ATP5MF	CLCA3P	TMEM63A	PIEZO1	KCNE2
GOMF_POTASSIUM_CHANNEL_ACTIVITY	http://www.gsea-msigdb.org/gsea/msigdb/cards/GOMF_POTASSIUM_CHANNEL_ACTIVITY	KCNE3	KCNJ18	HCN4	ABCC9	KCNK7	KCNMB2	KCNE1B	LRRC38	KCNH8	CCT8L2	KCNU1	KCNV2	KCNG3	LRRC55	KCNH4	KCNH3	KCNE5	KCNE4	KCNG2	KCNV1	KCNMB3	KCNH5	KCNMB4	GRIK1	GRIK2	GRIK3	GRIK4	GRIK5	TRPM5	KCNIP3	KCNIP2	KCNIP1	KCNK18	KCNT2	HCN1	AQP1	KCNA1	KCNA2	KCNA3	KCNA4	KCNA5	KCNA6	KCNA7	KCNA10	KCNB1	KCNC1	KCNC2	KCNC3	KCNC4	KCND1	KCND2	KCND3	KCNE1	KCNF1	KCNG1	KCNH1	KCNH2	KCNJ1	KCNJ2	KCNJ3	KCNJ4	KCNJ5	KCNJ6	KCNJ8	KCNJ9	KCNJ10	KCNJ11	KCNJ12	KCNJ13	KCNJ14	KCNJ15	KCNJ16	KCNK1	KCNK2	KCNK3	KCNMA1	KCNMB1	KCNN1	KCNN2	KCNN3	KCNN4	KCNQ1	KCNQ2	KCNQ3	KCNS1	KCNS2	KCNS3	LRRC26	LRRC52	KCNK4	KCNK9	PKD2	FXYD4	KCNK10	TMEM38B	KCNQ5	KCNK13	KCNK12	KCNT1	HCN3	KCNK15	HCN2	SNAP25	ABCC8	KCNAB1	TMEM38A	CCDC51	KCNIP4	KCNH6	KCNK16	TMEM175	KCNAB2	KCNK5	KCNK17	KCNH7	PKD2L1	KCNQ4	KCNAB3	KCNG4	KCNB2	KCNK6	KCNE2
GOMF_SODIUM_CHANNEL_ACTIVITY	http://www.gsea-msigdb.org/gsea/msigdb/cards/GOMF_SODIUM_CHANNEL_ACTIVITY	HCN4	SCN11A	TPCN2	NALCN	GRIK1	GRIK2	GRIK3	GRIK4	GRIK5	TRPM5	HCN1	SHROOM2	KCNK1	ASIC2	ASIC1	ASIC5	PKD2	TPCN1	TRPM4	ASIC4	SCN3B	HCN3	HCN2	SCN1A	SCN1B	SCN2A	SCN2B	SCN3A	SCN4A	SCN4B	SCN5A	SCN7A	SCN8A	SCN9A	SCN10A	SCNN1A	SCNN1B	SCNN1D	SCNN1G	TRPM2	SLC4A11	CACNA1I	CACNA1H	CACNA1G	PKD2L1	ASIC3
GOMF_AMINO_ACID_PROTON_SYMPORTER_ACTIVITY	http://www.gsea-msigdb.org/gsea/msigdb/cards/GOMF_AMINO_ACID_PROTON_SYMPORTER_ACTIVITY	SLC32A1	SLC36A2	SLC36A1	SLC36A3	SLC25A22	SLC25A18
GOMF_AMINO_ACID_SODIUM_SYMPORTER_ACTIVITY	http://www.gsea-msigdb.org/gsea/msigdb/cards/GOMF_AMINO_ACID_SODIUM_SYMPORTER_ACTIVITY	SLC38A2	SLC6A20	SLC6A15	SLC1A1	SLC1A2	SLC1A3	SLC1A6	SLC1A7	SLC6A1	SLC6A7	SLC6A9	SLC6A11	SLC6A12	SLC6A13	SLC38A1	SLC6A5
GOMF_L_HISTIDINE_TRANSMEMBRANE_TRANSPORTER_ACTIVITY	http://www.gsea-msigdb.org/gsea/msigdb/cards/GOMF_L_HISTIDINE_TRANSMEMBRANE_TRANSPORTER_ACTIVITY	SLC38A3	SLC15A4	SLC38A7	SLC7A1	SLC38A5
GOMF_DICARBOXYLIC_ACID_TRANSMEMBRANE_TRANSPORTER_ACTIVITY	http://www.gsea-msigdb.org/gsea/msigdb/cards/GOMF_DICARBOXYLIC_ACID_TRANSMEMBRANE_TRANSPORTER_ACTIVITY	SLC25A13	SLC26A1	SLC46A1	SLC26A9	SLC26A7	SLC26A8	ABCC2	SLC25A10	SLC26A3	SLC26A2	SLC25A30	SLC13A5	SLC26A5	SLC26A4	SLC38A7	SLC13A3	SLC26A6	SLC26A10	SLC1A1	SLC1A4	SLC1A5	SLC1A6	SLC19A1	SLC25A22	SLC25A18	SLC25A11	SLC25A12	SLC25A21	SLC25A14	SLC13A2
GOMF_INORGANIC_PHOSPHATE_TRANSMEMBRANE_TRANSPORTER_ACTIVITY	http://www.gsea-msigdb.org/gsea/msigdb/cards/GOMF_INORGANIC_PHOSPHATE_TRANSMEMBRANE_TRANSPORTER_ACTIVITY	SLC25A3	ANKH	SLC17A7	SLC20A1	SLC20A2
GOMF_LIPID_TRANSPORTER_ACTIVITY	http://www.gsea-msigdb.org/gsea/msigdb/cards/GOMF_LIPID_TRANSPORTER_ACTIVITY	ATP9A	CERT1	ABCC4	ABCA7	ABCA10	ABCA9	ABCA8	ATP8A1	NPC2	SLCO1B1	PRELID3A	CETP	CFHR4	STARD3	SLC27A5	SLC27A4	SLC27A3	SLC27A2	AKR1C4	SLCO2B1	SLC22A9	OSBPL1A	OSBPL5	OSBPL6	OSBPL7	OSBPL8	OSBPL9	OSBPL10	OSBPL11	ANO4	SLC51B	SPNS2	STARD4	ATP8B3	PRELID2	ABCA13	SLC5A8	TMEM30B	ABCA1	ANO6	ABCA2	SLC51A	SLC10A4	ABCA3	ABCD1	FABP4	FABP1	FABP2	FABP5	ABCD2	ATP10B	ATG2A	ATP11B	ATP11A	ABCA6	ABCA5	PITPNB	OSBP2	ABCA4	OSBPL3	ABCA12	PITPNC1	PRELID1	GM2A	SLCO1B3	ATG9B	ATP11C	SLC27A6	SLC43A3	APOF	APOA1	APOA2	APOA4	APOB	ANO9	SLCO1B7	SLC10A6	APOC4	APOD	SLC10A5	APOE	ATP9B	SLC27A1	TNFAIP8L3	GLTPD2	MFSD2B	PLSCR5	ABCC1	TMEM41B	MTTP	NPC1	OSBP	PRELID3B	PLEKHA8P1	GLTP	TRIAP1	ATP8A2	ATP8B1	ABCB1	ABCB4	PITPNA	PLSCR1	PLTP	SLCO1C1	GRAMD1C	ATG2B	XKR8	TMEM30A	APOM	PLSCR2	PLSCR3	PLSCR4	ATP10A	ATP8B2	ATP10D	GRAMD1B	PITPNM2	GRAMD1A	ABCD3	ABCD4	PCTP	RBP4	CEACAM1	ANO3	ABCG4	STRA6	ABCG5	ABCG8	ARV1	SLC2A1	SFTPA1	SLC10A1	SLC10A2	SLCO2A1	SLCO1A2	PLEKHA3	STAR	TSPO	TTPA	ATG9A	ATP8B4	STARD5	CPTP	APOL3	VMP1	SLC10A3	PITPNM3	SLC10A7	PLEKHA8	MFSD2A	ABCC11	ABCB11	ABCC3	RFT1	CD36	PITPNM1	ABCG1	C2CD2L	OSBPL2
GOMF_LONG_CHAIN_FATTY_ACID_TRANSPORTER_ACTIVITY	http://www.gsea-msigdb.org/gsea/msigdb/cards/GOMF_LONG_CHAIN_FATTY_ACID_TRANSPORTER_ACTIVITY	SLC27A5	SLC27A4	SLC27A3	SLC27A2	ABCD1	FABP4	FABP1	FABP2	FABP5	ABCD2	SLC27A6	SLC27A1	ABCD3	ABCD4	SLC2A1	MFSD2A	CD36
GOMF_NEUROTRANSMITTER_TRANSMEMBRANE_TRANSPORTER_ACTIVITY	http://www.gsea-msigdb.org/gsea/msigdb/cards/GOMF_NEUROTRANSMITTER_TRANSMEMBRANE_TRANSPORTER_ACTIVITY	CPLX1	SLC29A1	SLC29A4	SLC17A8	SLC6A16	SLC29A2	SLC6A15	GABRQ	SLC17A7	SLC17A6	CPLX3	SLC6A2	SLC6A3	SLC6A4	SLC18A3	SLC22A1	SLC22A3	SLC22A2	SLC28A2
GOMF_NUCLEOSIDE_TRANSMEMBRANE_TRANSPORTER_ACTIVITY	http://www.gsea-msigdb.org/gsea/msigdb/cards/GOMF_NUCLEOSIDE_TRANSMEMBRANE_TRANSPORTER_ACTIVITY	SLC29A1	SLC29A4	SLC29A2	SLC29A3	SLC28A3	SLC22A1	SLC22A2	SLC28A2	SLC28A1
GOMF_NUCLEOTIDE_SUGAR_TRANSMEMBRANE_TRANSPORTER_ACTIVITY	http://www.gsea-msigdb.org/gsea/msigdb/cards/GOMF_NUCLEOTIDE_SUGAR_TRANSMEMBRANE_TRANSPORTER_ACTIVITY	SLC35B1	SLC35A1	SLC35D2	SLC35A4	SLC35D1	SLC35A3	SLC35D3	SLC35A5	SLC35C1	SLC35E3	SLC35A2	SLC35B4
GOMF_ORGANIC_ACID_TRANSMEMBRANE_TRANSPORTER_ACTIVITY	http://www.gsea-msigdb.org/gsea/msigdb/cards/GOMF_ORGANIC_ACID_TRANSMEMBRANE_TRANSPORTER_ACTIVITY	SLC25A13	SLC25A15	ABCC4	SLC19A2	SLCO1B1	PDPN	SLC26A1	SERINC3	SLC38A3	SLC27A5	SLC27A4	SLC27A2	AKR1C4	SLC7A9	SLC6A14	SLCO2B1	SLC46A1	SLC22A9	SLC26A9	SLC26A7	SLC26A8	SLC16A10	SFXN2	SLC36A4	SLC15A4	SLC25A29	SLC51B	ABCC2	SLC38A10	SLC43A2	MFSD12	SLC32A1	SLC38A6	SLC38A8	SLC25A10	CTNS	SLC38A11	SLC16A14	SLC66A1L	SLC38A9	SLC36A2	SLC7A13	SLC5A12	SLC5A8	SLC16A11	SLC26A3	SLC26A2	SLC51A	SLC16A13	SLC10A4	SLC36A1	SLC16A9	SLC29A4	SLC7A8	SLC16A8	SLC7A11	SLC17A8	SLC25A30	SERINC5	MPC2	SLCO1B3	SLC13A5	SLC36A3	SLC27A6	SLC43A3	SLCO1B7	SLC6A19	SLC10A6	SLC10A5	MPC1L	SLC6A18	AQP9	SLC26A5	SLC27A1	SLC7A5P2	SLC16A12	ABCC1	OCA2	MPC1	SLC26A4	ABCB1	SLCO1C1	SLC38A2	SLC6A20	SLC66A1	SLC25A38	SLC38A4	SLC6A15	SLC38A7	SLC47A1	SLC7A10	SLC17A7	SLC17A6	SLC7A14	CEACAM1	SLC13A3	SLC26A6	SLC26A10	SLC1A1	SLC1A2	SLC1A3	SLC1A4	SLC1A5	SLC1A6	SLC1A7	SLC3A1	SLC3A2	SLC6A1	SLC6A6	SLC6A7	SLC6A9	SLC6A11	SLC6A12	SLC6A13	SLC7A1	SLC7A2	SLC7A4	SLC10A1	SLC10A2	SLC16A1	SLC16A2	SLC19A1	SLC25A1	SLCO1A2	SLC22A2	SLC22A4	SLC25A22	SLC25A32	SLC7A5	SLC38A1	SFXN3	SLC7A5P1	SLC10A3	SLC25A18	SLC25A2	SLC25A11	SLC10A7	MFSD2A	SLC7A3	SLC43A1	ABCC11	SLC25A12	ABCB11	ABCC3	SLC5A6	SLC25A21	SLC25A14	SLC7A7	SLC7A6	SLC13A2	SLC16A6	SLC16A5	SLC16A4	SLC16A3	SLC6A5	SLC16A7	SLC38A5	SLC9A3R1	SLC22A13	SFXN1	SFXN5	ABCG2	CD36	SLC25A44	SLC23A2	SLC23A1
GOMF_ORGANIC_ACID_SODIUM_SYMPORTER_ACTIVITY	http://www.gsea-msigdb.org/gsea/msigdb/cards/GOMF_ORGANIC_ACID_SODIUM_SYMPORTER_ACTIVITY	SLC5A12	SLC5A8	SLC10A4	SLC13A5	SLC10A6	SLC10A5	SLC38A2	SLC6A20	SLC6A15	SLC13A3	SLC1A1	SLC1A2	SLC1A3	SLC1A6	SLC1A7	SLC6A1	SLC6A6	SLC6A7	SLC6A9	SLC6A11	SLC6A12	SLC6A13	SLC10A1	SLC10A2	SLC38A1	SLC10A3	SLC13A2	SLC6A5	SLC23A2	SLC23A1
GOMF_OXYGEN_CARRIER_ACTIVITY	http://www.gsea-msigdb.org/gsea/msigdb/cards/GOMF_OXYGEN_CARRIER_ACTIVITY	CYGB	IPCEF1	HBA1	HBA2	HBM	HBB	HBD	HBE1	HBG1	HBG2	HBQ1	HBZ	MB	NGB
GOMF_ATP_TRANSMEMBRANE_TRANSPORTER_ACTIVITY	http://www.gsea-msigdb.org/gsea/msigdb/cards/GOMF_ATP_TRANSMEMBRANE_TRANSPORTER_ACTIVITY	SLC25A17	SLC25A25	SLC25A41	SLC25A42	SLC25A4	SLC25A5	SLC25A6	SLC25A24	SLC17A9	SLC25A23	SLC25A31
GOMF_CARBOHYDRATE_PROTON_SYMPORTER_ACTIVITY	http://www.gsea-msigdb.org/gsea/msigdb/cards/GOMF_CARBOHYDRATE_PROTON_SYMPORTER_ACTIVITY	SLC17A5	SLC45A1	SLC45A2	SLC2A9	SLC45A4	SLC2A10	SLC45A3
GOMF_FRUCTOSE_TRANSMEMBRANE_TRANSPORTER_ACTIVITY	http://www.gsea-msigdb.org/gsea/msigdb/cards/GOMF_FRUCTOSE_TRANSMEMBRANE_TRANSPORTER_ACTIVITY	SLC2A6	SLC2A7	SLC2A8	SLC2A2	SLC2A5
GOMF_WATER_TRANSMEMBRANE_TRANSPORTER_ACTIVITY	http://www.gsea-msigdb.org/gsea/msigdb/cards/GOMF_WATER_TRANSMEMBRANE_TRANSPORTER_ACTIVITY	PDPN	AQP11	AQP8	AQP1	AQP2	AQP3	AQP4	AQP5	AQP6	AQP7	AQP9	MIP	AQP7P3	SLC5A1	SLC14A1	SLC4A11	AQP10
GOMF_COPPER_ION_TRANSMEMBRANE_TRANSPORTER_ACTIVITY	http://www.gsea-msigdb.org/gsea/msigdb/cards/GOMF_COPPER_ION_TRANSMEMBRANE_TRANSPORTER_ACTIVITY	SLC31A1	SLC31A2	SLC11A2	ATP7A	ATP7B
GOMF_IRON_ION_TRANSMEMBRANE_TRANSPORTER_ACTIVITY	http://www.gsea-msigdb.org/gsea/msigdb/cards/GOMF_IRON_ION_TRANSMEMBRANE_TRANSPORTER_ACTIVITY	SLC39A14	SLC40A1	SLC11A2	SLC25A37	MCOLN1	TTYH1	SLC39A8	SLC11A1	SLC25A28	MMGT1
GOMF_MANGANESE_ION_TRANSMEMBRANE_TRANSPORTER_ACTIVITY	http://www.gsea-msigdb.org/gsea/msigdb/cards/GOMF_MANGANESE_ION_TRANSMEMBRANE_TRANSPORTER_ACTIVITY	SLC39A14	ATP2C1	SLC11A2	SLC30A10	TMEM165	ATP13A1	SLC39A8	SLC11A1	TRPM2	ATP2C2
GOMF_ZINC_ION_TRANSMEMBRANE_TRANSPORTER_ACTIVITY	http://www.gsea-msigdb.org/gsea/msigdb/cards/GOMF_ZINC_ION_TRANSMEMBRANE_TRANSPORTER_ACTIVITY	SLC30A8	SLC39A11	SLC39A12	SLC39A14	SLC39A6	SLC39A1	SLC39A5	SLC39A3	SLC39A2	SLC30A10	SLC39A4	SLC30A6	SLC39A10	SLC39A8	SLC30A5	SLC30A1	SLC30A2	SLC30A3	SLC30A4	SLC39A7	SLC39A13
GOMF_P_TYPE_CALCIUM_TRANSPORTER_ACTIVITY	http://www.gsea-msigdb.org/gsea/msigdb/cards/GOMF_P_TYPE_CALCIUM_TRANSPORTER_ACTIVITY	ATP2C1	ATP2A1	ATP2A2	ATP2A3	ATP2B1	ATP2B2	ATP2B3	ATP2B4	ATP2C2
GOMF_CARBOHYDRATE_CATION_SYMPORTER_ACTIVITY	http://www.gsea-msigdb.org/gsea/msigdb/cards/GOMF_CARBOHYDRATE_CATION_SYMPORTER_ACTIVITY	SLC5A11	SLC5A10	SLC5A9	SLC17A5	SLC45A1	SLC45A2	SLC2A9	SLC45A4	SLC5A1	SLC5A2	SLC5A3	SLC5A4	SLC2A10	SLC45A3	SLC23A2	SLC23A1
GOMF_GLUCOSE_SODIUM_SYMPORTER_ACTIVITY	http://www.gsea-msigdb.org/gsea/msigdb/cards/GOMF_GLUCOSE_SODIUM_SYMPORTER_ACTIVITY	SLC5A11	SLC5A10	SLC5A9	SLC5A1	SLC5A2	SLC5A3	SLC5A4
GOMF_AMINO_ACID_CATION_SYMPORTER_ACTIVITY	http://www.gsea-msigdb.org/gsea/msigdb/cards/GOMF_AMINO_ACID_CATION_SYMPORTER_ACTIVITY	SLC32A1	SLC36A2	SLC36A1	SLC36A3	SLC38A2	SLC6A20	SLC6A15	SLC1A1	SLC1A2	SLC1A3	SLC1A6	SLC1A7	SLC6A1	SLC6A7	SLC6A9	SLC6A11	SLC6A12	SLC6A13	SLC25A22	SLC38A1	SLC25A18	SLC6A5
GOMF_SODIUM_PHOSPHATE_SYMPORTER_ACTIVITY	http://www.gsea-msigdb.org/gsea/msigdb/cards/GOMF_SODIUM_PHOSPHATE_SYMPORTER_ACTIVITY	SLC17A4	SLC17A2	SLC34A2	SLC17A3	SLC34A3	SLC17A7	SLC17A1	SLC34A1	SLC20A1	SLC20A2	MFSD2A
GOMF_INORGANIC_ANION_EXCHANGER_ACTIVITY	http://www.gsea-msigdb.org/gsea/msigdb/cards/GOMF_INORGANIC_ANION_EXCHANGER_ACTIVITY	SLC26A3	SLC22A11	SLC4A10	SLC4A5	SLC26A6	SLC4A3	SLC4A1	SLC4A2	SLC4A9	SLC4A11	SLC4A4	SLC22A6	SLC22A8	SLC4A7	SLC4A8
GOMF_UDP_N_ACETYLGLUCOSAMINE_TRANSMEMBRANE_TRANSPORTER_ACTIVITY	http://www.gsea-msigdb.org/gsea/msigdb/cards/GOMF_UDP_N_ACETYLGLUCOSAMINE_TRANSMEMBRANE_TRANSPORTER_ACTIVITY	SLC35D2	SLC35D1	SLC35A3	SLC35D3	SLC35B4
GOMF_SNAP_RECEPTOR_ACTIVITY	http://www.gsea-msigdb.org/gsea/msigdb/cards/GOMF_SNAP_RECEPTOR_ACTIVITY	STX6	BET1	VTI1B	YKT6	STX1B	SNAP47	VTI1A	TSNARE1	STX2	STX12	STX19	BET1L	STX18	STX17	USE1	SNAP25	BNIP1	STX1A	STX3	STX4	STX5	VAMP1	VAMP2	VAMP7	STX7	VAMP8	STX16	STX11	STX10	SNAP23	VAMP3	SNAP29	STX8	GOSR1	SEC22B	GOSR2
GOMF_STEROID_BINDING	http://www.gsea-msigdb.org/gsea/msigdb/cards/GOMF_STEROID_BINDING	NR1H3	IRX5	PGRMC2	NPC2	ERLIN1	CETP	PGRMC1	STARD3	ERLIN2	OSBPL1A	OSBPL5	OSBPL6	OSBPL7	OSBPL8	OSBPL9	OSBPL10	OSBPL11	APOA5	CYP2R1	STARD4	SCP2D1	PROM2	CYP3A4	CYP21A2	PAQR7	GPR183	ABCA1	ESR1	ESR2	ESRRA	ESRRB	ESRRG	TSPO2	SCAP	OSBP2	OSBPL3	GC	GPER1	NR3C1	ANXA6	APOF	HSD11B1	HSD11B2	HSD17B1	APOA1	APOA2	APOA4	PAQR9	APOC3	APOD	INSIG1	AR	NR3C2	ATP1A1	ATP1A2	ATP1A3	NPC1	OSBP	INSIG2	PGR	PMP2	UGT1A8	UGT1A1	GRAMD1C	SIDT1	PAQR5	PTCH1	GRAMD1B	GRAMD1A	RORA	RORC	SCP2	SHBG	PDIA2	SOAT1	AKR1D1	STAR	SULT1E1	SULT2B1	SYP	TSPO	VDAC1	VDAC2	VDR	CALB1	S100G	PAQR6	STARD5	STARD3NL	SOAT2	PAQR8	CAV1	SERPINA6	PROM1	KL	SCARB2	ABCG1	CD81	OSBPL2	NR1H4
GOMF_VITAMIN_D_BINDING	http://www.gsea-msigdb.org/gsea/msigdb/cards/GOMF_VITAMIN_D_BINDING	IRX5	CYP2R1	GC	VDR	CALB1	S100G	KL
GOMF_11_CIS_RETINAL_BINDING	http://www.gsea-msigdb.org/gsea/msigdb/cards/GOMF_11_CIS_RETINAL_BINDING	OPN5	OPN3	ABCA4	CYP27C1	RHO	RLBP1	OPN4
GOMF_ALL_TRANS_RETINAL_BINDING	http://www.gsea-msigdb.org/gsea/msigdb/cards/GOMF_ALL_TRANS_RETINAL_BINDING	ADH4	OPN3	ABCA4	CYP27C1	CYP2W1
GOMF_FATTY_ACID_BINDING	http://www.gsea-msigdb.org/gsea/msigdb/cards/GOMF_FATTY_ACID_BINDING	RIDA	RBP7	ADH5	CRABP1	CRABP2	DBT	OXER1	AFM	AFP	ALB	FABP4	FABP1	FABP2	FABP3	FABP5	FABP6	FABP7	FABP5P3	ALOX5AP	GPR31	GSTA1	GSTM2	GSTP1	HNF4A	FFAR4	APOC1	NDUFAB1	ACOX1	PITPNA	PMP2	UGT1A8	PPARD	PPARG	ACOXL	PTGDS	CYP4F11	RBP1	RBP2	S100A8	S100A9	SCP2	FABP9	FABP12	SNCA	STX3	UCP1	PRR7	ACOX2	ACOX3	RBP5
GOMF_IRON_ION_BINDING	http://www.gsea-msigdb.org/gsea/msigdb/cards/GOMF_IRON_ION_BINDING	CDO1	P3H3	FAXDC2	CYP46A1	EGLN2	EGLN3	CYP4F8	CYP2U1	CYGB	CYP2R1	DNAJC24	TPH2	ALKBH2	ISCA2	CYP4F22	TYW5	CYP1A1	CYP1A2	CYP1B1	CYP2A6	CYP2A7	CYP3A7	CYP2A13	CYP2B6	CYP2C19	CYP2C8	CYP2C9	CYP2C18	CYP2D7	CYP2D6	CYP2E1	CYP2F1	CYP2J2	CYP3A4	CYP3A5	CYP4A11	CYP4B1	CYP7A1	CYP8B1	CYP11A1	CYP11B1	CYP11B2	CYP17A1	CYP19A1	CYP21A2	CYP24A1	CYP26A1	CYP27A1	CYP27B1	CYP51A1	CYP4Z2P	CYP4Z1	ALKBH3	FDX1	FECH	CYP2G1P	PHF8	JMJD6	ETHE1	ISCU	HAAO	ALOX12	FXN	ALOX5	ALOX12B	ALOX15	ALOX15B	FTH1	FTL	CYP4X1	FBXL5	NFU1	P4HA3	CYP4A22	CYP4V2	CYP2S1	HBA1	HBA2	HBQ1	HBZ	AOX1	CYP27C1	CYP26C1	FTH1P19	AGMO	LCN2	CYP4F3	LTF	MELTF	ACO2	P4HA1	PAH	CYP39A1	PHF2	PHYH	PLOD1	PLOD2	FTHL17	ACP5	EGLN1	P4HTM	PPEF2	PPEF1	TET2	CYP2W1	P3H2	TMLHE	OGFOD1	ADI1	MIOX	HIF1AN	KDM3A	CYP26B1	PTGIS	CYP20A1	CYP4F11	ALOXE3	ABCE1	RRM2	MSMO1	SC5D	SCD	P3H1	CYP3A43	CYP4F12	SNCA	TBXAS1	TF	TH	TPH1	XDH	FTO	FA2H	OGFOD2	RIOX1	OGFOD3	SCD5	TET1	KDM7A	CALR	DOHH	BBOX1	CYP4F2	ALKBH1	P4HA2	PLOD3	CH25H	ALKBH8	FTMT	CYP7B1	HEPH
GOMF_COPPER_ION_BINDING	http://www.gsea-msigdb.org/gsea/msigdb/cards/GOMF_COPPER_ION_BINDING	MOXD2P	COX17	MTCO2P12	PARK7	COX11	CP	LACC1	COMMD1	DBH	DCT	ALB	F5	F8	OR5AR1	ADNP	ATP13A2	PRND	AOC1	MOXD1	GPC1	ANG	SUMF1	AOC2	SNAI3	APOA4	HEPHL1	IL1A	COA6	LOX	LOXL1	LOXL2	MT3	MT-CO2	ATOX1	ACR	P2RX4	PAM	CUTC	CUTA	ATP7A	ATP7B	PRNP	HAMP	S100A5	S100A12	S100A13	SCO1	SNCB	SNCA	SNCG	SOD1	SOD3	TP53	TYR	LOXL4	LOXL3	AOC3	RNF7	HEPH	CCS	SCO2
GOMF_CALCIUM_ION_BINDING	http://www.gsea-msigdb.org/gsea/msigdb/cards/GOMF_CALCIUM_ION_BINDING	CDH2	NAALADL1	CDH3	ENSG00000285746	EFCAB10	ENSG00000285818	PLA2G4B	PDCD6	CDH4	CDH5	CDH6	CDH7	CDH8	CDH9	CDH10	EDIL3	CDH11	NOTCH2NLC	NOTCH2NLB	ADAM8	CDH12	CDH13	RASGRP1	CDH15	CDH16	CDH17	CDH18	SLC25A13	RASGRP2	PKDREJ	MICU1	TUBB4A	MYL12B	MYL9	CLGN	UNC13B	FBLN5	CIB2	CIB1	SCGN	MYL12A	CAMKK2	CGREF1	CETN1	DLL3	CETN2	CETN3	MASP2	CAPN9	MAN1A2	EHD1	ADAMTS13	CAPN11	FSTL1	ANXA10	PADI2	MAN1B1	CHP1	FKBP9	EFHC1	PKD1L2	SLC25A25	RASGRP4	CIB3	FAT3	PLA2G4E	CANT1	CALR3	RPTN	SYT2	FBLN7	CIB4	COMP	OTOL1	SNTN	EGFLAM	CAPSL	CPS1	CRP	MYL6B	S100A16	SYT9	CSN2	VCAN	NCAN	EFCAB3	CCBE1	DSG4	CAPN12	SYT6	EFHB	RASEF	DAG1	DGKA	DGKB	DGKG	RHBDL3	CALML6	CABP7	OIT3	S100Z	DMP1	DNASE1L2	DNASE1L3	JAG1	DSC1	DSC2	DSC3	DSG1	DSG2	DSG3	DSPP	EGF	CELSR3	CELSR2	MEGF6	MEGF8	AIF1	EML1	ADGRE1	EPS15	F2	F7	F9	F10	F12	FBLN1	FAT1	FAT2	CABCOCO1	FBLN2	FBN1	VWCE	FBN2	EFEMP1	MICU2	CDHR3	SCUBE3	NID2	CLSTN1	RPH3A	MMRN1	CD93	NINL	PLCH1	UNC13A	TBC1D9B	SWAP70	FSTL4	FLG	ZZEF1	TBC1D9	STAB1	SYT11	SULF1	PLCB1	ASTN2	ADGRL3	ESYT1	NCS1	CRB1	MACF1	PADI4	CBLC	CEMIP2	ALOX15B	ALPL	PLA2G4F	NPNT	HMCN2	RASGRP3	GCA	PAMR1	GALNT3	EGFL6	SNED1	AOC1	PCDHGA12	GLCE	PCDHB5	GAS6	CLEC4E	CABYR	PLA2G2D	GCH1	ITGB1BP2	PKD2L2	GJB2	PCDH17	HPGDS	PCDH11X	PCLO	AMY1A	AMY1B	AMY1C	AMY2A	GPD2	PPP2R3B	CDH20	CRACR2B	PLA2G4D	CDH19	DLL1	EFCAB9	MICU3	CRB2	GRIN1	GSN	GUCA1A	GUCA1B	MYLPF	EEF2K	PCDHB1	PADI1	SLC25A24	EFEMP2	ANXA1	ANXA2	HABP2	ANXA2P2	ANXA3	ANXA4	ANXA5	PLA2G2E	ADGRE2	KCNIP3	KCNIP2	KCNIP1	EHD4	EHD3	EHD2	ANXA6	ANXA7	ANXA11	ANXA13	AOAH	HPCA	HPCAL1	APCS	HRC	HSPA5	HSPG2	S100A7A	NHSL2	VWA2	SYT10	IDS	EYS	PADI6	IHH	ITIH1	ITPR1	ITPR2	ITPR3	JAG2	EFCAB5	SPATA21	AGRN	PVALEF	NOTCH2NLA	HRNR	FLG2	CAPN8	EFCAB8	CDHR4	LALBA	PLA2G2C	LCP1	LDLR	LETM1	RAB44	LOXL2	LPL	LRP1	LRP2	LRP4	LTBP1	LTBP2	LTBP3	ARSA	MAN1A1	MATN1	MATN2	MATN3	MGMT	MGP	MMP12	MMP13	UNC13C	CAPN14	ASPH	MYL1	MYL2	MYL3	MYL4	MYL5	MYL6	NDUFAB1	NELL1	NELL2	NID1	NOTCH1	NOTCH2	NOTCH3	NOTCH4	ATP2A1	ATP2A2	NUCB1	NUCB2	OCM2	CRNN	DUOX2	ITSN2	PAM	DHH	CLEC4A	SPOCK3	PCDH1	PCDHGC3	PCDH7	PCDH8	PCDH9	SDF4	EGFL7	NIN	PCP4	CD320	PCDH12	HPCAL4	CABP2	FKBP7	ENPP1	ENPP2	ENPP3	PADI3	SYT17	CALML5	PKD2	PLA2G1B	PLA2G2A	PLA2G4A	PLA2G5	PLCB2	PLCB3	PLCB4	PLCD1	PLCG1	LRP1B	PLS1	PLS3	PLSCR1	CDHR5	DUOX1	PNLIPRP1	PNLIPRP2	PON1	PCDH18	NECAB2	DLL4	PCDHB18P	P4HTM	PPEF2	EPDR1	PPEF1	TRPM4	DCHS2	CDHR2	ASPN	TBC1D8B	LPCAT2	TESC	FKBP14	CRTAC1	PPP2R3A	RHOT1	PPP3CA	PEF1	PPP3CB	ACER3	PPP3R1	PPP3R2	PRF1	STAB2	ITLN1	EDEM2	MCTP2	PRKCSH	SULF2	PCDHGC5	PCDHGC4	PCDHGB7	PCDHGB6	PCDHGB5	PCDHGB3	PCDHGB2	PCDHGB1	PCDHGA11	PCDHGA10	PCDHGA9	PCDHGA7	PCDHGA6	PCDHGA5	PCDHGA4	PCDHGA3	PCDHGA2	PCDHGA1	PCDHB15	PCDHB14	PCDHB13	PCDHB12	PCDHB11	PCDHB10	PCDHB9	PCDHB8	PCDHB7	PCDHB6	PCDHB4	PCDHB3	PCDHB2	PCDHAC2	PCDHAC1	PCDHA13	PCDHA12	PCDHA11	PCDHA10	PCDHA8	PCDHA7	PCDHA6	PCDHA5	PCDHA4	PCDHA3	PCDHA2	PCDHA1	DNAH7	PRNP	PROC	PROS1	CABP5	PRRG1	PRRG2	PRSS2	PRSS3	MASP1	ASAH2	FSTL5	FAM20C	CCDC47	CABP4	PLSCR2	PLSCR3	PLSCR4	CD248	MAN1C1	SELENON	RCN3	TTYH1	S100A14	TENM2	ESYT2	HEG1	PCDH19	PCDH10	SYT13	PITPNM2	STIM2	PCDHB16	SCUBE2	PVALB	MYL7	EPS15L1	TPT1P8	RCN1	RCN2	RCVRN	RET	CDH26	FKBP10	RYR1	RYR2	RYR3	S100A1	S100A2	S100A3	S100A4	S100A5	S100A6	S100A7	S100A8	S100A9	S100A10	S100A11	S100A12	S100A13	S100B	S100P	BGLAP	SRR	ANKEF1	CHP2	NECAB3	SELL	SELP	CDH23	CLSTN2	SMOC1	SMOC2	ADGRL4	NECAB1	CDH24	CDH22	SGCA	SUSD1	ITSN1	S100A7L2	PLA2G2F	SHH	EFCAB6	PCDH20	BMP1	PCDH15	ANXA8	OCM	SLC8A1	SLIT1	SLIT3	DLK2	SNCB	SNCA	BNIP2	DST	SPARC	SPOCK1	SPTA1	SPTAN1	SRI	BRAF	STIM1	SYT1	SYT4	SYT5	TGM2	TGM3	THBD	THBS1	THBS2	THBS3	THBS4	TCHH	TKT	TLL1	TLL2	CLEC3B	TNNC2	TNFAIP6	TNNC1	C1R	C1S	TPD52	TPM4	TPO	TPT1	HSP90B1	TRPM2	TTN	ANXA8L1	OC90	UMOD	VIL1	VLDLR	VSNL1	CACNA1B	CACNA1E	LRP8	CRELD1	COLEC11	PRRG4	PRRG3	SLC25A23	GNPTAB	CRELD2	EFHD2	CALB1	CALB2	NOX5	S100G	FAT4	EFCAB1	MCTP1	EFCC1	LPCAT1	SVEP1	CALM1	EFHC2	EDEM3	SCUBE1	CUBN	EFHD1	KCNIP4	CALM2	CALM3	EGFL8	ACTN4	CALML3	CALR	CALU	PLA2G12A	CANX	CAPN1	CAPN2	CAPN3	CAPNS1	CAPS	DYSF	PCDH11Y	PITPNM3	AIF1L	CALN1	SYT15	ESYT3	HMCN1	NCALD	PLA2G10	REG4	SPARCL1	ADGRV1	FSCB	ANXA9	MEX3B	LTBP4	SYT3	EFCAB2	CAPNS2	CASQ1	RAB11FIP4	EFCAB7	FBN3	DOC2B	DOC2A	CASQ2	CASR	PLA2G12B	ADGRE3	USP32	CAPS2	CRACR2A	PLCD4	REPS1	NKD1	NKD2	CABS1	SCIN	SLC25A12	PLA2G4C	AOC3	PCDHGB4	DCHS1	CBL	CBLB	ACTN1	MATN4	DLK1	ACTN2	IQGAP1	CDK5R1	PROZ	ACTN3	CPNE1	BAIAP3	UMODL1	PLCZ1	RHOT2	NOL3	SYT8	EFCAB11	EFCAB12	PKD2L1	FER1L5	MCFD2	SYT7	RGN	SYT12	REPS2	CALML4	CDHR1	CAPN13	DNER	MYL10	SLIT2	CPNE6	NRXN1	OTOF	CLEC6A	CABP1	PGS1	PITPNM1	CELSR1	GUCA1C	PLCH2	RAPGEF2	EDEM1	PCDHGA8	RAB11FIP3	CLSTN3	PCDHA9	ADGRE5	SPOCK2	EFCAB14	MELK	C2CD5	CDH1
GOMF_CALMODULIN_BINDING	http://www.gsea-msigdb.org/gsea/msigdb/cards/GOMF_CALMODULIN_BINDING	UNC13B	CAMKK2	ADCY1	ARPP21	IQGAP2	ADCY3	ADCY8	ADD1	ADD2	ADD3	SLC24A4	CNGA2	CNN1	CNN2	CNN3	SPATA17	IQGAP3	IQCF1	PNCK	CTH	CAMSAP1	DAPK1	AEBP1	EEF1A1	CFAP221	EPB41	AKT1	EWSR1	SMTNL1	ENKUR	MYH15	UNC13A	PLCB1	CAMSAP2	UBR4	DAPK2	FBXL2	ASPM	GAP43	GEM	INVS	KCNH5	MKNK2	REM1	GRIN1	NDUFAF4	STRN4	EEF2K	STRN3	FAS	ITPKA	ITPKB	KCNH1	KCNN1	KCNN2	KCNN3	KCNN4	KCNQ1	KCNQ2	KCNQ3	IQCF2	IQCF5	IQCF3	MARCKS	MAP2	MAP6	MBP	MIP	UNC13C	IQCF6	MYO1B	MYO1F	MYH1	MYH2	MYH3	MYH4	MYH6	MYH7	MYH8	MYH9	MYH10	MYH11	MYLK	MYO1A	MYO1C	MYO1D	MYO1E	MYO5A	MYO5B	MYO6	MYO7A	MYO9B	MYO10	NGFR	NOS1	NOS2	NOS3	ATP2B1	NRGN	ATP2B2	ATP2B3	ATP2B4	PCNT	MYO15A	PCP4	PCYT1A	PDE1A	PDE1C	PDE1B	PHKA1	PHKA2	PHKB	PHKG1	PHKG2	PLCB3	SPA17	MYO3A	TRPM4	PPP3CA	PPP3CB	PPP3CC	PPP3R1	TRPV6	CDK5RAP2	MYO5C	TRPV5	KCNQ5	CAMK1D	CAMK1G	CAMSAP3	RASGRF2	TRPV4	RGS1	RGS2	RGS4	RGS16	RIT2	RIT1	RRAD	RYR1	RYR2	RYR3	SCN5A	CEACAM1	MYO1G	MARCKSL1	SLC8A2	SLC8A1	SLC8A3	SLC9A1	SNTA1	SNTB1	SNTB2	SPTAN1	SPTBN1	SRY	STRN	VAMP2	SYT1	TJP1	TTN	TRPV1	WFS1	CACNA1C	CACNA1S	MAPKAPK3	CAMKV	CEP97	MYH14	MAP6D1	CALD1	ITPKC	CAMK4	CAMK2A	CAMK2B	CAMK2D	CAMK2G	PLA2G6	OBSCN	EEA1	IQCG	CAMKK1	ORAI1	CAMK1	MYLK2	MAPKAPK5	MKNK1	CASK	EDF1	MYH13	IQGAP1	SPHK1	SYT7	USP6	KCNQ4	MAPKAPK2	ATP5IF1	AKAP5	AKAP12	IQCB1
GOMF_COLLAGEN_BINDING	http://www.gsea-msigdb.org/gsea/msigdb/cards/GOMF_COLLAGEN_BINDING	CRTAP	P3H4	C1QTNF1	PODN	COL6A1	COL6A2	COMP	LRRC15	CCBE1	CHADL	CTSB	CTSK	CTSL	CTSS	DCN	AEBP1	COCH	DSPP	ECM2	NID2	ITGA11	FN1	PCOLCE2	RELL2	ITGA1	ITGA2	ITGA3	ITGB1	LOX	LUM	SMAD3	SMAD4	SMAD7	ACHE	MMP9	MMP12	MMP13	MUSK	NID1	DDR2	COL5A3	PAK1	HSD17B12	PCOLCE	GP6	PDGFA	PDGFB	PPIB	ASPN	ADGRG6	P3H1	SPARC	TGFBI	THBS1	TNXB	COL14A1	USH2A	VWF	DDR1	SPARCL1	ANTXR1	ITGA10	SERPINH1	ADAM9	LACRT	ADGRG1	CD44	MRC2
GOMF_INSULIN_LIKE_GROWTH_FACTOR_BINDING	http://www.gsea-msigdb.org/gsea/msigdb/cards/GOMF_INSULIN_LIKE_GROWTH_FACTOR_BINDING	ESM1	CCN2	HTRA4	IGFBPL1	IGF1R	IGF2R	IGFALS	IGFBP1	IGFBP2	IGFBP3	IGFBP4	IGFBP5	IGFBP6	IGFBP7	CCN1	INSR	ITGA6	ITGAV	ITGB3	ITGB4	LRP2	CCN3	CRIM1	HTRA1	KAZALD1	CCN6	CCN5	CCN4	HTRA3
GOMF_LAMIN_BINDING	http://www.gsea-msigdb.org/gsea/msigdb/cards/GOMF_LAMIN_BINDING	TMEM201	PLCB1	SYNE1	SUN1	SUN2	TOR1AIP1	NARF	AKAP8L	IFI27	LBR	PKP1	PPP1CC	PRNP	BNIP3L	TMPO	MLIP
GOMF_PROFILIN_BINDING	http://www.gsea-msigdb.org/gsea/msigdb/cards/GOMF_PROFILIN_BINDING	DBN1	CTTN	RHOQ	PCLO	HTT	EVL	ENAH	ACTG1	VASP	WIPF1
GOMF_TROPOMYOSIN_BINDING	http://www.gsea-msigdb.org/gsea/msigdb/cards/GOMF_TROPOMYOSIN_BINDING	NEBL	SMTNL1	LMOD1	PYCARD	TMOD4	TMOD3	TMOD2	SMTNL2	LMOD2	LMOD3	S100A6	TMOD1	TNNT1	TNNT2	TNNT3	CALD1
GOMF_MACROLIDE_BINDING	http://www.gsea-msigdb.org/gsea/msigdb/cards/GOMF_MACROLIDE_BINDING	ALB	FKBP1A	FKBP1B	FKBP2	FKBP3	FKBP4	FKBP5	LCN2	NFATC1	FKBP7	FKBP10	FKBP6
GOMF_FK506_BINDING	http://www.gsea-msigdb.org/gsea/msigdb/cards/GOMF_FK506_BINDING	FKBP1A	FKBP1B	FKBP2	FKBP3	FKBP4	FKBP5	NFATC1	FKBP7	FKBP10	FKBP6
GOMF_GLUCOSE_BINDING	http://www.gsea-msigdb.org/gsea/msigdb/cards/GOMF_GLUCOSE_BINDING	G6PD	GCK	GYS1	SLC2A8	HK1	HK2	HK3	PYGL	SLC2A3	UGP2	HKDC1
GOMF_MANNOSE_BINDING	http://www.gsea-msigdb.org/gsea/msigdb/cards/GOMF_MANNOSE_BINDING	CLEC4M	COLEC10	LMAN2	CLN5	CD209	CLEC4D	CLEC4G	IGF2R	CLEC17A	LMAN1	MANBA	MBL2	MRC1	ACR	CD207	CLEC4A	BSG	COLEC11	LMAN1L	LMAN2L	DPM1	CLEC6A
GOMF_GLYCOSAMINOGLYCAN_BINDING	http://www.gsea-msigdb.org/gsea/msigdb/cards/GOMF_GLYCOSAMINOGLYCAN_BINDING	BSPH1	TGFBR3L	TENM1	NOD1	GPNMB	CEL	CXCL13	POSTN	LYVE1	ADAMTS8	ADAMTS5	FSTL1	NLRP3	PGLYRP2	PGLYRP3	APOA5	COL5A1	FBLN7	COL11A1	REG3G	COL13A1	COMP	EGFLAM	AAMP	HAPLN1	CHODL	FGFBP3	LAYN	HAPLN3	VCAN	NCAN	RTN4RL1	CCN2	LIPI	CTSG	CCDC80	DCN	ADAMTS15	ACAN	DPYSL3	EPYC	HBEGF	ECM2	ELANE	LIPH	ENG	TMEM184A	EXTL2	F2	F11	FBN1	FGF1	FGF2	FGF4	FGF7	FGF9	FGF10	FGFR1	FGFR2	FGFR4	STAB1	SULF1	FN1	DEFB106A	AOC1	SUSD5	PLA2G2D	PCOLCE2	MSTN	ANGPTL3	GNS	ANG	RSPO1	EFEMP2	H1-1	HABP2	SERPIND1	HDGF	CFH	ADGRE2	ANXA6	HK1	HMMR	HRG	APLP1	APLP2	APOB	ADAMTSL5	RSPO2	RSPO4	APOE	CCN1	APOH	IGHM	APP	JCHAIN	CXCL8	IMPG1	CXCL10	ITIH1	ITIH2	ANOS1	AGRN	KNG1	USP17L6P	LAMC2	LIPC	PRSS57	LPA	LPL	HAPLN4	LRPAP1	LTBP2	LTF	MDK	MPO	SERPINC1	NELL1	NELL2	CCN3	DEFB106B	PCSK6	PAFAH1B1	COL5A3	PODXL2	REG3A	SPOCK3	IMPG2	SOST	SERPINA5	HSD17B12	SERPINA10	PCOLCE	ADA2	PF4	PF4V1	VIT	PGF	SERPINE2	FGFRL1	TREM2	PPIA	PRELP	PRG2	STAB2	SULF2	PRNP	AZU1	LXN	PGLYRP4	CEMIP	PTCH1	LRTM1	PTN	PTPRC	PTPRF	PTPRS	EVA1C	LGR6	REG1A	REG1B	HAPLN2	RPL22	RPL29	SAA1	BGN	CCL7	CCL8	CCL15	CCL23	CXCL6	CXCL11	BCAN	SELL	SELP	SMOC1	SMOC2	ELSPBP1	NOD2	SFRP1	GREM2	SGSH	SHH	RTN4R	BMP4	ZG16	LRTM2	BMP7	SLIT1	SLIT3	SOD3	TGFBR2	TGFBR3	THBS1	THBS2	THBS3	THBS4	C1QBP	TLR2	CLEC3B	TNFAIP6	TNXB	USP17L24	VEGFA	VEGFB	VTN	ZNF146	ZNF207	NDNF	MPIG6B	COLQ	CRISPLD2	REG4	LTBP4	COL25A1	RNASE7	RSPO3	HYAL2	NRP2	NRP1	CCN6	CCN5	CCN4	NAV2	PGLYRP1	SEMA5A	PDCD5	COL23A1	ADGRG1	SLIT2	LIPG	ADAMTS3	ADAMTS1	CD44	SPOCK2	FGFBP1
GOMF_HYALURONIC_ACID_BINDING	http://www.gsea-msigdb.org/gsea/msigdb/cards/GOMF_HYALURONIC_ACID_BINDING	LYVE1	HAPLN1	CHODL	LAYN	HAPLN3	VCAN	NCAN	ACAN	STAB1	SUSD5	HMMR	IMPG1	ITIH1	ITIH2	USP17L6P	HAPLN4	IMPG2	STAB2	CEMIP	HAPLN2	BCAN	C1QBP	TNFAIP6	USP17L24	HYAL2	CD44
GOMF_FOLIC_ACID_BINDING	http://www.gsea-msigdb.org/gsea/msigdb/cards/GOMF_FOLIC_ACID_BINDING	MTHFS	FTCD	SLC46A1	DHFR	FOLR1	FOLR2	FOLR3	GNMT	FTCDNL1	IZUMO1R	DHFRP1	SLC19A1	TYMS	UROS
GOMF_PHOSPHOLIPID_BINDING	http://www.gsea-msigdb.org/gsea/msigdb/cards/GOMF_PHOSPHOLIPID_BINDING	PLA2G4B	PIGK	RASA4B	TOM1L1	TOM1	C8orf44-SGK3	CERT1	RASGRP1	RASA4	STAM2	CEACAM5	UNC13B	AVIL	CETP	IQGAP2	FERMT2	RAB35	ADAP1	WDR45	NISCH	ANXA10	PACSIN2	SNX18	CD300A	TWF2	TIRAP	OSBPL1A	OSBPL5	OSBPL8	OSBPL10	CGAS	FCHO2	ARHGAP33	APOA5	ARAP2	ARAP1	AGAP1	PARD3B	TPP1	PLA2G4E	NOXO1	SEPTIN12	SNX20	SYT2	PIGU	NUP35	MITD1	BBS5	CPNE4	CLVS2	CPS1	CIBAR1	AMER1	GPR119	FRMPD2	SYT9	CPNE8	CARMIL2	TOM1L2	CD300LF	SYT6	EXOC8	ENTHD1	COMMD1	CPNE9	DAB2IP	CLVS1	DGKA	DENND1B	GSDME	SNX31	DPEP1	JAG1	ABCA1	LPAR1	GRAMD2A	EPB41	AMER3	AKT1	F3	F10	FAAH	FABP1	AMER2	TPCN2	CPNE2	FGD2	FCGR3B	PXDC1	FES	PHLDA1	RPH3A	EPN2	WDFY3	UNC13A	GGA2	ARHGAP26	ATG2A	FLII	SNX13	GGA3	ZCCHC14	PASK	SYT11	PLCB1	MCF2L	ESYT1	ATP13A2	ZFYVE26	SEC14L2	PSD4	PHLDA3	NUP62	ARFIP2	PLA2G15	SGK3	PITPNB	ALOX15	NR5A2	NR5A1	WASHC2C	SNX32	BPIFC	PLA2G4F	SNX33	TECPR1	GAP43	APPL1	GGA1	WIPI2	LDLRAP1	PITPNC1	GAS6	STAP1	PLA2G2D	PLEK2	MYOF	BSCL2	RPS6KC1	SH3YL1	HAVCR1	DAPP1	SDCBP2	SNX5	CPNE7	ARFIP1	CHMP2A	AMPH	GLE1	BIN1	PCLO	GPR12	PLA2G4D	GSDMA	LPAR4	RUFY4	SH3PXD2B	GRK5	GRB7	SNX24	ARHGAP35	STXBP6	RACGAP1	GSN	PACSIN3	SNX8	SNX10	SNX15	SNX11	EPN1	SNX12	PACSIN1	ANXA1	ANXA2	ANXA2P2	ANXA3	ANXA4	ANXA5	PLA2G2E	ANXA6	HIP1	STOML2	ANXA7	ANXA11	ANXA13	HMGB1	HSPA8	APOA1	APOA2	APOA4	APOB	APOC1	SYT10	APOC3	APOE	APOH	IGHM	JCHAIN	ING2	ITPR1	ITPR2	ITPR3	KCNH1	KCNJ1	KCNJ2	KCNQ1	WASHC2A	TNFAIP8L3	GLTPD2	PLA2G2C	SNX19	SNX30	MAP1B	MAPT	MARK1	MFGE8	MME	UNC13C	MYO1B	MTM1	MYO1E	MYO10	NCF4	NF1	NME4	NRGN	NUMA1	TRIM72	OPA1	OPHN1	OSBP	OTC	PEBP1	PAFAH2	ASAP1	VILL	VPS36	SERPINA5	PLEKHA8P1	GLTP	PCYT1A	SNX7	BIN2	SNX9	ANKFY1	CHMP3	RAPGEF6	SYT17	ATP8B1	PFN1	PFN2	PIK3C2A	PIK3C2B	PIK3C2G	PITPNA	PLA2G2A	PLA2G4A	PLA2G5	PLCB2	PLCD1	ZFYVE1	PLD1	TPCN1	PLD2	PLTP	TREM2	PON1	PLEKHA5	EPDR1	BCAS3	NUP62CL	SYTL2	ZCCHC2	PXK	CLN6	EPN3	PLEKHB2	WIPI1	ATG2B	APPL2	GOLPH3L	LAPTM4B	PPT1	SMPD3	KIF16B	MREG	CCDC88A	EXOC1	MCTP2	AXL	ADAP2	PRKCI	GSDMB	LANCL2	APOM	GSDMC	WDR45B	PARD3	PSAP	PSD	SMURF1	JPH2	BAD	SNX14	PTAFR	GRAMD1B	ESYT2	ADGRB1	TWF1	PREX1	SYT13	WDFY1	PITPNM2	PHF12	PLEKHA4	CPNE5	DENND1A	SPTBN4	ZFYVE28	PCTP	SNX6	RAG2	RASA2	RLBP1	RPE65	RS1	SDCBP	MYO1G	GOLPH3	SNX16	ARHGAP9	HS1BP3	ARAP3	PIRT	EXOC1L	PLA2G2F	SHC1	AIDA	MPPE1	ANXA8	NCF1	SLC9A1	NCF1B	NCF1C	PLEKHA3	FUNDC2	SNCA	SNX1	SNX2	SPTBN1	SPTBN2	SVIL	VAMP2	SYT1	SYT4	SYT5	BTK	TEC	THBS1	THY1	TLN1	PHLDA2	TTPA	ANXA8L1	TULP1	FRMPD2B	TULP3	UCP1	VDAC1	VDAC2	VIL1	TRPV1	WNT5A	UQCC3	MAPKAP1	PLEKHF1	TTPAL	PLA2G7	PLEKHF2	VEPH1	SAP30L	MCTP1	GSDMD	SNX22	DENND1C	BAIAP2L2	RUBCNL	RNF34	STAM	PNPLA3	CPTP	SNX27	SBF2	CAPG	DYSF	PICALM	FZD7	SYT15	ESYT3	SNX25	PLA2G10	OBSCN	PLEKHN1	ARL6	EEA1	ANXA9	PSD2	SGIP1	SYT3	CAVIN2	RASAL1	DOC2B	DOC2A	MAP1LC3A	PLEKHA8	OGT	ZFYVE19	MICALL1	SCIN	PLA2G4C	SNX4	SNX3	GBF1	GPAA1	ACTN2	IQGAP1	KRIT1	CPNE3	CPNE1	BAIAP3	PLCZ1	SYT8	SNX21	HIP1R	FER1L5	SYT7	SESTD1	HGS	SYT12	SNX29	MTSS2	CYTH3	CPNE6	ZFYVE9	SYTL3	SYTL4	SYTL5	PICK1	PCYT1B	SCARB1	SCARB2	PITPNM1	ABCG1	SH3PXD2A	CLINT1	RAPGEF2	RUBCN	ARHGAP32	FRMPD4	ZFYVE16	SNX17	MTSS1	GAB2	C2CD5	C2CD2L	FCHSD2	OSBPL2	SNAP91	ARHGAP44
GOMF_CALCIUM_DEPENDENT_PHOSPHOLIPID_BINDING	http://www.gsea-msigdb.org/gsea/msigdb/cards/GOMF_CALCIUM_DEPENDENT_PHOSPHOLIPID_BINDING	PLA2G4B	ANXA10	PLA2G4E	SYT2	CPNE4	SYT9	CPNE8	SYT6	CPNE9	CPNE2	RPH3A	SYT11	ESYT1	PLA2G4F	CPNE7	PCLO	PLA2G4D	ANXA1	ANXA2	ANXA2P2	ANXA3	ANXA4	ANXA5	ANXA6	ANXA7	ANXA11	ANXA13	SYT10	SYT17	PLA2G4A	MCTP2	ESYT2	SYT13	CPNE5	ANXA8	SYT1	SYT4	SYT5	ANXA8L1	MCTP1	DYSF	SYT15	ESYT3	ANXA9	SYT3	DOC2B	DOC2A	PLA2G4C	CPNE3	CPNE1	SYT8	FER1L5	SYT7	SYT12	CPNE6	SYTL3	C2CD5
GOMF_1_PHOSPHATIDYLINOSITOL_BINDING	http://www.gsea-msigdb.org/gsea/msigdb/cards/GOMF_1_PHOSPHATIDYLINOSITOL_BINDING	FRMPD2	EPB41	WDFY3	SNX10	SNX9	ZFYVE1	WDFY1	FRMPD2B	PICALM	EEA1	SCIN	SESTD1	ZFYVE9	SCARB1	ZFYVE16	SNAP91
GOMF_PHOSPHATIDYLINOSITOL_4_5_BISPHOSPHATE_BINDING	http://www.gsea-msigdb.org/gsea/msigdb/cards/GOMF_PHOSPHATIDYLINOSITOL_4_5_BISPHOSPHATE_BINDING	AVIL	RAB35	SNX18	TWF2	TIRAP	CGAS	FCHO2	PLA2G4E	SNX20	AMER1	SYT9	COMMD1	GSDME	GRAMD2A	AMER3	AMER2	RPH3A	FLII	PLCB1	PHLDA3	ALOX15	WASHC2C	LDLRAP1	SDCBP2	GSDMA	STXBP6	GSN	ANXA2	ANXA2P2	HIP1	SYT10	KCNJ1	KCNJ2	KCNQ1	MARK1	MYO1B	ASAP1	VILL	PFN1	PFN2	PLCD1	SYTL2	EXOC1	ADAP2	GSDMB	GSDMC	PARD3	JPH2	TWF1	PLEKHA4	RAG2	SDCBP	MYO1G	EXOC1L	ANXA8	SLC9A1	SVIL	SYT1	SYT5	TTPA	TULP1	TULP3	VIL1	MAPKAP1	GSDMD	CAPG	PICALM	FZD7	OBSCN	ANXA9	SCIN	ACTN2	KRIT1	PLCZ1	SNX21	HIP1R	SYT7	SESTD1	MTSS2	SH3PXD2A	FRMPD4	OSBPL2	SNAP91
GOMF_PHOSPHATIDYLINOSITOL_3_4_5_TRISPHOSPHATE_BINDING	http://www.gsea-msigdb.org/gsea/msigdb/cards/GOMF_PHOSPHATIDYLINOSITOL_3_4_5_TRISPHOSPHATE_BINDING	IQGAP2	FERMT2	ARAP2	ARAP1	PLA2G4E	COMMD1	AKT1	PHLDA3	WASHC2C	DAPP1	RACGAP1	MYO1B	MYO10	NRGN	ASAP1	ZFYVE1	PLEKHB2	KIF16B	ADAP2	PARD3	JPH2	RAG2	MYO1G	ARHGAP9	ARAP3	PIRT	ANXA8	FUNDC2	BTK	MAPKAP1	OBSCN	OGT	GBF1	IQGAP1	HIP1R	CYTH3	ZFYVE16	GAB2	FCHSD2
GOMF_PHOSPHOLIPID_TRANSPORTER_ACTIVITY	http://www.gsea-msigdb.org/gsea/msigdb/cards/GOMF_PHOSPHOLIPID_TRANSPORTER_ACTIVITY	CERT1	ABCA7	ATP8A1	PRELID3A	CETP	OSBPL5	OSBPL8	OSBPL10	ANO4	ATP8B3	PRELID2	TMEM30B	ABCA1	ANO6	ABCA3	ATP10B	ATP11B	ATP11A	PITPNB	ABCA4	PITPNC1	PRELID1	ATG9B	ATP11C	ANO9	TNFAIP8L3	GLTPD2	PLSCR5	TMEM41B	MTTP	PRELID3B	PLEKHA8P1	GLTP	TRIAP1	ATP8A2	ATP8B1	ABCB1	ABCB4	PITPNA	PLSCR1	PLTP	XKR8	TMEM30A	PLSCR2	PLSCR3	PLSCR4	ATP10A	ATP8B2	PITPNM2	PCTP	ANO3	PLEKHA3	ATG9A	CPTP	VMP1	PITPNM3	PLEKHA8	MFSD2A	PITPNM1	ABCG1	C2CD2L	OSBPL2
GOMF_ODORANT_BINDING	http://www.gsea-msigdb.org/gsea/msigdb/cards/GOMF_ODORANT_BINDING	OR5I1	OR5P2	OR5P3	OR8I2	OR14C36	OR14L1P	OR10T2	OR10Z1	OR6K6	OR6B3	OR8U1	OR5D14	OR5L1	OR5D18	OR5AS1	OR8K5	OR8H1	OR8K3	OR8J1	OR8U3	OR5M3	OR5M8	OR5M11	OR5AR1	OR8B12	OR8G5	OR9I1	OR9Q1	OR9Q2	OR10Q1	OR5B17	OR5B21	OR5A2	OR5A1	OR5L2	OR5K1	OR5H1	OR10J1	OR8G2P	OR8B8	OR8G1	OR12D2	OR12D1	OR8B2	OR4E2	OR4E1	OR5J2	OR8D1	OR8D2	OR8B4	OR9G4	OR14A16	OBP2B	OBP2A	OR8D4	OR5F1	OR5AP2	OR14K1	OR10R2	GPR148	OR8G3P	OR14A2	OR6B2	OR5D13	OR5D16	OR5W2	OR8H2	OR8H3	OR8K1	OR5M9	OR5M10	OR5M1	OR5AK2	OR5B2	OR5B12	OR5AN1	OR10V1	OR8B3	OR8A1	OR5AU1	OR10K2	OR10K1	OR6K3	OR10J4	OR11L1	OR2A25	OR5C1	OR1K1	OR2A7	OR14I1	OR5K2	OR5H14	OR5H15	OR5K3	OR5K4	OR5B3	OR9K2	OR10J3	OR13G1	OR14J1	OR2C1	OR8U8	OR8U9	OR5H8	OR13A1	OR5H6	OR5H2	OR5AL1	OR2A4	OR5AC2	OR8J3	OR8J2	OR5G3	OR5AK3P	OR10W1	OR5AC1	OR6N2	OR6K2	OR12D3
GOMF_CHEMOKINE_ACTIVITY	http://www.gsea-msigdb.org/gsea/msigdb/cards/GOMF_CHEMOKINE_ACTIVITY	CCL26	CXCL13	CCL27	CXCL1	CXCL2	CXCL3	CXCL8	CXCL10	C10orf99	CCL3L3	CXCL9	CKLF	PF4	PF4V1	PPBP	CCL28	CXCL16	CCL1	CCL2	CCL3	CCL3L1	CCL4	CCL5	CCL7	CCL8	CCL11	CCL13	CCL14	CCL15	CCL16	CCL17	CCL18	CCL19	CCL20	CCL21	CCL22	CCL23	CCL24	CCL25	CXCL6	CXCL11	CXCL5	XCL1	CX3CL1	CXCL12	XCL2	C5	CXCL14
GOMF_BETA_CATENIN_BINDING	http://www.gsea-msigdb.org/gsea/msigdb/cards/GOMF_BETA_CATENIN_BINDING	CDH2	HDAC6	CDH5	PTPRU	APC2	CARM1	RUVBL2	SOX30	PTPRT	MED12L	AMER1	CTNNA1	CTNNA2	CTNNB1	CTNND2	CXADR	DACT2	DVL1	DVL3	EP300	AMER3	ESR1	AMER2	FOXO1	FOXO3	KDM6B	KANK1	GRIP1	CD2AP	CBY1	GJA1	GLI3	BCL9L	CTNNA3	GSK3B	TAX1BP3	APC	SHROOM2	AR	SMAD3	SMAD7	FOXO4	NR4A2	PRKN	LEF1	DACT1	GSKIP	SUFU	PIN1	CDHR5	AJAP1	PROP1	PSEN1	CTNNBIP1	CALCOCO1	CHD8	PTPRJ	PTPRK	PXN	CDH26	BCL9	RORA	SALL1	SOX17	SKP1	SOX9	TBL1X	TCF4	TCF7	TCF7L2	TRPC4	VCL	TBL1XR1	AXIN1	AXIN2	TCF7L1	LZIC	NUMB	BTRC	ASH2L	DLG5	KLF4	SLC9A3R2	SLC9A3R1	SETD1A	MED12	CDH1
GOMF_MICROTUBULE_BINDING	http://www.gsea-msigdb.org/gsea/msigdb/cards/GOMF_MICROTUBULE_BINDING	HDAC6	KIF28P	BCL2L11	DNM1L	CEP295NL	KIF20A	LRPPRC	CDK5	APC2	KATNB1	NDRG1	TUBGCP3	SPAG5	CENPE	CENPF	GAS2L1	RGS14	CETN1	CETN2	CETN3	KIF1C	GJB6	FTCD	TUBGCP2	MAPRE2	KIF2C	MID2	TPPP	KATNA1	KIF3A	LZTS1	CHP1	KIF12	GABARAP	GABARAPL2	TUBGCP5	C10orf90	LRRK2	WHAMM	KIF19	CCSAP	SPATA4	JMY	CRYAB	TTBK2	KIF18B	KLC3	SPC24	RMDN2	JAKMIP1	CAMSAP1	SAXO1	EML5	DCTN1	DCX	TOGARAM2	DCLK2	DNM1	DYNC1I1	DNM2	DPYSL2	EML1	SKA1	REEP3	KIF6	FES	FGF13	MAPRE1	MAPRE3	TPX2	MAST1	KIF21B	KIF1B	TOGARAM1	CLASP2	MAST2	ABRAXAS2	MTCL1	CAMSAP2	MTUS2	FBXW11	KIF13B	FMR1	CLASP1	FNTA	MACF1	KIF4A	EML2	GAS2L2	NEIL2	EML3	SUN2	SPEF1	GAPDH	CLIP3	DNM3	CCDC69	TRAF3IP1	KIF26A	GAS2	SPAG8	GAS8	VPS41	TUBGCP4	GLI1	EML4	GOLGA2	JAKMIP3	CCDC88B	GAS2L3	SAXO2	CCDC66	KIF4B	CEP57L1	CFAP157	RACGAP1	HOOK2	APC	BIRC5	DCDC1	FMN1	KIF24	SKA2	KIF7	SVBP	KIF2A	KIF3C	KIF5A	KIF5B	KIF5C	KIFC3	KIF11	KIFC1	KIF25	KIF22	CCDC187	EML6	ARL3	IRAG2	MAP1A	MAP1B	MAP2	MAP4	MAP6	MAPT	MID1	CCDC88C	MAP1LC3C	MX1	MX2	DRG1	NEFM	NEFH	NUMA1	OGG1	OPA1	PAFAH1B1	HDGFL3	RMDN1	SBDS	NIN	NUSAP1	REEP2	NME8	HOOK1	GTSE1	PEX14	PLK1	POLB	CCSER2	MAP10	KIF1A	HAUS6	NDE1	HAUS4	KIF26B	RMDN3	MAP1S	MACO1	DNAI7	STRBP	HAUS7	KIF27	KIF21A	KIF16B	CCDC88A	CDK5RAP2	RCC2	PRNP	MDM1	DPYSL5	KIF15	TRIM54	MTUS1	STARD9	KIF17	CAMSAP3	MARK4	CCDC181	TRPV4	RP1	RPS3	CLIP1	S100A8	S100A9	KIF13A	KIF9	MAP1LC3B2	REEP1	DST	SPAST	STIM1	TERF1	CCDC61	EZR	CLIP2	ZNF207	ALMS1	FSD1	MAP7D3	CLIP4	KATNBL1	VASH2	MAP9	MAP6D1	CCDC170	CEP290	REEP4	CEP44	NDEL1	FAM83D	MAP1LC3B	KIF18A	CAPN6	KATNAL2	KATNAL1	UXT	FAM161A	ABRAXAS1	SGIP1	HOOK3	MAP1LC3A	KIF2B	PSRC1	RAE1	TUBGCP6	CEP295	FHDC1	RAB11A	KRIT1	NAV3	KNSTRN	PRC1	KIFC2	ARHGEF2	TPGS1	VAPB	VAPA	HAUS8	KIF3B	CRIPT	MAP4K4	KIF23	SPAG6	KIF20B	CEP57	DLGAP5	CKAP5	JAKMIP2	CEP350	KIF14
GOMF_PROTEIN_C_TERMINUS_BINDING	http://www.gsea-msigdb.org/gsea/msigdb/cards/GOMF_PROTEIN_C_TERMINUS_BINDING	SAE1	OPTN	CDK7	PIAS3	YAP1	BAIAP2	FBLN5	RABAC1	TRIM3	CENPF	PRDX3	TOPBP1	FOXN3	CORO1A	CEP250	SNF8	PHB2	EFHC1	CNGA3	SCLT1	CSK	CTBP1	CCN2	CTNNB1	CEP120	DAB2	DLG1	DLG4	ECM1	EP300	EPB41	ERBB2	ERCC1	ERCC2	ERCC3	ERCC4	ERCC6	PTK2B	FBLN1	MAPRE1	MAPRE3	SHANK2	HIC2	PRRC2C	SASH1	FN1	SIRT1	ITGB3BP	GRIP1	CD2AP	EML2	VGLL2	ABL1	XRCC6	NIPBL	CNRIP1	PABPC1	SDCBP2	HSPB7	AGO2	VPS4A	LAMA1	MCHR1	DBNL	GPSM2	TAX1BP3	HRAS	HSPG2	ID1	JAK2	KCNK3	KPNA3	LCK	LIG4	BCAM	MAD2L1	CIITA	MKI67	AFDN	MRE11	CITED1	MSH2	MYO1C	ATF4	NCF2	NCL	NEFL	ATP1B1	NPAT	NUMA1	OPRL1	OPRM1	SHANK1	VPS36	TNNI3K	IFT52	PCNA	SPTBN5	HPCAL4	VTA1	PIAS4	PEX1	PEX6	PEX12	PFKM	PHB	SNTG1	POLR2A	PPARG	RBFOX1	PPP1CC	FIGN	PPP2CA	PPP2CB	PRKAA1	PEX26	MAP2K1	MAP2K7	PROP1	IFT46	MIF4GD	SCAF4	CALCOCO1	MID1IP1	RAB3A	RAD51	ATXN1	ATXN2	SDC1	SDCBP	SH3GL3	SIAH1	SIPA1	SP1	DST	SRC	SREBF2	BRCA2	SYT1	TAF13	TBL1X	TCF4	TERF2	TERT	TESK1	TNFAIP3	TOP2A	TOP2B	EZR	XRCC4	XRCC5	ZBTB16	CACNA1B	USP7	NEIL1	PDZD3	YEATS4	COIL	AXIN1	PPP1R9B	PCGF1	SHANK3	CAV3	MPDZ	BANF1	HESX1	KSR1	SYNJ1	BCL10	MAGI1	SLC9A3R2	PEX16	PICK1	VPS4B	MDC1	CEP135	SNX17	CDC20	MED12
GOMF_MONOCARBOXYLIC_ACID_TRANSMEMBRANE_TRANSPORTER_ACTIVITY	http://www.gsea-msigdb.org/gsea/msigdb/cards/GOMF_MONOCARBOXYLIC_ACID_TRANSMEMBRANE_TRANSPORTER_ACTIVITY	ABCC4	SLCO1B1	SLC27A5	SLC27A4	SLC27A2	AKR1C4	SLCO2B1	SLC22A9	SLC51B	SLC32A1	SLC16A14	SLC5A12	SLC5A8	SLC16A11	SLC51A	SLC16A13	SLC10A4	SLC16A9	SLC16A8	MPC2	SLCO1B3	SLC27A6	SLC43A3	SLCO1B7	SLC10A6	SLC10A5	MPC1L	SLC27A1	SLC16A12	MPC1	SLCO1C1	CEACAM1	SLC26A6	SLC6A1	SLC6A6	SLC6A11	SLC6A12	SLC6A13	SLC10A1	SLC10A2	SLC16A1	SLC16A2	SLCO1A2	SLC10A3	SLC10A7	MFSD2A	ABCC11	ABCB11	ABCC3	SLC5A6	SLC16A6	SLC16A5	SLC16A4	SLC16A3	SLC16A7	SLC9A3R1	SLC22A13	ABCG2	CD36
GOMF_HIGH_DENSITY_LIPOPROTEIN_PARTICLE_BINDING	http://www.gsea-msigdb.org/gsea/msigdb/cards/GOMF_HIGH_DENSITY_LIPOPROTEIN_PARTICLE_BINDING	APOL2	HSPD1	APOA1	APOA2	MIR30C1	MIR9-1	PLTP	TREM2	LRP8	APOL5	CD36	SCARB1
GOMF_AXON_GUIDANCE_RECEPTOR_ACTIVITY	http://www.gsea-msigdb.org/gsea/msigdb/cards/GOMF_AXON_GUIDANCE_RECEPTOR_ACTIVITY	EPHA7	EPHB1	EPHB2	EPHB3	GFRA3	L1CAM	ROBO1	ROBO2	MYOT
GOMF_ENZYME_ACTIVATOR_ACTIVITY	http://www.gsea-msigdb.org/gsea/msigdb/cards/GOMF_ENZYME_ACTIVATOR_ACTIVITY	ABI1	TANK	FAM47E	CD24	RASA4B	TOM1L1	LRCOL1	STRIT1	SAE1	DNM1L	TBC1D3G	TBC1D3K	TBC1D3L	TBC1D3D	PREB	FAM13A	RASA4	PSME3	PSMD14	SPRY2	CDKN1A	TBC1D3E	TBC1D3I	CCNYL3	NOD1	DLC1	RACK1	CDC42EP2	VAV3	TAB1	SEC23B	SEC23A	PITRM1	ARFGEF1	RGS14	NPRL2	GNB5	NRG3	CTSC	IQGAP2	NOXA1	FRS2	CLPX	MALT1	MMP24	DBF4	RALBP1	ADAP1	ADRM1	TBC1D8	CHM	CHML	CHN1	POLG2	CHN2	PARK7	AZIN2	ARHGAP33	EVI5L	CKS1B	CKS2	APOA5	ACAP3	ARAP2	ARAP1	AGAP2	AGAP1	AGAP3	TAGAP	AGAP4	AGAP11	CLPS	LRRK2	NOXO1	TBC1D16	MOB3A	RINL	IQGAP3	ARHGEF19	TBC1D20	SGSM1	STXBP5	SDHAF4	PPP4R3C	ADPRH	DUSP19	ARHGAP42	RUNDC1	MOB3C	CCNYL1	CTSH	DTX3L	DAB2IP	ARHGAP36	DAD1	DGKQ	TBC1D21	DAXX	DDOST	DDX3X	CDC20B	DOCK1	DOCK2	ECT2	PGAM5	EFNA5	EGF	DCP1B	KRTCAP2	MARK2	FLCN	ARHGAP27	RANBP3L	EPO	ERBB3	ERCC5	ERCC6	ALDH1A1	FBLN1	CCNY	FGF13	RASA3	NLRP1	ARHGEF15	CARD8	RAB3GAP1	TPX2	TBC1D9B	ARHGAP26	SIPA1L3	TBC1D2B	RAP1GAP2	TBC1D9	PSME4	TBC1D1	TBC1D12	PLCB1	TBC1D30	FN1	ARHGEF12	SRGAP2	NCS1	SUZ12	ARHGAP45	ACAP2	SH3BP1	RABGAP1	PPP1R15A	ARHGAP8	BCL2L13	ALOX5AP	SPDYA	RICTOR	FYN	RALGAPA1	TBC1D28	ELMOD2	ARHGAP30	TBC1D22A	RASGRP3	RAB3GAP2	ALS2CL	TBC1D10B	SIPA1L1	GAPVD1	GAS6	B3GAT3	ARFGAP3	NUPR1	RGS17	PCOLCE2	GREM1	GDI1	GDI2	DAOA	BEX3	SGSM3	GM2A	GMFB	GNAQ	GNAS	ALKAL2	RGPD4	SH3PXD2B	GIT1	RGCC	DBNL	ABR	ARHGAP35	PYCARD	RACGAP1	GRM5	CXCL1	GTF2F1	GUCA1A	GUCA1B	GUCA2A	GUCA2B	PSMC3IP	DNMT3L	NCKAP1L	NRG1	APAF1	AGFG1	AGFG2	HSPB2	APOA1	HTR2B	APOA2	APOA4	CLPSL1	APOC1	ARHGAP40	APOC2	IRGM	APOE	IGF2	IGFBP3	APOH	APP	TBC1D26	IL2	INCENP	JUN	TRIM23	TBC1D10C	CLPSL2	ALKAL1	ARHGAP1	ARHGAP4	LCK	ARHGAP5	ARHGAP6	ARHGDIA	ARHGDIB	ARHGDIG	LLGL2	LLGL1	ARL1	ST20	RGPD1	LTC4S	LTF	ARRB1	MAL	TBC1D3B	TBC1D3C	AGAP6	CCNYL2	MGST2	MMP15	MMP16	MMP17	MNAT1	MT3	MTCP1	MYO9A	MYO9B	PPP1R12B	NCF2	NCF4	NF1	NKX3-1	ATP2A3	TBC1D25	OCRL	OPHN1	PAK2	ASAP1	RPS27L	APH1A	PCNA	PCOLCE	TBC1D7	GMIP	FAM13B	FZR1	ANGPT4	PRKAG2	HACD3	LARS1	PDGFB	AZIN1	PDPK1	GPRC5B	CAB39	GHRL	PIK3CA	PLXNB1	ERRFI1	TREM2	DPM3	RIN2	ETAA1	TBC1D13	FAM20A	CTSA	BCAS3	TBC1D8B	NCAPG2	PARP16	AUP1	ARHGAP17	ARHGEF10L	PLEKHG6	MOB1A	PTPA	PPP2R5A	PPP2R5B	PPP2R5C	PPP2R5D	CWF19L1	PPP2R5E	FBXW7	TBC1D19	TBC1D2	GPRC5D	ELMOD1	ASAP3	TBC1D22B	DEPDC1	PPP4R3A	ARFGAP1	DEPDC1B	PRKCD	DCP1A	ADAP2	PRKCE	ARHGAP15	PSENEN	GPRC5C	MAP2K1	MAP2K2	MAP2K6	PSAP	WRNIP1	RALGAPB	RALGAPA2	BAD	PSME1	PSME2	PPP4R3B	CBX8	TBC1D24	ARHGAP31	RPTOR	SRGAP1	TBC1D14	TAOK1	SIPA1L2	ARHGAP20	PREX1	ARHGAP21	ARHGAP23	ALS2	ADGRB3	NLRC4	ARHGAP22	RANBP1	RANBP2	RANGAP1	RAP1GAP	RAP1GDS1	RASA1	RASA2	RCVRN	RFC1	RGS1	RGS2	RGS3	RGS4	RGS7	RGS10	RGS12	RGS16	RING1	SMAP1	RP2	BCR	RPLP1	CCL3	CCL5	CCL8	PRSS22	VSIR	MLST8	SFRP2	AGAP9	ARHGAP9	RGS18	ARAP3	SMAP2	TBC1D15	RASAL3	SIPA1	BMP2	PINK1	WNK1	AGAP7P	NCF1	RGPD3	NCF1B	NCF1C	BMPR1A	BMPR1B	BMPR2	PHACTR4	BNIP2	SOS1	SRC	STK3	STK4	STK11	STX4	TAL1	TBCD	BTK	THY1	TSC2	RGPD8	AGAP5	RGPD6	RGPD2	TBC1D3	TBC1D3H	UBE2L3	VCP	WNT11	XRCC5	MAP3K12	EVI5	BRPF1	ARHGAP10	TBC1D17	TEFM	GRTP1	MOB3B	ARHGAP28	RABEP2	RIN3	DOCK5	CALM1	DBF4B	PREX2	CALM2	ARHGAP39	CYB5B	CALM3	TCL1A	NPRL3	MOB2	CAB39L	CASP1	APH1B	ARHGAP24	CASP3	RAMAC	TBC1D10A	ANKRD27	SYDE2	ELMOD3	CASP9	TBC1D3F	RGPD5	GARNL3	ARFGAP2	RASAL1	NSMAF	SLX4	AFAP1L2	RGS5	RANBP3	ARHGAP19	SYDE1	RGS8	MADD	CAV1	PRKRA	RGS20	LAMTOR3	EED	RGS11	RGS9	CCNK	DPM2	IQGAP1	NRP1	SYNGAP1	CFLAR	CDK5R1	ASAP2	CCNB1	BCL10	CDK5R2	BTRC	ARHGAP11B	CCNT1	CCNT2	GPRC5A	STARD13	USP6	RABEP1	ARHGEF1	PDCD5	EBAG9	NLRP12	MAP3K13	MTSS2	STRADA	MOB1B	GTF3C4	TAOK2	TBCK	ARHGAP18	PLAA	ARHGAP29	ARHGAP12	ARHGEF6	RASAL2	STXBP5L	GMFG	CD40LG	VPS9D1	RIN1	TCL1B	GUCA1C	RGS6	SH3PXD2A	DEPDC5	RAPGEF2	USP6NL	DOCK4	ARHGAP32	ACAP1	STARD8	TBC1D5	DAZAP2	GIT2	ARHGAP11A	ARHGEF11	TBC1D4	SRGAP3	SGSM2	CDC20	RABGAP1L	ARHGAP44	ARHGAP25	CASP8AP2
GOMF_CALCIUM_SENSITIVE_GUANYLATE_CYCLASE_ACTIVATOR_ACTIVITY	http://www.gsea-msigdb.org/gsea/msigdb/cards/GOMF_CALCIUM_SENSITIVE_GUANYLATE_CYCLASE_ACTIVATOR_ACTIVITY	NCS1	GUCA1A	GUCA1B	GUCA2B	RCVRN	GUCA1C
GOMF_CHITIN_BINDING	http://www.gsea-msigdb.org/gsea/msigdb/cards/GOMF_CHITIN_BINDING	CHI3L1	CHI3L2	CHIT1	CTBS	CHIA	OVGP1	CHID1	FIBCD1
GOMF_GLUTAMATE_RECEPTOR_ACTIVITY	http://www.gsea-msigdb.org/gsea/msigdb/cards/GOMF_GLUTAMATE_RECEPTOR_ACTIVITY	GRIN3A	GRIN3B	PTK2B	GRIA1	GRIA2	GRIA3	GRIA4	GRID1	GRID2	GRIK1	GRIK2	GRIK3	GRIK4	GRIK5	GRIN1	GRIN2A	GRIN2B	GRIN2C	GRIN2D	GRM1	GRM2	GRM3	GRM4	GRM5	GRM6	GRM7	GRM8
GOMF_TRANSLATION_TERMINATION_FACTOR_ACTIVITY	http://www.gsea-msigdb.org/gsea/msigdb/cards/GOMF_TRANSLATION_TERMINATION_FACTOR_ACTIVITY	ETF1	GSPT2	GSPT1	MRPL58	MTRF1L	MTRFR	MTRF1
GOMF_N_ACETYLTRANSFERASE_ACTIVITY	http://www.gsea-msigdb.org/gsea/msigdb/cards/GOMF_N_ACETYLTRANSFERASE_ACTIVITY	NAT2	KAT5	SRCAP	MSL3	KAT7	BAZ1A	SAT2	ESCO1	NAA30	HGSNAT	TAF1L	ATF2	CREBBP	AANAT	ESCO2	NAGS	EP300	CDY2B	USP22	KAT6B	NAA80	CDY1B	NAT9	KAT2A	GTF2B	NAT8L	SATL1	NAT16	ARRB1	NAA20	NAT8B	ELP3	NAT10	NAT14	KAT14	SAT1	GNPNAT1	SMARCE1	BRCA2	TADA2A	TAF1	TAF9	TAF10	NAA16	NAA40	NAA60	KAT6A	ATAT1	NAA25	NAA15	NAA50	NCOA3	NAA10	KAT8	NAA11	HAT1	NCOA1	KAT2B	MCM3AP	NAT1	NAT8	CDY1	GTF3C4	CDY2A	CLOCK	MED24	SUPT7L
GOMF_PHOSPHORIC_DIESTER_HYDROLASE_ACTIVITY	http://www.gsea-msigdb.org/gsea/msigdb/cards/GOMF_PHOSPHORIC_DIESTER_HYDROLASE_ACTIVITY	PDE10A	SMPDL3A	FICD	CHRM1	PLCD3	CHRM3	CHRM5	PLD4	CCR1	CCR5	CNP	ENPP6	NOTUM	EDNRA	PLD6	F2RL2	GDPD4	NAPEPLD	FAM83B	FAN1	PLCH1	PLCL2	PLCB1	PLD3	PLCXD2	PDE7B	SMPDL3B	APEX2	GPLD1	GDPD1	PDIA3	HMOX1	APEX1	ENPP7	PLCXD3	PDE11A	PLCE1	PDE1A	PDE1C	PDE2A	PDE3A	PDE3B	PDE4A	PDE4B	PDE4C	PDE4D	PDE6A	PDE6C	PDE6G	PDE6H	PDE7A	PDE8A	PDE9A	PDE1B	TDP2	GDE1	PDE6B	ENPP1	ENPP2	ENPP3	PLCB2	PLCB3	PLCB4	PLCD1	PLCL1	PLCG1	PLCG2	PLD1	PLD2	GDPD2	PLCXD1	SMPD3	SMPD4	TDP1	GPCPD1	ADPRM	BDKRB2	CCL5	MPPE1	SMPD1	SMPD2	MPPED2	GDPD3	GDPD5	CASR	PLCD4	PDE8B	PDE5A	PLCZ1	PLCH2
GOMF_GROWTH_FACTOR_ACTIVITY	http://www.gsea-msigdb.org/gsea/msigdb/cards/GOMF_GROWTH_FACTOR_ACTIVITY	GDF11	LEFTY1	CSPG5	NRG3	CNTF	CSF1	CSF2	CSF3	CSH1	CSH2	CSHL1	NRG4	IL34	CCN2	GDF7	JAG1	AGT	HBEGF	TYMP	EGF	EREG	F2	EFEMP1	FGF1	FGF2	FGF3	FGF4	FGF5	FGF6	FGF7	FGF8	FGF9	FGF10	FGF11	FGF12	FGF13	FGF14	VEGFD	DKK1	CLCF1	EPGN	AMBN	FGF20	FGF21	AMELX	GDF1	GDF2	MSTN	GDF9	GDF10	GDNF	GFER	AMH	GH1	GH2	FGF22	BMP10	ANGPTL3	GMFB	GPI	GRN	CXCL1	NENF	OSGIN1	HDGF	HGF	NRG1	MACC1	IGF1	IGF2	BMP8A	IL2	IL3	IL4	IL5	IL6	IL7	IL9	IL10	IL11	IL12A	IL12B	INHA	INHBA	INHBB	INHBC	JAG2	AREG	GDF6	LIF	MDK	KITLG	CDNF	NGF	NODAL	CCN3	NRTN	NTF3	NTF4	OGN	OSM	HDGFL3	CD320	PDGFA	PDGFB	ADA2	PGF	PPBP	PDGFC	PSPN	PTN	REG1A	BDNF	CLEC11A	CXCL12	BMP1	BMP2	BMP3	BMP4	BMP5	BMP6	BMP7	BMP8B	BTC	TDGF1	TDGF1P3	TFF1	TGFA	TGFB1	TGFB2	TGFB3	LEFTY2	THBS4	THPO	TIMP1	OSGIN2	VEGFA	VEGFB	VEGFC	VGF	MANF	RABEP2	PDGFD	FGF23	MIA	GDF5	INHBE	PROK1	FGF18	FGF17	FGF16	CCN6	ENDOU	LACRT	ARTN	RABEP1	BMP15	GDF15	GMFG	NRG2	GDF3	FGF19
GOMF_CYTOSKELETAL_PROTEIN_BINDING	http://www.gsea-msigdb.org/gsea/msigdb/cards/GOMF_CYTOSKELETAL_PROTEIN_BINDING	ABI1	HDAC6	KIF28P	BCL2L11	WASHC1	DNM1L	CEP295NL	USH1C	ARPC5	ARPC4	ARPC3	ARPC1B	ACTR3	ACTR2	ARPC2	KIF20A	ARL4C	LRPPRC	FARP1	WASF2	SORBS3	CDK5	STUB1	MAEA	APC2	KATNB1	CORO2B	MYL12B	NDRG1	MYL9	TUBGCP3	CAP2	CAP1	NEBL	DCTN2	ARPC1A	ARFGEF2	ARFGEF1	DPYSL4	SORBS1	CDC42EP3	PDLIM5	SPAG5	CENPE	MYL12A	CENPF	GAS2L1	RGS14	AVIL	CETN1	CETN2	CETN3	CFL1	CFL2	KIF1C	GIPC1	NEK6	IQGAP2	GJB6	HSPH1	WASF3	FTCD	TUBGCP2	RAB10	FERMT2	MAPRE2	KIF2C	TMSB15A	DSTN	MID2	CNTRL	STMN2	TPPP	TRIOBP	KATNA1	PTPRT	RCAN3	KIF3A	CAPN10	KPTN	CORO1A	LDB3	FAM107A	LZTS1	PACSIN2	CHP1	KLHL2	KIF12	GABARAP	TWF2	GABARAPL2	SYNPO	ADCY8	EFHC1	TUBGCP5	FMNL2	RAB3C	PHACTR3	RAB39B	ADD1	C10orf90	ADD2	CLU	ADD3	LRRK2	FGD4	TPPP2	CCR5	AGBL1	WHAMM	USH1G	KIF19	SPATA32	NLRP5	MISP	CNN1	CNN2	CNN3	CCSAP	MYOM3	ARL8A	IQGAP3	PIFO	XIRP2	PLEKHH2	SPATA4	JMY	SHROOM1	STXBP5	ADORA2A	PACRG	ABRA	CRK	CRMP1	MYO3B	CRYAB	MIB2	RFLNA	TTBK2	CSRP1	CSRP2	KIF18B	WIPF2	KLC3	SPC24	CTNNA1	CTNNA2	RMDN2	JAKMIP1	CAMSAP1	TTLL11	SAXO1	DAG1	SYNE3	EML5	TBC1D21	DBN1	DCTN1	AP1G1	DCX	TTLL9	TOGARAM2	DDX3X	XIRP1	DCLK2	DES	PPP1R18	SYNPO2	DIAPH1	DIAPH2	DLG1	DLG4	DMD	DNM1	DNASE1	DYNC1I1	DNM2	DPYSL2	DPYSL3	DUSP3	DYRK1A	TOR1A	EGFR	AIF1	TMEM201	ANKRD23	KCTD6	EML1	EMD	MARK2	SAMD14	CTTN	EP300	EPB41	EPB41L1	EPB41L2	DMTN	EPS8	FABP3	SMTNL1	TBCEL	SKA1	REEP3	KIF6	PHACTR1	FER	FES	FGF13	ALDOA	FHL3	ATF5	COBLL1	VASH1	LMTK2	FKBP4	CLSTN1	ABLIM3	ALDOB	TRAK1	MAPRE1	KIFAP3	MSRB2	MAPRE3	CCT5	TRIM32	TPX2	MAST1	MYH15	LIMCH1	ALDOC	DAAM1	STK38L	PALLD	MYO16	KIF21B	TTLL5	KIF1B	TOGARAM1	CLASP2	EPB41L3	MAST2	FLII	FLNA	MAPK8IP3	MPRIP	FLNB	TTLL12	ABRAXAS2	FLNC	CYFIP1	PLEKHM2	SYT11	SYNE2	COBL	MTCL1	CAMSAP2	MTUS2	AGTPBP1	FBXW11	BICD2	KIF13B	FKBP15	FMR1	CLASP1	SYNM	SYNE1	FNTA	ADNP	COTL1	MACF1	DAAM2	MAPK8IP2	CORO1C	RUSC1	RABGAP1	GABARAPL1	KIF4A	EML2	PANX1	GAS2L2	FRG1	ABL1	NEIL2	FYN	EML3	FRMD3	GCSAM	SUN2	FSCN2	LMOD1	TTLL1	SPEF1	MYRIP	GAPDH	CLIP3	PLEKHG3	DNM3	RAB11FIP5	APPL1	RAI14	TOR1AIP1	CCDC69	KIFBP	TRAF3IP1	KIF26A	GAS2	SPAG8	GAS8	KLHL3	BLOC1S6	FBXO25	GBP1	GC	AATF	B4GALT1	GJA1	ABL2	ANKRD1	STAU2	VPS41	CACYBP	HSPB7	SNX5	DISC1	TUBGCP4	KLHL20	PDLIM3	BMP10	TOR1B	GLI1	BIN1	EML4	GMFB	GNB3	GOLGA2	JAKMIP3	BLOC1S2	ANG	CCDC88B	GAS2L3	MYO1H	SAXO2	TTLL6	CCDC66	KIF4B	CEP57L1	ANK1	PPP1R42	CFAP157	TMSB15B	ANK2	ANK3	GIT1	IFT81	DBNL	SETD2	PYCARD	FHOD1	MYLIP	CTNNA3	RACGAP1	GSK3A	GSK3B	GSN	PACSIN3	TMOD4	TMOD3	TMOD2	PARVB	NPC1L1	HOOK2	PRICKLE4	PACSIN1	FSCN3	ANXA2	ANXA2P2	HCLS1	HTT	ANXA6	HIP1	HNRNPU	HPCA	APC	HSPA2	BIRC5	HSP90AA1	HSP90AB1	KLHL17	ESPNL	DCDC1	FMN1	SMTNL2	PFN3	KIF24	APOE	SKA2	SHROOM2	RFLNB	INPPL1	IPP	ITGB1	KCNA2	KCNA5	KCNC1	KIF7	WASH3P	SVBP	PFN4	KCNE1	SLC26A5	LRRC10	KCNJ11	KCNMA1	KCNN2	KCNQ2	KIF2A	KIF3C	KIF5A	KIF5B	KIF5C	KIFC3	KIF11	KIFC1	KIF25	KIF22	KRT2	RHOA	PVALEF	KTN1	KBTBD13	STMN1	LASP1	LCP1	ABLIM1	LLGL2	LLGL1	MYO18A	CCDC187	EML6	STMND1	ARL3	IRAG2	LSP1	LYN	MARCKS	SMAD2	SMAD4	MAP1A	MAP1B	MAP2	MAP4	MAP6	MAPT	MARK1	MARK3	MEFV	RAB8A	MID1	AFDN	MOBP	CCDC88C	TTLL13P	MAP1LC3C	LMOD2	MYO1B	MSN	MYO1F	MX1	MX2	MYBPC1	MYBPC2	MYBPC3	MYH1	MYH2	MYH3	MYH4	MYH6	MYH7	MYH8	MYH9	MYH10	MYH11	MYL2	MYL3	MYL4	MYLK	MYO1A	MYO1C	MYO1D	MYO1E	MYO5A	MYO5B	MYO6	MYO7A	MYO7B	MYO9A	MYO9B	MYO10	MYOC	NDN	NEB	DRG1	NEFM	NEFH	NF2	NFKB1	NOS3	NPHS1	NRAP	NRCAM	NUMA1	OGG1	OPA1	OPHN1	OPRM1	P4HB	PAFAH1B1	PAK1	PRKN	PAWR	HDGFL3	VILL	STMN3	TNNI3K	KLHL5	RMDN1	SBDS	MYO15A	NIN	NUSAP1	ABI3	REEP2	NME8	SPTBN5	HOOK1	PDE4B	RHCG	EVL	DCDC2	LIMA1	PDE6G	RTCB	GTSE1	NCKIPSD	RAB14	RAB6B	TPPP3	MSRB1	MYOZ2	PEX14	PFN1	PFN2	PIN1	PIP	PKD2	PLEC	PLK1	PLS1	PLS3	FXYD5	MYO3A	SNTG1	SNTG2	POLB	SSH1	ANLN	CCSER2	SPATA6	EPB41L4B	INO80	MAP10	PPARG	KIF1A	FBLIM1	ALKBH4	HAUS6	NDE1	TRPM7	BCAS3	EPS8L1	PXK	HAUS4	ABITRAM	SSH3	SPATA6L	KIF26B	PPP2CA	PPP2CB	RMDN3	MAP1S	ARL8B	MACO1	KIRREL1	DNAI7	TRAPPC14	LARP6	LIN7C	STRBP	PPP5C	IMPACT	AP1AR	TRIM36	HAUS7	KIF27	VEZT	KIF21A	PPP1R9A	FERMT1	KIF16B	PRKAA1	SYBU	CCDC88A	ENAH	PARVA	CDK5RAP2	AXL	DCP1A	PRKCE	CENPJ	RCC2	MYO5C	BAIAP2L1	KLHL4	LMOD3	PRNP	BEX4	LGMN	FMN2	MDM1	DPYSL5	SPIRE1	KIF15	RAB25	RHBG	TRIM54	CORO1B	ACTR3B	PTK2	ERMN	SHROOM4	MTUS1	STARD9	CGN	TAOK1	MICAL3	TWF1	KIF17	MRTFA	DIP2B	VPS18	SHROOM3	KLHL1	MYH7B	CAMSAP3	EPB41L5	SHTN1	SPTBN4	PTPN3	PTPN4	MARK4	CCDC181	PTPRC	PTPRN	ACTA1	PXN	PRUNE1	BBS4	MYOZ1	SNX6	RAB3A	RAB3B	RAB6A	RAB27A	RAB27B	RAD51D	RALA	RARA	TLNRD1	TRPV4	RDX	RELA	RGS2	ACTB	RHAG	AFAP1	AGBL5	ROCK1	RP1	RPS3	CLIP1	S100A4	S100A6	S100A8	S100A9	S100B	SCN5A	CEACAM1	BICD1	PKNOX2	KIF13A	MYO1G	EPB41L4A	PARVG	NOD2	KIF9	FAM110C	PDLIM2	MAP1LC3B2	WIPF3	INF2	VPS16	MICAL1	EPS8L2	KLC2	REEP1	MARCKSL1	SLC4A1	SMTN	SLC6A2	ANXA8	SLC6A4	WASH6P	ACTR3C	SLC8A1	PHACTR4	TRAK2	SNCA	FSCN1	SNTA1	SNTB1	SNTB2	DST	SPAST	SPTA1	SPTAN1	SPTB	SPTBN1	SPTBN2	BRCA1	ITPRID2	BRCA2	STIM1	STX1A	SVIL	SYN1	TAGLN	TBCA	TBCC	TBCD	TBCE	ACTC1	TERF1	TLN1	TMOD1	TMSB4X	TNNC2	TNNC1	TNNI1	TNNI2	TNNI3	TNNT1	TNNT2	TNNT3	TNS1	TPM1	TPM2	TPM3	TPM4	TPR	TRPC5	TTN	TULP1	CCDC61	USH2A	UTRN	VASP	VBP1	VCL	VIL1	EZR	WAS	WIPF1	CLIP2	CORO2A	FMNL1	YWHAH	ZNF185	CACNA1C	ZNF207	CACNA1D	LRP8	CACNB2	ALMS1	CXCR4	MLPH	FSD1	EPS8L3	CORO7	MAP7D3	TTLL7	CLIP4	KATNBL1	MICALL2	MYH14	CLMN	VASH2	MAP9	MAP6D1	SYNPO2L	POF1B	CALD1	CALM1	CCDC170	IFT74	MYO19	CEP290	FHOD3	EFHC2	MED28	CEP70	REEP4	CSRP3	CALM2	B9D2	CALM3	CEP44	ACTN4	IFT88	STMN4	NDEL1	CAMK2B	FAM83D	DIAPH3	MAP1LC3B	CAMK2D	ARPC5L	KIF18A	CAPG	CAPN2	CAPN3	CAPN6	CAPZA1	CAPZA2	PICALM	CAPZB	KATNAL2	AIF1L	DNAL1	TLN2	ESPN	TTLL2	NCALD	OBSCN	KATNAL1	UXT	FAM161A	ABRAXAS1	ANTXR1	SETD3	SGIP1	PHF6	HOOK3	BRSK1	ABLIM2	SPIRE2	MAP1LC3A	TTBK1	KIF2B	MYPN	TRIM63	PPP1R9B	C9orf24	MYO18B	PSRC1	RAE1	OFD1	AGBL4	RITA1	CORO6	TNS4	AJUBA	FRMD5	ENC1	GAS7	ATCAY	SHANK3	MYLK2	TUBGCP6	NKD2	DIXDC1	CEP295	FHDC1	SSH2	SCIN	TCAP	PDLIM4	CAV3	UNC5C	ACTN1	CTNNAL1	GPAA1	MYH13	MYOM1	RAB11A	ACTN2	CCIN	IQGAP1	PROM1	CDK5R1	ARHGEF7	KRIT1	ACTN3	RAB29	WASF1	CDK5R2	WASL	NAV3	HAP1	BRSK2	HIP1R	PKD2L1	KNSTRN	SPAG9	PSTPIP2	PSTPIP1	PRC1	TMSB4Y	KIFC2	FMNL3	TMEM67	PDLIM1	SMC3	PDCD5	NEXN	TMSB10	MYOM2	ARHGEF2	MYOZ3	TPGS1	MTSS2	VAPB	VAPA	MAGI1	RCSD1	RAB11B	DLG5	BICDL1	PDLIM7	BCL7B	HAUS8	TAOK2	CAPZA3	SLC9A3R1	KIF3B	CRIPT	MAP4K4	HOMER2	PICK1	ROCK2	MAPK8IP1	KIF23	MYOT	RPH3AL	STXBP5L	BAG2	GMFG	RAB3D	SPAG6	KIF20B	FEZ1	ARHGEF10	MICAL2	TTLL4	CROCC	CEP57	PHACTR2	DLGAP5	MTSS1	CKAP5	JAKMIP2	FARP2	CEP350	KIF14	DLEC1	WDR1	CDH1
GOMF_CYTOSKELETAL_ANCHOR_ACTIVITY	http://www.gsea-msigdb.org/gsea/msigdb/cards/GOMF_CYTOSKELETAL_ANCHOR_ACTIVITY	ABI2	BAIAP2	GAS2L1	EPB41L3	BICD2	OBSL1	GAS2L2	GAS2	GAS2L3	ANK1	ANK2	ANK3	JUP	INSC	MAP1A	NCK1	BIN3	SPTBN4	BICD1	SDCBP	NCK2	SORBS2
GOMF_ATP_DEPENDENT_ACTIVITY_ACTING_ON_DNA	http://www.gsea-msigdb.org/gsea/msigdb/cards/GOMF_ATP_DEPENDENT_ACTIVITY_ACTING_ON_DNA	DDX11L8	RAD50	G3BP1	CDK7	POLQ	RUVBL2	ASCC3	CHD1	CHD2	CHD3	CHD4	DMC1	HELQ	HFM1	DDX1	DDX3X	DQX1	DHX9	DDX11	DHX36	DNA2	ERCC2	ERCC3	ERCC6	BPTF	SETX	RAD54L2	SPO11	MCM9	XRCC6	RAD54B	CHD5	CECR2	MSH6	GTF2F2	IGHMBP2	MYO18A	MCM2	MCM3	MCM4	MCM5	MCM6	MCM7	MRE11	DDX12P	MSH2	SMARCAL1	RTEL1	ATRX	INO80	ERCC6L	CHTF8	CHD7	TWNK	WRNIP1	SMARCAD1	CHD8	FANCM	RAD17	RAD51	RAD51C	RAD51B	RAD51D	RBBP4	RECQL	UPF1	RFC1	RFC2	RFC3	RFC4	RFC5	CHTF18	BLM	SMARCA1	SMARCA2	HLTF	SMARCA4	SUPV3L1	TOP2A	TOP2B	WRN	XRCC2	XRCC3	XRCC5	DSCC1	ATAD5	PIF1	CHD9	BRIP1	ZRANB3	CHD6	RAD54L	MCM8	TTF2	SMARCA5	FBH1	RUVBL1	NAV2	BTAF1	SMC3	HELB	RECQL5	RECQL4	CHD1L
GOMF_5S_RRNA_BINDING	http://www.gsea-msigdb.org/gsea/msigdb/cards/GOMF_5S_RRNA_BINDING	RRS1	MRPL18	GTF3A	NOP53	MDM2	RPL3	RPL5	RPL11	TST	RPF2
GOMF_ALCOHOL_DEHYDROGENASE_NADPPLUS_ACTIVITY	http://www.gsea-msigdb.org/gsea/msigdb/cards/GOMF_ALCOHOL_DEHYDROGENASE_NADPPLUS_ACTIVITY	AKR1A1	DHRS4	AKR1C4	RDH13	ADH4	RDH12	DHRS13	RDH10	AKR1C1	AKR1C2	ALDH3A1	AKR1B1	AKR1B15	RDH8	RDH11	DHRS7	AKR1B10	RDH14	AKR1D1	AKR1E2	AKR7A2	AKR1C3	DHRS3
GOMF_UBIQUINOL_CYTOCHROME_C_REDUCTASE_ACTIVITY	http://www.gsea-msigdb.org/gsea/msigdb/cards/GOMF_UBIQUINOL_CYTOCHROME_C_REDUCTASE_ACTIVITY	UQCRFS1P1	CYC1	UQCR10	MT-CYB	UQCRC1	UQCRFS1	UQCRH
GOMF_ACETYLESTERASE_ACTIVITY	http://www.gsea-msigdb.org/gsea/msigdb/cards/GOMF_ACETYLESTERASE_ACTIVITY	CEL	ABHD2	ABHD3	SIAE	ABHD1
GOMF_PRIMARY_AMINE_OXIDASE_ACTIVITY	http://www.gsea-msigdb.org/gsea/msigdb/cards/GOMF_PRIMARY_AMINE_OXIDASE_ACTIVITY	AOC1	AOC2	MAOA	MAOB	VCAM1	AOC3
GOMF_TRANSCRIPTION_FACTOR_BINDING	http://www.gsea-msigdb.org/gsea/msigdb/cards/GOMF_TRANSCRIPTION_FACTOR_BINDING	MED6	HDAC6	HDAC5	MED16	TRIB1	CDK9	AKAP8	SAP18	CDKN2A	APBB3	CITED2	YAP1	C1D	BAIAP2	MAD2L2	SLC30A9	TADA3	NCOA2	CEBPA	CEBPB	MYBBP1A	KAT5	CEBPG	TACC2	DRAP1	TRAPPC2B	CENPF	GAS2L1	CTCF	NFAT5	TOB2	NEK6	PPP1R13L	RUVBL2	ARID5A	PPARGC1A	BRD8	TCERG1	EHMT2	ATF7	WWP2	CHD4	PRDM5	CIT	PTPRT	FAF1	BAZ2A	DDX20	PADI2	PARK7	PHB2	CBX3	NLRP3	ZNF618	UHRF2	ZNF653	TRIM6	ADD1	TTC8	METTL23	BBS5	PPARGC1B	NCOA7	TAF1L	CREB1	ATF2	CREBBP	CREM	PASD1	CRKL	TCP10L	CRX	CRY1	CRY2	PARP1	MAPK14	GSC	CSNK2B	NKX2-5	CTBP1	CTBP2	SRARP	CTNNB1	COMMD7	SIK1	TCF23	DTX3L	DGKQ	DAPK3	DNAAF4	DAXX	ZFPM1	DDIT3	DDX3X	DDX5	DHX9	ZBTB49	ZNF366	DACT2	COMMD6	ASXL1	DNMT3A	DR1	E2F1	E4F1	NR0B1	SDR16C5	EGR2	AHR	EIF4E	CRTC2	ELK1	ENO1	EP300	EPAS1	ERCC1	ERCC4	FBL	ESR1	ESRRB	ETS1	ETS2	EZH2	MED19	FBP1	JMJD1C	KDM1B	FHL2	MTF2	FKBP4	SIRT2	SNW1	FOXF2	TRIM32	FOXC1	PDCD11	SPEN	CNOT1	KDM1A	NCOA6	CAND2	KDM4C	PPRC1	FOXO3	ZBTB43	FLNA	FLT3	CRTC1	SIRT1	ZFPM2	GRIP1	HEY1	CBX5	HEY2	SUZ12	KAT6B	FOS	PRAME	FOSB	RBFOX2	WBP2	ZMYND8	FAM89B	GABARAPL1	PRPF6	MTOR	NR5A2	NR5A1	BRMS1	DCAF13	SIN3A	DHRS7B	UBXN7	NOC2L	GATA1	GATA2	GATA3	GATA4	GATA6	ANKRD2	GBX2	KAT2A	MAGEA2B	ANKRD1	FOXP1	STK36	NAAA	KCTD1	DLL1	TRIB2	HIPK2	MED4	GSK3B	GTF2A1	GTF2A2	GTF2B	GTF2F1	GTF2H1	GTF2I	BRF1	CNOT7	MDFIC	HCFC1	HCLS1	HDAC1	HDAC2	HDGF	ANXA4	SOX8	HHEX	HIF1A	HMGB1	HMGB2	HMGA1	NR4A1	HNF4A	HNRNPU	HOXA7	APBB1	HOXC13	APBB2	PRMT2	APEX1	HES1	HSF1	DNAJA1	HSPB1	ID2	ID3	ID4	STING1	IFI16	IFI27	FIGLA	IGHMBP2	RBPJ	AR	ISL1	JUN	JUNB	JUND	SUMO1P1	TAF11L2	LMO2	ARNT	ARNTL	ARRB1	SMAD2	SMAD3	SMAD4	MAGEA2	MAX	MDFI	MEF2A	MEF2C	MEF2D	MEIS2	CIITA	ASCL1	MAP3K10	FOXO4	MYC	MYOD1	NAB1	NAB2	ATF4	NBN	NCL	DRG1	NEUROD1	NFATC1	NFATC2	NFIA	NFATC3	NFATC4	NFE2L2	NFKBIA	NFYB	NHLH2	NKX3-1	CNOT2	NOTCH2	NPM1	NR4A2	PAX2	PAX6	PARD6A	PBX1	PBX2	FOXP3	SOST	GMNN	MLXIPL	PCNA	CHCHD2	LEF1	TFDP3	DACT1	ZBTB7A	CXXC5	HDAC7	NOP58	ENPP2	SUFU	NLK	PER1	PGR	PHF1	PIM1	PITX1	PITX2	EXOSC9	PRRX1	POU1F1	POU4F1	PPARA	PPARD	PPARG	ZNHIT6	MED1	PPID	BCAS3	BCOR	NCAPG2	WIPI1	TRIM68	BBS7	BRF2	HES6	MED29	LYAR	HIF1AN	YEATS2	TXLNG	PRKCB	LRIF1	TRERF1	BDP1	KDM3A	CAND1	PKN1	BEX1	HDAC8	PRKDC	DMAP1	PROX1	PSMA6	DHX33	PSMC1	PSMC5	TBX20	PSMD9	PSMD10	PBXIP1	RPTOR	PTMA	PHF12	PTPN2	PTPRN	PURA	PURB	NFE4	BBS1	BBS2	BBS4	WIZ	RARA	RARG	RB1	RBBP8	PRDM13	BCL2	RELA	REST	ACTB	BCL3	BCL6	RNF4	RNF6	NIF3L1	RORA	RPS3	RXRA	PRDM16	MMS19	SCX	RNF25	SOX17	NSD1	IKZF4	POLR1E	FAM220BP	NUCKS1	CRTC3	SIX1	SIX3	SKI	ZBTB8A	SMARCA1	SMARCA4	SMARCB1	DDRGK1	SMARCD3	SMARCE1	SOX9	SOX10	SP1	SP3	FOXL2	SPI1	SRC	SRI	SREBF1	SRF	SRY	STAT1	STAT3	STAT5B	STK4	STRN	TBXT	TACC1	TAF1	TAF4	TAF4B	TAF6	TAF7	KLF5	TAF9	TAF10	TAF11	TAF12	TAF13	TAL1	TBL1X	TBP	TBX2	TBX5	TBX6	ELOC	ELOB	TCF4	TBX3	TCF3	TCF7L2	TCF12	TCF15	TCF21	MLX	TDG	TEAD3	TERT	TFAM	TFCP2	TFDP1	TFDP2	TGFB1I1	THRA	THRB	C1QBP	NKX2-1	TLE1	TLE4	TMF1	TP53	TP53BP1	TP53BP2	TP73	TPT1	TRIP6	HIRA	TWIST1	UBE2I	SUMO1	NR1H2	USF1	USF2	VDR	VHL	WFS1	YY1	YWHAH	YWHAZ	ZBTB16	ZBTB17	DUSP26	DDX54	BHLHE41	PAGR1	BBS10	EHMT1	HDAC11	SETD6	KAT6A	NR4A3	ZNF703	LHX3	CDK5RAP3	THAP7	HMGA2	ACTN4	CALR	MED25	MKKS	NCOA3	NRIP1	USP11	KDM5D	ARID1A	EOMES	GFI1B	H2BC9	PARP9	MIXL1	ZNF644	KAT8	CHD6	SETD3	NR0B2	SYVN1	LCOR	TEAD2	CCDC62	FAM220A	PARP10	ATOH8	FIZ1	RERG	LMO4	CGGBP1	BHLHE40	PIAS1	RUNX2	RUVBL1	RUNX1T1	OASL	RUNX3	NCOA1	EDF1	EED	TRIM24	HDAC3	KAT2B	NR1I2	LDB1	PER3	PER2	BUD31	CPNE1	BCL10	FOXH1	TAF1B	MED30	CCNT1	BTAF1	AIP	CCNT2	PIAS2	MTA1	LATS1	CTDP1	MTDH	MTA2	NOLC1	MED14	KLF4	TRIP12	HMGN3	TRIP4	ZNHIT3	RPL23	MYOCD	HAND1	MED17	HAND2	CD34	NR1D1	RNF14	NCOR1	NCOR2	ZNF516	VGLL4	DCAF1	HDAC9	SETD1A	HDAC4	KEAP1	MED24	ARNT2	THRAP3	MED12	MED13	NR1H4	RBX1
GOMF_TRANSLATION_FACTOR_ACTIVITY_RNA_BINDING	http://www.gsea-msigdb.org/gsea/msigdb/cards/GOMF_TRANSLATION_FACTOR_ACTIVITY_RNA_BINDING	TSFM	EIF1	EIF1B	EIF3M	HBS1L	GCN1	COPS5	CPEB2	EIF5AL1	EEF1A1P5	EEF1A1	EEF1A2	EEF1B2	EEF1D	EEF1G	EEF2	EIF2D	EIF1AX	EIF2S1	EIF2B1	EIF2S3	EIF4A1	EIF4A2	EIF4B	EIF4E	EIF4G1	EIF4G2	EIF5	EIF5A	ETF1	MTIF3	CPEB3	ABCF1	GSPT2	EIF4E1B	EIF2S3B	AGO2	EIF3K	MCTS1	GSPT1	EEF2K	EIF4E3	MRPL58	EIF3E	EIF6	MTIF2	EIF3L	DHX29	MTRF1L	GTPBP2	EIF5A2	EEFSEC	CPEB1	TUFM	EIF3CL	EIF4H	EFL1	CPEB4	ABTB1	EIF2A	EIF1AD	GFM2	GFM1	DENR	EIF3A	EIF3B	EIF3C	EIF3D	EIF3F	EIF3G	EIF3H	EIF3I	EIF3J	EIF4G3	EIF2B4	EIF2B3	EIF2B2	EIF2B5	EIF2S2	EIF1AY	MTRFR	EIF4E2	GTPBP1	MTRF1	EIF5B
GOMF_PROTEIN_TYROSINE_SERINE_THREONINE_PHOSPHATASE_ACTIVITY	http://www.gsea-msigdb.org/gsea/msigdb/cards/GOMF_PROTEIN_TYROSINE_SERINE_THREONINE_PHOSPHATASE_ACTIVITY	CDKN3	DUSP14	PTP4A3	DUSP10	DUSP12	PTPMT1	DUSP15	PTPDC1	DUSP19	DUSP18	CDC14C	DUSP1	DUSP2	DUSP3	DUSP4	DUSP5	DUSP6	DUSP7	DUSP8	DUSP9	DUSP28	DUSP29	DUSP13	STYXL1	SSH1	DUSP23	SSH3	DUSP22	PTEN	SBF1	DUSP21	STYX	TPTE	PTP4A1	DUSP26	PTP4A2	DUSP16	DUSP11	SSH2	CDC14B	CDC14A	RNGTT	MTMR3	MTMR2	STYXL2	TPTE2	PPM1F
GOMF_NUCLEAR_LOCALIZATION_SEQUENCE_BINDING	http://www.gsea-msigdb.org/gsea/msigdb/cards/GOMF_NUCLEAR_LOCALIZATION_SEQUENCE_BINDING	POM121C	POM121B	KPNA6	NPAP1	RANBP6	POM121L12	TNPO2	KPNA1	KPNB1	KPNA2	KPNA3	KPNA4	KPNA5	TNPO1	IPO5	KPNA7	NFKBIA	NUP98	IPO4	NUP214	BRAP	NOLC1	POM121L2	CABP1	NUP58	POM121	NUP153
GOMF_CAMP_RESPONSE_ELEMENT_BINDING_PROTEIN_BINDING	http://www.gsea-msigdb.org/gsea/msigdb/cards/GOMF_CAMP_RESPONSE_ELEMENT_BINDING_PROTEIN_BINDING	ATF2	CREM	SIK1	DAPK3	DDIT3	CRTC2	CRTC1	ATF4	CRTC3
GOMF_OXYSTEROL_BINDING	http://www.gsea-msigdb.org/gsea/msigdb/cards/GOMF_OXYSTEROL_BINDING	OSBPL5	GPR183	INSIG1	OSBP	INSIG2	RORA	RORC
GOMF_POLY_A_BINDING	http://www.gsea-msigdb.org/gsea/msigdb/cards/GOMF_POLY_A_BINDING	PPIE	KHDRBS1	RBPMS	LARP4	PABPC4L	PABPC5	DDX1	DDX3X	ELAVL4	KHDRBS2	PAN3	PABPC1	RBMS3	HNRNPU	PABPC3	RBMS1	RBMS2	TIA1	ZC3H14	PABPC1L	PABPC4	EIF4A3	HNRNPDL
GOMF_SULFOTRANSFERASE_ACTIVITY	http://www.gsea-msigdb.org/gsea/msigdb/cards/GOMF_SULFOTRANSFERASE_ACTIVITY	UST	CHST4	CHST14	CHST13	HS3ST5	WSCD1	CHST5	SULT4A1	HS6ST3	SULT1C4	SULT1B1	NDST1	SULT6B1	CHST6	SULT1C3	SULT1A4	CHST11	CHST15	CHST12	CHST7	GAL3ST2	CHST8	NDST4	HS3ST6	SULT1E1	SULT1A2	SULT1A1	SULT1A3	SULT1C2	SULT2B1	SULT2A1	GAL3ST4	CHST9	TPST2	TPST1	NDST2	CHST1	GAL3ST3	HS6ST2	DSEL	NDST3	HS6ST1	CHST2	CHST3	CHST10	GAL3ST1	HS2ST1	HS3ST4	HS3ST3B1	HS3ST3A1	HS3ST2	HS3ST1
GOMF_PROTEIN_PHOSPHATASE_1_BINDING	http://www.gsea-msigdb.org/gsea/msigdb/cards/GOMF_PROTEIN_PHOSPHATASE_1_BINDING	LILRB2	LILRB1	AKAP11	PHACTR3	SH3RF2	SMTNL1	PHACTR1	FER	PPP1R15A	PPP1R16B	SMTNL2	DYNLT4	KCNQ1	C20orf27	PPP1CA	PPP1CC	PPP1R3A	PPP1R3C	PPP1R3D	PPP1R10	PPP1R3G	PHACTR4	STAU1	PPP1R11	PPP1R3B	SHOC2	PPP1R9B	PPP1R16A	PPP1R3F	PPP1R3E
GOMF_C_METHYLTRANSFERASE_ACTIVITY	http://www.gsea-msigdb.org/gsea/msigdb/cards/GOMF_C_METHYLTRANSFERASE_ACTIVITY	NSUN4	NOP2	COQ3	NSUN5	COQ5
GOMF_N_METHYLTRANSFERASE_ACTIVITY	http://www.gsea-msigdb.org/gsea/msigdb/cards/GOMF_N_METHYLTRANSFERASE_ACTIVITY	METTL15P1	PRMT3	SMYD5	PEMT	PRMT5	CARM1	EHMT2	EEF1AKMT4	WDR5	PRDM7	INMT	METTL21EP	SETD9	ATPSCKMT	SMYD1	METTL21A	METTL15	EEF2KMT	METTL21C	FBL	MECOM	EZH1	EZH2	EEF1AKMT1	SETD1B	TTLL12	ETFBKMT	EEF1AKMT3	GNMT	DIMT1	ZCCHC4	SETD2	METTL5	N6AMT1	CXXC1	HNMT	PRMT2	PRMT1	FBLL1	KMT5A	EEF1AKMT2	KMT2A	NNMT	METTL25B	TFB1M	METTL9	KMT5B	HEMK1	TRMO	PNMT	SETD4	PRMT7	NSD3	PRMT6	FAM86C1P	SETD5	NDUFAF7	TRMT1	ASH1L	KMT2E	PRMT8	SMYD2	PRDM9	KMT2C	RBBP5	TRMT11	PRDM16	SETMAR	TFB2M	NSD1	SMYD3	ANTKMT	SUV39H1	NSD2	CSKMT	METTL16	METTL22	VCPKMT	SUV39H2	EHMT1	CAMKMT	SETD6	FBXO11	WDR82	KMT2D	SETD7	TRMT1L	SETDB2	SETD3	DOT1L	KMT5C	RNMT	ASH2L	PRMT9	FDXACB1	METTL18	SETD1A	KMT2B	SETDB1
GOMF_O_METHYLTRANSFERASE_ACTIVITY	http://www.gsea-msigdb.org/gsea/msigdb/cards/GOMF_O_METHYLTRANSFERASE_ACTIVITY	HENMT1	PCMTD1	FTSJ3	COMTD1	COMT	BCDIN3D	TRMT44	LRTOMT	CMTR1	ICMT	FTSJ1	MRM2	ASMT	PCMT1	LCMT1	COQ3	TRMT13	MRM3	PCMTD2	CMTR2	MEPCE	ARMT1	MRM1	ASMTL
GOMF_S_METHYLTRANSFERASE_ACTIVITY	http://www.gsea-msigdb.org/gsea/msigdb/cards/GOMF_S_METHYLTRANSFERASE_ACTIVITY	INMT	DNMT3A	METTL7B	BHMT2	MGMT	KMT2A	ASMT	MTR	BHMT	TPMT
GOMF_RNA_METHYLTRANSFERASE_ACTIVITY	http://www.gsea-msigdb.org/gsea/msigdb/cards/GOMF_RNA_METHYLTRANSFERASE_ACTIVITY	METTL15P1	EMG1	WDR4	HENMT1	BUD23	TRMT61A	FTSJ3	TYW3	METTL6	BCDIN3D	TRMT44	TRMT10B	TRDMT1	METTL15	FBL	NSUN6	CMTR1	FTSJ1	THUMPD3	TRMT2A	DIMT1	ZCCHC4	METTL5	MRM2	METTL2A	FBLL1	NSUN4	METTL1	NOP2	METTL25B	TFB1M	TRMO	TRMT13	NSUN2	TRMT10C	TRMT61B	TRMT12	MRM3	TRMT1	NSUN5	CMTR2	METTL2B	MEPCE	METTL3	TRMT5	TRMT9B	METTL14	TRMT11	NSUN3	PCIF1	TFB2M	METTL4	TARBP1	METTL16	METTL8	MRM1	TRMT2B	THUMPD2	TRMT1L	RNMT	ALKBH8	FDXACB1	TRMT10A	TGS1	LCMT2
GOMF_MRNA_METHYLTRANSFERASE_ACTIVITY	http://www.gsea-msigdb.org/gsea/msigdb/cards/GOMF_MRNA_METHYLTRANSFERASE_ACTIVITY	TRMT61A	CMTR1	NSUN2	TRMT10C	TRMT61B	CMTR2	METTL3	METTL14	PCIF1	METTL16	METTL8	RNMT
GOMF_TRNA_METHYLTRANSFERASE_ACTIVITY	http://www.gsea-msigdb.org/gsea/msigdb/cards/GOMF_TRNA_METHYLTRANSFERASE_ACTIVITY	WDR4	TRMT61A	TYW3	METTL6	BCDIN3D	TRMT44	TRMT10B	TRDMT1	NSUN6	FTSJ1	THUMPD3	METTL2A	METTL1	TRMO	TRMT13	NSUN2	TRMT10C	TRMT61B	TRMT12	TRMT1	METTL2B	TRMT5	TRMT9B	TRMT11	NSUN3	TARBP1	METTL8	TRMT2B	THUMPD2	TRMT1L	ALKBH8	TRMT10A	LCMT2
GOMF_ADENYLATE_CYCLASE_BINDING	http://www.gsea-msigdb.org/gsea/msigdb/cards/GOMF_ADENYLATE_CYCLASE_BINDING	CAP2	CAP1	ADCY2	ADCY5	ADCYAP1R1	ADRB2	CALM1	CALM2	CALM3	AKAP6	AKAP5	AKAP12
GOMF_ATP_DEPENDENT_ACTIVITY_ACTING_ON_RNA	http://www.gsea-msigdb.org/gsea/msigdb/cards/GOMF_ATP_DEPENDENT_ACTIVITY_ACTING_ON_RNA	DDX11L8	G3BP1	DDX39A	DDX17	DDX52	DDX20	DDX19B	DDX42	TDRD9	DDX1	DDX3X	DDX5	DDX6	DHX8	DHX9	DDX10	DDX11	DHX15	DDX53	DHX36	EIF4A1	EIF4A2	DHX30	SNRNP200	MTREX	DDX58	RAD54B	DDX25	DDX51	IGHMBP2	MOV10	DDX12P	DDX47	DDX41	MOV10L1	DHX29	DDX4	DDX49	DDX56	DDX19A	DDX43	DDX60	DDX27	DHX32	DDX28	DHX33	DDX24	DHX37	DDX55	FANCM	UPF1	DHX35	IFIH1	DDX31	YTHDC2	SKIV2L	SUPV3L1	DDX50	DDX54	DHX58	DDX39B	DHX40	PIF1	DDX59	BRIP1	DHX16	HELZ2	DDX3Y	DDX18	DHX57	DDX60L	TDRD12	DDX21	DDX23	DHX34	AQR	EIF4A3	DHX38	DDX46
GOMF_POLY_PYRIMIDINE_TRACT_BINDING	http://www.gsea-msigdb.org/gsea/msigdb/cards/GOMF_POLY_PYRIMIDINE_TRACT_BINDING	MCRS1	KHDRBS1	U2AF2	MSI2	DIS3L2	PABPC4L	PABPC5	KHDRBS2	PATL1	FMR1	IFIT5	DAZAP1	PABPC1	RBMS3	HNRNPC	HNRNPH1	HNRNPU	MSI1	PABPC3	RBM11	PTBP1	RBMS1	RBMS2	ATXN1	SSB	PABPC1L	PNPT1	PABPC4
GOMF_NEUROPEPTIDE_RECEPTOR_ACTIVITY	http://www.gsea-msigdb.org/gsea/msigdb/cards/GOMF_NEUROPEPTIDE_RECEPTOR_ACTIVITY	NPY4R2	NMUR1	NPFFR2	PROKR1	GPR83	SORCS1	GPR139	PROKR2	SORCS3	NTSR2	GALR1	NPBWR1	NPBWR2	PRLHR	MCHR1	GPR37	GRPR	HCRTR2	NPSR1	MC2R	NMBR	NPY1R	NPY2R	NPY6R	NPY5R	NTSR1	GPR143	OPRM1	GAL	NMUR2	SORCS2	NPFFR1	SSTR1	SSTR2	SSTR3	SSTR4	SSTR5	BRS3	TACR2	TACR1	TACR3	QRFPR	KISS1R	GALR3	GALR2
GOMF_EUKARYOTIC_INITIATION_FACTOR_4E_BINDING	http://www.gsea-msigdb.org/gsea/msigdb/cards/GOMF_EUKARYOTIC_INITIATION_FACTOR_4E_BINDING	C8orf88	DDX3X	EIF4EBP1	EIF4EBP2	EIF4G1	ANGEL1	LARP1	HHEX	OTX2	EIF4EBP3
GOMF_METALLOENDOPEPTIDASE_INHIBITOR_ACTIVITY	http://www.gsea-msigdb.org/gsea/msigdb/cards/GOMF_METALLOENDOPEPTIDASE_INHIBITOR_ACTIVITY	WFIKKN1	WFIKKN2	COL4A3	FETUB	NGF	SPOCK3	LXN	RARRES1	SPOCK1	BST2	TIMP1	TIMP2	TIMP3	TIMP4	RECK	SPOCK2
GOMF_UDP_GLYCOSYLTRANSFERASE_ACTIVITY	http://www.gsea-msigdb.org/gsea/msigdb/cards/GOMF_UDP_GLYCOSYLTRANSFERASE_ACTIVITY	B3GALT5	RXYLT1	B3GNT3	B3GNT2	UGT2B11	UGT2A1	B4GAT1	GALNT6	GALNT5	MGAT4B	B4GALT7	MGAT4A	GALNT13	GALNT15	LARGE2	B4GALNT2	B3GALT6	A3GALT2	UGT3A1	B3GAT2	GCNT7	POGLUT3	B3GLCT	MGAT5B	B3GALNT2	XXYLT1	MGAT4D	UGT3A2	B3GNT6	EXT1	EXT2	EXTL1	EXTL2	EXTL3	CHSY1	COLGALT2	B4GALNT1	MGAT4C	GALNT1	GALNT2	GALNT3	B3GAT3	GALNT8	GBGT1	GCNT1	GCNT2	B4GALT1	B3GAT1	ABO	B4GALNT3	GXYLT1	EOGT	ALG5	GYG1	GYS1	GYS2	HAS1	HAS2	HAS3	HEXA	HEXB	HYAL1	CHSY3	B4GALNT4	GALNT18	B3GNT8	LALBA	LFNG	MFNG	MGAT1	MGAT2	MGAT3	MGAT5	GALNTL6	GALNT9	A4GNT	CERCAM	PIGP	GCNT4	GALNT7	PIGA	PIGH	A4GALT	CHPF2	UGT2B28	UGT1A10	UGT1A8	UGT1A7	UGT1A6	UGT1A5	UGT1A9	UGT1A4	UGT1A1	UGT1A3	CSGALNACT2	GALNT10	POMGNT1	UGGT2	CSGALNACT1	UGGT1	POGLUT1	GALNT16	UGT2A2	RFNG	GALNT11	XYLT1	XYLT2	GALNT17	GXYLT2	UGCG	UGT2B4	UGT2B7	UGT2B10	UGT2B15	UGT2B17	UGT8	POGLUT2	B3GNT4	CHPF	GALNT14	GALNT12	COLGALT1	UGT2A3	ALG13	B3GNT5	OGT	B3GNT9	POMGNT2	PIGY	GALNT4	B4GALT4	B4GALT3	B4GALT2	B3GALT4	B3GALNT1	B3GALT2	B3GALT1	GYG2	PLOD3	PIGQ	LARGE1	GCNT3	B3GNT7	B4GALT6	B4GALT5
GOMF_PHOSPHATIDATE_PHOSPHATASE_ACTIVITY	http://www.gsea-msigdb.org/gsea/msigdb/cards/GOMF_PHOSPHATIDATE_PHOSPHATASE_ACTIVITY	PLPPR5	PLPP4	LPIN1	PLPP6	PLPPR1	PLPPR2	LPIN3	PLPPR3	PLPP5	PLPP1	PLPP2	PLPP3	LPIN2	PLPPR4
GOMF_FERROUS_IRON_BINDING	http://www.gsea-msigdb.org/gsea/msigdb/cards/GOMF_FERROUS_IRON_BINDING	CDO1	EGLN2	EGLN3	DNAJC24	ALKBH2	ALKBH3	FECH	ISCU	HAAO	FXN	FTH1	FTL	FTH1P19	PHYH	FTHL17	ACP5	EGLN1	TET2	HIF1AN	SNCA	TF	TH	FTO	ALKBH1	FTMT	HEPH
GOMF_FERRIC_IRON_BINDING	http://www.gsea-msigdb.org/gsea/msigdb/cards/GOMF_FERRIC_IRON_BINDING	FXN	FTH1	FTL	FTH1P19	FTHL17	ACP5	MIOX	RRM2	TF	TH	FTMT
GOMF_HEPARIN_BINDING	http://www.gsea-msigdb.org/gsea/msigdb/cards/GOMF_HEPARIN_BINDING	BSPH1	TENM1	GPNMB	CEL	CXCL13	POSTN	ADAMTS8	ADAMTS5	FSTL1	APOA5	COL5A1	FBLN7	COL11A1	COL13A1	COMP	AAMP	FGFBP3	RTN4RL1	CCN2	LIPI	CTSG	CCDC80	ADAMTS15	HBEGF	ECM2	ELANE	LIPH	TMEM184A	F2	F11	FBN1	FGF1	FGF2	FGF4	FGF7	FGF9	FGF10	FGFR1	FGFR2	FGFR4	FN1	DEFB106A	AOC1	PLA2G2D	PCOLCE2	MSTN	ANGPTL3	ANG	RSPO1	EFEMP2	H1-1	SERPIND1	HDGF	CFH	HRG	APLP1	APLP2	APOB	ADAMTSL5	RSPO2	RSPO4	APOE	CCN1	APOH	APP	CXCL8	IMPG1	CXCL10	ANOS1	KNG1	LAMC2	LIPC	PRSS57	LPA	LPL	LRPAP1	LTBP2	LTF	MDK	MPO	SERPINC1	NELL1	NELL2	CCN3	DEFB106B	PCSK6	PAFAH1B1	COL5A3	IMPG2	SOST	SERPINA5	HSD17B12	SERPINA10	PCOLCE	ADA2	PF4	PF4V1	PGF	SERPINE2	FGFRL1	PRELP	PRG2	AZU1	LXN	PTCH1	LRTM1	PTN	PTPRC	PTPRF	PTPRS	EVA1C	LGR6	RPL22	RPL29	SAA1	CCL7	CCL8	CCL15	CCL23	CXCL6	CXCL11	SELL	SELP	SMOC1	SMOC2	ELSPBP1	SFRP1	GREM2	RTN4R	BMP4	LRTM2	BMP7	SLIT1	SLIT3	SOD3	TGFBR3	THBS1	THBS2	THBS3	THBS4	CLEC3B	TNXB	VEGFA	VEGFB	VTN	ZNF146	ZNF207	NDNF	MPIG6B	COLQ	CRISPLD2	REG4	COL25A1	RSPO3	NRP2	NRP1	CCN6	CCN5	CCN4	NAV2	PDCD5	COL23A1	ADGRG1	SLIT2	LIPG	ADAMTS3	ADAMTS1	FGFBP1
GOMF_G_PROTEIN_COUPLED_AMINE_RECEPTOR_ACTIVITY	http://www.gsea-msigdb.org/gsea/msigdb/cards/GOMF_G_PROTEIN_COUPLED_AMINE_RECEPTOR_ACTIVITY	HRH3	CHRM1	CHRM2	CHRM3	CHRM4	CHRM5	OR10H4	OR10J5	TAAR9	TAAR1	ADRA1D	ADRA1B	ADRA1A	ADRA2A	ADRA2B	ADRA2C	ADRB1	ADRB2	ADRB3	DRD4	OR5T2	OR6T1	OR10H3	OR10H2	OR10H1	OR10H5	TAAR6	HRH1	HRH2	HTR1A	HTR1B	HTR1D	HTR1E	HTR1F	HTR2A	HTR2B	HTR2C	HTR4	HTR5A	HTR6	HTR7	OR5T3	OR11H7	OR11H4	OR10J6P	ZNF219	HRH4	TAAR8	TAAR5	TAAR2	TAAR3P
GOMF_PEPTIDASE_ACTIVITY	http://www.gsea-msigdb.org/gsea/msigdb/cards/GOMF_PEPTIDASE_ACTIVITY	NAALAD2	NAALADL1	TANK	LMLN2	JMJD7	PIGK	USP17L10	USP17L11	USP17L12	USP17L13	USP17L17	PRSS46P	USP17L18	USP17L19	USP17L20	USP17L21	USP17L22	USP17L15	CASP12	DPP3	ADAM8	USP17L23	CELA3A	ADAM10	USPL1	PSMD14	ZMPSTE24	PRSS16	CPQ	PITRM1	PRPF8	USP16	STAMBP	CORIN	USP39	YME1L1	MASP2	CTSC	CAPN9	CLPX	ADAM28	USP20	USP19	FGL2	MALT1	MMP24	AFG3L2	PRSS21	COPS6	COPS5	METAP2	KLK11	EEF1AKMT4-ECE2	ADAM30	ADAM29	ADAMTS13	ADAMTS8	ADAMTS5	PRSS23	CAPN11	CAPN10	ADAMTS7	ADAMTS6	KLK8	MST1L	USP18	PARK7	CTRC	LACTB	MYSM1	ATG4A	OMA1	DCD	CLC	CLCA1	MMP21	CPXM2	TPP1	CMA1	SPPL3	PSMB11	SENP8	AGBL1	PRSS29P	USP43	GGT6	JOSD2	TRABD2A	CPO	NUDT16	TMPRSS11B	PM20D2	CPA1	CPA2	CPA3	CPB1	CPB2	CPD	PRSS37	CPE	PRSS58	CPM	CPN1	CPS1	PRSS47	OTUD6A	ADAMTS14	PGPEP1L	PRSS36	CAPN12	PM20D1	CTRB1	CTRL	CTSB	CTSD	CTSE	CTSG	CTSH	CTSK	CTSL	CTSV	ASPRV1	CTSO	CTSS	CTSW	CTSZ	CYLD	PRSS3P2	AMZ1	SEC11B	USP51	USP54	OTUD7A	RHBDL3	SPPL2C	ACE	TMPRSS6	AEBP1	CFD	ADAMTS15	ADAMTS16	ADAMTS17	ADAMTS18	ADAMTS19	AGA	DPEP1	DPP4	DPP6	ECE1	IMMP1L	CELA1	ELANE	ENPEP	PRSS55	HTRA4	ADAM32	SENP5	LVRN	F2	F3	F7	F9	F10	F11	F12	FAP	USP12	FOLH1B	TYSND1	OTUD1	PRSS54	ZUP1	UNC5CL	CLCA4	VASH1	NLRP1	CARD8	USP33	METAP1	ATG4B	PMPCA	OTUD3	AGTPBP1	USP22	USP24	NCSTN	TPSD1	CELA3B	FOLH1	CAPN7	SEC11A	DNPEP	CASP14	BACE1	ADAM2	METAP1D	NAALADL2	PCSK9	QPCT	RHBDD3	KLK5	TPSG1	BACE2	USP49	PRSS33	PYDC1	SENP6	KLK13	SENP3	GGT1	GGT3P	GGT7	GGT5	USP21	TINAG	ADAMDEC1	DESI1	HTRA2	TMPRSS12	KLK9	SPCS1	TMPRSS11E	ANPEP	PYCARD	PRSS50	PDIA3	USP25	SENP1	DPP7	TRHDE	GZMH	GZMA	GZMB	GZMK	GZMM	HABP2	HGF	HGFAC	HINT1	HP	HPN	HPR	APEH	PRSS53	PRSS38	KY	PRSS42P	TMPRSS11A	AGBL3	OVCH2	OVCH1	IDE	CFI	TMPRSS7	PRSS48	PRSS51	KLK3	IHH	TMPRSS9	PRSS41	USP50	FAM111B	PRSS45P	USP17L2	KEL	KLK1	KLK2	KLKB1	TRABD2B	CAPN8	TMPRSS11F	USP27X	USP17L6P	USP17L8	USP17L7	CTSL3P	PRSS57	LNPEP	USP17L1	LPA	LTA4H	LTF	DDI1	ADAM11	MEP1A	MEP1B	MIPEP	ATXN3	MME	MMP1	MMP2	MMP3	MMP7	MMP8	ASTL	MMP9	MMP10	MMP11	MMP12	MMP13	MMP14	MMP15	MMP16	MMP17	MMP19	KLK14	KLK12	CTRB2	NPEPPSP1	CAPN14	MST1	NRDC	ACR	NUP98	FURIN	PCSK6	PAPPA	DHH	DESI2	CELA2B	LAP3	COPS4	CHMP1A	CPA4	PCSK1	PCSK5	PCSK2	C1RL	AMZ2	MBTPS2	UCHL5	OTUD6B	ERAP1	PEPD	PGA5	PGC	PHEX	PIP	PLAT	PLAU	PLG	ADAM22	YBEY	OTULINL	CPVL	USP53	MINDY2	OTUD4	CTSA	PCSK4	ZRANB1	QPCTL	PGPEP1	DPP8	RHBDL2	USP47	USP40	UFSP2	PIDD1	YOD1	PRCP	PARL	PREP	KLK15	OTUD5	OTUB1	TASP1	CNDP2	CFAP44	MINDY1	PROC	CPXM1	LGMN	PRSS1	PRSS2	PRSS3	MASP1	RELN	KLK7	TMPRSS15	PRSS8	KLK6	HTRA1	MMP26	KLK10	PRTN3	AZU1	PSEN1	PSEN2	TMPRSS4	NRIP3	PSMA4	PSMA6	PSMB1	PSMB2	PSMB3	PSMB4	NCLN	SPPL2B	PSMB5	PSMB6	HMCES	PSMB7	OTUD7B	PSMB8	PSMB9	PSMB10	ADAMTS9	CPA6	PSMD7	RNPEPL1	ADAMTSL3	ADGRG6	SENP7	RHBDD2	USP31	NLN	USP35	STAMBPL1	USP36	DPP10	USP28	USP29	USP37	ACE2	SCPEP1	SENP2	RBP3	REN	AGBL5	RNPEP	SPCS3	PAPPA2	CFB	CELA2A	FAM111A	XPNPEP3	PRSS22	MMP27	TINAGL1	ERAP2	DPEP2	DPEP3	BLMH	SFRP1	RHBDF1	PGA3	PGA4	MMP25	TPSB2	USP17L4	USP17L3	SHH	MINDY4B	PRSS56	TMPRSS3	USP46	BMP1	CAPN15	SPG7	ST14	ADAM17	TFR2	TFRC	TGM2	THOP1	TLL1	TLL2	TMPRSS2	TNFAIP3	C1R	C1S	C2	TPP2	TPSAB1	CAPN5	GGTLC3	USP17L24	USP17L5	GGT2	UCHL1	UCHL3	UFD1	USP4	UQCRC2	USP1	MYRF	XPNPEP1	XPNPEP2	USP7	OTUB2	MMP28	BRCC3	MMEL1	SCRN3	RHBDF2	NPEPL1	ADGB	VASH2	KDM8	AGBL2	ALG13	ERMP1	MINDY3	ADAMTS20	VCPIP1	ZC3H12A	ASRGL1	ADAM33	LPAL2	ADAM12	USP5	TMPRSS5	HM13	NDEL1	ADAMTS12	ADAMTS10	CLPP	CAPN1	USP11	USP9X	CAPN2	CAPN3	CAPNS1	CAPN6	USP9Y	BAP1	CASP1	CASP2	CASP3	CASP4	NRIP2	LONP2	CASP5	USP26	PRSS27	CASP6	SPRTN	IMMP2L	CASP7	TMPRSS13	CASP8	USP44	USP42	MINDY4	USP48	CASP9	RHBDD1	CAPNS2	CASP10	DDI2	USP38	USP32	CNDP1	USP30	AGBL4	SPPL2A	AOPEP	PRSS12	ATG4C	MPND	ATG4D	USP45	MMP23B	CPZ	EIF3F	EIF3H	MBTPS1	CTSF	ADAM19	GPAA1	ADAM23	ADAM21	ADAM20	ADAM18	ADAM15	ADAM9	ADAM7	GGH	CFLAR	PROZ	CPNE1	ENDOU	USP13	LMLN	PAPLN	OTULIN	RHBDL1	SCRN2	SEC11C	USP14	USP6	USP2	USP10	USP8	DPP9	GGTLC2	ATP23	PCSK7	GGTLC1	CD5L	CAPN13	ATXN3L	ADAMTSL1	MMP20	LONP1	CPA5	HTRA3	TMPRSS11D	ECEL1	NAPSA	ADAMTS4	ADAMTS3	ADAMTS2	ADAMTS1	PMPCB	NPEPPS	TMEM59	PREPL	KLK4	CLCA3P	CLCA2	ESPL1	ECE2	ADAMTSL2	USP34	SPCS2	SCRN1	PAN2	JOSD1	USP15	USP3	RCE1
GOMF_CYSTEINE_TYPE_PEPTIDASE_ACTIVITY	http://www.gsea-msigdb.org/gsea/msigdb/cards/GOMF_CYSTEINE_TYPE_PEPTIDASE_ACTIVITY	TANK	PIGK	USP17L10	USP17L11	USP17L12	USP17L13	USP17L17	USP17L18	USP17L19	USP17L20	USP17L21	USP17L22	USP17L15	CASP12	USP17L23	USPL1	PSMD14	PRPF8	USP16	STAMBP	USP39	CTSC	CAPN9	USP20	USP19	MALT1	COPS6	COPS5	CAPN11	CAPN10	USP18	MYSM1	ATG4A	CLC	SENP8	USP43	JOSD2	OTUD6A	PGPEP1L	CAPN12	CTSB	CTSD	CTSH	CTSK	CTSL	CTSV	CTSO	CTSS	CTSW	CTSZ	CYLD	USP51	USP54	OTUD7A	SENP5	USP12	OTUD1	ZUP1	USP33	ATG4B	OTUD3	USP22	USP24	CAPN7	CASP14	USP49	PYDC1	SENP6	SENP3	USP21	TINAG	DESI1	PYCARD	PDIA3	USP25	SENP1	HINT1	USP50	USP17L2	CAPN8	USP27X	USP17L6P	USP17L8	USP17L7	CTSL3P	USP17L1	ATXN3	CAPN14	DESI2	COPS4	UCHL5	OTUD6B	OTULINL	USP53	MINDY2	OTUD4	ZRANB1	PGPEP1	USP47	USP40	UFSP2	YOD1	OTUD5	OTUB1	MINDY1	LGMN	OTUD7B	PSMD7	SENP7	USP31	USP35	STAMBPL1	USP36	USP28	USP29	USP37	SENP2	TINAGL1	BLMH	SFRP1	USP17L4	USP17L3	MINDY4B	USP46	CAPN15	TNFAIP3	CAPN5	USP17L24	USP17L5	UCHL1	UCHL3	UFD1	USP4	USP1	USP7	OTUB2	BRCC3	SCRN3	ADGB	ALG13	MINDY3	VCPIP1	ZC3H12A	USP5	CAPN1	USP11	USP9X	CAPN2	CAPN3	CAPNS1	CAPN6	USP9Y	BAP1	CASP1	CASP2	CASP3	CASP4	CASP5	USP26	CASP6	CASP7	CASP8	USP44	USP42	MINDY4	USP48	CASP9	CAPNS2	CASP10	USP38	USP32	USP30	ATG4C	MPND	ATG4D	USP45	EIF3F	EIF3H	CTSF	GPAA1	GGH	CFLAR	USP13	OTULIN	SCRN2	USP14	USP6	USP2	USP10	USP8	CAPN13	ATXN3L	ESPL1	USP34	SCRN1	PAN2	JOSD1	USP15	USP3	RCE1
GOMF_METALLOEXOPEPTIDASE_ACTIVITY	http://www.gsea-msigdb.org/gsea/msigdb/cards/GOMF_METALLOEXOPEPTIDASE_ACTIVITY	NAALAD2	NAALADL1	DPP3	ZMPSTE24	CPQ	METAP2	CPXM2	AGBL1	CPO	NUDT16	CPA1	CPA2	CPA3	CPB1	CPB2	CPD	CPE	CPM	CPN1	ACE	AEBP1	DPEP1	ENPEP	LVRN	FOLH1B	VASH1	METAP1	AGTPBP1	FOLH1	METAP1D	NAALADL2	QPCT	ANPEP	TRHDE	AGBL3	LNPEP	LTA4H	MMP14	MMP15	MMP16	MMP17	NPEPPSP1	LAP3	CPA4	ERAP1	PEPD	QPCTL	CNDP2	CPXM1	NCLN	CPA6	RNPEPL1	ACE2	AGBL5	RNPEP	XPNPEP3	ERAP2	DPEP2	DPEP3	TFR2	TFRC	XPNPEP1	XPNPEP2	NPEPL1	VASH2	AGBL2	ERMP1	CNDP1	AGBL4	AOPEP	CPZ	CPA5	NPEPPS
GOMF_METALLOPEPTIDASE_ACTIVITY	http://www.gsea-msigdb.org/gsea/msigdb/cards/GOMF_METALLOPEPTIDASE_ACTIVITY	NAALAD2	NAALADL1	LMLN2	DPP3	ADAM8	ADAM10	PSMD14	ZMPSTE24	CPQ	PITRM1	PRPF8	STAMBP	YME1L1	ADAM28	MMP24	AFG3L2	COPS6	COPS5	METAP2	EEF1AKMT4-ECE2	ADAM30	ADAM29	ADAMTS13	ADAMTS8	ADAMTS5	ADAMTS7	ADAMTS6	MYSM1	OMA1	CLCA1	MMP21	CPXM2	AGBL1	TRABD2A	CPO	NUDT16	CPA1	CPA2	CPA3	CPB1	CPB2	CPD	CPE	CPM	CPN1	ADAMTS14	AMZ1	ACE	TMPRSS6	AEBP1	ADAMTS15	ADAMTS16	ADAMTS17	ADAMTS18	ADAMTS19	DPEP1	ECE1	ENPEP	ADAM32	LVRN	FOLH1B	CLCA4	VASH1	METAP1	PMPCA	AGTPBP1	FOLH1	DNPEP	ADAM2	METAP1D	NAALADL2	QPCT	ADAMDEC1	ANPEP	TRHDE	AGBL3	IDE	KEL	TRABD2B	LNPEP	LTA4H	ADAM11	MEP1A	MEP1B	MIPEP	MME	MMP1	MMP2	MMP3	MMP7	MMP8	ASTL	MMP9	MMP10	MMP11	MMP12	MMP13	MMP14	MMP15	MMP16	MMP17	MMP19	NPEPPSP1	NRDC	PAPPA	LAP3	CHMP1A	CPA4	AMZ2	MBTPS2	ERAP1	PEPD	PHEX	ADAM22	YBEY	QPCTL	CNDP2	CPXM1	PRSS2	KLK7	MMP26	NCLN	ADAMTS9	CPA6	PSMD7	RNPEPL1	ADAMTSL3	NLN	STAMBPL1	ACE2	AGBL5	RNPEP	PAPPA2	XPNPEP3	MMP27	ERAP2	DPEP2	DPEP3	MMP25	BMP1	SPG7	ADAM17	TFR2	TFRC	THOP1	TLL1	TLL2	UQCRC2	XPNPEP1	XPNPEP2	MMP28	BRCC3	MMEL1	NPEPL1	VASH2	AGBL2	ERMP1	ADAMTS20	ADAM33	ADAM12	ADAMTS12	ADAMTS10	SPRTN	CNDP1	AGBL4	AOPEP	MMP23B	CPZ	EIF3F	EIF3H	ADAM19	ADAM23	ADAM21	ADAM20	ADAM18	ADAM15	ADAM9	ADAM7	LMLN	PAPLN	ATP23	ADAMTSL1	MMP20	CPA5	ECEL1	ADAMTS4	ADAMTS3	ADAMTS2	ADAMTS1	PMPCB	NPEPPS	CLCA3P	CLCA2	ECE2	ADAMTSL2	RCE1
GOMF_EXOPEPTIDASE_ACTIVITY	http://www.gsea-msigdb.org/gsea/msigdb/cards/GOMF_EXOPEPTIDASE_ACTIVITY	NAALAD2	NAALADL1	JMJD7	DPP3	ZMPSTE24	PRSS16	CPQ	CTSC	METAP2	CPXM2	TPP1	AGBL1	CPO	NUDT16	PM20D2	CPA1	CPA2	CPA3	CPB1	CPB2	CPD	CPE	CPM	CPN1	CTSH	CTSZ	ACE	AEBP1	DPEP1	DPP4	DPP6	ENPEP	LVRN	F11	FAP	FOLH1B	VASH1	METAP1	AGTPBP1	FOLH1	DNPEP	METAP1D	NAALADL2	QPCT	ANPEP	DPP7	TRHDE	HPN	AGBL3	LNPEP	LTA4H	MME	MMP14	MMP15	MMP16	MMP17	NPEPPSP1	LAP3	CPA4	ERAP1	PEPD	CPVL	MINDY2	CTSA	QPCTL	DPP8	PRCP	CNDP2	MINDY1	CPXM1	NCLN	CPA6	RNPEPL1	DPP10	ACE2	SCPEP1	AGBL5	RNPEP	XPNPEP3	ERAP2	DPEP2	DPEP3	BLMH	TFR2	TFRC	TPP2	XPNPEP1	XPNPEP2	SCRN3	NPEPL1	VASH2	KDM8	AGBL2	ERMP1	CNDP1	AGBL4	AOPEP	CPZ	GGH	SCRN2	DPP9	CPA5	NPEPPS	SCRN1	RCE1
GOMF_DIPEPTIDYL_PEPTIDASE_ACTIVITY	http://www.gsea-msigdb.org/gsea/msigdb/cards/GOMF_DIPEPTIDYL_PEPTIDASE_ACTIVITY	NAALAD2	DPP3	PRSS16	CTSC	DPP4	DPP6	FAP	DPP7	DPP8	PRCP	DPP10	DPP9
GOMF_OMEGA_PEPTIDASE_ACTIVITY	http://www.gsea-msigdb.org/gsea/msigdb/cards/GOMF_OMEGA_PEPTIDASE_ACTIVITY	TANK	USP17L10	USP17L11	USP17L12	USP17L13	USP17L17	USP17L18	USP17L19	USP17L20	USP17L21	USP17L22	USP17L15	USP17L23	PSMD14	USP16	STAMBP	USP39	USP20	USP19	USP18	MYSM1	USP43	GGT6	JOSD2	OTUD6A	CYLD	USP51	USP54	OTUD7A	USP12	OTUD1	ZUP1	USP33	OTUD3	USP22	USP24	BACE1	USP49	GGT1	GGT3P	GGT7	GGT5	USP21	USP25	APEH	USP50	USP17L2	USP27X	USP17L6P	USP17L8	USP17L7	USP17L1	ATXN3	DESI2	UCHL5	OTUD6B	USP53	MINDY2	OTUD4	ZRANB1	PGPEP1	USP47	USP40	YOD1	OTUD5	OTUB1	MINDY1	OTUD7B	USP31	USP35	STAMBPL1	USP36	USP28	USP29	USP37	USP17L4	USP17L3	MINDY4B	USP46	TNFAIP3	GGTLC3	USP17L24	USP17L5	GGT2	UCHL1	UCHL3	UFD1	USP4	USP1	USP7	OTUB2	BRCC3	ALG13	MINDY3	VCPIP1	ZC3H12A	ASRGL1	USP5	USP11	USP9X	USP9Y	BAP1	USP26	USP44	USP42	MINDY4	USP48	USP38	USP32	USP30	MPND	USP45	EIF3F	GGH	USP13	OTULIN	USP14	USP6	USP2	USP10	USP8	GGTLC2	GGTLC1	ATXN3L	USP34	PAN2	JOSD1	USP15	USP3
GOMF_TRNA_SPECIFIC_ADENOSINE_DEAMINASE_ACTIVITY	http://www.gsea-msigdb.org/gsea/msigdb/cards/GOMF_TRNA_SPECIFIC_ADENOSINE_DEAMINASE_ACTIVITY	ADAR	ADARB1	ADARB2	ADAT3	ADAD1	ADAT2	ADAD2	ADAT1
GOMF_NUCLEOTIDASE_ACTIVITY	http://www.gsea-msigdb.org/gsea/msigdb/cards/GOMF_NUCLEOTIDASE_ACTIVITY	BPNT1	NT5C3B	NT5DC1	NT5C2	NT5DC4	NT5C	NT5E	NT5C3A	NT5DC3	BPNT2	ACP3	NT5M	NT5DC2	NT5C1A	NT5C1B
GOMF_ZINC_ION_BINDING	http://www.gsea-msigdb.org/gsea/msigdb/cards/GOMF_ZINC_ION_BINDING	ADA	NR2E3	NAALADL1	ZGLP1	HDAC6	NR1H3	DPP3	ADAM8	TRIM10	RASGRP1	TRIM28	LITAFD	RNF41	TRIM13	AKAP8	MARCHF6	LANCL1	TRIM22	PIAS3	ARIH2	SEC24B	TRIM38	SEC23B	SEC23A	VAT1	PITRM1	SLU7	USP16	TRIM3	TRIM16	CTCF	USP39	KDM5B	ZMYND11	SEC24A	CLPX	USP20	MMP24	CPSF4	EHMT2	SMPDL3A	DBF4	AFG3L2	SF3A3	MID2	CHD3	TRIM31	CHD4	ADAM30	ADAMTS13	ADAMTS8	ADAMTS5	KAT7	RASSF1	WBP4	RNF139	RNF24	CA5B	ERI2	DUSP12	DTX2	TRIM9	PGLYRP2	PGLYRP3	ESCO1	MARCHF3	TRIM6	MMP21	CPXM2	TRIM64	DNAJC24	AGBL1	ADH1A	EARS2	ADH1B	ZSWIM7	ADH1C	ADH4	ADH5	TRIM43	ADH6	ACMSD	UBR3	ZFAND2B	CPO	ADH7	TRIM71	DNAJC21	ADAT2	TRIM40	CPA1	CPA2	TRIM50	CPA3	CPB1	CPB2	CPD	CPE	CPM	CPN1	CREBBP	CRIP1	CRIP2	APOBEC3D	GATA5	ZSWIM3	PARP1	MIB2	CRYZ	PRICKLE1	PTGR2	RNF151	CSRP1	SLFN13	RC3H1	ZSWIM2	ZNF385B	ZCWPW2	NFXL1	ZMAT2	RNF145	CYLD	ZDHHC15	USP51	AARS1	OTUD7A	MARCHF10	DCTD	ACE	APOBEC3H	AEBP1	PRICKLE2	TRIM60	ZNF92	SLC30A8	ZCCHC12	ADAMTS15	ZNF675	AFM	AFP	DMD	DNMT1	DPEP1	DPYS	DRP2	DTNA	DTNB	DTX1	ECE1	PHC1	PHC2	EGR1	UBR1	APOBEC3A	APOBEC3F	TET3	PIKFYVE	ZNF385C	TRIM65	PRIMPOL	ENPEP	EP300	RTL3	EPRS1	NR2F6	LVRN	ESR1	ALAD	ESR2	ESRRA	ESRRB	ESRRG	ALB	ZCCHC24	MARCHF8	KDM1B	NAPEPLD	MORC2	RPH3A	MSRB2	SIRT2	TRIM32	KDM2A	PDZRN3	USP33	MYT1L	ZSWIM8	MYCBP2	KDM4C	TRIM35	PEG10	TAB2	PHF8	ZZEF1	ZCCHC14	ZFR2	DTX4	AGTPBP1	UBR2	TUT4	TRIM2	USP22	UBR4	ATP13A2	SIRT5	SIRT4	SIRT3	ZFPM2	FNTB	MORC3	DNPEP	ZNF346	DDX58	ZMYND8	ZIM2	CBLC	CA14	TRIM29	PLA2G15	ZKSCAN5	BHMT2	ZNF318	ALPI	NR5A2	ALPP	NR5A1	NEIL2	MSRB3	ZDHHC20	TAB3	CIZ1	QPCT	ARIH1	USP49	POLR1A	TRIM58	RCHY1	GALT	MYRIP	SAMHD1	ZNF385A	AOC1	RNF167	ZZZ3	L3MBTL1	LTN1	TES	GATA1	GATA2	GATA3	GATA4	GATA6	GCH1	NR6A1	TIMM13	TIMM10	TIMM9	TIMM8B	ITGB1BP2	CHORDC1	RNF11	ZBTB32	MORC1	SMPDL3B	ADAMDEC1	APEX2	ZNF330	ZNF638	RABGEF1	APOBEC3C	GLI2	GLO1	GLRA1	RBM20	TRIM49B	ZADH2	SREK1IP1	NSMCE2	TRIM59	TRIM42	C11orf54	ANPEP	GRIN2A	GRIN2B	ZCCHC4	NR3C1	UHRF1	GTF2B	GTF2H2	PNMA3	TRHDE	PRICKLE4	CDIP1	LMCD1	CXXC1	POLR1H	NR4A1	HNF4A	HNF4G	AIRE	HRG	BIRC2	APOBEC1	ENPP7	NANOS2	AGBL3	RTL4	NANOS1	IDE	NANOS3	IGHMBP2	ZACN	AR	TRIM23	TRIM73	CA13	TRIM74	KNG1	KPNB1	RNF207	LIN28B	ZCCHC13	TRIM77	DYTN	TRIM61	TRIM75P	LCN1	LIG3	LIMS1	TRIM49D1	PRICKLE3	LNPEP	APOBEC4	LTA4H	NBR1	SMAD3	MBD1	MDM2	MDM4	MEFV	MAP3K1	MEP1A	MEP1B	MID1	KMT2A	NR3C2	MME	MMP1	MMP2	MMP3	MMP7	MMP8	ASTL	MMP9	MMP10	MMP11	MMP12	MMP13	MMP14	MMP15	MMP16	MMP17	MMP19	MNAT1	MPI	NPEPPSP1	TRIM67	MARCHF11	MT1A	MT1B	MT1E	MT1F	MT1G	MT1H	MT1M	MT1X	MT2A	MT3	MTR	TRIM37	ZFHX3	MYT1	RERE	NFX1	NQO2	ACR	NR4A2	TRIM72	RNF165	SCAPER	P2RX4	CYHR1	PAM	PAPPA	PRKN	DHH	ZNF593	APIP	LACTB2	TRIM17	CHMP1A	CPA4	MARCHF2	ZNF117	UBR5	PDE2A	CXXC5	ANAPC11	ZC3HC1	ZCCHC17	SIRT6	PIAS4	TRIM33	ZFR	ENPP1	ENPP2	ENPP3	FBXO40	POLR3K	UPB1	MSRB1	ERAP1	ADA2	PEX12	PGGT1B	PGR	PHEX	PHF2	ZFYVE1	PLSCR1	PML	TRIM34	POLA1	POLE	POLR2I	POLR2K	POLR2L	ZFAND6	FBXL19	PPARA	PPARD	PPARG	MARCHF5	XAF1	TRIM44	TET2	MBTD1	TRIT1	QPCTL	GATAD2A	ZCCHC10	ZCCHC2	RNF125	CZIB	MARCHF1	ZCWPW1	TRIM68	THAP1	UBR7	TRIM62	NEIL3	ACER3	ZGRF1	ZNF331	TRIM36	PRIM1	ZCCHC8	ZNF407	HIF1AN	PRKCA	PRKCB	PRKCG	ZMAT5	PRM2	CPXM1	MMP26	ASAH2	TRIM39	KCMF1	CA10	OTUD7B	ATXN7L3	ADAMTS9	TRIM49	CPA6	PGLYRP4	RNPEPL1	TRIM54	ZNFX1	ZMIZ1	THAP11	AICDA	GATAD2B	MTA3	AARS2	MIB1	MARCHF4	WDFY1	ZSWIM5	ZDBF2	VAT1L	ZSWIM6	PTPN1	RBAK	GATAD1	RABGGTA	RABGGTB	RABIF	RAG1	RAG2	ENPP5	RARA	RARB	RARG	KDM5A	ACE2	RBBP6	RBM4	UPF1	TRIM27	RNF2	RNF4	RNF5	APOBEC3G	AGBL5	RNPEP	PAPPA2	ZFAND3	RORA	RORB	RORC	RPS27	RPS29	CLIP1	RXRA	RXRB	RXRG	S100A3	S100A5	S100A6	S100A7	S100A8	S100A9	S100A12	S100A13	S100B	BHMT	SEMG1	MMP27	SEMG2	BLM	IFIH1	RBSN	ERAP2	SETMAR	TRIM64B	TRIM49C	SRSF7	NSD1	IKZF4	IKZF5	MMP25	ZMAT3	HHIP	BLVRA	COL25A1-DT	TRIM64C	SHH	SHMT1	SHMT2	SIAH1	SIAH2	BMI1	MARCHF7	BMP1	SLC30A5	SKI	ZSWIM4	TRIM43B	HLTF	SMPD1	SNCA	SNRPC	SOD1	SORD	SPG7	BRCA1	TRIM21	SUPT4H1	SUV39H1	TARS1	TCEA1	TCEA2	TCEA3	ZEB1	NR2F1	NR2F2	THRA	THRB	TIMP1	TIMP2	TK1	TLL1	TLL2	NR2E1	TNFAIP3	TNP2	TOP3A	TP53	NR2C1	NR2C2	TRAF1	TRAF2	TRAF3	TRAF5	TRAF6	TRPS1	D2HGDH	GTF2H2C	DNLZ	TRIM49D2	GTF2H2C_2	NR1H2	UTRN	VDR	WT1	SF1	ZFP37	ZFPL1	ZNF2	ZNF3	ZNF8	CNBP	ZNF22	CA1	CA2	CA3	CA4	ZNF75D	CA5A	ZNF84	ZNF90	ZNF91	CA6	CA7	CA8	CA9	CA11	ZNF146	CA12	TRIM26	RNF112	ZNF184	ZNF185	ZNF195	ZMYM2	ZNF205	ZNF208	ZNF214	ZFAND5	PRDM2	CAD	TRIM48	RNF26	DHX58	MMP28	MMEL1	CALB1	NEIL1	TUT7	SAP30L	ZMAT4	MORC4	SUV39H2	LIN28A	ZNF385D	ZFAND1	ZFHX4	EHMT1	ZMYM1	AGBL2	UBA5	ZNF212	KAT6A	PHC3	ADAMTS20	TRIM46	NR4A3	DBF4B	FBXO11	TRIM45	TET1	CXXC4	ADAM33	USP5	KDM7A	CALR	DPF3	TRIM11	CDADC1	TRIM8	TMEM163	SF3A2	TRIM7	TRIM56	RNF146	DPF1	ZNF93	KDM5C	BRAP	NUDT12	ZMIZ2	L3MBTL2	RBM4B	SETDB2	HDAC10	FBXO30	USP44	EEA1	ZCCHC7	TRAF7	BBOX1	ZCCHC9	ZNF282	L3MBTL3	ZMAT1	TTF2	TRIM55	TRIM63	KDM2B	TRIM51	RTN4IP1	PHF5A	TRIM52	AGBL4	AOPEP	USP45	MMP23B	GCM1	CPZ	SHANK3	TRIM5	ZCCHC3	ZCRB1	ZFHX2	PIAS1	PDXK	KLF7	TNKS	CBLB	TNFSF10	TRIM24	NR1I2	SQSTM1	ZPR1	TRIM4	HERC2	USP13	TRIM15	PGLYRP1	ZSWIM1	RNF8	BAZ1B	ZNF622	PIAS2	ZFAND2A	TRIM41	RGN	TRIM47	MTA1	L3MBTL4	ZNF830	CHURC1	ALKBH8	ARHGEF2	CD4	ZMYM4	ZMYM3	ZMYM6	ZMYM5	MTA2	ZNF276	MARCHF9	MMP20	KLF4	PTER	TRIP4	ZFAND4	TADA2B	CPA5	ADAMTS3	ADAMTS2	ADAMTS1	LITAF	NPEPPS	NR1D1	APOBEC3B	GDA	RNF7	TRAF4	SEC24C	KDM4A	ST18	KMT2B	HDAC4	CDA	MATR3	TRIM14	TRIM66	SETDB1	SEC24D	USP3	NR1I3	NR1H4	NR1D2	RBX1
GOMF_SECONDARY_ACTIVE_SULFATE_TRANSMEMBRANE_TRANSPORTER_ACTIVITY	http://www.gsea-msigdb.org/gsea/msigdb/cards/GOMF_SECONDARY_ACTIVE_SULFATE_TRANSMEMBRANE_TRANSPORTER_ACTIVITY	SLC26A1	SLC26A9	SLC26A7	SLC26A8	SLC26A3	SLC26A2	SLC13A4	SLC26A11	SLC26A5	SLC26A4	SLC26A6	SLC26A10	SLC13A1
GOMF_CALCIUM_POTASSIUM_SODIUM_ANTIPORTER_ACTIVITY	http://www.gsea-msigdb.org/gsea/msigdb/cards/GOMF_CALCIUM_POTASSIUM_SODIUM_ANTIPORTER_ACTIVITY	SLC24A4	SLC24A2	SLC24A5	SLC24A3	SLC24A1
GOMF_PROTEIN_METHYLTRANSFERASE_ACTIVITY	http://www.gsea-msigdb.org/gsea/msigdb/cards/GOMF_PROTEIN_METHYLTRANSFERASE_ACTIVITY	PRMT3	SMYD5	PRMT5	CARM1	EHMT2	EEF1AKMT4	WDR5	PRDM7	PCMTD1	METTL21EP	ATPSCKMT	NTMT2	SMYD1	METTL21A	DNMT3A	EEF2KMT	METTL21C	FBL	MECOM	EZH1	EZH2	EEF1AKMT1	SETD1B	TTLL12	ICMT	SUZ12	ETFBKMT	EEF1AKMT3	FAM98A	FAM98B	NTMT1	SETD2	N6AMT1	CXXC1	PRMT2	PRMT1	FBLL1	KMT5A	EEF1AKMT2	KMT2A	PCMT1	METTL9	KMT5B	HEMK1	LCMT1	TRMT112	SETD4	PRMT7	NSD3	PRMT6	SETD5	PCMTD2	NDUFAF7	ASH1L	KMT2E	PRMT8	SMYD2	PRDM9	KMT2C	RBBP5	PRDM13	PRDM16	SETMAR	NSD1	SMYD3	ANTKMT	SUV39H1	NSD2	CSKMT	PRDM2	METTL22	VCPKMT	ARMT1	SUV39H2	EHMT1	CAMKMT	SETD6	FBXO11	WDR82	KMT2D	SETD7	SETDB2	SETD3	DOT1L	KMT5C	EED	ASH2L	PRMT9	PRDM6	SETD1A	KMT2B	SETDB1
GOMF_LIPID_BINDING	http://www.gsea-msigdb.org/gsea/msigdb/cards/GOMF_LIPID_BINDING	PLA2G4B	PIGK	RASA4B	TOM1L1	TOM1	C8orf44-SGK3	DNM1L	NR1H3	CERT1	RASGRP1	RASA4	RASGRP2	RIDA	STAM2	IRX5	TLR6	DLC1	SPON2	CDIPT	PGRMC2	CEACAM5	UNC13B	NPC2	ERLIN1	AVIL	CETP	IQGAP2	STARD10	PGRMC1	STARD3	FERMT2	RAB35	ADAP1	WDR45	ERLIN2	NISCH	ANXA10	PACSIN2	SNX18	CD300A	PHB2	TWF2	TIRAP	OSBPL1A	OSBPL5	OSBPL6	OSBPL7	OSBPL8	OSBPL9	OSBPL10	OSBPL11	CGAS	OMA1	FCHO2	ARHGAP33	RASGRP4	RBP7	APOA5	ARAP2	ARAP1	AGAP1	AP2M1	PARD3B	PRAP1	PDZD8	TPP1	CLN3	CYP2R1	PLA2G4E	NOXO1	SEPTIN12	SNX20	ADH4	SYT2	ADH5	FITM2	BPIFB6	BPIFA3	PIGU	NUP35	MITD1	BBS5	ADH7	CPNE4	STARD4	ACOT12	CLVS2	CPS1	CIBAR1	CRABP1	CRABP2	AMER1	GPR119	BPIFA2	SCP2D1	FRMPD2	SYT9	CPNE8	CARMIL2	TOM1L2	CD300LF	STARD6	SYT6	EXOC8	BPIFB4	ENTHD1	COMMD1	PROM2	CPNE9	DAB2IP	CYP3A4	CLVS1	CYP21A2	CYP26A1	CD55	DGKA	DGKB	DGKG	AP2A2	FITM1	DBI	DBT	DENND1B	PAQR7	OXER1	GSDME	SNX31	AFM	AFP	DPEP1	JAG1	GPR183	ABCA1	S1PR1	LPAR1	S1PR3	GRAMD2A	MARK2	EPB41	AMER3	CLN8	AKT1	ESR1	ESR2	ESRRA	ESRRB	ESRRG	ALB	F2	F3	F10	FAAH	FABP4	FABP1	FABP2	FABP3	FABP5	FABP6	FABP7	AMER2	TPCN2	FABP5P3	CPNE2	OPN5	FGD2	FCGR3B	PXDC1	TSPO2	FER	FES	PHLDA1	RPH3A	EPN2	SCAP	WDFY3	UNC13A	FNBP1	GGA2	ARHGAP26	ATG2A	FLII	SNX13	GGA3	ZCCHC14	PASK	SYT11	PLCB1	MCF2L	ESYT1	ATP13A2	ZFYVE26	SEC14L2	PSD4	LPAR3	OPN3	PHLDA3	NUP62	LY96	ARFIP2	PLA2G15	SGK3	PITPNB	OSBP2	APOL2	ABCA4	ALOX5AP	DEFB106A	DEFB107A	DEFB114	DEFB119	ALOX15	ALOX15B	NR5A2	NR5A1	FYB1	WASHC2C	SNX32	BPIFC	PLA2G4F	SNX33	RASGRP3	TECPR1	GAP43	CLIP3	ACOT11	OSBPL3	APPL1	GGA1	WIPI2	LDLRAP1	PITPNC1	GAS6	STAP1	CLEC4E	PLA2G2D	GC	PLEK2	MYOF	BSCL2	SEC14L3	RPS6KC1	SH3YL1	HAVCR1	DAPP1	SDCBP2	CYTH4	SNX5	CPNE7	ARFIP1	CHMP2A	AMPH	GLE1	BIN1	PCLO	GPR12	PLA2G4D	GSDMA	LAMA1	LPAR4	SEC14L4	RUFY4	GPER1	GPR31	DOK7	SH3PXD2B	LCN12	FFAR1	FFAR3	FFAR2	GRK5	GRB7	SNX24	NR3C1	CHMP4A	ARHGAP35	STXBP6	DROSHA	RACGAP1	GSN	GSTA1	GSTM2	GSTP1	PACSIN3	SNX8	SNX10	SNX15	SNX11	EPN1	SNX12	PACSIN1	ANXA1	ANXA2	ANXA2P2	ANXA3	HDLBP	ANXA4	ANXA5	PLA2G2E	ANXA6	HIP1	STOML2	ANXA7	ANXA11	ANXA13	HMGB1	HNF4A	APOF	HSD11B1	HSD11B2	HSD17B1	HSPA2	HSPA8	HSPD1	APOA1	APOA2	APOA4	APOB	ICA1	GPIHBP1	FFAR4	CYP27C1	ID3	CYP26C1	APOC1	SYT10	APOC2	PAQR9	APOC3	PFN3	APOD	APOE	IGF2R	APOH	IGHM	JCHAIN	IL2	BPIFB3	ING2	INSIG1	AR	ITPR1	ITPR2	ITPR3	PFN4	CERKL	KCNH1	KCNJ1	KCNJ2	KCNQ1	WASHC2A	TNFAIP8L3	GLTPD2	PLA2G2C	LBP	SNX19	SNX30	LPL	LTC4S	LTF	LYN	MAG	MAL	MAP1B	MAPT	MARK1	ACBD7	MFGE8	NR3C2	MME	UNC13C	MYO1B	MTM1	MTTP	MYO1E	MYO10	NCF4	NDUFAB1	ATP1A1	NF1	ATP1A2	NFE2L1	ATP1A3	NGF	NINJ1	NME4	NPC1	NRGN	NUMA1	TRIM72	OPA1	OPHN1	OSBP	OTC	P2RX7	DEFB107B	PEBP1	DEFB106B	PAFAH2	ASAP1	VILL	ACOX1	VPS36	SERPINA5	PLEKHA8P1	SH3GLB1	INSIG2	GLTP	BPIFA1	PCYT1A	SNX7	BIN2	SNX9	ANKFY1	ATP5MC1	CHMP3	ATP5MC2	RAPGEF6	SYT17	ATP5MC3	ATP8B1	PFN1	PFN2	PGR	PIK3C2A	PIK3C2B	PIK3C2G	PITPNA	PLA2G2A	PLA2G4A	PLA2G5	PLCB2	PLCD1	ZFYVE1	PLD1	TPCN1	PLD2	PLIN1	PLTP	PMP2	TREM2	PON1	PLEKHA5	UGT1A10	UGT1A8	UGT1A7	UGT1A6	UGT1A9	PPARA	UGT1A4	UGT1A1	UGT1A3	PPARD	PPARG	EPDR1	GRAMD1C	BCAS3	NUP62CL	SYTL2	SIDT1	PAQR5	FNBP1L	ZCCHC2	PXK	CYP2W1	CLN6	EPN3	PLEKHB2	WIPI1	ATG2B	APPL2	GOLPH3L	MCOLN3	ACOXL	LAPTM4B	PPP5C	PPT1	SMPD3	KIF16B	MREG	CCDC88A	EXOC1	MCTP2	AXL	ADAP2	PRKCI	TEX2	GSDMB	BIN3	LANCL2	APOM	NSFL1C	GSDMC	WDR45B	PARD3	PSAP	CYP26B1	PSD	PSMA1	STARD7	PSMB4	CHPT1	COQ9	SMURF1	JPH2	MCOLN1	BAD	SNX14	PTAFR	PTCH1	PTEN	PTGDS	GRAMD1B	ESYT2	ADGRB1	STARD9	TWF1	PREX1	SYT13	WDFY1	PITPNM2	PHF12	GRAMD1A	PLEKHA4	CPNE5	DENND1A	SPTBN4	ZFYVE28	SCUBE2	CYP4F11	BAX	PCTP	SNX6	RAG2	RARA	RASA2	PLEKHA1	PLEKHA2	TRPV4	RBP1	RBP2	RBP3	RBP4	RHO	RLBP1	RNASE2	RNASE3	RORA	RORC	RPE65	RS1	RXRA	S100A8	S100A9	S100A10	S100A13	SCP2	SDCBP	MYO1G	SELL	SELP	GOLPH3	SNX16	STRA6	ARHGAP9	HS1BP3	ARAP3	PIRT	EXOC1L	SH3GL1	SH3GL2	SH3GL3	PLA2G2F	SHBG	SHC1	FABP9	FABP12	PDIA2	AIDA	RTN4R	MPPE1	ANXA8	NCF1	SLC9A1	NCF1B	NCF1C	PLEKHA3	FUNDC2	SNCA	SNX1	SNX2	SOAT1	BPI	SPTBN1	SPTBN2	AKR1D1	STAR	SULT1E1	STX3	SULT2B1	SVIL	VAMP2	SYP	SYT1	SYT4	SYT5	BTK	TEC	NR2F2	THBS1	TSPO	THY1	TIAM1	TLN1	TLR1	TLR2	TLR4	TRAF2	PHLDA2	TTPA	ANXA8L1	TULP1	FRMPD2B	TULP3	C8G	UCP1	UGT2B4	UGT2B7	UGT2B15	UGT2B17	VCP	VDAC1	VDAC2	VDR	VIL1	TRPV1	WNT5A	FZD5	MANF	UQCC3	MAPKAP1	PLEKHF1	TTPAL	CALB1	PLA2G7	S100G	PLEKHF2	VEPH1	SAP30L	MCTP1	ACBD4	GSDMD	ARHGEF5	SNX22	COQ8B	PAQR6	DENND1C	BAIAP2L2	RUBCNL	RNF34	RUFY1	STAM	PNPLA3	BPIFB2	PRR7	STARD5	CPTP	APOL6	APOL5	APOL4	APOL3	APOLD1	SNX27	MAP1LC3B	SBF2	CAMP	CAPG	DYSF	PICALM	ACOX2	ACOX3	FZD7	PITPNM3	RBP5	SYT15	ESYT3	SNX25	STARD3NL	PLA2G10	OBSCN	PLEKHN1	ARL6	PRAM1	EEA1	ANXA9	PSD2	SGIP1	SYT3	ACBD6	SOAT2	CAVIN2	RASAL1	DOC2B	DOC2A	MAP1LC3A	RNASE7	PLEKHA8	OGT	UNC119B	ZFYVE19	PEX3	LIPF	DGKD	PAQR8	MICALL1	APOL1	SCIN	CAV1	PLA2G4C	CADPS	SERPINA6	S1PR4	SNX4	SNX3	GBF1	GPAA1	ACTN2	IQGAP1	PROM1	ALDH1A2	SPHK1	KRIT1	CPNE3	CPNE1	BAIAP3	CDK5R2	H2BC11	FCHSD1	MVB12B	PLCZ1	SYT8	SNX21	HIP1R	FER1L5	STARD13	SYT7	CD1A	UNC119	CD1B	CD1C	CD1D	CD1E	SESTD1	ACBD5	HGS	SYT12	LPAR2	SNX29	MTSS2	LRAT	CD6	CYTH3	CYTH2	CYTH1	BPIFB1	CD14	S1PR2	TRIP10	MVB12A	CPNE6	KL	CADPS2	ZFYVE9	ZRANB2	SYTL3	SYTL4	SYTL5	OPN4	PICK1	PCYT1B	CD36	SCARB1	SCARB2	PITPNM1	ABCG1	SH3PXD2A	CLINT1	RAPGEF2	RUBCN	ARHGAP32	CD81	STARD8	FRMPD4	ZFYVE16	SNX17	MTSS1	MELK	GAB2	C2CD5	C2CD2L	TRIL	FCHSD2	OSBPL2	SNAP91	ARHGAP44	IQSEC1	NR1H4
GOMF_3_5_EXODEOXYRIBONUCLEASE_ACTIVITY	http://www.gsea-msigdb.org/gsea/msigdb/cards/GOMF_3_5_EXODEOXYRIBONUCLEASE_ACTIVITY	TREX2	TREX1	MEIOB	REXO2	APEX2	APEX1	ISG20	MRE11	POLD1	POLE	EXD2	EXO5	TATDN1
GOMF_SINGLE_STRANDED_DNA_EXODEOXYRIBONUCLEASE_ACTIVITY	http://www.gsea-msigdb.org/gsea/msigdb/cards/GOMF_SINGLE_STRANDED_DNA_EXODEOXYRIBONUCLEASE_ACTIVITY	PLD4	PLD3	MEIOB	ISG20	POLE	EXD2	EXO5	EXO1	MGME1
GOMF_DNA_BINDING_BENDING	http://www.gsea-msigdb.org/gsea/msigdb/cards/GOMF_DNA_BINDING_BENDING	TREX1	HMGB4	FOXC1	FOXD1	FOXD4	FOXI1	FOXL1	HHEX	HMGB1	HMGB2	HMGB3	LEF1	TERF1	TFAM	TOP2A	SAP30L	HMGA2
GOMF_STRUCTURAL_CONSTITUENT_OF_MUSCLE	http://www.gsea-msigdb.org/gsea/msigdb/cards/GOMF_STRUCTURAL_CONSTITUENT_OF_MUSCLE	MYL9	NEBL	MYL6B	CSRP1	CSRP2	DAG1	DMD	SYNM	ANKRD2	MYLPF	KRT19	ASPH	MYBPC1	MYBPC2	MYBPC3	MYBPH	MYH8	MYH11	MYL1	MYL2	MYL3	MYL5	MYL6	NEB	PLEC	JPH1	SMTN	TPM1	TPM2	TPM4	TTN	CSRP3	CAPN3	OBSCN	SORBS2	TCAP	MYOM1	ACTN2	ACTN3	NEXN	MYOM2	MYOT
GOMF_VOLTAGE_GATED_ANION_CHANNEL_ACTIVITY	http://www.gsea-msigdb.org/gsea/msigdb/cards/GOMF_VOLTAGE_GATED_ANION_CHANNEL_ACTIVITY	SLC17A3	CLCN1	CLCN2	CLCN3	CLCN4	CLCN5	CLCN6	CLCN7	CLCNKA	CLCNKB	ANO6	GPR89B	ANO1	GPR89A	VDAC1	VDAC2	VDAC3
GOMF_SINGLE_STRANDED_DNA_3_5_EXODEOXYRIBONUCLEASE_ACTIVITY	http://www.gsea-msigdb.org/gsea/msigdb/cards/GOMF_SINGLE_STRANDED_DNA_3_5_EXODEOXYRIBONUCLEASE_ACTIVITY	MEIOB	ISG20	POLE	EXD2	EXO5
GOMF_7S_RNA_BINDING	http://www.gsea-msigdb.org/gsea/msigdb/cards/GOMF_7S_RNA_BINDING	EXOSC2	SRP9	SRP14	SRP19	SRP54	SRP68	SRP72
GOMF_PROTEIN_PRENYLTRANSFERASE_ACTIVITY	http://www.gsea-msigdb.org/gsea/msigdb/cards/GOMF_PROTEIN_PRENYLTRANSFERASE_ACTIVITY	CHM	FNTA	FNTB	PTAR1	PGGT1B	RABGGTA	RABGGTB
GOMF_PROTEIN_TRANSMEMBRANE_TRANSPORTER_ACTIVITY	http://www.gsea-msigdb.org/gsea/msigdb/cards/GOMF_PROTEIN_TRANSMEMBRANE_TRANSPORTER_ACTIVITY	TIMM23	TIMM23B	TIMM17B	TIMM17A	TOMM40	TMED10	SEC63	ABCA1	SEC61G	SEC61A1	TIMM22	TOMM20L	BLOC1S3	MCL1	TOMM7	SEC61A2	AZGP1	TOMM22	TOMM40L	AP4M1	TOMM20	TOMM70
GOMF_CATION_TRANSMEMBRANE_TRANSPORTER_ACTIVITY	http://www.gsea-msigdb.org/gsea/msigdb/cards/GOMF_CATION_TRANSMEMBRANE_TRANSPORTER_ACTIVITY	KCNE3	SLC9B1P1	UQCRFS1P1	KCNJ18	HCN4	SLC17A4	ABCC9	KCNK7	SLC25A15	CDK5	KCNMB2	SLC17A2	KCNE1B	TCIRG1	PKDREJ	CACNG3	CACNG2	ATP8A1	SLC30A9	ATP5PD	SLC25A17	SLC9A6	SLC19A2	SLC34A2	ATP5MG	CLDN16	MTCO2P12	SLC12A7	SLC17A3	SERINC3	SLC38A3	SLC6A14	SCN11A	SLC46A1	CHRNA1	CHRNA2	CHRNA3	MFSD3	CHRNA4	CHRNA5	CHRNA7	CHRNB1	CHRNB2	SLC2A13	CHRNB3	CHRNB4	CHRND	CHRNE	CHRNG	PKD1L2	SLC25A26	SLC5A11	GRIN3A	GRIN3B	CATSPER1	CATSPER2	TMC1	TMC2	CLCN3	CLCN4	CLCN5	SFXN2	CALHM3	SLC36A4	SLC15A4	SLC24A4	SLC25A29	NIPA1	SLC5A10	CNGB1	CNGA1	CNGA2	CNGA3	CNGA4	MFSD12	LRRC38	CNR1	SLC44A3	ATP6V1G3	KCNH8	SLC31A1	SLC31A2	COX4I1	COX5B	OTOP1	SLC9B2	COX6A1	COX6A2	COX6B1	COX7A1	COX7B	COX8A	COX15	SLC32A1	TMEM37	TRPM6	SLC34A3	SLC38A6	SLC47A2	SLC30A7	CTNS	SLC9B1	CCT8L2	SLC66A1L	NIPAL1	CYB5A	SLC38A9	SLC36A2	SLC25A48	CYC1	ATP6V0E2	KCNU1	SLC5A12	SLC5A8	TRPV3	PKD1L1	SLC30A8	KCNV2	HTR3C	COX7B2	KCNG3	ANO6	SLC5A9	HTR3D	SLC39A11	SLC10A4	SLC29A1	SLC44A5	SLC36A1	PTK2B	LRRC55	TPCN2	SLC39A12	CALHM4	SLC29A4	FKBP1B	RASA3	P2RX2	SLC9A8	ZDHHC17	ATP13A2	NCS1	KCNH4	KCNH3	SLC7A8	ATP1B4	SLC44A1	SLC39A14	NNT	ATP6V0A2	KCNE5	KCNE4	PANX1	ATP6V0D2	ATP6V1C2	CALHM5	SLC41A1	CALHM1	MCOLN2	SERINC5	SLC24A2	SLC39A6	NALCN	TRPC4AP	KCNG2	SLC13A4	SLC17A5	CNNM4	ATP5MGL	KCNV1	ATP2C1	PKD2L2	CACNG5	CACNG4	KCNMB3	DMAC2L	NALF2	KCNH5	SLC39A1	KCNMB4	GPM6A	SLC25A45	SLC39A5	SLC25A47	SLC24A5	SLC13A5	SLC25A42	SLC9C2	UNC80	SLC9A9	HTR3E	SLC9C1	SLC36A3	GRIA1	GRIA2	GRIA3	GRIA4	GRIK1	GRIK2	GRIK3	GRIK4	GRIK5	GRIN1	GRIN2A	GRIN2B	GRIN2C	GRIN2D	SLC25A4	SLC25A5	UQCR10	TRPM5	SEC61A1	SLC39A3	SLC39A2	SLC40A1	ANXA2	ANXA2P2	KCNIP3	KCNIP2	KCNIP1	ANXA6	HTR1B	HTR3A	KCNK18	PKD1L3	KCNT2	ATP13A5	SLC10A6	SLC10A5	CATSPER3	OTOP3	NIPAL4	HCN1	SHROOM2	AQP1	ITGAV	ITPR1	ITPR2	ITPR3	KCNA1	KCNA2	KCNA3	KCNA4	KCNA5	KCNA6	KCNA7	KCNA10	KCNB1	KCNC1	KCNC2	KCNC3	KCNC4	KCND1	KCND2	KCND3	KCNE1	KCNF1	KCNG1	KCNH1	KCNH2	KCNJ1	KCNJ2	KCNJ3	KCNJ4	KCNJ5	KCNJ6	KCNJ8	KCNJ9	KCNJ10	KCNJ11	KCNJ12	KCNJ13	KCNJ14	KCNJ15	KCNJ16	KCNK1	KCNK2	KCNK3	KCNMA1	KCNMB1	KCNN1	KCNN2	KCNN3	KCNN4	KCNQ1	KCNQ2	KCNQ3	KCNS1	KCNS2	CATSPER4	KCNS3	SLC9A4	LRRC26	LETM1	ASIC2	ASIC1	TRPM1	ATP5F1EP2	LRRC52	CALHM6	MT-ATP6	MT-ATP8	MT-CO1	MT-CO2	MT-CO3	MT-CYB	ATP1A1	ATP1A2	ATP1A3	ATP12A	ATP1A4	ATP1B1	ATP2A1	ATP2A2	ATP2A3	SLC11A2	ATP2B1	ATP2B2	ATP2B3	ATP2B4	OCA2	ATP4A	ATP4B	ATP5F1A	OPRM1	SLC22A18	P2RX1	P2RX3	P2RX4	P2RX5	P2RX7	ATP5F1B	ATP6V0A4	SLC45A1	KCNK4	ATP5F1C	CALHM2	SLC45A2	SLC15A3	ATP5F1D	KCNK9	SLC25A37	ATP6V1D	TRPV2	ATP5F1E	RHCG	ATP5PB	PEX5L	ATP5MC1	ATP6V1H	ATP5MC2	ATP5MC3	ASIC5	ATP5ME	ATP5PF	ATP6V1A	ATP6V1B1	SLC25A3	ATP6V1B2	ATP6V0C	ATP6V1C1	ATP6V1E1	PKD1	PKD2	ATP6V0B	TPCN1	ATP6V0A1	ATP7A	FXYD4	ATP5PO	ATP7B	KCNK10	SLC38A2	TMCO1	ZDHHC13	CNGB3	SLC6A20	TRPM4	CNNM2	TRPM7	SLC66A1	SLC41A3	SLC25A38	TMCO3	ANO1	SLC6A15	ANO10	TMEM38B	SLC38A7	SLC47A1	MCOLN3	SLC39A9	TMEM63B	TRPV6	ASIC4	SLC30A10	CHRNA9	SLC39A4	SLC30A6	CACNA2D3	SCN3B	TMEM165	SLC7A10	TRPV5	KCNQ5	SLC2A9	PSEN1	KCNK13	KCNK12	SLC12A9	SLC17A7	CHRNA10	TRPC7	RHBG	ATP13A1	SLC44A2	TMEM63C	SLC39A10	NIPAL3	MCOLN1	SLC45A4	SLC4A10	TTYH1	MRS2	SLC24A3	SLC12A5	KCNT1	STIM2	HCN3	CACHD1	SLC4A5	CACNG8	CACNG7	CACNG6	TRPV4	RHAG	RHCE	RHD	SLC25A19	SLC5A7	KCNK15	HCN2	RYR1	RYR2	RYR3	SCN1A	SCN1B	SCN2A	SCN2B	SCN3A	SCN4A	SCN4B	SCN5A	SCN7A	SCN8A	SCN9A	SCN10A	SCNN1A	SCNN1B	SCNN1D	SCNN1G	PIEZO2	SLC28A3	SLC39A8	SLC13A3	SLC30A5	SLC1A1	SLC1A2	SLC1A3	SLC1A4	SLC1A5	SLC1A6	SLC1A7	SLC3A2	SLC5A1	SLC5A2	SLC5A3	SLC5A4	SLC5A5	SLC6A1	SLC6A2	SLC6A3	SLC6A4	SLC6A6	SLC6A7	SLC6A8	SLC6A9	SLC6A11	SLC6A12	SLC6A13	SLC7A1	SLC7A2	SLC8A2	SLC8A1	SLC8A3	SLC9A1	SLC9A2	SLC9A3	SLC9A5	SLC10A1	SLC10A2	SLC11A1	SLC12A1	SLC12A2	SLC12A3	SLC12A4	SLC13A1	SLC15A1	SLC15A2	SLC17A1	SLC34A1	SLC18A1	SLC18A2	SLC18A3	SLC20A1	SLC20A2	SLC22A1	SLC22A3	SLC22A2	SLC22A4	SLC22A5	SNAP25	ABCC8	SURF1	TRPC1	TRPC3	TRPC4	TRPC5	TRPC6	TRPM2	NALF1	UQCRC1	UQCRFS1	UQCRH	TRPV1	CACNA1A	CACNA1B	CACNA1C	CACNA1D	CACNA1E	SLC30A1	CACNA1F	SLC30A2	SLC30A3	SLC30A4	CACNA1S	CACNA2D1	CACNB1	CACNB2	CACNB3	CACNB4	CACNG1	SLC25A20	KCNAB1	TMEM38A	TRPM8	SLC39A7	NOX5	ATP13A3	CCDC51	SLC25A22	NIPAL2	TUSC3	SLC8B1	TRPM3	ORAI2	KCNIP4	CUL5	SLC19A3	SLC44A4	SLC2A10	KCNH6	SLC7A5	SLC38A1	NIPA2	SFXN3	SLC25A28	SLC10A3	SLC4A9	SLC25A18	KCNK16	SLC25A2	SLC4A11	MAGT1	SLC41A2	ANXA9	ATP13A4	TMEM175	HVCN1	SLC12A8	SLC9A7	COX4I2	ORAI1	MFSD2A	SLC7A3	KCNAB2	SLC22A16	SLC45A3	KCNK5	SLC4A4	SLC5A6	CACNA1I	CACNA1H	CACNA1G	CHRNA6	KCNK17	TRPA1	ATP6V0E1	KCNH7	PKD2L1	ATP6V1E2	MCU	SLC13A2	ATP6V0D1	SLC39A13	P2RX6	KCNQ4	SLC6A5	SLC28A2	SLC28A1	COX7A2L	HTR3B	SLC24A1	KCNAB3	SLC33A1	CACNA2D2	TSPOAP1	OTOP2	SLC38A5	ATP6V1F	KCNG4	ASIC3	KCNB2	ORAI3	MMGT1	CACNA2D4	COX5A	SFXN1	KCNK6	SLC4A7	SLC4A8	ATP6V1G1	ATP5MF	CLCA3P	TMEM63A	PIEZO1	ATP2C2	SLC23A2	SLC23A1	SLC12A6	KCNE2
GOMF_METHYL_CPG_BINDING	http://www.gsea-msigdb.org/gsea/msigdb/cards/GOMF_METHYL_CPG_BINDING	ZBTB33	PRMT5	CDX1	CDX2	HOXB13	DNMT1	TET3	ERH	LRWD1	ZBTB38	CHTOP	UHRF1	PRMT1	MBD1	MECP2	ZBTB21	CXXC5	MBD3	ZCWPW1	ZBTB4	WDR77	TET1	CXXC4	MBD2	LHX4
GOMF_PROTEIN_TYROSINE_THREONINE_PHOSPHATASE_ACTIVITY	http://www.gsea-msigdb.org/gsea/msigdb/cards/GOMF_PROTEIN_TYROSINE_THREONINE_PHOSPHATASE_ACTIVITY	DUSP10	DUSP1	DUSP2	DUSP4	DUSP5	DUSP6	DUSP7	DUSP8	DUSP9	DUSP16
GOMF_HIGH_VOLTAGE_GATED_CALCIUM_CHANNEL_ACTIVITY	http://www.gsea-msigdb.org/gsea/msigdb/cards/GOMF_HIGH_VOLTAGE_GATED_CALCIUM_CHANNEL_ACTIVITY	CACNA1A	CACNA1B	CACNA1C	CACNA1D	CACNA1F	CACNA1S	CACNB1	CACNB2	CACNB3	CACNB4
GOMF_MAP_KINASE_KINASE_KINASE_KINASE_ACTIVITY	http://www.gsea-msigdb.org/gsea/msigdb/cards/GOMF_MAP_KINASE_KINASE_KINASE_KINASE_ACTIVITY	MAP4K5	MAP4K1	MAP4K2	MAP3K7	MAP4K3
GOMF_RNA_POLYMERASE_II_CTD_HEPTAPEPTIDE_REPEAT_KINASE_ACTIVITY	http://www.gsea-msigdb.org/gsea/msigdb/cards/GOMF_RNA_POLYMERASE_II_CTD_HEPTAPEPTIDE_REPEAT_KINASE_ACTIVITY	CDK4	CDK6	CDK7	CDK8	CDK9	CDK19	BRD4	CDK12	MAPK1	CDK13	CCNK	CDK1
GOMF_SIALYLTRANSFERASE_ACTIVITY	http://www.gsea-msigdb.org/gsea/msigdb/cards/GOMF_SIALYLTRANSFERASE_ACTIVITY	ST3GAL6	ST6GALNAC2	C20orf173	ST6GALNAC3	ST6GALNAC4	ST8SIA5	ST6GALNAC6	ST8SIA6	ST8SIA3	ST6GALNAC1	ST6GAL1	ST3GAL1	ST3GAL2	ST3GAL4	ST3GAL3	ST8SIA1	ST8SIA4	ST8SIA2	ST6GALNAC5	ST6GAL2	ST3GAL5
GOMF_O_ACYLTRANSFERASE_ACTIVITY	http://www.gsea-msigdb.org/gsea/msigdb/cards/GOMF_O_ACYLTRANSFERASE_ACTIVITY	LPCAT3	AGPAT1	AGPAT2	CHAT	MOGAT1	CPT1C	MBOAT2	CPT1A	CPT1B	CPT2	GPAT4	CRAT	GPAT2	MBOAT1	AWAT1	AWAT2	PLA2G15	LCLAT1	LPCAT4	PIGW	IFNB1	MOGAT3	DGAT2L6	LCAT	ABHD5	PLA2G4A	CRLS1	CROT	LPCAT2	AGPAT5	HHAT	AGPAT3	AGPAT4	PNPLA2	PLAAT1	GPAM	MBOAT4	CASD1	SOAT1	TAFAZZIN	MBOAT7	LPCAT1	MOGAT2	PNPLA3	SOAT2	GNPAT	DGAT2	GPAT3	PLA2G4C	DGAT1	LRAT	PRDX6	LPGAT1
GOMF_ACETYLGLUCOSAMINYLTRANSFERASE_ACTIVITY	http://www.gsea-msigdb.org/gsea/msigdb/cards/GOMF_ACETYLGLUCOSAMINYLTRANSFERASE_ACTIVITY	B3GNT3	B3GNT2	B4GAT1	MGAT4B	MGAT4A	GCNT7	B3GLCT	MGAT5B	MGAT4D	B3GNT6	EXT1	EXT2	EXTL1	EXTL2	EXTL3	MGAT4C	GCNT1	GCNT2	EOGT	HEXA	HEXB	B3GNT8	LFNG	MFNG	MGAT1	MGAT2	MGAT3	MGAT5	A4GNT	PIGP	GCNT4	PIGA	PIGH	POMGNT1	RFNG	B3GNT4	ALG13	B3GNT5	OGT	POMGNT2	PIGY	PIGQ	LARGE1	GCNT3	B3GNT7
GOMF_ACETYLGALACTOSAMINYLTRANSFERASE_ACTIVITY	http://www.gsea-msigdb.org/gsea/msigdb/cards/GOMF_ACETYLGALACTOSAMINYLTRANSFERASE_ACTIVITY	GALNT6	GALNT5	GALNT13	GALNT15	B4GALNT2	B3GALNT2	EXTL2	CHSY1	B4GALNT1	GALNT1	GALNT2	GALNT3	GALNT8	GBGT1	ABO	B4GALNT3	CHSY3	B4GALNT4	GALNT18	GALNTL6	GALNT9	GALNT7	CHPF2	CSGALNACT2	GALNT10	CSGALNACT1	GALNT16	GALNT11	GALNT17	CHPF	GALNT14	GALNT12	GALNT4	B3GALNT1
GOMF_GALACTOSYLTRANSFERASE_ACTIVITY	http://www.gsea-msigdb.org/gsea/msigdb/cards/GOMF_GALACTOSYLTRANSFERASE_ACTIVITY	B3GALT5	B3GNT3	B3GNT2	B4GALT7	B3GALT6	A3GALT2	B3GNT6	COLGALT2	B4GALT1	B3GAT1	ABO	C1GALT1C1	B3GNT8	LALBA	CERCAM	A4GALT	C1GALT1	C1GALT1C1L	UGT8	B3GNT4	COLGALT1	B3GNT5	B4GALT4	B4GALT3	B4GALT2	B3GALT4	B3GALNT1	B3GALT2	B3GALT1	PLOD3	B3GNT7	B4GALT6	B4GALT5
GOMF_MECHANOSENSITIVE_ION_CHANNEL_ACTIVITY	http://www.gsea-msigdb.org/gsea/msigdb/cards/GOMF_MECHANOSENSITIVE_ION_CHANNEL_ACTIVITY	TMC6	TMC1	TMC2	TMC8	TMC4	NALF2	TMC3	TMEM150C	KCNK4	TMEM63B	TRPV4	PIEZO2	NALF1	TMC5	TMC7	TMEM63A	PIEZO1
GOMF_ARACHIDONIC_ACID_MONOOXYGENASE_ACTIVITY	http://www.gsea-msigdb.org/gsea/msigdb/cards/GOMF_ARACHIDONIC_ACID_MONOOXYGENASE_ACTIVITY	CYP1A1	CYP2A6	CYP2A7	CYP2A13	CYP2B6	CYP2C19	CYP2C8	CYP2C9	CYP2C18	CYP2E1	CYP2F1	CYP2J2	CYP4A11	CYP4Z1	CYP2G1P	CYP4A22	CYP2S1	CYP4F3	CYP4F11	CYP4F12	CYP4F2
GOMF_ARACHIDONIC_ACID_EPOXYGENASE_ACTIVITY	http://www.gsea-msigdb.org/gsea/msigdb/cards/GOMF_ARACHIDONIC_ACID_EPOXYGENASE_ACTIVITY	CYP2A6	CYP2A7	CYP2A13	CYP2B6	CYP2C19	CYP2C8	CYP2C9	CYP2C18	CYP2E1	CYP2F1	CYP2J2	CYP4A11	CYP4Z1	CYP2G1P	CYP2S1	CYP4F12	CYP4F2
GOMF_STEROID_HYDROXYLASE_ACTIVITY	http://www.gsea-msigdb.org/gsea/msigdb/cards/GOMF_STEROID_HYDROXYLASE_ACTIVITY	CYP46A1	CYP2U1	CYP2R1	CYP1A1	CYP1A2	CYP1B1	CYP2A6	CYP2A7	CYP3A7	CYP2A13	CYP2B6	CYP2C19	CYP2C8	CYP2C9	CYP2C18	CYP2D7	CYP2D6	CYP2E1	CYP2F1	CYP2J2	CYP3A4	CYP3A5	CYP7A1	CYP8B1	CYP11A1	CYP11B1	CYP11B2	CYP17A1	CYP19A1	CYP21A2	CYP27A1	CYP2G1P	CYP2S1	CYP39A1	CYP2W1	CYP3A43	CH25H	CYP7B1
GOMF_RETINOIC_ACID_4_HYDROXYLASE_ACTIVITY	http://www.gsea-msigdb.org/gsea/msigdb/cards/GOMF_RETINOIC_ACID_4_HYDROXYLASE_ACTIVITY	CYP3A7	CYP2C8	CYP2C18	CYP3A4	CYP3A5	CYP26A1	CYP2S1	CYP26C1	CYP2W1	CYP26B1
GOMF_3_5_EXONUCLEASE_ACTIVITY	http://www.gsea-msigdb.org/gsea/msigdb/cards/GOMF_3_5_EXONUCLEASE_ACTIVITY	RAD50	TREX2	ERI2	TREX1	TOE1	DIS3L	DIS3L2	PNLDC1	EXD1	APLF	PDE12	XRN2	DIS3	EXOSC7	CNOT1	ANGEL1	EXOSC2	CNOT6L	MEIOB	PAN3	NOCT	REXO2	APEX2	CNOT7	APEX1	ISG20	MRE11	CNOT2	PARN	EXOSC3	EXOSC9	EXOSC10	POLD1	POLE	POLG	EXOSC4	EXD3	EXD2	EXOSC5	REXO4	CNOT6	RAD1	RAD9A	EXO5	WRN	TRIR	ERI3	USB1	ISG20L2	TATDN1	PNPT1	ERI1	ANGEL2	CNOT8	PAN2
GOMF_5_3_EXONUCLEASE_ACTIVITY	http://www.gsea-msigdb.org/gsea/msigdb/cards/GOMF_5_3_EXONUCLEASE_ACTIVITY	PLD4	DCP2	DXO	FEN1	XRN2	FAN1	PLD3	MRE11	CPSF3	XRN1	APTX	DCLRE1C	EXO5	DCLRE1B	TRIR	EXO1	DCLRE1A	EXOG
GOMF_COA_TRANSFERASE_ACTIVITY	http://www.gsea-msigdb.org/gsea/msigdb/cards/GOMF_COA_TRANSFERASE_ACTIVITY	ACAA1	OXCT1	ACSM3	OXCT2	SUGCT
GOMF_FUCOSYLTRANSFERASE_ACTIVITY	http://www.gsea-msigdb.org/gsea/msigdb/cards/GOMF_FUCOSYLTRANSFERASE_ACTIVITY	FUT9	FUT11	POFUT2	POFUT1	FUT1	FUT2	FUT3	FUT4	FUT5	FUT6	FUT7	FUT8	FUT10
GOMF_RNA_POLYMERASE_II_CTD_HEPTAPEPTIDE_REPEAT_PHOSPHATASE_ACTIVITY	http://www.gsea-msigdb.org/gsea/msigdb/cards/GOMF_RNA_POLYMERASE_II_CTD_HEPTAPEPTIDE_REPEAT_PHOSPHATASE_ACTIVITY	CTDSP2	CTDSPL	SSU72	CTDSPL2	CTDSP1	RPAP2	CTDP1
GOMF_PHOSPHATIDYLETHANOLAMINE_BINDING	http://www.gsea-msigdb.org/gsea/msigdb/cards/GOMF_PHOSPHATIDYLETHANOLAMINE_BINDING	CD300A	ESYT1	ANXA11	MFGE8	NF1	PEBP1	PLTP	TREM2	ESYT2	ESYT3	MAP1LC3A
GOMF_SELENIUM_BINDING	http://www.gsea-msigdb.org/gsea/msigdb/cards/GOMF_SELENIUM_BINDING	DIO1	DIO2	RPH3A	GPX3	GPX4	SELENOT	SELENOP	SELENBP1	SELENOF
GOMF_JUN_KINASE_BINDING	http://www.gsea-msigdb.org/gsea/msigdb/cards/GOMF_JUN_KINASE_BINDING	MAD2L2	DUSP10	RNF13	MAPK8IP3	GSTP1	HES1	PTK2	DUSP16	SPAG9
GOMF_PHOSPHOFRUCTOKINASE_ACTIVITY	http://www.gsea-msigdb.org/gsea/msigdb/cards/GOMF_PHOSPHOFRUCTOKINASE_ACTIVITY	PFKFB1	PFKFB2	PFKFB3	PFKFB4	PFKL	PFKM	PFKP
GOMF_HEPARAN_SULFATE_GLUCOSAMINE_3_SULFOTRANSFERASE_1_ACTIVITY	http://www.gsea-msigdb.org/gsea/msigdb/cards/GOMF_HEPARAN_SULFATE_GLUCOSAMINE_3_SULFOTRANSFERASE_1_ACTIVITY	HS3ST5	HS3ST6	HS3ST4	HS3ST3B1	HS3ST3A1	HS3ST2	HS3ST1
GOMF_HISTONE_ARGININE_N_METHYLTRANSFERASE_ACTIVITY	http://www.gsea-msigdb.org/gsea/msigdb/cards/GOMF_HISTONE_ARGININE_N_METHYLTRANSFERASE_ACTIVITY	PRMT5	CARM1	PRMT2	PRMT1	PRMT7	PRMT6	PRMT8
GOMF_PALMITOYL_PROTEIN_HYDROLASE_ACTIVITY	http://www.gsea-msigdb.org/gsea/msigdb/cards/GOMF_PALMITOYL_PROTEIN_HYDROLASE_ACTIVITY	LYPLA1	LYPLA2	LYPLAL1	ABHD16B	ABHD12B	ABHD12	ABHD17B	ABHD10	PPT1	ABHD17C	ABHD16A	ABHD17A	ABHD13	PPT2
GOMF_SULFURIC_ESTER_HYDROLASE_ACTIVITY	http://www.gsea-msigdb.org/gsea/msigdb/cards/GOMF_SULFURIC_ESTER_HYDROLASE_ACTIVITY	ARSK	ARSG	SULF1	GALNS	GNS	ARSI	IDS	ARSH	ARSA	ARSB	STS	ARSD	ARSL	ARSF	SULF2	SGSH	ARSJ
GOMF_TRANSLATION_ACTIVATOR_ACTIVITY	http://www.gsea-msigdb.org/gsea/msigdb/cards/GOMF_TRANSLATION_ACTIVATOR_ACTIVITY	PAIP1	DAZ1	DAZL	LARP1	PABPC1	RPS27L	DHX29	DAZ3	DAZ2	DAZ4	MIF4GD	BOLL	CTIF
GOMF_UDP_GALACTOSE_BETA_N_ACETYLGLUCOSAMINE_BETA_1_3_GALACTOSYLTRANSFERASE_ACTIVITY	http://www.gsea-msigdb.org/gsea/msigdb/cards/GOMF_UDP_GALACTOSE_BETA_N_ACETYLGLUCOSAMINE_BETA_1_3_GALACTOSYLTRANSFERASE_ACTIVITY	B3GALT5	B3GNT3	B3GNT2	B3GALT6	B3GNT6	B3GAT1	B3GNT8	B3GNT4	B3GNT5	B3GALT4	B3GALNT1	B3GALT2	B3GALT1	B3GNT7
GOMF_BENZODIAZEPINE_RECEPTOR_ACTIVITY	http://www.gsea-msigdb.org/gsea/msigdb/cards/GOMF_BENZODIAZEPINE_RECEPTOR_ACTIVITY	GABRA1	GABRA2	GABRA3	GABRA4	GABRA5	GABRA6	GABRE	GABRG1	GABRG2	GABRG3	TSPO
GOMF_MONOAMINE_TRANSMEMBRANE_TRANSPORTER_ACTIVITY	http://www.gsea-msigdb.org/gsea/msigdb/cards/GOMF_MONOAMINE_TRANSMEMBRANE_TRANSPORTER_ACTIVITY	SLC29A4	SLC6A2	SLC6A3	SLC6A4	SLC18A1	SLC18A2	SLC22A1	SLC22A3	SLC22A2
GOMF_BILE_ACID_SODIUM_SYMPORTER_ACTIVITY	http://www.gsea-msigdb.org/gsea/msigdb/cards/GOMF_BILE_ACID_SODIUM_SYMPORTER_ACTIVITY	SLC10A4	SLC10A6	SLC10A5	SLC10A1	SLC10A2	SLC10A3
GOMF_ANION_TRANSMEMBRANE_TRANSPORTER_ACTIVITY	http://www.gsea-msigdb.org/gsea/msigdb/cards/GOMF_ANION_TRANSMEMBRANE_TRANSPORTER_ACTIVITY	ABCC5	ABCC9	SLC25A13	SLC25A15	MFSD10	SLC35B1	ABCC4	SLC25A17	SLC9A6	SLC35A1	SLC19A2	SLCO1B1	PDPN	SLC12A7	SLC17A3	CFTR	SLC26A1	SLC22A7	SERINC3	SLC38A3	SLC27A4	SLC35D2	ADAMTS8	SLC7A9	SLC2A6	SLC6A14	SLCO2B1	SLC46A1	SLC52A3	SLC22A9	SLC25A25	SLC26A9	SLC26A7	SLC26A8	CLCA1	CLCN1	CLCN2	CLCN3	CLCN4	CLCN5	CLCN6	CLCN7	CLCNKA	CLCNKB	SFXN2	CLIC1	CLIC2	SLC36A4	SLC15A4	ANO4	SLC24A4	SLC25A29	ABCC2	MFSD12	SLCO6A1	CLDN4	SLC32A1	SLC2A14	BEST3	SLC38A6	SLC25A10	CTNS	CCT8L2	SLC66A1L	SLC38A9	SLC36A2	SLC5A12	SLC5A8	SLC16A11	SLC26A3	SLC26A2	ANO6	GABRR3	SLC29A1	ANO5	SLC36A1	SLC37A2	CLCA4	CLCC1	SLC35D1	SLC9A8	SLC7A8	SLC35A3	LRRC8B	SLC39A14	SLC16A8	SLC7A11	SLC17A8	SLC25A30	SLC37A4	GABRA1	GABRA2	GABRA3	GABRA4	GABRA5	GABRA6	GABRB1	GABRB2	GABRB3	GABRD	GABRE	GABRG1	GABRG2	GABRG3	GABRP	GABRR1	SERINC5	GABRR2	SLC24A2	MPC2	CLIC4	SLC13A4	CLDN17	BEST4	GJA1	GLRA1	GLRA2	GLRB	SLCO4A1	SLCO3A1	SLCO1B3	SLC24A5	SLC13A5	SLC26A11	SLC25A41	SLC25A42	SLC9C2	SLC9A9	SLC9C1	SLC36A3	SLC27A6	SLC25A4	SLC25A5	SLC25A6	SLC25A24	SLC2A8	ANO9	SLCO1B7	SLC35D3	SLC10A6	MPC1L	SLC35B2	SLCO4C1	AQP6	ABCC6	SLC26A5	SLC27A1	SLC16A12	SLC9A4	ABCC1	GET3	OCA2	ANO7	SLC35B3	GPR89B	MPC1	SLC26A4	CLIC5	FXYD1	FXYD3	SLCO1C1	SLC37A1	CLIC6	SLC38A2	SLC6A20	BEST2	SLC66A1	SLC25A38	SLC52A1	ANO1	ANO10	LRRC8D	SLC38A7	SLC47A1	PACC1	SLC22A11	GABRQ	ANKH	LRRC8A	SLC7A10	NMUR2	SLC12A9	SLC17A7	SLC17A6	ANO2	SLC4A10	TTYH1	SLC24A3	SLC12A5	ANO8	SLC4A5	SLC25A19	SLC17A9	ANO3	SLC39A8	SLC13A3	SLC26A6	SLC26A10	SLC1A1	SLC1A2	SLC1A3	SLC4A3	SLC1A4	SLC1A5	SLC1A6	SLC1A7	SLC2A1	SLC2A2	SLC2A3	SLC3A1	SLC3A2	SLC4A1	SLC4A2	SLC5A5	SLC6A1	SLC6A2	SLC6A3	SLC6A4	SLC6A6	SLC6A7	SLC6A8	GPR89A	SLC6A9	SLC6A11	SLC6A12	SLC6A13	SLC7A1	SLC7A2	SLC9A1	SLC9A2	SLC9A3	SLC9A5	SLC12A1	SLC12A2	SLC12A3	SLC12A4	SLC13A1	SLC16A1	SLC17A1	SLC18A1	SLC18A2	SLC19A1	SLC25A1	SLCO2A1	SLCO1A2	SLC22A1	SLC22A3	SLC22A2	VDAC1	VDAC2	VDAC3	BEST1	BSND	SLC25A23	SLC52A2	SLC25A22	GLRA3	LRRC8E	TTYH3	SLC44A4	SLC2A10	SLC25A32	SLC7A5	SLC38A1	SLCO5A1	SFXN3	SLC25A31	RTBDN	SLC4A9	SLC25A18	SLC25A2	SLC4A11	SLC25A11	LRRC8C	SLC37A3	SLC12A8	SLC9A7	MFSD2A	SLC7A3	SLC35B4	MFSD5	ABCC11	APOL1	SLC25A12	SLC4A4	ABCC3	SLC5A6	ABCC10	SLC25A21	SLC25A14	CLIC3	SLC13A2	SLC16A3	SLC6A5	SLC24A1	SLC16A7	SLC33A1	XPR1	SLC38A5	ASIC3	SLC22A6	SLC9A3R1	SLC22A8	SLC22A14	SLC22A13	TTYH2	SFXN1	SFXN5	ABCG2	CD36	SLC4A7	SLC4A8	CLCA3P	CLCA2	SLC23A2	SLC23A1	SLC12A6
GOMF_ORGANIC_ANION_TRANSMEMBRANE_TRANSPORTER_ACTIVITY	http://www.gsea-msigdb.org/gsea/msigdb/cards/GOMF_ORGANIC_ANION_TRANSMEMBRANE_TRANSPORTER_ACTIVITY	ABCC5	SLC25A13	SLC25A15	MFSD10	SLC35B1	ABCC4	SLC25A17	SLC35A1	SLC19A2	SLCO1B1	PDPN	SLC17A3	CFTR	SLC26A1	SLC22A7	SERINC3	SLC38A3	SLC27A4	SLC35D2	SLC7A9	SLC2A6	SLC6A14	SLCO2B1	SLC46A1	SLC52A3	SLC22A9	SLC25A25	SLC26A9	SLC26A7	SLC26A8	SFXN2	SLC36A4	SLC15A4	SLC25A29	ABCC2	MFSD12	SLCO6A1	SLC32A1	SLC2A14	SLC38A6	SLC25A10	CTNS	SLC66A1L	SLC38A9	SLC36A2	SLC5A12	SLC5A8	SLC16A11	SLC26A3	SLC26A2	SLC29A1	SLC36A1	SLC35D1	SLC7A8	SLC35A3	SLC16A8	SLC7A11	SLC17A8	SLC25A30	SERINC5	MPC2	GJA1	SLCO4A1	SLCO3A1	SLCO1B3	SLC13A5	SLC25A41	SLC25A42	SLC36A3	SLC27A6	SLC25A4	SLC25A5	SLC25A6	SLC25A24	SLC2A8	SLCO1B7	SLC35D3	SLC10A6	MPC1L	SLC35B2	SLCO4C1	SLC26A5	SLC27A1	SLC16A12	ABCC1	OCA2	SLC35B3	MPC1	SLC26A4	SLCO1C1	SLC38A2	SLC6A20	SLC66A1	SLC25A38	SLC52A1	SLC38A7	SLC47A1	SLC22A11	LRRC8A	SLC7A10	SLC17A7	SLC17A6	SLC4A10	SLC4A5	SLC25A19	SLC17A9	SLC39A8	SLC13A3	SLC26A6	SLC26A10	SLC1A1	SLC1A2	SLC1A3	SLC4A3	SLC1A4	SLC1A5	SLC1A6	SLC1A7	SLC2A1	SLC2A2	SLC2A3	SLC3A1	SLC3A2	SLC4A1	SLC6A1	SLC6A6	SLC6A7	SLC6A8	SLC6A9	SLC6A11	SLC6A12	SLC6A13	SLC7A1	SLC7A2	SLC16A1	SLC19A1	SLC25A1	SLCO2A1	SLCO1A2	SLC22A3	SLC22A2	BEST1	SLC25A23	SLC52A2	SLC25A22	SLC44A4	SLC2A10	SLC25A32	SLC7A5	SLC38A1	SLCO5A1	SFXN3	SLC25A31	RTBDN	SLC4A9	SLC25A18	SLC25A2	SLC4A11	SLC25A11	MFSD2A	SLC7A3	SLC35B4	ABCC11	SLC25A12	SLC4A4	SLC5A6	SLC25A21	SLC25A14	SLC13A2	SLC16A3	SLC6A5	SLC16A7	SLC33A1	SLC38A5	ASIC3	SLC22A6	SLC9A3R1	SLC22A14	SLC22A13	SFXN1	SFXN5	ABCG2	CD36	SLC4A7	SLC4A8	SLC23A2	SLC23A1
GOMF_FOLIC_ACID_TRANSMEMBRANE_TRANSPORTER_ACTIVITY	http://www.gsea-msigdb.org/gsea/msigdb/cards/GOMF_FOLIC_ACID_TRANSMEMBRANE_TRANSPORTER_ACTIVITY	SLC19A2	PDPN	SLC46A1	SLC19A1	SLC25A32
GOMF_AMMONIUM_TRANSMEMBRANE_TRANSPORTER_ACTIVITY	http://www.gsea-msigdb.org/gsea/msigdb/cards/GOMF_AMMONIUM_TRANSMEMBRANE_TRANSPORTER_ACTIVITY	SLC12A7	AQP1	RHCG	RHBG	SLC12A5	RHAG	RHCE	RHD	SLC12A2	SLC12A4	SLC12A6
GOMF_PHOSPHATIDYLCHOLINE_TRANSPORTER_ACTIVITY	http://www.gsea-msigdb.org/gsea/msigdb/cards/GOMF_PHOSPHATIDYLCHOLINE_TRANSPORTER_ACTIVITY	ABCA7	ABCA1	ABCA3	ATP10B	PITPNB	PITPNC1	MTTP	ATP8B1	ABCB1	ABCB4	PITPNA	PLTP	ATP10A	ATP8B2	PITPNM2	PCTP	PITPNM1	ABCG1
GOMF_PHOSPHATIDYLINOSITOL_TRANSFER_ACTIVITY	http://www.gsea-msigdb.org/gsea/msigdb/cards/GOMF_PHOSPHATIDYLINOSITOL_TRANSFER_ACTIVITY	PITPNB	PITPNC1	TNFAIP8L3	PITPNA	PLTP	PITPNM2	PITPNM3	PITPNM1	C2CD2L	OSBPL2
GOMF_TASTE_RECEPTOR_ACTIVITY	http://www.gsea-msigdb.org/gsea/msigdb/cards/GOMF_TASTE_RECEPTOR_ACTIVITY	TAS2R39	TAS2R40	TAS2R41	TAS2R43	TAS2R31	TAS2R45	TAS2R46	TAS2R30	TAS2R19	TAS2R20	TAS2R50	TAS2R60	FFAR4	PKD1L3	TAS2R42	TAS2R3	TAS2R4	TAS2R16	TAS2R1	TAS2R9	TAS2R8	TAS2R7	TAS2R13	TAS2R10	TAS2R14	TAS2R5	TAS2R38	TAS1R2	TAS1R1	TAS1R3	PKD2L1
GOMF_N_ACETYLLACTOSAMINIDE_BETA_1_3_N_ACETYLGLUCOSAMINYLTRANSFERASE_ACTIVITY	http://www.gsea-msigdb.org/gsea/msigdb/cards/GOMF_N_ACETYLLACTOSAMINIDE_BETA_1_3_N_ACETYLGLUCOSAMINYLTRANSFERASE_ACTIVITY	B3GNT3	B3GNT2	B4GAT1	B3GNT4	B3GNT7
GOMF_P_TYPE_POTASSIUM_TRANSMEMBRANE_TRANSPORTER_ACTIVITY	http://www.gsea-msigdb.org/gsea/msigdb/cards/GOMF_P_TYPE_POTASSIUM_TRANSMEMBRANE_TRANSPORTER_ACTIVITY	ATP1A1	ATP1A2	ATP1A3	ATP12A	ATP1A4	ATP1B1	ATP4A	ATP4B
GOMF_ABC_TYPE_XENOBIOTIC_TRANSPORTER_ACTIVITY	http://www.gsea-msigdb.org/gsea/msigdb/cards/GOMF_ABC_TYPE_XENOBIOTIC_TRANSPORTER_ACTIVITY	ABCC5	ABCC4	ABCA8	RALBP1	ABCC2	ABCA3	ABCB5	ABCC1	ABCB1	ABCC11	ABCB11	ABCC3	ABCC10	ABCG2
GOMF_MICROTUBULE_SEVERING_ATPASE_ACTIVITY	http://www.gsea-msigdb.org/gsea/msigdb/cards/GOMF_MICROTUBULE_SEVERING_ATPASE_ACTIVITY	KATNA1	FIGNL2	FIGN	FIGNL1	SPAST	KATNAL2	KATNAL1
GOMF_MINUS_END_DIRECTED_MICROTUBULE_MOTOR_ACTIVITY	http://www.gsea-msigdb.org/gsea/msigdb/cards/GOMF_MINUS_END_DIRECTED_MICROTUBULE_MOTOR_ACTIVITY	DNAH14	DNHD1	DNAH2	DNAH5	DNAH6	DNAH8	DNAH9	DYNC1H1	DNAH10	DNAH12	DNAH1	KIFC3	KIF25	DNAH3	DNAH7	DYNC2H1	DNAH17	DNAH11
GOMF_PLUS_END_DIRECTED_MICROTUBULE_MOTOR_ACTIVITY	http://www.gsea-msigdb.org/gsea/msigdb/cards/GOMF_PLUS_END_DIRECTED_MICROTUBULE_MOTOR_ACTIVITY	CENPE	KIF1C	KIF3A	KIF19	KIF18B	KIF1B	KIF5A	KIF5B	KIF5C	KIF11	KIF1A	KIF16B	KIF17	KIF18A	KIF3B	KIF20B	KIF14
GOMF_CALCIUM_DEPENDENT_PROTEIN_SERINE_THREONINE_PHOSPHATASE_REGULATOR_ACTIVITY	http://www.gsea-msigdb.org/gsea/msigdb/cards/GOMF_CALCIUM_DEPENDENT_PROTEIN_SERINE_THREONINE_PHOSPHATASE_REGULATOR_ACTIVITY	RCAN2	RCAN3	RCAN1	PPP3R1	PPP3R2
GOMF_CAMP_DEPENDENT_PROTEIN_KINASE_REGULATOR_ACTIVITY	http://www.gsea-msigdb.org/gsea/msigdb/cards/GOMF_CAMP_DEPENDENT_PROTEIN_KINASE_REGULATOR_ACTIVITY	PKIG	CXCL10	PRKAG2	PKIA	PKIB	PRKAG1	PRKAR1A	PRKAR1B	PRKAR2A	PRKAR2B	PPP1R1B
GOMF_UBIQUITIN_LIKE_MODIFIER_ACTIVATING_ENZYME_ACTIVITY	http://www.gsea-msigdb.org/gsea/msigdb/cards/GOMF_UBIQUITIN_LIKE_MODIFIER_ACTIVATING_ENZYME_ACTIVITY	UBA2	SAE1	ATG7	MOCS3	UBA6	UBA1	UBA7	UBA5	NAE1	UBA3
GOMF_S_ADENOSYLMETHIONINE_DEPENDENT_METHYLTRANSFERASE_ACTIVITY	http://www.gsea-msigdb.org/gsea/msigdb/cards/GOMF_S_ADENOSYLMETHIONINE_DEPENDENT_METHYLTRANSFERASE_ACTIVITY	METTL15P1	PRMT3	SMYD5	PEMT	PRMT5	EMG1	CARM1	WDR4	EHMT2	EEF1AKMT4	WDR5	PRDM7	INMT	BUD23	PCMTD1	TRMT61A	FTSJ3	COMTD1	METTL21EP	COMT	METTL6	SETD9	ATPSCKMT	CARNMT1	SMYD1	METTL21A	TRMT10B	DNMT1	TRDMT1	DNMT3A	DNMT3B	METTL15	METTL7B	EEF2KMT	METTL21C	FBL	MECOM	EZH1	EZH2	LRTOMT	NSUN6	EEF1AKMT1	SETD1B	CMTR1	TTLL12	RRP8	ICMT	FTSJ1	ETFBKMT	EEF1AKMT3	THUMPD3	GAMT	GNMT	DIMT1	ZCCHC4	SETD2	METTL5	N6AMT1	MRM2	CXXC1	HNMT	PRMT2	PRMT1	METTL2A	FBLL1	NSUN4	KMT5A	EEF1AKMT2	METTL1	KMT2A	ASMT	NNMT	NOP2	METTL25B	PCMT1	TFB1M	METTL9	KMT5B	LCMT1	TRMO	DPH5	COQ3	PNMT	SETD4	PRMT7	NSUN2	NSD3	TRMT10C	TRMT61B	PRMT6	MRM3	FAM86C1P	SETD5	PCMTD2	NDUFAF7	TRMT1	NSUN5	CMTR2	METTL2B	ASH1L	KMT2E	MEPCE	METTL3	PRMT8	SMYD2	PRDM9	AS3MT	TRMT5	METTL14	KMT2C	RBBP5	TRMT11	NSUN3	PCIF1	PRDM16	SETMAR	TFB2M	NSD1	SMYD3	METTL4	ANTKMT	SUV39H1	TARBP1	TPMT	NSD2	CSKMT	METTL16	METTL22	VCPKMT	ARMT1	SUV39H2	EHMT1	CAMKMT	METTL8	SETD6	MRM1	TRMT2B	FBXO11	WDR82	THUMPD2	KMT2D	SETD7	TRMT1L	SETDB2	SETD3	COQ5	DOT1L	KMT5C	RNMT	ASH2L	PRMT9	FDXACB1	METTL18	TRMT10A	SETD1A	KMT2B	SETDB1
GOMF_CROSSOVER_JUNCTION_ENDODEOXYRIBONUCLEASE_ACTIVITY	http://www.gsea-msigdb.org/gsea/msigdb/cards/GOMF_CROSSOVER_JUNCTION_ENDODEOXYRIBONUCLEASE_ACTIVITY	GEN1	SLX1A	RAD51C	XRCC3	SLX1B	TEFM	MUS81
GOMF_GLYCEROPHOSPHODIESTER_PHOSPHODIESTERASE_ACTIVITY	http://www.gsea-msigdb.org/gsea/msigdb/cards/GOMF_GLYCEROPHOSPHODIESTER_PHOSPHODIESTERASE_ACTIVITY	ENPP6	GDPD4	GDE1	GDPD2	GDPD5
GOMF_PHOSPHOLIPASE_A1_ACTIVITY	http://www.gsea-msigdb.org/gsea/msigdb/cards/GOMF_PHOSPHOLIPASE_A1_ACTIVITY	PLA2G4B	PLAAT3	PLAAT5	PLA2G4E	ABHD3	PLA2G15	PLA2G4F	PLA2G4D	LIPC	LPL	PNPLA8	PLA1A	PLAAT2	PLAAT1	PLAAT4	PLA2G4C	LIPG
GOMF_DNA_METHYLTRANSFERASE_ACTIVITY	http://www.gsea-msigdb.org/gsea/msigdb/cards/GOMF_DNA_METHYLTRANSFERASE_ACTIVITY	DNMT1	DNMT3A	DNMT3B	N6AMT1	MGMT	METTL4
GOMF_ELECTRON_TRANSFER_ACTIVITY	http://www.gsea-msigdb.org/gsea/msigdb/cards/GOMF_ELECTRON_TRANSFER_ACTIVITY	UQCRFS1P1	MTCO2P12	UQCR11	AKR1C4	FDX2	ADH5	COX4I1	COX5B	COX6A1	COX6A2	COX6B1	COX7A1	COX7A2	COX7A2P2	COX7B	COX8A	COX11	COX15	CYB5A	CYBA	CYBB	CYC1	CYP1A2	CYP19A1	COX7B2	ETFA	ETFB	ETFDH	ALDH2	FDX1	AKR7A3	AKR1B1	HAAO	PHGDH	NDOR1	GLDC	GPX2	GSR	UQCR10	DMGDH	AOC2	IDH3B	IDO1	NDUFS7	LOXL2	MAOB	ME1	ME2	ASPH	MT-CO1	MT-CO2	MT-CO3	MT-CYB	MT-ND1	MT-ND2	MT-ND3	MT-ND4	MT-ND4L	MT-ND5	MT-ND6	NCF2	NDUFA1	NDUFA2	NDUFA3	NDUFA4	NDUFA5	NDUFA6	NDUFA7	NDUFA8	NDUFA9	NDUFA10	NDUFB1	NDUFB2	NDUFB3	NDUFB4	NDUFB5	NDUFB6	NDUFB7	NDUFB8	NDUFB9	NDUFB10	NDUFC1	NDUFC2	NDUFS1	NDUFS2	NDUFS3	NDUFV1	NDUFS4	NDUFS5	NDUFS6	NDUFS8	NDUFV2	NDUFV3	NQO2	NOX4	GLRX2	NDUFA13	CYCS	POR	NDUFA12	CIAPIN1	QDPR	SDHA	SDHB	SDHC	SDHD	NCF1	SRD5A1	SURF1	GFUS	UQCRC1	UQCRFS1	UQCRH	STEAP4	COX4I2	AIFM2	DEGS1	AKR7A2	RDH16	HSD17B6	ALDH4A1	P4HA2	COX7A2L	DHRS3	COX5A
GOMF_BIOTIN_BINDING	http://www.gsea-msigdb.org/gsea/msigdb/cards/GOMF_BIOTIN_BINDING	HLCS	ACACB	PC	PCCA	MCCC1
GOMF_FOUR_WAY_JUNCTION_HELICASE_ACTIVITY	http://www.gsea-msigdb.org/gsea/msigdb/cards/GOMF_FOUR_WAY_JUNCTION_HELICASE_ACTIVITY	FANCM	RECQL	BLM	WRN	RECQL5	RECQL4
GOMF_PYROPHOSPHATE_HYDROLYSIS_DRIVEN_PROTON_TRANSMEMBRANE_TRANSPORTER_ACTIVITY	http://www.gsea-msigdb.org/gsea/msigdb/cards/GOMF_PYROPHOSPHATE_HYDROLYSIS_DRIVEN_PROTON_TRANSMEMBRANE_TRANSPORTER_ACTIVITY	ATP6V1G3	ATP6V0E2	ATP6V1C2	ATP12A	ATP4A	ATP4B	ATP5F1B	ATP6V1D	ATP6V1H	ATP6V1A	ATP6V1B2	ATP6V0C	ATP6V1C1	ATP6V1E1	ATP6V0E1	ATP6V1E2	ATP6V0D1	ATP6V1F	ATP6V1G1
GOMF_PHOTORECEPTOR_ACTIVITY	http://www.gsea-msigdb.org/gsea/msigdb/cards/GOMF_PHOTORECEPTOR_ACTIVITY	OPN1MW3	RRH	CRY1	CRY2	OPN5	OPN3	OPN1MW	GNAT2	GPR88	OPN1LW	RGR	RHO	OPN1SW	ELOVL4	OPN1MW2	GPR52	OPN4
GOMF_CYCLASE_ACTIVITY	http://www.gsea-msigdb.org/gsea/msigdb/cards/GOMF_CYCLASE_ACTIVITY	ADCY1	ADCY2	ADCY3	ADCY5	ADCY6	ADCY7	ADCY8	ADCY9	ADCY4	TKFC	GUCY1A2	GUCY1A1	GUCY1B1	GUCY2C	GUCY2F	GUCY2D	NPR1	NPR2	ADCY10	BST1	DGLUCY	RTCA
GOMF_PSEUDOURIDINE_SYNTHASE_ACTIVITY	http://www.gsea-msigdb.org/gsea/msigdb/cards/GOMF_PSEUDOURIDINE_SYNTHASE_ACTIVITY	RPUSD1	PUSL1	TRUB1	PUS10	DKC1	TRUB2	RPUSD2	RPUSD3	PUS7	PUS1	PUS7L	PUS3	RPUSD4
GOMF_FMN_BINDING	http://www.gsea-msigdb.org/gsea/msigdb/cards/GOMF_FMN_BINDING	NDOR1	IYD	TYW1B	MTRR	NDUFV1	NOS1	NOS2	NOS3	HAO2	HAO1	POR	DUS2	PNPO	TYW1	PPCDC
GOMF_PHOSPHATIDYLINOSITOL_5_PHOSPHATE_BINDING	http://www.gsea-msigdb.org/gsea/msigdb/cards/GOMF_PHOSPHATIDYLINOSITOL_5_PHOSPHATE_BINDING	PLA2G4E	PHLDA3	WASHC2C	SNX5	SH3PXD2B	SNX24	PLA2G4A	PLEKHA5	LANCL2	JPH2	PLEKHF1	VEPH1	SAP30L	RUBCNL	OBSCN	SNX3	PLCZ1	SESTD1	SH3PXD2A
GOMF_DOUBLE_STRANDED_METHYLATED_DNA_BINDING	http://www.gsea-msigdb.org/gsea/msigdb/cards/GOMF_DOUBLE_STRANDED_METHYLATED_DNA_BINDING	EGR1	ZNF445	MBD1	MECP2	WT1	MACROH2A1
GOMF_H3_HISTONE_ACETYLTRANSFERASE_ACTIVITY	http://www.gsea-msigdb.org/gsea/msigdb/cards/GOMF_H3_HISTONE_ACETYLTRANSFERASE_ACTIVITY	EP300	KAT2A	BRCA2	KAT6A	KAT8	MCM3AP
GOMF_H4_HISTONE_ACETYLTRANSFERASE_ACTIVITY	http://www.gsea-msigdb.org/gsea/msigdb/cards/GOMF_H4_HISTONE_ACETYLTRANSFERASE_ACTIVITY	MSL3	ATF2	EP300	USP22	KAT2A	BRCA2	NAA40	NAA60	KAT6A	NAA50	KAT8	HAT1
GOMF_TELOMERASE_INHIBITOR_ACTIVITY	http://www.gsea-msigdb.org/gsea/msigdb/cards/GOMF_TELOMERASE_INHIBITOR_ACTIVITY	TEN1	ERCC4	POT1	PINX1	PIF1
GOMF_CYCLASE_REGULATOR_ACTIVITY	http://www.gsea-msigdb.org/gsea/msigdb/cards/GOMF_CYCLASE_REGULATOR_ACTIVITY	NCS1	GNAS	GRM7	GUCA1A	GUCA1B	GUCA2A	GUCA2B	RCVRN	RGS2	PDZD3	CALM1	CALM2	CALM3	ADGRV1	GUCA1C
GOMF_CALCIUM_DEPENDENT_PROTEIN_KINASE_ACTIVITY	http://www.gsea-msigdb.org/gsea/msigdb/cards/GOMF_CALCIUM_DEPENDENT_PROTEIN_KINASE_ACTIVITY	PRKD3	PRKD2	MKNK2	PKN3	PRKCA	PRKCB	PRKCD	PRKCE	PRKCG	PRKCH	PRKCI	PKN1	PKN2	PRKD1	PRKCQ	PRKCZ	CCL3	PINK1	MAPKAPK3	CAMK4	MAPKAPK5	MKNK1	MAPKAPK2
GOMF_ANAPHASE_PROMOTING_COMPLEX_BINDING	http://www.gsea-msigdb.org/gsea/msigdb/cards/GOMF_ANAPHASE_PROMOTING_COMPLEX_BINDING	CDC20B	FBXO5	UBE2S	FZR1	PLK1	PTEN	CLSPN	CCNF	CDC20
GOMF_GLUCURONOSYLTRANSFERASE_ACTIVITY	http://www.gsea-msigdb.org/gsea/msigdb/cards/GOMF_GLUCURONOSYLTRANSFERASE_ACTIVITY	UGT2B11	UGT2A1	B4GAT1	LARGE2	UGT3A1	B3GAT2	UGT3A2	EXT1	EXT2	EXTL1	CHSY1	B3GAT3	B3GAT1	CHSY3	CHPF2	UGT2B28	UGT1A10	UGT1A8	UGT1A7	UGT1A6	UGT1A5	UGT1A9	UGT1A4	UGT1A1	UGT1A3	CSGALNACT1	UGT2A2	UGT2B4	UGT2B7	UGT2B10	UGT2B15	UGT2B17	CHPF	UGT2A3	LARGE1
GOMF_CORECEPTOR_ACTIVITY	http://www.gsea-msigdb.org/gsea/msigdb/cards/GOMF_CORECEPTOR_ACTIVITY	GPC6	RAMP2	RAMP1	RAMP3	CXCR6	FCRL1	CCR5	CCR8	TMIGD2	CSPG4	HJV	ENG	GPC4	LILRA4	LY96	GPR15	RGMB	IGSF1	ITGA4	ITGAV	ITGB1	ITGB3	LRP6	LRP5	NGFR	ROR1	ROR2	RGMA	ACKR3	PTK7	NECTIN1	NECTIN2	RYK	TGFBR3	ZP2	CXCR4	RECK	NRP1	LRP5L	ACVR2A	CD4	CD8A	CD8B	CD8B2	CD28	CD80	CD86
GOMF_DISULFIDE_OXIDOREDUCTASE_ACTIVITY	http://www.gsea-msigdb.org/gsea/msigdb/cards/GOMF_DISULFIDE_OXIDOREDUCTASE_ACTIVITY	PDIA6	ENOX2	GLRX3	TXNRD2	PDIA5	TXNRD3	GSTO2	CHCHD4	QSOX2	STAB1	TXNDC8	TXN2	GFER	GLRX	PDIA3	GSR	ERO1A	GRXCR1	P4HB	GLRX2	TXNDC12	TMX2	GLRX5	SELENOT	PGK1	DNAJC10	TMX3	ENOX1	STAB2	ERO1B	QSOX1	NXN	PDIA2	TXN	TXNRD1	TMX1	TXNDC2	TXNDC17	TXNL1	GSTO1	PDIA4	CCS	SCO2
GOMF_GLUTATHIONE_DISULFIDE_OXIDOREDUCTASE_ACTIVITY	http://www.gsea-msigdb.org/gsea/msigdb/cards/GOMF_GLUTATHIONE_DISULFIDE_OXIDOREDUCTASE_ACTIVITY	GSTO2	GLRX	GSR	GLRX2	GSTO1
GOMF_THROMBIN_ACTIVATED_RECEPTOR_ACTIVITY	http://www.gsea-msigdb.org/gsea/msigdb/cards/GOMF_THROMBIN_ACTIVATED_RECEPTOR_ACTIVITY	F2R	F2RL1	F2RL2	GP1BA	F2RL3
GOMF_ION_TRANSMEMBRANE_TRANSPORTER_ACTIVITY	http://www.gsea-msigdb.org/gsea/msigdb/cards/GOMF_ION_TRANSMEMBRANE_TRANSPORTER_ACTIVITY	KCNE3	SLC9B1P1	UQCRFS1P1	KCNJ18	HCN4	SLC17A4	GJC1	ABCC5	ABCC9	KCNK7	SLC25A13	SLC25A15	CDK5	MFSD10	SLC35B1	KCNMB2	SLC17A2	ABCC4	KCNE1B	TCIRG1	PKDREJ	CACNG3	CACNG2	ATP8A1	SLC30A9	ATP5PD	SLC25A17	SLC9A6	SLC35A1	SLC19A2	SLC34A2	SLCO1B1	PDPN	ATP5MG	CLDN16	MTCO2P12	SLC12A7	SLC17A3	CFTR	SLC26A1	SLC22A7	SERINC3	SLC38A3	SLC27A4	SLC35D2	ADAMTS8	SLC7A9	SLC2A6	SLC6A14	SCN11A	SLCO2B1	TMC6	SLC46A1	SLC52A3	CHRNA1	CHRNA2	CHRNA3	MFSD3	CHRNA4	CHRNA5	CHRNA7	CHRNB1	CHRNB2	SLC2A13	CHRNB3	CHRNB4	CHRND	CHRNE	SLC22A9	CHRNG	PKD1L2	SLC25A25	SLC26A9	SLC26A7	SLC25A26	SLC5A11	SLC26A8	GRIN3A	GRIN3B	CATSPER1	CATSPER2	TMC1	TMC2	CLCA1	CLCN1	CLCN2	CLCN3	CLCN4	CLCN5	CLCN6	CLCN7	CLCNKA	CLCNKB	SFXN2	CLIC1	CLIC2	CALHM3	SFXN4	SLC36A4	SLC15A4	ANO4	SLC24A4	SLC25A29	NIPA1	ABCC2	GJD3	SLC5A10	CNGB1	CNGA1	CNGA2	CNGA3	CNGA4	MFSD12	LRRC38	CNR1	SLC44A3	ATP6V1G3	KCNH8	SLC31A1	SLC31A2	COX4I1	COX5B	OTOP1	SLC9B2	SLCO6A1	COX6A1	COX6A2	COX6B1	COX7A1	COX7B	COX8A	COX15	CLDN4	SLC32A1	TMEM37	TRPM6	SLC34A3	SLC2A14	TMEM120B	BEST3	SLC38A6	SLC25A10	SLC47A2	TMC8	TMC4	SLC30A7	CTNS	SLC9B1	CCT8L2	SLC66A1L	NIPAL1	CYB5A	SLC38A9	SLC36A2	SLC25A48	CYBB	CYC1	ATP6V0E2	KCNU1	SLC5A12	SLC5A8	TRPV3	SLC16A11	PKD1L1	SLC30A8	KCNV2	HTR3C	COX7B2	KCNG3	SLC26A3	SLC26A2	ANO6	SLC5A9	HTR3D	GABRR3	SLC39A11	SLC10A4	SLC29A1	ANO5	SLC44A5	SLC36A1	PTK2B	LRRC55	SLC37A2	TPCN2	SLC39A12	CALHM4	SLC29A4	CLCA4	FKBP1B	RASA3	P2RX2	CLCC1	SLC35D1	ATP11B	SLC9A8	ZDHHC17	ATP13A2	NCS1	KCNH4	KCNH3	SLC7A8	ATP1B4	SLC35A3	SLC44A1	LRRC8B	SLC39A14	NNT	SLC16A8	ATP6V0A2	KCNE5	SLC7A11	KCNE4	PANX1	ATP6V0D2	ATP6V1C2	SLC17A8	SLC25A30	SLC37A4	CALHM5	SLC41A1	CALHM1	MCOLN2	GABRA1	GABRA2	GABRA3	GABRA4	GABRA5	GABRA6	GABRB1	GABRB2	GABRB3	GABRD	GABRE	GABRG1	GABRG2	GABRG3	GABRP	GABRR1	SERINC5	GABRR2	SLC24A2	SLC39A6	MPC2	NALCN	CLIC4	TRPC4AP	KCNG2	SLC13A4	CLDN17	SLC17A5	CNNM4	BEST4	ATP5MGL	GJA1	KCNV1	ATP2C1	NOX1	PKD2L2	CACNG5	CACNG4	KCNMB3	DMAC2L	NALF2	KCNH5	SLC39A1	KCNMB4	GLRA1	GLRA2	GLRB	GPM6A	SLCO4A1	SLCO3A1	SLCO1B3	SLC25A45	SLC39A5	SLC25A47	SLC24A5	SLC13A5	SLC26A11	SLC25A41	SLC25A42	SLC9C2	UNC80	SLC9A9	HTR3E	SLC9C1	SLC36A3	GRIA1	GRIA2	GRIA3	GRIA4	GRID1	GRID2	SLC27A6	GRIK1	GRIK2	GRIK3	GRIK4	GRIK5	GRIN1	GRIN2A	GRIN2B	GRIN2C	GRIN2D	SLC25A4	SLC25A5	SLC25A6	UQCR10	TRPM5	SEC61A1	SLC25A24	SLC39A3	SLC39A2	SLC2A8	SLC40A1	ANXA2	ANXA2P2	KCNIP3	KCNIP2	KCNIP1	ANXA6	HTR1B	HTR3A	ANO9	KCNK18	SLCO1B7	SLC35D3	TMC3	PKD1L3	KCNT2	ATP13A5	SLC10A6	SLC10A5	MPC1L	CATSPER3	SLC35B2	OTOP3	NIPAL4	HCN1	ZACN	SLCO4C1	SHROOM2	AQP1	AQP6	ABCC6	ITGAV	ITPR1	ITPR2	ITPR3	KCNA1	KCNA2	KCNA3	KCNA4	KCNA5	KCNA6	KCNA7	KCNA10	KCNB1	KCNC1	KCNC2	KCNC3	KCNC4	KCND1	KCND2	KCND3	KCNE1	KCNF1	KCNG1	KCNH1	SLC26A5	KCNH2	KCNJ1	KCNJ2	KCNJ3	KCNJ4	KCNJ5	KCNJ6	KCNJ8	SLC27A1	KCNJ9	KCNJ10	KCNJ11	KCNJ12	KCNJ13	KCNJ14	KCNJ15	KCNJ16	KCNK1	KCNK2	KCNK3	KCNMA1	KCNMB1	KCNN1	KCNN2	KCNN3	KCNN4	KCNQ1	KCNQ2	KCNQ3	KCNS1	KCNS2	CATSPER4	KCNS3	SLC16A12	SLC9A4	LRRC26	LASP1	LETM1	ASIC2	ASIC1	TRPM1	ATP5F1EP2	ABCC1	GET3	LRRC52	TMEM150C	CALHM6	MT-ATP6	MT-ATP8	MT-CO1	MT-CO2	MT-CO3	MT-CYB	ATP1A1	ATP1A2	ATP1A3	ATP12A	ATP1A4	ATP1B1	ATP2A1	ATP2A2	ATP2A3	SLC11A2	ATP2B1	ATP2B2	ATP2B3	ATP2B4	OCA2	ATP4A	ATP4B	ATP5F1A	OPRM1	SLC22A18	P2RX1	P2RX3	P2RX4	P2RX5	P2RX7	ATP5F1B	ATP6V0A4	ANO7	SLC45A1	KCNK4	ATP5F1C	SLC35B3	CALHM2	SLC45A2	SLC15A3	ATP5F1D	KCNK9	SLC25A37	ATP6V1D	TRPV2	ATP5F1E	RHCG	GPR89B	ATP5PB	PEX5L	ATP5MC1	ATP6V1H	MPC1	ATP5MC2	SLC26A4	ATP5MC3	ASIC5	ATP5ME	ATP5PF	ATP6V1A	ATP6V1B1	SLC25A3	ATP6V1B2	ATP6V0C	ATP6V1C1	ATP6V1E1	PKD1	PKD2	ATP6V0B	TPCN1	CLIC5	FXYD1	FXYD3	ATP6V0A1	PLP2	ATP7A	FXYD4	ATP5PO	SLCO1C1	ATP7B	SLC37A1	CLIC6	KCNK10	SLC38A2	TMCO1	ZDHHC13	CNGB3	SLC6A20	TRPM4	CNNM2	TRPM7	BEST2	SLC66A1	SLC41A3	SLC25A38	TMCO3	MCUB	SLC52A1	ANO1	SLC6A15	ANO10	LRRC8D	TMEM38B	SLC38A7	SLC47A1	PACC1	MCOLN3	SLC39A9	TMEM63B	TRPV6	ASIC4	SLC30A10	CHRNA9	SLC39A4	SLC30A6	CACNA2D3	SCN3B	TMEM165	SLC22A11	GABRQ	ANKH	LRRC8A	SLC7A10	TRPV5	KCNQ5	SLC2A9	PSEN1	KCNK13	KCNK12	NMUR2	SLC12A9	SLC17A7	CHRNA10	SLC17A6	ANO2	TRPC7	RHBG	ATP13A1	SLC44A2	TMEM63C	SLC39A10	NIPAL3	MCOLN1	SLC45A4	SLC4A10	TTYH1	MRS2	SLC24A3	SLC12A5	KCNT1	STIM2	HCN3	CACHD1	ANO8	SLC4A5	CACNG8	CACNG7	CACNG6	TRPV4	RHAG	RHCE	RHD	SLC25A19	SLC5A7	KCNK15	HCN2	RYR1	RYR2	RYR3	S100A6	SCN1A	SCN1B	SCN2A	SCN2B	SCN3A	SCN4A	SCN4B	SCN5A	SCN7A	SCN8A	SCN9A	SCN10A	SCNN1A	SCNN1B	SCNN1D	SCNN1G	PIEZO2	SLC17A9	ANO3	SLC28A3	SLC39A8	SLC13A3	SLC30A5	SLC26A6	SLC26A10	SLC1A1	SLC1A2	SLC1A3	SLC4A3	SLC1A4	SLC1A5	SLC1A6	SLC1A7	SLC2A1	SLC2A2	SLC2A3	SLC3A1	SLC3A2	SLC4A1	SLC4A2	SLC5A1	SLC5A2	SLC5A3	SLC5A4	SLC5A5	SLC6A1	SLC6A2	SLC6A3	SLC6A4	SLC6A6	SLC6A7	SLC6A8	GPR89A	SLC6A9	SLC6A11	SLC6A12	SLC6A13	SLC7A1	SLC7A2	SLC8A2	SLC8A1	SLC8A3	SLC9A1	SLC9A2	SLC9A3	SLC9A5	SLC10A1	SLC10A2	SLC11A1	SLC12A1	SLC12A2	SLC12A3	SLC12A4	SLC13A1	SLC15A1	SLC15A2	SLC16A1	SLC17A1	SLC34A1	SLC18A1	SLC18A2	SLC18A3	SLC19A1	SLC20A1	SLC20A2	SLC25A1	SLCO2A1	SLCO1A2	SLC22A1	SLC22A3	SLC22A2	SLC22A4	SLC22A5	SNAP25	ABCC8	SURF1	TRPC1	TRPC3	TRPC4	TRPC5	TRPC6	TRPM2	NALF1	UQCRC1	UQCRFS1	UQCRH	VDAC1	VDAC2	VDAC3	BEST1	TRPV1	CACNA1A	CACNA1B	CACNA1C	CACNA1D	CACNA1E	SLC30A1	CACNA1F	SLC30A2	SLC30A3	SLC30A4	CACNA1S	BSND	CACNA2D1	CACNB1	CACNB2	CACNB3	CACNB4	CACNG1	SLC25A20	KCNAB1	TMEM38A	TRPM8	TMEM109	SLC25A23	SLC39A7	NOX5	ATP13A3	SLC52A2	CCDC51	SLC25A22	NIPAL2	TMC5	TMC7	TUSC3	GLRA3	SLC8B1	TRPM3	LRRC8E	ORAI2	KCNIP4	CUL5	SLC19A3	TTYH3	SLC44A4	SLC2A10	KCNH6	SLC25A32	SLC7A5	SLC38A1	NIPA2	SLCO5A1	SFXN3	SLC25A28	SLC10A3	SLC25A31	RTBDN	SLC4A9	SLC25A18	KCNK16	TMEM120A	SLC25A2	SLC4A11	SLC25A11	MAGT1	SLC41A2	ANXA9	LRRC8C	ATP13A4	SLC37A3	TMEM175	HVCN1	SLC12A8	SLC9A7	COX4I2	ORAI1	MFSD2A	SLC7A3	SLC35B4	MFSD5	KCNAB2	ABCC11	SLC22A16	SLC45A3	APOL1	SLC25A12	KCNK5	SLC4A4	ABCC3	SLC5A6	CACNA1I	CACNA1H	CACNA1G	CHRNA6	KCNK17	CHRFAM7A	ABCC10	SLC25A21	TRPA1	ATP6V0E1	KCNH7	SLC25A14	CLIC3	PKD2L1	ATP6V1E2	MCU	SLC13A2	ATP6V0D1	SLC16A3	SLC39A13	P2RX6	KCNQ4	SLC6A5	SLC28A2	SLC28A1	COX7A2L	HTR3B	SLC24A1	SLC16A7	KCNAB3	SLC33A1	XPR1	CACNA2D2	TSPOAP1	OTOP2	SLC38A5	ATP6V1F	KCNG4	ASIC3	KCNB2	ORAI3	MMGT1	SLC22A6	CACNA2D4	SLC9A3R1	SLC22A8	COX5A	SLC22A14	SLC22A13	TTYH2	SFXN1	SFXN5	KCNK6	ABCG2	CD36	SLC4A7	SLC4A8	ATP6V1G1	ATP5MF	CLCA3P	CLCA2	TMEM63A	PIEZO1	ATP2C2	SLC23A2	SLC23A1	SLC12A6	KCNE2
GOMF_PROTON_TRANSMEMBRANE_TRANSPORTER_ACTIVITY	http://www.gsea-msigdb.org/gsea/msigdb/cards/GOMF_PROTON_TRANSMEMBRANE_TRANSPORTER_ACTIVITY	SLC9B1P1	UQCRFS1P1	TCIRG1	ATP5PD	SLC9A6	ATP5MG	MTCO2P12	SLC46A1	MFSD3	SLC2A13	CLCN3	CLCN4	CLCN5	SLC15A4	ATP6V1G3	COX4I1	COX5B	OTOP1	SLC9B2	COX6A1	COX6A2	COX6B1	COX7A1	COX7B	COX8A	COX15	SLC32A1	SLC47A2	CTNS	SLC9B1	CYB5A	SLC36A2	CYC1	ATP6V0E2	COX7B2	SLC36A1	SLC9A8	NNT	ATP6V0A2	ATP6V0D2	ATP6V1C2	SLC17A5	ATP5MGL	DMAC2L	SLC9C2	SLC9A9	SLC9C1	SLC36A3	SLC25A4	SLC25A5	UQCR10	OTOP3	SLC9A4	LETM1	ATP5F1EP2	MT-ATP6	MT-ATP8	MT-CO1	MT-CO2	MT-CO3	MT-CYB	ATP12A	SLC11A2	ATP4A	ATP4B	ATP5F1A	SLC22A18	ATP5F1B	ATP6V0A4	SLC45A1	ATP5F1C	SLC45A2	SLC15A3	ATP5F1D	ATP6V1D	ATP5F1E	ATP5PB	ATP5MC1	ATP6V1H	ATP5MC2	ATP5MC3	ASIC5	ATP5ME	ATP5PF	ATP6V1A	ATP6V1B1	SLC25A3	ATP6V1B2	ATP6V0C	ATP6V1C1	ATP6V1E1	ATP6V0B	ATP6V0A1	ATP5PO	TMCO3	SLC47A1	SLC2A9	SLC45A4	SLC39A8	SLC9A1	SLC9A2	SLC9A3	SLC9A5	SLC11A1	SLC15A1	SLC15A2	SURF1	UQCRC1	UQCRFS1	UQCRH	NOX5	SLC25A22	SLC2A10	SLC25A18	SLC4A11	HVCN1	SLC9A7	COX4I2	SLC45A3	ATP6V0E1	ATP6V1E2	ATP6V0D1	COX7A2L	SLC33A1	OTOP2	ATP6V1F	COX5A	ATP6V1G1	ATP5MF
GOMF_POTASSIUM_ION_TRANSMEMBRANE_TRANSPORTER_ACTIVITY	http://www.gsea-msigdb.org/gsea/msigdb/cards/GOMF_POTASSIUM_ION_TRANSMEMBRANE_TRANSPORTER_ACTIVITY	KCNE3	KCNJ18	HCN4	ABCC9	KCNK7	KCNMB2	KCNE1B	SLC9A6	SLC12A7	SLC24A4	LRRC38	KCNH8	CCT8L2	KCNU1	KCNV2	KCNG3	LRRC55	SLC9A8	KCNH4	KCNH3	KCNE5	KCNE4	SLC24A2	KCNG2	KCNV1	KCNMB3	KCNH5	KCNMB4	SLC24A5	SLC9C2	SLC9A9	SLC9C1	GRIK1	GRIK2	GRIK3	GRIK4	GRIK5	TRPM5	KCNIP3	KCNIP2	KCNIP1	KCNK18	KCNT2	HCN1	AQP1	KCNA1	KCNA2	KCNA3	KCNA4	KCNA5	KCNA6	KCNA7	KCNA10	KCNB1	KCNC1	KCNC2	KCNC3	KCNC4	KCND1	KCND2	KCND3	KCNE1	KCNF1	KCNG1	KCNH1	KCNH2	KCNJ1	KCNJ2	KCNJ3	KCNJ4	KCNJ5	KCNJ6	KCNJ8	KCNJ9	KCNJ10	KCNJ11	KCNJ12	KCNJ13	KCNJ14	KCNJ15	KCNJ16	KCNK1	KCNK2	KCNK3	KCNMA1	KCNMB1	KCNN1	KCNN2	KCNN3	KCNN4	KCNQ1	KCNQ2	KCNQ3	KCNS1	KCNS2	KCNS3	SLC9A4	LRRC26	LRRC52	ATP1A1	ATP1A2	ATP1A3	ATP12A	ATP1A4	ATP1B1	ATP4A	ATP4B	KCNK4	KCNK9	PKD2	FXYD4	KCNK10	TMEM38B	KCNQ5	KCNK13	KCNK12	SLC12A9	SLC24A3	SLC12A5	KCNT1	HCN3	KCNK15	HCN2	SLC9A1	SLC9A2	SLC9A3	SLC9A5	SLC12A1	SLC12A2	SLC12A3	SLC12A4	SNAP25	ABCC8	KCNAB1	TMEM38A	CCDC51	KCNIP4	KCNH6	KCNK16	TMEM175	SLC12A8	SLC9A7	KCNAB2	KCNK5	KCNK17	KCNH7	PKD2L1	KCNQ4	SLC24A1	KCNAB3	KCNG4	KCNB2	KCNK6	SLC12A6	KCNE2
GOMF_SODIUM_ION_TRANSMEMBRANE_TRANSPORTER_ACTIVITY	http://www.gsea-msigdb.org/gsea/msigdb/cards/GOMF_SODIUM_ION_TRANSMEMBRANE_TRANSPORTER_ACTIVITY	HCN4	SLC17A4	SLC17A2	SLC9A6	SLC34A2	SLC17A3	SCN11A	SLC5A11	SLC24A4	SLC5A10	SLC9B2	SLC34A3	SLC9B1	SLC5A12	SLC5A8	SLC5A9	SLC10A4	TPCN2	SLC9A8	SLC41A1	SLC24A2	NALCN	SLC13A4	CNNM4	SLC24A5	SLC13A5	SLC9C2	SLC9A9	SLC9C1	GRIK1	GRIK2	GRIK3	GRIK4	GRIK5	TRPM5	SLC10A6	SLC10A5	HCN1	SHROOM2	KCNK1	SLC9A4	ASIC2	ASIC1	ATP1A1	ATP1A2	ATP1A3	ATP12A	ATP1A4	ATP1B1	ATP4A	ASIC5	PKD2	TPCN1	SLC38A2	SLC6A20	TRPM4	SLC6A15	ASIC4	SCN3B	SLC17A7	SLC4A10	SLC24A3	HCN3	SLC4A5	SLC5A7	HCN2	SCN1A	SCN1B	SCN2A	SCN2B	SCN3A	SCN4A	SCN4B	SCN5A	SCN7A	SCN8A	SCN9A	SCN10A	SCNN1A	SCNN1B	SCNN1D	SCNN1G	SLC28A3	SLC13A3	SLC1A1	SLC1A2	SLC1A3	SLC1A6	SLC1A7	SLC3A2	SLC5A1	SLC5A2	SLC5A3	SLC5A4	SLC5A5	SLC6A1	SLC6A2	SLC6A3	SLC6A4	SLC6A6	SLC6A7	SLC6A8	SLC6A9	SLC6A11	SLC6A12	SLC6A13	SLC8A2	SLC8A1	SLC8A3	SLC9A1	SLC9A2	SLC9A3	SLC9A5	SLC10A1	SLC10A2	SLC12A1	SLC12A2	SLC12A3	SLC13A1	SLC17A1	SLC34A1	SLC18A1	SLC18A2	SLC20A1	SLC20A2	SLC22A1	TRPM2	SLC8B1	SLC38A1	SLC10A3	SLC4A9	SLC4A11	SLC9A7	MFSD2A	SLC4A4	SLC5A6	CACNA1I	CACNA1H	CACNA1G	PKD2L1	SLC13A2	SLC6A5	SLC28A2	SLC28A1	SLC24A1	ASIC3	SLC4A7	SLC4A8	SLC23A2	SLC23A1
GOMF_CALCIUM_ION_TRANSMEMBRANE_TRANSPORTER_ACTIVITY	http://www.gsea-msigdb.org/gsea/msigdb/cards/GOMF_CALCIUM_ION_TRANSMEMBRANE_TRANSPORTER_ACTIVITY	CDK5	PKDREJ	CACNG3	CACNG2	CHRNA7	PKD1L2	GRIN3A	GRIN3B	CATSPER1	CATSPER2	TMC1	TMC2	SLC24A4	CNR1	TMEM37	TRPM6	TRPV3	PKD1L1	TPCN2	FKBP1B	RASA3	NCS1	PANX1	CALHM1	MCOLN2	SLC24A2	TRPC4AP	ATP2C1	PKD2L2	CACNG5	CACNG4	NALF2	GPM6A	SLC24A5	GRIN1	GRIN2A	GRIN2B	GRIN2C	GRIN2D	TRPM5	SEC61A1	ANXA2	ANXA2P2	ANXA6	HTR1B	PKD1L3	CATSPER3	ITGAV	ITPR1	ITPR2	ITPR3	CATSPER4	LETM1	TRPM1	ATP2A1	ATP2A2	ATP2A3	ATP2B1	ATP2B2	ATP2B3	ATP2B4	OPRM1	P2RX4	TRPV2	PKD1	PKD2	TPCN1	TMCO1	TRPM4	TRPM7	MCOLN3	TRPV6	CHRNA9	CACNA2D3	TMEM165	TRPV5	PSEN1	CHRNA10	TRPC7	MCOLN1	SLC24A3	STIM2	CACHD1	CACNG8	CACNG7	CACNG6	TRPV4	RYR1	RYR2	RYR3	SLC3A2	SLC8A2	SLC8A1	SLC8A3	TRPC1	TRPC3	TRPC4	TRPC5	TRPC6	TRPM2	NALF1	TRPV1	CACNA1A	CACNA1B	CACNA1C	CACNA1D	CACNA1E	CACNA1F	CACNA1S	CACNA2D1	CACNB1	CACNB2	CACNB3	CACNB4	CACNG1	TRPM8	SLC8B1	TRPM3	ORAI2	CUL5	ANXA9	ORAI1	CACNA1I	CACNA1H	CACNA1G	TRPA1	PKD2L1	MCU	SLC24A1	CACNA2D2	TSPOAP1	ORAI3	CACNA2D4	CLCA3P	ATP2C2
GOMF_MAGNESIUM_ION_TRANSMEMBRANE_TRANSPORTER_ACTIVITY	http://www.gsea-msigdb.org/gsea/msigdb/cards/GOMF_MAGNESIUM_ION_TRANSMEMBRANE_TRANSPORTER_ACTIVITY	CLDN16	NIPA1	NIPAL1	ZDHHC17	SLC41A1	CNNM4	NIPAL4	ZDHHC13	CNNM2	NIPAL3	MRS2	NIPAL2	TUSC3	NIPA2	MAGT1	SLC41A2	MMGT1
GOMF_ORGANIC_CATION_TRANSMEMBRANE_TRANSPORTER_ACTIVITY	http://www.gsea-msigdb.org/gsea/msigdb/cards/GOMF_ORGANIC_CATION_TRANSMEMBRANE_TRANSPORTER_ACTIVITY	SLC25A17	SLC19A2	SLC25A26	SLC25A29	SLC44A3	SLC25A48	SLC29A1	SLC44A5	SLC29A4	SLC7A8	SLC44A1	SLC25A45	SLC25A47	SLC25A42	SLC6A20	SLC44A2	SLC25A19	SLC5A7	SLC18A3	SLC22A1	SLC22A3	SLC22A2	SLC22A4	SLC22A5	SLC25A20	ATP13A3	SLC19A3	SLC44A4	SLC22A16
GOMF_INORGANIC_ANION_TRANSMEMBRANE_TRANSPORTER_ACTIVITY	http://www.gsea-msigdb.org/gsea/msigdb/cards/GOMF_INORGANIC_ANION_TRANSMEMBRANE_TRANSPORTER_ACTIVITY	ABCC5	ABCC9	ABCC4	SLC12A7	SLC17A3	CFTR	SLC26A1	ADAMTS8	SLC26A9	SLC26A7	SLC26A8	CLCA1	CLCN1	CLCN2	CLCN3	CLCN4	CLCN5	CLCN6	CLCN7	CLCNKA	CLCNKB	CLIC1	CLIC2	ANO4	ABCC2	CLDN4	BEST3	SLC25A10	CCT8L2	SLC26A3	SLC26A2	ANO6	GABRR3	ANO5	SLC37A2	CLCA4	CLCC1	LRRC8B	SLC39A14	SLC25A30	SLC37A4	GABRA1	GABRA2	GABRA3	GABRA4	GABRA5	GABRA6	GABRB1	GABRB2	GABRB3	GABRD	GABRE	GABRG1	GABRG2	GABRG3	GABRP	GABRR1	GABRR2	CLIC4	SLC13A4	CLDN17	BEST4	GLRA1	GLRA2	GLRB	SLC26A11	ANO9	AQP6	ABCC6	SLC26A5	ABCC1	GET3	ANO7	GPR89B	SLC26A4	CLIC5	FXYD1	FXYD3	SLC37A1	CLIC6	BEST2	ANO1	ANO10	LRRC8D	PACC1	SLC22A11	GABRQ	ANKH	LRRC8A	NMUR2	SLC12A9	ANO2	SLC4A10	TTYH1	SLC12A5	ANO8	SLC4A5	ANO3	SLC39A8	SLC26A6	SLC26A10	SLC1A1	SLC4A3	SLC1A4	SLC4A1	SLC4A2	SLC5A5	SLC6A1	SLC6A2	SLC6A3	SLC6A4	GPR89A	SLC12A1	SLC12A2	SLC12A3	SLC12A4	SLC13A1	SLC17A1	SLC18A1	SLC18A2	SLC22A1	VDAC1	VDAC2	VDAC3	BEST1	BSND	GLRA3	LRRC8E	TTYH3	SLC4A9	SLC4A11	SLC25A11	LRRC8C	SLC37A3	SLC12A8	MFSD5	ABCC11	APOL1	SLC4A4	ABCC3	ABCC10	SLC25A14	CLIC3	XPR1	SLC22A6	SLC22A8	TTYH2	SLC4A7	SLC4A8	CLCA3P	CLCA2	SLC12A6
GOMF_BICARBONATE_TRANSMEMBRANE_TRANSPORTER_ACTIVITY	http://www.gsea-msigdb.org/gsea/msigdb/cards/GOMF_BICARBONATE_TRANSMEMBRANE_TRANSPORTER_ACTIVITY	CFTR	SLC26A1	SLC26A9	SLC26A7	SLC26A8	SLC26A3	SLC26A2	SLC26A5	SLC26A4	SLC4A10	SLC4A5	SLC39A8	SLC26A6	SLC26A10	SLC4A3	SLC4A1	BEST1	SLC4A9	SLC4A11	SLC4A4	SLC4A7	SLC4A8
GOMF_CHLORIDE_TRANSMEMBRANE_TRANSPORTER_ACTIVITY	http://www.gsea-msigdb.org/gsea/msigdb/cards/GOMF_CHLORIDE_TRANSMEMBRANE_TRANSPORTER_ACTIVITY	CFTR	SLC26A1	SLC26A9	SLC26A7	SLC26A8	CLCN6	CLCN7	SLC26A3	SLC26A2	SLC26A5	SLC26A4	SLC12A5	SLC26A6	SLC26A10	SLC1A1	SLC4A1	SLC4A8
GOMF_PHOSPHATE_ION_TRANSMEMBRANE_TRANSPORTER_ACTIVITY	http://www.gsea-msigdb.org/gsea/msigdb/cards/GOMF_PHOSPHATE_ION_TRANSMEMBRANE_TRANSPORTER_ACTIVITY	ADAMTS8	SLC37A2	SLC37A4	SLC37A1	ANKH	SLC17A1	SLC37A3	XPR1
GOMF_SULFATE_TRANSMEMBRANE_TRANSPORTER_ACTIVITY	http://www.gsea-msigdb.org/gsea/msigdb/cards/GOMF_SULFATE_TRANSMEMBRANE_TRANSPORTER_ACTIVITY	SLC26A1	SLC26A9	SLC26A7	SLC26A8	SLC25A10	SLC26A3	SLC26A2	SLC25A30	SLC13A4	SLC26A11	SLC26A5	SLC26A4	SLC26A6	SLC26A10	SLC13A1	SLC25A11	SLC25A14
GOMF_BILE_ACID_TRANSMEMBRANE_TRANSPORTER_ACTIVITY	http://www.gsea-msigdb.org/gsea/msigdb/cards/GOMF_BILE_ACID_TRANSMEMBRANE_TRANSPORTER_ACTIVITY	ABCC4	SLCO1B1	AKR1C4	SLCO2B1	SLC51B	SLC51A	SLC10A4	SLCO1B3	SLCO1B7	SLC10A6	SLC10A5	SLCO1C1	CEACAM1	SLC10A1	SLC10A2	SLCO1A2	SLC10A3	SLC10A7	ABCC11	ABCB11	ABCC3
GOMF_LACTATE_TRANSMEMBRANE_TRANSPORTER_ACTIVITY	http://www.gsea-msigdb.org/gsea/msigdb/cards/GOMF_LACTATE_TRANSMEMBRANE_TRANSPORTER_ACTIVITY	SLC5A12	SLC5A8	SLC16A8	SLC16A1	SLC16A3	SLC16A7
GOMF_SIALIC_ACID_TRANSMEMBRANE_TRANSPORTER_ACTIVITY	http://www.gsea-msigdb.org/gsea/msigdb/cards/GOMF_SIALIC_ACID_TRANSMEMBRANE_TRANSPORTER_ACTIVITY	SLC17A4	SLC17A2	SLC17A3	SLC17A5	SLC17A1
GOMF_SUCCINATE_TRANSMEMBRANE_TRANSPORTER_ACTIVITY	http://www.gsea-msigdb.org/gsea/msigdb/cards/GOMF_SUCCINATE_TRANSMEMBRANE_TRANSPORTER_ACTIVITY	SLC25A10	SLC25A30	SLC13A5	SLC13A3	SLC25A11	SLC25A14	SLC13A2
GOMF_CARBOHYDRATE_TRANSMEMBRANE_TRANSPORTER_ACTIVITY	http://www.gsea-msigdb.org/gsea/msigdb/cards/GOMF_CARBOHYDRATE_TRANSMEMBRANE_TRANSPORTER_ACTIVITY	SLC2A6	SLC5A11	SLC5A10	SLC2A14	MFSD4A	SLC2A12	SLC2A7	SLC5A9	SLC17A5	AQP11	SLC2A8	AQP1	AQP2	AQP3	AQP7	AQP9	AQP7P3	SLC45A1	SLC45A2	PPBP	TMEM144	SLC50A1	SLC2A9	SLC45A4	SLC2A1	SLC2A2	SLC2A3	SLC2A4	SLC2A5	SLC5A1	SLC5A2	SLC5A3	SLC5A4	SLC2A11	SLC2A10	SLC45A3	ABCB11	AQP10	MFSD4B	SLC23A2	SLC23A1
GOMF_PYRIMIDINE_NUCLEOTIDE_SUGAR_TRANSMEMBRANE_TRANSPORTER_ACTIVITY	http://www.gsea-msigdb.org/gsea/msigdb/cards/GOMF_PYRIMIDINE_NUCLEOTIDE_SUGAR_TRANSMEMBRANE_TRANSPORTER_ACTIVITY	SLC35B1	SLC35A1	SLC35D2	SLC35A4	SLC35D1	SLC35A3	SLC35D3	SLC35A5	SLC35A2	SLC35B4
GOMF_POLYOL_TRANSMEMBRANE_TRANSPORTER_ACTIVITY	http://www.gsea-msigdb.org/gsea/msigdb/cards/GOMF_POLYOL_TRANSMEMBRANE_TRANSPORTER_ACTIVITY	SLC2A13	SLC5A11	AQP11	AQP1	AQP2	AQP3	AQP7	AQP9	AQP7P3	SLC5A1	SLC5A3	AQP10
GOMF_GLYCEROL_TRANSMEMBRANE_TRANSPORTER_ACTIVITY	http://www.gsea-msigdb.org/gsea/msigdb/cards/GOMF_GLYCEROL_TRANSMEMBRANE_TRANSPORTER_ACTIVITY	AQP11	AQP1	AQP2	AQP3	AQP7	AQP9	AQP7P3	AQP10
GOMF_AMINO_ACID_TRANSMEMBRANE_TRANSPORTER_ACTIVITY	http://www.gsea-msigdb.org/gsea/msigdb/cards/GOMF_AMINO_ACID_TRANSMEMBRANE_TRANSPORTER_ACTIVITY	SLC25A13	SLC25A15	PDPN	SERINC3	SLC38A3	SLC7A9	SLC6A14	SLC16A10	SFXN2	SLC36A4	SLC15A4	SLC25A29	SLC38A10	SLC43A2	MFSD12	SLC32A1	SLC38A6	SLC38A8	CTNS	SLC38A11	SLC66A1L	SLC38A9	SLC36A2	SLC7A13	SLC36A1	SLC7A8	SLC7A11	SLC17A8	SERINC5	SLC36A3	SLC6A19	SLC6A18	SLC7A5P2	OCA2	SLC38A2	SLC6A20	SLC66A1	SLC25A38	SLC38A4	SLC6A15	SLC38A7	SLC47A1	SLC7A10	SLC17A7	SLC17A6	SLC7A14	SLC1A1	SLC1A2	SLC1A3	SLC1A4	SLC1A5	SLC1A6	SLC1A7	SLC3A1	SLC3A2	SLC6A1	SLC6A6	SLC6A7	SLC6A9	SLC6A11	SLC6A12	SLC6A13	SLC7A1	SLC7A2	SLC7A4	SLC16A2	SLC22A2	SLC22A4	SLC25A22	SLC7A5	SLC38A1	SFXN3	SLC7A5P1	SLC25A18	SLC25A2	SLC7A3	SLC43A1	SLC25A12	SLC7A7	SLC7A6	SLC6A5	SLC38A5	SLC9A3R1	SFXN1	SLC25A44
GOMF_ACIDIC_AMINO_ACID_TRANSMEMBRANE_TRANSPORTER_ACTIVITY	http://www.gsea-msigdb.org/gsea/msigdb/cards/GOMF_ACIDIC_AMINO_ACID_TRANSMEMBRANE_TRANSPORTER_ACTIVITY	SLC25A13	SLC7A11	SLC17A8	SLC38A7	SLC17A7	SLC17A6	SLC1A1	SLC1A2	SLC1A3	SLC1A4	SLC1A5	SLC1A6	SLC1A7	SLC25A22	SLC25A18	SLC25A12
GOMF_AROMATIC_AMINO_ACID_TRANSMEMBRANE_TRANSPORTER_ACTIVITY	http://www.gsea-msigdb.org/gsea/msigdb/cards/GOMF_AROMATIC_AMINO_ACID_TRANSMEMBRANE_TRANSPORTER_ACTIVITY	SLC38A3	SLC16A10	SLC36A4	SLC15A4	OCA2	SLC38A7	SLC3A2	SLC7A1	SLC7A5	SLC38A5
GOMF_BASIC_AMINO_ACID_TRANSMEMBRANE_TRANSPORTER_ACTIVITY	http://www.gsea-msigdb.org/gsea/msigdb/cards/GOMF_BASIC_AMINO_ACID_TRANSMEMBRANE_TRANSPORTER_ACTIVITY	SLC38A3	SLC15A4	SLC25A29	SLC66A1L	SLC38A9	SLC66A1	SLC38A7	SLC47A1	SLC3A1	SLC7A1	SLC7A2	SLC7A4	SLC22A2	SLC7A3	SLC7A7	SLC7A6	SLC38A5
GOMF_NEUTRAL_AMINO_ACID_TRANSMEMBRANE_TRANSPORTER_ACTIVITY	http://www.gsea-msigdb.org/gsea/msigdb/cards/GOMF_NEUTRAL_AMINO_ACID_TRANSMEMBRANE_TRANSPORTER_ACTIVITY	SERINC3	SLC38A3	SLC7A9	SLC6A14	SFXN2	SLC36A4	SLC43A2	MFSD12	SLC32A1	SLC38A6	SLC38A9	SLC36A2	SLC36A1	SLC7A8	SLC7A11	SERINC5	SLC36A3	SLC6A19	SLC38A2	SLC6A20	SLC25A38	SLC38A7	SLC7A10	SLC1A1	SLC1A2	SLC1A3	SLC1A4	SLC1A5	SLC1A6	SLC1A7	SLC3A2	SLC6A6	SLC6A7	SLC6A9	SLC7A5	SLC38A1	SFXN3	SLC43A1	SLC6A5	SLC38A5	SFXN1
GOMF_L_AMINO_ACID_TRANSMEMBRANE_TRANSPORTER_ACTIVITY	http://www.gsea-msigdb.org/gsea/msigdb/cards/GOMF_L_AMINO_ACID_TRANSMEMBRANE_TRANSPORTER_ACTIVITY	SLC25A13	SLC25A15	SERINC3	SLC38A3	SLC7A9	SLC36A4	SLC15A4	SLC25A29	SLC43A2	SLC32A1	SLC38A6	CTNS	SLC66A1L	SLC38A9	SLC36A2	SLC7A13	SLC36A1	SLC7A8	SLC7A11	SLC17A8	SERINC5	SLC36A3	SLC7A5P2	OCA2	SLC38A2	SLC6A20	SLC66A1	SLC25A38	SLC38A7	SLC47A1	SLC7A10	SLC17A7	SLC17A6	SLC1A1	SLC1A2	SLC1A3	SLC1A4	SLC1A5	SLC1A6	SLC1A7	SLC3A1	SLC3A2	SLC6A7	SLC6A9	SLC7A1	SLC7A2	SLC22A2	SLC25A22	SLC7A5	SLC38A1	SLC7A5P1	SLC25A18	SLC25A2	SLC7A3	SLC43A1	SLC25A12	SLC7A7	SLC7A6	SLC6A5	SLC38A5	SFXN1
GOMF_L_ALANINE_TRANSMEMBRANE_TRANSPORTER_ACTIVITY	http://www.gsea-msigdb.org/gsea/msigdb/cards/GOMF_L_ALANINE_TRANSMEMBRANE_TRANSPORTER_ACTIVITY	SLC38A3	SLC36A4	SLC36A2	SLC36A1	SLC7A8	SLC36A3	SLC38A7	SLC1A4	SLC3A2
GOMF_L_ASPARTATE_TRANSMEMBRANE_TRANSPORTER_ACTIVITY	http://www.gsea-msigdb.org/gsea/msigdb/cards/GOMF_L_ASPARTATE_TRANSMEMBRANE_TRANSPORTER_ACTIVITY	SLC25A13	SLC38A7	SLC1A1	SLC1A4	SLC1A5	SLC1A6	SLC25A22	SLC25A18	SLC25A12
GOMF_GAMMA_AMINOBUTYRIC_ACID_TRANSMEMBRANE_TRANSPORTER_ACTIVITY	http://www.gsea-msigdb.org/gsea/msigdb/cards/GOMF_GAMMA_AMINOBUTYRIC_ACID_TRANSMEMBRANE_TRANSPORTER_ACTIVITY	SLC32A1	SLC6A1	SLC6A6	SLC6A11	SLC6A12	SLC6A13	SLC9A3R1
GOMF_L_GLUTAMINE_TRANSMEMBRANE_TRANSPORTER_ACTIVITY	http://www.gsea-msigdb.org/gsea/msigdb/cards/GOMF_L_GLUTAMINE_TRANSMEMBRANE_TRANSPORTER_ACTIVITY	SLC38A3	SLC38A6	SLC38A2	SLC38A7	SLC1A4	SLC1A5	SLC38A1	SLC38A5
GOMF_GLYCINE_TRANSMEMBRANE_TRANSPORTER_ACTIVITY	http://www.gsea-msigdb.org/gsea/msigdb/cards/GOMF_GLYCINE_TRANSMEMBRANE_TRANSPORTER_ACTIVITY	SLC32A1	SLC36A2	SLC36A1	SLC7A8	SLC36A3	SLC25A38	SLC6A9	SLC6A5	SLC38A5
GOMF_L_LYSINE_TRANSMEMBRANE_TRANSPORTER_ACTIVITY	http://www.gsea-msigdb.org/gsea/msigdb/cards/GOMF_L_LYSINE_TRANSMEMBRANE_TRANSPORTER_ACTIVITY	SLC25A29	SLC66A1L	SLC66A1	SLC7A1	SLC7A2	SLC7A3
GOMF_L_LEUCINE_TRANSMEMBRANE_TRANSPORTER_ACTIVITY	http://www.gsea-msigdb.org/gsea/msigdb/cards/GOMF_L_LEUCINE_TRANSMEMBRANE_TRANSPORTER_ACTIVITY	SLC38A9	SLC7A8	SLC38A7	SLC3A2	SLC7A5
GOMF_L_PROLINE_TRANSMEMBRANE_TRANSPORTER_ACTIVITY	http://www.gsea-msigdb.org/gsea/msigdb/cards/GOMF_L_PROLINE_TRANSMEMBRANE_TRANSPORTER_ACTIVITY	SLC36A4	SLC36A2	SLC36A1	SLC36A3	SLC6A20	SLC1A4	SLC6A7
GOMF_L_SERINE_TRANSMEMBRANE_TRANSPORTER_ACTIVITY	http://www.gsea-msigdb.org/gsea/msigdb/cards/GOMF_L_SERINE_TRANSMEMBRANE_TRANSPORTER_ACTIVITY	SERINC3	SERINC5	SLC38A2	SLC38A7	SLC7A10	SLC1A4	SLC1A5	SLC38A5	SFXN1
GOMF_UREA_TRANSMEMBRANE_TRANSPORTER_ACTIVITY	http://www.gsea-msigdb.org/gsea/msigdb/cards/GOMF_UREA_TRANSMEMBRANE_TRANSPORTER_ACTIVITY	AQP3	AQP7	AQP9	AQP7P3	SLC14A1	SLC14A2	AQP10
GOMF_NUCLEOBASE_TRANSMEMBRANE_TRANSPORTER_ACTIVITY	http://www.gsea-msigdb.org/gsea/msigdb/cards/GOMF_NUCLEOBASE_TRANSMEMBRANE_TRANSPORTER_ACTIVITY	SLC43A3	SLC25A4	SLC25A5	AQP9	SLC28A3	SLC28A2	SLC28A1	SLC23A1
GOMF_URIDINE_TRANSMEMBRANE_TRANSPORTER_ACTIVITY	http://www.gsea-msigdb.org/gsea/msigdb/cards/GOMF_URIDINE_TRANSMEMBRANE_TRANSPORTER_ACTIVITY	SLC29A1	SLC29A2	SLC28A3	SLC28A2	SLC28A1
GOMF_PYRIMIDINE_NUCLEOSIDE_TRANSMEMBRANE_TRANSPORTER_ACTIVITY	http://www.gsea-msigdb.org/gsea/msigdb/cards/GOMF_PYRIMIDINE_NUCLEOSIDE_TRANSMEMBRANE_TRANSPORTER_ACTIVITY	SLC29A1	SLC29A2	SLC28A3	SLC22A1	SLC22A2	SLC28A2	SLC28A1
GOMF_NUCLEOTIDE_TRANSMEMBRANE_TRANSPORTER_ACTIVITY	http://www.gsea-msigdb.org/gsea/msigdb/cards/GOMF_NUCLEOTIDE_TRANSMEMBRANE_TRANSPORTER_ACTIVITY	ABCC5	ABCC4	SLC25A17	SLC25A25	SLC25A52	SLC29A1	ABCD1	SLC25A41	SLC25A42	SLC25A4	SLC25A5	SLC25A6	SLC25A24	SLC35B2	SLC35B3	SLC25A36	LRRC8A	SLC25A19	SLC17A9	SLC19A1	SLC25A23	SLC25A32	SLC25A31	SLC25A33	ABCC11	SLC33A1	SLC25A51
GOMF_PURINE_NUCLEOTIDE_TRANSMEMBRANE_TRANSPORTER_ACTIVITY	http://www.gsea-msigdb.org/gsea/msigdb/cards/GOMF_PURINE_NUCLEOTIDE_TRANSMEMBRANE_TRANSPORTER_ACTIVITY	ABCC5	ABCC4	SLC25A17	SLC25A25	SLC29A1	ABCD1	SLC25A41	SLC25A42	SLC25A4	SLC25A5	SLC25A6	SLC25A24	SLC35B2	SLC35B3	LRRC8A	SLC17A9	SLC19A1	SLC25A23	SLC25A31	ABCC11	SLC33A1
GOMF_ADP_TRANSMEMBRANE_TRANSPORTER_ACTIVITY	http://www.gsea-msigdb.org/gsea/msigdb/cards/GOMF_ADP_TRANSMEMBRANE_TRANSPORTER_ACTIVITY	SLC25A17	SLC25A41	SLC25A42	SLC25A4	SLC25A5	SLC25A6	SLC17A9	SLC25A31
GOMF_CHOLINE_TRANSMEMBRANE_TRANSPORTER_ACTIVITY	http://www.gsea-msigdb.org/gsea/msigdb/cards/GOMF_CHOLINE_TRANSMEMBRANE_TRANSPORTER_ACTIVITY	SLC44A3	SLC44A5	SLC44A1	SLC44A2	SLC5A7	SLC22A2	SLC44A4
GOMF_ACYL_CARNITINE_TRANSMEMBRANE_TRANSPORTER_ACTIVITY	http://www.gsea-msigdb.org/gsea/msigdb/cards/GOMF_ACYL_CARNITINE_TRANSMEMBRANE_TRANSPORTER_ACTIVITY	SLC25A29	SLC25A48	SLC25A45	SLC25A47	SLC25A20
GOMF_HEME_TRANSMEMBRANE_TRANSPORTER_ACTIVITY	http://www.gsea-msigdb.org/gsea/msigdb/cards/GOMF_HEME_TRANSMEMBRANE_TRANSPORTER_ACTIVITY	ABCC5	ABCB6	PGRMC2	SLC46A1	C1orf194	ABCB7	FLVCR1	HPX	FLVCR2	SLC48A1
GOMF_FATTY_ACID_TRANSMEMBRANE_TRANSPORTER_ACTIVITY	http://www.gsea-msigdb.org/gsea/msigdb/cards/GOMF_FATTY_ACID_TRANSMEMBRANE_TRANSPORTER_ACTIVITY	SLC27A5	SLC27A4	SLC27A2	SLC22A9	SLC5A8	SLC27A6	SLC43A3	SLC27A1	MFSD2A	CD36
GOMF_AMINOPHOSPHOLIPID_FLIPPASE_ACTIVITY	http://www.gsea-msigdb.org/gsea/msigdb/cards/GOMF_AMINOPHOSPHOLIPID_FLIPPASE_ACTIVITY	ATP8A1	TMEM30B	ATP11A	ATP11C	ATP8A2	ATP8B1	TMEM30A
GOMF_STEROL_TRANSPORTER_ACTIVITY	http://www.gsea-msigdb.org/gsea/msigdb/cards/GOMF_STEROL_TRANSPORTER_ACTIVITY	NPC2	CETP	STARD3	OSBPL1A	OSBPL5	OSBPL6	OSBPL7	OSBPL8	OSBPL9	OSBPL10	OSBPL11	STARD4	ABCA1	OSBP2	OSBPL3	APOA1	APOA2	APOA4	APOB	APOE	MTTP	NPC1	OSBP	PLTP	GRAMD1C	GRAMD1B	GRAMD1A	ABCG4	ABCG5	ABCG8	ARV1	STAR	TSPO	STARD5	ABCG1	OSBPL2
GOMF_WATER_CHANNEL_ACTIVITY	http://www.gsea-msigdb.org/gsea/msigdb/cards/GOMF_WATER_CHANNEL_ACTIVITY	PDPN	AQP11	AQP8	AQP1	AQP2	AQP3	AQP4	AQP5	AQP6	AQP7	AQP9	MIP	AQP7P3	AQP10
GOMF_PROTON_CHANNEL_ACTIVITY	http://www.gsea-msigdb.org/gsea/msigdb/cards/GOMF_PROTON_CHANNEL_ACTIVITY	ATP5PD	ATP5MG	OTOP1	OTOP3	ATP5F1EP2	MT-ATP6	MT-ATP8	ATP5F1A	ATP5F1B	ATP5F1C	ATP5F1D	ATP5F1E	ATP5PB	ASIC5	ATP5ME	ATP5PF	ATP6V1A	ATP6V0C	ATP5PO	NOX5	SLC4A11	HVCN1	OTOP2	ATP5MF
GOMF_GLYCEROL_CHANNEL_ACTIVITY	http://www.gsea-msigdb.org/gsea/msigdb/cards/GOMF_GLYCEROL_CHANNEL_ACTIVITY	AQP11	AQP3	AQP7	AQP9	AQP7P3	AQP10
GOMF_CALCIUM_ACTIVATED_POTASSIUM_CHANNEL_ACTIVITY	http://www.gsea-msigdb.org/gsea/msigdb/cards/GOMF_CALCIUM_ACTIVATED_POTASSIUM_CHANNEL_ACTIVITY	KCNMB2	CCT8L2	KCNU1	KCNMB3	KCNMB4	KCNK18	KCNMA1	KCNMB1	KCNN1	KCNN2	KCNN3	KCNN4	PKD2L1
GOMF_OUTWARD_RECTIFIER_POTASSIUM_CHANNEL_ACTIVITY	http://www.gsea-msigdb.org/gsea/msigdb/cards/GOMF_OUTWARD_RECTIFIER_POTASSIUM_CHANNEL_ACTIVITY	KCNIP2	KCNK18	KCNT2	KCNA2	KCNA3	KCNA5	KCNB1	KCND1	KCND2	KCND3	KCNK2	KCNQ1	PKD2	KCNT1
GOMF_ATP_ACTIVATED_INWARD_RECTIFIER_POTASSIUM_CHANNEL_ACTIVITY	http://www.gsea-msigdb.org/gsea/msigdb/cards/GOMF_ATP_ACTIVATED_INWARD_RECTIFIER_POTASSIUM_CHANNEL_ACTIVITY	ABCC9	KCNJ1	KCNJ8	KCNJ10	KCNJ11	ABCC8
GOMF_LIGAND_GATED_ION_CHANNEL_ACTIVITY	http://www.gsea-msigdb.org/gsea/msigdb/cards/GOMF_LIGAND_GATED_ION_CHANNEL_ACTIVITY	KCNJ18	HCN4	ABCC9	CFTR	CHRNA1	CHRNA2	CHRNA3	CHRNA4	CHRNA5	CHRNA7	CHRNB1	CHRNB2	CHRNB3	CHRNB4	CHRND	CHRNE	CHRNG	GRIN3A	GRIN3B	CNGB1	CNGA1	CNGA2	CNGA3	CNGA4	HTR3C	HTR3D	GABRR3	PTK2B	TPCN2	FKBP1B	RASA3	P2RX2	MCOLN2	GABRA1	GABRA2	GABRA3	GABRA4	GABRA5	GABRA6	GABRB1	GABRB2	GABRB3	GABRD	GABRE	GABRG1	GABRG2	GABRG3	GABRP	GABRR1	GABRR2	GLRA1	GLRA2	GLRB	HTR3E	GRIA1	GRIA2	GRIA3	GRIA4	GRID1	GRID2	GRIK1	GRIK2	GRIK3	GRIK4	GRIK5	GRIN1	GRIN2A	GRIN2B	GRIN2C	GRIN2D	TRPM5	ANXA6	HTR3A	HCN1	ZACN	SHROOM2	AQP1	ITPR1	ITPR2	ITPR3	KCNA10	KCNH2	KCNJ1	KCNJ2	KCNJ3	KCNJ4	KCNJ5	KCNJ6	KCNJ8	KCNJ9	KCNJ10	KCNJ11	KCNJ12	KCNJ13	KCNJ14	KCNJ15	KCNJ16	KCNK1	KCNN1	KCNN2	KCNN3	ASIC2	ASIC1	P2RX1	P2RX3	P2RX4	P2RX5	P2RX7	PEX5L	ASIC5	PKD2	TPCN1	CNGB3	TRPM4	MCOLN3	ASIC4	CHRNA9	GABRQ	CHRNA10	MCOLN1	HCN2	RYR1	RYR2	RYR3	SCNN1A	SCNN1B	SCNN1D	SCNN1G	ABCC8	TRPM2	TRPV1	TRPM8	CCDC51	GLRA3	KCNH6	CHRNA6	CHRFAM7A	TRPA1	KCNH7	P2RX6	HTR3B	ASIC3	KCNK6	CLCA2	KCNE2
GOMF_KAINATE_SELECTIVE_GLUTAMATE_RECEPTOR_ACTIVITY	http://www.gsea-msigdb.org/gsea/msigdb/cards/GOMF_KAINATE_SELECTIVE_GLUTAMATE_RECEPTOR_ACTIVITY	GRIK1	GRIK2	GRIK3	GRIK4	GRIK5
GOMF_CALCIUM_RELEASE_CHANNEL_ACTIVITY	http://www.gsea-msigdb.org/gsea/msigdb/cards/GOMF_CALCIUM_RELEASE_CHANNEL_ACTIVITY	TPCN2	FKBP1B	RASA3	MCOLN2	ITPR1	ITPR2	ITPR3	PKD2	TPCN1	MCOLN3	MCOLN1	RYR1	RYR2	RYR3	TRPM2	TRPV1	TRPA1
GOMF_STORE_OPERATED_CALCIUM_CHANNEL_ACTIVITY	http://www.gsea-msigdb.org/gsea/msigdb/cards/GOMF_STORE_OPERATED_CALCIUM_CHANNEL_ACTIVITY	TRPC7	STIM2	TRPC1	TRPC3	TRPC4	TRPC5	TRPC6	ORAI2	ORAI1	ORAI3
GOMF_LIGAND_GATED_SODIUM_CHANNEL_ACTIVITY	http://www.gsea-msigdb.org/gsea/msigdb/cards/GOMF_LIGAND_GATED_SODIUM_CHANNEL_ACTIVITY	TPCN2	SHROOM2	ASIC2	ASIC1	ASIC5	TPCN1	ASIC4	SCNN1A	SCNN1B	SCNN1D	SCNN1G	ASIC3
GOMF_PORIN_ACTIVITY	http://www.gsea-msigdb.org/gsea/msigdb/cards/GOMF_PORIN_ACTIVITY	TOMM40	VDAC1	VDAC2	VDAC3	TOMM40L
GOMF_SECONDARY_ACTIVE_TRANSMEMBRANE_TRANSPORTER_ACTIVITY	http://www.gsea-msigdb.org/gsea/msigdb/cards/GOMF_SECONDARY_ACTIVE_TRANSMEMBRANE_TRANSPORTER_ACTIVITY	SLC9B1P1	SLC17A4	CDH17	SLC17A2	SLC9A6	SLC35A1	SLC34A2	SLCO1B1	SLC12A7	SLC17A3	SLC26A1	SLC22A7	SLC38A3	SLC35D2	SLC6A14	SLCO2B1	SLC46A1	MFSD3	SLC2A13	SLC22A9	SLC26A9	SLC26A7	SLC5A11	SLC26A8	SLC16A10	CLCN3	CLCN4	CLCN5	CLCN6	CLCN7	SLC36A4	SLC15A4	SLC24A4	SLC5A10	MFSD12	SLC9B2	SLCO6A1	SLC32A1	SLC34A3	SLC25A10	SLC47A2	CTNS	SLC9B1	SLC16A14	SLC36A2	SLC5A12	SLC5A8	SLC16A11	SLC26A3	SLC26A2	SLC5A9	SLC16A13	SLC10A4	SLC36A1	SLC37A2	SLC16A9	SLC35D1	SLC9A8	SLC7A8	SLC39A14	SLC16A8	SLC7A11	SLC17A8	SLC25A30	SLC37A4	SLC41A1	SLC24A2	SLC13A4	SLC17A5	SLCO4A1	SLCO3A1	SLCO1B3	SLC24A5	SLC13A5	SLC26A11	SLC9C2	SLC9A9	SLC9C1	SLC36A3	SLC6A16	SLC25A4	SLC25A5	SLC25A6	SLCO1B7	SLC35E4	SLC6A19	SLC35D3	SLC10A6	SLC10A5	SLC6A18	SLCO4C1	SLC26A5	SLC16A12	SLC6A17	MFSD2B	SLC9A4	LETM1	ATP1A3	SLC11A2	SLC22A18	SLC45A1	SLC35C2	SLC45A2	SLC15A3	SLC26A4	SLC25A3	SLCO1C1	SLC37A1	SLC38A2	SLC6A20	TMCO3	SLC38A4	SLC6A15	SLC47A1	SLC35C1	SLC35E3	SLC22A11	ANKH	SLC2A9	SLC12A9	SLC17A7	SLC17A6	SLC45A4	SLC4A10	SLC24A3	SLC12A5	SLC4A5	SLC46A2	SLC5A7	SLC28A3	SLC39A8	SLC13A3	SLC26A6	SLC26A10	SLC1A1	SLC1A2	SLC1A3	SLC4A3	SLC1A4	SLC1A5	SLC1A6	SLC1A7	SLC3A2	SLC4A1	SLC4A2	SLC5A1	SLC5A2	SLC5A3	SLC5A4	SLC5A5	SLC6A1	SLC6A2	SLC6A3	SLC6A4	SLC6A6	SLC6A7	SLC6A8	SLC6A9	SLC6A11	SLC6A12	SLC6A13	SLC8A2	SLC8A1	SLC8A3	SLC9A1	SLC9A2	SLC9A3	SLC9A5	SLC10A1	SLC10A2	SLC11A1	SLC12A1	SLC12A2	SLC12A3	SLC12A4	SLC13A1	SLC15A1	SLC15A2	SLC16A1	SLC16A2	SLC17A1	SLC34A1	SLC18A1	SLC18A2	SLC19A1	SLC20A1	SLC20A2	SLC25A1	SLCO2A1	SLCO1A2	SLC22A1	SLC22A4	SLC22A5	SLC35E2B	SLC15A5	SLC25A22	SLC35E1	SLC8B1	SLC25A16	SLC2A10	SLC7A5	SLC38A1	SLCO5A1	SLC10A3	SLC25A31	SLC4A9	SLC25A18	SLC4A11	SLC25A11	SLC10A7	SLC37A3	SLC12A8	SLC9A7	MFSD2A	TMEM241	SLC45A3	SLC4A4	SLC5A6	SLC25A14	MCU	SLC7A6	SLC13A2	SLC16A6	SLC16A5	SLC16A4	SLC16A3	SLC6A5	SLC28A2	SLC28A1	MFSD4B	SLC24A1	SLC16A7	SLC33A1	SLC22A6	SLC22A8	SLC4A7	SLC4A8	SLC35E2A	SLC23A2	SLC23A1	SLC12A6
GOMF_SYMPORTER_ACTIVITY	http://www.gsea-msigdb.org/gsea/msigdb/cards/GOMF_SYMPORTER_ACTIVITY	SLC17A4	SLC17A2	SLC34A2	SLC12A7	SLC17A3	SLC38A3	SLC6A14	SLC46A1	MFSD3	SLC2A13	SLC5A11	SLC36A4	SLC15A4	SLC24A4	SLC5A10	MFSD12	SLC32A1	SLC34A3	CTNS	SLC16A14	SLC36A2	SLC5A12	SLC5A8	SLC16A11	SLC5A9	SLC16A13	SLC10A4	SLC36A1	SLC16A9	SLC39A14	SLC16A8	SLC17A8	SLC24A2	SLC13A4	SLC17A5	SLC24A5	SLC13A5	SLC36A3	SLC6A16	SLC6A19	SLC10A6	SLC10A5	SLC6A18	SLC16A12	SLC6A17	MFSD2B	SLC11A2	SLC22A18	SLC45A1	SLC45A2	SLC15A3	SLC25A3	SLC38A2	SLC6A20	SLC38A4	SLC6A15	SLC2A9	SLC12A9	SLC17A7	SLC17A6	SLC45A4	SLC4A10	SLC24A3	SLC12A5	SLC4A5	SLC46A2	SLC5A7	SLC28A3	SLC39A8	SLC13A3	SLC1A1	SLC1A2	SLC1A3	SLC1A4	SLC1A5	SLC1A6	SLC1A7	SLC5A1	SLC5A2	SLC5A3	SLC5A4	SLC5A5	SLC6A1	SLC6A2	SLC6A3	SLC6A4	SLC6A6	SLC6A7	SLC6A8	SLC6A9	SLC6A11	SLC6A12	SLC6A13	SLC10A1	SLC10A2	SLC12A1	SLC12A2	SLC12A3	SLC12A4	SLC13A1	SLC15A1	SLC15A2	SLC16A1	SLC16A2	SLC17A1	SLC34A1	SLC18A1	SLC18A2	SLC20A1	SLC20A2	SLC22A1	SLC22A4	SLC22A5	SLC15A5	SLC25A22	SLC2A10	SLC38A1	SLC10A3	SLC4A9	SLC25A18	SLC4A11	SLC10A7	SLC12A8	MFSD2A	SLC45A3	SLC4A4	SLC5A6	SLC13A2	SLC16A6	SLC16A5	SLC16A4	SLC16A3	SLC6A5	SLC28A2	SLC28A1	MFSD4B	SLC24A1	SLC16A7	SLC33A1	SLC4A7	SLC4A8	SLC23A2	SLC23A1	SLC12A6
GOMF_SOLUTE_CATION_SYMPORTER_ACTIVITY	http://www.gsea-msigdb.org/gsea/msigdb/cards/GOMF_SOLUTE_CATION_SYMPORTER_ACTIVITY	SLC17A4	SLC17A2	SLC34A2	SLC12A7	SLC17A3	SLC46A1	MFSD3	SLC2A13	SLC5A11	SLC15A4	SLC5A10	SLC32A1	SLC34A3	CTNS	SLC36A2	SLC5A12	SLC5A8	SLC5A9	SLC10A4	SLC36A1	SLC39A14	SLC13A4	SLC17A5	SLC13A5	SLC36A3	SLC10A6	SLC10A5	SLC11A2	SLC45A1	SLC45A2	SLC15A3	SLC25A3	SLC38A2	SLC6A20	SLC6A15	SLC2A9	SLC12A9	SLC17A7	SLC45A4	SLC4A10	SLC12A5	SLC4A5	SLC5A7	SLC28A3	SLC39A8	SLC13A3	SLC1A1	SLC1A2	SLC1A3	SLC1A6	SLC1A7	SLC5A1	SLC5A2	SLC5A3	SLC5A4	SLC5A5	SLC6A1	SLC6A2	SLC6A3	SLC6A4	SLC6A6	SLC6A7	SLC6A8	SLC6A9	SLC6A11	SLC6A12	SLC6A13	SLC10A1	SLC10A2	SLC12A1	SLC12A2	SLC12A3	SLC12A4	SLC13A1	SLC15A1	SLC15A2	SLC17A1	SLC34A1	SLC18A1	SLC18A2	SLC20A1	SLC20A2	SLC22A1	SLC25A22	SLC2A10	SLC38A1	SLC10A3	SLC4A9	SLC25A18	SLC12A8	MFSD2A	SLC45A3	SLC4A4	SLC5A6	SLC13A2	SLC6A5	SLC28A2	SLC28A1	SLC33A1	SLC4A7	SLC4A8	SLC23A2	SLC23A1	SLC12A6
GOMF_SOLUTE_PROTON_SYMPORTER_ACTIVITY	http://www.gsea-msigdb.org/gsea/msigdb/cards/GOMF_SOLUTE_PROTON_SYMPORTER_ACTIVITY	SLC46A1	MFSD3	SLC2A13	SLC15A4	SLC32A1	CTNS	SLC36A2	SLC36A1	SLC17A5	SLC36A3	SLC11A2	SLC45A1	SLC45A2	SLC15A3	SLC25A3	SLC2A9	SLC45A4	SLC39A8	SLC15A1	SLC15A2	SLC25A22	SLC2A10	SLC25A18	SLC45A3	SLC33A1
GOMF_ANION_CATION_SYMPORTER_ACTIVITY	http://www.gsea-msigdb.org/gsea/msigdb/cards/GOMF_ANION_CATION_SYMPORTER_ACTIVITY	SLC12A7	SLC39A14	SLC13A4	SLC12A9	SLC12A5	SLC39A8	SLC5A5	SLC6A1	SLC6A2	SLC6A3	SLC6A4	SLC12A1	SLC12A2	SLC12A3	SLC12A4	SLC13A1	SLC18A1	SLC18A2	SLC22A1	SLC12A8	SLC12A6
GOMF_ANTIPORTER_ACTIVITY	http://www.gsea-msigdb.org/gsea/msigdb/cards/GOMF_ANTIPORTER_ACTIVITY	SLC9B1P1	SLC9A6	SLC35A1	SLC26A1	SLC22A7	SLC38A3	SLC35D2	SLC22A9	SLC26A9	SLC26A7	SLC26A8	CLCN3	CLCN4	CLCN5	CLCN6	CLCN7	SLC24A4	SLC9B2	SLC25A10	SLC47A2	SLC9B1	SLC26A3	SLC26A2	SLC37A2	SLC35D1	SLC9A8	SLC7A11	SLC25A30	SLC37A4	SLC41A1	SLC24A2	SLC24A5	SLC26A11	SLC9C2	SLC9A9	SLC9C1	SLC25A4	SLC25A5	SLC25A6	SLC35E4	SLC35D3	SLC26A5	SLC9A4	LETM1	ATP1A3	SLC22A18	SLC35C2	SLC26A4	SLC37A1	TMCO3	SLC47A1	SLC35C1	SLC35E3	SLC4A10	SLC24A3	SLC4A5	SLC26A6	SLC26A10	SLC4A3	SLC3A2	SLC4A1	SLC4A2	SLC8A2	SLC8A1	SLC8A3	SLC9A1	SLC9A2	SLC9A3	SLC9A5	SLC11A1	SLC19A1	SLC22A4	SLC35E2B	SLC35E1	SLC8B1	SLC25A16	SLC25A31	SLC4A9	SLC4A11	SLC25A11	SLC37A3	SLC9A7	TMEM241	SLC25A14	SLC7A6	SLC24A1	SLC22A6	SLC22A8	SLC4A8	SLC35E2A
GOMF_SOLUTE_CATION_ANTIPORTER_ACTIVITY	http://www.gsea-msigdb.org/gsea/msigdb/cards/GOMF_SOLUTE_CATION_ANTIPORTER_ACTIVITY	SLC9B1P1	SLC9A6	CLCN3	CLCN4	CLCN5	SLC24A4	SLC9B2	SLC47A2	SLC9B1	SLC9A8	SLC41A1	SLC24A2	SLC24A5	SLC9C2	SLC9A9	SLC9C1	SLC9A4	LETM1	SLC22A18	TMCO3	SLC47A1	SLC24A3	SLC3A2	SLC8A2	SLC8A1	SLC8A3	SLC9A1	SLC9A2	SLC9A3	SLC9A5	SLC11A1	SLC22A4	SLC8B1	SLC9A7	SLC24A1
GOMF_SOLUTE_PROTON_ANTIPORTER_ACTIVITY	http://www.gsea-msigdb.org/gsea/msigdb/cards/GOMF_SOLUTE_PROTON_ANTIPORTER_ACTIVITY	SLC9B1P1	SLC9A6	CLCN3	CLCN4	CLCN5	SLC9B2	SLC47A2	SLC9B1	SLC9A8	SLC9C2	SLC9A9	SLC9C1	SLC9A4	LETM1	SLC22A18	TMCO3	SLC47A1	SLC9A1	SLC9A2	SLC9A3	SLC9A5	SLC11A1	SLC9A7
GOMF_INORGANIC_MOLECULAR_ENTITY_TRANSMEMBRANE_TRANSPORTER_ACTIVITY	http://www.gsea-msigdb.org/gsea/msigdb/cards/GOMF_INORGANIC_MOLECULAR_ENTITY_TRANSMEMBRANE_TRANSPORTER_ACTIVITY	KCNE3	SLC9B1P1	UQCRFS1P1	KCNJ18	HCN4	SLC17A4	GJC1	ABCC5	ABCC9	KCNK7	CDK5	KCNMB2	SLC17A2	ABCC4	KCNE1B	TCIRG1	PKDREJ	CACNG3	CACNG2	ATP8A1	ATP5PD	SLC9A6	SLC34A2	PDPN	ATP5MG	CLDN16	MTCO2P12	SLC12A7	SLC17A3	CFTR	SLC26A1	ADAMTS8	SCN11A	TMC6	SLC46A1	CHRNA1	CHRNA2	CHRNA3	MFSD3	CHRNA4	CHRNA5	CHRNA7	CHRNB1	CHRNB2	SLC2A13	CHRNB3	CHRNB4	CHRND	CHRNE	CHRNG	PKD1L2	SLC26A9	SLC26A7	SLC5A11	SLC26A8	GRIN3A	GRIN3B	CATSPER1	CATSPER2	TMC1	TMC2	CLCA1	CLCN1	CLCN2	CLCN3	CLCN4	CLCN5	CLCN6	CLCN7	CLCNKA	CLCNKB	CLIC1	CLIC2	CALHM3	SLC15A4	ANO4	SLC24A4	NIPA1	ABCC2	GJD3	SLC5A10	CNGB1	CNGA1	CNGA2	CNGA3	CNGA4	LRRC38	CNR1	ATP6V1G3	KCNH8	SLC31A1	SLC31A2	COX4I1	COX5B	OTOP1	SLC9B2	COX6A1	COX6A2	COX6B1	COX7A1	COX7B	COX8A	COX15	CLDN4	SLC32A1	TMEM37	TRPM6	SLC34A3	TMEM120B	BEST3	SLC25A10	SLC47A2	TMC8	TMC4	CTNS	SLC9B1	CCT8L2	NIPAL1	CYB5A	SLC36A2	CYC1	ATP6V0E2	KCNU1	SLC5A12	SLC5A8	TRPV3	PKD1L1	SLC30A8	KCNV2	HTR3C	COX7B2	KCNG3	SLC26A3	SLC26A2	ANO6	SLC5A9	HTR3D	GABRR3	SLC39A11	SLC10A4	ANO5	SLC36A1	PTK2B	LRRC55	SLC37A2	TPCN2	SLC39A12	CALHM4	CLCA4	FKBP1B	RASA3	P2RX2	CLCC1	SLC9A8	ZDHHC17	ATP13A2	NCS1	KCNH4	KCNH3	ATP1B4	LRRC8B	SLC39A14	NNT	ATP6V0A2	KCNE5	KCNE4	PANX1	ATP6V0D2	ATP6V1C2	SLC25A30	SLC37A4	CALHM5	SLC41A1	CALHM1	MCOLN2	GABRA1	GABRA2	GABRA3	GABRA4	GABRA5	GABRA6	GABRB1	GABRB2	GABRB3	GABRD	GABRE	GABRG1	GABRG2	GABRG3	GABRP	GABRR1	GABRR2	SLC24A2	SLC39A6	NALCN	CLIC4	TRPC4AP	KCNG2	SLC13A4	CLDN17	SLC17A5	CNNM4	BEST4	ATP5MGL	KCNV1	ATP2C1	PKD2L2	CACNG5	CACNG4	KCNMB3	DMAC2L	NALF2	KCNH5	SLC39A1	KCNMB4	GLRA1	GLRA2	GLRB	GPM6A	AQP11	SLC39A5	SLC24A5	SLC13A5	SLC26A11	SLC9C2	UNC80	SLC9A9	HTR3E	SLC9C1	SLC36A3	GRIA1	GRIA2	GRIA3	GRIA4	GRID1	GRID2	GRIK1	GRIK2	GRIK3	GRIK4	GRIK5	GRIN1	GRIN2A	GRIN2B	GRIN2C	GRIN2D	SLC25A4	SLC25A5	UQCR10	TRPM5	SEC61A1	SLC39A3	SLC39A2	SLC40A1	ANXA2	ANXA2P2	KCNIP3	KCNIP2	KCNIP1	ANXA6	HTR1B	HTR3A	ANO9	KCNK18	TMC3	PKD1L3	AQP8	KCNT2	ATP13A5	SLC10A6	SLC10A5	CATSPER3	OTOP3	NIPAL4	HCN1	ZACN	SHROOM2	AQP1	AQP2	AQP3	AQP4	AQP5	AQP6	AQP7	AQP9	ABCC6	ITGAV	ITPR1	ITPR2	ITPR3	KCNA1	KCNA2	KCNA3	KCNA4	KCNA5	KCNA6	KCNA7	KCNA10	KCNB1	KCNC1	KCNC2	KCNC3	KCNC4	KCND1	KCND2	KCND3	KCNE1	KCNF1	KCNG1	KCNH1	SLC26A5	KCNH2	KCNJ1	KCNJ2	KCNJ3	KCNJ4	KCNJ5	KCNJ6	KCNJ8	KCNJ9	KCNJ10	KCNJ11	KCNJ12	KCNJ13	KCNJ14	KCNJ15	KCNJ16	KCNK1	KCNK2	KCNK3	KCNMA1	KCNMB1	KCNN1	KCNN2	KCNN3	KCNN4	KCNQ1	KCNQ2	KCNQ3	KCNS1	KCNS2	CATSPER4	KCNS3	SLC9A4	LRRC26	LETM1	ASIC2	ASIC1	MIP	TRPM1	ATP5F1EP2	ABCC1	GET3	LRRC52	TMEM150C	CALHM6	AQP7P3	MT-ATP6	MT-ATP8	MT-CO1	MT-CO2	MT-CO3	MT-CYB	ATP1A1	ATP1A2	ATP1A3	ATP12A	ATP1A4	ATP1B1	ATP2A1	ATP2A2	ATP2A3	SLC11A2	ATP2B1	ATP2B2	ATP2B3	ATP2B4	ATP4A	ATP4B	ATP5F1A	OPRM1	SLC22A18	P2RX1	P2RX3	P2RX4	P2RX5	P2RX7	ATP5F1B	ATP6V0A4	ANO7	SLC45A1	KCNK4	ATP5F1C	CALHM2	SLC45A2	SLC15A3	ATP5F1D	KCNK9	SLC25A37	ATP6V1D	TRPV2	ATP5F1E	RHCG	GPR89B	ATP5PB	PEX5L	ATP5MC1	ATP6V1H	ATP5MC2	SLC26A4	ATP5MC3	ASIC5	ATP5ME	ATP5PF	ATP6V1A	ATP6V1B1	SLC25A3	ATP6V1B2	ATP6V0C	ATP6V1C1	ATP6V1E1	PKD1	PKD2	ATP6V0B	TPCN1	CLIC5	FXYD1	FXYD3	ATP6V0A1	ATP7A	FXYD4	ATP5PO	ATP7B	SLC37A1	CLIC6	KCNK10	SLC38A2	TMCO1	ZDHHC13	CNGB3	SLC6A20	TRPM4	CNNM2	TRPM7	BEST2	TMCO3	MCUB	ANO1	SLC6A15	ANO10	LRRC8D	TMEM38B	SLC47A1	PACC1	MCOLN3	SLC39A9	TMEM63B	TRPV6	ASIC4	SLC30A10	CHRNA9	SLC39A4	SLC30A6	CACNA2D3	SCN3B	TMEM165	SLC22A11	GABRQ	ANKH	LRRC8A	TRPV5	KCNQ5	SLC2A9	PSEN1	KCNK13	KCNK12	NMUR2	SLC12A9	SLC17A7	CHRNA10	ANO2	TRPC7	RHBG	ATP13A1	TMEM63C	SLC39A10	NIPAL3	MCOLN1	SLC45A4	SLC4A10	TTYH1	MRS2	SLC24A3	SLC12A5	KCNT1	STIM2	HCN3	CACHD1	ANO8	SLC4A5	CACNG8	CACNG7	CACNG6	TRPV4	RHAG	RHCE	RHD	SLC5A7	KCNK15	HCN2	RYR1	RYR2	RYR3	SCN1A	SCN1B	SCN2A	SCN2B	SCN3A	SCN4A	SCN4B	SCN5A	SCN7A	SCN8A	SCN9A	SCN10A	SCNN1A	SCNN1B	SCNN1D	SCNN1G	PIEZO2	ANO3	SLC28A3	SLC39A8	SLC13A3	SLC30A5	SLC26A6	SLC26A10	SLC1A1	SLC1A2	SLC1A3	SLC4A3	SLC1A4	SLC1A6	SLC1A7	SLC3A2	SLC4A1	SLC4A2	SLC5A1	SLC5A2	SLC5A3	SLC5A4	SLC5A5	SLC6A1	SLC6A2	SLC6A3	SLC6A4	SLC6A6	SLC6A7	SLC6A8	GPR89A	SLC6A9	SLC6A11	SLC6A12	SLC6A13	SLC8A2	SLC8A1	SLC8A3	SLC9A1	SLC9A2	SLC9A3	SLC9A5	SLC10A1	SLC10A2	SLC11A1	SLC12A1	SLC12A2	SLC12A3	SLC12A4	SLC13A1	SLC14A1	SLC15A1	SLC15A2	SLC17A1	SLC34A1	SLC18A1	SLC18A2	SLC20A1	SLC20A2	SLC22A1	SNAP25	ABCC8	SURF1	TRPC1	TRPC3	TRPC4	TRPC5	TRPC6	TRPM2	NALF1	UQCRC1	UQCRFS1	UQCRH	VDAC1	VDAC2	VDAC3	BEST1	TRPV1	CACNA1A	CACNA1B	CACNA1C	CACNA1D	CACNA1E	SLC30A1	CACNA1F	SLC30A2	SLC30A3	SLC30A4	CACNA1S	BSND	CACNA2D1	CACNB1	CACNB2	CACNB3	CACNB4	CACNG1	KCNAB1	TMEM38A	TRPM8	SLC39A7	NOX5	ATP13A3	CCDC51	SLC25A22	NIPAL2	TMC5	TMC7	TUSC3	GLRA3	SLC8B1	TRPM3	LRRC8E	ORAI2	KCNIP4	CUL5	TTYH3	SLC2A10	KCNH6	SLC38A1	NIPA2	SLC25A28	SLC10A3	SLC4A9	SLC25A18	KCNK16	TMEM120A	SLC4A11	SLC25A11	MAGT1	SLC41A2	ANXA9	LRRC8C	ATP13A4	SLC37A3	TMEM175	HVCN1	SLC12A8	SLC9A7	COX4I2	ORAI1	MFSD2A	MFSD5	KCNAB2	ABCC11	SLC45A3	APOL1	KCNK5	SLC4A4	ABCC3	SLC5A6	CACNA1I	CACNA1H	CACNA1G	CHRNA6	KCNK17	CHRFAM7A	ABCC10	AQP10	TRPA1	ATP6V0E1	KCNH7	SLC25A14	CLIC3	PKD2L1	ATP6V1E2	MCU	SLC13A2	ATP6V0D1	SLC39A13	P2RX6	KCNQ4	SLC6A5	SLC28A2	SLC28A1	COX7A2L	HTR3B	SLC24A1	KCNAB3	SLC33A1	XPR1	CACNA2D2	TSPOAP1	OTOP2	ATP6V1F	KCNG4	ASIC3	KCNB2	ORAI3	MMGT1	SLC22A6	CACNA2D4	SLC22A8	COX5A	TTYH2	KCNK6	SLC4A7	SLC4A8	ATP6V1G1	ATP5MF	CLCA3P	CLCA2	TMEM63A	PIEZO1	ATP2C2	SLC23A2	SLC23A1	SLC12A6	KCNE2
GOMF_SODIUM_INDEPENDENT_ORGANIC_ANION_TRANSMEMBRANE_TRANSPORTER_ACTIVITY	http://www.gsea-msigdb.org/gsea/msigdb/cards/GOMF_SODIUM_INDEPENDENT_ORGANIC_ANION_TRANSMEMBRANE_TRANSPORTER_ACTIVITY	SLCO1B1	SLC22A7	SLCO2B1	SLC22A9	SLCO6A1	SLCO4A1	SLCO3A1	SLCO1B3	SLCO1B7	SLCO4C1	SLCO1C1	SLC22A11	SLCO2A1	SLCO1A2	SLCO5A1	SLC22A6
GOMF_THYROID_HORMONE_TRANSMEMBRANE_TRANSPORTER_ACTIVITY	http://www.gsea-msigdb.org/gsea/msigdb/cards/GOMF_THYROID_HORMONE_TRANSMEMBRANE_TRANSPORTER_ACTIVITY	SLCO1B1	SLC16A10	SLC7A8	SLCO4A1	SLCO1C1	SLC16A2	SLC7A5
GOMF_SECONDARY_ACTIVE_MONOCARBOXYLATE_TRANSMEMBRANE_TRANSPORTER_ACTIVITY	http://www.gsea-msigdb.org/gsea/msigdb/cards/GOMF_SECONDARY_ACTIVE_MONOCARBOXYLATE_TRANSMEMBRANE_TRANSPORTER_ACTIVITY	SLC32A1	SLC5A8	SLC10A4	SLC10A6	SLC10A5	SLC6A1	SLC6A11	SLC6A12	SLC6A13	SLC10A1	SLC10A2	SLC10A3	SLC16A7
GOMF_CALCIUM_CATION_ANTIPORTER_ACTIVITY	http://www.gsea-msigdb.org/gsea/msigdb/cards/GOMF_CALCIUM_CATION_ANTIPORTER_ACTIVITY	SLC24A4	SLC24A2	SLC24A5	LETM1	SLC24A3	SLC3A2	SLC8A2	SLC8A1	SLC8A3	SLC8B1	SLC24A1
GOMF_SOLUTE_SODIUM_SYMPORTER_ACTIVITY	http://www.gsea-msigdb.org/gsea/msigdb/cards/GOMF_SOLUTE_SODIUM_SYMPORTER_ACTIVITY	SLC17A4	SLC17A2	SLC34A2	SLC17A3	SLC5A11	SLC5A10	SLC34A3	SLC5A12	SLC5A8	SLC5A9	SLC10A4	SLC13A4	SLC13A5	SLC10A6	SLC10A5	SLC38A2	SLC6A20	SLC6A15	SLC17A7	SLC4A10	SLC4A5	SLC5A7	SLC28A3	SLC13A3	SLC1A1	SLC1A2	SLC1A3	SLC1A6	SLC1A7	SLC5A1	SLC5A2	SLC5A3	SLC5A4	SLC5A5	SLC6A1	SLC6A2	SLC6A3	SLC6A4	SLC6A6	SLC6A7	SLC6A8	SLC6A9	SLC6A11	SLC6A12	SLC6A13	SLC10A1	SLC10A2	SLC12A1	SLC12A2	SLC12A3	SLC13A1	SLC17A1	SLC34A1	SLC18A1	SLC18A2	SLC20A1	SLC20A2	SLC22A1	SLC38A1	SLC10A3	SLC4A9	MFSD2A	SLC4A4	SLC5A6	SLC13A2	SLC6A5	SLC28A2	SLC28A1	SLC4A7	SLC4A8	SLC23A2	SLC23A1
GOMF_ANION_SODIUM_SYMPORTER_ACTIVITY	http://www.gsea-msigdb.org/gsea/msigdb/cards/GOMF_ANION_SODIUM_SYMPORTER_ACTIVITY	SLC13A4	SLC5A5	SLC6A1	SLC6A2	SLC6A3	SLC6A4	SLC12A1	SLC12A2	SLC12A3	SLC13A1	SLC18A1	SLC18A2	SLC22A1
GOMF_CATION_CHLORIDE_SYMPORTER_ACTIVITY	http://www.gsea-msigdb.org/gsea/msigdb/cards/GOMF_CATION_CHLORIDE_SYMPORTER_ACTIVITY	SLC12A7	SLC12A9	SLC12A5	SLC6A1	SLC6A2	SLC6A3	SLC6A4	SLC12A1	SLC12A2	SLC12A3	SLC12A4	SLC18A1	SLC18A2	SLC22A1	SLC12A8	SLC12A6
GOMF_SODIUM_CHLORIDE_SYMPORTER_ACTIVITY	http://www.gsea-msigdb.org/gsea/msigdb/cards/GOMF_SODIUM_CHLORIDE_SYMPORTER_ACTIVITY	SLC6A1	SLC6A2	SLC6A3	SLC6A4	SLC12A1	SLC12A2	SLC12A3	SLC18A1	SLC18A2	SLC22A1
GOMF_POTASSIUM_CHLORIDE_SYMPORTER_ACTIVITY	http://www.gsea-msigdb.org/gsea/msigdb/cards/GOMF_POTASSIUM_CHLORIDE_SYMPORTER_ACTIVITY	SLC12A7	SLC12A9	SLC12A5	SLC12A1	SLC12A2	SLC12A3	SLC12A4	SLC12A8	SLC12A6
GOMF_POTASSIUM_PROTON_ANTIPORTER_ACTIVITY	http://www.gsea-msigdb.org/gsea/msigdb/cards/GOMF_POTASSIUM_PROTON_ANTIPORTER_ACTIVITY	SLC9A6	SLC9A8	SLC9C2	SLC9A9	SLC9C1	SLC9A4	SLC9A1	SLC9A2	SLC9A3	SLC9A5	SLC9A7
GOMF_PRIMARY_ACTIVE_TRANSMEMBRANE_TRANSPORTER_ACTIVITY	http://www.gsea-msigdb.org/gsea/msigdb/cards/GOMF_PRIMARY_ACTIVE_TRANSMEMBRANE_TRANSPORTER_ACTIVITY	UQCRFS1P1	ABCC5	ABCB6	ABCC9	ABCC4	ABCA7	ABCA10	ABCA9	ABCA8	ATP8A1	MTCO2P12	CFTR	SLC26A1	RALBP1	CYB561D2	ABCB8	SLC26A9	SLC26A7	SLC26A8	CLCN6	CLCN7	ABCC2	ATP6V1G3	COX4I1	COX5B	COX6A1	COX6A2	COX6B1	COX7A1	COX7B	COX8A	COX15	CYB5A	CYC1	ABCA13	ATP6V0E2	COX7B2	SLC26A3	SLC26A2	ABCA1	ABCA2	ABCA3	ABCD1	ABCB7	CYB561A3	ABCD2	ATP13A2	ABCB10	ABCB9	ABCA6	ABCA5	ABCA4	ATP6V1C2	ABCA12	ATP2C1	CYB561D1	UQCR10	ABCB5	ATP13A5	ABCC6	NDUFS7	SLC26A5	KCNJ8	KCNJ11	ABCC1	MT-CO1	MT-CO2	MT-CO3	MT-CYB	MT-ND1	MT-ND2	MT-ND3	MT-ND4	MT-ND4L	MT-ND5	MT-ND6	NDUFA1	NDUFA2	NDUFA3	NDUFA4	NDUFA5	NDUFA6	NDUFA7	NDUFA8	NDUFA9	NDUFA10	NDUFB1	NDUFB2	NDUFB3	NDUFB4	NDUFB5	NDUFB6	NDUFB7	NDUFB8	NDUFB9	NDUFB10	NDUFC1	NDUFC2	NDUFS1	NDUFS2	NDUFS3	NDUFV1	NDUFS4	NDUFS5	NDUFS6	NDUFS8	NDUFV2	NDUFV3	ATP1A1	ATP1A2	ATP1A3	ATP12A	ATP1A4	ATP1B1	ATP2A1	ATP2A2	ATP2A3	ATP2B1	ATP2B2	ATP2B3	ATP2B4	ATP4A	ATP4B	ATP5F1B	NDUFA13	ATP6V1D	ATP6V1H	SLC26A4	ATP6V1A	ABCB1	ABCB4	ATP6V1B2	ATP6V0C	ATP6V1C1	ATP6V1E1	ATP6V1G2	ATP7A	ATP7B	NDUFA12	ATP13A1	SLC12A5	ABCD3	ABCD4	ABCG4	ABCG5	ABCG8	SLC26A6	SLC26A10	SLC1A1	SLC4A1	ABCC8	SURF1	TAP1	TAP2	TAPBP	UQCRC1	UQCRFS1	UQCRH	ATP13A3	CYBRD1	ATP13A4	COX4I2	ABCC11	ABCB11	ABCC3	ABCC10	ATP6V0E1	ATP6V1E2	ATP6V0D1	COX7A2L	ATP6V1F	COX5A	ABCC12	ABCG2	SLC4A8	ATP6V1G1	ABCG1	TOMM20	ATP2C2
GOMF_ABC_TYPE_GLUTATHIONE_S_CONJUGATE_TRANSPORTER_ACTIVITY	http://www.gsea-msigdb.org/gsea/msigdb/cards/GOMF_ABC_TYPE_GLUTATHIONE_S_CONJUGATE_TRANSPORTER_ACTIVITY	ABCC4	RALBP1	ABCC2	ABCC6	ABCC1	ABCC11	ABCC3	ABCC10
GOMF_OXIDOREDUCTION_DRIVEN_ACTIVE_TRANSMEMBRANE_TRANSPORTER_ACTIVITY	http://www.gsea-msigdb.org/gsea/msigdb/cards/GOMF_OXIDOREDUCTION_DRIVEN_ACTIVE_TRANSMEMBRANE_TRANSPORTER_ACTIVITY	UQCRFS1P1	MTCO2P12	CYB561D2	COX4I1	COX5B	COX6A1	COX6A2	COX6B1	COX7A1	COX7B	COX8A	COX15	CYB5A	CYC1	COX7B2	CYB561A3	CYB561D1	UQCR10	NDUFS7	MT-CO1	MT-CO2	MT-CO3	MT-CYB	MT-ND1	MT-ND2	MT-ND3	MT-ND4	MT-ND4L	MT-ND5	MT-ND6	NDUFA1	NDUFA2	NDUFA3	NDUFA4	NDUFA5	NDUFA6	NDUFA7	NDUFA8	NDUFA9	NDUFA10	NDUFB1	NDUFB2	NDUFB3	NDUFB4	NDUFB5	NDUFB6	NDUFB7	NDUFB8	NDUFB9	NDUFB10	NDUFC1	NDUFC2	NDUFS1	NDUFS2	NDUFS3	NDUFV1	NDUFS4	NDUFS5	NDUFS6	NDUFS8	NDUFV2	NDUFV3	NDUFA13	NDUFA12	SURF1	UQCRC1	UQCRFS1	UQCRH	CYBRD1	COX4I2	COX7A2L	COX5A
GOMF_POTASSIUM_CHANNEL_REGULATOR_ACTIVITY	http://www.gsea-msigdb.org/gsea/msigdb/cards/GOMF_POTASSIUM_CHANNEL_REGULATOR_ACTIVITY	KCNE3	C8orf44-SGK3	ABCC9	SGK2	AKAP9	KCNMB2	KCNE1B	PIAS3	ARPP19	CHP1	LRRC38	ADRB2	DLG1	DPP6	DRD4	ENSA	AKT1	LRRC55	FLNA	NEDD4L	KCNE5	SGK3	KCNE4	KCNV1	KCNMB3	KCNMB4	KCNIP3	KCNIP2	KCNIP1	KCNE1	KCNMB1	KCNS1	KCNS3	LRRC26	LRRC52	PRKCZ	AMIGO1	DPP10	RASA1	SGK1	WNK1	SLC5A3	WNK4	WNK3	WNK2	SUMO1	YWHAE	KCNAB1	KCNIP4	KCNAB2	CAV1	CAV3	KCNAB3	KCNE2
GOMF_ACETYLCHOLINE_RECEPTOR_ACTIVITY	http://www.gsea-msigdb.org/gsea/msigdb/cards/GOMF_ACETYLCHOLINE_RECEPTOR_ACTIVITY	HRH3	CHRM1	CHRM2	CHRM3	CHRM4	CHRM5	CHRNA1	CHRNA2	CHRNA3	CHRNA4	CHRNA5	CHRNA7	CHRNB1	CHRNB2	CHRNB3	CHRNB4	CHRNE	CHRNG	HRH4	ANXA9	CHRNA6	CHRFAM7A
GOMF_CHOLESTEROL_BINDING	http://www.gsea-msigdb.org/gsea/msigdb/cards/GOMF_CHOLESTEROL_BINDING	NR1H3	NPC2	ERLIN1	CETP	STARD3	ERLIN2	OSBPL1A	OSBPL5	OSBPL6	OSBPL7	OSBPL8	OSBPL10	APOA5	STARD4	PROM2	ABCA1	TSPO2	OSBP2	OSBPL3	ANXA6	APOF	APOA1	APOA2	APOA4	APOC3	APOD	NPC1	PMP2	GRAMD1C	SIDT1	PTCH1	GRAMD1B	GRAMD1A	SCP2	SOAT1	STAR	SULT2B1	SYP	TSPO	VDAC1	VDAC2	STARD5	STARD3NL	SOAT2	CAV1	PROM1	SCARB2	ABCG1	CD81	OSBPL2
GOMF_CATION_CATION_ANTIPORTER_ACTIVITY	http://www.gsea-msigdb.org/gsea/msigdb/cards/GOMF_CATION_CATION_ANTIPORTER_ACTIVITY	SLC9A6	SLC24A4	SLC9B2	SLC9B1	SLC9A8	SLC41A1	SLC24A2	SLC24A5	SLC9C2	SLC9A9	SLC9C1	SLC9A4	LETM1	SLC24A3	SLC3A2	SLC8A2	SLC8A1	SLC8A3	SLC9A1	SLC9A2	SLC9A3	SLC9A5	SLC11A1	SLC22A4	SLC8B1	SLC9A7	SLC24A1
GOMF_GLUTAMATE_SODIUM_SYMPORTER_ACTIVITY	http://www.gsea-msigdb.org/gsea/msigdb/cards/GOMF_GLUTAMATE_SODIUM_SYMPORTER_ACTIVITY	SLC1A1	SLC1A2	SLC1A3	SLC1A6	SLC1A7
GOMF_C4_DICARBOXYLATE_TRANSMEMBRANE_TRANSPORTER_ACTIVITY	http://www.gsea-msigdb.org/gsea/msigdb/cards/GOMF_C4_DICARBOXYLATE_TRANSMEMBRANE_TRANSPORTER_ACTIVITY	SLC25A13	SLC25A10	SLC25A30	SLC13A5	SLC38A7	SLC13A3	SLC1A1	SLC1A4	SLC1A5	SLC1A6	SLC25A22	SLC25A18	SLC25A11	SLC25A12	SLC25A14	SLC13A2
GOMF_EFFLUX_TRANSMEMBRANE_TRANSPORTER_ACTIVITY	http://www.gsea-msigdb.org/gsea/msigdb/cards/GOMF_EFFLUX_TRANSMEMBRANE_TRANSPORTER_ACTIVITY	ABCC5	ABCB6	ABCC4	SLC17A3	SLC29A4	GJA1	ABCB5	SLC27A1	ABCC1	ABCB1	SLC26A6	SLC22A2	XPR1	ABCG2
GOMF_ORGANOPHOSPHATE_ESTER_TRANSMEMBRANE_TRANSPORTER_ACTIVITY	http://www.gsea-msigdb.org/gsea/msigdb/cards/GOMF_ORGANOPHOSPHATE_ESTER_TRANSMEMBRANE_TRANSPORTER_ACTIVITY	ABCC5	ABCC4	SLC25A17	SLC25A25	SLC25A52	SLC29A1	ABCD1	SLC37A2	SLC37A4	SLC25A41	SLC25A42	SLC25A4	SLC25A5	SLC25A6	SLC25A24	SLC35B2	SLC35B3	SLC37A1	SLC25A36	LRRC8A	SLC25A19	SLC17A9	SLC19A1	SLC25A23	SLC44A4	SLC25A32	SLC25A31	SLC37A3	SLC25A33	MFSD2A	ABCC11	SLC33A1	SLC25A51
GOMF_DNA_TRANSLOCASE_ACTIVITY	http://www.gsea-msigdb.org/gsea/msigdb/cards/GOMF_DNA_TRANSLOCASE_ACTIVITY	RAD54B	ATRX	ERCC6L	RAD54L	FBH1
GOMF_TUBULIN_BINDING	http://www.gsea-msigdb.org/gsea/msigdb/cards/GOMF_TUBULIN_BINDING	HDAC6	KIF28P	BCL2L11	WASHC1	DNM1L	CEP295NL	KIF20A	ARL4C	LRPPRC	CDK5	APC2	KATNB1	NDRG1	TUBGCP3	SPAG5	CENPE	CENPF	GAS2L1	RGS14	CETN1	CETN2	CETN3	KIF1C	GJB6	HSPH1	FTCD	TUBGCP2	MAPRE2	KIF2C	MID2	STMN2	TPPP	KATNA1	KIF3A	LZTS1	CHP1	KIF12	GABARAP	GABARAPL2	EFHC1	TUBGCP5	C10orf90	LRRK2	TPPP2	AGBL1	WHAMM	KIF19	NLRP5	CCSAP	ARL8A	PIFO	SPATA4	JMY	PACRG	CRYAB	TTBK2	KIF18B	KLC3	SPC24	RMDN2	JAKMIP1	CAMSAP1	TTLL11	SAXO1	DAG1	EML5	DCTN1	DCX	TTLL9	TOGARAM2	DDX3X	DCLK2	DNM1	DYNC1I1	DNM2	DPYSL2	EML1	EMD	TBCEL	SKA1	REEP3	KIF6	FES	FGF13	ALDOA	ATF5	MAPRE1	MAPRE3	CCT5	TPX2	MAST1	KIF21B	TTLL5	KIF1B	TOGARAM1	CLASP2	MAST2	TTLL12	ABRAXAS2	SYT11	MTCL1	CAMSAP2	MTUS2	AGTPBP1	FBXW11	KIF13B	FMR1	CLASP1	FNTA	ADNP	MACF1	RABGAP1	GABARAPL1	KIF4A	EML2	GAS2L2	NEIL2	FYN	EML3	SUN2	TTLL1	SPEF1	GAPDH	CLIP3	DNM3	RAB11FIP5	APPL1	CCDC69	TRAF3IP1	KIF26A	GAS2	SPAG8	GAS8	GJA1	VPS41	CACYBP	TUBGCP4	GLI1	EML4	GOLGA2	JAKMIP3	BLOC1S2	CCDC88B	GAS2L3	SAXO2	TTLL6	CCDC66	KIF4B	CEP57L1	PPP1R42	CFAP157	GIT1	IFT81	SETD2	RACGAP1	HOOK2	HTT	APC	BIRC5	DCDC1	FMN1	KIF24	SKA2	KIF7	WASH3P	SVBP	KIF2A	KIF3C	KIF5A	KIF5B	KIF5C	KIFC3	KIF11	KIFC1	KIF25	KIF22	STMN1	CCDC187	EML6	STMND1	ARL3	IRAG2	LYN	MAP1A	MAP1B	MAP2	MAP4	MAP6	MAPT	MID1	CCDC88C	TTLL13P	MAP1LC3C	MX1	MX2	NDN	DRG1	NEFM	NEFH	NUMA1	OGG1	OPA1	PAFAH1B1	PAK1	PRKN	HDGFL3	STMN3	RMDN1	SBDS	NIN	NUSAP1	REEP2	NME8	HOOK1	PDE4B	GTSE1	TPPP3	PEX14	PLK1	POLB	CCSER2	INO80	MAP10	KIF1A	HAUS6	NDE1	BCAS3	HAUS4	KIF26B	RMDN3	MAP1S	ARL8B	MACO1	DNAI7	TRAPPC14	STRBP	TRIM36	HAUS7	KIF27	KIF21A	KIF16B	CCDC88A	CDK5RAP2	CENPJ	RCC2	PRNP	BEX4	MDM1	DPYSL5	KIF15	TRIM54	MTUS1	STARD9	TAOK1	KIF17	DIP2B	CAMSAP3	MARK4	CCDC181	PRUNE1	BBS4	RAD51D	TRPV4	RGS2	AGBL5	RP1	RPS3	CLIP1	S100A8	S100A9	KIF13A	KIF9	FAM110C	MAP1LC3B2	REEP1	SLC6A2	WASH6P	SNCA	DST	SPAST	BRCA1	BRCA2	STIM1	TBCA	TBCC	TBCD	TBCE	TERF1	TPR	CCDC61	VBP1	EZR	CLIP2	ZNF207	ALMS1	FSD1	MAP7D3	TTLL7	CLIP4	KATNBL1	VASH2	MAP9	MAP6D1	CCDC170	IFT74	CEP290	EFHC2	CEP70	REEP4	B9D2	CEP44	STMN4	NDEL1	FAM83D	MAP1LC3B	KIF18A	CAPN6	KATNAL2	DNAL1	TTLL2	NCALD	KATNAL1	UXT	FAM161A	ABRAXAS1	SGIP1	PHF6	HOOK3	BRSK1	MAP1LC3A	KIF2B	C9orf24	PSRC1	RAE1	OFD1	AGBL4	RITA1	TUBGCP6	DIXDC1	CEP295	FHDC1	CAV3	UNC5C	GPAA1	RAB11A	CDK5R1	ARHGEF7	KRIT1	NAV3	KNSTRN	PRC1	KIFC2	SMC3	PDCD5	ARHGEF2	TPGS1	VAPB	VAPA	HAUS8	KIF3B	CRIPT	MAP4K4	KIF23	SPAG6	KIF20B	FEZ1	TTLL4	CEP57	DLGAP5	CKAP5	JAKMIP2	CEP350	KIF14	DLEC1
GOMF_TOXIC_SUBSTANCE_BINDING	http://www.gsea-msigdb.org/gsea/msigdb/cards/GOMF_TOXIC_SUBSTANCE_BINDING	CHRNA7	DSG1	EPHX2	ALB	GUCY2C	ASS1	PHAX	A4GALT	AZU1	TMEM181
GOMF_FATTY_ACID_LIGASE_ACTIVITY	http://www.gsea-msigdb.org/gsea/msigdb/cards/GOMF_FATTY_ACID_LIGASE_ACTIVITY	SLC27A5	SLC27A4	SLC27A3	SLC27A2	ACSM1	ACSM2A	ACSM6	ACSF3	ACSL1	ACSL3	ACSL4	ACSBG1	ACSL6	SLC27A6	ACSM4	ACSM2B	SLC27A1	ACSL5	ACSM5	ACSM3	ACSF2	ACSBG2
GOMF_QUATERNARY_AMMONIUM_GROUP_TRANSMEMBRANE_TRANSPORTER_ACTIVITY	http://www.gsea-msigdb.org/gsea/msigdb/cards/GOMF_QUATERNARY_AMMONIUM_GROUP_TRANSMEMBRANE_TRANSPORTER_ACTIVITY	SLC25A29	SLC25A48	SLC25A45	SLC25A47	SLC6A20	SLC25A19	SLC22A1	SLC22A3	SLC22A4	SLC22A5	SLC25A20	SLC44A4	SLC22A16
GOMF_BRANCHED_CHAIN_AMINO_ACID_TRANSMEMBRANE_TRANSPORTER_ACTIVITY	http://www.gsea-msigdb.org/gsea/msigdb/cards/GOMF_BRANCHED_CHAIN_AMINO_ACID_TRANSMEMBRANE_TRANSPORTER_ACTIVITY	SLC38A9	SLC7A8	SLC6A20	SLC38A7	SLC3A2	SLC7A5	SLC25A44
GOMF_MANNOSIDASE_ACTIVITY	http://www.gsea-msigdb.org/gsea/msigdb/cards/GOMF_MANNOSIDASE_ACTIVITY	MAN1A2	MAN1B1	MANEAL	MAN2B2	MAN1A1	MAN2A2	MAN2C1	MAN2A1	MAN2B1	MANBA	EDEM2	MAN1C1	MANEA	EDEM3	EDEM1
GOMF_MANNOSYL_OLIGOSACCHARIDE_MANNOSIDASE_ACTIVITY	http://www.gsea-msigdb.org/gsea/msigdb/cards/GOMF_MANNOSYL_OLIGOSACCHARIDE_MANNOSIDASE_ACTIVITY	MAN1A2	MAN1B1	MAN1A1	MAN2A2	MAN2A1	EDEM2	MAN1C1	EDEM3	EDEM1
GOMF_GALACTOSIDASE_ACTIVITY	http://www.gsea-msigdb.org/gsea/msigdb/cards/GOMF_GALACTOSIDASE_ACTIVITY	GLB1L3	GLA	GLB1	NAGA	GBA3	GLB1L	GLB1L2
GOMF_GLUCOSIDASE_ACTIVITY	http://www.gsea-msigdb.org/gsea/msigdb/cards/GOMF_GLUCOSIDASE_ACTIVITY	AGL	GANAB	GAA	GANC	GBA	GBA2	GBA3	SI	MOGS	PGGHG	MGAM	KL
GOMF_HEXOSAMINIDASE_ACTIVITY	http://www.gsea-msigdb.org/gsea/msigdb/cards/GOMF_HEXOSAMINIDASE_ACTIVITY	OGA	HYAL4	CEMIP2	GM2A	HEXD	HEXA	HEXB	HYAL1	NAGA	NAGLU	NAGPA	CEMIP	SPAM1	HYAL3	HYAL2
GOMF_NUCLEOBASE_CONTAINING_COMPOUND_TRANSMEMBRANE_TRANSPORTER_ACTIVITY	http://www.gsea-msigdb.org/gsea/msigdb/cards/GOMF_NUCLEOBASE_CONTAINING_COMPOUND_TRANSMEMBRANE_TRANSPORTER_ACTIVITY	ABCC5	SLC35B1	ABCC4	SLC25A17	SLC35A1	SLC35D2	SLC35A4	SLC25A25	SLC25A52	SLC29A1	ABCD1	HNRNPA3	SLC29A4	SLC35D1	SLC35A3	SLC25A41	SLC25A42	SLC25A4	SLC25A5	SLC25A6	SLC25A24	SLC29A2	SLC35D3	SLC35B2	SLC35B3	SIDT2	SIDT1	SLC35A5	SLC25A36	SLC29A3	SLC35C1	SLC35E3	LRRC8A	SLC25A19	SLC17A9	SLC28A3	SLC19A1	SLC22A1	SLC22A2	SLC35A2	SLC25A23	SLC25A32	SLC25A31	SLC25A33	SLC35B4	ABCC11	SLC28A2	SLC28A1	SLC33A1	SLC25A51
GOMF_MORPHOGEN_ACTIVITY	http://www.gsea-msigdb.org/gsea/msigdb/cards/GOMF_MORPHOGEN_ACTIVITY	MICOS10-NBL1	DAND5	GREM1	NBL1	NODAL	SHH	WNT1	CER1
GOMF_CYCLOSPORIN_A_BINDING	http://www.gsea-msigdb.org/gsea/msigdb/cards/GOMF_CYCLOSPORIN_A_BINDING	PPIF	CWC27	PPIE	PPIH	PPIAL4H	PPWD1	PPIL2	PPIL6	NKTR	PPIL1	PPIA	PPIB	PPIC	PPID	PPP3CA	PPP3R1	RANBP2	PPIAL4G	PPIAL4D	PPIAL4A	PPIAL4C	PPIAL4F	PPIAL4E	PPIG
GOMF_PEPTIDOGLYCAN_IMMUNE_RECEPTOR_ACTIVITY	http://www.gsea-msigdb.org/gsea/msigdb/cards/GOMF_PEPTIDOGLYCAN_IMMUNE_RECEPTOR_ACTIVITY	PGLYRP2	PGLYRP3	PGLYRP4	PGLYRP1	CD14
GOMF_AMYLASE_ACTIVITY	http://www.gsea-msigdb.org/gsea/msigdb/cards/GOMF_AMYLASE_ACTIVITY	AMY1A	AMY1B	AMY1C	AMY2A	AMY2B
GOMF_GLIAL_CELL_DERIVED_NEUROTROPHIC_FACTOR_RECEPTOR_ACTIVITY	http://www.gsea-msigdb.org/gsea/msigdb/cards/GOMF_GLIAL_CELL_DERIVED_NEUROTROPHIC_FACTOR_RECEPTOR_ACTIVITY	GFRA1	GFRA2	GFRA3	GFRAL	GFRA4
GOMF_NAD_P_H_OXIDASE_H2O2_FORMING_ACTIVITY	http://www.gsea-msigdb.org/gsea/msigdb/cards/GOMF_NAD_P_H_OXIDASE_H2O2_FORMING_ACTIVITY	FMO5	DUOX2	NOX4	CYB5R4	DUOX1	MICAL1	KMO	AIFM1
GOMF_SUPEROXIDE_GENERATING_NAD_P_H_OXIDASE_ACTIVITY	http://www.gsea-msigdb.org/gsea/msigdb/cards/GOMF_SUPEROXIDE_GENERATING_NAD_P_H_OXIDASE_ACTIVITY	CYBA	CYBB	NOX1	NCF2	DUOX2	NOX4	NOX3	DUOX1	NCF1	NOX5
GOMF_SUPEROXIDE_GENERATING_NADPH_OXIDASE_ACTIVATOR_ACTIVITY	http://www.gsea-msigdb.org/gsea/msigdb/cards/GOMF_SUPEROXIDE_GENERATING_NADPH_OXIDASE_ACTIVATOR_ACTIVITY	NOXA1	NOXO1	SH3PXD2B	NCF2	NCF4	PDGFB	NCF1	NCF1B	NCF1C	SH3PXD2A
GOMF_AMP_BINDING	http://www.gsea-msigdb.org/gsea/msigdb/cards/GOMF_AMP_BINDING	AK8	FBP1	CFAP45	APRT	PRKAG2	PFKL	PFKM	PFKP	PRKAG3	PRKAG1	ACSS2	PRPS2	PYGL	MPPED2	ACSS1
GOMF_ANTIOXIDANT_ACTIVITY	http://www.gsea-msigdb.org/gsea/msigdb/cards/GOMF_ANTIOXIDANT_ACTIVITY	PRDX4	TXNRD2	PRDX3	PARK7	TXNRD3	CYGB	CLIC2	GSTO2	PRXL2B	PXDNL	SRXN1	NQO1	PRXL2C	ALB	FABP1	ALOX5AP	GPX6	PRDX5	IPCEF1	GLRX	GPX1	GPX2	GPX3	GPX4	GPX5	GPX7	GSR	GSTA1	GSTM2	GSTP1	GSTT1	GSTZ1	UBIAD1	HBA1	HBA2	HBM	HBB	HBD	HBE1	HBG1	HBG2	HBQ1	HBZ	HP	APOA4	APOE	GSTK1	LPO	LTC4S	MGST1	MGST2	MGST3	MPO	MT3	GPX8	DUOX2	PRDX1	SELENOT	DUOX1	SELENOS	APOM	PTGS1	PTGS2	S100A9	SELENOW	NXN	SOD1	SOD2	SOD3	PRDX2	TPO	TXN	TXNRD1	PXDN	EPX	SESN2	TXNDC2	PRXL2A	CAT	TXNDC17	SELENOF	TP53INP1	GSTO1	PTGES	PRDX6	CCS
GOMF_STEROID_DEHYDROGENASE_ACTIVITY	http://www.gsea-msigdb.org/gsea/msigdb/cards/GOMF_STEROID_DEHYDROGENASE_ACTIVITY	SDR42E2	DHRS9	AKR1C4	AKR1C1	AKR1C2	HSD17B10	HSD3B1	HSD3B2	HSD11B1	HSD11B2	HSD17B1	HSD17B3	HSD17B2	HSD17B4	HSD17B13	AKR1B15	RDH8	NSDHL	HSD17B12	HSD17B11	HSD17B14	HSD17B7	RDH14	RDH5	SRD5A1	SRD5A2	AKR1D1	DHRS11	HSD17B8	SRD5A3	HSD3B7	HSDL1	RDH16	HSD17B6	AKR1C3	SDR42E1
GOMF_CHANNEL_REGULATOR_ACTIVITY	http://www.gsea-msigdb.org/gsea/msigdb/cards/GOMF_CHANNEL_REGULATOR_ACTIVITY	KCNE3	C8orf44-SGK3	ABCC9	SGK2	AKAP9	KCNMB2	KCNE1B	CACNG3	CACNG2	RACK1	PIAS3	VTI1B	ARPP19	CFTR	CHP1	SNF8	CHRNA7	LRRC38	SCLT1	COMMD1	ADRB2	REM2	CRISP1	DLG1	DPP6	DRD4	ENSA	AKT1	LRRC55	FGF11	FGF12	FGF13	FGF14	FKBP1A	FKBP1B	FLNA	GPD1L	NEDD4L	KCNE5	SGK3	KCNE4	PCSK9	AMBP	GEM	KCNV1	TSPAN13	CACNG5	CACNG4	KCNMB3	KCNMB4	GPLD1	REM1	PHPT1	RANGRF	GRM2	GRM3	PACSIN3	KCNIP3	KCNIP2	KCNIP1	PRSS41	ITPR1	KCNE1	STIMATE	KCNMB1	KCNS1	KCNS3	LRRC26	ANKRD36C	FXYD6P3	LRRC52	NEDD4	NOS1	NPY	FXYD2	NPY2R	ATP2B4	HPCAL4	CABP2	PKP2	FXYD1	FXYD3	FXYD7	FXYD6	FXYD5	FXYD4	MCUB	PRKCB	SCN3B	PRKCZ	PRKG1	PRSS8	CABP4	AMIGO1	STIM2	DPP10	PTPN3	RASA1	CACNG8	CACNG7	CACNG6	BCL2	RRAD	RSC1A1	SCN1B	SCN2B	SCN4B	SGK1	TMPRSS3	WNK1	SLC5A3	WNK4	WNK3	WNK2	SNTA1	SRI	STIM1	STX1A	TNNI3	SUMO1	TRPV1	YWHAE	YWHAH	SLC30A1	BSND	CACNB3	CACNG1	KCNAB1	PDZD3	CALM1	KCNIP4	CALM2	CAMK2D	STX7	KCNAB2	CAV1	CAV3	VAMP8	KCNAB3	SLC9A3R1	NRXN1	NRXN2	STX8	KCNE2
GOMF_CHANNEL_INHIBITOR_ACTIVITY	http://www.gsea-msigdb.org/gsea/msigdb/cards/GOMF_CHANNEL_INHIBITOR_ACTIVITY	KCNMB2	RACK1	COMMD1	ENSA	FKBP1A	FKBP1B	NEDD4L	PCSK9	AMBP	KCNV1	PHPT1	PACSIN3	ITPR1	ANKRD36C	NEDD4	MCUB	SCN3B	RASA1	BCL2	RSC1A1	SCN1B	WNK1	WNK4	WNK3	WNK2	STX1A	TNNI3	SLC30A1	PDZD3	CALM1	CALM2	CAMK2D	CAV1	CAV3
GOMF_RNA_POLYMERASE_II_GENERAL_TRANSCRIPTION_INITIATION_FACTOR_ACTIVITY	http://www.gsea-msigdb.org/gsea/msigdb/cards/GOMF_RNA_POLYMERASE_II_GENERAL_TRANSCRIPTION_INITIATION_FACTOR_ACTIVITY	SNAPC5	DRAP1	TAF6L	TAF8	TAF1L	DR1	GTF2A1	GTF2A2	GTF2B	GTF2E1	GTF2E2	GTF2F1	GTF2F2	GTF2H2	GTF2H3	GTF2H4	TBPL2	TAF9B	TAF7L	SNAPC1	SNAPC2	SNAPC4	TAF1	TAF2	TAF4	TAF4B	TAF5	TAF6	TAF7	TAF9	TAF10	TAF11	TAF12	TAF13	TBP	TAF3	CCNH	TBPL1
GOMF_PROTEIN_ARGININE_N_METHYLTRANSFERASE_ACTIVITY	http://www.gsea-msigdb.org/gsea/msigdb/cards/GOMF_PROTEIN_ARGININE_N_METHYLTRANSFERASE_ACTIVITY	PRMT3	PRMT5	CARM1	PRMT2	PRMT1	PRMT7	PRMT6	NDUFAF7	PRMT8	FBXO11	PRMT9
GOMF_LYSINE_N_METHYLTRANSFERASE_ACTIVITY	http://www.gsea-msigdb.org/gsea/msigdb/cards/GOMF_LYSINE_N_METHYLTRANSFERASE_ACTIVITY	SMYD5	EHMT2	EEF1AKMT4	WDR5	PRDM7	METTL21EP	SETD9	ATPSCKMT	SMYD1	METTL21A	EEF2KMT	METTL21C	MECOM	EZH1	EZH2	EEF1AKMT1	SETD1B	TTLL12	ETFBKMT	EEF1AKMT3	SETD2	N6AMT1	CXXC1	KMT5A	EEF1AKMT2	KMT2A	KMT5B	SETD4	NSD3	SETD5	ASH1L	KMT2E	SMYD2	PRDM9	KMT2C	RBBP5	PRDM16	SETMAR	NSD1	SMYD3	ANTKMT	SUV39H1	NSD2	CSKMT	METTL22	VCPKMT	SUV39H2	EHMT1	CAMKMT	SETD6	WDR82	KMT2D	SETD7	SETDB2	SETD3	DOT1L	KMT5C	ASH2L	SETD1A	KMT2B	SETDB1
GOMF_COA_HYDROLASE_ACTIVITY	http://www.gsea-msigdb.org/gsea/msigdb/cards/GOMF_COA_HYDROLASE_ACTIVITY	ACOT8	ACAA2	ACOT2	ACOT7	THEM4	ACOT4	ACOT12	MBLAC2	ABCD1	ABCD2	ACOT9	ACOT11	HIBCH	NUDT7	THEM5	ENSG00000205794	OLAH	PPT1	ACOT13	BAAT	ABCD3	ACOT1	ACOT6	ACSBG2	PLA2G6
GOMF_PALMITOYL_COA_HYDROLASE_ACTIVITY	http://www.gsea-msigdb.org/gsea/msigdb/cards/GOMF_PALMITOYL_COA_HYDROLASE_ACTIVITY	ACOT8	ACAA2	ACOT2	ACOT7	THEM4	ACOT4	MBLAC2	ACOT9	ACOT11	THEM5	ENSG00000205794	OLAH	PPT1	ACOT13	BAAT	ACOT1	PLA2G6
GOMF_LIPASE_ACTIVITY	http://www.gsea-msigdb.org/gsea/msigdb/cards/GOMF_LIPASE_ACTIVITY	PLA2G4B	LYPLA1	CEL	CES1	PNPLA6	SMPDL3A	ABHD2	PLAAT3	SEC23IP	CHRM1	PLCD3	CHRM3	LYPLA2	CHRM5	MGLL	ABHD15	PLAAT5	CLC	PNLIPRP3	PLD4	CCR1	CCR5	PLA2G4E	LYPLAL1	AADAC	ABHD16B	ABHD12B	PROCA1	NOTUM	LIPI	PNPLA5	PLB1	ABHD3	EDNRA	PLBD2	LIPH	PLD6	F2RL2	FAAH	DAGLB	NAPEPLD	FAM83B	PLCH1	PLCL2	PLCB1	DDHD2	PLD3	PLA2G15	PLA2G4F	ABHD12	PLA2G2D	SMPDL3B	GPLD1	PLA2G4D	GDPD1	PNPLA1	LGALS13	PDIA3	PLA2G2E	HMOX1	ENPP7	LIPM	ASPG	PNPLA7	PLA2G2C	LCAT	LIPA	LIPC	LIPE	LPL	PLA2G3	PNPLA8	ABHD5	PLCE1	PLA1A	GDE1	ENPP2	PLA2G1B	PLA2G2A	PLA2G4A	PLA2G5	PLCB2	PLCB3	PLCB4	PLCD1	PLCL1	PLCG1	PLCG2	PLD1	PLD2	PNLIP	PNLIPRP1	PNLIPRP2	PLAAT2	SMPD3	SMPD4	PNPLA2	PLAAT1	ABHD6	NCEH1	PGAP6	PLAAT4	LDAH	BDKRB2	CCL5	ABHD4	LIPK	LIPN	PLA2G2F	SMPD1	SMPD2	OC90	DAGLA	GDPD3	ABHD16A	PLA2G7	PLBD1	PNPLA3	DDHD1	GDPD5	PLA2G12A	PNPLA4	PITPNM3	PLA2G6	PLA2G10	CASR	PLA2G12B	ABHD1	PLCD4	LIPF	PLA2G4C	PLCZ1	LIPG	PRDX6	PLCH2
GOMF_KINASE_ACTIVITY	http://www.gsea-msigdb.org/gsea/msigdb/cards/GOMF_KINASE_ACTIVITY	AKT3	SBK3	GNE	TGFBR3L	C8orf44-SGK3	CERT1	SGK2	HIPK3	TRIM28	CDK2	CDK3	TNK2	CDK4	CDK5	NME6	CDK6	AK6	CDK7	TRIB1	CDK8	CDK9	CDKN1A	SIK1B	SPEG	BCKDK	PAK4	TESK2	MERTK	STK25	HTATIP2	ERN2	NPRL2	CAMKK2	PMVK	PMS2P11	PLK4	MAP3K2	PLK2	NEK6	FASTK	CLP1	TLK2	RIPK3	PIM2	CHEK1	CIT	MAP4K5	MAP4K1	CHKA	CHKB	CHEK2	IRAK3	AKAP13	PNKP	TP53RK	STK38	CHUK	LMTK3	CKB	ALPK2	CKM	CKMT1B	CKMT2	IP6K3	PSTK	CLK1	CLK2	CLK3	LRRK2	CSNK1A1L	AK7	HYKK	RSKR	PLK3	PLK5	UHMK1	CMPK2	ACVR1C	GRK7	ADK	GLYCTK	MAP3K8	NADK2	LRGUK	PIP5KL1	TAF1L	DGKK	PNCK	MYO3B	NEK7	TRPM6	STK35	MAPK14	CSF1R	CSK	CSNK1A1	CSNK1D	CSNK1E	CSNK1G2	CSNK1G3	CSNK2A1	CSNK2A2	CSNK2B	TTBK2	PIK3R6	HIPK4	HJV	PDIK1L	SIK1	NEK10	GRK2	GRK3	PRAG1	AK8	DGKA	DGKB	DGKG	DGKH	DGKQ	DAPK1	DAPK3	NAGS	DCK	DCLK2	SGMS2	NIM1K	STKLD1	DGUOK	DLG1	DLG2	DMPK	DTYMK	DYRK1A	EFNA3	EFNA4	EFNB3	EGFR	EPHA2	FCSK	MLKL	PIKFYVE	MARK2	ENG	STK32A	AK1	ADCK5	NRK	AK2	EPHA1	EPHA3	EPHA4	EPHA5	EPHA7	EPHA8	EPHB1	EPHB2	HIPK1	EPHB3	AK4	EPHB4	EPHB6	ERBB2	ERBB3	ERBB4	AKT1	AKT2	ERN1	PTK2B	EFEMP1	AK9	PRPS1L1	MMD2	FER	FES	MAPK15	FGFR1	FGFR3	FGFR2	FGFR4	FGR	DOLK	AAK1	LMTK2	CILK1	SEPHS2	SEPHS1	MAST1	STK38L	MAST3	TNIK	SMG1	CDK19	MAST2	PASK	FLT1	FLT3	SIK2	FLT4	PPIP5K2	SIK3	PIP5K1C	BRD4	MMD	CDK20	DAPK2	TSSK2	SGK3	PRKD3	SHPK	ALK	FRK	MTOR	ABL1	FYN	IPMK	ANKK1	PAN3	GK5	DSTYK	GAK	GALK1	GALK2	PRKD2	SGMS1	SOSTDC1	ULK3	TKFC	MAGI3	AK5	HSPB8	GCK	LATS2	SRPK3	PIPSL	RPS6KC1	AMHR2	ABL2	TPK1	GK	EIF2AK1	GK2	STK36	NMRK2	RPS6KA6	STK39	STK32C	PGM2L1	KSR2	NME2P1	TSSK4	NEK8	EPHA10	EPHA6	GRK4	GRK5	GRK6	MKNK2	TRIB2	HIPK2	TBK1	GSK3A	GSK3B	GUCY2C	GUCY2F	GUK1	EEF2K	NME7	PKN3	NRBP1	GUCY2D	HCK	HUNK	PIK3R4	HK1	HK2	HK3	MYLK4	NRBP2	NEK5	CDKL4	NME9	IGF1R	IGF2R	IKBKB	ILK	INSR	INSRR	IRAK1	IRAK2	ARAF	ITK	ITPK1	ITPKA	ITPKB	JAK1	JAK2	JAK3	PEAK3	PI4KAP2	CERKL	MAST4	KDR	KHK	KIT	SBK1	MAP3K15	LCK	LIMK1	LIMK2	LTBP1	LTK	LYN	MAK	MARK1	MARK3	IDNK	MATK	PIM3	MAP3K1	MAP3K3	MAP3K4	MAP3K5	MET	CIITA	MAP3K9	MAP3K10	MAP3K11	MOS	MPP1	EIF2AK4	MST1R	MUSK	MVK	MYLK	ATM	NEK1	NEK2	NEK3	NME1	NME2	NME3	NME4	NPR1	NPR2	NTRK1	NTRK2	NTRK3	ROR1	ROR2	DDR2	WEE2	MINK1	PAK1	PAK2	PAK3	AK3	PCK1	TNNI3K	IRAK4	VRK3	CRIM1	CDKL3	CDK16	CDK17	CDK18	TAOK3	PRKAG2	IP6K2	PDGFRA	PDGFRL	PDGFRB	PDK1	PDK2	PDK3	PDK4	PDPK1	NLK	CMPK1	CDK12	STK26	MAP3K20	PFKFB1	PFKFB2	PFKFB3	PFKFB4	PFKL	PFKM	PFKP	CDK14	PGK1	PGK2	PHKA1	PHKA2	PHKG1	PHKG2	PIK3C2A	PIK3C2B	PIK3C2G	PIK3C3	PIK3CA	PIK3CB	PIM1	PIK3CD	PIK3CG	PI4KA	PI4KB	PIP4K2A	PKLR	PKM	PANK1	PLK1	PRKAG3	PMS2P1	FGFRL1	MYO3A	CSNK1G1	RIPK4	ATR	FAM20A	TRPM7	CKMT1A	SNRK	PXK	UCKL1	NMRK1	ULK4	AVP	ETNK2	PANK4	FGGY	PI4K2B	RFK	STK32B	STYK1	PI4K2A	STRADB	ETNK1	CDC42BPG	NAGK	BMP2K	PRKAA1	PRKAA2	PRKAB1	PRKAB2	PRKACA	PRKACB	PRKACG	SCYL2	PRKAG1	N4BP2	AGK	PRKCA	RIOK2	PRKCB	AXL	PRKCD	PRKCE	PRKCG	PRKCH	PRKCI	PKN1	PKN2	PRKD1	PBK	PRKCQ	PRKCZ	PRKDC	PRKG1	PRKG2	MAPK1	MAPK3	MAPK4	MAPK6	MAPK7	MAPK8	MAPK11	MAPK9	MAPK10	MAPK13	MAP2K1	MAP2K2	MAP2K3	MAP2K5	MAP2K6	MAP2K7	EIF2AK2	PRKX	TEX14	PRKY	STK31	PRPS1	PRPS2	PSKH1	SPHK2	PAK6	FAM20C	COQ8A	CAMK1D	ADCK1	PAK5	SCYL3	CAMK1G	CLK4	SCYL1	PTK2	PTK6	ALPK3	PTK7	TAOK1	TWF1	TRIB3	MARK4	ALDH18A1	MAP4K2	MOK	RAF1	CCND1	RET	GRK1	RNASEL	BRD2	ROCK1	ROS1	BCR	RPS6KA1	RPS6KA2	RPS6KA3	RPS6KB1	RPS6KB2	RYK	MAPK12	CCL2	CCL3	CCL5	CCL8	BLK	RBKS	FN3K	MAP2K4	SGK1	SBK2	IPPK	CERK	PINK1	SLA	CDK15	WNK1	NADK	WNK4	WNK3	WNK2	BMPR1A	BMPR1B	BMPR2	STK33	BMX	SRC	SRMS	BRAF	SRPK1	SRPK2	NEK4	STK3	STK4	AURKA	CDKL5	STK10	STK11	AURKC	SYK	TAF1	MAP3K7	BTK	BUB1	TEC	BUB1B	TEK	TESK1	TGFBR1	TGFBR2	TGFBR3	TIE1	TK1	TK2	TOP1	TRIO	TTK	TTN	PI4KAP1	CDK11A	TXK	TYK2	TYRO3	UCK2	VRK1	VRK2	WEE1	YES1	ZAP70	MAP3K12	DDR1	MAPKAPK3	CAD	CAMKV	PANK3	FN3KRP	LRRK1	NOL9	PEAK1	PIP4K2C	NEK11	DCAKD	COQ8B	PANK2	MAP3K19	HKDC1	ALPK1	ITPKC	COASY	CAMK4	CAMK2A	CAMK2B	TSSK3	CAMK2D	NUAK2	CAMK2G	TRRAP	CDC7	ADPGK	UCK1	RPS6KL1	RIOK1	NME5	HASPIN	STK40	PIP5K1A	TSSK1B	PIP5K1B	PIP4K2B	TSSK6	OBSCN	ULK1	POMK	LTBP4	CAMKK1	STK24	CARD11	DYRK3	BRSK1	DYRK2	MAP3K21	TTBK1	PPP1R9B	CDC42BPA	MAP4K3	PPM1D	MASTL	PIK3R3	DGKZ	DGKE	DGKD	CAMK1	MYLK2	DCLK3	PSKH2	MAPKAPK5	CDK10	PDXK	MKNK1	CASK	STK16	CDK13	TNK1	RIPK1	RIPK2	RIOK3	DYRK4	TRIM24	CCNK	CDKL1	NRP2	NRP1	KSR1	CDK5R1	STK19	SPHK1	SQSTM1	CPNE3	PRPF4B	CCND3	CCNE1	RPS6KA4	KALRN	CDKL2	ACVR1	MAP3K14	BRSK2	BAZ1B	PAPSS2	PAPSS1	MAP3K6	PKMYT1	ADCK2	ACVR1B	LATS1	ATP23	PKDCC	DYRK1B	DGKI	MAP3K13	NEK9	MYLK3	ACVR2A	DCLK1	AURKB	STRADA	RPS6KA5	MAPKAPK2	STK17B	STK17A	ACVR2B	TAOK2	TBCK	ACVRL1	TJP2	MAP4K4	EIF2AK3	ROCK2	CDC42BPB	AATK	IKBKE	PPIP5K1	ULK2	DCAF1	SLK	RASSF2	IP6K1	CDK1	MELK	CDK11B	TLK1	NUAK1	FAM20B	XYLB	OXSR1
GOMF_1_PHOSPHATIDYLINOSITOL_3_KINASE_ACTIVITY	http://www.gsea-msigdb.org/gsea/msigdb/cards/GOMF_1_PHOSPHATIDYLINOSITOL_3_KINASE_ACTIVITY	ATM	PIK3C2A	PIK3C2B	PIK3C2G	PIK3C3	PIK3CA	PIK3CB	PIK3CD	PIK3CG	PIK3R3
GOMF_PHOSPHATIDYLINOSITOL_PHOSPHATE_KINASE_ACTIVITY	http://www.gsea-msigdb.org/gsea/msigdb/cards/GOMF_PHOSPHATIDYLINOSITOL_PHOSPHATE_KINASE_ACTIVITY	PIP5KL1	PIKFYVE	PIP5K1C	PIPSL	PIK3C2A	PIK3C2B	PIK3C2G	PIK3CA	PIK3CB	PIK3CD	PIK3CG	PIP4K2A	PIP4K2C	PIP5K1A	PIP5K1B	PIP4K2B
GOMF_1_PHOSPHATIDYLINOSITOL_4_PHOSPHATE_5_KINASE_ACTIVITY	http://www.gsea-msigdb.org/gsea/msigdb/cards/GOMF_1_PHOSPHATIDYLINOSITOL_4_PHOSPHATE_5_KINASE_ACTIVITY	PIP5KL1	PIKFYVE	PIP5K1C	PIPSL	PIP4K2A	PIP4K2C	PIP5K1A	PIP5K1B	PIP4K2B
GOMF_INOSITOL_BISPHOSPHATE_PHOSPHATASE_ACTIVITY	http://www.gsea-msigdb.org/gsea/msigdb/cards/GOMF_INOSITOL_BISPHOSPHATE_PHOSPHATASE_ACTIVITY	INPP1	INPP4A	INPP5K	INPP4B	MTMR7
GOMF_PHOSPHATIDYLINOSITOL_3_4_5_TRISPHOSPHATE_3_PHOSPHATASE_ACTIVITY	http://www.gsea-msigdb.org/gsea/msigdb/cards/GOMF_PHOSPHATIDYLINOSITOL_3_4_5_TRISPHOSPHATE_3_PHOSPHATASE_ACTIVITY	INPP5D	INPP5E	PTEN	TPTE	TPTE2
GOMF_ACTIVIN_RECEPTOR_ACTIVITY_TYPE_I	http://www.gsea-msigdb.org/gsea/msigdb/cards/GOMF_ACTIVIN_RECEPTOR_ACTIVITY_TYPE_I	ACVR1C	TGFBR1	ACVR1	ACVR1B	ACVRL1
GOMF_CARNITINE_O_ACYLTRANSFERASE_ACTIVITY	http://www.gsea-msigdb.org/gsea/msigdb/cards/GOMF_CARNITINE_O_ACYLTRANSFERASE_ACTIVITY	CPT1C	CPT1A	CPT1B	CPT2	CRAT	CROT
GOMF_ACETYLTRANSFERASE_ACTIVITY	http://www.gsea-msigdb.org/gsea/msigdb/cards/GOMF_ACETYLTRANSFERASE_ACTIVITY	NAT2	ACAA2	KAT5	SRCAP	MSL3	CHAT	KAT7	BAZ1A	SAT2	ESCO1	NAA30	HGSNAT	CRAT	TAF1L	ATF2	CREBBP	AANAT	ESCO2	NAGS	DBT	DLAT	EP300	CDY2B	FASN	USP22	GCAT	KAT6B	NAA80	CDY1B	LPCAT4	NAT9	KAT2A	GTF2B	ACAA1	HADHA	NAT8L	SATL1	IFNB1	NAT16	ACAT1	ACAT2	LCAT	ARRB1	PAFAH1B2	PAFAH1B3	PAFAH2	NAA20	NAT8B	LPCAT2	ELP3	NAT10	NAT14	KAT14	SAT1	GNPNAT1	CASD1	SMARCE1	BRCA2	TADA2A	TAF1	TAF9	TAF10	NAA16	NAA40	LPCAT1	NAA60	KAT6A	ATAT1	NAA25	NAA15	MOGAT2	NAA50	NCOA3	NAA10	KAT8	GNPAT	NAA11	HAT1	NCOA1	KAT2B	SPHK1	MCM3AP	NAT1	NAT8	CDY1	GTF3C4	CDY2A	CLOCK	MED24	SUPT7L
GOMF_C_ACYLTRANSFERASE_ACTIVITY	http://www.gsea-msigdb.org/gsea/msigdb/cards/GOMF_C_ACYLTRANSFERASE_ACTIVITY	ACAA2	SPTLC1	ACSM1	ACSM2A	ACSM6	SPTSSB	SPTSSA	GCAT	ACAA1	HADHA	HADHB	ACSM4	ACSM2B	ACAT1	ACAT2	ACSM5	SPTLC3	ACSM3	SCP2	SPTLC2
GOMF_PALMITOYLTRANSFERASE_ACTIVITY	http://www.gsea-msigdb.org/gsea/msigdb/cards/GOMF_PALMITOYLTRANSFERASE_ACTIVITY	SPTLC1	YKT6	CPT1C	ZDHHC19	CPT1A	CPT1B	CPT2	ZDHHC15	SPTSSB	SPTSSA	ZDHHC17	ZDHHC20	ZDHHC24	ZDHHC23	ZDHHC5	GLUL	ZDHHC22	ZDHHC1	ZDHHC8	ZDHHC21	ZDHHC9	ZDHHC2	ZDHHC3	ZDHHC13	ZDHHC4	SPTLC3	ZDHHC7	HHAT	ZDHHC6	ZDHHC11B	ZDHHC14	ZDHHC11	ZDHHC18	ZDHHC16	ZDHHC12	LRAT	SPTLC2
GOMF_N_ACYLTRANSFERASE_ACTIVITY	http://www.gsea-msigdb.org/gsea/msigdb/cards/GOMF_N_ACYLTRANSFERASE_ACTIVITY	NAT2	GLYATL1B	GLYAT	KAT5	CERS1	SRCAP	MSL3	KAT7	PLAAT3	BAZ1A	SAT2	ESCO1	PLAAT5	NAA30	PLA2G4E	HGSNAT	TAF1L	ATF2	CREBBP	AANAT	ESCO2	NAGS	EP300	CDY2B	CERS3	ALAS1	ALAS2	GLYATL2	USP22	SIRT1	KAT6B	NAA80	CDY1B	CERS6	NAT9	KAT2A	GTF2B	CERS2	NAT8L	SATL1	NAT16	GLYATL3	ARRB1	NMT1	NAA20	NAT8B	SIRT7	PLAAT2	ELP3	NAT10	BAAT	NAT14	PLAAT1	KAT14	PLAAT4	SAT1	GNPNAT1	SMARCE1	BRCA2	TADA2A	TAF1	TAF9	TAF10	TGM2	CERS4	NAA16	NAA40	NAA60	KAT6A	ATAT1	NAA25	NAA15	NAA50	NCOA3	NAA10	TLCD3B	KAT8	NAA11	HAT1	NCOA1	KAT2B	MCM3AP	NAT1	NAT8	CDY1	CERS5	GLYATL1	GTF3C4	NMT2	CDY2A	CLOCK	MED24	SUPT7L
GOMF_ACYLGLYCEROL_O_ACYLTRANSFERASE_ACTIVITY	http://www.gsea-msigdb.org/gsea/msigdb/cards/GOMF_ACYLGLYCEROL_O_ACYLTRANSFERASE_ACTIVITY	LPCAT3	AGPAT1	AGPAT2	MOGAT1	MBOAT2	GPAT4	GPAT2	MBOAT1	AWAT2	PLA2G15	LCLAT1	LPCAT4	MOGAT3	DGAT2L6	ABHD5	CRLS1	LPCAT2	AGPAT5	AGPAT3	AGPAT4	PNPLA2	TAFAZZIN	MBOAT7	LPCAT1	MOGAT2	PNPLA3	DGAT2	GPAT3	DGAT1	LPGAT1
GOMF_O_ACETYLTRANSFERASE_ACTIVITY	http://www.gsea-msigdb.org/gsea/msigdb/cards/GOMF_O_ACETYLTRANSFERASE_ACTIVITY	CHAT	CRAT	LPCAT4	IFNB1	LPCAT2	CASD1	LPCAT1	GNPAT
GOMF_O_PALMITOYLTRANSFERASE_ACTIVITY	http://www.gsea-msigdb.org/gsea/msigdb/cards/GOMF_O_PALMITOYLTRANSFERASE_ACTIVITY	CPT1C	CPT1A	CPT1B	CPT2	LRAT
GOMF_S_ACYLTRANSFERASE_ACTIVITY	http://www.gsea-msigdb.org/gsea/msigdb/cards/GOMF_S_ACYLTRANSFERASE_ACTIVITY	YKT6	ZDHHC19	ZDHHC15	DLAT	DLST	FASN	ZDHHC17	ZDHHC20	ZDHHC24	ZDHHC23	ZDHHC5	MCAT	GLUL	ZDHHC22	ZDHHC1	ZDHHC8	ZDHHC21	ZDHHC9	ZDHHC2	ZDHHC3	ZDHHC13	ZDHHC4	ZDHHC7	ZDHHC6	ZDHHC11B	ZDHHC14	ZDHHC11	ZDHHC18	ZDHHC16	ZDHHC12
GOMF_TRNA_GUANINE_METHYLTRANSFERASE_ACTIVITY	http://www.gsea-msigdb.org/gsea/msigdb/cards/GOMF_TRNA_GUANINE_METHYLTRANSFERASE_ACTIVITY	WDR4	TRMT10B	FTSJ1	THUMPD3	METTL1	TRMT10C	TRMT1	TRMT5	TRMT11	TARBP1	THUMPD2	TRMT1L	TRMT10A
GOMF_TRNA_CYTOSINE_METHYLTRANSFERASE_ACTIVITY	http://www.gsea-msigdb.org/gsea/msigdb/cards/GOMF_TRNA_CYTOSINE_METHYLTRANSFERASE_ACTIVITY	METTL6	TRDMT1	NSUN6	FTSJ1	METTL2A	NSUN2	METTL2B	NSUN3	METTL8
GOMF_RRNA_ADENINE_METHYLTRANSFERASE_ACTIVITY	http://www.gsea-msigdb.org/gsea/msigdb/cards/GOMF_RRNA_ADENINE_METHYLTRANSFERASE_ACTIVITY	DIMT1	ZCCHC4	METTL5	METTL25B	TFB1M	TRMT61B	TFB2M	METTL16
GOMF_RRNA_CYTOSINE_METHYLTRANSFERASE_ACTIVITY	http://www.gsea-msigdb.org/gsea/msigdb/cards/GOMF_RRNA_CYTOSINE_METHYLTRANSFERASE_ACTIVITY	METTL15P1	METTL15	NSUN4	NOP2	NSUN5
GOMF_C_ACETYLTRANSFERASE_ACTIVITY	http://www.gsea-msigdb.org/gsea/msigdb/cards/GOMF_C_ACETYLTRANSFERASE_ACTIVITY	ACAA2	GCAT	ACAA1	HADHA	ACAT1	ACAT2
GOMF_C_PALMITOYLTRANSFERASE_ACTIVITY	http://www.gsea-msigdb.org/gsea/msigdb/cards/GOMF_C_PALMITOYLTRANSFERASE_ACTIVITY	SPTLC1	SPTSSB	SPTSSA	SPTLC3	SPTLC2
GOMF_OXIDOREDUCTASE_ACTIVITY	http://www.gsea-msigdb.org/gsea/msigdb/cards/GOMF_OXIDOREDUCTASE_ACTIVITY	UQCRFS1P1	JMJD7	SDR42E2	MOXD2P	PDIA6	AASS	DHRS9	DHRS2	COQ7	GPHN	ABCC4	CBSL	AKR1A1	CDO1	IFI30	VAT1	ENOX2	P3H3	GLRX3	PRDX4	HTATIP2	TXNRD2	MTCO2P12	KDM5B	MTHFD2	FAXDC2	ALDH1L1	CYP46A1	ME3	DHRS4	PRDX3	PDIA5	UQCR11	SLC27A5	DUS4L	CYB561D2	AKR1C4	HIBADH	EGLN2	EGLN3	RDH13	FDX2	CYP4F8	PARK7	CYP2U1	TXNRD3	CYGB	DHRS1	CLIC2	GSTO2	CYP2R1	SDR9C7	TPH2	ALKBH2	NOXRED1	DEGS2	ADH1A	ADH1B	ADH1C	ALDH16A1	CYP4F22	ADH4	PRXL2B	ADH5	TYW5	ADH6	MDH1B	ADH7	CHCHD4	COX4I1	COX5B	COX6A1	COX6A2	COX6B1	COX7A1	COX7A2	COX7A2P2	COX7B	COX8A	COX11	COX15	CP	CPOX	ADHFE1	PXDNL	CRAT	SELENOM	SRXN1	CRYM	CRYZ	SESN3	LACC1	RDH12	PTGR2	DHRS13	CTBP1	CTBP2	AIFM3	CYB5A	CYB561	CYBA	CYBB	CYC1	CYP1A1	CYP1A2	CYP1B1	CYP2A6	VKORC1L1	CYP2A7	CYP3A7	CYP2A13	CYP2B6	CYP2C19	CYP2C8	CYP2C9	CYP2C18	CYP2D7	CYP2D6	CYP2E1	CYP2F1	CYP2J2	RDH10	CYP3A4	CYP3A5	TDH	CYP4A11	CYP4B1	CYP7A1	CYP8B1	CYP11A1	CYP11B1	CYP11B2	CYP17A1	CYP19A1	CYP21A2	CYP24A1	CYP26A1	CYP27A1	CYP27B1	CYP51A1	LDHAL6A	ALDH1L2	DAO	DBH	CYP4Z2P	DCT	AKR1C1	AKR1C2	DECR1	IDO2	QSOX2	COX7B2	DHCR7	DHCR24	DHFR	DHODH	CYB5R3	NQO1	DIO1	DIO2	DIO3	DLAT	DLD	SARDH	DPYD	SDR16C5	EHHADH	PAOX	LDHD	CYP4Z1	TET3	DHFR2	DHRS7C	NLRP11	DHRSX	ETFA	ETFB	ETFDH	F8	ALDH1A1	ALDH2	ALDH3A1	ALDH1B1	FASN	ALDH1A3	CYB561A3	ALDH3B1	JMJD1C	ALKBH3	KDM1B	ALDH3B2	RSBN1L	ALDH9A1	FDX1	FDXR	ALDH3A2	MSRB2	PTGR1	CYP2G1P	AKR7A3	KDM2A	KDM1A	KDM4B	KDM4C	AKR1B1	PHF8	KDM6B	STAB1	GPD1L	JMJD6	FMO1	FMO2	FMO3	FMO4	FMO5	ETHE1	HAAO	NNT	ALOX12	FXN	ALOX5	ALOX5AP	ALOX12B	ALOX15	AKR7L	ALOX15B	FTH1	TECRL	KDSR	MSRB3	G6PD	ASPHD1	PHYHD1	TXNDC8	GPX6	PRDX5	TXN2	MTHFD1L	IL4I1	GAPDH	MMACHC	DHRS7B	AOC1	MOXD1	CYP4X1	IPCEF1	DECR2	STEAP2	PHGDH	GAPDHS	GCDH	GFER	STEAP1	ACAD8	NOX1	NDOR1	SESN1	DHDH	GCLM	GLDC	GLRX	GLUD1	GLUD2	GMPR	GPD1	GPD2	P4HA3	FADS6	ZADH2	CYP4A22	CYB561D1	SUMF1	CYP4V2	GPX1	GPX2	GPX3	GPX4	GPX5	GPX7	ACAD9	PDIA3	GSR	GSTA1	GSTM2	GSTP1	GSTT1	GSTZ1	CYP2S1	UQCR10	PYCR2	DMGDH	ACAA1	ERO1A	HSD17B10	HADHA	HADHB	HADH	HBA1	HBA2	HBM	HBB	HBD	HBE1	HBG1	HBG2	HBQ1	HBZ	HGD	AOC2	HMGCR	AOX1	HMOX1	HMOX2	DHRS4L2	HPD	HPGD	APEX1	HSD3B1	HSD3B2	HSD11B1	HSD11B2	HSD17B1	HSD17B3	HSD17B2	HSD17B4	ACADL	CYP27C1	ACADM	CYP26C1	AKR1C8P	HEPHL1	IDH1	IDH2	IDH3A	IDH3B	IDH3G	HSD17B13	ACADS	ACADSB	IMPDH1	IMPDH2	IDO1	ACADVL	IVD	JARID2	GSTK1	NDUFS7	HSD11B1L	PEDS1	GRXCR1	IYD	KDM4E	FRRS1	AGMO	LBR	LDHA	LDHB	LDHC	FADS1	FADS3	HEATR4	LOX	LOXL1	LOXL2	LPO	CYP4F3	LTC4S	MAOA	MAOB	MDH1	MDH2	ME1	ME2	MGST1	MGST2	MGST3	ALDH6A1	MPO	MTHFD2L	AKR1B15	ASPH	MSRA	MT-CO1	MT-CO2	MT-CO3	MT-CYB	MTHFD1	MTHFR	MT-ND1	MT-ND2	MT-ND3	MT-ND4	MT-ND4L	MT-ND5	MT-ND6	MTRR	NCF2	NDUFA1	NDUFA2	NDUFA3	NDUFA4	NDUFA5	NDUFA6	NDUFA7	NDUFA8	NDUFA9	NDUFA10	NDUFB1	NDUFB2	NDUFB3	NDUFB4	NDUFB5	NDUFB6	NDUFB7	NDUFB8	NDUFB9	NDUFB10	NDUFC1	NDUFC2	NDUFS1	NDUFS2	NDUFS3	NDUFV1	NDUFS4	NDUFS5	NDUFS6	NDUFS8	NDUFV2	NDUFV3	NQO2	NOS1	NOS2	NOS3	GPX8	OGDH	ALDH7A1	P4HA1	P4HB	RRM2B	DUOX2	NOX4	NOX3	PRDX1	PAH	PAM	RDH8	NSDHL	PCBD1	ACOX1	COQ6	GLRX2	TXNDC12	TMX2	NDUFA13	CRYL1	SCCPDH	MECR	RDH11	HSD17B12	CYB5R4	HSD17B11	HSD17B14	HAO2	DCXR	GLRX5	PIPOX	GMPR2	CYP39A1	PCYOX1	HSD17B7	PDHA1	PDHA2	PDHB	DHRS7	CYB5R2	CYB5R1	SELENOT	MSRB1	WWOX	KDM3B	PGD	PGK1	PHF2	PHYH	PLOD1	PLOD2	BCO1	DUOX1	CYCS	HAO1	DNAJC10	GFOD1	POR	TMX3	SMOX	EGLN1	RSBN1	P4HTM	ALKBH4	TET2	RETSAT	ALKBH5	CYP2W1	DUS2	PPOX	MTARC2	PDPR	ENOX1	OXR1	PNPO	P3H2	TMLHE	OGFOD1	STEAP3	ADI1	ACOXL	UEVLD	RSAD1	RNLS	CHDH	ASPDH	DHTKD1	FOXRED1	STAB2	MIOX	HIF1AN	KDM4D	FAR2	OGDHL	HR	KDM3A	PECR	NDUFA12	PRODH	CYP26B1	ERO1B	BDH2	DUS3L	SDR39U1	WDR93	AKR1B10	CIAPIN1	ASPHD2	KIAA1191	SELENON	DHFRP1	PTGIS	CYP20A1	PTGS1	PTGS2	MICAL3	RDH14	QSOX1	VAT1L	CYP4F11	PYCR1	ALDH18A1	SQOR	PRODH2	QDPR	KDM5A	BCKDHA	ALOXE3	BCKDHB	RDH5	CYB5RL	RPE65	BDH1	RRM1	RRM2	MSMO1	SC5D	SCD	SDHA	SDHB	SDHC	SDHD	DUS1L	P3H1	FADS2B	NXN	BLVRA	BLVRB	ALDH8A1	PDIA2	MTARC1	MICAL1	CYP3A43	JMJD4	PYCR3	NCF1	CYP4F12	SNCA	SOD1	SOD2	SOD3	SORD	SPR	SQLE	SRD5A1	SRD5A2	AKR1D1	SUOX	SURF1	TBXAS1	TDO2	PRDX2	TH	TM7SF2	TPH1	TPO	GFUS	D2HGDH	DHRS4L1	TXN	TXNRD1	TYR	TYRP1	UGDH	UQCRC1	UQCRFS1	UQCRH	KDM6A	UTY	VCAM1	XDH	PXDN	KCNAB1	PCYOX1L	VKORC1	FTO	NDUFAF5	ALDH5A1	FA2H	DHRS11	HSD17B8	NOX5	SRD5A3	HSPBAP1	OGFOD2	STEAP4	RIOX1	OGFOD3	DHRS12	KDM8	CYBRD1	PYROXD1	L2HGDH	SCD5	FOXRED2	PTGES2	HSD3B7	TET1	PDHX	ACAD10	CYB5B	KDM7A	TMX1	GFOD2	KDM5C	KDM5D	EPX	ACOX2	ACOX3	DOHH	AKR1E2	SESN2	HSDL1	BCO2	PCBD2	ACAD11	LOXL4	CMAHP	FAR1	TXNDC2	BBOX1	HSDL2	ALKBH7	GLYR1	KDM2B	LOXL3	CAT	COX4I2	PYROXD2	RTN4IP1	TXNDC17	HPDL	RIOX2	CBR4	AIFM2	ADO	ALKBH6	LIPF	KCNAB2	DDO	CYP4F2	AGPS	PIR	DEGS1	KMO	AKR7A2	RDH16	HSD17B6	AOC3	AKR1C3	ALDH4A1	CBR1	CBR3	CBS	ALKBH1	ALDH1A2	P4HA2	PLOD3	SELENBP1	CH25H	AIFM1	COX7A2L	ALKBH8	KCNAB3	OXNAD1	LDHAL6B	DHRS3	SDR42E1	TXNL1	COX5A	GRHPR	SELENOF	FTMT	FADS2	CYP7B1	GSTO1	TECR	PTGES	TP53I3	H6PD	PRDX6	PDIA4	MICAL2	KDM4A	HEPH	CRYZL1	CCS	SCO2
GOMF_C_X_C_CHEMOKINE_RECEPTOR_ACTIVITY	http://www.gsea-msigdb.org/gsea/msigdb/cards/GOMF_C_X_C_CHEMOKINE_RECEPTOR_ACTIVITY	CXCR6	CXCR3	GPR35	CXCR1	CXCR2	ACKR3	CXCR5	CXCR4
GOMF_PROTEIN_HORMONE_RECEPTOR_ACTIVITY	http://www.gsea-msigdb.org/gsea/msigdb/cards/GOMF_PROTEIN_HORMONE_RECEPTOR_ACTIVITY	GNRHR2	RXFP2	CMKLR1	FSHR	AMHR2	GNRHR	CMKLR2	MCHR1	IGF1R	INSR	INSRR	LHCGR	ADIPOR1	GPR173	LGR4	LGR6	TSHR	PAX8	ADIPOR2	LGR5
GOMF_NUCLEOTIDE_RECEPTOR_ACTIVITY	http://www.gsea-msigdb.org/gsea/msigdb/cards/GOMF_NUCLEOTIDE_RECEPTOR_ACTIVITY	P2RX2	P2RY10	GPR34	P2RY8	GPR171	P2RX1	P2RX3	P2RX4	P2RX5	P2RX7	P2RY1	P2RY2	P2RY4	P2RY6	P2RY11	P2RY13	GPR87	PTAFR	P2RY12	P2RX6	P2RY14
GOMF_PHEROMONE_RECEPTOR_ACTIVITY	http://www.gsea-msigdb.org/gsea/msigdb/cards/GOMF_PHEROMONE_RECEPTOR_ACTIVITY	VN1R2	VN1R3	VN1R4	VN1R5	VN1R17P	VN1R1
GOMF_PEPTIDASE_ACTIVATOR_ACTIVITY	http://www.gsea-msigdb.org/gsea/msigdb/cards/GOMF_PEPTIDASE_ACTIVATOR_ACTIVITY	TANK	PSME3	PSMD14	NOD1	RACK1	CTSC	CLPX	ADRM1	CTSH	FBLN1	NLRP1	CARD8	PSME4	FN1	BCL2L13	PCOLCE2	BEX3	PYCARD	APAF1	APP	ST20	MAL	NKX3-1	ATP2A3	RPS27L	APH1A	PCOLCE	PSENEN	BAD	PSME1	PSME2	NLRC4	PRSS22	VSIR	SFRP2	PINK1	VCP	CASP1	APH1B	CAV1	EBAG9	NLRP12	CASP8AP2
GOMF_PEPTIDASE_ACTIVATOR_ACTIVITY_INVOLVED_IN_APOPTOTIC_PROCESS	http://www.gsea-msigdb.org/gsea/msigdb/cards/GOMF_PEPTIDASE_ACTIVATOR_ACTIVITY_INVOLVED_IN_APOPTOTIC_PROCESS	NOD1	RACK1	CTSC	CTSH	NLRP1	CARD8	BCL2L13	BEX3	PYCARD	APAF1	ST20	MAL	NKX3-1	ATP2A3	RPS27L	BAD	CASP1	EBAG9	NLRP12	CASP8AP2
GOMF_METALLOCHAPERONE_ACTIVITY	http://www.gsea-msigdb.org/gsea/msigdb/cards/GOMF_METALLOCHAPERONE_ACTIVITY	COX17	PARK7	MMAA	FXN	ATOX1	ATP7A	SCO1	TF	SCO2
GOMF_COPPER_CHAPERONE_ACTIVITY	http://www.gsea-msigdb.org/gsea/msigdb/cards/GOMF_COPPER_CHAPERONE_ACTIVITY	COX17	PARK7	ATOX1	ATP7A	SCO1	SCO2
GOMF_CYCLIN_DEPENDENT_PROTEIN_SERINE_THREONINE_KINASE_REGULATOR_ACTIVITY	http://www.gsea-msigdb.org/gsea/msigdb/cards/GOMF_CYCLIN_DEPENDENT_PROTEIN_SERINE_THREONINE_KINASE_REGULATOR_ACTIVITY	CDK4	CDKN1A	CDKN1B	CCNYL3	CDKN1C	CDKN2A	CDKN2B	CCNO	CDKN2C	CDKN2D	HEXIM1	CCNI	CKS1B	CKS2	HEXIM2	CCNYL1	CCNY	CNPPD1	INCA1	CCNYL2	MNAT1	CCNJ	CCNL1	CCND1	CCNI2	CCNJL	CCNP	CCNL2	CASP3	CCNB3	CCNK	KAT2B	CDK5R1	CCNA2	CCNA1	CCNB1	CCNC	CCND2	CDK5R2	CCND3	CCNE1	CCNF	CCNG1	CCNG2	CCNH	CCNT1	CCNT2	CCNB2	CCNE2	CCNQ
GOMF_GLYCINE_BINDING	http://www.gsea-msigdb.org/gsea/msigdb/cards/GOMF_GLYCINE_BINDING	GRIN3A	GRIN3B	GNMT	GLDC	GLRA1	GLRA2	GLRB	GRIN1	GRIN2B	SRR	GLRA3	CEP104
GOMF_GLUTAMATE_BINDING	http://www.gsea-msigdb.org/gsea/msigdb/cards/GOMF_GLUTAMATE_BINDING	CPS1	GAD2	GCLC	GLUL	GRIN1	GRIN2B	GRIN2D	SLC1A1	SLC1A3	CEP104
GOMF_AMINO_ACID_BINDING	http://www.gsea-msigdb.org/gsea/msigdb/cards/GOMF_AMINO_ACID_BINDING	GRIN3A	GRIN3B	CPS1	SESN3	AARS1	NAGS	DDC	AGXT	UBR1	UBR2	DDAH2	PADI4	DDAH1	GAD2	GCHFR	GNMT	SESN1	GCLC	GLDC	GLRA1	GLRA2	GLRB	GLUD1	GLUD2	GLUL	GRIN1	GRIN2B	GRIN2D	GRM7	KARS1	ASS1	NOS1	NOS2	NOS3	GPR143	OTC	YARS2	SCLY	THNSL2	AARS2	RARS1	SRR	SHMT1	SHMT2	SLC1A1	SLC1A3	CASTOR1	TAT	TDO2	TH	CASTOR2	CAD	GLRA3	SESN2	CASR	TM4SF5	CEP104
[truncated: 503,418 more chars]
