# Supplementary material for: High expression level of the FTH1 gene is associated with poor prognosis in children with non-M3 acute myeloid leukemia
Source: Front Oncol. 2023 Feb 1;12:1068094. doi: 10.3389/fonc.2022.1068094 (PMC9928996; doi:10.3389/fonc.2022.1068094)
Supplement: Supplementary file 6 [file DataSheet_6.zip › GSEA/KEGG..txt]

ID	Description	setSize	enrichmentScore	NES	pvalue	p.adjust	qvalues	rank	leading_edge	core_enrichment
KEGG_NEUROACTIVE_LIGAND_RECEPTOR_INTERACTION	KEGG_NEUROACTIVE_LIGAND_RECEPTOR_INTERACTION	270	-0.450978598446392	-1.43407472567532	0.0099009900990099	0.362886597938144	0.362452523060228	4530	tags=38%, list=23%, signal=29%	GRIK1/GABRD/LPAR4/F2R/GRIA3/PTGER1/HTR2C/PTH2R/TAAR5/ADRB3/TRHR/APLNR/CHRNA5/TAAR6/HTR1F/GABBR1/CHRNG/ADRA1D/CNR1/TACR1/HTR4/GRIK2/NPY1R/CNR2/GLP2R/GHR/MC5R/NPY5R/CHRNA9/GABBR2/GRM8/GALR1/NPY4R/TSHR/GRIN2A/OPRL1/DRD5/GRIA1/TSHB/HTR5A/GLRA3/P2RY4/NMUR1/LPAR3/P2RY14/GABRB2/CYSLTR2/MC4R/NPFFR1/P2RY1/OPRM1/OXTR/F2RL2/CALCR/GIPR/HTR1A/LEPR/AGTR2/ADRA2C/PTH1R/GRM1/CHRNB3/GABRA6/GRM7/SCTR/GPR50/TAAR2/GR…
KEGG_OLFACTORY_TRANSDUCTION	KEGG_OLFACTORY_TRANSDUCTION	382	-0.52996073893575	-1.71724943840295	0.0099009900990099	0.362886597938144	0.362452523060228	2871	tags=37%, list=15%, signal=32%	OR4D10/OR5P2/CALML6/OR7A5/OR13C4/OR2L3/OR7G1/OR2A7/OR7G2/OR2L2/OR10A2/OR13D1/OR10Z1/OR2D2/OR2T29/OR2L13/CLCA2/OR4K1/OR2AG2/OR4K2/OR5J2/GUCA1C/OR5M10/OR2A14/OR13F1/OR4M2/OR1L3/OR10V1/OR6B2/OR51B4/OR8H3/OR6C75/OR6N1/OR8G1/OR6B1/OR51V1/OR52E6/OR1N1/CLCA4/OR5D16/OR51A2/OR10H2/OR1J1/OR4D1/OR8D1/OR14I1/GUCY2D/OR10G7/OR56B4/OR8H1/OR10K2/OR51E2/OR8H2/OR2A4/OR7C1/OR5M8/OR4P4/OR1J4/CNGA3/OR6C2/OR2T12/PRKG2…
KEGG_ECM_RECEPTOR_INTERACTION	KEGG_ECM_RECEPTOR_INTERACTION	84	-0.473101839355405	-1.42631091304538	0.01	0.362886597938144	0.362452523060228	5510	tags=48%, list=28%, signal=34%	THBS3/CHAD/LAMC2/LAMA1/ITGA4/SDC1/GP5/CD36/COL5A3/LAMC1/ITGA1/COL6A3/COL4A4/SV2C/ITGA6/COL2A1/ITGA10/HMMR/LAMC3/ITGB6/SV2B/LAMA4/COL5A1/THBS2/COL6A2/COL1A2/ITGA2/GP1BA/COL6A6/LAMA3/LAMB4/COL11A2/VWF/ITGA2B/COL4A2/TNC/IBSP/ITGB3/TNR/COL5A2
KEGG_DRUG_METABOLISM_CYTOCHROME_P450	KEGG_DRUG_METABOLISM_CYTOCHROME_P450	68	-0.491199093790167	-1.43624446851493	0.0103092783505155	0.362886597938144	0.362452523060228	5526	tags=50%, list=28%, signal=36%	CYP3A7/ALDH3B2/CYP2A13/FMO5/CYP2C8/CYP3A4/FMO1/CYP3A43/GSTO2/CYP2D6/ADH1C/ALDH1A3/UGT1A7/FMO4/AOX1/GSTM3/FMO3/GSTA1/UGT2A1/GSTA3/GSTA5/GSTM5/UGT2B17/MAOA/ADH6/ADH1A/UGT1A9/GSTA2/UGT2B4/GSTA4/UGT2B10/UGT2B11/FMO2/UGT2B7
KEGG_TASTE_TRANSDUCTION	KEGG_TASTE_TRANSDUCTION	51	-0.511101601094641	-1.4485610739992	0.0103092783505155	0.362886597938144	0.362452523060228	4713	tags=43%, list=24%, signal=33%	PRKACB/TAS2R3/TRPM5/TAS2R50/TAS2R19/ADCY6/PRKACG/TAS2R31/TAS2R4/TAS2R14/TAS2R13/TAS2R20/PDE1A/TAS2R5/TAS2R42/TAS2R8/GNAT3/CACNA1B/TAS2R10/TAS2R9/TAS2R39/TAS2R16
KEGG_METABOLISM_OF_XENOBIOTICS_BY_CYTOCHROME_P450	KEGG_METABOLISM_OF_XENOBIOTICS_BY_CYTOCHROME_P450	66	-0.455181936167273	-1.33007660124817	0.0309278350515464	0.819875776397516	0.818895063746322	2844	tags=38%, list=15%, signal=32%	CYP3A43/GSTO2/ADH1C/ALDH1A3/AKR1C2/UGT1A7/GSTM3/GSTA1/UGT2A1/AKR1C4/GSTA3/GSTA5/GSTM5/UGT2B17/ADH6/ADH1A/UGT1A9/GSTA2/UGT2B4/GSTA4/UGT2B10/AKR1C1/UGT2B11/CYP1A1/UGT2B7
KEGG_MATURITY_ONSET_DIABETES_OF_THE_YOUNG	KEGG_MATURITY_ONSET_DIABETES_OF_THE_YOUNG	23	-0.564232454168372	-1.4486529589519	0.0326086956521739	0.819875776397516	0.818895063746322	2898	tags=35%, list=15%, signal=30%	FOXA2/PAX6/HES1/HNF4A/SLC2A2/NEUROD1/NEUROG3/MNX1
KEGG_AXON_GUIDANCE	KEGG_AXON_GUIDANCE	129	-0.410437715989291	-1.24445632051946	0.0495049504950495	0.94666069027342	0.945528321026682	2559	tags=22%, list=13%, signal=20%	SEMA3A/ROCK2/UNC5D/NFATC4/PLXNB3/SEMA6C/SEMA3C/NTN3/SEMA5A/EFNB3/SLIT2/SEMA6A/SRGAP3/CXCL12/SEMA4F/SEMA3E/EPHA2/SEMA3D/EPHA7/SEMA5B/DCC/UNC5C/NTNG1/LRRC4C/SEMA4G/PAK5/SEMA3G/NTN4/DPYSL5
KEGG_CELL_ADHESION_MOLECULES_CAMS	KEGG_CELL_ADHESION_MOLECULES_CAMS	113	-0.410504214639037	-1.237691188203	0.0495049504950495	0.94666069027342	0.945528321026682	6961	tags=47%, list=36%, signal=30%	ALCAM/CDH15/CD276/MADCAM1/CD22/SDC2/CADM3/SPN/CTLA4/CLDN1/GLG1/NECTIN3/CLDN20/NRXN1/PVR/ITGA4/JAM3/SDC1/NRXN3/JAM2/CLDN9/SELE/CLDN8/ESAM/NLGN2/NRCAM/CLDN5/CDH1/CLDN11/ITGA6/CLDN6/CDH5/CLDN4/CD226/NFASC/NCAM1/PTPRF/NEGR1/CLDN3/CLDN10/CLDN18/MAG/VCAM1/CNTN1/CLDN19/NLGN4X/CLDN17/NLGN1/NEO1/CNTNAP2/CLDN16/SELP/CDH2
