# Supplementary material for: High expression level of the FTH1 gene is associated with poor prognosis in children with non-M3 acute myeloid leukemia
Source: Front Oncol. 2023 Feb 1;12:1068094. doi: 10.3389/fonc.2022.1068094 (PMC9928996; doi:10.3389/fonc.2022.1068094)
Supplement: Supplementary file 6 [file DataSheet_6.zip › GSEA/TCGAmRNA149.txt]

id	TARGET-20-PABLDZ	TARGET-20-PADZCG	TARGET-20-PAEAKL	TARGET-20-PAEDKB	TARGET-20-PAEERJ	TARGET-20-PAEFGR	TARGET-20-PAEFGT	TARGET-20-PAEIKD	TARGET-20-PAKIWK	TARGET-20-PAKIYW	TARGET-20-PAKLPD	TARGET-20-PAKSMZ	TARGET-20-PAKTCX	TARGET-20-PAKVGI	TARGET-20-PALGKX	TARGET-20-PAMVKZ	TARGET-20-PAMYAS	TARGET-20-PAMYGX	TARGET-20-PANAEV	TARGET-20-PANBZH	TARGET-20-PANDER	TARGET-20-PANDIX	TARGET-20-PANFMG	TARGET-20-PANGCM	TARGET-20-PANGDN	TARGET-20-PANGJY	TARGET-20-PANGTF	TARGET-20-PANHYK	TARGET-20-PANINI	TARGET-20-PANKKE	TARGET-20-PANKNB	TARGET-20-PANLIR	TARGET-20-PANLIZ	TARGET-20-PANLJN	TARGET-20-PANLKB	TARGET-20-PANLLX	TARGET-20-PANLXM	TARGET-20-PANNHB	TARGET-20-PANPKN	TARGET-20-PANPTM	TARGET-20-PANSBH	TARGET-20-PANSJB	TARGET-20-PANTNA	TARGET-20-PANTPW	TARGET-20-PANUTB	TARGET-20-PANUUA	TARGET-20-PANVGE	TARGET-20-PANVGP	TARGET-20-PANWHP
TSPAN6	0.017929274	0.194267749	0.049334962	0.080695187	0.212867973	0.021398688	0.256412754	0.112121747	0.103868739	0.066145521	0.032279373	0.308638883	0.060792931	3.755645829	0.074860744	0.005184719	0.008656574	6.064118396	0.094038758	0	0	0.11630027	0.035893845	0.007680527	0.094407781	0.002279705	0.028302629	0.064985284	0.002359081	0.002436705	0	0.068289192	0.016596719	0.003851734	0	0.300194715	0.105328922	0.031221474	0.083274128	0	0.032622275	0	0.002921901	0.019844976	0.016013496	0.018822554	0	0.028495447	0.002459838
TNMD	0.009183287	0	0.018951845	0.006526055	0	0	0	0.00783112	0	0	0	0.015422764	0	0	0	0	0	0	0	0	0	0.012115613	0	0	0.007635032	0	0	0	0	0	0	0	0.019126707	0	0	0	0	0	0.016510685	0	0	0	0	0.007623375	0	0	0	0.008757137	0.015119007
DPM1	3.812394548	2.114648427	1.674676237	5.840118409	3.22974309	3.358957382	3.30116807	3.456654246	4.708546526	2.221483215	3.509068881	2.070012253	2.361887936	3.029008993	3.170880324	2.113212206	3.176234655	2.881221835	1.438420728	4.077541493	2.365864071	3.029600747	2.497431527	1.291997809	2.542762093	1.363381562	3.511609635	2.813682034	2.090323129	1.823084177	0.362177685	2.781838727	2.5138877	0.986960633	1.944069403	3.196898952	4.24497357	4.047393582	2.702060056	2.100690549	5.660829897	1.902344008	1.920335416	0.946166367	3.419389007	2.648537938	0.489430628	4.297364141	1.401344188
SCYL3	0.998423261	1.118941591	0.45652938	1.423246957	2.805663599	0.893130206	0.928004052	0.754012934	0.696161775	0.754994187	0.353452267	2.495341812	1.12978932	0.915420872	0.521534565	1.042126204	0.313764641	1.502733078	0.453641983	0.708057367	0.428397316	1.5952265	0.685982852	0.234519981	2.084240709	0.766203455	0.379819611	1.199135683	0.505267732	0.297077657	0.240932166	0.890288598	0.637108586	0.533053511	0.182413629	1.678831199	0.684492616	0.987620097	0.725817663	0.565757743	0.786233328	0.809464067	0.47176626	0.423404665	1.057072226	0.581453671	0.063475196	0.531443613	0.377709391
C1orf112	0.129415122	0.236167105	0.885574961	0.534060851	0.680181093	0.208653342	0.245923046	0.755093097	1.445735571	0.977001924	0.149041616	2.385072319	1.970020886	1.334256068	0.636504419	1.089228637	1.602658055	1.584584648	0.371542878	0.87065114	0.890662218	1.231116763	0.303889198	0.538825645	0.958929372	0.675525854	0.604075586	0.857903712	0.345938542	0.622072463	0.359196002	1.54304629	0.520169543	0.743341995	0.30927998	0.966204596	1.200432136	2.877484021	1.147052855	1.177727458	0.708182055	0.356227236	1.380875793	0.378839601	0.76652342	0.833054097	0.490004842	1.216775652	0.186898278
FGR	3.538926974	39.08331648	92.09890647	22.79377695	24.51409676	16.29220969	4.600440206	34.52240095	9.016659148	78.24713978	74.36522739	4.277504951	41.09851615	11.93273305	23.56161134	7.35020802	0.878516816	4.883628125	52.20627858	21.97194188	11.95245737	23.58795952	11.05534678	22.98898505	79.80482591	85.61535027	32.58348465	6.231900394	1.221320576	35.68496651	94.3612145	48.14087264	0.748486528	1.89592758	37.00082287	2.955391223	1.840422032	2.227739882	48.01536562	29.74050942	2.412697948	27.18486613	12.15644958	18.52171775	4.947005573	13.30419549	25.61210193	0.420404744	16.08020395
CFH	0	0.278273213	0.091139851	0.03017687	1.572982288	0	0.322562378	0.021726941	0.146974847	0.007519701	0.029639522	3.290510468	0.224613881	7.741775128	0.453892513	0.002947103	0.295234726	7.125631106	0.081249487	0.016505991	0	0.184876968	0.093270022	0.001455258	0.999833321	0.020733317	0.042413317	0.183155892	0.012068564	0	0	0.805031125	0.033018737	0.081008038	0.007712621	0.053324061	0.279398825	0.175694738	0.102304175	0	0.026490269	0.80280621	0.008304351	0.160744308	0.019721885	0.005349568	0.002380406	0.032394824	0
FUCA2	0.854963341	7.731564522	19.90749625	7.212396071	13.67693521	4.310918198	4.648515288	22.63004916	6.248400755	24.755635	17.24175731	14.81031299	22.18659333	5.683884086	6.784261585	7.108701333	8.779937602	22.97418563	5.13927475	6.355026942	10.5944245	13.02226625	13.57062085	8.54716931	17.59880913	18.18241014	13.17223781	10.71103473	4.34174637	10.56330861	11.72758399	13.22919447	13.06176522	9.107201522	9.888476624	9.456133507	7.529263681	8.22021807	13.28592916	13.96339122	3.310964416	19.4069158	10.25732668	8.835810445	6.138900356	11.26235734	8.218879946	6.371161981	4.527183608
GCLC	0.816291678	2.681019367	0.786582938	4.559154356	10.50882959	0.983634489	2.137240875	2.710628799	10.46645343	1.321579227	1.597053653	2.67578691	1.459098057	1.691518133	1.930708804	1.577319219	1.336515523	3.345538777	3.025218755	1.059301142	0.402448295	5.35670085	2.751539373	1.067238569	2.613987728	0.925123233	2.623193131	2.770553838	0.371262146	0.755413663	1.171150686	3.814683174	3.386106298	1.064344198	0.489917001	7.648956449	4.861678955	2.550419839	3.896674857	1.362745754	5.450380451	3.555752663	0.35064441	0.510509598	0.936973491	1.169033949	0.621579383	1.889785801	0.240816414
NFYA	4.139054776	2.622732879	3.236251133	6.720535331	3.067618468	1.909814848	1.566142774	7.35894198	4.447950951	6.595091777	1.609002617	6.841298638	2.937881774	4.419981765	4.674667062	5.950490573	2.668762157	11.78342195	0.70623849	0.95299874	1.130808742	2.034802489	2.255120863	0.570454485	2.252409559	0.94430676	4.727412127	7.257764547	1.189168519	2.709374403	1.236423332	3.214576222	5.868390425	1.837472317	1.070550061	5.590830424	9.453953542	5.090951754	3.369535848	2.155281331	7.908913093	1.095482356	1.541182612	0.965915628	2.766742207	1.779017863	0.853564856	5.248071122	0.580444224
STPG1	0.195888537	0.17808265	0.754840567	0.190136621	0.489542583	0.134954294	0.112013985	0.150748366	0.224963895	0.396240817	0.228939275	0.674013382	0.281880341	0.327202036	0.167189875	0.652123212	0.164551184	0.318605656	0.248588489	0.083333302	0.512579574	0.211162709	0.118878593	0.212856456	0.577302102	1.050962491	0.152212221	0.259757884	0.428735812	0.227265488	0.599656011	0.23103057	0.325066377	0.585050767	0.082438322	0.349980267	0.34461158	0.189692741	0.27487933	0.430304106	0.171379059	0.181726459	0.292762752	0.121630049	0.1621557	0.114109662	0	0.262732645	0.199270325
NIPAL3	0.696768684	0.570209337	0.780995129	1.116405461	2.214349793	0.569893806	0.661542007	1.144063591	1.022074486	1.562129126	0.475885299	1.980584256	1.294260532	0.899084226	0.545536918	2.260179796	0.338501884	4.004276475	1.073209214	0.494960813	0.87458211	1.00204476	0.462906831	0.507974175	1.192176663	1.159976797	0.541565034	1.197372525	0.707236335	0.77050298	0.937243139	1.063550415	0.872329296	1.346247288	0.320965207	1.667604643	1.758508726	0.556172881	0.822181491	1.111760968	1.140654727	0.982047235	1.562914841	0.480214211	0.591394985	0.787139751	0.51552669	1.214692141	0.20662643
LAS1L	0.663961503	1.118781699	3.201679879	2.752020978	2.594825793	1.671214557	1.503492661	2.505082592	4.385043012	2.14506085	2.077670285	3.41958608	2.279852565	3.10780937	1.693623721	3.235933479	1.567938211	4.820323286	1.178263163	1.693935465	2.005929578	2.39717176	2.589914611	1.26535446	1.842762952	2.732822119	2.117601023	2.70296854	1.936455773	1.833785708	2.818208057	2.628128231	1.94577797	3.037849833	1.225541935	3.725211973	3.003120101	1.952570851	1.318937406	2.716397681	3.274855501	1.7176866	3.654676236	1.538817873	2.319994022	2.25178468	1.517533189	2.448181768	0.700308071
ENPP4	2.197795429	5.085297166	0.31522746	6.380154573	19.13126329	0.675800439	9.266637683	11.84994118	6.195120124	1.979566244	4.23697093	1.735240279	4.055595373	8.237774024	5.167132305	1.888925663	3.09744288	11.72232623	0.532740496	0.102543181	0.819696399	3.981622497	2.05095762	0.012503184	1.802992179	1.295932773	4.483423609	5.829028814	0.359458171	0.240383798	0.052332475	5.49848831	0.368794544	0.432648211	2.101918423	8.038935204	0.811604251	8.160567266	15.38591031	0.18633891	1.565869211	4.721330744	0.259709445	0.53789116	0.82897774	0.282666616	0	2.076324089	0.043247392
SEMA3F	0.93808815	6.416352176	0.197074056	2.468990748	1.871948504	14.59184811	1.011429188	0.874210002	1.240072452	0.246196207	10.77524981	0.120282219	1.174223141	1.150865193	14.70571535	0.031675559	1.632702278	1.681395647	1.707653423	0.451390362	0.107675234	0.596582229	1.588046053	0.748369176	2.241718911	4.81253758	1.327676176	1.346310328	0.026607857	1.770386981	0.22809616	0.15069666	0.280789256	0.543041756	2.66540896	4.112810657	0.214499098	1.710833273	3.514579435	0.048029899	1.384168681	0.169348642	0.126330751	0.179530008	0.258379389	0.221143562	0.322760602	7.970657273	0.49014906
CFTR	0	0	0	0	0	0	0	0	0	0	0.002788796	0	0	0	0.001334592	0	0.001080286	0.002543268	0	0	0	0.000737976	0	0	0	0	0	0	0	0.000912256	0	0	0	0	0.001015958	0	0	0	0.001005685	0	0	0	0	0.004643489	0	0	0	0.001066815	0
ANKIB1	0.581511217	1.450179167	0.848008504	2.196601719	3.186360041	1.136293813	1.104436974	3.754359009	2.796097887	1.78827841	0.483201625	6.517423351	2.944540031	2.303431025	1.632529557	2.072018212	0.591641494	5.52006721	0.676584234	1.368503819	0.835737555	2.508507442	1.553447147	0.347335703	1.921684639	0.338673643	1.377329831	4.127317473	0.56914491	1.266991714	0.727472774	2.932699476	2.799286389	0.808667004	0.313189406	4.566177338	3.610177666	2.267386356	1.538570577	0.955736712	3.990963854	0.567307857	0.871744399	0.564965446	2.018519741	0.928724549	0.305925217	5.240885465	0.530030768
CYP51A1	0.025997662	0.443662639	0.346503886	0.48959024	0.42493756	0.58953874	0.255994522	1.150053731	0.555177474	1.127922754	0.558965426	0.275613038	0.558653656	0.607982349	0.849008067	0.327028837	0.414220479	1.371655819	0.18408239	0.412961791	0.127481502	0.576652061	0.638499098	0.06125271	0.756510711	0.151231181	0.654760999	1.089527903	0.220634912	0.315342715	0.113106696	0.368096634	0.825745483	0.561298513	0.74074446	0.968057782	0.515457673	0.448187967	1.060444346	0.148192948	1.023765365	0.362388447	0.435330344	0.037767783	0.557274279	0.309604168	0.109301226	0.579495333	0.101653664
KRIT1	0.048798881	0.365670248	0.230567914	0.936780402	0.87156425	0.398496087	0.611481427	0.718930183	0.731769748	0.233092932	0.168064935	1.49351679	0.858229152	0.658859545	0.53006088	0.553132613	0.265990964	1.257286988	0.172967879	0.461249909	0.239288999	0.639149958	0.585061175	0.051710941	0.586687316	0.081315166	0.477675146	0.605092722	0.084653362	0.298443863	0.110385985	0.902107639	0.450234169	0.17463187	0.05539496	1.005190127	0.832372907	0.738627608	0.337090148	0.278165393	0.73802064	0.269757084	0.231045837	0.25744979	0.65606331	0.250758153	0.051290934	1.089884046	0.149581483
RAD52	1.056549065	1.091958179	1.219635196	1.914512335	1.286567792	1.192738087	1.528579707	1.378423165	1.012906821	0.474407489	0.542765928	3.821804063	2.026992646	0.981205445	1.188595109	2.130867583	0.218000325	2.67334993	1.5724834	0.564771683	0.528687405	0.891550919	1.931811053	0.162473083	0.810849593	0.355943815	0.624629126	1.140121559	1.188184903	0.969552163	0.806392232	1.357847791	0.585142167	1.753742276	0.437373953	2.139862324	1.656351681	1.18882055	0.681898978	1.194221902	2.741575141	0.433248546	0.62692591	0.469774616	1.820097619	0.834261756	0.599018699	2.468567634	0.503006645
BAD	15.66548275	6.861791668	11.38242491	10.67014561	7.751874312	4.92520632	8.350194015	7.674240629	7.089883747	11.27770295	17.90345125	9.562745732	8.76673925	7.004578877	5.386817868	9.796823511	5.502175044	8.136545836	17.23221692	5.184712814	8.936144213	9.710862522	6.475266487	11.37498662	9.943118746	38.69907633	5.384501305	6.91773671	4.861718707	6.988949782	13.10745747	4.581265382	7.99989084	11.46692652	17.67846538	6.12877037	6.394846925	6.857157016	7.840274564	8.821135318	10.69338318	7.146616302	9.598876325	7.997688118	4.855239581	8.098018303	7.084440354	4.661668341	4.056797828
LAP3	53.11697596	7.956203526	9.489623645	11.85003777	14.87203335	7.101963646	6.115170393	19.60304803	27.05988221	21.16052323	12.67871922	11.51452374	13.06177701	11.81540361	15.737753	11.79939357	6.577273445	15.39760475	8.546998776	7.971116498	6.964912555	12.40522724	8.019781115	4.465103624	15.50983587	7.172025557	9.082915377	12.7014846	4.618415922	8.496602004	4.475302734	13.4428693	22.24465902	5.085633703	3.65469253	13.96775264	18.09327344	11.46006392	11.48519753	10.17784282	27.10229966	13.84114814	14.62506234	4.627088076	9.783631814	12.80178255	5.916345845	11.10932456	2.701617329
CD99	34.63408717	35.50551588	63.67131788	23.63501191	110.8255998	76.53799008	69.22686468	93.95455759	29.70601347	60.17520751	45.02657035	173.5298096	14.18234251	7.551441233	55.46302796	298.3353494	163.110805	12.75786318	77.45511208	131.71155	444.5331541	38.20584024	94.55937236	298.6882195	38.62602795	112.5433732	53.56684388	127.1252606	173.853748	138.2135127	126.7541469	24.70116164	148.0627299	170.9995207	11.46051035	41.36328469	41.91787552	315.4367258	33.84328067	218.489764	74.70530574	88.86869854	106.7311036	136.5515949	162.6138709	162.1377002	309.1386327	93.85779555	114.1093394
HS3ST1	0.020053778	0.391117025	0.02131987	0.847293463	0.065823544	0.278508175	0.038467425	0.063740154	0.535265904	0.033897823	0.087862147	0.03061735	0.0037089	0.272023194	0.311001839	0.158156585	0.098583647	0.01519644	0.02524362	0.023166962	0.013003004	0.013228587	0.045360937	0.659134886	0.033345632	0.012517374	0.040813093	0.037994758	0.005756984	0.09811581	0.126904648	0.025359708	0.022782262	0.007049683	0.019867131	0.022893128	0.064259851	0.009523914	0.062276482	0.471794224	1.057672519	0.002363933	0.661350216	0.016647359	0.713183189	0.722019008	0.929981679	0.229478226	0.474226415
AOC1	0	0.232751851	0.802885457	0.318028824	0.373820987	0.119642746	0.03525334	0.589232813	0.007943295	0.193367154	2.436453249	0.360760691	1.409374748	0.041092536	0.008541955	0.006211802	0.719085531	0.024416985	0.175761568	0	0.772448334	4.000686812	0.377823962	0.085885578	11.23656547	12.01230401	12.60810549	0.038929378	0.104577219	0.56636597	0.868483941	1.145440267	0.124278129	0.733746087	0.003251279	0.232282202	0.318991394	0.052368951	0.019310436	0.783661217	0.011167055	0.14159089	0.024505073	3.911190086	0.047964355	0.095842896	0.015052014	0.054624553	0.035365538
WNT16	0.095512934	0.043196005	0.019996984	0.224285152	0.004052382	0.049563139	0.064257729	0.077908125	0.024569702	0.040446041	0.017253398	0.104613969	0.004224215	0	0.034678139	0	0	0.018881272	0.020909794	0	0	0.005478752	0.024940944	0	0.044883885	0	0.003575666	0.04891815	0	0.044021946	0.008759804	0.004126169	0.00288307	0	0.011313735	0.055044895	0.016264025	0.021694333	0	0.014202959	0.129529622	0	0	0.048262691	0.014836033	0	0	0.019800145	0.003418452
HECW1	0.000972697	0.002529454	0.024088632	0.007603662	0.000949191	0.002321838	0.004104848	0.000829475	0	0	0.000808254	0.003267169	0.000989439	0.006698658	0.010443436	0.003375369	0.000939271	0.010319323	0	0	0.002601651	0.00256658	0.003338244	0.01083376	0.002426116	0.002968279	0.00083753	0	0.001535815	0.003965875	0	0.002899422	0.11750263	0	0	0.006785887	0.000952382	0.004065177	0.00699527	0	0.125910043	0.000630637	0.000951112	0.000807471	0.000868762	0.002297608	0	0.005565354	0.012010578
MAD1L1	0.847767227	0.714588007	3.847701417	1.887712284	1.696399874	0.755953666	0.773098461	2.866831643	3.306407104	3.35108599	4.079301674	1.752713412	2.287730199	1.438326213	1.425184965	3.236033805	1.787822077	2.373279498	1.940525119	0.957126574	1.659361165	1.574855504	1.824284684	0.985139419	2.234417746	7.948469637	1.298825964	2.050274019	1.060078582	1.738586161	5.467629377	1.644022436	1.503218928	2.368884257	1.876046555	1.793334306	1.709736013	1.058845658	1.792255596	2.468451846	1.993865957	1.997656542	2.374430547	1.528862111	0.873805035	1.249076074	1.783487333	1.929073368	0.466847982
LASP1	28.75418814	30.98234554	13.1155679	24.82666557	29.1963776	24.95687725	23.64677794	20.34769136	23.01887016	13.95437618	30.76474073	15.6133763	13.46564534	17.13080387	19.13093303	17.3045131	7.056908562	16.16863662	42.41554592	13.79842071	7.075203659	19.41486421	14.53659555	28.15661021	16.22646256	11.48743516	41.73518149	21.60390244	9.650566681	13.11288748	31.83750371	19.78496792	14.42270196	8.835943334	17.43983421	14.63752149	26.11999144	13.37583666	20.92707891	17.01976747	26.14786472	20.77687773	22.87730156	9.205975183	12.440534	11.97375163	12.5579462	18.90778225	3.337392868
SNX11	3.538673878	4.204508734	5.583755572	8.59300002	5.987822166	4.583533824	3.773729208	5.850682075	4.382811509	4.826130877	7.856588872	2.343595893	4.160036861	3.481928783	3.681561927	2.822373706	4.018778237	6.998377906	4.157229353	3.647864223	1.13449087	5.218115123	6.505600947	3.447640528	2.950251878	6.402603093	3.936447865	5.664144367	3.4642297	2.799995331	4.821830441	2.225627519	3.287812929	2.00374393	6.218705202	5.289760626	5.735010714	5.030221408	3.349148249	2.920070679	3.662156253	3.706107976	3.206809471	1.603553792	3.066826704	1.975411823	3.097765035	3.061722408	1.023183283
TMEM176A	0.284578883	0.446048138	2.68439232	1.695445414	0.228248047	0.353604556	0.038386294	12.87849608	1.213772941	6.257870827	51.75740773	0.464838646	0.61067784	5.767555513	0.241827978	2.864487756	2.955036101	0.605590865	19.51109326	5.758155497	9.265953983	6.765780681	2.414890831	1.068779481	5.798329482	1.721969967	7.434917867	0.9431557	0.344690493	14.06963237	1.878996951	13.22766542	0.235461482	1.437112033	4.556262496	0.008158873	0.145043106	4.736979169	1.401769952	3.853205236	0.389102962	0.750650615	0.891968936	50.42896139	0.188016961	0.328428401	6.004087101	2.148679666	10.2432512
M6PR	1.474551508	9.512519469	25.67630864	11.81957559	23.24036581	11.57463115	13.24320256	26.96070395	16.84161555	33.81159783	14.9890824	12.39479141	13.3340111	14.07347498	7.75795362	22.83563589	11.81454982	17.20497306	12.24589541	12.7322974	15.57354565	21.36190432	13.36512583	25.82708691	10.58717673	23.60054405	15.87708358	13.02908713	11.00226607	15.02392068	22.78188368	16.89393861	15.87289413	9.902932684	5.15721994	13.51026941	10.16922095	11.30199599	15.24385233	22.55206477	8.45569374	23.61830058	17.34632209	7.523371677	11.79215108	16.01304791	23.37232302	9.07852078	3.140375911
KLHL13	0.318336404	0.196859469	0.261716215	0.006897076	0.297384358	0.002316685	0.068262282	1.469877521	0.001435549	2.736115978	0.058065109	0.751410842	0.031591778	2.152180247	0.041681022	1.070984842	0.095592971	7.020685802	0.012217093	0.414978054	0.041534012	0.208711952	1.613788925	0.014967294	0.059711354	0.137718602	0.493045625	0.582187364	0.208407258	0.134540462	0.671500542	0.304727907	0.025604534	0.415331939	0.04935724	0.368332853	0.060817158	0.245397299	0.041878454	0.429306459	0.32694219	0.10697024	0.223964161	0.174026489	0.12655776	0.276629283	0.00272027	0.286905043	0.004793567
CYP26B1	0	0.05463103	0.003853816	0.019905884	0.010933643	0	0.015761125	0.014331969	0.087006904	0	0.013965305	0.016464972	0.005698631	0.035365567	0.003341583	0	0	0.027594204	0.003526016	0	0	0	0.007209923	0	0.13041563	0.002136958	0.014471141	0	0.002211365	0	0	0.005566363	0.001944687	0	0	0.003908301	0.013713003	0	0	0	0.008737026	0	0	0	0	0	0	0.005342234	0
ICA1	0.049965505	1.165787911	0.712260251	2.377044998	4.537207053	0.712296297	0.675526225	0.30299361	2.286959705	0.113058856	0.477461559	4.452103136	6.059532567	8.357090842	2.231932541	0.341955718	2.106850146	8.485536671	0.503171098	0.838292885	1.086456845	3.526722728	0.462040453	0.164098717	1.333946323	0.383304175	0.097995079	7.908108807	0.339672937	3.180281997	0.035132503	2.374726569	0.435538976	2.540393002	0.768861289	5.952929429	0.763726359	1.876480291	2.11357728	3.234237486	1.4502649	3.025290443	3.463398886	0.366390364	0.649564866	0.118023545	0	3.991748249	0.066266023
DBNDD1	0.66223393	0.078995832	0.071050306	0.237465324	0.278649841	0.242914918	0.752083285	0.279772107	0.062905484	0.0026897	0.5048417	0.181112054	0.055621035	0.19874163	0.112341449	0.071154513	0.120268561	0.464998925	0.095598342	0.020436856	0.01354176	0.104201876	0.018244563	0.226429239	0.06566607	0.1089231	0.510049329	0.289025763	0.695479614	0.0445881	0.137769618	0.039238371	0.314240396	0.027409288	0.45518638	0.673924351	0.392611078	0.269783765	0	0.342857271	0.165816495	1.199426978	0.273273063	0.065565809	0.059689931	0.375518818	0.025543221	0.550392568	0.040010138
ALS2	0.205463606	0.441217169	0.069835624	0.597555521	0.777523333	0.39583072	0.578616057	0.748094514	0.511795837	0.240651985	0.108889623	1.900226445	0.394138022	0.559857574	0.412052408	0.539648879	0.394853211	0.889741555	0.097243365	0.506108098	0.919881398	0.738506866	0.223479431	0.056829438	0.280110207	0.09503621	0.416509593	2.712401155	0.417009398	0.320244702	0.086595893	0.544129838	0.314773104	0.251282946	0.042974164	0.853543516	0.993982182	0.941517357	0.138526581	0.16276804	0.257357074	0.227348387	0.249152819	0.36328511	0.638309345	0.230561548	0.101459731	1.418943188	0.079572724
CASP10	10.57221248	2.382874216	1.325894182	4.051959568	5.237749242	5.85553473	5.535748879	3.070741044	4.009246387	2.007364493	1.647630565	4.832958363	2.235226393	4.806223369	2.952007697	3.265080206	2.001035365	5.278646712	4.613890509	3.243727919	1.700875821	2.916751151	2.34248887	1.453725925	1.847744304	0.812964277	2.252293404	3.224062133	2.043892443	2.014918931	0.831623319	3.174645526	1.655902051	1.908240564	1.70489518	3.376566865	4.985763485	3.338293423	6.567397623	1.622535868	3.68911846	1.56260598	4.244834365	1.637128087	4.74762461	1.824484271	0.463552806	5.224091686	0.89044789
CFLAR	2.78049396	6.600168207	2.087785439	8.9498116	6.139203817	5.363201698	4.611949051	5.354102941	3.896410589	3.881595046	2.947285067	5.995829682	5.01632389	6.518453562	3.78314856	3.771775615	2.192908312	7.689164867	6.284346684	3.343723067	3.360137389	4.085609179	3.89378119	2.295932962	4.378274971	2.169540836	6.084711939	4.412266005	2.138920901	3.207493186	1.149251427	4.687792275	2.595609372	2.051214164	2.61542055	6.165964446	4.832581657	4.46636036	4.917212147	2.334628321	6.41286765	3.06158022	4.853259325	2.534951613	3.009585532	2.548686738	1.327616069	4.24142476	1.63957217
TFPI	13.61701578	1.852066526	0.068455734	0.324809675	7.043696944	10.42126722	4.440398846	1.464329817	3.309245588	0.604477685	0.064420542	8.720629007	0.512012033	6.309912943	4.39379015	2.140179655	2.968822	6.276486795	1.4332759	5.526228109	6.775831681	5.746139284	0.180688771	3.128776887	0.771554109	0.12800133	0.042842063	8.535900776	1.247847325	2.046587716	0.058580164	2.201713183	3.413397157	2.186543058	0.008406586	9.208307574	4.074109034	13.74496055	2.570330511	2.655499905	4.789442373	1.561179884	5.795259896	1.291964881	10.33584927	2.940054388	1.54215945	0.260408592	1.659291017
NDUFAF7	3.894468146	1.761914302	0.937283199	5.334655744	3.372860345	2.826947847	3.81235963	2.830322411	2.432662918	2.169529618	1.246304958	3.176734537	3.542314656	2.676032401	2.971793163	1.642580239	1.086247076	3.164979013	1.112256734	1.687302249	0.870519693	3.107789159	3.185320692	0.327618345	1.972360358	0.674088353	1.208334296	1.523923591	1.081509916	1.310847271	0.493370613	2.585850241	1.487199707	1.225060158	0.546182854	4.281289698	2.33731542	2.614414927	1.354988616	1.189329584	2.622863095	1.078331439	0.729663778	1.063263501	2.632792483	1.259873833	0.499474571	1.826780617	0.941279314
RBM5	6.847282717	10.96371921	3.637173261	24.89074516	15.03918605	11.31965618	11.05507951	10.11347269	10.91780089	1.163411139	4.808831418	13.23156103	7.469687326	9.552089993	12.04196185	6.364838197	7.492819988	20.06976561	5.930733978	7.436952851	3.236735158	8.355133619	6.517160599	3.212428497	6.946341686	1.563541745	9.047625524	9.523848377	6.201232114	5.680656392	1.677091924	6.984227224	6.382894457	4.208873345	2.476843799	16.68724072	18.53414777	16.39364155	4.138884476	3.765850797	22.45571655	4.10589399	3.862102734	3.223422357	9.995186223	5.376897002	1.215999886	24.30854202	2.670682014
MTMR7	0.817810917	0.646144403	0.08209913	1.1929342	0.918327752	0.649151205	0.613733485	0.323671213	0.40659168	0.065827778	0.130057948	1.266674631	0.330366757	0.759018529	0.469133094	0.359829059	0.192703729	0.852491605	0.204413763	0.389022658	0.143034453	0.584644786	0.258510292	0.050287054	0.131757207	0.094033883	0.215630021	0.354567512	0.071050302	0.17549342	0.026825637	0.305203112	0.353159408	0.11096195	0.053302583	0.83259836	0.712612187	0.799273344	0.147738217	0.211896343	1.000818254	0.172511128	0.12243643	0.12830774	0.450837245	0.075483116	0.019193057	0.602619484	0.159443547
SLC7A2	0	0.064654666	0.022411366	0.004874109	0.016732415	0.006139434	0	0.35385368	0.031702841	0.016700301	0.008548781	5.177694026	0.010465151	0.037393428	0.063411454	0.004462597	0	0.005197425	0.015109013	0	0.050448325	0.045243883	0.08385674	0	0.086961135	0.006540634	0.002952808	0.02175219	0	0	0.028935612	0.189111652	4.683147024	0	0	0.003588665	0.055402613	0.130781838	0.01233132	0	0.026741599	0.008893531	0.005029884	0.002846832	0.004594385	0.009450565	0	0.006540435	0
ARF5	21.56098849	21.77646726	61.47912089	16.49393328	40.24624031	19.55471947	23.68489622	32.75713208	32.78677922	47.15745235	54.09951703	28.69511291	27.53789847	27.93554376	15.4522421	45.26387288	32.3955268	27.66808814	36.60233717	30.42417628	39.57811187	26.98564613	32.90700525	71.98760718	26.89196458	61.47783554	29.93525126	36.71205617	48.34413164	46.17384595	68.76963926	21.94700585	16.97986265	33.36331508	27.61339784	28.233683	28.71722357	35.12967052	27.57456237	56.71396481	31.6335611	53.6665022	46.58781634	44.28703867	22.40808464	42.03459027	55.45686685	19.19353408	21.96716335
SARM1	0.080558222	0.388822395	0.581877109	0.737288472	0.681299354	0.206861054	0.618111427	0.255010314	0.138112477	0.072408528	0.204874354	0.851728215	0.202378873	0.316616419	0.142697185	0.094240958	0.108434402	2.402983169	0.188984623	0.026459435	0.013058623	0.273755033	0.109960253	0.016731861	0.365326502	0.104292039	0.308983937	0.10396475	0.080942515	0.021896775	0.127447464	0.107936574	0.161005365	0.284766761	0.212822503	0.395956964	0.611884684	0.075241925	0.068029076	0.005566076	0.144671933	0.079926151	0.08235104	0.004052986	0.19513826	0.073039308	0.005131646	0.09660688	0.019090384
POLDIP2	7.503219878	10.95062417	29.07298215	14.87078198	19.73147522	9.694327161	12.2043214	21.73214931	30.87301721	22.65440999	21.3280227	14.78807389	16.59187988	14.82345374	12.19103015	22.76478334	15.397652	21.78154836	15.00468045	9.494611153	17.4480865	18.17399141	19.44801127	16.71917861	15.26210371	37.5481247	16.86827422	20.47036435	14.2717321	14.43085797	33.24489491	16.6355274	28.66452978	17.72012095	6.781664362	19.37267801	20.55334143	14.75082051	13.1478107	22.46735795	11.03673883	17.77002965	24.23896244	11.81259951	11.4306136	17.90323119	14.7554165	12.67864271	5.340712794
PLXND1	4.042106712	2.460016346	13.52839299	7.970437399	11.48727499	9.235527938	7.453634907	6.144016179	15.06655137	3.836393173	7.113485253	10.03621558	11.81711523	2.409260088	7.904768216	36.53552638	11.03990052	2.858842276	6.437897474	11.56020128	18.99001023	13.14955398	9.612038985	12.84266434	11.97445019	6.709526072	16.58384841	25.98710291	9.732268998	13.3971677	3.935626064	11.93741466	21.31677815	8.239393705	0.55126074	12.99439169	22.43661435	17.42065349	7.296651526	16.38901115	13.65855102	9.538253887	3.856718719	7.913087229	12.43048783	10.94933216	8.47916814	27.16972602	4.208848702
AK2	1.806801402	2.697154086	23.00996972	2.054590576	9.039692185	2.564854576	3.116095931	14.9128669	6.017787467	32.86088718	14.53251163	16.38653207	17.11554002	5.477903626	2.373828369	12.13034138	3.009390188	9.235199844	7.397544158	3.885477927	7.113945221	9.567447288	6.50653792	2.976536628	31.14192709	27.99359704	15.14013431	6.878042421	1.872221902	6.003587871	20.24907843	9.847947131	6.615102323	19.67876727	8.756579001	6.457679537	6.869437385	2.641132356	6.081681977	6.998321111	3.900600541	11.27684133	7.254100882	4.780243461	3.857633794	6.081875317	5.376013458	4.532330436	1.671645384
CD38	6.104184376	6.757097506	8.194294697	2.611453642	12.49396425	1.559467258	0.88981283	6.655079057	7.034796119	14.0404811	2.371853354	0.992625912	4.043654597	1.771986632	3.492438772	54.01362085	10.35722629	6.273395508	3.155186418	7.342365275	39.62896606	8.653145097	4.633525328	3.558235783	16.84726178	7.213033195	1.468871423	10.74537399	3.456651162	9.378115955	3.802815457	7.432144799	1.313357926	4.973646872	2.680158874	6.477389395	8.659244742	11.85507194	6.196397124	11.24537988	15.60856694	6.447721258	7.031809685	19.20258022	3.516925304	9.761881222	4.169234594	2.923655345	2.167453088
FKBP4	0.729839176	2.024213503	12.54438154	1.694028857	1.439775244	2.541134661	1.274089113	3.221579798	15.38517314	2.087409677	3.230782516	4.417882548	7.512141118	2.187651065	2.809300587	20.46825728	5.736939286	6.059794813	2.908174532	2.288218879	4.496348082	4.166729008	3.061133904	2.703616962	2.359504495	6.160782908	0.897419531	15.62694055	2.068446959	7.584816146	2.685864971	11.19318221	4.48554068	11.36338837	2.970645289	5.179536231	10.62126812	2.444004661	6.062942158	11.93605358	7.234752488	7.034761313	52.80960917	2.599991705	8.188042153	6.389376776	4.370874107	12.06683681	2.534985726
KDM1A	3.193913539	2.700578896	1.602305333	5.326367647	3.946077423	4.184497465	3.646925351	5.188656808	7.957188496	1.867837192	2.072518296	8.200008804	4.005808595	5.630462767	4.238151676	3.538912168	2.79131209	7.7306037	1.882682508	3.084151233	1.77923227	3.819518271	4.10859854	1.952497717	1.820308377	1.209852698	2.025304241	6.007395655	2.341619693	2.276926457	1.957362411	3.442469389	5.060785804	3.63825945	1.740437011	6.639160366	7.991111319	5.398971673	2.363169571	2.555091047	8.280350568	1.906247276	4.023496607	1.364374881	3.979687213	2.350546208	0.847936446	8.12139751	0.806773317
RBM6	4.742878835	4.302769538	7.938244773	9.062348603	7.393623147	5.345925357	5.065207955	7.702654656	5.979778635	2.85278864	2.968906322	15.50503137	6.675738436	5.705957916	5.498526285	6.672905607	2.593001418	8.306911137	2.704642792	3.932641429	2.516604153	5.167077434	6.113549477	1.559213304	6.399682248	2.013179103	4.520324164	4.26234549	2.572940421	3.90084349	5.770108038	6.083489567	4.063760982	7.197792918	2.005180033	7.128051316	8.503979225	5.345455155	2.592564308	5.951209198	9.858604429	2.677672791	2.872643141	2.394096964	4.78675195	3.529681518	1.691624534	9.281097226	1.655559235
CAMKK1	0.395712803	1.019548927	1.319678702	1.881653116	1.936088806	1.012040216	0.379647389	0.559820235	1.669615847	0.234119372	1.751654672	0.419570556	0.547209985	0.734660247	1.768619075	1.738608547	0.575812972	1.940140225	1.818029678	0.742905389	0.599924942	1.307576689	0.840185435	1.327998586	0.779284837	1.086522191	1.636103304	0.783233098	0.290805897	0.239407512	0.969350792	0.530885265	1.379963744	0.592332676	2.336672037	1.197123857	0.640985935	0.748781091	0.913087733	0.295210599	3.00892102	0.832328207	0.436858223	0.386019898	0.557018902	0.318750196	0.258113799	0.838168686	0.276206135
RECQL	0.26183667	1.767527044	1.031373553	4.052819975	5.418194309	3.865625782	2.487441422	4.499310915	6.984478959	2.169088604	1.603467546	3.948611203	2.163584852	3.194687526	3.970808806	1.705186624	0.5749486	3.919390301	0.428930208	1.563121735	0.917782325	4.365371782	3.182062039	0.331886574	2.537756263	0.618419602	3.128525426	3.116868919	0.243521624	0.833573691	0.412348265	4.654397484	2.188856519	0.277398202	0.026058414	2.802558753	3.592666679	1.915007411	2.14420448	0.924143221	1.913103506	0.479045114	0.427879522	0.58061916	2.578855144	0.821821911	0.467476774	1.95302473	0.138771601
VPS50	0.351660606	0.405614964	0.279953587	0.702356162	1.130498802	0.416324143	0.608373394	0.93591999	0.885095293	0.877603194	0.184987329	1.471717936	0.902938149	4.221833161	0.58190739	0.355511482	0.145141373	1.317371166	0.392690269	0.220471274	0.257900623	0.79601061	0.484212065	0.091115365	0.611860104	0.084378896	0.223432201	0.623169372	0.064927922	0.235881422	0.091228795	1.198986471	0.429219396	0.285129019	0.133923182	1.134656882	1.016288014	0.431128743	0.592736863	0.184289302	0.634685664	0.131464854	0.11508115	0.231892877	0.491391029	0.226644506	0.053654393	0.742349481	0.10038426
HSPB6	0	0.429354262	2.774576506	0.134094529	0.91299881	0.075069181	0.143776837	3.090821242	0.162809902	1.413162998	19.22683463	0.026408352	0.159951702	1.344598318	1.050482092	0.26600855	4.15286573	1.429894927	0.356291252	0.047016886	1.514088198	0.041491056	20.75655289	0.047152378	8.615398868	34.90900116	2.734961638	2.343880465	0.086897393	0.224391713	6.81630668	0.242170711	0.294755427	0.314162045	3.512875205	0.04387997	0.02309416	2.768337848	1.003627444	0.466094327	0.232973	0.056071414	0.153755726	0.261069642	0.20364263	0.53238132	0.572954407	0.344880863	0.388323452
ARHGAP33	2.623291394	6.399578525	15.6970999	6.892883703	7.025887136	2.315891362	5.357615282	6.592433156	15.33967751	1.585742045	6.012653125	18.12248067	13.67774369	15.25594626	7.31642803	8.736491556	5.601283776	11.34932432	6.870370079	5.133488676	4.176791721	9.753860903	9.224090416	3.563367429	12.79473499	20.1880378	13.81657049	5.398572134	5.397187159	6.62333155	7.148000436	6.657095511	6.707103486	10.62570561	12.7961005	13.49746205	14.66166579	7.369117886	3.368217346	4.823864982	14.76129425	4.096574035	13.21846742	5.140456287	4.543278546	7.436179314	2.152357945	10.13892722	1.639733921
NDUFAB1	20.19169825	14.27678204	44.30250891	27.08661852	16.85841111	9.865293008	11.01157389	26.02954944	36.80160383	28.02662652	33.41071067	13.01430209	18.09876237	16.59279981	13.51671672	32.6865166	33.73647977	16.18344548	17.8559918	14.58949472	20.32066407	17.06244611	15.76157175	37.2919958	21.78878435	44.70300061	11.15075704	17.55056044	26.82802232	24.06932034	23.91901955	18.40079553	21.72645662	33.55469041	18.05847442	14.37356728	20.95310694	16.04667599	19.43441979	41.14762432	26.87468553	33.31234726	43.56269196	14.46491093	8.62606082	23.89567049	19.6091966	7.589994358	10.26404776
PDK4	0.059659028	0.438272146	0.147744314	1.021752705	0.241601864	0.014240676	0.008392175	2.246118191	0.432392144	1.257193454	1.120353054	0.005009683	0.091028851	0.537532697	0.661884961	0.043992521	0.023043555	1.916847994	0.337943507	0.443727038	0.117017021	0.796926849	10.43695701	0	0.530728843	0.175228241	0.20547491	0.005405906	0.002354928	0.053513134	0.273713045	0.862485595	0.010354687	0.038449523	0.108356894	0.004162031	0.143111964	0.081032918	6.679698351	0.180237553	0.041869082	0.013537729	0.557100576	0.017333783	0.023977955	0.016440739	0	0.019911696	0.127686403
SLC22A16	0.853446293	2.043424236	7.33152637	1.481726818	2.884408023	0.985467932	0.805236343	2.189266002	1.418867256	1.919862329	1.343375105	1.482835397	3.151404699	2.066652717	1.262305051	10.41360111	2.840862839	1.085767369	1.109252012	3.801821288	6.427422025	2.274807919	0.821543694	2.229259736	1.096067815	2.739357023	1.19786561	4.784626752	2.218490535	4.124678886	2.930918018	3.098942118	2.037662546	5.871520725	2.504716622	1.706315363	2.945058124	4.139511978	2.831808513	5.557003214	2.391487479	3.855258405	4.033453052	2.735985792	2.568733675	3.111300306	1.94478037	2.722732342	1.467909695
ZMYND10	0.243972178	0.103706297	1.587940267	1.103614842	0.196870854	0.380776661	0.151796979	1.09225824	0.336576848	0.473577205	0.881080699	1.477414304	0.515433147	0.199249729	0.40298868	0.451797359	0.244649337	0.735957861	0.62012848	0.270050088	0.188234687	0.145462844	1.304254861	0.623055847	2.188328717	2.251411101	0.541332862	0.165803574	0.277798371	0.420844033	1.929885891	0.368278812	0.091204402	0.761995289	0.575202953	0.098194533	0.28022087	0.352948553	0.569387164	0.28883775	0.351223001	0.197720592	0.495467048	0.268741782	0.398092525	0.28075511	0.276156793	0.684529888	0.413252859
ABCB5	0	0.004007269	0.001060062	0.012046047	0.009022493	0	0	0	0.013675905	0.001364421	0.016646116	0	0.003135024	0.240545504	0.003676653	0	0.001488033	2.006171627	0.073712017	0	0	0.020330429	0.001322147	0.001320254	0.001281186	0	0	0.001396341	0.002433104	0	0	0.003062259	0.003209529	0.001986296	0.001399425	0.137606308	0.001508804	0.006440228	0.047099375	0	0.009613112	0	0	0	0.001376331	0	0	0.001469479	0
ARX	0.008705543	0.016978777	0.017965911	0.003093275	0.004247583	0	0.006123	0.029694882	0	0	0.007233795	0.010965318	0.004427693	0.004996029	0.020770611	0.003776154	0	0.023089237	0	0	0	0.005742661	0	0	0.003618917	0	0	0	0	0	0.00918176	0.004324925	0.006043892	0	0	0	0.004261864	0.004547868	0	0	0.00678845	0	0.123429211	0	0	0.037699509	0	0	0
SLC25A13	0.339776657	3.477290073	2.050845055	3.029939989	4.927137076	2.75582807	3.145287488	6.22489168	7.549401765	3.005213183	2.352786845	5.552943297	4.41136446	6.101444152	2.789420295	4.614830093	2.155584864	10.80851537	3.228517332	4.140248713	3.403902137	4.121202541	6.664297043	1.483703947	3.560007739	2.179638864	3.410063828	4.992341149	1.254675218	2.302934655	1.992192035	5.169318171	3.873204595	2.415865427	1.848060421	6.005027101	5.194106989	4.263887272	4.542236222	2.115911688	2.706505746	2.371080256	2.464981953	0.991762052	3.178286235	2.074067919	2.483257817	4.839236669	0.809017659
ST7	0.328166706	1.223361706	1.074452874	1.983760689	2.659177191	1.970738541	1.192053998	2.644374513	7.144293967	2.920363485	2.721694742	0.198827456	0.25564331	6.79424725	2.566968728	0.198204662	2.637403075	4.972018106	2.324313	3.033741895	4.373886494	6.383331505	3.264700875	4.026987711	3.514103788	7.203342443	2.04233119	1.149928834	3.999269798	2.447354088	3.658339175	3.784856742	2.067794581	0.157955308	0.30745065	5.425032769	0.723970905	0.412318653	4.776116553	2.121625249	3.543720867	1.881201962	4.957460617	2.277662607	2.166724695	2.654196482	1.67077822	0.204003999	0.972847636
CDC27	7.16658096	8.285125488	1.565893424	17.33814035	10.72462618	11.49534783	9.882774284	6.138459505	21.73969257	2.768211005	3.47595495	4.633528054	6.273627331	9.117083716	9.37400448	2.112611807	1.989012732	9.408938413	7.848600384	5.343723368	1.255572808	10.97618088	5.012114712	1.201457749	5.140878532	1.241070873	7.785210696	3.916487059	2.124791154	1.71365219	0.777229825	8.510144182	4.368692387	1.180296694	2.550617128	14.38097209	10.34643654	3.806157574	14.25438737	1.555698575	14.75471471	1.992220395	2.783208455	1.302631923	5.804732844	1.973703701	0.303418084	5.098994736	1.093872567
SLC4A1	7.336637946	50.62292	2.035883008	33.35367464	42.95347007	1.022727871	1.703940569	0.35183655	128.0780914	1.796118455	17.30878678	0.186553753	3.500092786	1.49049725	9.648315653	0.068832832	18.40596014	5.972450231	385.6833065	3.588259958	0.367845471	55.35594551	0.544605932	0.045318857	5.893023383	0.248177806	4.682053544	0.05272367	0.649355453	0.549948905	0.474208809	18.11125658	10.86825404	2.485209138	4.601892989	119.2395372	103.0744514	1.365084483	97.079656	4.082559562	25.80017773	1.17629522	1.730098425	0.548883003	0.959047513	1.251532757	0.014825867	1.568718583	0.505095787
CALCR	0	0	0	0.002281491	0.003132869	0.003831693	0	0	0	0	0.005335395	0	0.006531424	0.018424484	0	0	0.003100128	0.002432831	0	0.002399843	0	0.002117793	0.002754525	0	0.005338374	0	0	0.0029091	0	0	0	0.009569742	0	0	0.002915524	0	0	0	0	0	0	0	0	0.002665112	0	0	0	0	0
HCCS	4.732226419	4.437960907	4.298016394	7.67143185	5.842901602	4.771058147	6.087123934	4.903704824	10.67048616	7.504103528	5.840617693	3.818289305	3.589662987	4.236351104	4.2719509	2.80548383	3.016610901	3.125700673	10.5447477	5.17201803	3.409289301	6.407375344	6.472473761	2.904478374	3.612142612	4.541452599	4.512976214	3.140012354	8.092960143	3.151230743	3.07519609	4.36856184	3.301450879	1.789650543	3.304556924	5.37583006	4.616400766	4.527265664	6.802317536	2.16326284	5.684045087	4.343325294	5.192887995	2.63173353	3.44119989	4.632445122	3.007846044	2.95692989	1.3572261
DVL2	2.590670589	2.285386097	6.560836001	4.619814011	5.829215345	2.030916904	4.880526593	4.737755353	8.777270801	3.883947663	2.576037078	7.135942741	4.407650855	11.8619286	2.707648827	6.618686616	2.307317735	9.404683092	4.511705653	3.0619206	2.393767888	5.568792083	3.778911578	3.129671191	3.515702106	6.211052657	25.34450575	5.599823782	3.064839108	2.814634892	6.915599745	3.356197034	4.522127262	5.949688352	1.612405978	4.910223056	5.948580029	3.936419422	3.192206375	3.688231706	5.244087454	2.576424532	7.039105291	2.078709987	4.222723768	2.097973723	2.62390473	4.411345887	0.765383749
PRSS22	0.011371251	0.007392605	0	0.096971044	0.016644682	0.061072431	0.015995823	0.004848462	0.004204882	0	0.009448841	0.004774329	0.011566977	0.013051707	0.067826849	0	0	0.021542391	0.093041568	0	0	0.011251664	0.00487819	0.068196895	0.023635293	0.00433756	0.019582173	0	0.017954351	0	0.005996645	0.005649252	0.00394729	0.007328634	0	0.031731992	0.027834405	0	0	0	0.008867129	0	0.016678369	0.004719841	0.005078105	0	0	0.097592126	0.004680297
UPF1	5.781980695	9.797718637	6.622618701	20.60871654	10.41124728	8.150032322	6.881297283	9.361050021	11.47671313	3.561375479	5.823977628	6.784325086	6.852907047	8.030156475	7.389915967	4.145051081	3.178672073	11.38086336	10.28758954	5.109207617	2.486568581	8.199775724	7.682078375	5.022844365	8.613994384	9.240688659	8.548005536	6.492828034	5.614390293	3.827836724	6.134957098	6.096884996	3.586093608	5.327237301	12.427081	12.91187435	11.01902946	6.338484408	5.753460368	2.801082664	13.11061577	3.733302697	6.352459141	2.210257674	4.013277679	3.201840984	2.980186498	12.63605603	1.293698849
SKAP2	0.050567175	1.413599548	10.48615028	1.056497806	5.716638607	1.415259198	3.734447227	3.115532344	3.771552323	14.25801025	2.659761461	6.732386002	12.24471003	1.416177113	2.364711413	11.36412588	1.997125336	15.60158684	2.358372057	6.010110431	7.060096397	7.083342015	1.451260271	1.875922553	14.55067122	2.791093744	4.445463676	11.40017157	0.928160577	5.776946619	1.114666735	15.36702711	12.40844858	0.769122434	1.820800067	6.316436129	12.91743997	5.655842551	6.025392829	10.67659837	4.861905606	6.822481316	6.704747713	4.602846249	7.282690799	6.219089929	2.051571884	6.794284178	2.668221315
SLC25A5	151.0959764	74.38335452	289.2634133	192.1783582	159.8464965	105.470461	147.9747936	253.362963	237.9176328	260.3965907	201.0322015	126.7683952	210.3021932	208.9225196	163.5605684	206.2767985	181.037048	113.7253367	136.3894114	257.212982	229.0646671	271.9599543	251.7753574	326.3651679	126.3104599	193.8938986	190.9386506	236.4188858	148.3109298	208.5549724	202.4056303	119.6686932	220.5045373	158.1307886	158.4778462	138.9291486	243.9214625	180.5184596	225.322429	252.4623037	146.832714	302.044478	215.0686243	150.409121	190.3126287	245.1698106	230.2198548	170.1515758	92.69965889
MCUB	1.52131025	3.271960708	0.907513501	6.296998635	5.662856529	2.238898722	0.79378876	8.980371306	10.87320225	16.4239162	6.732465239	3.947680942	0.667090833	2.49009673	6.663553848	7.316675062	1.774619536	3.400689675	3.882834111	3.784945314	4.001027556	2.819471868	7.128245046	10.30956187	5.059301043	4.249739508	9.89488562	4.12171218	0.903020526	3.587915733	2.722473302	5.879620507	4.616493055	2.245979967	0.522844113	1.851327404	0.95196013	4.039473848	8.154104684	5.716021882	8.592459532	3.107289796	2.110160013	2.364365646	1.215728424	4.662227584	2.0999402	5.791948571	0.313862931
HOXA11	0.005078505	0.046222477	0.632334099	3.114578651	0.297346744	0	1.81454598	0.866147081	0	0.436170854	16.69408035	7.991707614	7.531909287	0.075777162	0	0	0	31.2683483	1.61737925	0.117683143	0	0.003350065	0.013071869	0	0.426451887	0.073613375	0.083082999	0	0	0	4.472521816	0.010092032	0	18.22426158	53.97386417	0	0.129283458	0.00530613	0	0.005789741	0.015840565	0.174507213	0.07945294	0	0.004535857	0	0.021351415	0	0.004180527
POLR2J	35.84645491	31.5049627	106.4483676	38.55038834	28.14790486	18.97435634	27.57290593	32.62843997	43.59614299	62.72259155	130.3240604	24.47676584	42.31997685	39.74917433	28.78487497	65.05694307	85.79619865	28.15046503	80.54104649	48.63859255	80.45267047	37.54019489	28.32311691	125.7967066	35.960758	212.0459075	51.36723642	32.40303565	74.85987158	83.59857462	114.6273794	30.0833933	37.93260817	94.40557023	77.50813754	27.76288504	43.59605671	39.08547377	34.10987638	116.5805569	35.37494073	124.1188165	122.6784608	101.6772081	25.5819449	75.50401512	94.4916634	22.54036724	43.97636696
DHX33	0.501065758	1.09598018	1.660625554	2.073249519	1.802743611	0.969694374	0.681788436	2.282195818	2.803517977	0.978525009	0.807419693	2.959044687	1.748190037	3.560868086	0.994384487	3.542510789	1.770337372	3.584082228	0.663160863	0.908374528	0.966522851	1.163036072	1.094858384	0.858584491	1.409393475	0.85562539	0.963676975	3.09760566	0.918689625	1.458699519	1.301432451	1.921647308	3.249485142	2.664933875	0.969607963	3.951353766	4.449796705	2.458606147	0.930336726	2.156828165	3.286458959	1.027711474	1.62094497	0.219638535	1.045621283	1.784569337	0.574233442	4.150728876	0.292967651
MEOX1	0	0.013181728	0.010461078	0.043227182	0.009893025	0	0.014261048	0.0345811	0.003748855	0.197480744	0.071604828	0.008513089	0	0	0	0	0	0.007682432	0	0	0	0.010031401	0	0.008685832	0	0	0.034916903	0.022966003	0.008003585	0	0	0.005036581	0.007038399	0.006533831	0.004603345	0.014145301	0.004963143	0	0.054681609	0.005778915	0.039527364	0.006572864	0	0.004207966	0	0	0	0.029002696	0.00417271
THSD7A	0	0.004843968	0.051255929	0.000882497	0.001211816	0.148212629	0.001746864	0.004235908	0.238786436	0	0.008255075	0.003128355	0.010105606	0.029932233	0.005925761	3.741530535	0.039572002	0.011292436	0	2.076554736	0.91894398	0.001638355	0.014916581	0	0.020649213	0.014210823	0.020315943	0.061889329	0.0431365	0.253158375	0	0.111049333	0.329340343	0.067228719	0.108263577	0	0.007295343	3.975497382	0.012279774	0.147237127	0.098772419	0.000805123	0	0.284524053	1.069205671	0.026399861	0.294114846	0.001184199	0
LIG3	1.168331034	2.001326743	1.480932227	3.221023149	2.75694396	1.5285839	2.991368856	1.775785475	1.874191545	1.217726486	1.055498732	4.586855046	1.897016519	2.885777747	1.881330988	2.468274948	0.867442236	4.415568587	1.800008972	1.615518946	1.028522151	2.586544878	1.374711179	0.610308106	2.307845217	1.195104737	1.764080387	1.288104936	1.195244016	1.134333193	1.778550608	1.956335769	1.073716794	1.97723716	0.659309833	3.001539936	3.995526637	0.975898918	1.005883486	1.723634402	3.339412418	1.392334558	1.385884818	0.834684226	1.469522846	1.439419865	0.886394593	2.601938939	0.411683261
RPAP3	1.953372623	1.409917614	1.847432945	3.752157095	3.854365049	1.412121448	3.410680126	3.102493514	3.760569649	4.16797791	1.252616056	4.518760293	2.682829531	2.896337139	2.430021738	2.494654064	1.744349772	3.657390589	1.195962068	2.19498114	1.831899976	3.996019072	1.445549138	0.916012687	2.607738883	1.689309989	1.738648038	2.741115704	0.978072503	1.473030633	0.969990339	4.546332008	3.247007006	1.289949169	0.448658304	2.999450198	3.24468205	2.414168101	2.343597567	1.536616829	4.251554422	1.471771246	1.897638795	1.207234823	3.045784959	1.85918989	0.727870405	2.759058114	0.631929279
ACSM3	0.96560242	0.607804031	2.498070209	6.642675763	2.884924632	1.434641016	5.555078693	1.185116412	1.187982699	0.805423098	0.940334552	39.4505266	0.993238302	2.030157329	4.592601998	1.744269169	3.238199471	3.969059561	0.649779515	3.225824813	0.854455144	2.157347047	2.14783799	0.151540585	0.202577437	0.508087053	0.606082585	5.374083934	0.309197355	1.102345952	0.199877509	2.334899711	5.356751416	1.305125297	0.088509259	3.365678411	9.963302557	5.83831423	2.974020609	0.635808424	0.993628459	0.56869894	0.762399096	0.358089517	1.188052167	0.501644884	0.146704028	4.227045783	0.465033277
REXO5	2.6476012	1.487598553	2.485877241	3.456062789	2.741275151	1.59373642	2.787467613	3.686085794	3.477219407	3.876895359	1.306849851	5.008522898	3.330411537	6.52429127	2.682531249	4.762500252	3.142443665	4.627257315	1.672620784	2.513933783	2.466318546	4.50437335	6.036871534	1.491520633	2.286208388	1.061491873	3.020656119	7.086699718	7.76204462	3.258600905	1.359702345	3.570887806	6.425401153	3.204447439	1.20069244	5.699902416	6.007822328	5.787463377	2.477879864	2.710163693	2.411651888	2.595119113	6.925089061	7.275136456	4.514427033	4.125133797	1.178275062	5.939269159	1.039515402
CIAPIN1	5.000311825	7.251719329	9.158934313	13.4649392	12.41372851	7.383363478	7.862398368	10.00412936	14.69737329	7.293812477	13.54025879	8.360706325	7.164947352	10.93587177	7.709749395	9.186782109	6.592731937	12.41495809	6.965168071	9.853602516	6.626384017	9.343060875	11.91149402	10.09911902	6.30588224	17.35887478	6.606537674	9.515724201	8.6637519	5.854799652	9.508129459	5.676945329	8.806720712	9.487164737	7.237151529	8.60360004	6.602376746	8.255271553	6.184288524	7.70585477	15.49044101	6.286362988	14.61712006	2.976834438	5.077949266	5.523899482	5.631873838	4.986054716	2.025097812
SPPL2B	6.970014345	7.65867096	9.594522936	7.932917169	16.02961671	3.436527257	10.06165056	10.34505807	12.61465909	3.076795434	4.183970681	13.08339322	8.56187675	8.404771261	5.570874443	9.20395964	4.366441611	14.08702197	4.39726295	4.561442817	3.893025196	8.841291503	8.872296682	3.639321356	11.19487779	8.68488515	6.917007235	8.444749578	4.797255467	5.130902978	13.78728754	5.83078932	4.65633614	9.339779476	4.169480989	17.51149997	11.45039953	9.653260663	2.514497831	5.130111162	11.67088609	3.995370479	8.058719116	3.929666419	8.455903096	4.226375102	5.102886513	7.848703994	2.705611421
FAM214B	1.745610995	5.871892182	4.84864005	4.962037474	5.091607068	6.075092679	3.798449586	1.624568563	6.376328975	3.221093277	8.277214246	2.760246539	1.602633252	2.398926188	1.846541541	2.388679211	1.250359587	6.3062441	21.05566105	2.120199753	0.775314317	5.256796334	2.243829834	7.503336485	5.312042332	3.446913974	5.104106361	2.369745708	0.825849455	3.032394157	4.15537092	4.556875257	2.038537948	0.931811383	4.408193023	4.123615867	1.986032586	1.455082313	8.125168228	2.37549227	3.080525288	1.35781977	1.438680868	1.251410198	4.130351686	2.21650857	2.6012856	1.13541954	2.35233251
COPZ2	0.196126657	0.292788358	0.249847476	0.036134619	0.276448017	0.03467826	0	0.092915859	0.032232921	1.209148637	3.94145282	0.335482309	0.11822368	0.050024547	0.043327762	0.025206735	0.056114639	0.264216383	0.576061472	0.119457159	0.103619866	0.455212023	0.043626603	0.802825005	2.66332515	0.637291169	0.181381711	0.039492664	0.022938464	0.231009052	0.43669456	0.223741857	0.030258328	0.543057277	0.719034517	0.096284318	0.071122423	0.045537173	0.424446702	0.17390633	0.011328636	0.207217831	0.035513782	0	0.058390048	0.142984838	0.081438981	0.020780603	0.173406746
PRKAR2B	0.416622145	9.957419097	2.154960857	4.400373967	34.39261609	0.994481702	13.23328175	16.38617165	45.5427495	17.41082226	10.47550554	1.295229916	33.16262643	190.670452	9.913656259	5.236619436	1.685996714	168.516707	16.85821995	5.394139698	1.743798722	15.15535278	4.586899912	1.425053153	61.35188839	5.34506205	5.975144827	3.901953073	0.097919037	2.940868733	3.371065433	29.74801095	23.98731413	3.92718488	4.987854459	30.48726666	24.79599012	1.176295045	17.07656498	2.06666053	10.58449697	14.9180197	6.682847225	0.744507894	2.030956194	4.720190517	1.145443468	14.91501193	0.243472062
MSL3	1.545327429	3.973502479	2.668582567	7.942344941	4.112804601	3.916983968	3.265568449	7.319348898	4.40952285	3.200384904	1.879472995	5.479187633	4.59876516	4.495488173	2.895044097	3.217477399	1.806727848	7.490358855	2.835008924	3.995875268	1.355509162	4.136047328	2.537584752	1.206417624	2.015339397	0.807804379	3.75308958	4.101607973	1.049290462	3.06158401	1.1986422	5.51657179	2.617190651	1.682834207	1.993660494	4.1392339	3.552621761	3.576716757	5.05211758	2.415885602	3.196822863	1.756685406	1.46495877	1.374873351	3.640525937	2.143207634	0.771091	3.096577544	1.181953883
CREBBP	17.00993398	18.77620597	7.147290646	56.83143427	20.98336987	32.30256091	14.99099685	10.9822523	27.11695068	6.642313167	15.00304766	9.50840748	8.850439001	12.0107067	26.49092453	8.877511271	9.615940683	19.96883507	14.79166875	12.1370968	5.528233506	11.32294096	12.71675874	15.95384273	12.77853156	12.50722723	12.15201903	10.79921153	15.64366239	8.699361431	11.80604555	7.443450382	10.7058651	5.774533682	5.480715377	19.28797101	18.14738596	8.442890107	20.40549112	9.651648041	41.10945361	6.82697435	10.6285108	3.623730624	8.693097019	8.244745754	6.670993692	33.73632259	2.577711096
TSPOAP1	7.551453182	12.30227087	1.740581119	9.86588913	5.91491618	4.116439519	2.037454036	3.584638181	8.925085972	0.459445897	1.689106619	4.191422175	8.304904703	2.278526112	5.77710138	6.157725039	3.373031038	2.141944266	1.679422392	5.849399765	2.835212047	4.324243057	9.748691458	2.362562252	4.120238614	0.573829914	6.759307271	4.781750576	4.983493487	5.016455569	0.763189791	1.921608701	3.102627656	4.008511188	1.882770731	14.80982118	11.71112599	3.438238457	1.631569945	2.598309734	20.58982585	0.815596739	13.87284896	1.581755607	3.650250404	3.997577361	1.439392333	9.277921519	1.946668069
MPO	274.2842201	131.5226876	45.90774164	100.5030958	542.9697347	429.7677394	7.217032165	13.77085206	319.6906202	31.66924685	180.2530003	158.9930156	818.4705355	116.4550897	512.0505475	2935.608051	2449.223425	6.55832707	43.90651299	1307.778479	2082.328247	866.1725519	0.098919245	1046.786088	618.1760089	169.415773	26.85614754	2240.667393	852.7351998	1388.393364	6.100221523	499.5654866	853.4220459	1050.888463	283.4010762	98.72503661	252.6616562	2232.164819	388.7244429	1478.887851	433.435217	37.56854414	1262.16824	1237.526995	1504.309878	792.1018167	1603.680304	1406.380292	621.6178331
PON1	0	0.013266067	0	0.018126566	0	0	0	0	0	0	0	0.064256679	0.00518925	0.070264061	0.030428906	0	0	0.023194758	0	0.003813376	0	0	0.004376969	0	0.012724096	0	0	0	0	0	0.005380505	0	0	0	0	0	0	0	0.013757868	0	0.127296857	0	0	0	0	0	0	0	0
GCFC2	2.489050671	0.532397488	0.566764955	2.768758247	2.131039441	1.38020365	1.790805849	3.275891317	3.758705528	2.155513725	1.15063424	1.800448155	3.993474485	5.443178142	1.560151638	2.387525952	1.569594358	4.878074413	0.471699234	2.250143648	1.119524251	2.164120891	2.780714983	1.199140933	1.072874413	0.594469602	2.20299801	2.842314962	1.13042067	1.469132464	0.656956466	2.307923116	4.758579063	1.250703442	0.22085603	2.847920106	1.569636201	2.107974246	1.655288338	1.717294307	2.856234886	1.184164957	1.135619183	0.498536906	3.038741232	1.699922709	0.834667547	2.629122908	0.667998809
WDR54	1.520845012	1.668468425	8.552731127	1.611038571	2.703831012	1.264923592	1.925421431	2.504662297	2.165166192	5.30218046	3.45157013	5.236039178	5.777161584	6.480529265	1.757600084	4.844585177	2.92798591	5.200532528	1.352068945	1.307372774	4.118617196	3.740181525	1.582148341	3.224916544	3.540427688	6.936128787	0.785703781	1.963776888	1.939800177	3.670088092	4.245691703	1.666949213	4.833852726	7.957724749	2.848585733	2.546392193	4.290417784	3.173056373	1.952486882	4.204554004	5.062446375	5.238241133	9.703301724	3.140488376	2.585090378	4.123762948	2.870659824	1.414013641	2.120456641
CROT	0.208948729	0.151717861	0.164272089	0.55152807	1.000960221	0.23642659	0.40080824	0.934880491	0.343178968	0.567035163	0.142056087	3.445362101	0.927470095	1.952880212	0.449973771	0.416683232	0.19652762	1.632732941	0.030743049	0.042597581	0.065322524	0.538806419	0.48194763	0.123220565	0.245916826	0.122142898	0.457960177	0.226219041	0.107115047	0.185874505	0.062965369	0.576999537	0.342879252	0.416237067	0	1.082864538	1.400210425	0.527356013	0.234183982	0.28152284	0.545938184	0.205843167	0.214925571	0.202740569	0.576832105	0.192295285	0.053241039	0.49166199	0.100520966
ABCB4	0.052618522	0.079818706	0.03860997	0.499820817	0.07873199	0.157001247	0.046878027	0.25426819	0.027240321	0.088519963	0.138455841	0.081005433	0.019625544	0.094618117	0.525187644	0.012172818	0.035567227	0.365507023	0.008831466	0.013110946	0.007818754	0.054379161	0.183593674	0	0.037914338	0.05887586	0.034735044	0.046090106	0.022154851	0.04433744	0.025898552	0.378172378	0.057231622	0.020347201	0.06530578	0.397676422	0.034346388	0.086130545	0.064645484	0.003999177	0.259863776	0.019331604	0.012005202	0.059696709	0.021931528	0.023477045	0.019664226	0.01505303	0.005775273
KMT2E	31.20634662	48.39878634	4.594063702	62.2950091	33.14314091	54.9970585	30.81249789	19.06958222	43.5117759	8.099813653	14.46755909	22.10266291	22.71667732	26.85340766	28.58681659	9.829907438	8.84293304	30.97235719	14.70784401	16.06568341	7.874543359	26.79926178	23.86148701	8.713155744	19.32516803	4.998528681	35.32711139	17.16621128	11.43659421	6.781645004	5.535792553	17.63564135	17.85713591	4.558552665	6.732385702	65.95554208	28.14694462	22.50254956	24.44095413	5.933726581	96.66773109	10.00686474	6.635765497	5.942729888	31.75500972	15.30969986	3.707052	35.70414998	7.271482081
RHBDD2	23.89907714	33.47079525	39.86044045	56.17858519	27.75450894	35.55645464	22.48153303	30.63789635	26.39069692	34.84435803	37.66277924	27.24536437	12.96287407	14.77649778	31.4603061	15.6359489	40.38341641	23.62424735	27.7424502	15.21940544	26.68739414	22.92944161	25.71651335	98.84132733	17.26231622	98.70000199	29.57786403	43.75861567	13.66030132	31.54005923	42.49321765	10.88695443	32.90862803	15.60735331	30.92271823	27.85405016	44.90079394	33.85265802	34.33690484	20.45720555	24.11995484	34.21037912	22.37054454	16.03542173	14.68446993	46.18598845	44.2542829	39.02538083	20.92442741
SOX8	0.003032334	0.177422519	0.035461573	0.642163802	0.005918109	0.09771589	0	0.06206031	0.114372786	0.00805466	0.0277166	0.048379865	0.009253582	0.20534685	0.151932141	0.002630636	0.008784389	0.048254955	0.04198799	0.376271829	0.002703505	0.004000592	0.005203403	0.584544818	0.007563294	0	0.018276694	0.038467799	0	0.042035617	0.00319821	0.04218108	0.13052373	0	0.002753768	0.021154661	0.020783022	0.034850709	0.024533326	0.089882172	0.203352814	0.019659776	0.011860173	0	0.132707821	0.093114797	0.135986701	0.026024567	0.044930848
IBTK	2.891550405	2.548896249	1.252295495	5.228858716	7.061769194	3.571683824	3.41583738	5.251077029	4.188442326	3.298022521	1.619890466	6.417468862	3.596001906	2.275029664	3.356756118	2.93063208	1.322534639	5.358946289	1.984317658	3.897602272	1.512142632	5.829959658	4.729737622	0.819127031	4.331167606	0.615534472	2.405406803	6.802481209	0.635739293	1.448957288	0.877206155	5.366119261	4.690599526	1.029972726	0.440476554	5.001913951	4.529856387	2.719037685	3.317687547	1.346959847	3.423397053	1.282054596	1.263202304	0.717532799	3.903032142	1.362354421	0.461873628	6.374561334	0.930352147
ZNF195	0.884267938	2.365714381	0.983308011	3.623995021	2.642910083	2.20054749	2.126336679	2.775438189	1.305376857	1.091412963	0.839605071	7.717911399	3.4354801	3.180341247	2.25337808	1.465976895	1.426114903	4.235389635	0.351125994	1.340165939	0.792504841	3.169279275	2.124133456	0.457140569	1.404934621	0.452975886	1.934366177	3.10332891	1.444620793	0.638955656	0.533460198	1.075263278	1.832890901	1.311366779	0.560232254	5.21213746	6.411905993	3.533561721	0.864626393	0.856364096	2.942272393	0.847200195	1.107968144	0.632216107	1.588868102	0.873037999	0.327650904	2.577160285	0.324892757
MYCBP2	1.628483299	2.709067073	1.969548338	5.748726697	5.779976684	2.844624105	3.038970365	6.656608696	5.562818445	2.163166048	1.330238707	5.170447239	5.241957943	7.283062011	3.949483125	4.55019932	1.378027446	10.97181251	1.261133334	3.049679042	1.373408761	5.000644963	3.691775813	0.631458534	10.01337226	1.586680709	4.47248202	5.717957469	0.762070801	1.654588523	2.249436791	4.91126862	5.049577004	1.300023035	0.642226602	11.20944742	9.585824613	3.007781627	2.401435019	2.191629947	10.41022944	2.35779357	2.426813691	1.585326363	3.423317123	2.022878667	0.454766339	13.77775239	0.456261178
FBXL3	9.736812034	11.60900579	0.885519338	28.6605074	15.0177377	18.04526355	8.186208092	22.49999796	12.80255069	4.949153732	5.077590225	10.40400999	5.436413843	17.51882837	16.1150765	2.544225594	6.105982074	18.97366094	2.288328175	5.225010629	1.649772222	6.880370388	8.824103135	1.45900492	3.613631903	0.897288799	17.17988619	16.78824454	3.370840606	3.711373333	0.40204977	6.907109294	12.67656304	1.311100491	1.950081081	16.1072325	16.76935872	24.39332894	10.69018768	1.172719634	23.49633665	3.186800775	3.154226134	1.785770218	11.99841763	2.788757208	0.158386503	11.36920994	1.939531862
ITGAL	1.500562453	5.045629743	21.67069709	5.736116445	12.9815834	2.202581057	2.640465337	31.84510569	6.533567892	43.96149154	13.34229208	4.166707347	6.558447863	2.66549086	3.542497849	5.052148871	1.484823553	7.36409417	11.75893572	5.82002226	2.319168134	9.058255826	15.4672343	11.24092801	22.59345403	13.57169961	25.14749602	5.62810504	2.886740755	12.14428957	56.53036435	14.45223394	3.152044107	2.373455088	29.07994977	9.207842897	2.689539425	3.359612935	4.771919298	14.09302162	10.98965873	6.312976472	4.299673493	10.14788073	9.856540758	11.40703468	10.18724124	2.114944587	4.520141675
PDK2	0.859700661	0.827885274	5.515163591	1.866277546	0.928378386	0.561818243	1.0908385	3.321207816	2.647653685	3.683133513	2.573345439	2.090826137	1.902726503	3.708125577	0.697514404	3.570024268	1.559835161	5.752441242	2.345260265	0.753752618	1.884156622	2.229201947	1.436960986	1.407309546	1.911518482	10.53731242	1.207415792	2.173128791	0.739334645	1.705107492	7.695434576	1.161909942	3.206154926	2.685706587	2.625663227	1.462235231	1.496706461	0.753273562	1.641429441	2.544871225	2.125128659	1.683374151	4.753033236	0.364032531	0.621795486	1.439631252	2.361001049	2.069597626	0.41604766
ITGA3	0.044250663	0.032363953	0.072296204	0.028498394	0.064771962	0.044561317	0.023342608	0.115563744	0.108405474	0.036731616	0.025279168	0.179984694	0.070331752	0.044441314	0.085782073	0.033590122	0.018694384	0.217960995	0.139256414	0.010336808	0.31191805	0.033751166	0.009491619	0.227472736	0.178202684	0.079122184	0.047626913	0.110266807	0.00218339	0.080060755	0.032086515	0.006869933	0.334094908	0.140812652	0.010046393	0.058847597	0.02030929	0.046234028	0.017403427	0.037835918	0.053915615	0.005379261	0.135214686	0.009183515	0.038287319	0.02177594	0.038758707	0.923064116	0.03073468
ZFX	3.395757284	9.58523995	1.435223208	10.48730162	8.682351649	6.301259018	5.253610843	9.133662822	7.103740481	4.832715779	3.389997767	5.281036312	5.573416777	8.778176046	8.511708876	2.144377174	3.164644888	8.522191696	1.531216117	1.825287406	1.3399177	4.747202083	4.546574909	0.670793801	2.870636992	0.553825284	15.58153284	8.864073228	0.800457699	1.549631241	0.416050485	3.190726425	4.920200962	0.755930309	1.054269297	6.725082445	12.03491036	8.418567	6.926386615	1.126857157	8.89826795	1.934178659	1.196752764	1.02721963	4.26537026	1.464397645	0.191280673	9.607261064	0.822298652
LAMP2	14.89211145	19.2413124	8.548934683	17.82783014	35.22786044	12.4392642	28.51131892	35.14695496	12.6392774	28.83460357	13.84522456	37.59424667	15.01062016	18.96727737	9.433026941	13.09438976	9.346117171	22.9140738	13.20139998	12.00255513	13.98140962	41.73916581	22.53328883	6.640032971	32.24766825	6.1831127	34.18885759	15.43897343	4.540213209	7.446952418	4.739996886	11.97409742	14.85400741	9.408282727	4.552519741	18.12995397	19.57269876	20.79883242	20.74825271	8.511867886	12.10717952	19.9083203	5.423267243	8.948794942	21.23863682	10.32738555	4.684272056	5.833259285	7.932925632
ITGA2B	0.207066587	2.769702074	2.071158798	29.33036654	2.924101968	0.710158404	16.48234279	2.021509722	0.880108716	3.689996027	1.151023119	1.027277945	3.311986055	138.8904722	1.570143316	0.037166103	0.262004619	578.4635532	3.466406978	0.065827769	0.649325387	7.561265852	0.635084709	2.067697708	1.406932016	0.096235175	0.375028693	0.858353469	0.439681408	1.240175537	2.178916375	3.805042394	0.185067264	0.220885929	14.87063761	25.14052984	20.81717484	0.221321054	4.980932924	0.697344098	0.170747108	3.516711026	29.1465995	6.282999647	0.782279681	2.344364844	0.707124875	0.989558075	0.832673671
ASB4	0	0	0	0	0	0	0	0.002509495	0.008705548	0	0	0	0	0.003377689	0	0	0	0.064670201	0.003704384	0	0	0.001941234	0	0	0	0.017960472	0.002533863	0	0.002323229	0	0.003103778	0.002923972	0	0	0	0	0	0.003074698	0.002645438	0	0.004589499	0	0.005754991	0	0	0	0	0	0
GDE1	24.08013408	14.89406136	6.306120689	18.94895192	23.23006201	19.38709473	27.55379918	19.6551117	24.29841633	14.64777533	14.81381954	16.65038786	10.53403286	17.21617018	11.33736131	8.512509767	9.865749219	36.04353079	39.72544655	10.74837616	10.17699626	21.8033843	24.02215622	12.00446449	12.53485874	7.90042105	12.98695044	12.87814402	8.95307826	8.406746072	4.458137857	8.967295456	15.3587894	7.521882886	14.80485925	22.82611544	24.18788719	14.4975628	17.59453029	8.483210767	17.43625685	11.81264577	13.63112804	5.113426567	14.02830427	10.14484657	5.218392841	11.55054068	4.534296975
REX1BD	4.406931524	2.687250273	14.44977273	3.85755473	5.987648431	2.447486891	3.721773814	9.134519187	7.60084967	11.20395798	10.55135326	8.73148961	10.43801816	8.053417896	3.717498842	15.99718431	10.07184524	9.271998334	5.400644451	9.503952393	16.33993231	7.962577889	10.25309658	17.25235506	11.90782388	36.13891445	5.549858434	10.21271396	8.415248553	16.77771046	22.14586667	6.536145794	6.741611063	18.01566504	10.11841887	7.481313576	8.3620728	10.44404712	5.931592048	19.52803665	6.390056304	13.69935292	15.85259388	10.60788454	9.229588332	15.30416053	10.34589119	8.926326121	6.904546881
CRLF1	0.063958017	0.326699818	0.157133599	0.87656333	0.387848591	0.452553051	0.392008175	0.603843473	0.66559297	0.080899517	0.493492545	0.502541953	0.576235844	0.26217786	0.485043124	0.285353498	0.273509218	0.529668358	0.17252166	0.331249573	0.085533537	0.2802639	0.391965145	0.500997136	0.227892978	0.327613664	0.224214887	0.360145945	0.320987731	0.413505665	0.197551748	0.444841927	0.256905134	0.188435062	0.522742583	0.78721435	0.630695527	0.491638777	0.242301393	0.078123456	0.327740067	0.074047184	0.241220813	0.178243604	0.420269272	0.258986167	0	1.276434695	0.090255427
OSBPL7	1.893344434	1.399834515	5.856777625	2.556148063	3.793798943	1.329245369	3.240697195	3.005762988	2.281886741	2.304598533	2.52098295	6.02005954	3.002190246	1.884339143	2.224225255	4.467753855	0.884266638	4.096374097	1.321478639	1.964142588	1.382785989	2.99313899	2.925097149	1.319975489	3.350612811	4.438714694	2.301519094	3.819971825	2.58401687	2.574860273	6.016850032	1.649664048	1.765512647	4.245576245	2.476103425	3.74676988	2.833206963	1.642040511	0.73420794	3.454076691	1.913853384	2.25447852	5.584238568	1.683021279	2.252873788	1.472893519	1.823836012	3.675871092	0.896429209
TMEM98	0	0.037374913	0.062917057	0.029712611	0.030600288	0.003118837	0	0	0.042517378	0.004627509	0	0.035109311	0.002658152	3.362272599	0.957039845	0.020403023	0.030280485	6.075321319	0.065789058	0	0	0.027580713	0	0.011194291	0.041279516	0.009967941	0.00675013	0	0.010315012	0.002130884	0	0.109051144	0.007256865	0.218940644	0.002373114	0	0.02814457	0.002730299	0.0234912	0	0.032603408	0	4.285044905	0	0.002333951	0.014402683	0	0.007475729	0.015057796
YBX2	0	0.159837346	0.010067272	0.097759767	0.071404526	0.059385866	0.008234515	0.017471632	1.036861571	0.002591545	0.087555314	0.014746707	0.116114366	0.030235091	0.199025153	0.015235079	0.002826331	0.150821855	0.22843194	0.010939472	0.015657094	0.162183349	0.010045006	0.005015313	0.019467601	0.03126115	0.040322954	0.023869568	0.027728249	0.002386719	0.009261067	1.166183187	0.026416415	0.052818071	0.037212439	0.941325318	0.412672848	0.018348599	0.460452371	0.040041856	0.10498864	0	0.017171769	0.014578408	0.028755827	0.006913661	0	0.016746536	0.016865642
KRT33A	0	0.013525687	0	0	0	0	0	0	0	0	0	0	0	0	0	0	0	0	0	0	0	0	0	0	0	0	0	0	0	0	0	0	0	0	0	0	0	0	0	0	0	0	0	0	0	0	0	0	0
MAP3K14	4.008008865	4.004882426	1.202552751	11.25542748	5.999744364	4.512435208	3.727286305	3.801248754	3.404559577	1.217507048	4.94595141	2.857548644	1.651718615	1.559057206	3.112452993	3.352584752	0.875199767	3.432260783	6.803282693	2.016417218	0.874155511	2.926279673	3.360849396	4.554623063	2.171151039	2.050634072	5.044793318	3.053219128	4.036396602	1.550291329	2.976231656	2.243051974	1.919257752	0.755206164	1.950209985	2.681017386	2.514737303	3.30064964	2.121821066	1.693048867	9.834890787	2.429546643	1.950180331	1.099799624	1.706573107	1.847144132	0.978604012	2.909841671	0.779551794
ABCC8	0.00497341	0.003879938	0.000342126	0.000706866	0	0.001780738	0.002098813	0.000424111	0.001103446	0.000440355	0.000413261	0.000835254	0	0.000570839	0.000593304	0.002157287	0.004322252	0.001507509	0	0.004089437	0	0	0	0	0.004961903	0.002276526	0.00085646	0	0	0.002433308	0	0.000494159	0.000345283	0	0.009033054	0	0	0	0.000894172	0.001700978	0	0.00064489	0.138110485	0	0.002220996	0	0.032061332	0.003794096	0.002047007
CACNG3	0.0070707	0	0.00486401	0	0	0.008438919	0	0	0	0	0	0	0.007192403	0	0.008435013	0	0	0.010716131	0.00890057	0.005285414	0	0	0	0	0.005878616	0	0.006088145	0	0.005582052	0	0	0	0.004908889	0	0	0.009865554	0	0	0.006356226	0	0.011027248	0	0	0	0	0	0	0.026970339	0
TMEM132A	0	0.05088031	0.011536812	0.19201351	0.02363908	0.053376107	0.00786377	0.050849526	0.089577741	0.018149007	0.061935762	0.034424525	0.180072104	0.076996815	0.12670958	0.011316001	0	5.566387912	0.229875506	0.013929254	0.001661351	0.019667468	0.071945596	0.087807621	0.08365997	0.008529619	0.043320913	0.010131057	0.001471102	0.129158104	0.047168548	0.068505527	0.007762172	0.004803812	0.037229248	0.01559989	0.014596034	0.009734713	0.135685415	0.06798051	0.069747268	0.028995061	0.001822071	0.032484758	0.006657247	0.029343933	0.096623421	0.015992551	0.001533933
AP2B1	4.894344612	10.15740608	10.71232884	8.619849905	20.33967483	10.91138602	12.54891776	11.53893784	50.17501414	9.433883903	8.998841535	18.43071289	10.04980903	24.55691916	14.61704602	21.0099501	11.04033713	46.28427284	16.8488594	13.87479712	15.22562961	16.87790933	6.780745024	6.781746621	12.76129227	9.325875274	10.0412511	21.82678554	6.911604432	10.5025068	13.69335033	17.97246465	19.35869689	8.315689283	3.955010942	27.88506765	28.75275599	12.8785015	14.05651965	15.48335476	16.27423074	11.97847536	14.7465575	3.951798549	15.02789526	11.62279466	5.773013662	23.4127395	3.605605337
TAC1	0	0	0	0.01125287	0	0	0	0	0	0	0	0.006648364	0	0.009087403	0	0.006868541	0	0	0	0	0	0	0.013585988	0	0.00658254	0	0	0	0	0	0	0	0	0	0	0	0	0	0	0	0.012347684	0	0	0	0	0	0	0	0
ZNF263	2.620726158	1.428524211	1.992136976	4.821493799	3.356837938	4.133412498	1.774784359	3.664567794	5.487374069	1.105864688	1.58839693	3.464550618	2.588314805	4.271485393	3.823404662	3.1954645	3.436228508	6.751893276	1.23111435	1.796029637	0.896488644	2.47586518	2.014248459	2.954475564	1.564643856	1.799092067	2.021413583	6.949629551	3.210405093	2.73430972	1.721414442	1.743685728	4.33848562	2.101050576	0.899698988	4.669732024	4.145383153	5.61129907	3.210354758	1.73280095	6.11760132	1.954396039	2.887548375	0.815395147	2.353931439	1.765119355	1.456639131	5.313135714	0.484441037
CX3CL1	0.0045485	0.011828168	0.021902736	0	0.002219291	0.005428661	0.006398329	0.003878769	0.01850148	0	0	0.003819463	0.006940186	0.03915512	0.005426148	0.001972977	0	0.08272278	0.002862817	0.00510007	0	0.018002663	0.001951276	0	0.075632938	0.003470048	0	0.006182325	0.001795435	0.001854513	0	0.011298504	0.004736748	0.002931454	0	0.0015866	0.026721029	0.002376185	0.016355551	0	0.007093703	0.001474483	0.004447565	0.001887937	0.002031242	0	0	0.002168714	0.001872119
SPATA20	0.027937014	3.265899664	6.972702339	1.736260758	8.582539287	1.785365107	7.291697388	7.082079118	2.206991751	5.871420028	8.502660821	9.447678303	4.469356842	1.807332438	3.363052662	3.688302233	3.139139327	8.062009445	3.858779717	7.379356248	3.987464576	10.70881268	6.016365325	4.780525883	5.542801745	3.164030647	9.613192	4.041142192	5.65014715	7.965042691	2.702766513	2.664795581	5.086908498	11.47086525	5.493883361	9.82821296	6.651885543	5.320391918	3.241996841	4.618183864	2.748853033	3.042922212	6.752281936	4.452770941	5.425901835	5.187216657	5.676981341	7.829914649	2.602865816
CACNA1G	0.005388404	0.001751537	0.009266853	0.02584738	0.009201831	0.051448725	0.003789907	0.009190008	0.027895475	0.010734744	0.030222768	0.023754919	0.017813742	0.009277063	0.044996798	0.004674594	0.002601618	0.007145685	0.04748032	0.012083648	0	0.007997605	0.003467384	0.01269554	0.003359961	0.049329717	0.057995304	0.001220654	0	0.001098479	0	0.010707864	0.001870471	0.006945523	0.02691369	0.004698933	0	0.005629919	0.055705101	0.004607281	0.046219753	0.006113639	0.001317208	0	0.003609482	0.001060663	0.011327157	0.006422945	0.021069242
TNFRSF12A	1.437487759	11.66450442	1.428933342	5.273516177	4.773755318	8.003370865	2.614966173	11.00037092	4.035379096	0.593075215	19.23655988	1.579955552	3.39911132	7.247559754	4.614846905	1.005484219	3.561067388	3.364871191	8.981203651	1.935289182	4.093085408	4.627047498	3.42882882	9.801052036	2.215066603	0.947375024	7.977218275	4.882880913	2.323159442	2.970350368	1.357365991	2.56494225	1.802647013	0.407441124	2.316972429	8.952086413	2.969679066	9.813576752	2.158233434	2.119292862	5.23492422	10.59820204	1.089147165	1.680630384	3.831502406	3.47845194	3.934133573	6.947205901	1.877191361
DLX6	0	0.020463245	0.013533103	0.005592138	0.00383947	0	0.044277551	0.02348654	0.005819703	0.05573965	0	0.006607837	0.028015924	0.013548012	0	0	0.003799344	0.187837141	0	0	0	0	0.060764269	0	0.006542414	0.003001667	0.074531625	0	0.077654523	0	0.012449348	0	0	0.030429254	0.003573104	0.008234659	0.011557136	0.012332709	0	0.008971158	0.012272415	0.028060121	0	0.003266212	0	0	0	0.00375197	0.003238847
MAP3K9	0.008754743	0.604730125	0.063236061	0.965889846	0.244548452	0.364403113	0.143164291	0.20343967	0.123019104	0.05426133	0.1682269	0.032162925	0.043413986	0.208506966	0.323763955	0.000949374	0.04649641	0.801909842	0.136377913	0.013906537	0.011708058	0.038982029	0.132389345	0.029065208	0.181058635	0.067624745	0.507884343	0.152709645	0.03628559	0.03123295	0.170822552	0.028270888	0.050143907	0.049370355	0.119257321	0.330575312	0.303230962	0.139493897	0.199703836	0.016218848	0.148483238	0.185180613	0.013910759	0.067225538	0.04007382	0.014648038	0.036807316	0.074092765	0.001801684
RALA	16.61840816	7.647394716	2.370807513	10.73323237	12.95718694	11.50363356	9.749272876	9.046105217	7.066682809	6.67641067	4.31450073	10.14489504	4.299308673	7.511481404	11.10524316	6.061818415	9.811983273	6.388422148	4.252487794	9.115811003	7.647882248	9.176160224	11.89930612	7.102755793	6.363585084	2.464557938	2.853339773	7.944491779	10.50645081	6.151820663	3.38326704	3.962450564	8.847665217	3.529440641	5.248409534	13.56990827	8.354446411	16.28300634	6.710368524	5.353868768	8.906947583	6.914440414	3.588398294	4.649862593	11.04407754	6.327691538	6.379648506	11.92515127	5.290537232
BAIAP2L1	0.160258925	0.489859366	0.114112043	0.969039963	0.345695658	0.392606677	0.118649786	0.115083836	0.484483327	0.044809372	0.401833468	0.306919721	0.197336804	0.551826479	0.576898231	0.170737595	0.059728743	1.069539259	1.383819817	0.105083375	0.052640117	0.233687333	0.08925439	0.224020951	0.334269034	0.311015884	0.520485295	0.140120727	0.150934234	0.071072337	0.068203281	0.215105135	0.052702588	0.152209389	0.117450692	0.376597725	0.167923272	0.129253406	0.406921082	0.121801938	0.412173414	0.184107012	0.032990027	0.093359067	0.055245068	0.099617813	0.031521497	0.364628242	0.009257687
KDM7A	1.604343101	6.866921202	0.103404565	10.89583112	3.255263041	10.87291592	1.437447594	4.080930294	3.216414457	1.087782777	3.482912468	4.213937225	3.259504578	3.067398772	3.870918334	0.718476626	0.492677015	3.872863345	3.022033844	2.592997825	0.26416685	3.481948142	2.955145098	0.750421409	3.310614515	0.168706922	2.510168095	2.273611805	0.328623209	1.285850722	0.239333774	5.902401899	0.474631134	0.342796894	0.190323605	7.16520417	2.264268572	2.003951218	5.670168425	0.87826326	8.441718132	0.456357108	0.211992059	0.475136727	4.005710022	1.004875121	0.403085179	2.906798166	0.834041039
ETV1	0	0.005498899	0.077581344	0.109197901	0	0	0	0.191142851	0.157430076	0.0149784	0.052713034	0	0.001433992	0.04854176	0.003363478	0.002445958	0	0.129260618	0.00177456	0.001053785	0	0.008369413	0.393096401	0	0.008204384	0.097868696	0.018207449	0.012774018	0.005564635	0.008046829	0.089210614	0.008404254	0	0	0.007681337	0	0	0	0.046889314	0	0.006595705	0	0.002756889	0	0	0	0.019756258	0.002688619	0.00116046
AGK	0.558806044	0.978651798	1.097438862	1.230959032	2.648609803	0.747091687	1.203163399	1.638126477	2.235045834	1.525844911	1.140305585	2.150418023	1.295388975	1.621647393	0.831397254	1.811604798	0.77086154	2.233458358	0.325392914	0.861946947	1.129724868	1.708522309	1.132845591	0.415795321	1.284218583	1.757452446	0.85756626	1.384720542	0.857303899	0.988839879	1.264281277	1.319460735	0.942177624	1.380142712	0.309545977	2.040268873	1.664978786	0.594443792	0.625362441	1.52693562	1.685684482	1.390852414	1.232819933	0.625876454	0.980085256	1.203225233	0.701437664	1.046416123	0.239908409
ALDH3B1	0.988649737	3.832455007	16.96877577	7.32834771	10.76614191	4.568371157	4.592554786	12.76662212	1.018792957	19.73296823	20.75545342	4.855655305	12.81964821	1.031380463	2.634754532	12.05726618	4.109255431	0.643708235	10.71101846	6.331439321	13.7435256	10.31182116	17.13004763	8.207284656	20.7772544	23.49387832	14.36400567	8.513346936	3.257746778	13.07920304	39.1769145	10.03679756	7.17499339	2.26374443	9.506188632	3.714195598	5.318999217	8.379183592	7.798179394	11.97115141	0.287304605	8.460131217	0.506372262	10.68626801	4.26331409	8.206554111	11.02102954	2.478923193	2.901506861
TTC22	0.017744436	0.092287195	0	0.362537247	0.069262507	0.029119865	0.012480459	0.183471949	0.016403925	0.021602991	0.031332239	0.050288659	0.076711904	0.028004251	0.206390741	0.015393804	0.070680479	0.107571651	0.069801964	0.008290083	0	0.017557825	0.034255098	0	0.20469533	0.003384304	0.049655596	0.11657154	0	0.01085213	0.030412046	0.015427052	0.020018723	0.100065655	0.012085757	0.151644753	0.045606337	0.023174702	0.023927119	0.010114757	0.055347365	0.031637087	0.149649534	0.014730292	0.001981051	0.062871212	0.031084343	0.014805882	0.003651719
PHTF2	2.746650314	2.882291676	0.601776977	6.869503825	6.067335216	4.264204702	7.553151216	3.659062187	3.926991955	2.3930706	2.727823312	2.481502385	2.141691495	2.931226713	5.790200637	1.096195617	1.48508599	5.441020872	1.606382978	4.90903658	1.86595308	3.89463572	3.394994813	0.940211651	2.331805645	0.784585554	2.664643127	2.267224254	1.372563	1.505934525	0.239754815	2.294482236	2.320477064	0.963901001	1.856509777	3.122514592	2.92260348	4.209634045	2.604402967	0.814999508	4.535424441	2.123289906	1.039328952	1.155663451	4.251033191	2.27371493	0.821694449	4.292066948	0.936916788
CCL26	0	0	0	0.054807721	0.018815042	0	0	0.01644201	0	0.085358772	0.080106816	0.016190611	0.039225709	0.022130347	0	0	0	0	0	0	0	0.012718809	0.016542825	2.081411932	0.096181859	0	0	0.052413451	0	0	0	0.019157633	0	0	0	0	0	0	0.450650097	0	0.030070035	0	0.113118722	0.080029172	0	0	0	0	0.603125794
FARP2	0.276353603	0.865807734	1.203576018	2.219265551	1.645663499	1.272038936	0.831885178	1.480733914	1.041436667	0.58792124	1.198326839	0.707266427	0.651446741	2.142408889	1.693391605	0.961433228	0.584717192	2.370050924	0.720678592	0.657802915	0.553316459	1.149163079	2.302291325	0.346667495	0.583422517	1.210293502	2.288553844	1.103357054	0.386452696	0.576064164	0.756033725	1.072102279	1.805978532	0.324603767	0.929346418	2.295107764	1.462804784	0.699677342	0.831770405	0.313981165	1.784280236	1.109879235	0.652957374	0.111965105	0.37739747	0.437411225	0.166547278	2.409540611	0.163046671
USH1C	0	0	0.001901368	0	0	0	0	0	0	0	0	0.002320962	0	0	0.003297292	0	0	0.004188993	0	0	0	0	0	0	0.002297983	0.018977707	0.007139667	0.002504531	0	0	0	0.005492584	0	0.003562696	0	0	0	0	0	0	0.004310611	0	0	0	0.002468639	0.004352524	0	0	0
GGCT	3.622478218	3.294820021	13.82267209	6.320922244	8.190102688	3.653617969	5.251205787	15.62676862	8.98677685	19.07883159	9.546008624	8.49722695	14.17707925	14.31809875	6.350295109	12.78434542	8.753197195	7.513466916	5.127280959	12.17890736	9.597985142	13.36149945	9.586764166	5.026938748	10.56232485	8.563224177	8.061319558	9.292569411	2.987360722	10.07519193	8.20629912	8.956013351	17.65176684	12.31990269	4.772380236	5.683171832	10.32408455	6.716761527	8.928447956	11.17760415	6.67066178	12.17297803	13.4034094	6.804909606	10.3669808	12.11858398	10.05791849	6.446549738	6.103905468
DBF4	4.026536464	6.489609911	0.704142503	15.68235279	8.166469256	7.756002354	5.469060521	17.31923293	19.91798073	5.140117648	4.215972036	6.878740683	5.12505442	10.05236475	12.67552875	1.878359842	3.460896304	10.46141625	3.341926649	4.152082206	1.483297528	5.528247475	5.416182048	0.700062917	2.739459583	0.41182933	9.786347405	14.65580079	1.148093812	2.073470118	0.186672481	6.442276438	9.686813448	1.323192442	1.668927272	14.23667717	12.50894988	14.38088686	8.17806013	1.076148482	12.27869782	2.063583351	2.714205152	1.114190689	4.073164347	1.4980828	0.268708759	12.53172104	0.509933343
TBXA2R	0.014384009	0.704460074	0.105545755	0.436135303	1.048051735	1.945638087	0.546313642	0.429312679	2.414801014	0.195283479	0.05577724	0.491193483	0.219473877	0.330193864	0.835093185	4.458997486	0.944500482	2.365295062	0.247455988	0.870926699	2.445146613	0.559821039	0.032910098	3.692977852	0.25113774	0.0292628	0.033027166	4.218618418	0.098415502	1.399694477	0.075854267	0.05716795	5.515717452	0.809607962	0.026125242	0.612123251	0.126752385	2.63503499	1.159439034	1.869424941	4.105213887	0.780250399	6.122882585	0.139307943	2.58653935	1.177851134	1.847825123	3.511429373	0.714385116
IFRD1	10.17533269	6.56828552	1.85376962	11.96438443	5.081889918	16.83662454	8.177440227	17.13770102	6.271934047	5.806317145	4.655152851	30.88638594	20.55787039	11.44870198	15.86502097	5.794649506	6.763012334	15.66708776	4.981389361	11.51053047	4.535955717	5.842071365	6.447646572	2.405772044	3.02340325	1.053441818	5.222547112	22.26715563	2.342745166	13.65316435	0.875634576	10.01138357	12.27083554	5.27769972	4.266678186	28.69509306	24.71390798	24.2557997	12.66290536	4.765694938	6.55685439	3.189541138	3.059330324	4.08533022	26.71116845	5.450994591	1.057717362	56.02700873	7.49644452
LGALS14	0.089963702	0.272937591	0	0.170485965	0	0	0.358561227	0	0	0	0	0.100725662	0	0	0	0	0	0	0	0	0	0.336288677	0	0	0	0	0	0	0	0	0	0	0.05204834	0	0	0.020920649	0.102765607	0.031331993	0	0	0	0.048605751	0	0	0	0	0	0.014298158	0
COX10	0.53568085	0.735636411	1.767974878	1.122075738	1.957811479	1.173317072	0.880537361	1.82722419	2.848863454	1.83148137	1.195320328	2.542249511	1.728581657	1.800780042	1.270904075	2.8718553	1.449138123	4.147485441	0.649057843	1.682690935	1.015999232	0.997891821	1.103401028	1.579678438	1.993313024	1.986720399	1.955527472	2.899665287	0.818873609	1.858509226	2.080072359	1.606728825	1.762001183	1.748180769	0.648627321	1.860154149	1.508654399	1.234673437	1.365298724	2.630364499	1.564478563	1.367096469	2.25211628	0.632889076	1.161163364	1.420141666	0.76196256	1.524815179	0.406279676
GTF2IRD1	0.039627034	0.211520184	1.430425429	0.186750206	0.140431025	0.281281298	0.070412139	0.353929501	0.305406798	0.08679302	0.140376132	0.446593314	0.13577805	0.258535851	0.714074052	0.227977643	0.962673871	2.114655964	0.202154823	0.179288504	0.330984876	0.656256473	0.615569228	0.105426137	0.190740707	0.136837022	0.206518251	0.360963803	0.12184316	0.275514531	0.622521657	0.107759109	2.067697399	0.190871504	0.287893548	0.193516811	0.032673197	0.263672772	0.16686487	0.140285637	1.151452371	0.724776893	1.835416093	0.176598609	0.054020602	0.07882361	0.797939735	1.730299339	0.121896558
PAF1	9.269396932	6.177665336	13.87522433	10.11238998	7.546336945	7.458636738	9.660623749	11.8385758	8.951647514	9.276905189	9.184299849	12.72787135	16.4002689	9.121686595	11.31327088	10.71095214	17.37817205	13.5618677	18.94823551	8.066604699	9.98151085	9.901338149	7.859165214	6.625497601	8.718885489	14.42261374	9.361350401	15.75571622	10.69703857	11.73158117	13.1774015	9.030525247	9.040530065	14.17334155	13.21634743	14.75488621	14.98974694	14.09249266	16.71253217	7.92702536	12.80221701	6.281050068	9.547345787	5.712909112	10.18620186	9.346765349	6.045279837	52.83595864	3.719275733
VPS41	0.554281009	1.07762666	2.292586513	1.251275056	3.393763156	0.801357694	1.574160624	3.140182053	3.764336923	2.480174447	0.491086196	4.42535441	3.04854903	3.700758194	1.49767842	2.868441621	0.614589936	7.051658163	0.31474743	1.373694284	1.519936822	3.20420457	1.72823864	0.329573084	4.259426184	1.478011101	1.361011522	2.279942283	0.74127012	1.047971823	0.879668784	3.70399695	1.967771027	1.539345913	0.301699588	4.326742202	3.733877673	1.660644112	1.894064345	2.18476397	2.14610132	1.892032791	1.32674213	1.034926267	2.85788853	1.371220171	0.441075285	2.579437895	0.464909467
ARHGAP44	0	0.009452891	0.424104967	0.053731792	0.018445684	0.006941604	0.022499166	0.20955008	0.050541579	0.024461213	0.033830134	0.096457625	0.235171211	0.075101217	0.024284369	0.065593755	0.012636629	0.041870162	0.016473024	0.021738123	0.011667239	0.012469126	0.009980353	0	0.022968982	0.017748538	0.015023782	0.027668589	0.011479074	0.023713569	1.127178786	0.037563101	0.797486433	0.140566376	0.068664004	0.07506478	0.048404752	0.015192084	0.006535553	0.081225934	0.065762475	0.055619746	0.082462682	0.003621144	0.028570743	0	0	0.047143123	0.001196935
ELAC2	1.060823062	3.672289702	7.453320579	7.135611916	7.346430056	2.689303547	3.030790329	7.453253155	10.37233009	4.026191163	3.685172089	7.214126693	5.375720387	3.950510377	4.678700298	6.838390758	2.439418034	8.693000123	2.726766186	2.431018783	3.63471987	5.455202743	7.294662793	2.892458882	4.493560027	6.105202387	4.475373841	6.344585077	1.930177358	3.393847973	10.45964188	5.610628414	4.912138301	4.930535807	1.731605691	7.330461679	6.679315801	2.979250983	2.773879918	4.634521735	5.923333018	2.950642605	4.88355589	1.753219482	3.179564084	2.735923598	2.3195193	5.251806187	1.034194495
SCIN	0.004663524	0.00757955	0.000802022	0.449890261	0.3925087	0	0.004920098	0.007953713	0.01120916	0.00309688	0.000968778	0.002937038	0.001185948	0.02007264	0.002781683	0.003034305	0.004503265	0.030922021	0.001467606	0.005229041	0	0.003076319	0.022006823	0	0.009693194	0.003557799	0.017065764	0.00528222	0.001840838	0	0.111898854	0.013901066	0.000809422	0.001502792	0.011646549	0.002440083	0.00799072	0	0.007336504	0.00132916	0.005454817	0.00302354	0.001140009	0.004839197	0.003123913	0.009179759	0	0.004447113	0
ARSD	0.482299003	2.33531401	10.23736269	0.540163403	4.947407998	1.441368871	1.199490903	4.770897398	0.179772164	7.891640828	4.336246022	9.583818788	2.759137259	2.101365625	1.208256249	5.377381277	1.508949475	18.63794907	0.726110911	1.121947643	4.721379261	2.850635118	3.015818652	1.30410235	7.503248189	4.792122929	11.9666529	4.440198586	0.64728681	2.424211595	5.990240046	2.319393357	4.485514997	4.846553118	1.315729682	5.783234512	1.460123305	3.976906593	1.115126851	3.64876569	0.664926102	3.176959347	2.56548409	1.535833391	2.148652919	2.245059769	1.500509744	2.457801692	1.245052167
PNPLA4	0.615934427	0.552848082	2.875746641	1.567286325	2.144390741	1.171451154	3.588691644	1.253805669	1.581104601	2.57550764	1.75004389	2.192311307	3.015457686	2.148239731	0.96232598	2.540703694	1.131978352	1.053941414	0.785340243	0.861424893	2.072568205	1.585898592	1.22058015	0.960086159	1.255449122	7.251555169	1.146225915	2.012829142	1.885422672	1.646106856	2.581746273	1.275316525	2.071874898	2.038593504	0.51243821	1.325133925	2.198289637	1.224804427	1.314581587	2.577735081	1.165105851	1.566419014	1.74462939	1.283221199	1.277699548	2.462377487	1.748646049	0.663139436	1.148166915
MYH13	0	0	0.013712217	0	0	0	0	0.022664182	0	0.00196102	0.001840362	0	0	0	0.005284288	0	0	0.099021781	0	0.001655578	0	0.004383001	0.041805773	0	0.00552417	0.001689664	0.011442132	0	0	0	0	0	0.001537637	0	0	0	0.002168537	0	0.001990994	0	0.051811849	0	0	0	0.001978138	0.005231563	0	0.008448062	0.001823174
ADIPOR2	5.502242375	7.447343941	3.86340724	4.390854193	12.74153917	4.283642368	2.612682117	9.564549092	10.34420256	5.439858494	3.105973839	4.358773032	3.518487564	2.70277542	3.491327431	3.198367709	1.4545538	4.241735523	11.09889444	2.086897434	2.607187615	8.004408045	25.46307286	4.79176379	7.606927698	5.066626595	7.41770417	3.934691195	4.364000397	2.143855918	4.055150993	7.915315807	3.627927307	2.534875331	1.279276621	8.775019449	4.137795488	1.930858899	20.04205711	2.50965875	5.184205989	2.352588382	2.19569821	1.410613316	1.289307528	2.229286396	1.286791064	5.914136038	0.606590846
CDKL3	0.099001022	0.184690701	0.210233678	0.201887	0.109209696	0.1592568	0.121098892	0.113788732	0.165535342	0.083846222	0.06795724	0.393978399	0.096326582	0.172917497	0.097563828	0.186709147	0.045721224	0.208755275	0.027091763	0.051481176	0.049889066	0.14481024	0.059089772	0.022126943	0.118096906	0.095230713	0.12971868	0.167715275	0.122333616	0.112319031	0.063557959	0.141136214	0.038848656	0.421667583	0.062543503	0.147142122	0.143292824	0.112433	0.023216676	0.093237082	0.302084962	0.025116316	0.092595223	0.135782744	0.157622843	0.0948958	0.066355054	0.151871957	0.067322552
UPP2	0	0	0.0031533	0.01954506	0.008946212	0.005470886	0.012896192	0.007817878	0	0.004058655	0.011426802	0.038491714	0	0.099964508	0	0.003976646	0	0.302202514	0	0.003426493	0	0.063499416	0.007865814	0.019636383	0	0.006994076	0.051309663	0.02076804	0.036188006	0.029902995	0	0.02277277	0	0	0	0.04157245	0.017952579	0	0	0	0.050042151	0.014859519	0	0	0.004094083	0	0	0.039340485	0
PRSS21	0	27.40809597	0.00948074	0.20077821	0.121039928	0.049346442	15.74216644	31.32669271	0	8.297896802	21.73012431	36.24070398	19.03800937	13.60403196	5.672214201	0.131518417	71.59214464	22.52713314	0.138789158	19.41950383	38.01110026	0.163643929	7.626940285	1.033181232	14.94171565	31.27982432	0.029666942	28.49824389	31.54204331	33.51269127	0.007267921	21.75939004	26.9058219	61.40326723	0	31.9402903	0.033735242	19.07954286	1.127427111	26.12131429	0.042987767	0.004467677	0.013476099	0.154451826	0.76317702	24.94745373	0.038628657	33.54593589	16.09291091
MARK4	10.90512537	5.202989994	4.963344726	5.90740529	5.87423921	10.9396808	5.348276349	6.090215734	4.578469406	4.725928955	8.252665315	5.531966548	3.378600005	5.200681514	5.305755253	8.282139483	2.668482501	8.348608523	10.27947605	5.641482442	6.875696156	7.068695741	7.965650999	7.268566567	4.950639413	8.074043837	4.548453864	7.346080571	3.863282174	6.818387238	8.788947651	2.751837466	8.157701518	5.184215784	11.19232948	5.921448987	4.611906604	7.449124766	6.112579936	6.579520851	5.808843093	3.591217238	10.42617205	3.922006557	5.596572611	4.985044364	8.105111784	7.507529763	3.392945049
PROM1	0.585296907	0.281246138	0.013754511	0.24801284	3.283241186	2.362504734	1.145504252	17.75893814	0.747430291	3.152853373	3.45578462	0.045790532	3.333709205	5.130243069	0.35345274	9.915546158	1.748207666	23.17231624	0.599483271	4.319440778	3.299501387	8.533645171	0.009357333	0.68677941	0.172281224	0.012480445	0.035997375	0.199295756	2.646139564	1.814234016	0.005751375	0.523758445	0.559042588	0.475621171	0.004952129	14.82395074	3.331653946	16.2720311	0.8023037	3.885481665	4.924078056	0.366507049	5.303630244	3.574658524	10.45838288	3.350417199	1.12593186	0.039866877	1.206008948
CCDC124	6.854789997	7.353047161	39.36306214	5.584621387	9.946111357	4.343843569	4.981990922	15.07993617	20.19975612	20.05780063	32.07349587	11.69721472	12.92454047	13.45955472	8.712871216	22.61879584	16.23287382	13.72819651	17.91499816	10.47984034	25.26793992	11.98277172	12.36477057	20.09370172	14.55986423	55.24608298	11.98013981	16.17171108	15.1331507	19.11798094	39.04073447	12.17049505	11.73318119	27.15913218	21.34311163	9.638310673	16.20378613	9.293585877	10.18952781	26.69123388	14.41947773	25.24212252	38.06162354	21.09515008	8.359912758	16.98843752	26.78374123	9.81282334	7.738601404
CEACAM21	1.048984962	0.410067086	0.551817912	1.096258388	2.000437699	1.513819202	0.424354529	1.391491354	0.699733173	2.003275831	1.857230132	0.092115325	1.659840734	0.299033941	0.670679567	4.044552657	0.62894803	2.722417719	0.664544359	0.374125517	1.558720315	0.682923467	0.452948736	1.486129557	0.872131558	5.743113117	2.60338894	1.329486486	0.909323856	1.034287057	0.882201369	2.786209847	0.78538497	0.035349445	0.442065436	0.377862695	0.255090985	0.487111849	1.103234431	1.360035717	2.715915794	1.849152579	1.488280762	2.179845676	1.904415377	1.910989107	0.432374255	1.765247565	0.570025568
PAFAH1B1	6.102541085	7.530276707	2.480884739	7.505356472	11.13789809	5.437892943	3.520981285	2.706914042	7.226243467	2.664179249	1.904841309	6.32865968	3.268991851	3.33272972	3.530822145	3.428375019	2.809550071	5.740981579	4.790008578	3.33813918	2.944162189	5.196888031	2.752224635	3.433036682	4.016394057	2.451711741	2.031466623	3.362425688	3.669243023	1.966421604	1.588329194	3.870860281	3.241103929	2.19868173	2.533198651	10.56991236	3.50699189	4.890029666	3.961348597	2.460825896	10.81752846	2.188205439	2.013421792	1.483012443	2.68655559	2.48616816	1.371118177	7.137155452	0.886403526
NOS2	0	0	0.019076783	0.004379385	0	0.00367752	0	0.01313791	0.025066793	0	0	0.007762219	0.003134312	0.007073259	0	0	0	0.039694022	0.011636094	0	0	0	0	0	0.012808943	0	0.007959292	0	0	0	0	0.003061563	0.025670398	0.083405486	0	0.012897659	0.003016923	0.012877527	0	0	0.043249172	0.001997709	0.015064496	0	0.016512212	0	0.004318173	0.017629736	0
DNAH9	0.004800613	0.004161259	0.003852792	0.023312127	0.006246136	0.005729559	0.007878469	0.00204688	0.007100718	0	0.003324189	0.007390473	0.004883243	0.010101764	0.00859036	0	0.000772607	0.007275659	0.010071656	0.003588503	0.002140015	0.003166751	0.001372954	0.000685494	0.003991255	0.001220795	0.002066757	0.000725	0.002526602	0.001304869	0.00590709	0.001589967	0.001666432	0.002062625	0.000726601	0.005023623	0.001566784	0.000835964	0.005754034	0.010945861	0.006239075	0	0.001564694	0.000664193	0.001429219	0.000629974	0	0.001525947	0.003951772
KIAA0100	3.692552632	8.55045087	10.64841605	13.41156875	15.30586731	10.69265017	13.986337	17.63608213	11.251433	6.646813264	7.904364783	18.16287056	9.17297367	9.733632507	9.564984547	17.31616306	7.166765411	31.06790572	7.71984533	7.727511991	5.542296331	10.79505852	12.86537744	7.443009842	9.844775478	3.501425396	18.24854017	17.01842942	8.313051245	10.01488993	19.52382788	10.67126043	12.8535947	9.415135455	5.593337816	17.63704104	22.88432839	6.43060641	6.236306661	13.19984136	14.94538373	12.68403723	12.41677079	4.176879558	9.98053647	8.521032745	6.905261639	18.7512662	2.169443221
SLC13A2	0	0	0.002890362	0.002985883	0	0.005014696	0.005910422	0.003582992	0.003107389	0.011160673	0	0	0	0	0.015037124	0.003645053	0	0	0	0	0	0.002771644	0	0	0.010479827	0	0	0	0	0	0	0.004174773	0	0	0.003815667	0	0.004113901	0	0.015108351	0	0.006552769	0	0	0.003487942	0	0	0	0	0
GAS7	0.620482083	16.44591586	15.83057808	14.9029036	27.16100197	6.854456189	2.010314926	31.91452834	13.77940851	16.59738893	21.64566289	5.292103273	4.206389632	3.436831188	6.911773577	15.32088976	5.031652671	1.006108962	32.64328898	12.27965773	9.982520191	14.01141673	28.94120951	18.48492839	38.74254441	29.33032647	47.15037097	15.60487432	7.836503336	9.462096074	34.17642106	13.07802127	16.25826595	2.043325315	3.681412152	4.820226354	4.725616612	8.618808735	14.0609594	8.715219882	13.53926547	8.481666274	2.128062189	8.116179188	7.217480477	7.737954319	21.91848031	14.40030311	2.9130299
TRAPPC6A	5.622297496	7.518049444	41.57461994	4.986577436	14.77224788	4.178730371	9.400674659	19.54949663	10.83026129	32.36402097	30.87974368	24.94768444	12.39870844	14.1235972	8.232274777	35.3902565	29.86701655	26.95007107	8.064860607	12.36924579	31.16367481	13.42635883	25.09152901	30.3081998	10.15807914	25.03723044	20.65249687	33.31864448	25.42728682	27.86324569	44.7726844	11.70675136	22.58279857	30.01795913	12.37530967	12.94263932	22.33244088	25.57671195	9.625145202	37.46439225	19.21336627	37.04489678	66.89376028	32.15230738	17.41320977	31.31939895	24.49277347	14.14466364	14.41069858
MATK	3.927472904	2.368034659	5.549968604	3.656981634	4.299246134	3.577169824	2.55732151	8.332455278	7.645511649	4.002414664	5.857422769	6.686718586	7.063850597	1.082793296	3.192562898	5.936304971	6.522228345	1.112032993	0.948368825	5.50925876	3.805297485	3.593383101	13.83299178	6.623146118	1.225516795	0.069971187	0.307427807	3.837822296	9.226783535	6.621586721	15.978493	1.493892625	5.596627967	10.0150583	1.109566219	4.346439326	5.048152034	3.302655524	1.590101031	7.024348403	13.50704099	7.617754575	24.30707099	5.851745427	5.175416503	7.412383767	4.544631668	5.809931126	1.140589875
CEACAM7	0	0	0	0.007261558	0	0	0	0	0	0	0	0.008580475	0	0	0	0	0	0	0	0	0	0	0	0	0.00424776	0	0	0.004629558	0	0	0	0	0	0	0	0	0	0	0	0	0	0	0	0	0	0	0	0	0
CD79B	0.959729171	1.324789223	3.097551327	53.30551271	1.950048595	2.871450772	2.737069876	13.78415323	59.10626604	11.0469154	9.88108639	1.13157612	3.423555957	7.854266359	22.49046206	13.37850537	11.19715641	7.342415677	3.409168561	3.641083899	18.43761499	3.828898033	4.055134143	15.85940206	11.05616374	36.85456469	2.46777161	17.89915951	1.011956683	9.895074459	7.321327313	0.711926274	66.02298135	6.676776516	4.38766598	2.68733959	2.490809356	12.86398625	15.55907033	24.23589652	12.89677828	5.301732429	0.224966549	4.611069751	8.841872961	13.368952	27.75648407	5.38459482	5.611380603
SCN4A	0.01315495	0.076969905	0.06221484	0.115687644	0.056162089	0.021588195	0.117968949	0.021033725	0.094856992	0.002911912	0.013663737	0.015188887	0.071924903	0.022648503	0.070619574	0.007132684	0.017466473	0.125853767	0.002069925	0.011062629	0.024922885	0.019524907	0.012697616	0.105661989	0.079293928	0.079032724	0.024069704	0.077480937	0.011683506	0.072407656	0.013874561	0.022873884	0.884752327	0.033912825	0.001493309	0.182400246	0.072451169	0.015462641	0.023651361	0.187465966	0.05898367	0.034115423	0.008039393	0.001365049	0.211487718	0.10357771	0.112918412	0.17405488	0.014889737
ST7L	1.822205103	0.621664464	1.035011965	1.726191425	1.066901976	1.512392156	1.429791379	1.371423403	1.088000208	0.785985007	0.955717391	3.050454558	2.894289348	2.039684902	1.058982231	1.479294636	0.556933292	2.257481005	0.643943266	0.858507584	0.940481601	1.042125029	0.827612552	0.257811084	0.886756088	1.121054779	0.656384381	1.360314789	0.666489959	1.158727239	0.458431207	1.325520154	0.894841154	1.909190502	2.725119763	2.0421423	1.507523443	1.215687498	0.973829018	1.074912464	1.59821789	0.580947833	1.402529842	0.767441067	1.775317665	0.952985834	0.459194115	4.084264989	0.672937531
TKTL1	2.452578244	0.139952117	3.012021149	0.633786169	0.090030455	0.84878632	0.129781195	10.14257495	0.156365316	0.449288295	1.172299411	0.022596143	0.011731001	0.123543323	5.182078977	0.536922766	0.185603226	2.822744788	0.609716793	0.06034456	0.030845718	3.826561433	0.042877163	0	1.847322715	0.17596271	1.075742157	8.116156936	0.015174125	0.159868868	19.42893822	0.030556588	0.034694957	0	0.446850802	1.193414467	0.406499141	1.899788628	3.618143766	0.06573803	0.029976226	0.044861757	0.590141162	0.00319118	0.051501148	0.127124308	0.075422289	2.06016751	0.02847999
PAX6	0.005253949	0.030740972	0.016264116	0.027535974	0.050628954	0.014892716	0.025867366	0.068325277	0.078683996	0.07908311	0.016371459	0.201290272	0.073485248	0.036182298	0.016452751	0.074636436	0.021561953	0.109985078	0.012400595	0.010800284	0.036888125	0.046355032	0.039443404	0.012378752	0.077534847	0.01302676	0.031101488	0.083313659	0.000518474	0.009104085	0.008312031	0.08091522	0.067480513	0.016084006	0.000596412	0.093008145	0.102884397	0.049404931	0.012988395	0.041928286	0.035848307	0.033637563	0.015412076	0.024533387	0.029915033	0.034128477	0.001840752	0.077030903	0.002703093
RPUSD1	3.651744404	3.526066984	16.13990871	4.852754627	6.300606417	3.06722262	1.804102342	8.916378931	7.35632307	10.71418131	10.12410711	5.693055153	5.900536826	4.343102657	2.949010469	10.32782488	5.355558641	5.857190096	3.037832914	5.419175825	7.990980543	5.156840733	5.783303449	6.961902746	4.615166131	9.937419378	5.593132432	8.786953797	3.157294357	7.835620155	17.82740737	4.017485109	10.79011529	5.798582479	5.009978254	4.733189253	5.109194467	5.457175423	5.504980687	10.81529953	6.046324884	9.448045263	12.66500737	4.616246798	4.074749512	5.835318135	10.21470254	5.685554917	2.869040435
RHBDF1	0.00275835	5.501662648	0.757101914	0.317553529	6.74268839	9.105964952	1.280447046	0.138780064	0.44063465	0.034192146	0.788457123	0.507256401	0.620087893	0.193124886	0.315895888	0.059823678	0.210421331	0.378332428	1.402768913	1.482500598	0.02213309	2.323579324	0.418893007	6.328754371	0.997588295	0.204121279	0.368132094	0.109975095	0.063150794	2.507931937	0.145461954	0.167182905	0.116815371	1.287071583	0.290574646	5.26302913	0.307884541	0.515874819	0.104144319	2.716979273	3.940484059	0.180622691	0.191496905	0.038926684	5.663850467	1.998086539	3.451996041	0.873275865	1.271547259
LUC7L	7.641981468	5.687268874	7.180441685	15.78063476	7.66504877	7.289787519	8.175108555	8.869306143	7.018405297	2.267759786	3.968317335	20.34790475	7.373902942	7.466455287	8.307506251	8.021441534	4.094469682	17.30307146	5.229777911	5.694406488	2.743313312	6.630708699	4.967438507	3.873492798	3.88477271	1.835079849	5.843046376	6.443391887	6.131817886	5.458440528	4.034638847	5.379712244	2.610089422	7.524950243	5.201973081	10.64274352	16.64947367	10.60320087	2.825251905	3.522922606	15.91261342	3.239976272	6.219130309	3.386926298	6.094265836	4.297640827	1.602449744	18.59719941	2.289016687
CACNA2D2	0.006248247	0.140818446	0.104590422	0.174651188	0.097556049	0.770589524	0.125980621	0.236218725	0.340411933	0.012908744	0.072686965	0.106684387	0.006355794	0.04063918	1.391388388	9.84368721	10.39175124	0.778089438	0.246445124	0.281794278	5.431415294	0.125024638	0.221584377	0.039257077	0.143723501	0.127114222	0.209819309	0.502008321	0.016442522	0.023776971	0.083473883	0.389051854	3.168109212	0.045638426	0.058633933	0.8950489	0.079530781	14.57116753	0.080508615	0.083105207	0.087701187	0.033758143	0.030547965	0.039766186	0.115332606	0.040997189	0.928182889	0.240318028	0.063435711
BAIAP3	0.068782201	0.109626922	0.054947631	2.697844817	0.257654272	1.347896694	0.240327481	0.658444756	1.494886769	0.098227561	0.256271001	0.599935167	0.038368509	0.140067095	1.082582681	1.337774551	0.428506778	0.443878333	0.396604958	0.361565936	2.959348782	0.163926685	0.677711521	1.399105646	0.330202339	0.280989222	0.160478293	4.121549869	0.133124945	2.981694286	0.189552475	0.13447975	1.142981211	0.214496604	0.398960542	0.798717448	0.117311833	5.002738083	0.059837381	2.279094855	0.896228793	0.071926009	0.728966743	0.077359349	2.03322385	1.498921129	0.301616844	5.376294696	0.604557342
TSR3	1.960366079	3.816099328	30.68544927	5.707827846	10.22084382	2.433296147	2.663079731	16.31596332	12.70866803	19.8966078	21.92099846	10.84582295	11.05305916	8.743133285	4.637159097	25.76277307	10.6007973	13.66691995	8.629904138	5.367521569	15.3205612	6.968319911	10.41858904	10.98912051	11.64184688	46.63589147	7.060457549	17.20525665	8.808256251	16.00386069	36.64974769	9.538775679	14.9476639	19.16085286	8.881038523	9.417058575	10.11262109	7.794985466	6.676511538	24.73728231	9.084629638	23.01563466	30.18786546	12.66558871	7.123650158	15.5675747	14.5685587	9.421753572	6.242850424
PIGQ	0.634937305	3.56248277	5.726805637	2.676636164	4.872564126	1.109931664	1.69651825	3.223674079	12.37104495	1.970705445	3.389228017	4.650740752	3.360960699	4.06764011	2.056231015	3.755497154	2.91564335	5.39458318	8.277084592	1.965552423	3.193453223	4.194090289	2.035477092	1.918739594	3.302182599	3.4973716	2.084314893	5.615800565	2.284270654	2.678807462	6.269058427	6.207607285	3.280921719	3.565014749	1.378846998	9.529558169	7.803055066	3.688337087	5.555786556	2.861997523	3.635324033	2.264097472	4.23795873	1.851956126	2.018727879	1.83669412	1.375829996	3.160635518	1.069481146
CRAMP1	4.441963043	5.262998074	1.425330437	9.643662777	6.562708889	5.44830124	3.495768311	4.840790842	5.829707649	0.67574437	3.782728465	6.359672525	1.948839178	9.746144756	5.387465459	4.248868549	2.055583801	5.432042631	3.269167043	2.840676476	1.348207954	3.607318094	7.009421578	2.704646349	2.56823801	1.119966348	20.86003473	5.15950342	2.113767673	1.919726817	2.107146708	2.141752546	3.234941187	2.95120578	3.307885387	5.403504861	4.696572028	8.137089077	1.458614121	1.822843077	8.958844897	0.864888341	3.125330172	0.646642412	4.446170726	1.765488156	1.668416695	7.342413581	0.719106127
TEAD3	0.026673397	0.034681476	1.868531341	0.483360422	0.078086434	0.063669695	0.143831247	0.022745948	0.322202345	0.00393619	0.302908331	0.713008187	1.392802131	0.07653805	0.037123465	0.019283277	0	0.495210741	0.095133049	0.053169637	0.011890456	0.017595256	0.011442708	0.060940411	0.517449357	0.027132153	0.015311217	0.008056555	0.02807686	0.007250177	0.004688751	0.176685029	0	0.997059572	0.004037174	0.142663871	0.069643525	0.004644821	0.05195261	0.0253408	0.194128751	0.089349136	0.21299883	0.003690424	0.003970549	0.031502622	0.099681954	0.076306864	0.007319008
SELE	0.041378857	0.36124143	0.01423248	0.002100405	0	0.007055128	0.012472975	0	0.017487027	0.010467897	0.002455957	0.002481901	0.060130121	0.532609807	0	0	0.019978451	0.04031518	0	0	0.060607793	0.056541289	0	0	0.039317253	0	0	0.021425589	0	0	0	0.02936724	0	0	0	0.01237174	0.005787808	0.284105884	0.013284873	0	0	0	0.020230311	0.024535764	0	0	0	0.008455431	0
DNAJC11	0.089013503	0.486098669	1.531599071	0.823131487	0.979373737	0.419640541	0.206603736	0.667981275	1.788961485	0.680758281	0.292161697	1.246395315	0.78548339	0.61045388	0.427410482	1.278985243	0.321255386	1.408082241	0.369764532	0.351821934	0.452356601	0.769943135	0.652983943	0.407054068	0.802043165	0.963449522	0.338191934	0.886231338	0.541979103	0.490856674	1.294408879	1.568776173	0.720722963	0.741483056	0.23543564	1.144175077	1.055658299	0.295285127	0.601142347	0.975473509	0.888465604	0.521561816	1.159784158	0.299267847	0.387573408	0.549301221	0.562914699	0.879598463	0.108995357
FMO3	0.003941416	0.020498948	0.075917598	0.002800947	0	0	0.00554435	0.006722148	0.043723924	0.003489806	0.003275085	0.006619366	0.044101833	0.167383677	0	0.006838582	0.03044778	0.002986744	0.0744216	0.023569966	0	0.012999887	0	0	0.111415081	0	0.003393712	0	0	0	0	0.540435781	0.005472719	0	0	0	0.069463796	0.00823615	0.070862956	0	0	0.005110741	0	0.088341594	0	0	0	0.015034062	0
MYLIP	21.22749006	10.32080806	13.14569565	14.59292156	28.56802566	38.81103525	20.05388783	43.17969323	27.12015186	47.65807549	34.12635889	30.15563032	28.95804762	22.53628656	5.737374232	27.45667039	5.790233401	38.62813202	18.97302463	38.42758838	37.98094371	21.4277396	64.34897141	19.11299181	32.36257591	3.066541632	49.20653224	43.58748283	24.98593421	26.61761545	13.15120393	34.12548245	64.07118152	7.44470886	32.78083877	47.64081325	49.73335457	54.92869564	18.72950144	15.91559937	22.06820461	32.3282168	14.50491074	18.80844452	49.30755685	40.9073478	20.73938287	84.94163395	9.563333012
NOX1	0.010660268	0.069303854	0.051333193	0.083332306	0.057214596	0.01272309	0	0.045453137	0.031535787	0.033035825	0.004429028	0.040282343	0.048796905	0	0.044510203	0.097104909	0	0.052508201	0.013419105	0.003984325	0.090290472	0.02461237	0.027439101	0.004566637	0.048746514	0.012199066	0.004589451	0.048298146	0.008415881	0	0.033730242	0.074144486	0.018502438	0.103056214	0	0.052058934	0.062625769	0.033414221	0.071873095	0.060766102	0.03325086	0	0.005211854	0	0	0	0	0.01016558	0.013162989
E2F2	1.235839715	8.140841589	1.080609086	17.03579915	7.187414843	0.660483721	0.293231367	1.796661323	96.21221674	1.42382558	5.796474641	0.387596478	4.39989003	8.046561094	11.14309443	0.719056508	2.051256139	3.458280203	28.54561326	1.437643304	0.132749911	5.048524077	0.990070802	2.544985278	9.348449932	2.701618221	5.241468593	0.620632064	0.205709134	1.859686962	1.34532121	5.703233085	1.161217338	1.807282467	0.933004043	7.693712433	8.373012925	0.318918613	14.52058193	1.923822288	9.869104282	0.735276339	2.263958756	0.696303612	1.970416452	1.971519556	1.283301354	0.646040103	0.402433533
PSMB1	53.58285149	40.69636016	33.401948	83.58836983	61.5867954	57.67439308	80.52142841	84.22925163	78.5827417	100.1220009	75.55206294	49.78534927	60.02897261	76.06344017	69.19035499	50.44315886	53.92985373	64.90569515	39.71485153	57.15366555	71.58218204	71.69981617	86.17123899	47.14787294	42.1011994	36.19958687	44.23820188	69.48115827	55.79940448	44.99359956	25.46736883	40.20316142	83.79400918	34.9901683	45.93121302	53.04639473	67.82850306	72.42499532	53.05559345	44.88908302	73.20138654	63.86390049	57.68573913	44.54696363	49.9687766	64.61628529	31.80207797	43.97244854	25.97626647
SYN1	0.152502092	0.797870603	0.869236301	0.952150186	1.388956321	13.89792363	0.214523135	0.897946025	0.985526078	0.810169765	16.2443318	0.21038253	0.107111509	2.608914821	7.701612411	0.718199515	0.834481652	0.503527559	1.554035183	1.120967963	3.774637456	0.102994071	1.177602735	13.41105219	1.584887914	0.753464185	0.181333122	0.648164229	0.194924709	10.3334054	0.628058972	0.465402706	0.796589181	0.444626045	0.464939028	0.210248883	0.071103371	1.111568117	55.47011545	5.066769678	1.104246102	0.496718747	0.315987992	1.917047039	4.83858966	8.774058331	7.26648196	1.603140284	6.620569848
JARID2	25.23565421	26.56861488	6.554193928	31.75440352	36.8550448	50.50387939	23.58032235	10.8219654	33.45600084	9.445082129	32.92142013	25.07539866	9.433318116	23.04493257	27.23559525	11.64406451	12.45987631	23.89534419	31.25008277	27.25324704	14.4690855	26.77098393	9.158035225	9.115166961	20.52262952	8.835339231	24.82792436	11.85733725	18.34593075	12.29554873	4.730227066	16.69672742	8.638704098	15.05388745	8.557792893	38.65898783	40.76866921	28.87300328	27.74578785	4.538832667	40.28439294	15.94323444	9.210120633	8.60486627	10.89248073	12.29615015	6.96669135	31.80459944	8.779373002
CDKL5	0.075397791	0.058265644	0.061653169	0.067734532	0.075658071	0.039900199	0.022012723	0.146789113	0.033141247	0.059201075	0.024232984	0.204871218	0.048477385	0.037555162	0.053458491	0.065409732	0.000686857	0.041503921	0.093119689	0.135584354	0.002536664	0.022522223	0.058587435	0	0.132468773	0.085738729	0.047159166	0.039961039	0.001123089	0.022040827	0.036760288	0.038164467	0.009382686	0.041258179	0.012919126	0.080885273	0.019500443	0.010404537	0.132361002	0.034869398	0.057684728	0.009223258	0	0.000590476	0.01969418	0.013441295	0	0.02238364	0.006440811
CAMK1G	0.036655884	0.063547969	0	0.081042307	0.015897806	0.116664003	0.080209822	0	0.030121509	0.025243421	0.040611845	0	0.00828596	0.037398159	0.466440022	0	0	0.006172723	0.030761524	0	0	0.002686695	0	0	0.016931051	0	0.007013807	0	0.003215383	0.069744828	0	0.020234099	0	0	0	0.005682773	0	0	0.164759567	0	0.006351933	0.007921803	0.099562376	0	0.007275363	0	0	0.015535499	0.023468987
CDK11A	1.884572967	3.091559764	1.681492673	8.115131944	3.873149421	3.537714493	2.321039474	2.934577	4.141857389	0.523956821	2.432014575	3.923824119	3.991287237	2.484326252	5.517170607	2.261601836	1.595873845	4.439835464	3.771510088	2.102144866	0.884070028	2.370285682	1.950846369	0.984303734	1.777381482	0.974083654	2.506333255	1.72699829	1.222647172	1.017257561	1.425382978	2.391629916	0.877188027	1.827889585	2.718464585	6.203669888	6.689225447	2.991160899	1.286781399	1.300650304	3.849543954	1.08531242	1.642056722	0.36511244	1.026110833	1.802867565	0.541665315	9.21436857	0.868928136
NADK	5.085991051	10.05230759	14.10029524	17.13954788	9.565215922	5.985931565	3.532704707	9.408850002	8.726840432	10.41346066	9.491671092	4.501713744	12.64668898	9.75634046	12.94464573	7.217921529	1.96448586	6.618329852	12.61146653	10.93979963	3.373726581	8.300821994	6.422381972	7.130397327	12.27686887	14.62370272	7.383934575	6.670325187	2.689606918	6.754767218	16.53664876	11.78252582	4.350381558	3.544480012	14.01762368	5.982659691	5.2108884	3.646031421	11.88956044	7.596017972	5.658635263	3.680828898	8.180676894	3.230181402	6.674712761	4.646416818	7.918829685	4.585432146	3.980359541
TFAP2B	0.028628579	0.002863358	0.001514916	0.006259923	0	0.005256672	0	0.001877942	0.001628666	0.005849607	0.009149487	0.001849228	0.004480207	0	0.007881359	0	0	0	0	0.001646164	0	0.002905385	0.001889457	0.001886752	0.003661838	0.001680056	0.001896178	0.001995486	0	0.003591517	0	0.00437622	0.003057787	0.002838581	0.00599968	0.003072667	0.002156205	0.009203614	0.001979673	0.002510612	0.003434482	0.002855539	0.004306659	0.001828124	0.003933778	0.005201814	0.003086213	0.002100006	0.009064035
TFAP2D	0.00615276	0	0	0	0	0	0	0	0.004550358	0.005447773	0	0	0	0	0	0	0	0.004662466	0	0	0	0.004058703	0	0	0	0	0	0	0	0	0	0	0	0	0	0.004292389	0	0.006428534	0	0	0	0	0	0	0	0	0	0	0.005064833
DLEC1	0.261726975	0.26843898	0.117420523	1.151782162	0.304578925	0.537436093	0.050308761	0.353499264	0.103394302	0.002878734	0.264757926	0.234792992	0.446475882	0.128745114	0.215262798	0.097309547	0.028255854	0.162608104	0.51567796	0.20050407	0.050727194	0.18230089	0.36821971	0.089137593	0.424389859	0.06573031	0.302342358	0.106058976	0.142454791	0.242585719	0.226321914	0.227747913	0.011286088	0.033526435	0.157963507	0.184858451	0.28491107	0.039065411	0.194361927	0.237222465	0.327052198	0.19814451	0.071530158	0.080969788	0.161164375	0.1356768	0	0.201525491	0.176641064
CYTH3	1.411930331	2.239409434	0.727257477	4.579065749	4.222246978	5.495528043	2.271759336	1.170202288	9.168356772	0.75422294	0.595342049	5.044295365	0.735921035	5.512674112	5.342644277	2.712979057	3.781491893	10.81964496	2.082857446	2.262635035	1.389903151	1.370140668	1.519778037	1.861512227	1.369857316	1.144816986	2.576134613	2.070298212	0.869623693	2.529148932	1.343942231	2.367534512	3.616370298	1.582298512	0.313667836	7.000925289	3.576069235	3.508816343	2.274176253	0.936534522	11.23567776	0.821597877	0.673184288	1.344517646	2.367879968	3.302045766	2.116077918	10.31728306	1.058533538
ADAM22	0.056526798	0.029656959	0.014326197	0.078226714	0.171288737	0.074566632	0.108810916	0.20465418	0.047672555	0.068489361	0.039554059	0.233169443	0.148288849	0.314157671	0.126586298	0.054200567	0.207803371	0.825139761	0.066162334	0.032617363	0.036250464	0.067380466	0.120822654	0.012744685	0.084923815	0.061281833	0.046110085	0.115920852	0.039928333	0.008895364	0.02614867	0.137949538	0.145960789	0.140610256	0.014409533	0.233843512	0.129141211	0.102578578	0.08469155	0.011305838	0.255192689	0.115089088	0.165817248	0.079031442	0.0345436	0.040603175	0.001389789	0.024587643	0.005714427
SYPL1	39.11478256	26.88241229	24.25057125	55.94993459	52.47539483	40.28366531	71.33518435	50.71222691	29.35290964	40.86441881	30.70922853	32.0397364	26.47581719	67.97730227	33.18813778	46.8540814	32.57370101	30.07977251	24.92225087	38.32591709	31.66417217	54.55395458	57.09497114	45.07897054	29.47513162	24.83561589	31.15475121	40.1786986	27.30374875	31.18878251	21.97053386	13.17745735	42.63901772	20.7673737	20.85909541	24.26043595	42.56113517	65.81821518	26.04229171	30.76127225	27.74002294	39.90088213	28.90773385	16.76292242	72.60676892	38.66679534	34.20990264	40.43467741	21.91071708
CYB561	0.230345129	1.101498136	1.021166639	0.838474829	2.430106881	1.169929652	1.270894686	0.818452568	1.128127873	0.321790967	1.05059121	1.139059647	0.80706748	0.141005748	1.61821337	5.037960639	0.889717943	1.454599494	1.359578832	1.907428735	1.193406495	2.182992817	0.357935376	3.889989767	1.35121043	0.167919903	0.425320649	2.864150299	0.957737159	2.635915021	0.197055903	0.577264785	4.525705393	2.4973372	0.513664057	2.555084413	0.80189995	1.981511889	0.232377911	3.060802072	3.173280081	1.896637531	4.612282732	0.486542912	4.480392429	2.317455923	0.943325891	3.265552447	1.316775302
SPAG9	8.576634987	10.5838201	1.187481922	12.90318841	12.94917579	20.28572028	10.50752217	6.368860805	9.92629927	1.797555323	3.703762195	7.014344282	5.936926415	5.671877862	12.51406554	2.082978859	3.477261148	5.265054744	4.821328621	7.352180521	2.283254782	9.511424366	6.840944615	2.345718209	5.683216297	0.972554089	6.708051766	4.151967465	1.762125436	2.541490629	0.711749688	5.112834287	4.436269356	1.371285473	3.113642749	15.99258392	12.01992399	10.03940909	10.22323195	1.596873251	11.27449416	2.097894342	1.56924501	1.212677334	9.025710875	2.346835955	0.659626102	20.8370309	2.063325086
CELSR3	0.03914666	0.17305848	0.427504364	0.491011889	0.320885443	1.260319402	0.123901217	0.327149694	0.180946539	0.028595497	0.259415368	0.286809959	0.70183573	0.476277033	0.302383356	1.225986451	0.587811984	1.936365086	0.348639493	0.58963928	0.0802736	0.426084681	0.709531909	0.094748314	1.107402735	1.096043981	0.580599402	2.548671212	0.078807286	0.493190534	0.341658938	0.671932207	0.169861731	0.384750639	0.15020065	0.744883874	0.372750309	0.803709725	0.209386477	0.064712169	0.161787642	0.109769685	0.092824052	0.071493497	0.092653974	0.660378108	0.032916636	0.980847453	0.073311356
AASS	0	0.048883053	0.009482931	0.011577472	0.002445816	0.005982769	0.00528856	0.028854085	0.002780447	0.006657605	0.003123988	0.00315699	0.003824289	0.044590113	0.028405001	0.006523082	0.008470893	0.814799501	0	0.000936773	0	0.000826676	0.005376112	0.001073683	0.028131593	0	0.001079047	0.017033402	0.006925439	0.005109511	0.005286983	0.053542539	0.000870039	0.264914941	0.001138068	0.015736909	0.007362118	0.006546811	0.001126561	0.0071435	0.058633231	0	0.090678349	0	0.006715719	0	0.003512508	0.00717023	0.011347642
PLEKHG6	0.078513271	0.114335302	0.149067942	0.345929296	0.091939117	0.273621598	0.048595279	0.040171685	0.190455037	0.011122746	0.260959646	0.129221036	0.089448431	0.594765905	0.213550854	0.264276501	0.145565222	0.504527183	0.015813153	0.061036982	0.240797348	0.095296764	0.070057867	0.118389738	0.169718491	0.026354996	0.054082368	0.182127431	0.054545285	0.151093787	0.072871181	0.068649666	0.13736131	0.016192274	0.171121546	0.484199607	0.206021029	0.183752409	0.076226113	0.078767848	1.528137423	0.069228284	0.245667165	0.114710952	0.129028116	0.247274984	0.013203644	1.018230278	0.051704482
SS18L2	6.529475889	3.453574657	4.318249021	6.509168368	4.925117775	4.342684693	4.464055487	8.133373881	6.468624058	5.781323916	8.846418172	3.36933477	4.289352657	4.555522787	5.014853556	5.227034542	9.22256598	4.895227091	3.923584088	8.143406137	5.468718736	4.679999447	9.007536279	5.046682746	5.114198365	4.245076864	6.153650658	6.810762019	4.423772445	6.519010029	2.99858389	4.340973504	9.681966146	4.370667565	10.88812333	5.4225679	6.954951817	7.035610005	4.286984986	6.061192555	5.620405797	6.039933353	5.925503047	5.283218954	6.344302776	8.190835551	4.410790571	2.673819769	4.970565099
MPND	2.414545573	1.298789408	10.95344502	2.143680043	2.99527384	2.336999952	1.256245864	6.272967727	3.14578517	12.17715998	9.778872419	6.615891537	7.287568145	5.907193475	2.57266675	7.489223716	3.864659546	7.33887116	3.006112041	4.341638869	6.416846074	1.920049726	6.016291946	3.853982818	5.950898493	5.142613968	3.104285664	7.295002463	5.457456775	6.429990449	9.16088294	4.863925849	5.185101885	7.640034761	6.205735249	1.315274792	6.658391704	4.872744158	4.358965804	7.511473077	5.436982187	5.296769639	9.269211565	9.698004573	4.40762694	5.239835358	3.736087766	5.835099964	2.76086793
MGST1	7.967681676	4.57119506	7.402054308	0.757288989	11.10098842	4.567764434	9.263174213	5.534708368	0.030985362	4.027362471	8.82908021	20.91773246	18.17192775	1.708182659	1.92100658	49.11701092	21.70433503	1.485289503	8.014119155	32.19789797	59.80294179	14.75600591	3.130506721	17.68709075	17.39086967	25.67188893	2.128411901	18.33006822	8.161134474	2.46280061	12.72057812	9.476882968	13.949207	56.32615724	3.490487051	5.434004418	0.030320461	16.48782847	6.037585289	22.40150049	2.605117309	36.76258144	12.10666508	18.58161861	21.1651119	27.07611164	28.36965092	6.538330001	18.85779261
CRY1	7.715481776	5.041738018	1.138727676	15.52030143	3.009399434	6.962172018	5.470504435	7.425434371	5.674645424	1.149448154	4.180647744	5.44584181	4.053889247	10.79144139	5.339252384	2.736867946	5.545333808	8.355456348	2.390590287	0.167385818	0.037906734	5.205487613	7.208312783	0.247704228	2.80907881	0.784962216	7.292528865	6.937321719	1.311305905	1.837526401	0.621825216	2.729049351	1.109876979	1.859676889	0.996176457	11.66493759	5.728201748	10.82144913	3.154514432	1.173018302	19.4019447	1.648424109	0.620836168	0.611783021	3.367053592	0.551250505	0.123141972	4.684222514	0.653323215
PGLYRP1	8.232271758	10.43000495	0.658496313	3.877472111	0.112093003	2.787632529	0	0.212236619	8.835098143	0.118658339	0.69996159	0.144686438	90.26359186	6.526295714	18.91058531	91.09858365	10.46359685	0.478752249	1.036275231	1.030387017	1.177742962	0.227321758	0.016425997	0.590489342	1.002777387	0.131450109	0.23078199	1.196995881	0.166255262	1.373806115	0.060576275	144.6268465	0	1.011765537	0.93884821	0.360615261	0.431134486	13.74199956	26.469426	2.051645542	1.672029836	2.743121868	730.3786131	57.80210933	1.915105594	0.633107782	16.25898194	0.401640916	12.79683006
NFIX	2.476429146	6.592006114	1.045139032	2.558853449	33.9769688	3.59165405	50.85420731	1.650229197	9.85133666	0.790104275	1.389209783	10.20800074	6.974698144	16.96324225	8.319307064	11.48155721	7.607855071	9.421003598	45.47340596	8.023229402	6.016248763	7.838476654	1.351946162	11.91196473	3.304690624	1.342415156	1.135427871	8.106718758	4.007435518	7.523670969	3.513386585	5.884642523	14.06618031	15.1656397	0.82176158	11.73779384	5.184989133	6.153050724	4.324638604	9.270262275	5.247327675	24.96007695	7.340031885	2.30385305	7.826288944	8.436221849	4.108986448	17.15433315	2.841925768
ST3GAL1	14.9234592	9.387372277	3.949031846	4.929397917	17.81577216	13.3154765	7.310604132	4.802645644	13.7320762	2.94748508	3.012971913	7.343267154	3.75536311	3.60996167	7.363415119	8.281207052	3.615224596	10.48143511	18.19577294	6.784137805	6.300354476	7.885777739	4.380152044	11.41223603	8.585654274	4.574598438	5.090559662	9.693129146	4.165717747	5.921015189	5.610518191	3.856858826	5.609846783	6.106722529	2.002423656	19.42502617	4.712172279	9.074469971	9.075344425	5.848050803	9.967822433	5.124631966	4.141420542	2.501596915	8.439604615	4.746632717	7.755337907	14.52297453	2.786935826
MMP25	1.074078761	6.043034664	0.901972028	7.212670146	0.295481408	2.011521809	0.168770256	0.258214052	1.432364416	1.646562623	5.981624059	0.251867224	2.254870657	3.298415181	4.174531706	2.009800214	0.515825983	0.40696005	0.985267746	0.390765319	0.106966493	0.214817863	0.046567442	1.629974583	0.945244361	0.28548729	0.885469119	1.043147334	0.108248277	5.793161013	0.216925619	6.108059154	1.562770886	0.231970958	0.184186168	0.181350506	0.220957658	1.608714585	2.835008089	3.211060092	3.11853826	0.112974312	3.245700737	0.566754958	0.880219201	2.532583614	10.92499636	0.419501029	2.842953231
IL32	5.301008608	1.383995165	0.982117804	2.692525385	0.218457351	0.186526679	0.802133928	9.18863427	0.459206116	9.312431923	0.617728646	1.315899634	0.494110695	0.741763178	0.786072808	0.897769026	0.566947583	1.661222428	2.318230909	0.296796842	0.14686881	0.688222702	0.51824046	1.465642756	1.313406391	0.319019461	1.003798403	6.897026467	0.166730963	0.929972439	2.958100523	0.516217328	3.011660671	3.299378882	0.701966284	3.712910009	0.42597655	1.553457575	0.812578827	2.431808633	1.343846621	1.018730501	1.978355611	0.795957325	0.543251251	1.057594106	1.337804659	0.94252888	0.170375049
PKD1	0.824212616	2.035875696	2.93604512	2.482174101	3.754565235	2.231005503	1.496844443	2.547611065	4.078681831	0.699339531	1.251243915	4.322138479	2.848474515	2.360422329	2.12876911	4.748242279	1.536694572	5.933743774	1.881705492	1.740077611	1.666580805	2.774926452	1.628295412	1.794513272	2.115351341	1.356894591	2.367065646	2.900575745	1.960715109	2.423001564	3.719397658	1.75923078	1.590730277	3.255985468	1.267861021	4.878577134	4.636484352	1.7880232	1.344452922	2.355358552	3.759302709	1.846819237	2.326949471	0.809272224	2.847250449	1.91808166	1.112025027	5.897876823	0.677271803
MAPK8IP2	0.042116617	0.030422873	0.083698257	0.028267179	0.025115953	0.019548051	0.039496676	0.053872913	0.032878358	0.004143429	0.007776985	0.196478505	0.057122058	0.040283879	0.039078006	0.024358244	0.018075249	0.10638438	0.026508118	0.040227723	0.018774729	0.043217164	0.168632296	0.016037227	0.075867945	0.08032684	0.130953456	0.04664402	0.035096681	0.009539871	0.086373214	0.006974529	0.014619896	0.078414992	0.044622166	0.089778585	0.032073229	0.041559646	0.006310143	0.032009984	0.10582389	0.030339789	0.009151558	0.046616682	0.01462859	0.020265194	0	0.042393434	0.023113055
MED24	4.273512773	7.576636418	12.57616348	12.05371527	9.102331818	5.641877006	6.849557371	9.098226909	22.33396468	5.888671448	6.566588818	11.62559617	7.636584064	11.04811026	9.778133647	10.22362487	6.335686898	16.4737985	7.028862502	5.115551362	4.704028633	8.818029316	10.51208124	5.374453837	10.08280927	11.47106433	7.277176398	8.002318818	5.305822789	5.797927504	12.38630814	10.12310869	5.913564654	8.976648185	3.697046341	10.68806587	12.94356591	6.511455938	4.902307348	7.35573746	9.640486794	5.139961153	11.41664752	3.360114789	5.677499785	5.166036862	5.255042661	9.138104425	1.575430068
RHOBTB2	0.040253737	0.347340665	2.659592651	0.659240782	0.846326383	0.242399074	0.658903518	1.124979259	0.437080665	1.273371288	0.580787392	0.728275905	0.781707803	0.371719932	0.187717763	0.798427087	0.171383333	1.18132329	0.380034383	0.340564607	0.205543741	0.512967339	0.90267594	0.184979607	1.27935851	2.360447434	1.099667992	0.61013181	0.372678814	0.517731432	3.76312118	0.60721526	0.824420978	0.533011708	0.749394409	0.624196718	0.881418808	0.168231822	0.223696599	0.600757566	1.027284607	0.753284165	0.427597828	0.185307288	0.266375692	0.316944578	0.815417689	0.720605552	0.128025825
HEATR5B	5.05127588	3.857249118	2.092819265	3.919397424	8.769814749	5.188239029	4.72856555	7.492550759	3.576332131	2.019179478	0.760164868	18.53754446	4.00178654	10.40952657	3.786328862	5.144358728	1.306014067	9.554482801	1.501606497	2.98872272	2.810660574	5.125142597	4.298634353	0.80915724	3.731812529	0.597498562	2.16333803	11.99894336	0.537767468	2.243316322	1.129727673	5.880521394	7.162276191	1.58850766	0.772509157	13.08454307	5.971988774	6.821444135	2.724515506	2.115899554	5.737718864	3.559758251	2.796189157	1.886277284	6.153031424	2.527534548	0.534958607	14.58712047	1.029369831
SEC62	18.08866547	14.98971127	3.000291268	17.9442177	19.41669116	14.54701625	16.61149231	10.56585981	19.72012353	8.103396375	9.862244344	9.931972074	8.566963107	15.85395143	15.16643931	3.608666251	6.328095179	13.18129977	6.497396816	9.263085705	4.269570135	15.92588479	9.388178281	3.852431514	11.32332313	2.163886333	12.65435171	8.875483149	7.208998067	5.242038838	0.943088857	15.84269107	9.627556388	3.124941364	7.502364573	15.73477715	11.67612551	16.50394534	21.52642579	2.048551137	22.25379035	5.562283263	5.799348682	4.077609461	11.00064177	4.628111887	1.303434585	8.078459341	4.825957298
RPS20	764.7480513	162.9481281	186.2849216	366.6171526	182.1490255	270.108916	388.5472658	254.5227837	228.7972458	258.468336	237.9785034	189.3163904	422.0993852	225.538552	208.2179066	335.2680359	471.6086642	129.2269636	280.3453181	325.9673118	343.161668	382.4242612	504.4979746	427.2624052	132.2148838	163.7184781	244.2520261	293.9090432	572.8744399	334.3267812	233.1674572	117.0834017	590.7175696	426.5826311	225.7477136	249.2295729	244.8694251	344.7169082	278.7790087	453.3672252	217.191962	516.4828708	386.5684996	370.4361491	278.0507659	445.4306237	294.1418344	191.2195806	233.9201774
CSDE1	44.53414988	39.93451798	18.78710479	68.33557031	82.31134028	81.89915885	93.42646106	88.73061821	64.50822911	53.24465388	31.72206766	66.40001632	47.57014051	76.05989682	59.42569255	29.08035418	29.67136027	88.81270855	27.55671801	46.81707889	33.91082932	82.76590178	70.02726344	21.49164951	28.76826138	13.31146982	71.70466518	87.39117153	21.13706025	22.61964209	12.45191856	41.23645321	82.22799053	15.40439201	23.50295651	72.23120007	86.17528074	81.08536106	66.36362052	14.9576377	72.49918694	29.92005095	21.21138285	17.63592359	80.73963141	27.96209167	8.489100354	113.285805	14.4756633
UBE3C	1.60624504	2.254873667	2.862557432	3.287474484	5.715660539	1.594040898	1.398730971	7.732999209	6.431305382	4.477586801	1.575478091	4.833181249	4.380985981	3.518405831	1.840721312	4.225052325	1.370660189	5.939919041	2.544083216	2.027527327	1.630085836	3.877322257	3.755801085	2.395684357	3.4132	1.473401427	4.431550864	5.700602169	0.844218848	2.61599167	2.505484689	5.673582516	2.716386779	1.964236148	1.098022801	6.623911209	6.109328936	2.712537938	4.252478693	3.218009858	3.746106315	2.288769136	2.48822315	0.768049038	2.639323089	2.402011218	0.987402349	6.067917979	0.741029869
REV3L	0.247636103	1.492186449	0.362466049	1.108604713	3.085052046	1.111912017	1.444029485	2.901544274	4.455126613	0.921479034	0.428765204	3.261160505	2.576688675	2.934977435	3.019252812	2.224971653	0.950184551	3.5869341	0.848656608	1.452341212	1.028047721	2.852587709	1.509742795	0.294412996	1.707855657	0.31292708	1.023852125	4.601507253	0.254063099	0.925151746	0.590249372	2.390063175	6.08396463	0.914000099	0.066376338	4.857065919	5.360915756	2.667140603	2.123161102	1.089470421	3.53539871	1.138009095	0.851226346	0.440122444	1.762585241	1.230867804	0.292005447	8.949567577	0.345735491
TENM1	0.085136246	0.248725386	0.00578431	1.573042379	1.116949059	0.648551502	2.030010796	0.72959123	0.446187001	0.01861266	0.053275754	0.043247363	0.395587746	0.13511593	1.163592314	0.171423783	0.05176223	0.882500339	0.092615342	0.082496479	0.166801389	0.459684926	0.04959897	0.000900508	0.041071454	0.004811139	0.0615405	0.157146873	0.012446642	0.023141141	0.003325683	0.054305711	0.121861567	0	0.012408612	1.128488637	3.728477219	0.625959568	0.077478334	0.044335788	1.452338836	0.057922859	0.007194185	0.037518639	0.843942051	0.009103309	0.013256884	0.287657299	0.031147781
PAX7	0	0	0.002880985	0.002976196	0.002043407	0	0	0.001785684	0	0.001854077	0.00174	0	0	0	0	0	0	0	0	0.003130585	0	0	0	0	0	0	0	0	0	0.001707538	0	0	0.001453783	0	0.001901644	0.002921716	0.002050277	0	0	0	0.016328777	0.001357627	3.775668638	0	0	0.001648755	0	0	0.001723749
MASP2	1.216309821	1.171619347	0.100755969	3.081843195	2.342762194	2.048302362	0.797258553	1.547680925	1.459983963	0.076119091	0.457717211	1.088201531	1.399188501	1.450876389	0.934414026	0.417101304	0.691793844	2.417654384	0.697405741	0.304654403	0.079485711	0.556601	0.622868248	0.234605193	0.283254858	0.007287345	0.934884295	0.859784154	0.203609174	0.366093058	0.11753818	0.575791066	0.769273735	0.496604903	0.104095926	2.354592793	1.917298135	1.344015155	0.827209738	0.145199151	4.846580391	0.363324851	0.420308992	0.142732789	0.910027021	0.303349539	0	4.390491786	0.052421082
IYD	0.007848599	0	0.006298992	0.004647972	0.001276489	0.003122449	0.003680182	0.001115492	0.002902269	0	0	0.007689056	0.007983692	0.003002825	0	0.003404442	0.007578888	0.001982515	0	0.001955634	0.001166248	0	0.003366996	0	0.001087561	0	0.003378974	0.002370627	0.002065391	0	0	0.001299731	0.000908159	0.008430546	0.005939656	0.001825156	0.003842341	0.00136673	0.00117592	0	0.002040073	0	0.001279072	0.001085901	0.001168327	0.001029954	0	0	0.003230407
FAM76A	5.671730419	2.008069761	0.878042824	6.013738623	3.023962253	2.54696223	1.027338231	3.579607562	2.197646256	3.666283744	2.833848899	3.536127965	1.847011242	1.703418676	3.005383198	2.165203123	1.776005437	2.792524241	1.678406348	1.262134962	1.287318695	1.398877194	3.213519361	1.199756808	2.409281074	1.13477247	5.062422384	2.455836593	0.724670625	1.955974437	0.865674793	2.899275334	3.944620982	1.330007596	1.162177237	2.811598767	2.460104578	4.529339229	1.78888331	1.531532542	6.593602014	1.62682945	1.077726551	0.859342409	2.148357368	1.519351377	0.399068115	1.603711948	1.056215476
TRAF3IP3	0.561419936	1.227992761	4.520183789	2.15021299	2.754624078	1.582254917	1.119418626	5.112688521	0.871802761	6.49936231	2.076755248	9.321490673	3.565267705	0.80297467	2.468260164	5.71863905	0.530305059	2.063559782	2.291864548	3.310267864	1.147653529	1.851719041	1.751193551	1.558383914	3.818477706	3.659955496	3.108244157	2.760725783	1.100455769	3.52551685	4.340450329	4.29927452	1.437657091	3.724239687	2.517459222	2.20480429	1.546337301	1.635489588	3.559558754	4.42449119	2.034821784	1.655530703	2.274513408	2.315755097	3.49439698	3.054368683	1.637301811	2.746884652	1.180570104
POMT2	0.235097148	0.623373027	1.338299118	0.604810034	0.654185734	0.308771259	0.382697906	1.075943544	0.860235444	0.352689543	0.375348637	1.928465769	0.780088919	0.910857476	0.465391948	1.302095986	0.395547002	1.500685718	0.715940715	0.523374899	0.441173177	0.826207181	0.745182651	0.484642834	0.563337358	0.718204979	0.669160646	0.748859046	0.27799531	0.707391955	1.109853889	0.578372479	0.439762155	0.784713914	0.478277139	0.956857863	1.682677992	0.444072796	0.398687454	0.552429816	0.914224253	0.516505778	0.811105414	0.369019161	0.665689884	0.457515094	0.168332208	1.46554009	0.190147021
VTA1	2.362425177	2.86043495	2.724835605	7.311271122	4.027502523	3.064747399	3.570140664	3.767974897	5.51772264	3.439377549	1.74423155	3.424950063	7.619593957	5.504547354	3.179178416	2.532271486	2.173040937	6.893365572	1.528045592	2.028382194	1.288720335	4.030863479	2.278492631	0.835211295	3.7062328	1.342102355	3.889788965	2.902177585	1.468447239	1.425393965	0.632270085	3.816932782	2.324709213	1.372104457	0.78523366	4.071427006	4.933364061	3.213683376	2.808668107	1.52654611	4.762007187	1.423890014	1.307478696	1.973536139	1.979892976	1.520425671	0.659534562	2.024846133	0.824000465
MLXIPL	0.028150636	0.11346689	0.596445856	0.646164823	0.222509849	0.544286639	0.035639291	0.21605108	0.235256807	0.027417628	1.62805	0.042549532	0.03436221	0.042003997	0.691797233	0.009768592	0.019028282	0.03626459	0.446492505	0.042085728	0.002509796	0.42710367	0.499964363	0.366598021	0.154470262	0.332879543	0.053325327	0.002550824	0.028891031	0.043614745	0.246431583	0.053144031	0.01172628	0.007257098	0.27354096	0.035350032	0.308702336	0.026471141	0.116408042	0.028883775	0.0351223	0.861453408	0.096340815	0.056085241	0.037714029	0.008865951	0.003945097	0.14495927	0.220144046
BAZ1B	6.11105846	9.785547181	6.183627347	16.41337934	9.007831824	9.855387216	6.981338264	7.879912318	19.56753313	4.841375464	6.015983297	9.455443175	7.552062955	9.279489764	10.2974453	6.760558901	4.14723942	12.63558247	6.953045647	5.437772616	3.4439589	8.040857844	9.082952781	3.294724217	8.873382709	3.250156704	10.44767159	7.082282147	3.289054012	3.699432021	4.746434284	9.10889842	5.64220522	5.639867583	12.8742479	8.821259955	10.29758798	6.218468571	7.216006442	4.204655308	14.00998265	3.191533491	5.245178394	2.122917746	5.255738366	3.862316169	1.194626794	10.99402795	1.368651325
RANBP9	28.61512137	16.94200339	10.8061975	45.01003831	30.0074642	38.22572273	28.70066168	28.84891022	31.98233583	15.57732951	21.17497253	20.36364972	20.78464933	45.08187873	34.77113975	11.75244182	17.93280315	30.777329	21.11341342	24.896273	16.12958998	21.20907393	25.30355368	19.29394274	10.98897674	9.351826306	18.55807591	31.35054971	17.40283787	14.59360911	11.26926326	17.73746398	31.02967252	7.571933291	24.58126164	27.06681001	34.83662389	43.49608023	30.27698146	12.22387223	75.38374836	15.2051902	21.93571485	8.624123176	27.41797379	18.86694187	10.12785902	40.53430611	10.4608485
ETV7	0.59950538	0.051966214	0.039276781	0.255621227	0.050144385	0.034072048	0.032126404	0.073033274	0.164681168	0.126384197	0.156562597	0.033561078	0.580785033	0.09174679	0.224771434	0	0.049620327	0.34613014	0.294674844	0.012803882	0.005090424	0.01129906	0.019594955	0.127184871	1.234212309	0.13938658	0.201562751	0.015520917	0	0.023279054	0.012043809	0.09076877	0.166484531	0	0.181477259	0.03983207	0.044722643	0	0.015397917	0.006509191	0.169185111	0	1.496210307	0	0.040795967	0.02247765	0	0.027223115	0
SPRTN	2.265208647	3.437658931	0.415220614	6.494487624	2.76588441	3.903285987	2.053272109	6.029877371	3.706971419	2.432395485	2.29608433	2.374301346	1.860634243	12.91815751	5.166380037	0.870074108	3.375237096	4.702657933	1.45605243	1.190603533	0.667050697	2.172502159	1.941549503	0.743260712	1.19256982	0.751130763	21.40535053	6.59654545	2.750390134	1.581391125	0.2735266	1.774121416	5.014280344	0.402322896	1.719473102	4.69124131	5.750359908	6.388034144	3.695077818	0.353222257	3.736769499	1.810853104	1.377886647	0.664914231	1.705445492	0.796905393	0.073975579	4.462439173	0.260714554
METTL13	1.068511724	1.315702289	4.765595054	2.388628082	3.304154125	1.663768971	1.199465402	1.273240731	5.617976764	1.917223533	1.120127898	2.103486259	1.965063647	0.856867873	1.823389656	4.315602334	0.782386152	1.530925656	1.287139477	0.841038946	0.621425054	2.151892279	1.296225971	0.785109861	2.132667225	4.040744103	1.026655846	1.301639456	0.837963448	1.304074232	2.414385947	7.561804455	0.859728262	3.069249513	0.783993668	2.046237191	5.702113572	0.802184069	2.353645296	2.17412419	1.296716281	0.713402001	1.11399254	0.346580001	1.027020633	0.949956778	0.709051643	1.639731136	0.413576471
DYRK4	0.397984107	0.792453695	1.831796637	0.766497645	1.63226492	0.635622999	0.778908074	1.59526908	1.016662889	2.677768858	1.81326607	0.975138706	1.41985382	0.836360762	0.692668947	3.082343962	1.030390132	0.929526353	0.883372077	1.774920804	1.936974981	1.496561776	1.639691945	1.505566347	1.616066689	2.59618627	0.994929918	1.005225551	1.156596375	1.876640412	2.599641577	1.230251589	1.06250079	2.968909671	0.202536711	0.749784203	0.737929945	0.777406735	0.871089673	3.704292929	1.163407507	2.701194648	3.141419214	1.505068338	0.880919468	1.666709155	2.346837506	0.678361409	1.190168234
ZNF207	16.6291081	12.77732267	7.393189296	28.86814124	20.19584553	21.92408047	20.04460013	21.12694922	30.55368683	10.03863304	15.36506968	22.23656213	17.30932235	28.80591676	21.77184047	12.27634146	16.27941973	33.37072503	16.09806175	19.39505859	13.79827849	18.10083628	15.30273208	14.18398851	7.37228454	5.612947917	25.21751046	22.62325966	15.7515027	15.0518652	4.754789517	14.47930737	20.99925264	10.44444039	14.92871665	21.0069877	35.05463451	27.93286959	23.36989825	9.571799632	29.93009815	12.8379853	14.97476954	7.646990256	26.92861046	13.74091924	5.633364387	48.0993655	6.058577431
UQCRC1	9.345180825	10.23664435	65.98315559	11.9804436	18.08181887	10.33556651	7.748208729	42.58043796	31.77534181	50.69148982	51.53076951	21.66629737	28.28141782	12.49369316	20.26286888	30.13871168	27.49697432	31.56439497	23.86285247	21.02640206	31.38090785	24.97933129	37.26265094	38.55762706	28.34209802	94.73526769	17.84522662	28.23300251	17.24016688	32.94135177	80.33245933	24.34211118	27.36458707	30.88042989	26.658718	19.33726178	32.23834268	22.55144619	29.49624546	36.02281826	19.22588293	33.21800782	50.93425226	27.59995825	19.8445004	28.56296187	35.22849761	25.52026656	15.23579713
STARD3NL	25.86457833	9.182887329	8.356080639	10.00447839	14.90022943	9.847118187	10.19935674	15.65401001	10.63183949	15.39038011	11.30469461	11.44780692	13.02255435	16.81332672	11.18880734	18.02729578	10.53395318	13.12194248	13.68858428	14.75299425	19.54395831	16.63367206	9.623202987	17.07566626	8.321669687	7.473362283	11.28230229	12.21120671	14.48220213	12.57637412	5.514738541	5.388372388	14.13727291	12.57024114	15.0735366	12.79552201	11.30405385	17.1195863	15.07330054	14.63086112	13.67401445	11.50518366	11.07441615	7.249850826	17.35017145	12.29151106	11.11007847	8.623998224	6.830427519
CD9	12.27558244	3.071874027	5.693122563	9.15984034	5.893026658	28.2834053	2.38787528	26.22081383	5.24868513	14.77069049	4.494386791	2.296316995	2.467097901	33.54940166	3.553554385	2.467178958	0.801626353	19.9014112	5.77235158	15.68404361	13.29956052	9.28032269	15.7814689	78.97966312	33.970322	15.81535671	7.200004422	2.132373517	0.104639769	29.70192861	27.61588091	0.79249631	8.065544383	2.751553169	0.800350158	3.942083449	5.471140904	2.123458747	5.211343125	36.814772	3.666454954	14.39626805	15.13641633	0.525059466	24.43878766	27.73466088	81.42805169	4.752002297	31.7947349
HHATL	0	0	0	0.003335338	0.009159955	0	0	0.012006994	0	0	0	0	0	0	0	0	0	0.003556583	0	0.003508358	0.004184441	0	0.020134359	0	0.019510574	0.035805893	0.008082393	0	0	0	0.004950139	0	0	0	0	0	0.004595375	0	0	0.032104196	0.007319679	0.003042909	0.004589246	0	0	0	0	0.004475601	0
NCAPD2	2.405038916	3.887079667	20.14454007	5.636550592	7.83396688	4.428159253	1.585480226	10.82626287	32.25483092	14.84320711	6.533246947	7.258443766	14.83417792	14.94687084	8.7222602	12.00066375	4.329196688	8.333020249	5.443087703	3.73182183	3.317213052	10.06900704	8.275534052	4.049278378	15.02806607	12.16116001	5.660513024	8.060324608	3.30947253	7.511526708	11.44784861	20.55767447	7.169020933	9.913097716	1.670417825	7.925906029	16.51853785	3.642298141	13.23764433	12.34314865	9.004595033	5.245586767	12.30938871	4.819099451	8.859794781	10.71857485	5.255363162	5.244131257	1.74696738
IFFO1	0.627702253	0.887435505	8.707715545	1.08499061	2.054260122	1.020697965	1.129754706	3.267767129	1.266991693	3.053147782	1.364317082	8.042205721	6.109029358	1.491267669	1.01368563	5.145874748	1.15138558	5.203212697	2.266934612	2.118631289	1.761990869	3.017809344	2.24596028	1.977373071	4.122583977	2.411097156	1.725274552	5.243228207	1.010570362	5.071591097	4.579345881	3.445255333	2.365430235	4.423513085	2.683411925	2.591114439	1.60760264	2.17943947	1.298571195	4.384288355	1.786895846	1.629630432	2.441690671	2.159402303	3.532710059	1.920814076	4.43295676	4.592551042	1.563675278
GIPR	0.01604403	0.059105838	2.350851323	0.055107764	0.078281561	0.054254477	0.026330468	1.591634542	0.019775968	0.011838078	0.306627841	1.066571297	0.005440062	0.064452618	0.200967648	0.074232816	0.04389595	0.425527026	0.020196164	0.003997688	0.157346225	0.028222758	5.171262887	0.080184158	0.435743603	0.183599679	0.080584755	0.012115031	0.010555132	0.002180488	0.510470735	0.034539675	0.016708041	0.082721468	0.172413369	0.154835092	0.020945266	0.231890124	0.004807609	0.106697314	0.087576232	0.001733659	0	0.006659362	0.016717976	0.065268108	0	0.09434697	0.017609512
PHF7	0.71318431	1.309748081	3.753006167	3.040924307	3.436496903	1.519637655	2.335199902	5.288017176	2.625306219	3.11809201	2.182963122	4.81129718	2.733795205	2.784095067	1.499707277	2.894293707	1.365680015	5.599812547	1.435391493	1.587288125	2.636785231	3.620119265	5.583178787	0.835414865	4.324814607	6.627419616	3.708761052	3.315176723	1.339189641	2.125809406	3.616497248	3.04667307	1.899411653	3.251229519	2.766308995	4.26706619	2.749761172	3.254242838	1.492322458	1.662877735	2.808929178	2.011503647	2.93520777	1.685808321	1.766987449	1.294391925	0.677609118	1.890417121	0.484257661
SEMA3G	0	0.059363482	0.105307221	0.034353918	0.013103799	0.003205351	0.007555784	0.116801144	0.029793258	0.01188968	0.120507824	0.051869625	0.051905864	0.114054382	0.006407736	0.02795865	0.018153592	0.22997217	0.0033807	0.00602267	0	0.044290284	0.085257661	0	0.131739481	0.481488875	0.011562289	0.007300705	0	0.002189993	0.121800681	0.037358714	0.007458165	0.003461752	0.190237521	0.026230606	0.063109701	0.002806035	0.033799959	0.012247133	0.255496987	0.04004798	0.622377099	0.002229463	0	0.027489805	0	0.023049299	0
NISCH	3.012450429	8.603889215	7.168666118	12.94035885	9.359011205	3.145508021	5.413754568	9.260251614	9.421556037	4.843222079	8.920181247	12.28507394	7.119100403	7.294679744	6.348772689	5.897637572	3.361012675	15.04441073	5.202316217	3.68746352	2.532419165	6.840674101	4.798399499	2.288759798	8.714997671	8.420253217	8.804103342	6.933991437	3.104434498	3.487113862	9.921380432	7.213946186	3.834957548	8.147694154	8.800732133	10.17301319	11.02341208	4.097652075	4.3014178	3.470148743	11.65200569	7.250858152	9.892774368	3.928674615	2.717282867	2.528538702	1.551178027	10.01579192	0.728915659
STAB1	0.094733217	56.85012065	0.318794807	0.97798369	44.64416154	2.369773376	13.79783826	0.944305239	5.933429796	0.231232948	20.93891694	0.377321678	8.895420513	3.748349539	1.024746585	0.073299034	0.740475536	6.052449829	13.7137285	13.36470091	0.477086397	22.11516367	0.449235813	4.709674875	48.74177839	2.776608357	41.56820314	2.003342608	1.203687641	8.958815823	1.092318163	20.00075024	0.63902856	1.141882573	0.27436768	11.58974731	17.27243111	0.183245402	2.234893018	3.975583739	3.743489271	29.39487804	75.97869964	12.01088515	4.606714466	5.841187222	4.10483845	6.512819129	3.549259728
FUZ	1.138341934	0.662465523	3.264928633	0.893766755	1.437811976	0.986093302	1.859567193	1.694863292	2.695362002	1.62159699	1.971886377	2.196999622	2.199143609	3.408665542	0.810412555	2.086585046	1.32527366	3.005248857	2.59431564	1.684686844	1.731057943	1.450353357	1.224790863	0.817980043	1.755462776	5.574825988	1.276574635	2.27510111	1.40962024	1.75918066	4.541025675	1.596253202	2.166959411	2.650597905	1.225515374	2.062224849	2.705522989	1.227730286	0.949042879	2.009442171	2.577082413	2.562275304	5.188394018	1.691816152	1.344678177	2.446734471	1.132147998	1.982819956	1.443376224
SLC6A13	0.086253203	0.149531682	0	0.05902519	0.059229911	0.057190933	0.008987519	1.465613539	0.066152315	1.371835975	0.010617976	0.214602872	0.038994589	0.025666613	0.026676749	0	0.027763058	0.01694553	0.004021304	0.05731118	0	0.050575475	0.049336061	0	0.108895032	0.087736674	0.002750642	0.008684105	0.002521988	0	0.852436536	0.009522378	0.006653552	0.090589723	0.066725169	0.133718598	0.056301201	0.016688735	0.022974094	0	0.054803577	0.002071157	0	0	0.005706436	0.072943498	0.01343081	0.030463198	0.002629702
IDS	17.11306959	29.90803289	6.56233024	12.6795222	25.55592623	17.67957151	36.90721969	13.59463183	10.40841719	15.17161162	11.15031542	31.33417762	7.496227541	8.337914363	12.92688953	12.54084719	11.5029938	21.34959489	18.75137439	7.050198291	14.43294629	19.66051927	9.892797914	34.23785626	13.12812517	9.062335159	33.08408704	20.20473857	12.1169731	14.2650604	12.63936294	8.149666332	22.39182991	3.754089999	10.60611366	43.3584172	15.13064583	18.24428153	16.40121748	17.80382961	37.72946195	20.01062485	13.76712289	9.974829441	23.99226997	24.58415768	12.79252474	18.05736451	14.30324438
PRSS3	0	0.012367698	0	0.060836571	0	0.022705135	0.013380365	0.008111391	0.021104081	0.07579859	0.015807745	0.710875777	0.009675675	0	0.022694626	0.107274559	0	0.100912117	0.023947217	0.035551365	0.08480468	0.006274612	0.008161127	0.073344992	0.015816572	1.081242489	0.016380316	0.068952806	0.022527986	0.162884763	0	0	0.013207495	0.453645015	0	0.019907649	0.037253177	0	0	0.010844084	0.059338202	0	0.018601745	0	0	0	0	0.036282203	0.015660108
ZNF200	1.344968151	0.843825726	0.341982481	2.541077622	0.560973305	0.7141534	0.409414552	0.379227563	0.643072127	0.230489177	0.198281998	0.194304611	0.393517878	0.161842554	0.96398434	0.205444307	0.218203846	0.379458668	0.127433177	0.231074389	0.069303905	0.908680678	0.764656666	0.060403484	0.402797344	0.36547034	0.597713306	0.658502518	0.306837896	0.119403103	0.093425452	0.310740494	0.345137834	0.111847192	0.267594417	0.675978602	0.231869723	0.687515349	0.427397284	0.082437021	0.487741737	0.111343343	0.065402575	0.019508845	0.116250551	0.052664493	0.136805106	0.772291232	0.03125025
CD4	0.642479424	14.32503523	51.16194688	17.96705833	14.66664503	1.661406003	1.677830863	147.2045332	13.93126347	79.09838726	77.0714725	2.00814743	21.86629268	5.773087444	4.179979519	7.552868866	2.111087019	57.40224854	11.95153737	1.389639428	5.481458529	26.97897389	92.74846725	17.19900091	70.73673022	326.5309942	154.3068331	8.686765542	0.239517426	14.37579693	246.7369911	14.92779024	4.594690873	3.956671111	38.77024423	3.172795289	2.75505512	1.302151289	20.11027483	20.72583574	1.61431941	37.19004475	1.468760257	6.16063055	2.709749239	14.82705518	6.748726098	2.144328378	3.192847634
LRRC23	1.208005399	0.710271406	1.958349047	1.088859003	1.3608355	1.547773023	2.47396466	1.848185323	0.39743022	1.447094092	1.136634876	4.844435694	1.174586349	1.875887744	0.545708335	2.261631386	0.797675475	2.588045788	0.95039537	0.796760603	1.963956353	1.549790167	2.248187238	1.053993808	1.990221786	3.127295149	1.35371072	1.831064701	0.578516017	1.908543736	2.112547966	0.714870983	1.066834079	2.862297415	1.266426528	1.65761187	1.561090582	1.809699759	0.898295935	1.336679023	1.225964771	1.249658324	0.820759348	0.818468725	1.352626244	1.629532424	0.970943707	1.554282872	1.027309778
BTK	1.0014058	1.991604936	7.369769828	2.054924167	11.3621878	3.366315376	4.976179792	11.09133049	5.526040073	16.46624266	6.413150321	17.731041	9.668061221	8.780286684	5.043601517	22.58487954	6.474277057	22.89121653	4.833412077	7.35050696	11.65146793	10.06509524	15.02062097	3.221167759	9.054858007	4.19958437	5.72451753	18.08103657	3.728320092	10.8306288	8.880706989	10.71832113	16.25160561	8.615436389	5.45646951	7.447092683	7.118715624	12.08805398	6.400061071	10.45049702	8.363281786	11.02763885	13.95191889	7.161993392	14.52744386	8.111015122	5.472405794	14.23645259	4.709456682
HFE	0.033438491	0.139749543	0.049291495	0.044131081	0.034961166	0.019954513	0.063836721	0.069250558	0.047693363	0.097280422	0.043662802	0.038107136	0.048591495	0.052087234	0.017095951	0.024864723	0	0.063347915	0.030065889	0.007141596	0.014906197	0.130771765	0.034837586	0.034787713	0.278009355	0.07106413	0.084318938	0.021642676	0.015084819	0.027267053	0.02771031	0.341738422	0.019898516	0.03078672	0.002169047	0.129969765	0.05144877	0.019964138	0.02361828	0.133425227	0.115474232	0.001548532	0.009341846	0.07137897	0.01279951	0.035731344	0.030125248	0.072884074	0.001966137
SCMH1	5.477286377	4.823110346	5.583681502	6.7342723	8.304410251	7.952285782	4.900743085	10.37868677	12.0712541	5.429931212	5.382035962	16.95142448	10.41141344	4.24012878	7.999511063	15.601025	10.50454494	5.758180761	5.828147898	7.648659911	9.905241941	11.84066743	13.5752831	14.63175137	6.875114008	11.68478259	3.763476056	16.27870395	8.980292413	13.60050361	13.3219311	6.417428097	16.0930144	10.31315302	3.980399262	13.70682181	8.953076792	16.18748694	6.211633685	14.01074178	14.56501328	4.331711326	19.94171308	5.713345029	15.87118614	12.77950704	7.423977122	27.76068906	4.754684628
FYN	7.723759971	4.11883907	2.258417552	7.41378153	8.815008274	3.660708942	2.132851173	6.970176343	5.908345216	5.114095024	2.825253144	6.997219144	3.188820952	6.765922968	3.949204776	2.984559442	2.345411697	11.07250163	6.23234322	1.874397864	0.766400412	4.272193075	1.387204368	5.454689447	2.679330765	3.29714926	1.516549567	2.485943586	0.371084046	0.95003291	1.460271577	4.225161639	0.784724068	3.003460316	1.484894457	6.441041957	0.967019275	1.096886092	8.450993185	5.375437723	6.221113226	3.163698571	1.4020962	1.270814872	1.300301951	2.692938356	2.998907226	1.484230231	0.525446187
HIVEP2	0.286228955	2.414922239	0.033254218	2.841371418	2.196012917	2.817951204	1.313485977	1.301781263	0.842033999	0.510244379	0.093021644	2.334084426	0.587487363	0.487681824	1.631409182	0.049662355	0.17320622	3.503173234	1.346735975	0.53822531	0.115686159	2.45204545	0.26631852	0.365118781	1.777917069	0.04658429	0.300126431	2.057603024	0.293254962	0.518671734	0.063060727	0.511916058	0.717146505	0.411575534	0.03350267	4.476465266	1.286663709	0.659256884	1.265947258	1.023903392	2.360928097	0.332382139	0.067170544	0.354829294	0.770343105	0.641044441	0.531271834	0.968050388	0.1382293
FMO1	0.067735025	0.068499606	0.044007005	0.082900102	0.066098151	0.022456147	0.074108353	0.150821888	0.139151003	0.076633314	0.075045097	0.110596889	0.084212217	0.043191655	0.166098575	0.097936775	0.043604907	0.088399158	0.014210765	0.042193805	0.023484916	0.049646432	0.093630919	0.074152696	0.10324463	0.054545835	0.100444259	0.153442487	0.011883169	0.02454835	0.047626877	0.115908469	0.083601021	0.101860281	0.030756271	0.078757358	0.11053396	0.16120058	0.094718709	0.017160266	0.082162488	0.039035735	0.022077307	0.065600814	0.080663209	0.065183938	0	0.035884328	0.040269782
ELOA	6.399624385	7.470744277	2.526350409	17.45657696	10.6869402	11.52806724	7.629660433	15.94837123	21.16228649	10.70435396	11.35568339	10.29232442	6.741808701	6.818828465	7.280697311	7.559319898	6.911481003	16.18688471	5.216344651	3.366643793	1.902634544	6.187702781	10.16829412	5.254928209	3.93625036	1.904568211	9.944770506	15.75697492	8.6838898	7.874257411	4.306443045	4.96606839	16.12673248	2.277040016	7.282491003	14.40168426	13.41785688	14.26798484	6.744065168	6.798893895	16.92561733	5.669095627	10.19804687	2.838273189	6.997059489	4.559911613	3.218035133	15.47535532	1.710811201
LYPLA2	9.30239225	14.2142857	32.23599135	13.14513434	13.63929468	7.356278261	6.349383887	16.30576309	14.30999724	15.61791	24.18121548	8.346424394	14.39501999	15.01107706	8.66502929	20.62033185	9.94770109	19.88720175	20.15236522	6.928558188	11.19371423	11.22421332	11.62960585	14.59520579	20.87136022	31.64133996	12.04056541	16.32969886	6.131379796	14.525724	29.13667867	10.02256097	13.7872422	16.49458298	15.70796443	11.51018725	11.27514579	12.17194429	8.066984931	19.92580302	12.57266684	13.11448105	25.60248134	8.958254045	7.535677213	13.69825596	14.44646322	8.928276489	6.299396751
CLCN6	1.15759975	2.522946912	2.17905639	5.301210295	6.119073782	3.984476105	5.45205274	3.343306538	5.218889621	0.720997027	3.545790546	7.5731451	3.262654613	3.580559156	3.620574454	3.368124724	1.881716498	7.301713335	10.10841831	5.79067922	2.177990257	6.197551916	3.020880119	4.697471676	4.281316609	1.377837753	3.470019458	1.961127528	2.110568787	2.826446816	2.966599471	3.373133485	1.966580273	2.261691949	2.724532222	5.233095785	3.96048603	3.164067393	4.705187574	1.661939122	4.140941416	1.485978858	2.187605535	1.393261567	3.301691787	1.546079502	2.149879982	5.875243157	0.850523228
MRC2	0.487395522	7.422870766	10.71213148	6.532708685	2.749348333	0.299445279	0.133072818	8.177571088	1.674542034	1.496766267	0.21531487	7.132098189	5.591698901	0.415436751	1.003413381	5.059681337	1.497331148	6.500084812	0.556579323	1.066864583	0.374036118	7.732595675	6.339732029	0.410532392	2.089378562	0.026671615	0.467476464	1.457243962	2.912641946	0.716065243	19.33896886	0.794868843	3.308110693	3.074935149	0.969283738	16.11459438	18.34765578	1.377314656	0.933601439	0.691637352	0.320728787	3.11197161	1.791698604	1.283808281	0.549196596	0.275270219	0.717632366	5.871499261	0.044015097
NME1.NME2	0.109222652	0.39763994	0.668705393	0.574376971	0.479624372	0.104286275	0.414834452	1.043173307	1.21973423	1.431276085	2.713652278	0.660357764	0.44441053	0.551600247	0.690576794	1.118094411	0.896489008	0.686967919	0.439964987	0.457211752	2.366296584	1.693159372	0.862146445	0.963847362	0.835436193	2.624765275	0.667718951	0.940218185	0.413890472	1.193463242	0.679664828	0.43409561	0.90994423	0.830633636	1.56718471	0.525764071	0.609566734	0.524943426	0.245465055	0.610143562	0.885769691	3.23616387	1.804901417	0.544017804	0.458494401	0.773984648	0.750029388	0.447863016	0.386612868
SLC6A7	0.003169168	0.004120638	0.002180105	0.013512916	0.012370329	0.00378242	0	0	0.002343801	0	0.007900177	0.005322422	0.006447434	0.003637511	0.018903344	0.00824803	0	0.002401546	0	0.007106948	0.002825501	0.008362238	0	0	0.013174314	0.002417756	0.005457552	0.00287169	0	0.002584263	0	0.031488932	0.008800879	0.008169962	0.020146225	0.00663278	0	0	0	0	0.009885076	0	0	0.036831756	0.008491609	0.014971786	0	0.08764099	0.005217595
TSPAN9	0	0.074018122	0.043211854	0.023714956	0.040226859	0.021085688	0.074556054	0.043523107	0.108882385	0.00347616	0.019573674	0.009890224	0.019967903	0.245587564	0.163923889	0.349106897	0.125105982	0.309406759	0.042007338	0.035216703	0.06300478	0.142439605	0.005052689	0.043727282	0.107715324	0.071883506	0.025353313	0.375314718	0.0092983	0.096042531	0	0.056562878	0.328441987	0	0	0.015064079	0.001922005	0.116906221	0.098820214	0.31778427	0.768421118	0	0.650690668	0.006518234	0.208636956	0.182381147	0.368633753	0.604626761	0.465380772
BTBD7	1.163730595	3.105538555	0.980726629	3.148206199	6.021173624	2.566573757	1.899467591	1.824633634	3.151599187	1.450805386	1.194577607	3.723027729	1.377202076	1.387873308	1.510980861	2.187227554	1.171091668	3.050699058	2.05356948	1.466223238	1.211345771	3.274987169	3.59262773	1.138444832	2.348725401	0.835799841	3.331474793	2.977080607	1.108508891	1.071837221	0.813634568	1.933480731	1.754526448	0.710698371	1.141544137	3.944158042	2.850321636	1.888191449	2.687921404	1.078547632	3.562687515	1.721449045	0.861908497	0.699967494	1.263711145	1.028346249	0.419033845	3.770565475	0.401693594
APBA3	0.80900883	1.073940999	4.175610314	4.561474471	0.787094792	0.953992993	1.117580905	3.195382352	1.913170136	2.670085243	1.680596908	2.440743345	1.749350258	1.295542807	1.392763011	3.654181603	1.202218033	2.793618459	1.780635637	0.599309866	1.479270343	0.92672749	1.109758671	1.014784846	1.617093307	4.584592693	0.913489459	2.466978863	0.870060923	1.475431077	5.111918825	1.477705363	1.545407859	2.775577374	1.275807551	1.377188851	1.218999696	1.59690141	1.066939564	2.322341189	1.594130968	1.402361045	3.422383742	1.156175554	0.997312309	1.041301648	1.313672902	2.771737301	0.648015339
MKS1	0.069664405	0.160856795	0.822125498	0.196319461	0.398508753	0.160555582	0.114892104	0.349271412	0.660893405	0.382855084	0.10279937	0.974303217	0.552246538	0.413583542	0.190571508	0.720020289	0.107864668	0.568864194	0.134563837	0.15981575	0.222739098	0.290781156	0.209198935	0.05454025	0.462356181	0.379359075	0.145822549	0.548536835	0.184905156	0.298726883	0.704348824	0.97622275	0.196795766	0.795776003	0.13198321	0.433214092	0.480994299	0.112945101	0.503159642	0.535405624	0.222912617	0.153408968	0.77631586	0.142583121	0.237082048	0.30357436	0.249123177	0.399735197	0.139411044
ABHD5	1.337653693	2.959536576	1.317202254	2.534924361	1.97729143	2.233808489	0.938302776	1.838296939	3.236434907	0.991762731	2.254396424	1.154958197	4.319786477	2.563016542	1.945366513	0.781433874	0.750011337	2.738498196	6.857547191	1.903051973	0.860786064	2.444364719	0.968748172	0.406661449	1.620364721	1.020495025	1.794224688	1.510229029	0.648661959	1.413316149	0.3280552	3.676451247	0.511770708	0.852831747	1.188645954	4.970772926	3.64749069	1.358160216	6.190225592	0.50013105	1.584250883	1.147010626	0.961639172	0.934316963	1.238079676	0.811152475	0.909593694	0.759518767	1.086330437
ANOS1	0.001913941	0	0	0.004080397	0	0	0	0.298679484	0.005661925	0	0.098603097	0.003214346	0	0.030754996	0.002283242	0	0	0.066716316	0	0.002861378	0	0.001262542	0	0.001639785	0.035007734	0.013141299	0.001647977	0	0	0.001560702	0.060559168	0.001901697	0	0	0	0.001335235	0.001873968	0	0.001720543	0	0	0	0	0	0	0	0	0	0.001575519
AKAP8L	6.818359081	6.078790087	5.423233122	10.75002872	9.236981039	7.913272907	6.603200916	5.4289384	15.29381418	2.87161402	6.516685738	6.47271607	4.360146116	6.284007109	4.732567763	5.188413802	5.938466123	10.91337513	13.83931902	6.87132934	4.816393601	8.760952978	7.641421285	10.37258057	3.936899032	6.073497792	5.623188937	6.540682414	8.232723155	5.263528658	5.194302555	4.260516048	5.002534943	5.186840703	7.376132777	9.949008003	7.74373911	6.39406471	5.585212705	4.405567159	9.236090381	4.43802248	11.28484554	3.270929246	5.094599745	4.911837301	5.335879457	10.87426943	1.972395759
MBTD1	3.675421315	3.385450842	1.939102984	7.000425692	7.725554618	4.715408309	4.466842372	4.693321767	6.277832379	1.558650707	0.946946418	11.07938817	4.383549414	9.881609825	4.055985138	4.776251802	2.146232622	12.05289563	1.831167088	3.212835835	1.399560534	4.989666174	2.993198943	0.790469933	2.367119353	0.279246093	2.63019326	6.368494476	1.11267992	2.052416686	0.648732779	3.605040472	6.050439875	2.397948627	0.536306295	6.674840342	4.354230776	6.738018292	2.859648752	1.811146174	10.54901937	1.3541519	1.813534229	1.202897272	4.137072508	1.799034278	0.502390316	7.677235191	0.441094505
UTP18	11.38821321	5.222641551	4.467250679	20.13443664	7.335269904	9.007399081	7.653613506	14.91559749	13.18048599	7.734559521	5.921105819	14.56121173	12.46669362	12.15602053	12.22166043	11.81549635	4.774508756	13.3912155	3.806371616	9.048828541	8.664478167	10.39350174	9.611742308	4.541211839	5.094744396	2.429290093	8.113119443	15.41752414	5.399882344	6.926971345	2.506956868	9.84550685	14.38184025	7.09071231	8.106041766	13.36382908	14.70513329	16.49882689	10.62514786	6.122815319	20.88115269	6.268260981	8.012066944	4.341820916	12.18682166	6.731935658	2.515886027	17.35359464	3.269330056
RNF216	5.501608152	6.125120576	4.023384657	10.69665536	11.32568408	7.354143968	6.35986813	5.54135659	5.362862769	3.917577812	4.622059655	5.280851279	3.759988198	3.53414579	5.045629977	4.706060235	2.567300281	6.426411346	6.130389583	5.943403606	2.435755858	8.014852285	8.602469794	2.81586617	4.60827818	2.758532131	5.590544872	5.171631119	3.796691159	2.919329753	5.721419567	4.118919004	2.341405852	3.828224562	5.524256451	8.178007753	5.935012253	3.304979314	2.512248001	4.18955801	13.64172607	3.586621979	5.762649318	1.944165913	3.518724853	3.132971439	1.602193164	7.037728571	0.911654572
TTC19	8.183318705	4.81209493	2.632184012	13.54017333	12.44043475	8.97586967	7.212335163	8.448528681	8.242757474	5.727150636	6.009175614	11.173311	7.110278515	8.189986833	10.56360037	7.714984783	6.784351605	9.669107427	6.428694506	10.17732693	4.229833035	8.498244055	9.472346618	2.3325662	4.625739977	1.913054337	6.851444471	7.932519782	3.904534566	4.606285632	2.56685711	5.145533384	7.201536971	3.160101164	3.336576179	12.99085933	14.17900576	10.5197864	3.73557105	4.985027536	11.76380583	6.751340458	4.89517188	2.537019928	7.348909287	5.526583644	1.932823858	14.87696193	1.927830732
PTBP1	14.79626392	29.99425851	64.75317056	41.18480532	52.9395535	28.80142257	23.20695469	53.43512574	71.81981547	44.37390477	54.91788429	32.43438634	27.92398995	55.43531973	44.51296897	36.55888077	47.11145693	52.22974024	31.71322698	52.73669902	41.1193606	52.6695133	37.68759251	62.57810442	40.4667192	73.39850643	45.26711994	47.211666	18.33832257	33.15574476	53.42419897	35.22654997	47.00665606	37.69106422	45.21772821	40.26117633	52.43817395	44.79285992	39.18248255	40.44114459	39.26259336	47.25332613	81.78516658	17.26489192	33.04135533	38.09337381	37.33965899	46.63057302	12.30906691
DPF1	0.036710189	0.099134832	0.231165131	0.048162285	0.137780983	0.040443521	0.035750664	0.101138912	0.996178554	0.045005413	0.157212964	0.969841233	0.169475493	0.220399818	0.114536939	0.071043608	0.021814566	0.781055279	0.099530621	0.010554311	0.032729306	0.059608816	0.087222044	0.014516196	0.154952982	0.112024704	0.14102428	0.076763866	0.12707192	0.066777905	0.190613345	0.086979647	0.088221937	0.287551169	0.079497841	0.717090124	0.411967746	0.109165884	0.060924427	0.144870184	1.08338576	0.133649614	0.723433502	0.039851193	0.045398262	0.280150193	0	0.657048026	0.067411873
SYT7	0.01076896	0.016335777	0.024693612	0.005101937	0.007005813	0	0.005049529	0.013774973	0.001327389	0.001589174	0.004474186	0.004521451	0	0.006180204	0.004282288	0	0.005199446	0.004080275	0	0.00134165	0	0.002367935	0.001539937	0.001537733	0.010445598	0.032862527	0.015454151	0.001626353	0	0.001463572	0	0	0	0.002313488	0.001629945	0.005008545	0.005272025	0.001875273	0.003226929	0	0.011196628	0.002327309	0	0.00148995	0	0	0.002515313	0.001711538	0.002954933
LARS2	0.176983481	0.652003088	0.828944265	1.190955839	1.540499552	0.634996205	0.774544883	0.640029776	1.43171634	0.537825625	0.436649618	0.704551934	0.608989643	0.628223966	0.853655042	0.814131638	0.314374496	1.168955718	0.272294161	0.644334462	0.408114406	0.987314563	0.750811178	0.538200234	0.762065707	0.61426024	0.456228164	0.796903843	0.699471533	0.467701273	0.619912023	0.987806306	0.856312869	0.777323109	0.254977126	0.982425735	1.305002167	0.458865833	0.454711203	0.716157917	1.056365382	0.39381667	0.773411004	0.212218245	0.563986899	0.415472198	0.316925764	1.084507285	0.121407808
PIK3C2A	6.16409493	5.177890663	0.615746621	11.77718788	8.366883743	7.854134438	7.687279278	3.906894371	3.685535307	1.038899792	1.925490478	5.88199794	3.248160939	3.518083465	7.947093678	1.187771926	1.309300434	6.905619594	2.37023999	2.576228674	1.431994309	5.610298678	2.557831198	0.39479261	2.705025544	0.244844329	2.269039328	3.081560224	1.358664852	1.405771656	0.363339221	2.738324331	2.408033109	0.814082525	0.891748877	8.336639044	8.706367194	4.417664633	3.094195922	0.72170223	5.985661339	1.039431378	1.042218999	0.854265124	3.050547569	0.676949579	0.183622479	8.636677635	0.552619659
PLAUR	63.19264152	53.10125545	25.23023377	19.59125488	20.91031216	20.96130442	10.00622865	26.1776641	21.47933263	563.4727487	127.2390028	14.05320729	71.85328308	20.0500451	49.01767995	12.2523058	23.42875564	3.459140509	38.83349925	4.737576324	15.08346468	22.1256104	9.153389569	25.52140774	43.26433147	51.25360777	41.20322868	30.79235152	4.9170349	54.96688581	21.24032259	17.95809564	9.803053224	5.69184763	69.33223057	60.97795224	62.41777263	26.32230439	152.186675	18.64254231	7.16656565	44.8603886	6.054436135	18.75771027	7.236016462	14.7263155	26.78654064	36.10855634	9.643246661
ANLN	0.777515212	4.602157295	2.720950247	8.339455881	2.836399702	0.593468377	0.321122074	2.887273926	13.07673514	2.259401298	2.246218094	1.277319637	7.973356282	6.127585801	4.462434363	0.911773897	1.60199013	0.911187448	2.472439352	2.11529732	0.401008624	4.237325074	2.893341991	0.480242346	8.04843175	1.020796935	3.781341379	1.331239302	0.280144162	2.038436133	0.612651696	9.499560274	1.355766831	0.987631499	0.609617297	2.578085423	4.213578404	0.580934955	5.678965223	0.974014643	2.435753032	1.075593323	4.822355913	0.971917394	1.542294357	1.434374685	0.234396786	0.657376715	0.262340109
WIZ	0.946669956	3.255438947	5.336138681	5.734176624	3.768969477	2.736797803	2.404986353	4.181504314	7.998976404	2.158274915	3.304731388	5.112090773	3.149896335	6.062160752	2.872468739	5.131430332	3.136237775	8.258473045	2.866114695	2.888118928	3.280932285	3.133070752	2.578048521	3.299806068	3.270647958	5.746802675	4.662808547	4.84827639	2.540598813	3.172600329	5.61328479	3.447127636	4.360614819	4.139398228	2.27496579	5.709292523	5.0443917	3.47666808	2.139062261	3.778142805	7.744242772	3.099455634	7.252123098	1.502223384	2.741596086	3.075076917	2.445189779	5.631499882	0.787062036
RABGAP1	1.830640704	2.359531013	0.861061338	5.407562739	5.445588186	4.401455303	3.621140007	2.217839405	3.626919283	1.490774904	0.985661216	5.686539868	3.099381784	4.289729083	2.570375337	2.078088899	0.48381835	6.624899675	1.519925739	1.368421072	0.912348155	3.298105364	1.912444326	0.869151566	2.126978806	0.43356559	0.983252197	2.050244956	0.84141556	1.149177657	0.59940129	2.58062781	1.541348779	3.103603743	0.273326586	4.863930741	7.280572818	1.651870453	2.444616489	1.182778513	3.76618543	0.837928615	1.27066977	0.606990328	2.017700536	1.003672883	0.374652819	2.682690051	0.292936686
DCN	0	0.190661914	0.078537172	0.013398055	0	0	0.001473381	0.000893187	0.143305856	0.015765747	0.006092352	0.013192952	0.095889445	0.408747055	0.008746576	0.179914267	0.10923297	0.017461638	0.134484507	0.016441922	0.015875074	0.126440152	0	0.004486885	0.83598914	0.041551548	0.009920464	0.004745467	0.027287395	0.001708198	0.003314118	1.245728778	0.011634761	0.021601377	0	0.002192134	0.214336746	0.031736323	0.11769652	0	0	0.007469834	0.022531671	0.090427213	0.021516318	0.064326272	0	0.019976099	0.001724415
QPCTL	4.260680949	1.578359099	3.135607929	2.376574355	2.495567196	1.758040493	0.803177149	2.205365302	0.897763853	1.155537204	2.754954215	2.925073222	2.347592724	1.393303172	2.449814545	1.706607521	2.159062873	2.923262004	2.361555872	1.359320595	2.019101871	2.927689659	2.021287246	1.582650784	2.273807233	7.405069349	4.726228424	1.247786457	2.22728015	2.210578931	5.025107563	1.325328472	1.445694698	3.234539954	2.409581164	3.953165902	3.025419484	1.594171786	1.871943442	1.854338354	1.706104578	3.424955658	2.824337562	1.254659113	0.938498586	2.466927282	2.198787618	2.713218486	0.616149042
PPP5C	0.105162818	1.384758272	7.275038282	2.020519623	1.692321306	0.677767007	1.075865175	3.756710449	4.198414056	3.153997607	3.361905312	3.997909366	4.897414695	2.122193864	1.587567338	4.652818802	2.330087357	4.662632736	1.557253172	1.500740013	3.492944352	2.127805193	2.564123845	1.808534996	4.009196531	8.515905113	2.374036651	3.79433753	0.553983794	2.775307164	6.356467026	3.15749904	3.704931401	4.071499164	1.010585095	2.594467439	2.840002934	2.013733554	1.22897348	4.95257528	3.995849066	3.433846513	5.801434083	1.409488813	1.171512965	3.524342087	2.628681769	3.938377131	0.690969973
CEP68	1.930298537	0.719429143	1.318141157	6.962670149	2.583117802	3.393822554	2.295206696	1.603182701	2.759830276	0.875438698	1.316609355	3.273496405	1.400689428	2.791100563	2.075855537	4.823307211	1.070110328	4.126193992	1.733347506	2.261900449	1.757413002	1.714021344	2.721621779	1.401958517	1.131766269	2.416397423	0.951489663	2.750430724	2.391328838	1.252311038	1.772286319	1.738336953	2.840672016	1.280524746	0.936440814	2.49261179	2.213189923	2.107146452	0.934037944	1.636138734	7.756527598	2.246152767	4.26984803	1.325772376	2.417590391	1.90600464	1.385626694	3.02040507	0.641804742
MAP4K3	8.525298752	3.902533687	0.640507272	7.046199581	9.186369571	7.431563789	9.029758085	4.387966761	8.918704333	0.699555733	2.296867177	10.30507016	2.625062037	6.923352749	8.311916011	1.599961734	1.681479417	6.044800525	0.991737458	5.258473064	1.44273682	4.365833975	4.414871836	0.774708495	1.442158772	0.589094446	2.615177172	2.099091192	0.948864922	2.07515542	0.236063423	2.904387069	2.452033749	2.059878613	0.172769843	6.409747036	6.771592218	4.417459152	1.929541779	1.099763087	8.304200548	2.580072896	1.140224634	1.811558624	4.054058805	1.966708283	0.683792935	7.664398281	1.435262118
ZBTB32	0.009897431	0.3796328	0.044255568	0.383328885	0.120728134	0.336660198	0.187955296	0.443105858	0.113456585	0.070107008	0.074017645	0.336598022	0.151016831	0.289682127	1.062645396	0.051517818	0.143359688	0.622509812	0.548189307	0.085081854	0.035296581	0.20566021	0.297215191	0.063597793	0.197490607	0.079282797	0.217312786	0.228694103	0.093763796	0.084742894	0.182679821	0.02458528	0.07558506	0.299802403	0.323575287	0.697385531	0.116288667	0.180968282	0.008897324	0.157969678	0.486225544	0.064168819	0.053227886	0.065729692	0.114918322	0.093514903	0.117899204	0.325615886	0.089621102
TYROBP	299.3205125	242.7522155	1055.77482	152.9935789	177.8131183	214.5513189	110.3448632	509.7949153	44.07658197	685.7230439	1224.490019	77.64105044	364.8988223	51.21840772	81.72317179	665.3201641	135.3320829	78.27563284	464.8043944	449.3665087	399.04716	260.4123202	475.1854384	1556.097834	379.5532678	1526.336832	542.2950018	104.6493775	635.5350938	873.1664916	2111.867666	347.0449864	46.65744057	141.9676796	800.1344509	62.19988148	80.46270283	168.2115543	606.6245823	1075.138017	13.93744448	1231.481145	198.440835	1182.277045	246.4486617	739.0069993	1604.744319	42.28231773	741.3865644
LDAF1	6.252676616	2.487198293	2.566189477	6.796944858	4.51413159	3.073581121	8.706129794	5.996262089	1.657676854	6.300992366	4.526341998	8.885791085	6.46810165	9.153338356	2.825627281	5.879471032	2.875633937	12.99385804	3.648603798	1.687369513	3.529025093	4.379779929	4.87370503	3.999614996	1.823883276	3.706982152	4.516913667	4.839904753	3.79422184	2.380822891	3.97918398	1.668998346	7.611412542	7.198953263	4.297202297	3.752140543	4.015675443	8.060969645	2.438882439	3.57021751	3.437811372	2.397954668	3.217581994	2.010246449	4.240484004	2.169523818	3.282280642	4.461785519	2.067556721
GABRA3	0	0.025480439	0.002246821	0	0	0	0	0	0	0	0.00271398	0	0	0.116213653	0	0	0	0.042075663	0.00411142	0	0	0	0	0	0.005430992	0	0.002812283	0	0	0.005326696	0.027558556	0	0.004535104	0	0	0	0	0	0.002936117	0	0	0	0	0	0.002917157	0	0	0	0.029574964
BRCA1	0.091761816	0.503758443	1.379708986	0.341576491	0.928133919	0.107779854	0.038929013	1.319081693	2.163020853	1.454720411	0.205750388	1.35395162	2.677264226	1.894132772	0.780173482	0.880720247	0.472578603	2.604828289	0.331860411	0.296146766	0.240238919	1.207741495	0.508623424	0.097336197	2.861527431	0.415585373	1.032152627	0.878998237	0.114988107	0.414513242	0.468545053	3.115861648	1.336822412	1.1846651	0.162696026	1.596344911	3.194501927	0.351540513	1.283170815	0.652585225	1.276622577	0.315405676	0.870195283	0.304699075	0.634840659	0.45758467	0.083690236	1.281997502	0.208624751
ERCC1	2.151705845	3.072735249	18.81586774	2.306606303	10.23044187	2.640617343	6.970150296	7.254530236	6.52712304	11.86366897	8.862934773	11.5392041	8.579373177	8.528095103	3.776365353	11.3286597	6.815535575	11.31789834	5.46914705	7.356932497	14.52977979	9.468980786	6.525095441	8.81543215	8.681915138	27.95431776	9.577526495	7.230536587	13.4302153	10.72973379	18.01424325	6.781015312	10.24756477	12.46036566	7.838236476	7.731131215	7.89859224	6.122074662	6.104463618	12.91107332	8.186476585	16.70571737	11.43269107	12.95757705	7.498245688	12.17513717	11.42805097	4.567408761	4.607231966
CD22	0.367170593	0.789004991	0.170907831	5.598230909	0.474154312	2.681802342	0.757732366	6.370896034	5.107341546	3.336654334	1.594909163	1.06158149	0.496496309	1.516648527	5.515870784	0.610358712	1.212274171	4.023594439	2.485324926	0.235019607	0.323433908	0.574333122	0.286731563	0.693198409	1.8444009	0.781635967	0.912475248	2.400660734	0.28292446	1.251406402	1.869031095	0.286177443	7.970931878	0.583799102	3.074839988	4.20886137	1.605920089	1.70679823	1.925073527	1.000109493	15.68040854	0.602966762	0.384820778	1.067717667	0.909192553	0.747846189	1.275619773	0.974918694	0.264240514
SEMA3B	0.140997204	0.177217453	0.033947723	0.422505484	0.091726591	0.401069592	0.221478914	0.20239806	0.170318126	0.024968329	0.206983346	0.641322804	0.17449932	0.269723201	0.31117566	0.046888985	0.152036329	0.918871105	0.272146338	0.050941753	0.046092696	0.193769991	0.129038622	0.038253499	0.109410755	0.046612221	0.258995282	0.161832284	0.272714391	0.044073609	0.039656036	0.037358714	0.084836629	0.093900029	0.187798579	0.277060777	0.151857718	0.287267874	0.057037431	0.008037181	0.201570369	0.022853467	0.034467086	0.048769511	0.102843959	0.018502754	0	1.270592634	0.042557593
MBTPS2	0.409136212	0.482713549	0.430513037	1.41713957	1.304213681	0.953101649	1.008239321	0.996286527	0.609647224	1.127022073	0.338708991	0.91997606	0.827732622	0.601782162	0.639927552	0.742739214	0.209244243	1.353828353	0.20791512	0.583348416	0.475550895	0.979597096	0.812577267	0.242775066	0.970080155	0.367619445	0.348367837	0.696152581	0.376830617	0.433713362	0.340419026	0.749801288	0.799536985	0.29884113	0.035778974	0.656485065	0.798215423	0.389476459	0.36643199	0.725565594	0.829499302	0.364484992	0.296338592	0.104407427	0.393840708	0.415203034	0.167764756	0.497080383	0.128480291
PRICKLE3	0.60431854	0.617031779	6.569862381	0.995915962	0.929795516	0.681433507	1.632378948	0.695547379	0.427738614	1.480484401	0.782496349	1.93643432	2.462652449	0.493622968	0.526318537	3.669844884	0.264925253	1.368210501	3.019520715	1.238803647	2.085728891	1.866036391	0.855679424	1.619969392	2.083712269	3.665645933	0.692724714	1.243003524	0.848804715	1.653701689	4.191825201	1.226691146	1.07848261	2.365529101	1.61273944	1.029414972	0.736899115	0.584920996	1.00651952	2.476846907	0.508821833	0.848505388	2.689900905	0.830981243	1.235124125	0.785249578	2.364063794	1.346999129	0.466944081
LTF	6.510524374	3.4461511	0.273488095	9.485156989	0.106107591	14.16182259	0.062138698	0.368001771	15.10325246	0.102293576	0.753879642	0.082747053	21.9139846	12.68323553	33.0370655	36.15823097	2.572467231	0.733856202	3.751245408	1.366530655	0.224182841	0.082935305	0.061223796	0.16302973	1.658331327	0.054438601	0.348168968	0.976049962	0.147541647	0.385147244	0.071677116	138.1894513	0.028308869	0.385432134	0.641850936	0.63293749	0.908273817	6.74197875	28.89977436	1.154409688	0.985685031	0.58821123	2.010156642	11.49468887	2.400603345	0.690267282	3.252450155	0.087487953	11.31446754
EXTL3	0.481047672	1.431964463	0.949155354	1.585966404	2.896632356	1.236308158	0.480840853	1.455695078	0.867514243	0.990767632	2.312864178	2.007510466	0.729235575	0.344638686	0.534204802	0.803999411	0.208681421	1.643142466	3.531232474	0.586368615	0.174146664	0.541441419	2.602086422	0.940003269	1.368280202	1.089875835	0.918756035	0.653369593	1.333703036	0.941266746	2.034928225	0.903291374	0.408267085	1.00307574	1.048266158	0.971997166	0.932846413	0.239906133	3.388530117	0.754518327	0.264118902	0.83931842	0.346430059	0.420034759	0.393456244	0.521103124	0.728025535	0.416121775	0.283948998
NR1H4	0	0	0	0	0	0	0	0	0	0	0	0	0	0	0	0.003241164	0	0	0	0	0	0	0	0.003200925	0.003106204	0	0	0.003385397	0	0	0	0	0	0	0	0	0.010974182	0	0	0	0.064093599	0	0.025572273	0	0	0	0	0	0
ELOVL5	16.2775238	8.125607022	20.02293002	23.36243447	32.65290049	11.00555928	14.00148376	27.79491766	18.80009392	40.01110631	17.87668158	29.53409546	15.99721728	55.12290544	22.59039285	20.88731041	13.73407994	21.64997046	15.6841554	18.13581135	17.58029042	26.74189391	26.3640999	18.37119248	16.52122488	16.76539905	9.641639383	18.95964824	11.55393804	11.93411154	15.99817354	28.94538542	14.09453219	8.261486638	12.16407164	21.6303164	28.51985667	20.20127145	38.75324001	20.57944348	26.99923191	16.30363097	12.76711252	16.80880423	22.81541472	23.51396126	14.18819543	18.50185411	8.881197363
ALOX5	2.421490816	13.36452889	3.026398183	12.44364621	10.77175272	5.784464985	5.08897142	6.21964002	7.378502852	7.436516693	8.725213761	2.005894278	26.3662789	10.18674494	16.27401897	5.964635044	2.461160516	4.176893891	8.467120577	6.117876848	1.173457463	3.273847955	4.002356304	12.17989862	36.03881097	4.443634271	2.172654664	16.16324155	0.281297676	27.0125867	3.865442296	27.15961453	1.138428997	1.996470874	1.155651856	3.634828143	0.598069372	3.650681415	14.82908387	20.96161716	1.298520565	4.419889936	13.50971713	5.565685433	4.948995092	16.23187816	5.289022713	24.90453796	7.916430509
KDM5D	0.001432371	0	0	8.175831649	0.02795514	0.006838173	0	6.56660124	9.140957191	0.017755491	0.008331515	15.82149692	0.065566168	0.031236928	0.003417504	7.393607237	2.080256181	0.001085429	6.884097358	6.35359958	0	6.497883826	5.422151642	1.216151372	3.485708957	0.004371021	0.054266395	0.526955591	2.934435005	3.922183267	2.660388622	6.314773427	2.783424011	4.143079776	0.001300787	11.23184409	0	0.02993144	2.14133618	3.933830968	7.307031127	2.222285972	3.462248128	0	0.003837959	0.001127802	1.112077123	14.16031077	0.009432803
CALCOCO1	1.18209892	1.792503148	5.832669943	3.551819682	4.211285495	3.005310875	2.830696129	5.506570953	6.213168926	3.022615715	2.297412705	10.5224017	4.329424106	7.325970714	2.542337509	5.839825239	1.741634928	13.51860021	10.74405297	2.71921195	2.225979892	4.220448908	3.049209984	2.400115533	3.1763794	6.220947574	2.939385792	5.067208868	2.271723806	4.064404508	5.162176983	3.864164421	4.101292221	7.255232338	2.514990552	10.16390884	4.288087433	4.450114819	2.193772338	4.16277912	5.42141299	3.342135391	4.489411445	3.525607909	4.214994107	2.84021303	1.961901016	4.211185189	1.418240342
UBR7	8.984850245	8.864721392	6.398670036	10.79636749	13.19681881	4.573379647	2.564728898	5.972066847	24.06550814	9.053240425	4.313906132	7.288502008	6.286844883	7.373139277	10.2438683	6.742374304	2.16342802	6.74125437	4.040709003	3.453416427	2.014685137	10.47783357	3.735128466	2.631034726	9.178592654	4.715071837	5.231816339	4.361255168	2.238353444	2.708888402	2.701125271	9.518433865	4.862053652	4.993980568	4.30072806	8.836324243	8.60431333	3.172237018	8.396424246	5.12598519	15.11494414	3.433524676	4.902638677	1.725172597	3.874399035	4.142431716	1.039373986	3.090488407	0.839460353
MAP4K5	3.250941646	4.678024802	1.650820719	7.28788141	13.35784811	10.30829589	9.903279675	8.870336239	11.74763657	1.553221104	5.814273176	14.08184619	10.89930309	6.147112733	7.152736721	3.859663305	3.412051358	11.50994361	3.248157243	5.517872004	2.179385181	7.025661827	6.178419887	1.726623034	2.69392951	0.526586594	4.129492706	8.297789115	2.083690081	2.967366837	1.46543439	5.0797476	12.31537888	1.624984395	0.880166756	13.81368949	11.00409322	7.957284491	4.402955259	2.4952838	7.376421485	2.231760643	2.892043776	1.192010232	11.86184318	2.779326457	0.736770294	13.79348973	1.332168023
EHD3	0.002809229	0.412747903	0.330457333	0.167694589	4.506765976	2.085460737	0.177827135	0.419228651	1.620530955	0.388025942	0.081700651	1.125225679	0.331479597	1.134981813	0.311668939	2.649112958	0.683598416	8.717395169	0.116696154	1.253655333	1.074470903	0.083390572	0.045795339	0.262344522	1.476104148	0.833688831	0.36524709	1.753875362	0.370369424	1.445466638	0.118516069	0.318203328	0.288648768	0.840078656	0.250013603	0.709454991	0.5088533	0.713239533	0.649018762	2.635786641	0.39868815	0.282306233	0.414780368	2.252752356	1.098967256	0.986504703	2.157432531	0.200915051	0.827876091
PSMC4	17.27538287	11.52123854	43.38179906	17.3535324	13.68862169	14.64848475	14.81993519	15.06714817	31.06789636	18.30808423	23.75392648	15.87231031	19.87611281	17.37574207	15.66897028	20.64962453	23.12343982	20.9939603	28.81871493	14.47505191	21.7050096	15.62101632	13.46753963	24.15495066	14.76942219	41.5332858	12.71449737	18.74122063	20.05034905	19.37507416	27.1960393	14.83044242	12.86817854	20.38337399	17.23790767	18.2855664	21.20308374	17.96637894	15.04713876	24.99114827	16.78703904	19.03015424	26.13326374	14.09380879	12.22014395	19.19355797	22.02749576	22.73880383	8.01175749
MAN2B2	0.428728417	4.126278475	10.14506518	3.21804733	6.311249918	1.252820465	2.176267317	13.11351507	2.236429161	10.14259759	8.355983085	6.085603224	6.211044846	3.337781499	1.803736097	5.784171186	2.03314504	5.15998551	1.970510397	2.450919261	4.597723343	5.96021068	4.959992858	2.667947472	9.955147166	14.08175324	14.08556877	5.646170734	1.296043845	3.216088776	13.23876623	4.607011903	4.786731886	3.384555217	2.780825281	5.650901935	4.556270228	2.507532806	2.536003257	4.144987521	2.779223967	6.408929827	3.574512554	2.799093254	3.41355685	3.3828732	4.881478084	3.795893817	1.527230738
SLC7A14	0.002582799	0.001679113	0.000888368	0.000917726	0.002520384	0.001541293	0.003633198	0	0.000955072	0.004573721	0	0.003253239	0.001313628	0.001482244	0.001540579	0	0	0	0.003251218	0.000965333	0.005756796	0.002555637	0.002216007	0.002212835	0.001073676	0.002955624	0	0.001170181	0.012234139	0.001053058	0	0.003849414	0	0.001664583	0	0.000900927	0.001264429	0.004047845	0	0	0.002014028	0	0.001262742	0.001072037	0.001153411	0	0	0.001231472	0
CLDN11	0.012547587	0.02855075	0.045316006	0.008916878	0	0.022463423	0.008825281	0.010700054	0.018559478	0	0.002606577	0.021072899	0.038290683	0.068408945	0	0.016328084	0.0030291	0.028525097	0.075025561	0.007034579	0.002796729	0.004138543	0.018839908	0.013437812	0.010432129	0	0.002700989	0.005684896	0.004952924	0.007673845	0.016542468	0.012467314	0.010889077	0.024260306	0.011394902	0.028449372	0.006142765	0.013109984	0.008459768	0	0.024461044	0.00610131	0	0.023436453	0.002801713	0.004939777	0	0.014956648	0.007746698
SLC25A39	19.55527512	29.61486764	55.36142472	29.51476625	28.88101972	7.203213632	17.95847285	24.08779598	97.02041425	22.97496962	54.12701231	13.89662766	20.435404	31.12850524	16.78443279	24.61507413	33.15244829	20.97978118	224.830648	14.41085567	21.07105281	36.96219976	22.82054533	24.69811824	18.65540258	66.07693031	41.88774461	19.59720984	17.68089092	23.49445418	55.83387067	24.0633133	21.27067757	25.58286037	29.24778143	65.10411146	51.70819624	14.95330457	44.82074943	32.18972208	24.52055261	29.73836058	32.54045884	16.70582862	14.4992899	22.7945991	22.65362329	17.43810826	9.904707637
MVP	5.822643419	6.150165786	13.34191378	9.670102201	7.784120714	4.596902417	5.539092115	21.15430678	4.271935348	19.42002002	13.18328866	6.648303741	5.009064264	3.871041378	2.859556092	7.373992166	1.044371009	12.38222801	13.46709247	3.3806795	4.187619475	6.734019938	17.86387754	6.113774653	18.4078206	20.02476843	12.31144365	7.370131179	2.216480866	4.927996347	22.98161873	7.028879865	6.149437237	4.845123304	5.937188496	5.11687537	2.377233119	4.965138682	3.769953117	6.668290502	11.06358886	7.927874265	6.947370211	2.896852724	4.786494286	3.872021035	3.755204317	5.363013034	1.66068296
NUB1	32.90363712	2.892206421	4.597523061	8.742835206	11.05882101	8.391765455	8.240467671	8.111467416	6.897669875	8.928012683	7.249855927	7.682530024	6.953326406	5.942678193	7.373096133	7.39064268	6.171666799	8.031636049	9.570026631	9.77149711	6.669432135	11.97983108	6.956412789	4.773103741	5.919658861	3.12081964	9.976519017	9.96520959	7.709863393	5.476752784	3.267351267	6.615326779	7.27370972	7.292323062	5.070859066	7.050470468	8.226903099	7.240214237	7.916294915	6.420823136	11.69429731	7.242049332	9.775194516	4.232712617	11.37366226	7.235551391	4.263165874	10.38062351	2.911737221
PGM3	0.734098038	1.529547559	0.223194851	2.385572403	1.864299407	1.594376842	0.849066307	1.757459106	0.876702679	0.349868235	0.611498454	1.881271964	0.826016426	0.665745246	1.267126715	0.228008371	0.012252096	1.129058649	0.435800602	0.585328169	0.011312205	0.437620223	0.625180737	0.083859278	0.687189669	0.14796194	1.195502378	0.413896642	0.211783552	0.242401006	0.089851838	0.835660172	0.147233187	0.289711349	0.098764455	1.081170654	2.103057146	0.259454709	0.685990467	0.25623825	1.670672305	0.332573056	0.065577495	0.331032675	0.618423326	0.27972561	0.132090585	0.129635614	0.232765585
RWDD2A	0.194201296	0.271209942	0.014843684	0.667039344	0.477280051	0.867030116	0.409771469	0.677760666	0.154263046	0.299319628	0.391471319	0.564721136	0.226809731	0.194006052	0.145868216	0.00311991	0.055563766	0.547772298	0.153919165	0.250010328	0	0.151829302	0.759056258	0.040055304	0.218269957	0.052128972	0.467582173	0.146643629	0.173188747	0.102640306	0.037930488	0.164372393	0.044941926	0.143702671	0.084914546	0.150535423	0.17958176	0.048847649	0.248935041	0.110699424	0.852524176	0.15155606	0.024615602	0.059708684	0.253751673	0.05096922	0.015119906	0.003429434	0.112496003
CLK1	75.8200793	34.13201963	7.042886379	90.70736264	44.77319186	86.28056557	56.14281781	81.84179169	54.77884368	23.58774989	35.78324971	131.5169279	81.85669155	75.11567544	88.97722477	18.40020502	35.53169448	123.8470922	32.10410627	43.58582053	18.94531913	41.4267878	41.1274863	12.78401154	20.66223286	2.629139191	48.59979155	97.95531394	28.17924348	42.23082732	3.749312716	37.229287	52.82075103	34.26687647	24.09667595	102.8329109	156.3135955	107.8248431	46.69404261	14.85487975	83.12755004	16.42346635	19.72909216	18.41632805	116.0652956	24.14166402	3.578620118	155.664665	15.22235522
POLR3B	0.241639083	1.079320321	0.38720909	0.919204688	0.873845831	0.376613326	0.57984857	0.715148107	1.229927935	0.490830843	0.498426356	2.124576304	0.783662697	1.096343352	0.586702243	0.48337933	0.472160906	4.065049127	0.207554267	0.252878469	0.172348438	0.750110946	0.463428085	0.01461362	0.867415259	0.27977259	0.785734678	1.169489775	0.166077747	0.359311802	0.203885918	1.401014448	0.556567923	0.454375307	0.160062768	1.735343293	1.920573925	0.356427702	0.59033316	0.482900613	0.908880671	0.88653302	0.464214591	0.184073809	0.276756743	0.378278864	0.135455503	1.106044098	0.035102225
ANGEL1	0.442469753	1.3180839	2.610806181	2.769423662	3.259612989	1.425595381	2.510125772	1.996427872	3.080306321	1.147724241	1.368823529	4.451626587	1.703141206	2.4939901	1.932956046	4.310711022	1.2276335	12.61376605	1.283928667	0.774856301	0.994554197	1.829374023	2.552275183	0.936155618	1.644196322	2.836770581	1.284254404	3.452197537	1.280815252	1.588906542	4.888027271	2.697691327	3.240618205	3.855771238	0.930039264	2.87959192	2.385809043	1.100408393	1.605977221	2.808742385	2.676016486	1.928628536	3.648080215	0.808771745	1.54365687	1.352653661	1.822417174	3.599340536	0.309512141
RNF14	2.779928907	1.64297236	1.506694482	2.900551416	2.850641024	1.641092357	1.922756885	2.407683115	2.379497779	2.415687483	1.576099997	2.174628269	1.393157516	1.172748691	1.212419881	2.133488887	1.217557165	1.715334023	2.09004042	1.836297846	0.768011109	3.649665709	2.01676204	0.286366022	1.615387943	0.81681081	2.760976422	2.132398018	1.325799964	0.791075259	0.521626335	1.779328577	2.05450284	0.718053328	0.668771453	2.333700952	1.732099068	2.668872702	1.871215346	1.09359369	2.038486713	1.162796128	0.898108524	0.613586934	1.652831674	0.926452314	0.605514659	0.855137637	0.55923352
DNASE1L1	1.276067915	3.378069792	7.46937531	3.240347357	3.93416057	2.595745838	3.866932049	4.070173336	1.608471098	6.111093149	8.548118452	3.038321824	2.9564432	3.271922591	1.757089648	3.528820949	1.510970172	4.310413412	5.017136129	2.606598199	5.179560772	5.996225695	5.201237077	3.307950254	6.995589168	8.949296495	6.702619424	4.173338559	2.752890419	3.225990066	9.670213561	3.119240126	4.33622633	2.084567151	4.620472241	3.522020684	3.064123362	5.014301737	4.160908319	3.047930296	2.609150416	4.481158539	4.859492127	2.295624788	2.507964655	3.058109334	3.61799866	3.040566304	1.531095843
DDX11	1.0756793	2.378088004	3.550525232	4.461069799	2.439251993	0.688318084	0.911534388	3.108300323	6.336710177	1.831701113	2.09726097	1.980661134	4.185622706	3.469648078	2.639908184	4.78818162	1.368787747	3.677919209	3.717550009	1.566987913	0.599394857	2.732516023	2.071006658	1.514250764	4.925523908	4.355297543	3.308659315	0.83672339	1.534713982	2.281385093	2.904649394	4.592288743	0.942496098	5.420810212	1.690383093	3.251499474	3.069229647	1.264379028	1.492710343	1.558764163	2.614928595	1.501939208	3.774790351	1.001890244	1.328253203	2.464330612	1.080665199	2.825481465	0.801464581
HEBP1	7.378283305	4.575651534	7.515479119	6.2858245	6.339532923	5.573372048	8.888301882	6.538034684	22.67488168	8.377903743	7.113312327	5.199595007	8.880846966	5.423387661	4.179273572	9.484677598	5.066732014	2.82254084	9.934811776	8.509459796	7.01883659	10.80105495	8.511867289	8.411602204	6.048869984	15.15214314	4.449814529	5.295542329	11.82144224	8.496026084	9.333270114	12.32454485	9.857797734	9.403398487	2.441760028	5.701816791	10.65045009	5.564847064	15.04982626	11.91417802	6.511969508	11.3925075	11.74201258	8.104270354	8.747685347	9.330556532	11.25441932	3.827134764	4.485264259
GPRC5A	0.120280324	0.298984226	0.031636696	0.183523258	0.107017149	1.570663172	0.181638066	0.099553225	0.321807623	0.288172463	0.158737567	0.013367871	0.068372412	0.558312595	1.28295861	0.013810581	0.042701095	0.025467418	0.095743555	0.025122099	0.00315403	0.10267994	0.004552893	0.024247333	0.566186023	0.014843816	0.033506649	0.027247516	0.072614022	0.346169218	0.007462352	0.335684838	0.009824184	0.002279977	0.065859725	0.020977981	0.147210329	0.011088655	0.263955495	0.00201655	0.077241102	0.016055184	0.098585852	0.069013281	0.069512324	0.061279536	0	0.470602147	0.097556365
MAMLD1	0.534940231	0.457525036	0.037778558	0.166226374	0.482316142	2.172686159	0.10586431	0.076318164	0.750629457	0.050426233	0.065915023	0.099063023	0.068277102	6.43409963	0.774040325	0.03705549	0.06874338	0.160298145	0.381497064	0.165726763	0.030828232	0.171742088	0.043628473	0.144639171	0.114992936	0.063621011	1.236450823	0.01658763	0.070653497	0.048099331	0.049340939	0.822539201	0.144035815	0	0.116369841	0.499483643	0.296735471	0.031877387	0.879491272	0.062608963	0.088820312	0.131871546	1.732294512	0.067539625	0.052683057	0.036834473	0.190982598	0.062067395	0.048555971
CD6	2.698166158	8.88297792	0.131460533	18.80738044	1.2032595	3.220276338	2.009749733	9.304411297	1.194587307	2.904679652	2.380016795	0.466130908	0.539202072	2.613828779	6.204168997	0.16381205	3.315023151	12.97632046	7.219585542	0.596908491	0.093302229	2.941421962	2.047575786	1.691850742	0.682816399	0.116285617	2.515194996	5.613373829	0.420272846	0.912726447	0.393511941	0.30742246	1.609455584	0.563028026	3.152745505	10.21478269	1.637212397	1.794621654	4.047312526	0.918143361	5.126920717	0.290570696	1.328043789	0.74220811	1.007834306	0.732629544	2.03729698	2.581635882	0.627370277
TACC3	5.025544023	12.92291343	17.00457899	13.28460448	9.007831824	4.557171377	3.66000372	6.028877856	20.09317719	5.660057494	4.011293663	6.471940508	8.858587422	8.20984732	7.466563982	8.823537037	3.165027778	5.916100469	7.528720125	5.219343217	2.819527386	8.896742508	3.386752071	5.286033821	7.831690038	8.721375879	4.091784291	6.240619631	3.480031342	6.964889199	8.618099109	10.1409223	3.451702017	8.34274752	3.653050407	13.55468429	8.684712754	4.892931786	9.422057491	8.840938949	13.21291974	4.624487217	8.363750458	3.744750403	6.547638295	5.639132774	4.442720186	5.568598738	1.795367096
UFL1	9.066216489	10.09524619	1.401008573	18.88292635	25.45442189	12.55985622	18.13866375	12.05530757	12.22632525	1.530917762	3.550865656	8.317711683	8.149981455	7.893639927	13.0278476	2.839347985	3.714099251	8.239306167	2.616308647	5.172100917	1.339190892	12.92049661	7.527601228	1.302268151	5.904034785	0.911279306	10.93302166	6.207404602	3.225090361	2.077135744	0.503934818	8.981511335	5.359270473	1.747531261	0.91391246	14.5060713	11.7188694	12.52089657	5.312599257	1.835001051	10.80480804	2.470452898	1.693582563	2.000538878	7.510700211	1.777555754	0.761667084	4.804004727	2.008359731
POLA2	0.929926528	1.668073327	9.197036346	4.354327291	2.791252669	0.749599745	0.636937109	3.182388179	6.151850861	4.60400199	2.554811806	2.714672366	5.378444914	5.292054459	2.918601001	4.698930692	1.335201876	3.230108157	2.279888609	1.947088493	1.998918504	3.582631185	1.906937884	1.316051706	5.383685108	6.396105457	2.096080264	2.197034794	1.839198838	3.02326842	5.990044905	5.555957983	1.987528689	5.274700074	0.678694031	2.668029048	4.192613198	1.05554152	2.376577846	4.964995382	2.714538894	1.691927094	6.226974337	1.804620456	2.156852297	3.21245022	1.941185426	2.031221817	0.669309318
ZC3H3	14.0207983	9.41587012	11.61215864	10.41941402	18.24263165	9.108215722	5.892790551	5.725005254	8.615467243	7.563392838	11.25999144	14.05543915	11.84620099	5.886898413	8.013258238	20.63266131	10.93952698	4.850005561	11.66075337	12.80064107	15.54670802	13.33148537	35.92019887	7.633779345	22.67187262	30.72209136	7.185757463	12.12708174	13.9791873	13.73814506	20.34327455	8.581615817	13.72225326	7.874131728	13.78805226	13.34176321	8.937984165	18.88909088	6.840694817	8.583976926	4.868670744	12.94688968	17.31428309	12.38305722	5.277146363	7.784160682	9.551423456	9.833966523	7.265631631
CAPN1	5.89602242	10.05406879	32.94191233	7.785786947	19.68715127	8.006804209	8.527576341	21.77772439	19.07127346	24.21714116	25.04543548	25.46620099	17.39552537	17.30491449	9.067305692	29.6010139	9.285576598	30.0410745	14.7119374	9.085988224	18.93844084	15.06778417	19.00927713	18.2053911	24.70659855	34.71023085	13.85714474	29.07413539	7.437521758	18.25951155	45.32209389	17.16222528	23.58477411	15.07163944	10.29714441	15.89124275	14.9370051	15.73939651	11.42028619	25.90292784	9.840192488	22.20981071	24.32854763	14.44814214	14.97227344	16.9853918	17.32030052	24.97800218	6.482718413
ACP3	0.231187097	2.342999774	2.200362352	2.860479647	2.289997195	0.196547953	1.086998368	3.44871537	0.297454126	18.46764163	4.570995985	1.029166804	3.69823283	1.443079624	1.594323964	0.549483274	0.562693475	0.78715493	1.068392781	1.145783943	0.655056711	2.279201593	1.926493118	0.610494237	5.144912942	1.61392888	6.740806069	1.268397342	0.047503521	1.306720723	2.538542211	4.930857044	0.488106416	0.151038352	1.084257567	0.583275525	1.581410403	0.459936083	3.735179796	1.386421199	0.360552362	3.416611822	0.433533667	1.280320903	0.540253461	1.738003425	0.608038082	0.631176823	0.424935942
MDH1	7.698104478	4.792730968	9.372891356	10.40459788	10.76182683	4.211313342	7.523639976	19.50623024	15.04268413	19.4644652	8.793731336	10.93265031	11.2651323	9.808480417	6.497132494	16.32584181	7.045361594	7.681945727	4.923816578	8.450894292	6.957765141	11.71151978	12.39170627	2.869494197	15.44730765	6.616831455	7.037668037	9.119362714	3.712038696	7.318389567	4.738594277	11.04414916	13.20653515	8.000459703	6.112735961	8.709496914	10.39108865	5.837947659	7.63325681	10.77671588	13.79769264	12.36120427	9.609628084	7.653233011	6.392754605	9.320695049	3.228117163	4.553725538	3.50834286
SLC30A9	1.963797196	3.187443975	2.156545696	4.641615982	7.529398651	3.085370441	4.274784162	6.918541413	6.832882154	5.713147173	1.34862089	7.941628696	4.288229801	6.167729975	4.096948949	2.989146267	1.296328834	8.369509953	0.945672243	1.35817671	1.692088381	6.658484481	7.408441785	0.321013815	4.010552371	0.955215083	3.038117375	6.844875824	0.789293125	1.530731487	0.963128271	5.980915227	9.6939965	1.439169025	0.266739483	6.915758149	5.429143363	4.902327437	3.551033391	1.32655126	4.031694508	1.886003075	1.463637466	0.90967122	2.532565918	1.200810465	0.467041073	3.845880797	0.441725344
MTMR11	0.263856797	0.319945215	33.42026066	0.562525378	1.165894721	4.808639126	0.050044673	13.28293572	1.085323042	13.31918717	20.46164264	0.124475063	2.774455326	1.316886362	2.104353206	3.492704139	0.154591412	0.862690762	1.679369308	7.769746136	0.555070003	0.762711235	8.778164867	8.557316776	10.04920556	26.56204575	13.4272371	1.104110203	0.070215179	10.99245669	18.85808864	2.981065201	0.615418118	0.072606694	8.311229758	0.084799098	0.043541483	0.161073306	15.48429214	9.578585036	0.272794144	0.832276747	0.176832536	1.252694597	3.20660807	5.898758811	11.72478182	0.641753376	2.994456249
COX15	0.774544638	2.612335369	3.704691417	3.387521803	3.824789515	1.932603157	1.828094013	4.155824353	4.434588515	4.561238887	1.662995993	4.317084487	4.592420388	5.223665874	2.455719511	3.445381299	1.212245674	7.775941351	1.891095431	1.167673162	1.895543152	3.847426199	3.45877635	1.269297319	5.490951305	1.768732847	1.920171903	4.606715167	1.050586028	1.610776594	1.781860128	4.307635205	4.637502124	2.194402405	0.696309922	2.823240627	4.901400089	3.231611162	3.570183078	2.886106674	2.188914007	2.477131764	2.676163365	1.354999	2.748560807	2.132431185	1.27487532	3.207218067	0.650427511
CCDC88C	2.388896127	3.906036848	4.980317946	12.47661323	7.293676827	6.803729	4.400789873	9.538326583	6.797514641	4.352044416	8.576426792	5.549022596	3.305485714	3.394233574	4.652137998	5.585166269	3.96053924	4.896816678	10.58813021	8.638329355	3.428170842	4.191469773	5.078242501	7.355059712	7.801270359	6.635018136	13.57481091	8.196053171	1.962587139	5.819091971	10.01387346	4.89679656	4.932363098	3.211397268	19.11781864	5.419811914	3.781923691	4.760576812	3.052595201	5.669515904	13.40893652	2.713604409	5.525059678	2.841549551	4.837220262	4.722098099	5.428418291	7.880561142	1.844372852
YAF2	3.062556218	2.777169579	0.812081055	7.618696757	4.629868132	4.477555619	4.652852604	2.442060901	3.317433352	1.327588396	2.036674592	3.342458285	2.275711766	3.651501197	3.088083402	1.626225127	0.927405845	4.13547758	2.290412456	3.775598249	1.738167333	4.024791249	2.133006405	1.183902347	1.50756493	0.574326657	2.169666431	1.750717571	2.014975459	1.046246879	0.356114054	1.469916661	1.811918018	1.047739757	1.650103853	3.515842609	4.582988791	3.097909943	1.707615166	1.039312252	5.449120839	2.265287204	1.134742505	1.340203259	4.052154744	2.095289449	0.722041204	3.262686928	1.065444335
ZMYND11	0.544726699	2.286979041	3.255190268	1.861370571	5.203851881	2.11445564	1.306941315	11.67594812	4.022952976	8.397629684	1.214079345	12.10446288	7.060925942	3.304353861	2.526455227	9.06929109	2.069618531	12.46843314	1.134288606	2.220508209	3.295199317	4.793892143	3.190770731	1.561479295	4.181812613	1.37876559	1.38298313	9.747353209	0.584775743	4.495881657	3.562590264	6.343151791	9.564086313	2.75278081	0.520113093	7.279003051	5.151563397	4.183459427	3.432362059	4.439965072	2.87414191	2.454016298	2.862310812	1.559446189	4.615134748	3.882143882	1.041638975	7.927661434	1.108448937
WAS	24.29596608	27.3727652	192.9867109	37.18756708	47.66976906	20.2474553	28.42690062	57.57335778	24.62589666	114.3161628	99.08689262	49.81372465	75.03596508	16.74373087	31.44265407	109.4114525	47.38223494	47.08926824	56.82405321	32.48635842	84.97143392	50.32286871	68.93041262	79.84953187	70.85201382	221.3558225	47.28697416	59.25741303	56.78536148	92.60368877	189.3236168	55.66241062	35.10642692	59.06701442	118.3386158	24.33923055	31.10160973	34.02853462	64.87767608	105.2310181	40.19230114	91.29238021	124.2517406	87.93891493	32.41139794	75.37119984	68.71739966	36.06667693	25.05667082
DPEP1	0.054475646	0.070830717	0.078355528	0.042232183	0.062824504	0	0.111462305	0.033785116	0.274692317	0.00876978	0.004115096	0.657053697	0.075563592	0.022736769	0.395829263	0.176147835	0.043039333	0.161370373	0.043637832	0	0.114797713	0.124139662	0.016996136	0	0.004117394	0	0.004264149	0.457722433	0.00390968	0.020191623	0	0.009841298	2.014782313	0.102134971	0	0.538968516	1.624382096	0.108660312	0.008903826	0.028229484	0.594709918	0.022475498	1.341354389	0	0.039808487	0.035093714	0	1.355362999	0
BID	11.13495536	10.77374829	20.15274034	8.276939325	15.52224343	6.661285832	10.03822553	9.534647011	6.992159097	21.87683923	22.93119951	9.612897114	11.7383777	4.477219624	8.714197122	11.79352719	5.288798367	7.640814999	31.99391545	11.05824401	8.981477561	9.238692247	8.730097782	24.27948781	10.93530793	19.7456701	11.40428521	7.886184708	7.333190659	9.19740872	15.76117924	7.876539625	5.541881176	12.09958134	19.12961051	6.803281573	10.2658524	3.953842281	14.80380862	12.79926982	5.76785444	13.55168814	11.52655886	7.072022208	3.946841366	12.11871425	22.03838315	5.000602886	4.490899227
MATR3	0.467397627	0.749427777	0.321527855	3.674450205	1.018555966	2.318529444	2.253777463	2.202712757	1.629469783	0.359128072	1.010161291	2.8351218	1.462900444	2.325133829	2.196825277	0.867494897	0.668324233	4.509068085	0.98012581	1.351343804	0.552945635	1.45785654	1.054607825	0.184821598	0.52124285	0.12257345	1.332139626	1.46197496	0.421325994	0.782424738	0.164716854	0.963422204	1.297977919	0.380884854	0.204067361	2.121829692	6.041675345	1.335910565	0.886797853	0.891508824	2.772071348	0.823867484	0.858021693	0.82170934	2.697403369	0.781143807	0.031491449	4.190299003	0.242320186
NPC1L1	0.038602234	0.04015334	0.072583372	0.036576636	0.017579043	0.012285862	0.007240182	0.043891144	0.019032539	0.009114443	0.004276825	0.032415036	0.007853334	0.002953794	0.024560351	0.015627985	0	0.070205208	0.129579587	0.005771106	0.004588824	0.020371344	0.004416027	0	0.017116853	0.051046002	0.03766975	0.011659596	0.004063335	0.006295554	0.02171407	0.017899129	0	0.029854409	0.236043984	0.050269933	0.01511841	0.013444143	0.027761273	0.002933894	0.048162296	0	0	0	0.025283508	0.002026275	0	0.056443384	0.046605696
XYLT2	1.077525779	1.600715128	2.325964936	3.036547585	2.182740833	1.253512643	0.839757302	1.632839995	0.937959137	2.085777168	1.352303186	3.363430861	1.491666542	0.932548251	1.424324162	2.056525504	0.542972199	3.453837332	0.502018483	0.646220123	0.664745019	1.377473473	0.894748549	0.403227675	1.5013387	2.995262418	1.160272359	1.241240294	0.373510875	1.183661599	1.98816825	0.979567048	0.890817996	2.27971946	0.580374734	2.320831012	3.004992566	0.94983119	0.547785414	1.513653383	2.4260671	0.949133885	2.371238108	0.493513227	0.865044857	0.959578774	0.5102996	2.929032042	0.183516895
RGPD5	0.005733323	0.00869706	0.001314672	0.075375589	0.012122007	0.026230553	0.036292531	0.017926833	0.0098937	0.002538197	0.004764054	0.041724638	0.03304804	0.018645032	0.036477791	0.00082897	0.008304452	0.022447217	0.003608543	0.010714282	0.000851933	0.022061776	0.008198524	0.001637357	0.005561167	0.001457983	0.005759381	0.005195158	0.000754374	0.001558392	0.001007825	0.004747203	0.010614412	0.006158429	0.000867772	0.039331116	0.028067912	0.016972508	0.006012985	0	0.034275812	0.001858566	0.000934349	0.002379718	0.012801766	0.003009486	0	0.005467269	0.003146374
STMN4	0.004096262	0.005326071	0.002817863	0	0	0	0	0	0.009088339	0	0	0.017198549	0.012500305	0.004701612	0.004886649	0	0	0.006208167	0	0.015309971	0	0.035127589	0.007029076	0	0.006811307	0	0.00352704	0	0	0.023381766	0	0.004070056	0.011375449	0.010559966	0	0.011430805	0.032085692	0.004279861	0.029458774	0	0	0	0	0.006800908	0	0	0	0.011718527	0
NUDCD3	0.491870685	1.271961458	3.821901151	2.070983131	2.268894721	1.344165546	1.12748479	3.027259343	2.493696816	2.269756452	1.006419508	6.27948599	2.727463499	2.673403233	1.059143704	3.964022216	1.161620671	8.281085741	2.198984132	1.16243584	1.402324636	2.267641573	1.458843713	1.092859902	2.71793878	4.03260713	1.827387055	3.201843909	1.903709299	1.966349398	3.830860033	2.864276307	1.779717576	3.879996476	1.063831844	3.569109726	3.108251909	1.460153835	1.708322645	2.153991534	2.017126981	1.325338763	3.038460564	1.031603773	1.745016253	1.786462656	1.008057434	2.456282796	0.53121769
ISL1	0	0	0.006620027	0	0	0	0.006768555	0	0.003558551	0	0	0	0	0	0	0	0	0	0.006056937	0	0	0	0.004128366	0	0	0	0	0	0	0	0	0	0	0	0	0.00335681	0	0	0	0	0	0	0	0	0	0	0	0	0
CHDH	0.001740662	0.027159065	0.026343235	0.092774403	0.005095791	0.002077489	0.004897142	0.008906177	0.01029864	0.016953368	0.026034972	0.013155002	0.003541245	0.037960068	0.031147915	0.015100735	0.048744503	0.370651951	0.006573414	0.001301161	0.001551903	0.004592948	0	0	0.015919145	0.033198735	0.011990214	0.045740894	0	0	0.009179402	0.058803872	0.001208468	0.13462024	0	0.031573067	0	0.0090934	0.010953409	0	0.016288096	0	0	0	0.001554668	0	0.002439404	0.202506134	0.001432879
IL20RA	0	0	0.001971312	0.004072921	0	0	0	0	0	0	0.002381188	0.004812685	0	0.00328914	0	0	0	0.002171546	0	0.002142101	0.005109796	0.003780686	0.00245869	0.002455171	0.002382518	0	0	0	0	0	0	0.005694637	0	0	0	0.001999183	0	0	0	0	0	0	0	0	0.002559451	0	0	0	0.002358949
CLCA1	0	0	0	0.005820216	0	0	0	0	0	0	0	0	0	0.004700192	0	0.00355255	0	0.003103146	0	0	0	0.002701306	0.007026952	0	0.006809249	0	0	0	0	0	0	0	0	0	0	0	0.020047499	0	0	0	0.140502464	0	1.37342418	0	0	0	0	0	0
CLCA4	0	0	0	0	0.003837242	0	0	0	0.005816326	0	0	0.006604003	0	0	0	0	0	0.035757744	0	0	0	0	0	0	0.003269309	0	0	0.003563162	0	0	0	0	0	0	0	0.019203056	0	0	0	0	0.006132647	0	0	0	0	0	0	0.003749793	0.003236968
GLT8D1	1.332175851	2.449196384	4.234738465	4.858219413	5.360681282	3.372252382	3.218976522	7.139846046	3.435058506	8.494548703	2.466853946	9.466455842	3.103629288	3.037540738	1.747291307	7.294582818	1.410886585	6.024447661	1.780619526	2.264673605	3.741936493	4.656102138	3.613320073	1.089194122	5.689735049	4.439552345	3.169818285	6.084322296	1.399443237	2.861779858	3.811007894	4.123962773	3.373799541	2.492626221	1.222803974	3.557604786	2.314175205	2.641589126	1.397157259	4.299027491	4.004446771	3.183154052	3.438619857	1.652884669	2.670721185	2.695588701	2.188137392	2.632916101	1.674411056
ATP2C1	9.958040998	6.440722357	1.331261335	6.186957714	10.68727093	7.470883103	16.42766096	7.61164966	7.825187248	4.096849947	2.333337402	20.26691456	8.13984624	16.7130308	8.189466337	6.153063339	12.20897936	15.89715229	2.724769795	7.654467877	12.06762626	14.18738864	4.314296787	2.489075636	4.558044343	0.957521109	4.029297801	16.17038511	5.434644932	3.788636159	1.362403843	7.723025095	13.61458343	3.537406754	1.151379223	20.88349861	19.8603809	24.95751164	5.261980437	4.437919052	7.469527343	3.973668097	7.740435418	7.797137832	16.34693081	6.532605259	1.285721498	18.87340743	5.961767364
IGF1	0.021713975	0.026061324	0	0.007121965	0.030968886	0.011961115	0.009398408	0.005697465	0.013588271	0.011831367	0.006939629	0.007012939	0.001699056	0.009585727	0.003985193	0	0.009677441	0.012657316	0	0.011237123	0	0.001101827	0	0	0.002777402	0	0.011505582	0.00151352	0	0.004086098	0	0.00165962	0.006957737	0	0.03033726	0.003495798	0	0.010471025	0.009009157	0	0.005209916	0.019492613	0	0.001386581	0.023869285	0	0	0	0.00824978
SLC38A5	1.437448414	3.733631721	0.545484772	1.90395093	3.872273298	0.769202144	0.954063015	1.818550941	30.3228652	1.212991291	2.641215647	2.768288226	4.039901364	4.527476827	2.737253205	4.270922696	3.763379175	5.996131661	13.89372287	2.479435558	1.97951477	5.622549307	1.421492773	3.295686093	1.694464002	4.27839509	0.371890662	5.112240357	1.198744575	2.668983773	3.227899624	7.992848909	5.926850879	6.493625813	1.36361905	10.31064595	12.9608851	1.76276583	8.690489523	4.308478458	4.430977178	2.555212935	10.53172751	0.88795524	2.597845948	2.696657741	2.246186228	3.948128299	0.583306874
RALBP1	2.147552881	3.513396866	4.500390316	2.531200313	9.859779164	4.418056082	5.624545798	5.823209373	7.658266924	6.408928978	2.678135931	6.398039931	4.549077319	5.52575592	3.318041198	8.081073728	3.406881211	12.08784613	9.279174351	4.01076961	5.257078084	8.028397992	5.775029989	3.211940863	5.168661494	4.283672596	2.332453262	7.081254255	2.43532541	4.032980092	4.455388407	7.123320823	7.297957929	3.133173766	1.858418436	7.913234967	4.860639605	4.461198819	5.781039356	5.073429148	4.889811701	3.900520566	5.602471621	1.774364481	6.082460017	3.349969919	1.722151873	5.773973576	1.763661033
RUFY3	1.010284567	1.324842841	0.030734029	2.875910617	2.888698067	1.689124412	0.979199461	0.893482057	2.347029568	0.708219147	0.637100026	5.852562575	1.265167789	0.373846394	1.463115638	1.936693382	0.329827886	2.494407736	1.099394966	1.529786005	0.706705668	1.632349887	0.832187638	0.908786432	0.890281305	0.148431702	1.559852787	0.97944327	0.416426403	1.009509464	0.316168866	2.381390591	0.191108445	1.506577016	0.032720211	1.871117965	2.252123858	1.319081888	1.536552257	0.902030619	3.445661484	0.900750103	0.249432494	1.003775993	1.723573217	1.040572046	0.311039756	1.827853427	0.354725182
CNTN1	0	0.061161669	0.002489137	0.006428495	0.030013156	0	0.027994825	0	0.01338019	0.001601901	0	3.665879006	0.02944546	0.053990722	0	0.001569533	0.003494058	0.811622509	0.009109659	0.001352394	0	0.011934493	0.00465681	0.003100095	0.078217299	0.015182616	0.003115583	0.001639378	0.001428296	0	0	0.021571516	0	0.051304351	0	0.236024688	1.553531304	0	0.003252772	0	0	0.392946228	0.003538106	0	0	0.004273514	0	0.00690098	0
SLC11A1	0.301524264	12.44403427	7.66708296	2.79336813	3.256433519	7.592716368	0.545023179	3.751658779	4.496901081	6.666085258	11.7835889	0.423742039	10.13428245	3.053786433	8.412980909	4.326249777	0.802582921	0.929352044	9.014984521	12.81348883	5.17038769	2.539352072	1.60718043	3.284716067	8.862435103	13.79957469	1.555053826	2.146132251	0.224474916	16.35894655	4.481918208	13.98783918	0.14317253	0.384629958	3.788145037	0.430517835	0.350295149	1.526224843	14.78449604	4.835685252	0.43370029	3.329402084	0.685907198	3.93486355	1.659091243	3.088792885	9.283255326	0.646574708	10.70770738
WWTR1	0.128194417	0.28061631	0.054697843	0.238706884	0.076007993	0.089089044	0.034239831	0.031826991	0.330027598	0.038793125	0.0134838	0.04224135	0.087484179	0.258890358	0.054203015	0.028155015	0.007834754	0.035660355	0.106218651	0.027898862	0.005786983	0.10811368	0.06404428	0.020854107	0.504575734	0.012379674	0.023752732	0.029407922	0.046118587	0.013232245	0.037652582	0.291832246	0.031544298	0.058565902	0.044209302	0.081508633	0.082618831	0.033908921	0.042303564	0	0.111352366	0.034718228	0.028560683	0.024247316	0.049277015	0.021720412	0.015918771	0.030948246	0.016029442
AGPS	1.714016456	1.575656796	0.944497314	2.506982511	4.824026906	2.159396569	1.667096128	2.867094203	7.702545788	1.888159819	0.960349325	3.409440917	2.956283186	2.551889422	2.246559971	7.750720927	0.976733107	3.554476637	0.736385184	1.735835152	1.971905184	3.192867961	2.551591902	0.495093551	1.857366696	0.565164375	2.06770146	4.759430307	0.647403966	1.360646691	0.455466099	3.56711787	5.228447415	0.805686614	0.316163252	3.27358757	4.336343906	2.4699646	2.999996725	1.507418848	2.493993621	1.730105481	0.993399552	0.963114258	2.015977479	1.09226703	0.651364729	13.15393729	0.513070948
STEEP1	7.567640225	3.250294384	5.447910169	6.407953788	6.298315179	4.368715106	4.565446999	4.832186242	6.591039038	2.287760615	3.997258729	3.342718267	3.616569328	5.382784721	4.786446908	0.0501156	5.410958957	4.811366515	4.078843847	2.26903384	2.987221036	4.531286244	4.537393679	4.503901591	3.789910558	2.459982774	5.096159908	3.516683282	5.680002609	1.738657586	2.309737452	3.75700416	3.926747806	3.303399516	3.419526956	5.070627189	5.800150724	5.887598261	2.558778705	4.92143267	6.797971526	2.611520538	2.716478239	2.306223065	3.546024654	2.621578533	2.038664435	5.423616562	2.317162099
ATP1A2	0	0	0.050337641	0.004588341	0	0.005137316	0.012109889	0	0.004775058	0.007622384	0.016095136	0.003614481	0.006567722	0.01235125	0.002567469	0.018670915	0.002078237	0	0	0.009652721	0	0.002839416	0.007386222	0	0.003578694	0.013135271	0.020384364	0	0.001699078	0.005264955	0	0.019245847	0.004482537	0.016644773	0	0.0030029	0.00842899	0.00224866	0.003869446	0	0.013425998	0	0	0	0.00192223	0.020334814	0	0	0.005314938
TTC27	0.118105122	1.121013497	2.001354475	1.205805687	3.1732445	0.690699693	0.969134068	3.410883684	5.788145018	3.956328274	0.945400027	59.71996118	3.403909725	9.046292107	2.371713619	3.83198751	1.250710224	5.155097225	0.748307063	1.386069552	1.291651881	2.739789489	2.11447379	0.398004337	2.084969228	0.988122014	1.93216837	4.063156258	0.705512653	1.399669495	1.054657049	4.995179035	5.756077798	14.87839987	0.178758978	5.833525289	5.311661359	2.82171758	2.859537418	1.656140121	2.959370013	1.281305767	2.413621029	0.833367964	1.983124779	1.335985874	0.457925736	4.249696648	0.294906266
ZNF582	0.486843382	0.427279732	0.538638552	1.274332837	0.510709276	0.484208574	0.216865244	0.733448475	0.501071892	0.290965853	0.141588378	0.943673734	0.416812782	0.414435632	0.198433628	0.461065971	0.383925912	1.100618215	0.035748801	0.224417326	0.108512424	0.339882656	0.205371669	0.139035702	0.317065229	0.69330326	0.307406702	1.165358665	0.313881394	0.370525053	0.423616907	0.229771185	0.295745493	0.235323512	0.246850043	1.078355841	0.762681018	0.822340548	0.14953017	0.346890593	1.265443541	0.481349694	0.301491921	0.198705176	0.271764514	0.150135364	0.358193793	0.39848252	0.220418017
VSIG2	0.215448664	0.523725444	0.599281703	0.339499177	0.402202399	0.134159572	0.500723415	1.006496429	0.824400936	1.177750492	2.015979091	0	2.18204188	7.644421518	0.558739488	0.365689283	0.22613579	7.55271752	0.601369731	0.476147513	0.64306797	0.488157896	0.16877797	1.934155252	6.168135286	1.743704927	1.806702405	0.619628168	0.051766104	1.390205133	0.681702875	1.386803476	1.313675648	0	0.297738087	0.365959555	0.174262225	0.802549396	1.633633552	1.035883554	0.482097259	0.072878395	2.170792826	0.443241043	0.978870613	1.165333348	1.365270764	0.98259077	0.424105388
PHLDB1	0.012497839	0.121875226	0.278125819	0.075492955	0.167692497	0.065631457	0.063290096	0.072471885	0.06470063	0.008299371	0.059194324	0.258169006	0.102974946	0.554425857	0.173693769	0.049874264	0.103184475	0.915813499	0.459381173	0.079876251	0.032870561	0.0581221	0.122778099	0.042295127	0.086762915	0.54680886	0.033897534	0.096826305	0.001479986	0.038217099	0.071180125	0.034770076	0.258566345	0.072492357	0.220752132	0.524444636	0.261867968	0.033297916	0.031457912	0.039182383	0.032160561	0.060366053	0.089820677	0.004149961	0.074230097	0.027061056	0.159384394	0.294371595	0.045267106
MARCO	0.066087426	0.28356461	3.977947009	0.056357623	0.232165323	0.244514706	0.009296451	0.479030857	0.816226812	5.506269249	5.958252011	0.110989759	0.094114926	1.001271437	0.299588976	0.538927623	0	0.255408097	0.981649086	0.251944948	0.053028768	0.496982332	0.11340425	2.876344311	0.692312423	0.605016592	5.622098104	0.706631787	0.031304125	5.297413674	1.087360378	0.998102427	0.073410745	0.00851851	0.396107582	0.004610499	0	0.13809908	1.366418148	2.719877075	0.350430994	0.372768906	0.019386266	0.817436925	0.885387851	2.835910109	2.972989355	0.018906194	1.817023054
CYP24A1	0.003398829	0.00441925	0.002338091	0.033815045	0.003316694	0.004056522	0.019124394	0.020288648	0.005027301	0.012037556	0.005648455	0.005708124	0.017286656	0	0.004054644	0	0.003282031	0.012877899	0.0128353	0.00762197	0.003030258	0.002242057	0.00291615	0	0.031083848	0.002592964	0.002926523	0.027718146	0	0	0.007169509	0	0.014157984	0.017524036	0.015432978	0.004742294	0.003327845	0.007102337	0	0.003874829	0.005300711	0.011017954	0	0	0.006071316	0.008028376	0.0047632	0.003241107	0.011191401
PRDM11	0.052371543	0.616637194	0.390291933	0.278442519	0.915174885	0.287063344	0.11187004	0.478857061	0.894424337	0.30312747	0.083811813	2.108471485	0.512012539	0.484228026	0.156191994	0.580543076	0.136731251	1.243505217	0.314975471	0.188491424	0.227408944	0.568748975	0.470975738	0.563364688	0.652323268	0.335911336	0.162839161	0.609013845	0.169975393	0.337692188	1.337948565	0.301618954	0.03837932	0.986332616	0.047560427	2.577161744	0.449155201	0.187462881	0.318222892	0.506396063	0.297970032	0.222590414	0.37079377	0.142503004	0.18536974	0.174105934	0.148148612	1.522283237	0.047901376
SYT13	0.002489354	0	0.001712453	0.063685666	0.002429196	0	0	0.002122816	0	0	0	0.022993939	0.015193208	0	0.080181425	0	0	0	0	0	0	0	0	0	0.002069662	0.030386019	0	0	0	0	0.005251056	0	0	0	0.002260669	0.003473327	0	0	0.002237812	0	0	0	0	0.002066502	0	0.009800173	0	0	0
SNAI2	0	0.214860959	0.062522027	0.005871659	0	0	0	0.00352293	0.247479275	0	0.0034328	0.003469064	0.109260516	1.175950408	0	0.014335803	0.155580872	0.006261147	0.358825072	0.021616877	0	0.133533923	0	0	0.552989501	0	0.010671419	0	0.003261443	0	0	0.981044833	0.008604395	0	0	0.011528355	0.513707226	0.004316385	0.159692188	0	0	0	0	0.109743142	0.029518325	0.032527852	0	0.023637065	0
CD74	134.1467333	458.4023459	818.0112627	210.4093824	1148.186709	196.3985997	633.6856457	917.259254	647.5463758	1588.502137	550.4694441	50.51485416	155.8854156	202.1804971	843.6225655	2216.033167	2334.249161	939.8704988	945.6282345	1339.313861	2180.980662	654.6150405	988.9224796	3007.078496	910.1298128	788.0646063	1278.049112	1218.267999	1649.496778	975.2115968	4148.648283	726.1491852	1762.582032	92.07067479	724.1026891	399.0881127	214.7856857	2015.343216	833.2431635	2086.56767	1282.123054	3009.546052	172.2225288	2134.180088	474.1988566	1866.986489	3162.614951	930.7813082	525.9438825
HGF	3.650953901	0.26744054	0.466550005	0.226169657	1.729149215	4.281133109	0.92471042	1.360548063	0.255929984	1.196083561	0.178998035	2.572124224	0.012723319	0.317437631	0.752706247	6.092272557	0.985044069	1.994673856	0.103217588	20.62580618	2.71108902	0.013751649	3.846724952	2.267104504	0.173320636	0.825944628	1.998413627	5.685862506	5.861133751	7.744845901	1.704731776	7.757837792	1.036266284	2.504368488	0.065629637	0.053325884	0.025854346	1.333002328	1.125662018	4.458549615	3.639164818	0.682093234	28.53774371	9.34617808	14.43112054	3.374720145	17.27584814	3.151535128	6.772719882
ZRANB1	2.067218671	4.369968244	0.504100738	7.502804845	5.405116	7.250545486	4.988668152	3.814979723	6.772726612	1.658133677	2.146231757	3.589517707	2.503114686	6.939021574	5.461024469	1.483357284	3.110022539	9.580709572	1.904678852	2.872435201	1.73617524	4.748911969	3.110672146	0.963063516	1.147051184	0.514190071	2.558928922	5.709704829	2.08194976	1.634050503	0.553424362	2.622549912	4.382489354	0.4460427	1.41106604	7.95716357	6.415380235	5.82976868	4.43031288	0.556951283	7.795379261	1.576341368	1.543653094	0.98383134	4.577449773	1.666837221	0.469106467	12.86083178	0.85457078
NCDN	0.220533352	0.720442954	8.981070101	0.566154176	0.659062175	0.187535546	0.418799719	2.216775479	3.394486421	2.370022683	2.249396784	3.692147585	3.552814537	2.255967705	0.77610358	6.174819689	1.932565567	5.878330905	1.391502798	0.73770709	2.583076048	1.383841042	0.45648036	0.46291226	2.296491029	7.131473635	1.201039924	5.502893552	0.659414348	2.216423455	6.986636179	2.391174218	3.887004345	5.138038663	1.141562029	2.340474777	3.244310736	0.973515662	0.857427358	3.303012693	2.222693545	2.652282495	12.10815863	1.686556611	1.171965168	1.300134351	0.861506656	3.903685051	0.358539088
ADGRA2	0.005740202	0.206492028	1.188572831	0.067987416	1.430245956	0.168990433	0.129194944	0.458498577	1.415081631	2.207493046	8.517220374	0.46112845	2.687888546	0.419467552	0.625431718	0.898021973	1.884601117	0.739472059	2.69761141	0.181646196	1.719557348	1.137229185	0.737110817	0.513107786	5.520115469	13.0850382	12.74021019	7.626973413	0.027190045	1.508773169	0.720450637	1.292788691	15.64449085	0.60178389	6.938340965	0.549961463	0.635095931	0.855641159	2.033107628	2.288256321	0.865383676	1.015994684	0.2899958	0.168368544	1.669644345	2.243250453	0.171615063	9.066485481	0.009450447
ZFP64	0.439174795	0.584004903	2.103805528	1.04694452	1.388929707	0.271608919	0.556004429	1.625712787	0.987680296	2.018504912	0.907344775	2.578131913	1.062008628	0.625513129	0.67156372	1.788952452	0.705519685	1.627693548	0.577960265	0.523767421	0.581986168	0.95207307	0.601176974	0.714906634	0.710348119	2.267653126	0.82332798	1.079894626	1.159909252	0.727635333	2.516011935	0.743804288	1.276424604	1.464103489	0.503976054	1.008282866	1.309553401	0.546459484	0.803951196	1.340458137	0.551052206	0.92150205	1.335134107	0.241945041	0.374418656	0.45110095	0.436424182	0.881373001	0.139678249
MNAT1	1.041849443	0.618225418	1.685927201	1.202504309	2.371098059	0.780287692	1.219659814	1.302854329	3.040685946	2.785994081	0.938342769	3.179444359	1.735482152	2.166913202	1.497292122	1.643886149	1.509070561	1.859822323	0.488502845	2.027995838	1.346550453	2.446928848	1.019877737	0.673952885	0.94758688	0.573448417	1.053608774	1.58715283	1.244791785	1.579392221	0.424049549	1.875837195	1.580121559	1.437553993	0.17462313	1.495127635	1.817677805	1.16160312	1.241431441	1.303345889	1.45035758	1.13787355	1.808416387	1.561421368	1.451994969	1.73973418	0.411564083	1.28021806	0.722366424
SAMD4A	0.161559725	0.044299284	0.025705543	0.140585605	0.072929073	0.087885054	0.132957412	0.165887919	0.251159607	0.176134051	0.168949841	0.027686694	0.224710547	0.176604945	0.274022009	0.017162163	0.119924395	0.29482525	0.279461868	0.078868511	0.137181008	0.121073612	0.02168823	0.157249966	0.346312142	0.141699942	0.085168876	0.059752949	0.019088417	0.281408329	0.127508319	0.100465345	0.72639614	0.012749791	0.034932864	0.22005273	0.078554725	0.096457723	0.187718171	0.197968499	0.159405562	0.080518523	0.111764318	0.168786085	0.22184399	0.0995155	0.237195241	0.315461446	0.336553289
RUNX3	8.834403902	20.76062151	23.20089344	67.84600172	34.73088511	11.5726646	10.11071184	58.2962176	61.37269871	14.18130735	8.574264453	2.189913411	11.3507343	12.11548395	27.02104802	6.464790172	5.733304024	28.07213181	21.05933207	4.557609863	5.175635486	30.96037361	73.99047279	5.160003468	17.78544957	14.71696407	19.02876344	8.746277168	14.11408974	1.1385245	77.65499376	4.142680594	5.51007713	3.97207793	34.44715425	48.41225279	16.24012763	7.409042311	38.88171651	0.923024983	68.15921356	14.70664276	17.45174968	10.63943127	1.928334686	1.693444794	4.268423476	4.855610344	0.328704783
MRE11	2.220230087	2.652552197	1.589287801	3.335084485	6.29117232	2.146025776	4.087209906	2.414470769	5.311358618	2.369323265	0.780808671	6.134473699	4.455803359	4.713513107	3.162764019	2.021116052	0.905671187	2.888416323	1.002754609	2.243224415	0.954301297	5.40743779	2.509594381	0.213373331	2.91498253	0.420421095	2.072913579	2.053438425	0.64980058	1.316438066	0.391211908	5.056134841	1.769497067	1.939755908	0.242208864	5.310911574	5.976819264	2.454461911	2.261047261	1.335055956	4.768310485	0.706560664	1.017260222	0.521989596	4.305164006	1.278072044	0.175748059	3.489928122	0.418745665
PLEKHB1	0.131890836	0.367984782	0.962106764	0.361241547	0.190374048	0.22955982	0.22418147	0.442854348	0.22759722	0.253020497	0.347046176	0.147668353	0.167701237	1.147978686	0.111448876	0.443373854	0.440448157	2.04262215	0.155647202	0.032863212	0.127387529	0.172192507	0.099015497	0.138894074	0.331248657	2.500811902	0.537058849	0.692166384	0.125815124	0.02240603	0.237638774	0.046412503	0.354819222	0.552513337	0.62632174	0.509898948	0.277104956	0.229670556	0.138324261	0.119036518	0.514232338	0.404390392	0.231060601	0.084396464	0.063807274	0.051923235	0.161730585	0.691737528	0.045237491
SERPINB1	142.7563045	75.84033376	53.63542587	95.379344	154.999129	176.9798928	125.9286911	66.93215672	29.50415572	148.6217471	95.3235039	99.10595229	237.6014863	213.0788289	69.7477088	249.0256034	89.53780327	85.73780441	79.72342544	270.4752393	322.3318181	240.8346822	43.87723952	85.28872756	99.71876477	62.73677558	95.81920195	196.3744155	72.46126251	181.3044725	17.49582778	87.54743601	145.667244	87.60961261	35.80495857	92.76134904	100.3089462	278.3655977	141.6158003	149.3958517	60.44835868	165.5860982	125.7561469	169.8782988	336.7487233	168.2188362	140.5253601	117.2036774	272.757059
CYP3A43	0.010315473	0.026824917	0.031932561	0.07330637	0.025165476	0.006155787	0.01451067	0.026389801	0.015257897	0	0.004285776	0.069296802	0	0.023679809	0	0	0	0.03908452	0.051940311	0.007710912	0	0.00340233	0.004425269	0.008837867	0.012864507	0	0.00444101	0	0.004071839	0	0	0.01537422	0.010742397	0.006648198	0	0.061169813	0.005050017	0.037722384	0.037092497	0	0.048263092	0	0.020173126	0	0	0.004061031	0	0.009836785	0.05944048
SLC7A9	0	0	0.362492335	0.003707643	0.066185784	0	0.02935646	0.111227221	0.007717043	0.009238986	0.004335265	0.214672052	0.031842579	0.059883119	0	0.16294146	0.090684108	0.288611651	0	0	0.009303054	0.017208088	0.017905475	0	0.026026115	0	0.049415213	0.042548101	0.012356574	0.055307017	0.066032337	0.005183917	0.076065103	0.208473967	0	0.02547842	0.066408304	0.032706838	0.014070306	0.035687805	0.024410201	0.067651423	0.061218215	0.047641693	0.032618715	0.049295096	0	0.064677427	0.017179103
SPAST	3.245310174	4.046765434	1.037564046	4.130953518	6.937848692	3.509854359	3.559606201	4.063416984	3.343241624	1.94053504	2.084864165	3.291788149	1.339373229	2.993051876	3.069914291	1.500719323	1.236948698	3.17643494	1.517096994	1.274933217	0.753300089	5.081304238	3.652881153	0.66877698	2.020654279	0.522435965	6.314956364	3.150549062	0.988703183	0.777584721	0.422200216	3.683371762	3.35282441	1.13147121	0.993212483	3.496804565	2.774391133	2.675271667	3.362056742	0.699215232	2.94535688	2.064201821	0.810797517	0.763115843	1.566745211	0.849873767	0.288510968	1.817291223	0.501343148
NRXN3	0.001745144	0.015883583	0.003601509	0.000620089	0.002554456	0	0.004909752	0	0.030330153	0.002317776	0.002900224	0.212487443	0.007100727	0.015022822	0.012491248	0	0.007583279	0.018514197	0.015377462	0.001304511	0.000777949	0.004604775	0.000748655	0.000747583	0.02829297	0.000665684	0.006761863	0.000790667	0.002066588	0.000711529	0.001840608	0.019073771	0.004240529	0.015746137	0.000792413	0.001826214	0.012815222	0.005470089	0.003922005	0.000994774	0.072124335	0	0.000853209	0	0.002338008	0	0.002445686	0.001664161	0.000718284
OSBPL5	0.64571298	8.428752766	15.11004514	2.107462498	6.724110205	1.049918787	2.768328289	8.582819257	0.937653199	4.198015927	2.952529491	11.21750683	9.278607077	1.280335213	1.138147775	2.922033375	1.506264685	3.295978284	4.308408139	2.214075069	3.421805861	10.58409455	5.717539392	2.480165857	11.52114431	11.17237392	2.181767958	4.089142232	4.21416225	2.964003866	18.29421335	2.878108208	1.55264942	6.235299471	11.37704181	8.336278275	7.796285278	3.526775716	1.361485245	3.360207664	1.869802476	4.822595908	2.882019705	4.517102196	2.990505973	2.860537107	2.107237714	2.672280408	1.228809285
AQR	3.339434417	3.855202471	1.048993304	7.206951138	6.343157009	4.670984288	4.410783477	3.403677181	7.130031931	1.587861284	1.998345071	4.816862992	2.714246161	3.780814394	3.781529383	1.998783764	1.206452202	5.555938306	1.025191756	1.826365015	0.860169874	3.421149296	2.517107006	0.638967706	2.881304661	0.68676508	3.847746028	3.134796023	0.795130046	1.005631544	0.669509683	3.597835224	2.127153003	0.980826701	0.232787817	5.039610129	5.367469638	2.797405032	1.966855138	1.16549075	5.426854295	1.13782984	1.024300931	0.537011176	2.522013	0.929692081	0.244676205	3.733979271	0.365530785
CPS1	0	0.001599562	0.004231398	0.004371237	0.01080439	0.002936542	0	0.002098154	0.317528495	0.008714063	0.002044476	0.002066074	0.008759744	0.039536555	0.007337956	0.003201745	0	0.053137636	0.003097185	0.000919599	0	0.004057598	0.003166529	0	0.005114044	0	0.004237058	0	0	0	0	0.015890508	0.006832703	0	0.003351609	0.007724197	0.012045239	0.002570714	0.05087173	0.001402507	0.036453572	0.000797597	0	0.001021247	0.002197532	0.022278538	0	0.016423806	0
C8B	0	0	0	0	0	0	0	0.008461737	0	0	0	0	0	0	0	0	0	0	0	0	0	0	0	0	0	0	0	0	0	0	0	0	0	0	0.004505616	0	0	0	0	0	0	0	0	0	0	0	0	0	0
FHL1	2.971267922	0.697502743	3.259213009	1.828885138	4.905397857	4.862605542	4.462632584	2.957710542	7.543124743	5.906544555	0.891511515	3.395960021	1.053727539	14.25983772	13.01703448	25.98521588	9.194716709	49.23689426	0.427869609	22.42137617	12.43306485	0.735195741	3.164316159	5.31517635	1.749414888	4.350097165	2.088511204	4.343404841	0.06023988	6.63135969	1.911986469	0.921288696	48.28457931	0.703388838	1.131821219	2.322898712	1.059542114	18.92381803	4.015898741	3.38475271	10.99874868	10.58388161	5.102985189	0.357026764	20.65819699	3.65577546	14.22242817	23.63066496	3.384274438
RTF2	15.28929765	11.25626449	25.35440621	18.13642538	22.52134102	15.17801649	17.51838241	16.6453718	14.29278143	25.40300594	16.44683428	13.98728156	16.01398014	15.34320462	17.21660774	19.73522666	12.03210488	14.58677002	10.41465237	13.26679288	20.30271631	18.78932101	15.23040431	18.22688336	15.9179319	20.34044043	12.7510356	17.22775384	12.31789564	13.42234364	17.49087382	13.92856611	16.43509033	12.13929147	13.86656752	16.22414636	17.99794668	16.24297385	14.6380569	17.35827436	10.63465297	16.0596369	17.0507796	12.61464993	14.20385694	16.13072524	12.57181444	14.20440894	7.274694622
GABRA1	0	0.006279324	0	0	0	0	0	0	0	0	0	0	0	0.0018477	0.001920418	0	0	0	0	0.001203342	0	0	0.002762377	0	0	0	0.001386102	0	0.001270878	0	0	0	0	0	0	0	0	0	0	0	0.002510598	0	0	0	0	0	0.002256015	0.001535099	0
NLRP2	0.850244629	0.611381193	0.005908004	0.103755279	0.123616583	0.602200378	2.805839078	0.205065432	3.601366389	0.076042727	0.030329687	4.078264461	0.080809434	1.311050437	1.470225649	0.007450621	0.991037144	2.619511032	0.597305349	0.003209928	1.020295813	0.138800824	0.018421679	0.005518592	0.067833628	0.003276015	0.118318136	0.091440563	0	0.026262224	0.011322668	0.300801853	0.02534069	0.060885822	0.003899681	1.330119841	2.030764306	0.123382439	0.144759448	1.534756518	0.030136719	0.005568142	0.035690423	0.01960607	0.256966772	0.033810829	0.487453516	2.352516973	0.312836277
SLC45A4	1.513232395	2.823356747	1.310689176	1.537522765	3.042449955	0.646494947	1.31573074	0.956066189	0.586932724	0.741724894	0.620198732	0.753687254	0.912995691	0.397616116	1.224766304	0.193978831	0.328434914	0.846007322	1.244793481	0.228349787	0.088444937	1.137401035	0.763327986	0.427661174	1.56052682	1.155645182	0.604699676	0.218306163	0.457468856	0.381355682	1.42328912	1.243832942	0.076524604	0.517567748	0.343197301	4.262290661	1.555632802	0.167812522	0.686532223	0.193878313	0.319249589	0.579872033	0.163208273	0.366007021	0.150483706	0.338471423	0.156678741	0.746281467	0.254058333
RNF10	60.36131391	51.77563985	21.97849973	85.3256105	55.95682708	56.892381	69.24560161	42.77710689	56.17423361	22.11927041	42.35467583	45.75756834	33.01602656	50.4884784	46.34737799	20.26524117	36.66399967	47.42780918	68.54165369	32.91399594	33.257413	48.76203252	37.48083986	36.11432813	23.91576316	25.38389242	37.84363068	72.41304649	53.70709989	22.60972637	26.1713738	29.04939496	38.091142	19.61541927	64.44880013	59.42939499	55.43414746	62.17864744	49.46237342	13.70586526	61.12821648	21.33826093	38.93680285	19.61489231	43.7300683	22.16239012	16.20102913	107.0891524	12.72937879
ZNF839	0.574159766	0.689839047	0.468298568	2.467079701	1.978726994	1.257760979	1.438120228	0.935854505	0.985422887	0.403265658	0.678398065	1.814610155	0.94876088	1.131717092	0.939271537	0.920539164	0.425764181	2.360864288	0.356800694	1.024984928	0.38878285	0.939677858	1.305342712	0.464933401	0.640507573	0.702320274	0.738431656	0.963698654	1.103549186	0.768467564	0.587681895	0.941182516	0.857778973	0.621415768	0.255207115	1.676583457	1.325958407	0.698611036	0.30489436	0.853426499	1.379056396	0.431935291	0.871738628	0.464563979	1.077549455	0.623748164	0.380252356	1.166647926	0.321074205
ZDHHC6	1.36864131	2.084391716	2.331580964	3.723855822	3.446163047	1.748909022	1.679959109	3.136477765	2.728814658	3.542047617	0.961922645	3.46997183	3.186853495	1.296749837	1.68167176	3.15266771	1.088134129	2.663904554	1.110438928	1.50612877	0.894918577	2.612799421	1.276113506	1.367190295	3.746283396	0.947994503	1.532998326	2.44183784	1.207743583	2.06121549	1.120497366	2.799849811	1.238095532	2.107908452	0.513665565	2.863419454	2.321426666	1.880109245	1.520146773	2.422333885	2.328743762	1.096352377	1.475822254	0.853943276	1.532579888	1.411062802	0.928219492	1.637700212	0.699625922
GRAMD1B	0.875071528	0.422540941	0.357810632	0.797974106	0.845066537	0.159260584	0.079169252	0.247709248	1.65485135	0.286131385	0.638881363	0.274411996	0.842118072	0.409466264	1.10456196	0.484312173	0.399709699	0.495960888	0.217107856	0.662266787	0.110875929	0.488024231	0.070095401	0.100326243	1.379607194	0.575485972	0.18680438	0.189184991	0.006449715	0.5181507	0.105314767	0.11725262	0.466987803	0.345170219	0.166520716	0.099424924	0.033774101	0.097689007	1.059200451	0.302184793	3.639765036	0.153606153	0.449129	0	0.230254602	0.368802061	0.022898578	1.212742731	0.009714154
RNH1	3.213089299	5.542444649	77.84798061	5.718863154	12.93638989	10.50632073	2.290938461	28.74791966	9.382787224	46.85510628	39.33808473	7.532432738	15.90817935	6.996082872	12.65481594	25.94653462	12.84556657	9.086034684	11.24303818	14.91927926	23.10082246	12.17761074	27.73347149	19.56753341	19.70677024	56.88249453	36.23161888	22.48242294	2.850062099	28.38018815	69.25049513	15.5133756	10.16454535	6.996641102	21.39194916	9.597193269	8.289703258	23.41138049	13.76459108	22.40805535	9.612130834	18.13715106	6.587329819	8.996798325	9.968655538	15.10546744	20.20122412	18.53466321	5.990485202
NDUFS1	1.693481347	3.238444331	1.79225236	3.006681184	6.070240323	3.113493346	2.914713755	3.235761572	5.43546222	3.053102528	1.333169821	4.170782085	2.280984318	2.389746674	2.587399841	3.312092356	1.06761281	3.639795539	1.728103298	2.769817529	1.920800927	4.624897947	5.213930401	0.799380484	3.516683115	1.229948604	1.786021542	3.216339159	1.3659465	1.240204871	1.002857298	4.421789203	3.697968305	1.558568201	0.637003961	4.016565333	3.508091615	2.599984033	2.721431178	2.080431358	3.163765811	1.588813171	1.987952662	1.143325911	2.391606599	1.84623376	0.733362236	2.358108519	0.507757209
RB1CC1	18.4293908	17.53137083	0.92838898	32.5716986	21.52836453	37.45474863	23.3698107	11.41905023	23.25648612	2.788723677	4.960580641	12.40014532	10.75425906	21.56979237	24.39612636	1.910654319	4.908492228	19.08299616	4.70879889	6.469503176	2.392170372	15.26825064	13.03194108	1.36524321	5.260885306	0.387115651	8.454673142	9.770276618	2.094336257	2.389736583	0.456315278	7.716618247	15.60808644	2.19626829	0.706578613	32.5083313	25.07331951	19.36703189	13.64137364	1.120446135	33.50122979	1.995837828	1.413639795	1.90811285	16.27730148	1.802796713	0.224564272	29.00732491	1.984460531
ERP44	4.838315272	3.36432811	6.165249106	7.247386931	6.501804307	5.618610196	5.021661832	9.704390639	2.80376739	10.54813041	5.191671334	3.620744518	6.158541182	3.388043761	3.170951955	5.728057691	3.845024451	4.349377762	5.739888612	7.580568111	6.682620131	10.25370628	8.171491977	5.995234019	4.90831798	9.863432136	6.70596546	4.883676988	3.113409797	4.940827452	4.87263075	4.091896341	6.900827652	2.156272646	2.294360409	3.958242206	3.710065274	4.191220604	9.315281375	5.962796423	4.585720483	7.77012388	3.091483243	3.241352647	5.604187375	5.991015621	6.343464551	3.28959048	2.655989967
ALAS1	15.61229714	18.71504404	17.19261168	42.70034778	18.61477581	36.48209737	37.31452012	19.9998894	24.72905594	32.73895322	56.51494799	8.711538489	16.46820084	21.20770565	22.69272399	11.99541921	21.87822036	8.651315378	42.61561199	18.0189065	22.07262506	29.3061011	24.50196531	16.06855926	37.65619641	31.78473316	18.89630244	16.41342226	10.78940391	11.11391221	14.17761916	17.46142745	15.26582745	15.91446392	143.824191	7.699887891	12.1149027	20.41659852	18.97882373	6.915989851	9.469310024	12.59971471	29.61187339	10.49338336	16.35005758	7.852790459	24.70332342	9.057048738	14.19807112
BIRC3	2.794562825	7.135855975	0.147591464	18.89335081	4.252407157	3.382666412	5.670904226	13.19921802	1.781411218	4.501738542	0.870419479	2.081703874	1.863320308	5.007910991	5.8373457	0.466103317	1.037628193	5.034603993	2.748411402	0.805934972	0.368101719	3.647650442	3.780627386	0.151379328	5.282394334	0.414014807	4.682051121	5.654264246	0.404233211	0.435176485	0.106487902	1.533446496	2.343197169	0.841270253	0.694222069	8.482597017	3.708872598	3.986022932	2.312826728	0.203488846	4.422986916	0.879025766	0.992532271	1.293138568	1.694031097	0.692754123	0.055587142	1.44247457	0.422982276
AKAP11	0.8735598	1.516212462	0.928198869	4.00550886	6.66084548	3.623804757	3.563407876	4.336710642	3.435505927	0.988923777	0.357826603	3.899612034	1.978829209	1.556547973	2.757774687	2.329254888	0.660047379	6.630059112	0.493888709	1.656499982	1.127414715	2.375334684	4.709315933	0.277586568	1.665106999	0.271164186	1.410169233	4.639123418	0.464078779	1.084666314	0.573858633	2.688129951	4.000462202	0.828198468	0.148978435	4.18873811	3.253946623	3.296624917	1.398527431	0.847840027	3.609553581	0.980276282	0.406367931	0.593529916	2.631252439	0.956909048	0.191584894	4.056910212	0.303844008
GLRX2	0.144057819	0.385967785	1.310808486	0.440518164	0.449418935	0.310001869	0.457485678	0.526750625	0.587583822	0.753713836	0.49513752	0.397728495	0.552845626	0.553661379	0.335896905	0.865352097	0.545891069	0.284489991	0.480824256	0.887581903	0.498176285	0.755908905	0.719125386	0.776067178	0.936386926	2.414504958	0.541262605	0.423251978	0.618612685	0.848990459	0.626169442	0.76339313	0.694031511	0.585195554	0.719531656	0.470522585	0.397502192	0.535923391	0.310018016	0.783838676	0.646772065	0.8207719	2.200420224	0.572570708	0.454226304	1.060364508	1.095078894	0.247687385	0.388098337
SNAPC1	2.854135758	1.943870216	1.823148496	2.336604502	3.52991371	2.576656263	5.081107291	2.07727323	1.65463154	3.054744557	1.63320281	2.216702622	1.978046759	3.545916633	3.261422508	2.045230571	1.352789121	2.242043629	1.671364293	3.368262174	1.365525417	3.265496484	4.54330533	0.210493244	2.794510181	1.168467946	4.52345923	2.306764544	0.466328436	1.696510634	0.419011209	3.028051255	3.992045471	1.75860083	1.841891693	3.763490081	2.553972479	3.533688107	3.98487572	0.840280588	2.168544673	1.386139302	0.633808021	1.405970269	4.846216328	2.362495525	0.329658273	1.365829763	2.586137349
DERA	1.556385911	1.704130782	5.681430341	2.283984658	4.636259051	2.840966859	1.558981418	8.222191373	5.445197898	13.44349382	3.231160961	12.27621308	7.067920547	4.402373568	4.156008787	9.51416713	3.745622223	1.394838017	1.680157352	5.410050756	9.842151406	5.72142924	5.114049922	2.95587531	8.440963911	3.885589838	7.513734647	12.66208104	2.932922711	5.438039887	3.262720426	6.961324175	14.73271844	5.40975636	1.518429467	3.647317759	6.053061807	9.193004907	4.470245873	9.014602554	3.810021975	6.888504524	3.594954256	4.516040765	7.118258131	8.661593506	3.045515344	9.20823748	3.37947699
STRAP	139.9390604	35.75716568	29.55153078	92.47158753	74.63238169	91.63059432	98.45124791	78.32280839	80.77027085	48.1845761	78.48518633	67.35677352	54.8525584	74.27628983	88.35419914	44.75299395	69.5269116	63.42307017	46.27259131	83.95266233	47.18748721	55.08904189	60.09592258	46.45707107	26.79195248	20.18662216	63.97696495	77.15894896	76.67371985	53.49800614	19.17535828	35.90404301	114.1009025	31.10945902	78.26852804	80.10604475	103.127809	116.4102207	74.44057247	43.05162521	87.22916567	49.94633081	38.07384658	25.80617425	101.7795559	56.11797145	29.76698614	89.53340076	40.14802834
ABCC2	0.041509346	0.708377007	0.093992639	1.022611235	0.383121498	0.342662984	0.318716306	0.539810668	0.175239	0.120979205	0.155213217	0.739241789	0.23750899	0.083376373	0.119670206	0.177051826	0.103547512	0.310619449	0.230778815	0.078864422	0.052428056	0.476900956	0.323498032	0.004445435	0.166803586	0.130628232	0.262101772	0.336949981	0.277180174	0.095903641	0.058373361	0.130605339	0.054034107	0.153825568	0.230888535	0.259419255	0.330219677	0.245762441	0.063746369	0.045350881	0.256249491	0.070644245	0.086249958	0.028715329	0.169922464	0.054471805	0.02423841	0.278731071	0.025627267
DEF6	14.027547	17.17294962	17.40850795	44.09865072	25.22818411	11.66730505	25.15161068	25.50181839	16.5856061	25.41755866	18.21123939	26.34321706	34.01249205	22.28982492	16.13230172	14.25754627	6.623034151	39.1938598	16.08985566	11.40896923	10.18691969	25.36090496	22.18147776	16.24192946	26.30961695	19.25807811	25.34217119	14.753902	9.344004021	15.43290952	26.27492987	23.10782751	8.961533474	17.59340462	17.02498146	23.90982807	20.31627048	13.27247021	21.38378864	18.62247513	16.78679796	11.71836227	12.09230654	13.45103883	13.65527148	12.14558345	10.28961312	26.51263275	5.503201317
PLEKHO1	18.43530745	16.03145877	7.094857216	19.89409704	27.93048529	25.06534352	17.81870453	14.00334637	11.05576531	15.09549479	8.332152938	7.662975576	5.798836729	18.47014352	13.20620773	18.36658412	9.552469724	16.76832395	15.9865014	14.92385053	15.26215589	27.38777384	37.33613993	36.90604407	9.616906635	27.08185556	41.05000015	13.36425446	10.31337577	13.8590527	14.54616471	8.900664236	23.93823533	4.454182106	37.72649355	22.03197798	12.7108763	21.03479401	9.515937736	21.6348799	23.25666558	15.73844988	15.69096083	6.803201552	16.35953665	13.63631454	20.27080606	17.08455833	6.606497474
GCLM	1.318981286	2.387323642	0.237146051	2.007797439	1.976976815	0.733439454	1.377492086	0.751978009	3.306993092	0.471121902	0.846905911	1.275388109	1.407751847	1.576980985	1.746327603	0.138697437	0.250871528	1.113083338	2.594263461	0.526587394	0.048997912	1.944482219	0.360076259	0.194762088	1.584681503	0.535523126	0.445243606	0.212777101	0.73560558	0.482774794	0.231855525	4.629096462	1.616372429	0.492652765	0.292647489	2.960923485	5.278248527	0.247953514	6.766137014	0.444275684	1.379153881	0.728817531	0.337083783	0.284102085	0.37706383	0.432717551	0.217053045	0.588390551	0.199467239
UBR2	3.847629482	4.758511669	1.271400994	8.386337959	9.034109932	5.933904046	5.502663923	6.558284837	5.886561625	1.537710292	3.227615008	12.16440005	5.282696048	4.954459582	3.842952773	3.375031039	1.640148563	9.571140965	5.183706253	5.370924257	2.467592569	7.771514563	6.257760639	3.487551334	4.926036157	1.024285796	3.460258619	5.500285863	2.27907361	3.409034558	0.908603166	6.295301107	3.725323881	2.602803093	3.130740095	9.814175073	5.007076298	4.845167481	5.861761933	2.26028396	7.737236102	2.248970694	3.775688943	2.125143366	6.289113909	3.200273306	1.153780841	6.251565922	1.907417609
EHD2	0.049366139	0.774831155	0.24256784	0.263113421	0.653778649	0.526060368	1.259891577	0.069159952	0.36770182	0.096785834	0.055670486	3.499876108	0.792693004	1.181797397	1.514352622	0.085653064	0.18046389	14.15392008	0.927689897	0.998980406	1.857970382	0.969961361	0.027228526	5.259666552	1.946623403	0.091463378	0.045542306	0.108635648	0.00556753	2.806354106	0.018595214	0.402913339	12.61974564	0.549960217	0.044831115	3.306202766	1.871259817	0.416314479	0.275776541	14.31114407	0.115484891	0.768142836	21.79075421	0.035126228	6.944375155	5.599949854	0.182840469	3.883713024	2.957811112
DEPDC1	0.261723671	0.686570654	0.612776325	1.535254415	1.49430757	0.112343114	0.032295089	0.197735775	6.343377609	0.495994612	0.135446189	0.032773373	0.871081146	2.079094412	0.87641847	0.262903176	0.128581791	0.347947557	0.361246447	0.569761204	0.106436768	1.469018089	0.317135254	0.025570536	0.591715009	0.196165836	0.27675076	0.110257044	0.012687255	0.134791398	0.108963421	3.378359747	0.425569234	0.227862921	0.004169832	0.925752908	1.726366721	0.081556583	2.77379503	0.151806155	0.569298486	0.071446503	0.354690291	0.188678532	0.285020706	0.193418962	0.096522572	0.072246384	0.066145656
CCDC28A	25.30469011	14.76908487	13.0405716	28.40300282	28.11925341	20.10824627	30.80998109	12.34661755	20.56336256	9.835986483	10.66690027	12.04830772	10.41551095	28.34558538	26.02488451	7.138347348	11.44083888	15.64186943	8.77064425	15.12101899	6.812767315	22.63653171	13.18705907	6.174330813	14.97453327	8.259325546	10.33260329	12.7845387	13.38671808	6.346329249	4.643047596	10.30336548	13.53066517	8.49054277	4.580220725	16.64491824	16.35782653	23.55422121	14.56909703	6.642110115	19.20669809	8.40736837	7.269896218	6.89382967	16.87296006	10.19311507	4.783184981	8.406262102	7.292405105
RRAGD	4.139519236	4.73201005	1.83375003	4.401248278	8.870769648	8.404632025	4.097818942	1.928346002	1.841584736	2.181224059	3.826552445	1.688869842	5.160628961	1.135905777	2.926136791	6.296053769	4.986308814	0.451579247	2.565219313	7.580709297	5.125606518	7.053027482	2.414940723	7.533036909	2.893082349	3.66543276	4.221708883	3.801581697	1.852423873	6.03733186	1.613385771	2.844233629	10.45942197	1.971754949	6.50619455	3.908658914	5.673249341	8.866923174	4.888303351	5.137797139	9.534437789	5.848839282	4.162117698	2.354217914	8.01932009	6.392959598	7.32981996	0.966561102	3.935351418
HSF2	16.76600519	10.50119395	1.362171772	17.75057896	14.7424119	19.72840059	15.35542034	18.29168394	21.64342013	5.161911135	10.52801972	13.66515215	6.75844275	17.06898023	19.14969483	4.399248255	8.502584961	17.74360697	5.149717177	14.43369597	4.283626834	11.59355013	13.19488094	2.859103997	2.640786991	2.143298011	15.22376334	18.29809209	9.28036907	5.405549889	0.535371186	10.36677295	9.043975179	3.005843169	7.717871468	15.15365555	12.11505211	31.50100186	10.5629447	1.827752858	32.59063271	4.105591022	5.862705245	3.537924409	24.45479982	4.962245069	0.457811178	14.56459055	3.814429617
PHF20	6.715742392	3.759724169	2.356693177	7.039103217	6.970545967	9.462585903	5.38395086	4.1460672	2.782703602	3.384544654	2.732344745	3.941282539	2.806315541	3.671988203	3.71413732	3.730500492	4.016360706	7.05944864	5.932707072	6.248475114	4.588766857	5.033498903	6.125962946	3.852028396	4.326272717	2.320861691	3.386144058	5.312220925	3.094436267	4.240551557	1.429258568	3.283303043	2.916845685	3.9421398	7.214757176	11.60104482	3.292497555	4.880260997	5.021243947	3.311318489	5.565082717	3.11125112	4.996275038	4.646263154	6.473897731	7.086455646	1.374983184	3.55405894	3.018690708
HSD17B6	0.011931806	0.046542175	0.229824488	0.144147684	0.06986078	0.028481353	0.016784349	0.11701182	0.123540613	0.147905112	0.114018231	0.160309856	0.078891671	0.095865704	0.128106767	0.29500867	0.132500444	0.090417358	0.322923795	0.004459568	0.090422244	0.070837942	0.061423975	0.076670051	0.054560909	0.482446586	0.220885529	0.313542553	0.051808418	0.087566947	0.050338031	0.148193401	0.244370623	0.47677409	0.048760602	0.112374826	0.16355653	0.087266219	0.101898249	0.122425508	0.40008234	0.085094294	0.291675694	0.009905019	0.031970607	0.108039142	0.04180379	0.073957726	0.039288124
NR1H3	0.077727792	0.50920602	1.990721204	0.373910992	0.98604264	1.188151084	1.54756585	1.478620429	0.523994678	1.109087953	0.725364215	3.336276518	2.627413078	2.522024958	0.920123414	8.960552455	1.657021721	4.163840991	0.8655382	0.400011663	6.828609757	2.506488942	1.715969632	3.091495183	3.146657178	2.538430913	1.001325373	3.107124999	1.342909429	4.324621773	4.341771769	0.472294396	4.991589654	4.570171067	0.762886069	2.394274651	1.305483921	3.798205952	0.416554306	6.192715756	0.811254252	6.553144452	1.745144441	1.258230149	6.346811876	2.713997294	5.538649995	3.338288801	3.115529165
TYMP	5.534766896	12.85570714	63.7912157	6.2263132	9.391151789	5.073415039	1.567732801	31.3466412	2.692675504	33.25399939	48.22761871	4.720368249	18.74379798	5.082160515	9.230329774	12.3305573	4.072052295	4.002997467	29.99189379	15.19257953	16.48885664	12.3092206	26.0018604	9.325849675	37.83044013	69.71383513	21.43244865	12.93044681	1.643760739	23.40757468	49.94466749	12.25197178	6.087967128	4.071821614	18.35801768	1.6101694	0.722556405	10.14947682	16.53082774	19.21300572	8.443949721	13.81412176	6.446473596	10.98330136	3.346020056	10.63681369	46.6606846	5.39641084	13.43588358
NCAPH2	8.088945381	6.885166192	11.4237931	9.58061156	7.757016804	3.77315649	2.535712759	9.435700244	19.50033138	5.396477685	9.431735904	6.422316997	11.14715211	9.413432866	11.65148137	5.271613632	5.79438704	9.197969876	6.508887436	4.75362969	2.932408523	7.479509492	6.011715962	5.279090366	7.940830911	13.24422003	7.784139803	6.19482163	6.06914243	6.187043072	9.082881917	7.837852278	5.157853947	5.736313624	6.606023385	13.55541722	17.09900129	6.961928013	7.014711951	5.056215254	10.49139395	4.808819104	9.666107648	2.965063768	3.790145703	5.24404638	4.890557821	11.56022278	1.876737026
TOMM34	15.58805435	8.503811257	50.56771077	26.52953448	15.41917943	11.74973457	20.5359446	20.39914222	17.55419881	16.47841366	34.90793564	17.17972397	11.78919437	18.66442991	19.19409754	22.43913678	18.27647105	24.15057261	14.26910648	15.95054421	11.82741602	14.05777106	11.16395006	18.55836471	12.41166031	24.91631379	11.50534526	12.46274792	26.66249344	9.596355066	18.49133007	9.290267607	17.97646788	11.8129408	24.7996144	17.89140719	25.64153328	21.11029927	15.30367248	14.43464093	25.74636601	22.24818021	29.64458705	7.442469614	12.75661251	14.82666821	10.97568788	10.72432879	5.332909806
SEC63	13.35923	7.933448811	3.739040923	15.03406494	13.4974772	12.78064142	12.32731843	14.71905098	13.02501381	10.32101819	6.41675329	12.77201627	11.71309249	18.86946155	12.47973667	3.646829697	4.340606855	24.15321432	6.207570286	7.858706464	3.881247892	16.16108193	16.00658625	3.015914363	8.232644432	3.321149277	15.97673198	10.06867909	2.974238604	3.314840937	3.049902115	9.92167736	13.37086178	2.742731476	3.671634208	14.10838418	14.17512372	12.00796616	12.95511278	2.98785636	20.2942545	5.309921348	4.238241021	2.501193389	9.10989682	4.148168595	2.11896544	14.75036936	1.593419664
KPNA6	12.05493506	11.82415486	6.489628191	25.10096622	15.78651894	16.51366945	15.53334449	9.97923049	24.2471226	4.276228388	7.683381277	11.18052146	6.179287944	13.74462844	18.28630037	7.069241957	8.054743953	20.65026245	13.79040333	9.958220026	6.137137403	12.67516694	10.26343517	8.1043085	8.186380611	5.682762559	10.43297824	10.68126427	11.00357819	6.572151656	4.735298666	9.142293969	10.18012768	5.723854786	13.73390578	17.42226341	22.20390739	12.83264638	12.21593169	4.923682366	24.23768991	7.029628777	9.060960786	3.032952146	11.98769003	7.06149443	4.027371654	30.04402538	3.155673536
VIM	91.57164723	323.6225359	631.1579987	139.2519054	586.8447691	544.5967031	634.8220092	898.7160397	170.8841358	830.2119036	897.481516	1030.147947	354.7730783	428.5533096	126.1010147	481.0170636	86.28807161	363.3035693	831.8806222	481.1297883	937.8761504	578.9091711	1310.977427	1123.286604	558.455598	648.9175165	908.5118894	324.5628471	192.591537	783.903491	1415.527806	415.1917527	13.66462805	162.7857023	236.4078804	593.6098771	234.3040648	355.6494002	509.667669	740.8725391	147.5989044	984.133267	278.8509799	740.582195	987.6987165	923.5038648	711.4154285	61.94317897	828.300526
RTEL1.TNFRSF6B	0.055154256	0.439969342	0.526049697	0.493646209	0.500393619	0.169015045	0.184526318	0.554229352	0.951401103	0.031676525	0.237820248	0.560775972	0.689922544	0.326790733	0.309421117	0.393128603	0.096441829	1.040357456	0.31336407	0.261855566	0.116952677	0.545742216	0.897831662	0.194123993	0.759714689	0.301363314	0.440244627	0.222871007	0.114151209	0.250401001	0.487381532	0.539127365	0.093140943	0.26323441	0.308647339	0.700916527	0.542942618	0.210258242	0.107202334	0.188635541	0.437058843	0.244511571	0.190942528	0.153443373	0.264943851	0.124411433	0.060582165	0.588493508	0.066262253
FAS	1.137129871	1.69027374	0.118877586	1.668749902	1.836231591	0.830089479	2.173800403	1.041862694	0.846239307	0.792750117	1.174166705	0.424585617	0.531692548	0.802369069	1.145298691	0.337468064	0.210820726	0.430041274	2.275582418	1.006834799	0.692997951	1.55042344	0.190979361	0.445386758	2.544167437	0.672202479	1.52530947	0.895068292	0.123513878	0.403030524	0.063754463	1.389884295	0.287346161	0.186997825	0.062644611	1.227412083	0.95323227	0.148605044	1.048437141	0.488069119	0.358235713	0.362859019	6.131073285	0.879033538	1.663491407	0.643366956	0.16344624	0.276006963	0.447249737
RNASET2	2.467046811	3.553307115	7.352225284	2.132929381	3.549856622	2.250359347	1.390100209	11.75993949	1.73215642	8.450535067	8.386139432	3.890928356	4.941370919	0.826788057	2.612751892	6.134733751	4.479737031	1.899990332	3.16054346	2.580240599	8.223290395	5.365159706	8.097616194	4.761835604	3.841442308	10.57951289	4.136706907	7.444035628	4.572436021	7.879969183	13.26032397	5.089389317	13.00016393	4.493991001	4.87659726	0.879674103	2.893870607	6.525626978	3.051212065	5.592667512	8.898565678	15.05761381	3.805395955	8.278348328	4.393860056	4.441182278	7.020762929	4.040056873	2.144505596
CD44	43.5177502	67.16228347	40.0892977	60.38023558	102.0986867	121.8162742	59.78480325	121.6744029	52.26713224	111.9430068	57.97771689	50.37833497	36.52976387	17.39957591	48.72175787	76.32838504	54.20587771	11.28601192	106.3377049	61.27043983	125.4413098	66.13196104	250.1040314	341.1166666	58.11385326	56.298675	173.5286617	152.4300523	125.6604259	97.9760794	108.5892292	41.99257575	99.18151692	29.75849039	50.14160197	40.05134369	50.63390657	184.2329321	92.20246131	99.28034507	193.9046622	83.50370779	55.20889849	76.7377111	123.9855979	121.4283237	138.0472942	66.0984847	53.92875367
KCNG1	0.002503145	0.006509315	0.497640804	0.007115388	0.007327964	0.002987518	0.003521149	0.049095264	0	0.017730664	0.027039564	0.025223268	0.020369842	0.005746125	0.00597227	0.013029299	0.007251379	0.05311164	0.006301899	0	0.017853617	0.016512138	0.040805635	0.004289181	0.018730151	0.017186829	0.066814445	0.058972795	0.005928417	0.00816465	0.121443405	0.019897051	0.003475656	0.003226494	0.061376226	0.01397028	0.029410403	0.002615339	0	0.008561119	0.011711487	0	0.009790392	0.008311802	0.004471359	0.001970894	0	0.009547948	0
AGPAT4	0.022823879	0.284397189	0.183830105	0.12367499	0.869548514	0.143012241	0.355842803	1.327555293	0.538040783	0.251766756	0.14223976	2.768637711	0.269894509	1.749729016	0.647795184	0.940517361	0.225905418	3.86051733	0.397440132	0.482685917	0.945373157	0.795453371	0.416945807	0.081477282	0.853124471	0.771946215	0.322624298	1.281390519	0.071323606	0.404799762	0.56269252	0.348672154	1.041191752	0.380000958	0.077726857	2.192034316	0.843606849	1.241030926	0.465065432	0.472702543	0.395999128	0.209015984	0.023247287	0.127102249	0.14694262	0.134031959	0.417149795	3.298264969	0.327227374
SLAMF7	0.157056434	0.765783931	0.067525506	2.708567993	1.841869178	0.816736533	0.445804536	2.360535749	0.607730274	1.606648846	0.230713597	0.478076962	0.114114105	0.453885046	7.005961948	0.138683985	0.55788958	0.652456745	0.52249825	0.377360857	0.007501345	0.299709133	0.358537403	0.247493188	0.384737385	0.027814948	0.429843479	0.795434394	0.336544708	0.141791738	0.162689851	0.225717592	0.706797722	0.860378294	0.259787504	1.003723668	0.332266655	0.249074107	0.862245143	0.447629784	1.57899102	0.201833044	0.12066309	0.153659984	0.36571605	0.677927419	1.218425223	0.125698354	0.053099529
BTN3A1	1.991945906	0.903630173	1.141339715	4.926656577	2.710347696	1.016381683	2.158335781	11.20815199	2.043255247	1.458200289	0.896730651	4.90295207	3.601913646	1.449312017	4.717564897	3.271444254	2.034555827	17.24388142	1.269129008	2.29569136	0.931603678	2.398773279	2.853337127	0.673002205	2.083367244	0.640345636	3.379715428	5.162124015	1.906785146	2.484357076	0.797520179	3.513449099	3.633998389	2.987087175	0.7333604	4.805743965	5.839052073	5.612154395	1.084518588	1.696211288	5.73228561	1.213713427	1.761104035	1.487008187	4.469612851	2.915205547	1.045977774	9.399540488	1.528938589
MIPEP	0.212039596	0.676244428	1.307274557	0.724993077	1.104850573	0.372443288	0.264507074	2.906741542	4.207423622	2.267096744	0.69812097	4.159066042	1.729584	1.051563825	0.916359146	1.96445136	0.386326432	2.110065725	0.594262773	0.352890319	1.291218838	1.00022468	1.156781927	0.462735892	1.327170544	1.907604399	0.668290771	3.317069075	0.79276833	1.024382799	1.881941083	3.4067056	1.941507556	1.794589513	0.178027691	1.30621915	2.322894448	0.392926123	1.733504935	1.988615511	0.904719298	1.320263044	1.533490988	1.086020429	0.921900953	1.404924791	0.734483216	1.094931679	0.382027141
PRKCH	1.787677074	2.393330029	0.119849715	7.133638125	4.976192653	6.590662099	3.659111914	5.34722198	2.036931797	1.387000387	0.655865938	0.447799701	0.431495951	1.220683942	7.800310501	1.695432577	1.577027071	4.58637426	1.310144565	4.234276039	1.430385857	3.328886236	0.856589947	3.623938313	0.518939846	0.40452215	0.573960988	2.781242305	0.584853906	1.487390764	0.254058806	0.432017802	3.665478328	0.691281776	0.405862998	9.644262686	1.309789337	1.889963167	2.753754118	2.759987229	1.920889407	1.688435698	2.125754106	0.583544778	6.366344712	2.485889936	2.963889192	7.106371566	1.101191619
INSRR	0.002606641	0.037281475	0.008965681	0.237106635	0.020349191	0.018666241	0.025667143	0.020005499	0.009638883	0	0.00433193	0.041588076	0.015909042	0.017951116	0.080849604	0.00452267	0.005034131	0.365425231	0.003281229	0.005845465	0.148734362	0.029231247	0.049202179	0.078164134	0.02383892	0.005965813	0.262596935	0.007085895	0.002057845	0.05739003	0.010996924	0.028489611	0.101342122	0.013439587	0	0.041825206	0.007656602	0.016340839	0.002343247	0.092122578	0.056913323	0.008449923	0.573479288	0.002163866	0.041906088	0.028733353	0.073060163	0.062141995	0.066517816
IFNGR1	34.04355387	38.84697456	3.984746918	45.31900497	66.17928467	51.0111811	27.18039866	35.60061476	8.711714217	16.94342969	48.78234643	10.92685878	10.93431004	16.90634245	59.29958124	7.663413097	9.277183506	10.004907	23.20818666	39.48936226	12.71914882	47.40047234	22.47822473	6.859301554	31.16259436	6.672871925	45.6543173	15.89640015	9.851523932	16.91335803	1.413890196	26.9274105	5.773743354	6.623796572	9.014076415	22.11049532	18.06796123	27.0358753	58.53282666	4.679242081	13.89278741	24.55842675	2.13613449	9.977825109	22.17253337	17.81663361	3.270312039	14.18415694	10.44258186
B4GALT7	1.911750194	4.093472368	5.740241142	4.991974453	3.568408824	3.933252649	3.572623368	3.345824254	2.213267738	3.811036452	4.855704699	4.489333253	3.595352247	3.48914552	1.92925254	5.780636136	2.430995901	6.592823007	3.008129821	1.994024895	2.893581582	3.501009824	2.090849595	2.916333003	2.735313736	3.677980163	3.086420179	2.266091994	2.588547769	2.635202231	4.838601361	2.498641606	2.488589276	4.437708729	2.90700356	5.133218845	3.457975714	2.833573437	1.666116954	3.677885111	3.887226981	3.848092816	3.716917008	2.138314505	1.429514771	1.929693829	2.013273278	2.559669282	1.667498161
SH2D2A	2.262705964	1.523930168	0.593500776	3.690256758	1.943274454	0.861327191	2.495963059	2.730044977	0.609973826	0.768707343	0.495969582	1.303143291	0.971440855	2.441390159	12.36371044	0.075317483	2.923745657	13.79527097	1.13384992	0.413722249	3.67184235	1.564194524	0.935768925	1.041354035	1.786487542	6.362578197	0.425163618	1.843807838	0.591156712	0.553087203	0.715372341	0.237223346	1.668847311	4.000671368	0.448418828	7.453613641	0.903180748	1.621436891	0.609732051	0.637165901	1.624793032	2.955105147	7.831275208	0.490984416	0.455557687	1.952474564	5.908572474	4.698312943	0.433270312
VRK2	1.071003738	3.354094579	3.525333021	2.370604691	6.862593319	2.703107048	3.666527035	4.897157822	7.344441185	5.665932068	1.199347179	5.070485891	4.139084363	5.498705046	4.295492972	2.870633832	1.857110875	6.635256449	1.295021552	2.441928714	2.960418262	5.598772016	2.723784773	1.249765981	2.460672981	1.139209461	3.440805687	5.311511701	1.675881807	1.840583987	0.862375584	6.46882369	7.472838606	1.078668656	0.334663536	7.00037751	6.923251247	3.489377738	4.782852178	2.183788442	3.616000438	2.239911596	2.049431882	1.386197729	3.407976777	1.589826184	0.742395535	4.718497464	0.93850883
TNFRSF1B	3.096230917	43.03364873	22.67647961	10.04549516	61.18438427	45.00385463	8.291983795	17.80620034	21.56395179	44.10482796	79.893496	1.021307023	9.594553373	9.071855004	18.80213392	4.98930231	3.440211314	4.836644191	161.2617356	21.94313428	2.907613083	46.92182619	25.25699205	69.49945974	71.09089789	34.58592243	12.56684117	4.440844526	1.651287045	25.09282093	33.48473047	22.73629761	3.664004768	3.394402899	40.58043132	32.76357533	4.236464178	4.419552552	125.2353353	23.8377535	7.363481314	19.1761808	4.788607712	7.847879204	7.693751701	22.92105845	39.9119662	3.140720244	10.69119493
VEZT	6.653564641	3.019758522	0.900945551	7.175444266	5.026129542	7.184422895	7.686841279	2.757165216	5.015649816	2.182329542	1.30027088	5.959774021	2.34987771	4.252349032	6.234808602	2.273717408	2.16652533	4.46078771	1.307999947	3.615483777	2.740624895	6.36378176	3.607220887	1.186996294	3.440185673	1.310582281	5.041978323	3.606483082	1.704119023	1.239447347	0.422389257	2.660992224	3.326790257	1.144036049	0.897292985	6.849925596	8.540293924	6.880700027	2.230976605	1.147591327	15.50355209	1.257135691	1.661631777	1.037154696	5.703698299	2.538435962	0.663092235	7.034876481	1.340313945
POU2F2	1.231143484	4.419591287	9.305807178	2.360334214	5.912189263	2.484031081	1.712921269	19.90161004	5.371339778	21.57402324	6.808464777	2.609629583	4.726650363	2.858749588	2.024804894	14.65719983	1.210477564	12.56526997	44.12110426	2.731835537	3.118408868	6.289084954	7.476175187	12.63574725	21.53118515	12.47682552	8.196183989	6.150586325	0.543768263	10.23903513	27.90178477	9.269515542	8.563907223	0.930193654	11.26592555	4.0880683	1.041586006	3.67945073	6.480607542	10.19627185	7.712837929	2.20860419	4.157865313	5.23163188	4.110130722	6.294968022	10.00663298	6.7192265	3.197789982
BRD9	2.352063897	3.359055998	4.233971994	3.893735904	5.054479988	2.559855919	2.096593527	3.779072552	3.965054286	2.439501688	1.87304148	3.810687334	2.662558472	3.00758119	2.48754986	3.371660213	2.254788618	4.812472175	1.554537772	2.30357878	1.976777644	2.904595488	3.709684722	1.545718757	3.597114892	1.754320025	3.200993119	3.336482885	1.193459503	1.842727855	2.341496006	2.832063581	2.700212731	2.665820736	3.025450674	5.261329702	3.438428408	3.360690073	1.550385973	1.903080518	3.409196869	1.490881781	1.859882328	1.234914907	2.75492508	1.914525206	1.088136592	3.756242484	4.476451565
SNX1	3.082274634	2.731184264	4.991252714	7.121267908	5.666966026	3.762995101	4.559801321	2.993297339	4.449502944	3.492911658	2.212563513	4.057940473	2.355017156	3.647437997	3.627453878	6.929955743	2.921533952	4.690286153	3.855553323	4.161950242	3.915881444	4.155993181	2.341603138	3.309852913	6.68974844	3.029650407	3.279890896	3.603486755	3.476200071	3.103933743	2.615602979	5.274860323	2.353305967	3.714180752	1.096511111	3.409965398	4.746483402	3.611043361	4.22220155	5.73186107	6.91900162	2.817987572	4.542477228	2.157543635	4.805874523	3.166065551	2.547888272	6.083148381	1.888703613
TBPL1	6.391261375	4.329921628	1.435932297	6.065446749	2.588171603	3.367751828	2.202223847	4.803331312	9.527095636	3.427282603	4.166355655	1.226518335	2.867563573	8.163203989	3.481715427	2.21457353	3.737784515	4.947155519	3.775464828	3.275501971	1.187122469	2.828431836	1.968655246	1.606316941	1.992647991	1.149199341	2.689025971	5.740151781	2.270122637	2.276821721	0.678059974	3.290113489	5.731362015	0.832139556	1.194536381	5.158743999	6.623870227	5.449540714	4.652454721	1.560921846	7.735810308	1.721309163	2.91955851	1.440286865	3.382721598	3.18752618	1.127147656	2.121337051	0.989789394
ARNTL2	0.025169105	0.422914868	0.285016693	0.268294404	1.6814751	0.667800463	0.77891271	2.040650441	0.632881262	0.380562839	0.127093051	2.45816079	2.026522489	3.462190277	0.78297431	0.340960611	1.430207932	3.336264911	0.402127511	1.233049911	0.766403672	0.486593895	1.596350695	0.78625077	0.399198447	0.116685989	0.338409928	2.135046429	0.058081723	0.53835696	0.051049853	0.325105121	3.625151657	0.596440474	0.214503624	0.682095047	1.3440157	2.239308838	0.409005577	0.847576451	0.709572928	1.069462605	0.299113195	0.215366606	1.05654766	0.888730523	0.160083259	1.920090893	0.380905685
BCLAF1	19.71968875	32.30845514	5.716065742	39.24925638	47.00966306	41.29456176	36.03592882	59.14559802	55.06343081	12.54026829	16.11534353	60.8942362	30.87763824	62.49491714	48.20105303	10.3280837	14.32305997	105.0963797	9.002814708	17.90262764	5.887044284	34.5985003	33.15529505	4.618139114	18.11387843	3.040501375	58.08431067	56.20986399	6.336512936	11.71956983	3.215213036	30.13128985	36.91581682	5.696140597	4.736249958	54.11412015	99.85115507	52.89120386	31.10449848	6.480685284	47.72016398	12.13236262	8.984127848	6.256938049	55.16684926	10.34212979	1.815276419	72.98934199	5.106640099
SLC39A9	2.975616468	4.256615941	3.329736698	5.841819347	13.84959461	4.256258485	9.220979962	7.299911384	6.180660249	4.028503553	2.874925662	7.403561931	3.965596626	5.250538086	4.267880461	4.386951908	2.099552641	10.44840596	4.539294302	3.188117707	1.886007137	6.184268569	6.982977116	0.982659857	6.179331834	1.973114388	7.956145126	4.640675762	3.122688752	2.040867912	1.253754069	4.03959018	3.948440465	2.73894194	2.916096855	5.46595781	6.098394069	4.898588935	5.928566361	1.963534238	4.954600598	2.896886433	2.839026881	1.376167648	2.817092119	2.033405452	1.136332201	3.741125693	0.745626726
ANK1	0.690468847	6.05910691	0.224536448	4.226968735	4.199506166	0.263705093	0.420297388	0.305106867	39.17302026	0.25232265	2.176035585	0.109634897	1.559224654	5.988471599	3.844418507	0.026138243	1.631698008	14.3658971	29.75212164	0.376307098	0.039174154	5.762958515	0.228348286	0.131219854	0.683652551	0.091943246	0.618301162	0.135369456	0.109019844	0.368532192	0.131083087	17.65522571	0.712944156	0.380271733	0.517592092	24.55161532	19.85492615	0.173139947	14.29864748	0.503787395	3.07583006	0.091973228	0.176765682	0.131310994	0.171552199	0.256999256	0.093245257	1.102567165	0.409234007
IBSP	0	0.067224298	0.005927723	0	0	0	0	0	0.006372815	0	0.02864086	0.007235855	0.078887813	0.356055202	0	0.014950975	0	0.555034972	0.086776311	0.006441284	0	0.045473986	0	0	1.941501848	0	0.037097822	0	0	0	0	0.256856001	0.029912079	0	0	0	0.539969756	0	0	0	0.026877602	0	0	0.15737205	0	0	0	0	0
TFB1M	0.211016783	0.235786514	0.821065293	0.531882205	0.826886988	0.318747284	0.987904495	1.102170581	0.865647188	0.802820952	0.323287804	1.702731665	1.096721624	0.624424628	0.432666331	1.604662247	0.369324686	1.004404666	0.190919494	1.059795614	0.470334884	0.956989027	1.207940087	0.155366733	1.066348997	0.545838238	0.485462591	0.887331288	0.124942368	0.435555567	0.479894945	1.464391605	0.597445565	1.079482294	0.377274931	0.821172382	0.949113253	0.554631907	0.773596465	0.759296901	0.704469741	0.690464146	0.477147663	0.520043614	0.783325239	0.620457506	0.194068834	1.069005566	0.198132178
RABEP1	3.932522998	3.512810036	1.799080211	9.526021045	9.005360353	5.704146427	4.124570108	3.972444507	7.287918578	3.315315853	1.169541355	6.812430818	3.705273579	4.191899745	4.118645353	2.836871842	1.544541723	6.396533032	2.141561051	2.05685723	1.979016143	4.381362011	2.879806066	1.133493045	3.791557723	1.445858093	1.517772343	4.308085178	1.726618997	1.517248183	1.028809809	4.819337581	5.140426506	1.982524749	0.920715853	8.416615218	4.468936504	4.744761795	3.566223693	1.43823523	10.2476923	1.665708561	1.984588033	1.19869392	2.87091432	1.437801571	1.229778795	10.36935889	0.545325171
HMGB3	6.649131286	10.86526317	5.431635605	5.303511729	12.65585563	5.406246871	7.404668178	10.16483349	16.40944712	6.331880582	7.343695132	12.75167836	8.834924478	18.12142423	5.180654228	1.457099362	3.136749533	14.23144269	3.570285944	3.549096211	1.092992358	9.037269214	10.43514965	3.4921948	5.153822411	5.717262525	6.375202953	4.550132085	1.413467068	5.11415233	4.025087624	10.59807721	6.304014117	14.72173898	3.761362919	11.82137487	12.73909446	6.364605196	4.953028239	3.103197807	10.05652896	6.084635345	6.193433046	4.266254146	4.271503997	6.39688886	3.183735648	4.6497581	3.047449483
NUP160	2.923960199	3.789482394	1.499326078	6.088800091	5.604806995	3.006855069	1.656358479	5.0057292	11.18164372	1.031374041	1.859658808	7.843705551	4.56915017	4.210502454	6.384252767	4.062703514	2.072587251	5.583642984	1.512059008	2.466873395	1.269622772	4.281950956	3.110811079	0.733934552	3.977634636	0.790989587	3.306957676	4.087389448	0.620136921	1.98091174	0.606779888	7.828482308	4.220168763	2.312279732	0.838229528	6.406265821	8.983294471	3.604918198	3.375849755	1.84511279	4.969297627	1.300358007	2.225442013	1.01814725	2.924912904	2.411740737	0.624623498	5.829753868	0.621903148
BAK1	33.69636841	7.54516264	21.20310496	17.22694395	12.72468419	13.93217138	15.32602285	15.38377458	14.1121613	15.48468329	29.13516764	8.834942881	9.424597228	5.893895788	12.88769002	10.84459395	8.994070557	10.2574814	16.66900067	19.17869168	7.074884113	12.00934406	18.06479461	27.23164928	8.451980832	19.54082335	16.65699267	16.74646082	18.67801207	19.08273268	11.63327376	4.99259013	9.857033264	8.956889476	19.42116083	13.48738753	21.79708709	16.58215966	13.24252454	9.416998571	7.83642503	18.51342966	12.50477521	6.841806786	17.32741383	14.40193451	9.369008008	23.25661351	7.041739045
MUSK	0	0	0.001016163	0	0.001441475	0.001763013	0	0	0	0.002615833	0	0.00124041	0	0.00339094	0	0	0	0	0	0.0077294	0	0	0	0	0	0.015777069	0	0	0	0.006022719	0	0.002935444	0	0.020944431	0	0	0	0	0	0.003368095	0.002303753	0.000957707	0	0	0.011874001	0	0	0	0
IKZF2	0.925556486	0.241838356	0.003046413	1.488573773	0.038893333	1.004233474	0.063852638	0.692976384	0.863003998	0.197034234	0.076356328	5.417210881	1.495568661	0.172820245	1.403955385	0.146950758	0.599753563	0.567138319	0.105916998	0.318620723	0.868619365	0.050392163	0.234624899	0.173582548	0.061671455	0.029561869	0.105813789	13.87028951	0.111876299	0.7863327	0.014012253	0.196907549	2.310502473	0.224048008	0.020108377	0.22398748	0.263412638	1.876244583	0.364262683	0.728275498	0.612956644	0.008613497	0.23383228	0.729736882	0.869178521	0.948424283	0.029479474	3.284435124	0.442922815
GRN	38.8596562	122.6326256	428.9049286	104.7926044	148.4168615	25.53771941	14.62490255	266.9168556	61.50920229	483.3646032	625.8677741	21.91777827	175.1923846	55.82029716	27.87062962	59.59888315	41.37958201	61.03095731	125.6148418	19.88187888	56.23279458	141.830586	68.00217312	141.0229523	599.4734494	439.132341	893.1508305	30.13395632	30.14684315	163.4191175	712.1793805	141.7789583	34.61317422	29.32072494	17.08777155	36.43455754	34.7641036	30.55452536	110.2137399	173.9626163	37.34158168	253.6252515	92.32864649	86.59073282	44.75241467	139.2619479	191.6004836	20.77108524	63.27729187
FAM13B	5.507026032	7.913701063	2.625543189	8.589695454	9.650173561	8.428505842	10.17206502	6.203820454	5.103511027	5.755686349	2.041504789	11.09444046	5.439795731	8.334120451	6.056594884	4.210972496	3.103000233	10.56561361	3.77939004	6.131670488	2.421193548	9.55728608	6.395599925	1.857595509	6.455684536	0.795909043	7.105785987	5.718953142	2.293251665	2.535931471	1.837397292	4.664675506	3.924200208	1.511558748	2.28540097	12.66049602	10.52865305	7.255767869	7.211060945	1.863508358	8.253243963	2.562282735	2.840366015	1.55526257	6.599018822	2.46744113	0.507815348	12.35406226	1.104638004
ARHGAP31	0.11278573	0.635470655	0.219828464	0.219900342	0.670238193	0.15186814	0.061020975	1.274987168	0.65874269	2.922903271	0.803814727	0.270768717	0.085309849	0.277162888	0.313945549	0.2094883	0.092154556	1.612920664	2.267947583	0.274542704	0.25783373	0.631443938	0.754299163	1.520065959	1.472679969	0.938763748	1.511474668	0.267289588	0.123286289	0.663833976	3.960605319	0.627846781	0.079306257	0.055914647	0.417577463	0.352057883	0.065125499	0.132948724	1.743111927	1.168769907	0.451018441	0.225932225	0.473650959	0.313291925	0.312534796	0.557869669	1.011182579	0.215103846	0.328521475
CENPQ	0.560554994	1.194502287	1.510312922	2.993198883	3.198481448	0.882741989	0.996610494	0.730304772	2.867415429	1.420044422	0.685743792	1.104858108	2.24913591	1.733590488	2.164038794	1.533187736	0.98485059	0.884957946	0.686023809	1.699359327	0.263766423	2.850335424	0.454229292	0.500270981	3.462998081	0.588014618	1.065873068	1.044094402	0.270439347	0.742784994	0.180650212	3.357284478	0.881036994	0.431518051	0.091913533	1.406742434	1.356873671	0.610083028	3.198444909	1.349126124	1.177774688	0.408857844	0.974428015	0.187427309	1.425486306	1.189226499	0.120018418	0.408331087	0.134586083
SARS1	3.820905774	6.231806551	14.90096576	14.39988511	10.02762046	7.847030807	6.474563749	10.98815363	19.17899804	11.85801227	12.72905422	11.59787041	10.6820808	12.32808116	6.889755798	12.94125191	4.39011762	15.76337491	20.77719722	7.73138276	13.27774913	14.23317298	12.03750317	10.1647317	12.3174793	14.0670628	6.952856708	9.754934343	6.188611521	9.347147857	12.74346038	13.11791201	5.530316676	10.57638602	8.928990962	10.62064566	9.023478665	8.131502755	11.15602386	10.67525262	9.001612133	8.625814788	10.57131532	6.712087608	9.935956343	8.562311023	10.05303281	9.318877494	4.33673928
RANBP3	5.674878935	6.760786948	7.171388368	16.96321614	7.619945331	5.790838619	3.979872391	3.878269246	7.320734844	3.141815066	5.284314706	5.360012262	2.883500567	3.560807082	6.107430115	5.507512556	2.777731154	5.292294965	6.655364252	4.458413346	2.504585769	4.793125318	3.060093734	5.459415672	4.975448577	8.358708515	4.014689959	3.381940651	5.986407499	3.187449943	6.309826577	3.541972374	2.174047636	4.719289851	7.830362578	6.096634095	6.116094685	3.100625777	4.551533385	3.929105108	13.89595875	3.001703174	5.484860155	1.772829435	3.22777883	2.561659896	3.536327761	7.513998018	1.080563252
ARID4A	16.7480071	17.24778394	1.629782352	23.99127069	18.26455339	20.11697335	23.39287164	10.83718484	13.08062022	3.301242785	5.52793596	10.28948673	8.114629618	15.50542039	14.50712586	2.802003244	5.889844929	8.590535116	4.391006281	7.992542457	2.525953335	14.05236437	11.62804462	1.339177085	7.15734932	0.499753939	18.32824064	11.1791438	3.071324465	2.188618555	0.625653951	10.58766711	10.25675255	2.244622163	3.547880232	12.19560674	13.2643176	16.62601969	6.798279413	1.427243911	22.2119462	3.015427988	2.503425583	2.377608789	15.42488586	2.908437144	0.420765334	21.87918783	2.89543294
EIPR1	0.196579781	0.458845283	6.989564986	0.824725484	1.865135122	0.344861756	0.709640989	3.447624828	2.760530268	4.27170019	1.67282292	3.120453902	3.481290234	3.142517066	1.220584619	3.497067865	1.616938466	2.595223064	1.007703749	1.777506125	2.641607254	2.062300483	2.511653473	1.53811313	3.540488447	5.89402414	1.374495385	3.341501725	1.011554978	2.385169474	5.208310644	2.581547175	3.420148003	2.701772694	1.505598504	1.896844534	2.669130217	1.395666997	1.626638542	4.457907598	2.670569008	2.942102812	5.282507255	2.01134019	1.328445854	2.530566302	2.330061309	2.563425155	0.756462861
PNPLA6	0.865021749	2.911486765	8.954512591	5.560756511	9.032244739	3.300543743	3.160529731	11.80407945	5.708652324	5.039567138	9.037467288	6.367307805	4.844323013	5.198913379	4.730621982	5.967322366	3.041427533	8.127052056	8.739680837	2.640213849	3.574266796	2.463514766	7.803415178	7.025182229	6.331018738	5.937876105	9.85049188	9.913590777	2.825750595	5.672306641	20.32902903	6.748013531	6.284072821	5.094318618	6.683246245	6.181282076	8.061832442	5.134018926	8.24917246	6.087474393	4.383712192	9.45551212	7.097906226	4.118385451	3.734478831	3.131222994	4.127526793	9.947301088	2.821788166
IFT88	0.152373635	1.15958673	0.474770507	1.581258032	1.806163137	0.548250741	1.081168466	1.419761691	1.304221016	1.289624434	0.53065965	2.483755949	1.504376296	1.633178663	0.751156842	0.927263244	0.335386779	2.083488575	0.267966152	0.402002539	0.469482018	1.319986935	0.784407205	0.07487276	0.961309772	0.218815501	0.737032967	1.053805829	0.192823022	0.582885336	0.250516795	1.04420662	1.344112033	0.459243294	0.099711988	1.284996155	1.6740142	1.112081141	0.543878167	0.559459001	1.128777103	0.570946023	0.709904597	0.319947342	1.370928948	0.490481725	0.062805893	1.109001924	0.356002752
ALG1	0.089199697	0.357880752	1.214956341	0.656532044	0.524751638	0.228129291	0.449922174	1.043187317	0.979166247	1.166634621	0.680842416	0.599221574	0.63903389	0.558711693	0.360277449	0.74619591	0.497118621	0.81016401	0.160406056	0.211463275	0.390817469	0.571599068	1.13923562	0.205249217	0.657914838	2.865893315	0.562866422	0.554241321	0.324937127	0.386544779	2.325099324	0.600145241	0.663509912	0.545315959	0.201356183	0.472051038	0.517782206	0.31687228	0.328763945	0.732182108	0.439200037	0.815425108	0.991819109	0.192524442	0.242419976	0.297988092	0.437523019	0.358468817	0.057693005
ZCCHC8	6.234341626	5.193518445	0.565078598	10.7809626	4.103623494	5.235275304	2.605652015	6.466556815	9.727824761	3.063162921	4.401525843	5.775195514	9.393860895	14.02318263	6.822377531	1.905915103	3.968936137	4.629733381	4.528779598	4.276040251	1.591865165	4.665165621	4.193030491	1.40882668	3.713622847	0.74566665	23.96354914	5.88469696	2.59164417	4.083211823	0.58280683	3.872827395	4.006484446	2.443132858	2.111136669	9.278928156	9.50162682	7.632768704	3.904504619	1.591852103	8.474226767	1.746990309	3.334859745	1.462464927	5.227226375	2.605817115	0.510019984	11.14924773	1.318152079
ABCF2	0.998588958	2.022758888	10.78134386	2.948749449	3.300332685	1.615231747	1.190302563	4.502034547	9.26453999	5.889037072	3.340910823	6.397134047	4.929191711	4.654018925	2.536150815	10.13576123	1.872720001	4.948518524	2.914301571	2.522230802	5.463637699	3.784200651	2.671788082	2.573402464	3.218241635	6.954640119	1.88934937	6.322080342	0.860959518	4.242871543	6.84035094	6.214308414	2.973798771	5.477192003	1.739726869	5.235889356	5.544777467	0.864879627	4.540393479	6.330323351	3.356539925	3.044593396	6.25171734	2.432356194	3.177937021	3.151230595	2.839402906	4.796330726	0.813366232
CHPF2	8.804813186	10.4528749	5.847422936	8.673361974	17.98811516	15.47534179	12.61451545	7.981538023	7.853865077	3.560908411	8.98025514	13.17039958	6.219167332	7.189839272	3.881975439	7.560612487	3.116078799	14.67367137	11.05195578	5.630525382	4.074716099	10.94341915	7.047920563	7.64367764	7.063695071	8.962612883	9.206743211	7.713717165	10.94781062	5.109709995	10.1422844	5.260282822	3.482897429	6.872431595	4.341799725	21.29158039	10.73683933	3.94480299	5.436131504	6.44462006	9.398468457	8.823082329	7.034804783	3.884035676	8.052171484	5.65153712	4.665596346	5.352818489	2.345582018
LRRC7	0.025716749	0.07626123	0.003414019	0.114782799	0.123715334	0.115233679	0.081236183	0.071561572	0.173841905	0.004793706	0.021369106	0.112520519	0.05644922	0.109783259	0.136709379	0.01996159	0.02918968	0.123080527	0.017605903	0.028666638	0.008447159	0.048511652	0.053806717	0.005798168	0.02775784	0.004130377	0.04584013	0.073587836	0.002137095	0.022442052	0.001427554	0.086518941	0.019106971	0.007560131	0.00983338	0.109848903	0.119713789	0.070708954	0.051508852	0.013373275	0.150577377	0.010822922	0.011028978	0.013483196	0.061250304	0.009591402	0	0.201779978	0.002228371
FUT8	0.252593041	0.366323921	0.505244889	0.305156681	0.663624	0.197115785	0.237791111	2.059562051	2.154047159	0.899764176	0.179213738	1.277538108	1.715573716	2.147649335	0.384777358	0.568056691	0.243912864	2.769570781	0.384001659	0.595495555	0.431347773	0.871573865	0.610154206	0.233058198	1.067805682	0.318701192	0.742820077	1.276463373	0.322128237	0.687637081	0.172142212	1.133258052	0.612427512	0.894110155	0.107636172	2.442653753	2.410395607	0.834375995	0.772035451	0.892701592	2.260588994	0.589556548	0.936653608	0.454858464	1.09330677	0.764936089	0.10075097	2.532856404	0.276706437
UBA6	4.227473871	5.539933122	0.726622513	10.27839231	6.99262643	5.781494938	5.757879192	3.586773677	6.563160019	1.410758729	1.591513458	6.082106484	2.814855508	4.628559833	9.54773723	2.148109683	1.621177151	3.637491588	1.410399353	3.970967169	1.521176516	4.574903513	2.172395692	0.682037274	2.48244832	0.299127352	3.505998511	4.686579383	0.699753835	1.391300554	0.240605905	4.083553348	3.084262004	0.960256624	0.456421123	5.83133759	6.847450943	8.319962367	3.642221153	0.996956104	10.02668277	0.848903195	0.918978887	0.810766786	4.450685159	1.023456594	0.136539504	8.246146856	0.727684382
GAB2	34.49553159	33.26313014	5.207849546	20.10375534	40.35837842	62.95698172	34.64428385	13.35182921	27.49433388	4.442748343	35.02757136	24.96647956	9.55481819	11.26349755	30.14884711	17.00056642	17.91466887	4.304138503	46.72954785	39.96624098	20.18273154	34.71344723	21.28861575	39.56804436	13.60467429	18.45459935	53.68131663	14.56462646	37.57992229	14.37447303	14.72435337	8.750601825	13.45782781	17.8041304	3.421179815	29.36495836	28.91901553	15.52705339	33.69682822	12.31663851	53.41127876	22.08070248	7.175606098	8.799060386	23.33325485	17.11835334	27.0509161	25.7156141	8.896617347
ATP6V0A1	0.57562717	2.88409836	4.062209873	7.637376468	5.979134754	8.134603883	9.620765544	1.331909628	4.798445194	1.488372304	6.597411425	2.493914288	3.320135303	10.46573417	3.236648062	0.699552658	0.274329247	11.38071685	12.93968346	1.805534929	0.294208439	3.766059493	0.546035859	2.203336991	3.738901765	1.908958124	1.749684871	0.539581268	0.712015073	2.743497191	3.606056965	4.924393752	0.136082162	0.310220017	3.255903519	8.881460924	4.058200161	0.407000463	6.420317109	1.954585091	2.691257091	1.689860842	3.844143629	0.747668473	2.77447674	1.389969667	1.806376745	0.933392557	1.462384088
PIAS1	8.449462139	10.13208617	3.39010007	15.28418607	12.85924782	12.19193439	10.44414989	4.962427691	11.83876086	4.338645215	3.435924063	7.886260215	5.984182711	6.964185661	8.843566136	5.274791706	4.114587318	7.472748803	5.032019481	9.420310319	6.306227988	9.717295232	5.304157602	3.022401051	9.853102854	3.579001971	7.404661925	6.464689873	2.832237752	2.869371732	1.454171968	7.527658009	5.553223037	2.230085356	3.216360738	10.61872191	7.414158908	8.575448972	12.79372902	3.198836708	17.18220476	3.842187171	4.695512411	1.614840913	7.497727436	3.409109859	1.821597704	15.40939373	1.565679894
SLC4A7	1.007850436	2.202996272	0.301566111	3.394800009	2.647870801	1.611684411	0.521487771	2.669711475	2.290317273	0.328242472	0.920625249	14.04403365	3.413980776	0.707018111	1.726966372	1.73522658	0.984105519	3.965004257	0.482630061	1.618444832	0.593174166	0.583938281	1.012269144	0.742717199	0.926999007	0.03871326	0.449070374	1.712817716	0.504103508	1.236783969	0.044600668	2.620453858	1.119532951	2.75626144	0.139529785	1.024676697	2.089534782	2.128138278	0.74128098	0.915984524	3.334881292	0.362812414	0.897274027	0.8600556	2.330343402	1.112077069	0.333846042	3.023037447	0.49778576
APBA2	0.078931613	1.164839491	0.153391582	2.53958068	0.150197117	0.487512527	0.252598467	3.099604865	0.026268727	0.221893043	4.482907567	7.81777188	0.750713484	8.973554639	0.393125167	0.018830741	0.626902795	35.21199697	0.397435252	0.089978232	0	0.929408101	0.182850114	0.165682019	0.419994583	0.114412052	0.24976464	0.579333066	0.436194804	0.144818826	0.393353351	0.476441893	0.123297509	0.610445657	0.304642356	1.588641442	0.647246149	0.38348279	0.312205534	0.069739032	0.557024518	0.191903912	0.88950004	0.553677439	0.109271306	0.609051714	0.12997455	0.46854829	0.006497497
MAP2K3	24.18271986	32.44677953	23.27742427	34.15120661	37.80987555	42.2883885	38.08858332	32.33689459	60.08024266	39.69537011	50.72982793	12.05738204	22.29429275	23.92372628	56.54546334	21.48693572	46.39134696	12.08625473	105.6783553	27.58089016	30.88232629	31.09922227	38.56100036	29.80915333	23.0550633	43.48042293	39.70604789	52.33038519	26.53513258	43.27171659	20.49535277	28.57317636	55.20317282	7.062636604	53.23505618	53.78348147	71.68689218	85.30625108	59.87216891	21.34740511	40.75532387	31.74126805	16.11163685	24.99605927	51.40726823	50.3029948	26.82536925	57.24556788	42.16919752
EFCAB1	0.041906829	0	0.008007822	0	0	0	0	0.001985354	0	0	0	0.001954998	0	0.002672215	0	0	0	0	0	0	0	0	0	0	0.01935642	0	0.002004633	0	0	0.009492352	0	0.002313263	0	0.009002815	0.002114281	0.004872621	0.002279534	0	0.010464518	0	0	0.001509433	0	0	0	0.005499341	0	0	0
TMSB10	1918.186679	609.5752809	4469.518954	679.3076153	1153.816804	1201.514724	628.1776751	2636.970688	907.3964965	3162.419383	2811.747779	1424.379502	1333.232963	723.0418945	863.0739057	3241.820442	2471.046132	1068.137714	1889.965279	2496.967852	4072.716249	1304.637866	2244.942786	5782.950321	2167.227224	3327.004735	3117.846516	2597.94234	1982.733963	4097.962591	3516.630149	1463.697467	1662.915251	2451.197049	3640.254614	554.7119706	715.1034123	2287.15744	1480.186035	4548.056438	1628.133741	5518.032081	2364.255098	4937.817579	2031.111023	4095.627407	5295.993305	1285.235567	2888.691271
ASTE1	0.92552095	2.247351902	0.636675816	5.017197492	2.458588463	2.407492941	2.192123169	3.160353847	1.617599757	1.456842851	1.288328912	3.158529853	1.323664508	1.09407349	1.56178692	1.125454624	0.668377419	3.434793705	0.393326227	1.005231182	0.324420588	1.450649342	2.572290992	0.260927252	1.857939566	0.73323615	4.396623463	1.956840198	1.086628552	0.619245922	0.392128416	1.57196572	1.606375503	0.586290719	0.308900938	3.291849219	2.416510405	1.991862634	0.61511093	0.491496159	3.096555484	1.143686094	1.021006214	0.896359419	1.296462381	0.803465476	0.393548468	2.08196536	0.517681507
RNF19A	11.6204858	13.57033657	1.821203657	26.83162716	14.0677868	18.24243308	15.10830047	25.31188668	24.24399777	5.282932018	8.745583601	15.84960977	10.41391629	17.38137604	21.87857701	5.48161209	7.83043012	44.36611045	8.764448199	6.956755725	3.277232809	14.93836463	30.48697595	1.787982622	9.882790072	1.426004568	22.03963495	20.96078558	2.839769634	6.438707772	1.09931654	11.99721914	21.818095	2.922857603	4.297332221	32.58746487	31.1579582	26.39293127	10.41711914	2.326372878	28.93098563	5.721458399	4.701772316	4.295487851	16.86841781	4.856556749	0.746581976	19.15638493	3.521617709
PEX3	0.694490113	1.201917401	0.866534611	1.987757918	4.187762904	1.257607724	2.223362821	1.196716859	2.493711854	0.941455983	0.29451002	2.453363914	1.505456373	1.517281642	1.417010725	1.649575972	0.568874545	2.09057712	0.542620246	1.231609829	0.777176459	2.619207184	0.632847809	0.422662394	1.381784381	0.577327641	0.544370561	1.73600263	0.404588296	0.734255899	0.404127233	1.941649842	3.494794081	0.784055072	0	2.382411021	1.505347554	1.626385061	0.645841978	0.649782874	1.68815087	0.76700219	1.123992385	0.660017265	1.180675649	0.592072426	0.295338608	0.758176255	0.236561707
GABARAPL2	12.19007172	9.690256028	16.58549631	19.5881294	16.28104318	13.361142	20.2009065	28.9697941	16.84172238	29.09851623	9.478147973	14.57349742	18.07535002	27.35249181	16.56208164	21.59191787	15.91521151	36.38332013	29.23280944	7.809489196	15.40493919	18.3282258	10.16914372	17.54675371	20.49067158	21.13496489	10.16654359	18.95378918	12.48188872	14.01257342	17.92462036	11.68254763	19.75858746	19.5959005	7.516469369	20.65898138	19.45302713	31.9610891	18.58093806	25.09414693	12.86613865	14.47525133	10.75270489	7.917591735	15.9431859	15.69302017	11.4731155	12.8267684	8.47031068
MYOC	0	0	0	0	0	0	0	0	0.009528934	0	0	0	0	0	0	0	0	0.273383586	0	0	0	0	0.011054758	0	0	0.004914801	0	0	0	0	0.006794677	0	0.049198545	0	0	0	0.012615441	0.006731017	0.005791295	0	0	0	0	0	0	0	0	0.006143315	0
SH3YL1	0.114456156	0.163067636	0.473251339	0.361693051	0.557262933	0.193280212	0.433341376	1.316607365	0.198111428	0.904528477	0.239789377	1.746357856	0.558598127	0.737911505	0.229504804	1.170401348	0.432685604	2.167404467	0.226844596	0.342228195	0.272480363	0.636944729	0.390717983	0.091802032	0.33204572	0.274960439	0.297750348	1.214761291	0.197059164	0.402122021	0.265834727	0.488770911	0.823362475	0.568152152	0.229998507	0.975174386	1.115888586	0.84092006	0.282402121	0.420607648	0.767180262	0.408134617	0.39765993	0.273923781	0.6557708	0.341301675	0.184291175	0.795363945	0.204473298
FAM136A	6.456630209	7.315718016	8.532678288	11.78618204	18.32746025	8.979877082	12.08525347	13.44273883	12.36000896	11.91199647	13.17546861	18.60731982	9.851646108	7.864520219	6.476351936	15.58840959	8.686240615	14.60830421	5.27463452	9.531302501	8.262685416	13.92192303	10.69124815	8.21110573	9.122077389	7.854406698	9.038765403	10.53898732	8.557860567	9.462653169	7.48617544	10.49581925	10.89538059	16.33349707	9.249956863	11.04645538	13.51657453	10.09608992	5.638372075	9.999766937	7.761099325	12.11400225	12.54080724	6.679795876	9.603365352	8.476352485	5.749167167	7.183179661	4.342368913
VCL	7.551848983	5.490734504	7.108011652	8.677116269	9.046551513	10.77954218	11.20321034	5.185928657	3.875540939	8.841335548	4.256320773	9.57992577	7.841901109	30.58277137	6.788712734	8.389661527	2.482301981	29.08314504	15.29160547	7.307065015	3.52066307	7.584732714	5.672808136	2.811423449	12.90128219	4.428346146	5.603049104	6.318114857	2.934364839	4.764293163	5.464013944	10.04155639	9.239876391	2.348296175	1.586712774	12.09366794	6.000839145	4.885570773	7.565555291	9.509546417	9.670480405	2.81526535	5.102797379	2.899735943	11.34047859	5.44620777	6.016934325	7.423903629	2.472320798
DEPDC1B	0.156699782	1.37528091	1.371942292	1.63999794	2.039998409	0.11901404	0.345671156	0.920203899	9.35280618	1.176179292	0.337357879	0.604089322	3.03216482	2.546612224	1.206583683	0.917605306	0.519285252	1.416839528	1.291111126	0.580348477	0.530252069	2.574800166	0.357504962	0.10984405	2.146675811	0.638485116	0.65929049	0.719636035	0.112462357	0.357200747	0.326787198	5.598025589	1.64668586	0.849243493	0.313716839	1.612462072	2.772148742	0.405587129	3.579270041	0.560296665	0.772031943	0.607257729	1.086486596	0.413897588	0.432591602	0.959000737	0.0549007	0.404135223	0.079154318
DAPK2	0.017924005	0.335337076	0.280852644	0.471998886	0.067048283	0.034465534	0.01680901	0.077273339	0.050814446	0.183389673	0.214305153	0.056859829	0.415296286	0.282305	0.502488722	0.275573209	0.067309122	0.362955416	0.032590523	0.017864483	0.064809042	0.076196988	0.04442694	0.035831927	0.187104287	0.208151872	0.443277551	0.042408483	0.024370011	0.102311543	0.249959463	0.852869354	0.033183685	0.123219254	0.177242967	0.154916087	0.036074305	0.115485508	0.309724531	0.115793976	0.549756756	0.052293675	3.881091813	0.08844952	0.087158971	0.048610643	0.015350578	0.047478456	0.048362607
NSMAF	2.247372024	4.553096996	2.221512553	7.243857478	9.610458025	4.761454416	5.482154695	7.862561031	5.151943886	6.506455128	2.657853269	13.60674725	5.912903706	3.845282366	5.094704373	6.880029311	3.005955251	8.167187477	4.109354094	7.145046481	6.6690909	9.6659029	7.209601679	2.373409861	5.901318221	1.761445666	7.447103439	7.608207378	1.597314517	4.836761032	2.866151228	4.70391315	10.34832355	4.17106412	1.314725635	7.848437551	7.872526037	6.807888489	3.874675037	5.086657477	7.486098388	4.050704051	3.804275497	2.618803542	8.994300737	5.794570643	2.42910239	9.684724158	2.341877832
ADSS2	3.427039268	6.033431232	5.779932727	6.494420319	9.244659492	3.765796038	2.670823571	8.606066095	4.786443502	11.02835339	3.335372178	15.44062048	7.85357742	4.417264935	7.119276364	13.71705709	2.346920164	6.459556911	2.890838313	4.937982303	7.6034013	9.445424931	6.661422006	1.73131269	7.044545488	4.736125914	4.460137171	9.537369405	1.654409184	4.840660345	4.507748022	11.18208404	7.345589366	3.869007593	2.321640144	7.515991032	4.643655558	6.42046343	9.065186398	6.987674315	5.602726453	4.132186657	4.417914514	3.155558853	8.953875963	5.598274024	2.434489462	6.348199378	2.70433824
STAP1	2.778991527	3.450720968	0.014337736	7.262605995	10.25073563	4.635146757	9.70453686	2.559391373	4.845230802	2.153001121	0.571521688	5.629743621	2.176654894	0.98082471	5.983948128	3.519847343	4.025240242	10.96108639	0.498491211	2.549912993	3.877499482	2.396879371	0.280159649	0.97022655	1.721298676	0.063602718	0.269192143	13.57276439	2.769810653	2.254767849	0.051292674	1.435830749	18.17435202	1.916398346	0.731872789	4.299123742	2.584904553	7.803288176	1.030500295	2.835525075	4.290690314	5.157441417	1.188828867	3.99100681	3.828563498	3.648633013	1.304672508	11.36864068	0.446084327
TIMP2	35.23504349	22.11678416	33.36754774	16.05181505	45.67333181	18.40600226	7.155633137	21.23991536	12.01046226	30.57566378	22.21611868	16.91640375	13.1122743	6.233548811	12.73384849	27.67829093	12.16163015	8.599321583	37.78382388	12.56939239	24.1736245	26.49063212	16.83226992	28.94477489	31.07912237	33.30589042	17.90115804	16.43152839	6.316374492	16.47044164	36.64730207	14.44807632	11.97634064	8.216209232	6.330581794	21.61833611	7.240040462	16.42728643	19.32752534	29.5202897	12.14389532	19.56961945	5.291615343	9.769932323	11.14767905	23.44211977	27.97245741	14.44227178	9.513766027
RFC1	5.130651529	6.077683742	1.601508548	12.7504861	8.878407035	9.759944022	6.152117761	8.46974626	16.23651384	2.753198692	3.467996255	5.171324204	5.978905495	11.38838293	15.76043373	2.527655802	3.761087224	6.94961311	2.043522018	6.392016783	2.046814581	8.785485332	4.687876273	1.614015928	6.090428811	1.440279115	6.973377084	7.753916649	1.625921213	2.3824726	0.555825447	7.870436966	7.705740877	1.886907639	1.030515549	8.464457954	14.30342597	8.662210808	6.817582188	1.332814324	16.67080391	1.925671096	3.636734039	1.297352393	7.9619972	3.063562087	0.611210894	10.26841619	1.083703759
TBC1D23	10.29945346	10.10926728	1.055649993	17.31088009	12.28146034	12.26120042	9.581398855	4.874944687	15.18772121	1.701904839	4.515216965	4.560716302	5.223714787	9.816698877	12.65227572	1.576643314	3.201380261	6.683561678	4.413938005	5.120880144	1.536265617	7.384882838	2.372655288	1.121808061	3.228822147	0.875047327	3.905357138	4.976007037	1.941276053	1.926141998	0.226482239	7.761687796	4.628810939	0.867497314	1.322255568	12.17276228	10.48690236	11.96770738	9.235182587	0.850860431	9.315802463	2.200375599	1.387853362	1.199992285	6.214486466	1.729933114	0.304605546	14.42635537	1.90993719
CUL3	5.504282455	6.257620007	1.638744055	15.4496071	7.548745205	9.574269807	7.502512131	6.267133873	9.117403054	1.809865648	4.948679495	5.931896635	5.803954199	6.171668198	8.646445249	2.992627759	4.715586729	8.640306326	3.339809402	5.154577103	4.573371556	5.057034796	6.068015984	2.04501095	3.203010554	1.552234794	4.79113555	5.557690576	2.524289687	2.514161261	1.189158873	4.73158744	4.892885994	1.640085223	4.242203023	8.469835358	7.378023197	10.3608922	5.639679642	1.610424226	7.213614433	3.081309743	2.343165091	1.474851731	6.828088021	2.465641734	1.107872748	18.08563768	1.214219874
MYOM2	0.255492155	0.007493185	0.274866216	0.07917836	0.056237136	0.064196065	0.059449327	1.384230331	0.068193458	0.15137875	0.012769862	0.216154758	0.085978573	0.017639041	0.153540914	0.51495367	0.098313945	0.206709253	0.04836279	0.068926116	0.0753579	0.063359711	0.011537307	0.06583309	0.017568365	0.197845828	0.021502647	0.327247321	0.166820756	0.198939572	0.052678008	0.080165573	0.29607362	0.074283433	0	0.022782635	0.033855725	0.072255412	0.086344142	0.122641426	1.081528288	0.054799954	0.616103725	0.036677769	0.099512441	0.068063701	0.180372453	0.895774743	0.064834313
OTC	0	0	0	0	0	0	0	0	0	0	0	0	0	0	0	0	0	0	0	0	0	0	0	0	0	0	0	0	0	0.006567377	0	0	0	0	0	0	0	0	0	0	0	0	0.023625211	0	0	0	0	0	0
CYP46A1	0.044901738	0.016949747	0.028895589	0.665975604	0.009894082	0.171143774	0	0.018527569	0.367427049	0.024367111	0.014442853	0.023109425	0.278467742	0.079799791	0.304114774	0.020105052	0.011189348	0.072442101	0.014586358	0.134257879	0.001291373	0.018153999	0.011184703	0.049638628	0.045761241	0.018785276	0.029931972	0.569617747	0.054887591	0.028346813	0.006110708	0.033101066	0.281566059	0.009335041	0.011838437	0.014146812	0.019854693	0.116529031	0.204426907	0.069354395	4.13161569	0.00939081	5.141172159	0	0.047865946	0.047899157	0.152241202	0.897798431	0
ZZZ3	2.828876399	2.64711719	1.27836591	5.201184615	5.647307211	3.406809928	4.635521206	4.688677803	5.264833203	3.016348561	1.841743559	5.784502117	3.013793343	4.234826724	2.909795911	2.213939358	1.928148018	6.94186896	1.149741568	2.554405825	0.90554509	4.225489539	2.908692492	1.572802798	2.600898187	1.228307489	3.850592521	5.62844121	2.959111451	2.000024233	0.790342855	3.081390919	3.007589766	1.415871259	0.47963804	6.32263456	5.505704579	2.889638936	2.507857168	1.67256873	5.491319758	2.593060714	2.352657185	1.580140818	3.638043085	1.89325894	1.206206414	3.564279397	1.116030451
SLC18A1	0	0	0.002384733	0.002463544	0	0.004137445	0	0.035474372	0.002563795	0.015347114	0.005761135	0.023287979	0.010578903	0	0.012406589	0	0	0.039404393	0.013091349	0	0	0.032014965	0.029743237	0	0.008646528	0	0.002984904	0.021988627	0	0	0.025593863	0.006888909	0.067388623	0.004468405	0	0.053205866	0.006788462	0.00362201	0	0	0.010812908	0.00224755	0.020338225	0	0.02167351	0	0	0.029751871	0
USP2	0	0.112999146	0.44116778	0.136298309	0.14621904	1.541557162	0.105389236	10.98373504	3.448601804	1.520412793	16.09891962	0.183702407	0.182902985	0.213259633	21.53963578	0.020798483	0.448541814	0.513229955	0.162211555	0.033602053	0	0.043490846	17.39427007	0.064188354	0.296495164	17.84423849	3.349309183	0.502367995	0.002365862	0.07819868	0.676397123	0.12803805	0.615843603	0.861405338	3.208648161	0.087808447	0.123236935	0.046966816	0.051185678	0.092245441	0.116842993	0.058288215	0.017581796	0.136826351	0.050855154	0.139215324	0.43257819	0.060012433	0.106077066
CASR	0	0	0.007757328	0.008013691	0.005502069	0.001345874	0.004758824	0.006731375	0.00166796	0.001996912	0.007496185	0.000946922	0.002294149	0.001294312	0.001345251	0	0	0.000854527	0.002839	0.00084294	0.00301614	0.002231611	0.005805128	0	0.01031301	0.000860295	0.001941926	0	0	0	0	0.003361352	0.00156578	0	0.004096287	0.0015734	0.001104113	0	0	0	0	0.002193324	0	0	0.001007172	0	0	0	0
TUBG2	0.116472878	0.359672861	3.522071148	0.224171037	1.089224526	0.260645679	0.477870189	1.0884163	5.907706912	0.19336375	1.512220504	0.358616535	2.52752323	1.509530568	0.231577813	2.269269521	0.323352319	3.813624823	16.37207698	0.707399608	0.778818491	2.484234242	1.673863784	1.114311668	1.710772108	3.920818366	1.433277621	0.527700048	0.325659658	1.100144903	1.929678599	0.978863842	0.134770353	1.601394428	1.551338634	4.489378099	1.078631516	0.456349968	0.475529001	0.840969775	2.179770674	1.186196125	4.379951769	0.705018895	1.339354384	0.275120644	0	3.438479221	0.36353823
RPL26L1	8.209574293	6.13205148	16.3575915	10.8158259	10.31794906	4.961627849	6.257389908	11.07215384	22.06409868	13.86764722	14.80448284	7.861793675	11.93998228	8.954995647	9.82142095	12.22364252	11.18839847	5.947535751	5.716780881	8.417335406	11.35792578	9.502075515	8.722204384	5.317616931	12.52790744	11.45121679	7.971155544	8.04042146	9.763094861	11.74607447	6.091766694	9.279371714	10.23495733	12.15797712	7.138150051	6.880880654	9.406307076	7.957034094	8.123256873	18.81155102	10.73306486	14.97872246	14.25574477	9.80208848	6.39631871	14.68828702	13.18597848	7.673148323	7.400208416
FLT4	0.032156027	0.029864387	0.168536969	0.059849202	0.019425064	2.772382356	0.023693767	0.061371491	1.242296519	0.061010501	0.00381711	0.0231446	0.367592573	0.166965121	0.644823998	0.019925907	0.853163432	0.200740427	0.04626044	0.549415581	0.271672923	0.109089791	0.021020526	2.657913577	0.274985368	0.042054531	0.034279863	6.074508932	0.016923984	1.826749309	0.011305017	0.152144332	15.18921562	0.003947461	0.019468008	0.116439059	0.077961489	1.177505271	0.085343752	5.088677042	25.99657762	0.001985522	37.32818349	0.053387739	4.670434251	3.507227476	0.379827009	1.744918014	0.414700085
NSUN2	1.787248389	4.993351522	4.836582464	13.55821686	9.525055086	6.640200344	4.487987403	11.1178803	11.24062512	4.296194137	5.136476389	9.426429182	7.171878726	8.098107464	8.977742063	7.333855257	3.717905668	11.44480784	3.957260225	9.351894369	2.412104784	4.706130136	4.617202757	4.085415511	4.723858036	2.738249496	9.943433219	8.527955274	2.992957062	4.59901592	3.494808785	7.619369376	10.40674895	3.868091884	3.581468907	9.401175957	11.10935092	8.958673692	4.302109888	4.192973575	7.559599062	2.690961285	3.256867965	2.276578487	5.43745742	4.091792906	2.135543509	11.25174155	1.775200985
FBXO42	3.931400817	5.569479753	2.880402772	12.03816558	5.668703293	7.498818702	7.221298051	2.9612116	3.62077058	2.155437385	3.325522114	5.409892678	1.623808938	2.093001741	4.282543119	2.986397985	2.734266598	5.86595784	4.376866278	4.333347937	3.412519995	6.169304084	4.493579526	1.848482674	3.2022897	3.924408551	1.928968991	2.522156113	8.514073251	1.900425555	2.312051645	2.361987985	1.854074076	3.114571013	2.579647015	7.583590253	3.159867658	5.079100684	3.619353212	1.765007368	5.54467874	2.222098055	2.809928978	1.748578332	2.561263551	1.8575097	1.473854362	3.6054911	1.107236931
MFAP3	0.153437453	0.65228987	0.112893972	1.270547537	1.432195274	0.515944516	0.581826594	0.395948323	0.446999758	0.132312399	0.185148544	0.398857361	0.211723843	0.522212154	0.412246233	0.210663201	0.255100938	0.488344516	0.335906923	0.140627188	0.047582112	0.446229992	0.1476739	0.074302806	0.295071943	0.1587908	0.531908789	0.573065422	0.132719751	0.114238994	0.022515603	0.562098052	0.325133311	0.113506899	0.001211669	0.789329778	0.760309135	0.242563103	1.129851556	0.048675089	0.466107736	0.185118106	0.070450059	0.060917963	0.092950473	0.076689078	0.007479335	0.187031562	0.045031097
MRI1	1.908427932	1.535614251	8.135229877	1.773083551	4.449697661	1.955664784	1.91990484	5.976124979	4.124307266	2.894750916	2.697145183	4.712397493	4.403674325	2.809890083	1.66551117	11.72501551	3.179664938	4.836394751	3.066898535	3.841209073	4.815038953	2.832536663	4.311610938	2.797697385	6.141870279	5.999778421	2.569230772	5.311900085	1.574554112	7.00293037	8.03892259	5.070831008	3.863506549	7.581385166	2.656488376	2.488169001	3.208733471	4.388359253	2.619082388	6.562767014	2.701869826	4.033923961	10.55787245	1.743329066	5.130990342	3.630336361	2.14838193	5.564021391	1.851053271
METTL1	0.842371994	1.665542123	10.89033175	4.007339598	2.391317397	0.872433429	0.597374553	5.259906143	4.757360538	2.921768961	4.749326163	7.056021446	6.118485309	4.330887392	1.951685353	10.53291986	5.465405871	5.512904687	3.601768455	3.637578408	9.775732097	3.017179694	2.879029285	3.405751657	3.154480091	17.90377043	8.338123318	5.336803771	3.583419204	3.264208745	8.186975332	3.783716239	4.881583623	8.847900839	5.544578318	8.193372998	7.695665363	6.546407094	2.052718224	5.682700998	2.356042041	6.964437749	6.650697196	3.958751708	2.55554675	6.1940415	3.6586368	4.421369427	0.699155068
HOXC8	0.117767958	0.007291672	0.011573406	0.007970589	0	0	0	0.004782264	0.004147471	0	0	0.004709143	0.005704525	0	0	0.009730196	0.005415283	0	0.035296633	0.004192031	0	0.011098042	0.004811587	0	0.013987556	0.004278338	0.004828703	0	0.004427304	0.018291923	0	0.011144242	0	0.007228574	0.040742551	0	0.027454374	0	0.010082652	0	0.008746063	0	0.005483551	0	0.010017545	0	0.007859182	0.016043279	0.004616395
AGA	3.782780869	3.003855186	2.473357651	6.053102558	7.093314076	1.769889216	3.593822301	12.60145917	3.109307535	12.05672835	10.08699491	7.344776069	6.086760917	4.073054335	2.731195831	3.417089882	3.36136919	4.853784275	2.397249725	5.760344668	6.443609346	6.212588743	7.21437353	4.12806074	4.793241081	5.458165123	5.537552779	4.540413251	3.052088052	3.483465072	3.309208647	3.794770505	5.180202471	2.562034176	0.529230878	5.074731149	6.383539171	5.028754752	4.668144161	6.050624186	3.2702923	5.508895617	3.129002794	3.04087505	3.406467162	5.342339489	1.487566611	2.317168837	1.237854918
PI4K2B	2.22537079	1.831745069	0.779345129	3.967997226	3.226879224	1.751637984	2.111083959	2.296063069	7.799203403	2.50776429	0.583781953	2.99607593	2.933423056	2.072943937	1.803483701	2.638981028	1.097536095	3.52321971	2.861481238	1.798214086	1.534769096	3.302344609	0.811074275	1.279473694	4.639223852	0.7183799	2.099825337	2.566433739	0.18875212	0.818844027	0.426746295	4.455160943	3.907142488	0.815493001	0.417548955	3.856870736	3.799558642	2.74786252	2.658520431	1.287385515	3.183792419	0.42926067	0.780478249	0.430541743	1.997441399	1.207703102	0.917564267	1.908138673	0.805422533
BOD1L1	2.803708031	7.984229587	1.305591199	8.40213564	11.86191591	7.407421357	6.670211643	4.47133933	6.37729206	1.103902781	1.805690051	6.253570056	5.087643936	5.232630098	8.212386946	1.266929264	1.137900126	7.938295194	1.123007025	2.031921205	0.5378751	5.652728644	5.671833995	0.442203131	4.779971171	0.663653718	4.6898748	2.707787068	0.785930155	1.262630508	0.574111244	5.558806792	1.566807951	0.763316363	0.525370404	8.467716577	8.051387417	4.027553633	3.67651375	0.8611961	6.015792703	1.330764307	0.733626707	0.754774686	3.192551258	1.100072809	0.337710952	6.243566307	0.663335711
MAT2B	9.26776221	5.505131094	5.917803132	13.52483256	13.63138233	7.205011319	5.395205622	8.353351007	9.397788874	8.946742998	3.274719834	7.421019537	3.697341989	5.604989936	4.84940175	8.976641264	2.536182244	4.864668689	4.562154712	8.295133857	2.028623736	11.99895875	11.31027295	2.912850765	7.202700705	1.709696182	4.177458984	4.874617629	3.8281124	2.811115953	2.193816687	8.332473689	5.164233277	5.202311114	1.076318422	6.62389722	4.729648067	4.848471797	5.308196385	5.973485284	6.113293673	3.554529598	3.928373451	1.893245522	6.389057589	4.599414869	2.152962765	1.364292101	2.613995349
TLL1	0.003344733	0	0.003451317	0.001188459	0	0	0	0.002852247	0.002473643	0	0.001389638	0.002808637	0.005103456	0.003839021	0.00399011	0.001450826	0	0	0	0.00125011	0	0.001103186	0	0	0.006952071	0	0.001439972	0.001515388	0.001320271	0	0	0.001661668	0.001161054	0	0.001518735	0	0.009824635	0.003494648	0.001503379	0	0	0	0	0.002776583	0	0.002633532	0.002343694	0	0.00137666
EDC4	1.766062694	10.59160423	7.628012707	14.04864051	14.252388	10.87364245	9.434138185	8.059109954	17.65541947	2.478473977	8.260158222	11.40980599	7.127458247	7.738276048	7.013110589	7.482440821	4.885894297	14.95878911	8.49784939	7.873035044	3.452199637	10.14854663	9.246862498	6.441975849	6.926769958	8.02333787	11.279408	7.831414634	7.290133243	5.715462627	7.555459744	7.964436644	4.226989818	6.311352748	9.346279803	11.42436455	11.82974168	5.042062646	3.155369323	4.653463105	6.252255632	4.580023364	9.402818709	3.360969752	8.194361657	5.071991713	5.014973309	9.513109515	2.184317311
TRIO	0.137366749	2.959366549	0.96636583	4.019096854	5.811425965	8.956450994	1.757240528	4.688211669	3.28011295	1.294892576	1.434048357	3.245080793	1.759377369	1.371963825	5.319052885	6.005882951	3.094101806	1.685063653	1.901128803	4.823261242	3.636226204	4.86716333	5.663735255	2.627545321	2.397725059	1.063602627	0.297328868	4.759531634	2.570347312	2.600462673	3.758103252	2.581205779	4.308945119	0.945963333	0.720916741	4.895375723	3.999267217	5.835308205	2.187957849	3.774952518	2.988609559	2.372639945	0.023746909	2.18237849	3.607458764	2.77386487	2.182478048	13.33009116	1.112659028
VCAN	0.025856852	4.16164877	1.171414604	1.010627049	13.80640919	4.75909863	0.109117709	11.55085793	5.094856898	57.68264251	68.05539546	0.212472268	5.182415519	8.621460472	3.747790603	3.370341277	0.163185675	1.466744742	21.92490657	11.66528253	4.770306589	9.28123649	15.53492859	5.361043533	39.21224663	3.080101083	7.265933283	2.503637967	0.090400488	11.47910656	4.088745855	38.84269434	0.375695544	0.028567592	0.063735528	0.057337231	0.698925354	0.329013673	107.5122289	9.149778939	0.138259061	5.413569363	0.072237327	7.117080731	2.109801596	7.582209115	0.086708546	0.276510286	3.517322963
CLEC16A	0.496808257	1.052681442	3.992409036	2.292929363	1.126980886	0.762171284	0.732351424	1.893996623	2.180513445	1.757617757	0.993822186	2.590329747	1.540300529	1.292017855	1.156931168	2.812267946	0.758797803	3.088067218	1.93745282	0.812318738	0.9466628	1.585062356	0.920301796	0.993170726	2.063445079	3.345898449	1.42124385	1.995872784	0.740843866	1.54279804	3.301448097	1.80997643	1.220345925	1.915540947	1.428210147	2.244916148	2.602784227	0.549609638	1.728048895	1.960754641	2.116793091	1.654006791	1.73569747	0.772722778	0.972517802	1.404463463	1.406129552	2.602034145	0.393816148
MSR1	0.10063528	0.042864239	0.035807634	0.113439074	1.845545576	0.726865126	0.041492492	0.02959225	2.970631671	0.193571668	0.343138551	0.005827957	0.003529912	0.135422315	0.830022815	0.019568132	0.043562113	0.422058784	0.170361827	0.787277057	0.024750982	0.176262629	0.071456872	0.162034347	0.017310765	0.011913297	0.002987961	0.006288898	0.01643747	0.07923222	0.018300052	0.472373485	0.014455207	0.006709471	0.001575697	0.018156938	0.054363315	0.018128598	3.029063911	0.08703585	1.296171691	0.296980394	1.487907461	0.112348172	0.010847852	0.183064521	0.444982403	0.008272872	0.114263463
CDH1	0.089233253	0.994901542	0.016880742	0.508890505	0.261230567	0.042600154	0.037657052	0.066582562	2.087049773	0.154067246	0.378152689	0.005619816	0.712537972	0.163872382	1.10709135	0.005805929	0.236958747	0.184263314	3.251851569	0.138408087	0	0.035317929	0.01148414	0.217886291	0.13168546	0.0017019	0.048020799	0.014150021	0.015850418	0.04365857	0.004705728	0.740330916	0.175011259	0.080513656	0.054699188	0.289473475	0.556981281	0.025639017	4.69266485	0.078840916	0.567099276	0.034711994	0.026175925	0	0.027894477	0.072015787	0.00625268	0.046800818	0.062436821
MTREX	2.084326836	3.251562798	1.801103096	8.658132563	9.013181671	5.171571096	6.666097151	5.326814785	9.000988458	2.677492333	1.861494598	5.23281478	3.490949039	5.431813053	6.027734764	2.773457739	2.19829783	8.288982465	1.086057419	4.19205877	2.736043227	5.726559926	3.835003157	0.86909636	3.19595935	1.13068771	3.765898317	5.143553972	1.084072798	1.373993049	0.765816968	7.34608162	6.280478947	1.692917915	0.486788269	8.444519414	9.076940148	5.471147438	5.196862224	1.636094971	8.5462857	1.772260498	2.478681832	1.340253472	5.054583035	1.595729717	0.685363491	6.852753284	0.523874666
DNAH5	0.003818485	0.000709271	0.001125762	0.005814828	0.000532315	0.002604219	0.004604078	0.002791066	0.001613722	0.00338096	0.002266383	0.00366452	0.002774436	0.005008897	0.00390452	0.00094647	0.000526752	0.082260583	0.003433353	0.001223294	0.001945375	0.002878726	0.006552418	0.00046736	0.004988827	0	0.001878779	0.003460058	0.00043065	0.002224101	0.000575338	0.000542008	0.001893581	0.002109401	0.000495386	0.001902796	0.000534105	0.003419686	0.001471131	0.001243788	0.002552226	0.002122003	0.000533393	0.002264187	0.001461631	0.000859014	0	0.001040368	0.003592346
ZFYVE16	0.519779956	1.675926925	0.204665245	1.700137994	1.402110515	1.77857499	0.621616874	0.790232281	0.884014376	0.377321041	0.839091229	2.482877813	0.599935567	0.52327485	1.444749538	0.501026582	0.165616071	0.825558929	0.313930392	0.787546505	0.307382748	0.807547459	0.209468046	0.09821158	1.037445635	0.090790245	0.394055512	0.889648114	0.142308806	0.418140495	0.045222985	1.516324831	0.56376988	0.257165504	0.071519747	0.681891616	0.461801705	0.888671593	1.083974949	0.299279915	0.817456512	0.213315549	0.160003231	0.237536295	0.90503443	0.267326447	0.068673723	1.129836948	0.262918459
RIPOR1	6.234399462	23.04290231	11.63009589	45.27068713	14.1999796	22.16850696	30.38992354	7.643982904	47.33489401	2.448800977	30.62556786	7.750382386	13.51736642	5.167381855	17.9625736	10.42734541	5.035926084	8.818241416	60.01377587	11.29306621	7.587712546	18.50318256	3.200777237	38.44753413	15.27193009	2.813775964	6.237007843	12.75313738	3.527174825	10.60939911	8.102979242	15.29314673	14.35814533	6.184726686	20.94911552	21.03845664	12.84346031	17.03698636	25.52868377	12.36409285	16.06883396	6.441079002	10.78971721	4.294159136	20.42168416	10.37104283	18.26167481	10.76839782	10.58078397
C6	0	0.043542854	0.005759301	0	0	0	0	0	0	0	0	0	0	0.006406273	0	0	0	0	0.003512949	0	0	0	0	0	0	0	0.004805837	0	0	0	0	0	0	0	0	0	0	0	0	0.003181556	0	0	0	0	0	0.002197321	0	0	0
RAI14	0	0.102289235	0.094706727	0.035576942	0.010468519	0.012803647	0.030181275	0.009148186	0.165288852	0	0.004457071	0.02402216	0.136405191	0.256523451	0.027728396	0.001551107	0.03107734	0.042001552	0.040512209	0.025393832	0	0.123841031	0	0	0.286898351	0.004092102	0.003079007	0.006480527	0.001411528	0	0.003771534	0.898920334	0.004965224	0	0	0.001247346	0.11028901	0.013076695	0.200911577	0	0.12548022	0	0.005244853	0.035622007	0.011178396	0.009854468	0	0.042624769	0.013246332
SOX30	0	0	0.138969334	0.06349857	0.015164201	0.013910067	0.016394687	0.132516283	0.00574631	0.006879589	0.07424747	0.019573516	0.031614415	0.01783621	0.009269086	0.033702901	0.157560063	0.023551532	0	0.005808048	0.034636477	0.005125436	0.059997967	0	0.035529489	0.438644255	0.073591702	0.042243228	0	0	0.155703076	0.003860079	0.010788581	0.045068263	0	0.010841082	0	0.0202953	0.027938975	0.075293188	0.012117647	0	0	0	0.041637844	0.027529806	0	0.029637225	0
PNKP	0.918546887	4.013379348	13.28175327	2.566535857	3.37004099	1.975459118	3.498766809	6.881832993	5.853654387	5.363021237	5.563361083	8.361825594	8.727746126	6.40789687	2.646957328	6.698328054	3.415455461	11.30420292	4.260905415	3.477697875	5.511884382	5.653984772	8.085710555	3.939973547	7.371540598	12.41571588	6.56604683	5.539834576	2.618103868	4.917261385	8.734872259	5.316009339	3.540523928	5.216452335	4.403738623	5.371999277	6.952543137	3.963507412	3.533482693	4.729344793	3.581344433	5.108401362	6.771219473	4.609771864	3.819646956	4.024746662	4.622481925	5.502950522	1.868230253
BEST2	0.010245299	0.039963651	0.123337405	0.014561537	0.019995426	0.024455644	0.014411958	0.013105139	0.04167378	0.004535693	0	0.030111111	0	0.076435845	0.006111081	0.017776178	0.009893227	0.015527456	0	0	0.045671455	0.013516738	0.021975824	0	0.029812984	0.003908066	0.030875595	0.004641806	0.008088279	0	0.005402873	0.025449388	0.00355644	0	0.0976932	0.050032452	0.010031326	0.005352253	0.013815063	0	0.023967386	0	0.005008973	0	0.004575285	0.004033405	0.093327041	0.034194537	0.008433732
PHLPP2	0.248458148	1.131387504	0.108968938	3.006239492	0.950758262	0.529621392	0.303717049	0.94094543	1.344027384	0.148901283	0.524699965	0.484689337	0.211899835	0.357403428	0.952618401	0.347318468	0.234681634	1.095134927	1.313857461	0.199512222	0.052235013	0.425129717	0.207588418	0.118983311	0.448318736	0.067045553	0.527823647	0.733413518	0.017130862	0.102628334	0.176225417	0.254414844	0.866989613	0.039158007	0.072912143	1.918778391	1.439430629	0.788985371	0.945101566	0.139771761	1.91544171	0.170932884	0.083810593	0.09006725	0.126944098	0.149497155	0.030410057	0.66319282	0.042870064
SPDL1	0.564890409	1.705188319	1.173593504	2.30977242	2.689715622	1.094304278	1.154003967	1.275696793	5.277788027	1.558302597	0.318430884	2.057102791	3.259993218	2.951877824	1.296980033	0.948103182	0.328931674	2.419966152	0.382340516	0.638696092	0.275859412	2.316317466	1.651282254	0.133761809	1.869171049	0.463438486	1.354077508	1.057171068	0.100845172	0.412024136	0.473040448	3.858423603	1.225807629	0.720812208	0.252631546	2.122926727	2.340221149	0.797820801	1.740333357	0.789630992	1.456504314	0.156434175	0.59121411	0.459509907	1.069909478	0.83814568	0.159125799	0.890576125	0.198621008
STAU2	0.594258227	0.916194791	1.19518403	0.711366193	1.862164394	0.384402945	0.735964872	3.753622398	0.863327348	2.960195374	0.772730507	6.132871377	2.014956053	2.875836671	0.883897945	1.814214288	0.623481903	5.419877091	0.799442739	1.39254744	1.034018242	2.398915724	3.397806527	0.689211641	2.099480587	0.994390845	1.282453178	2.496452734	1.218820827	1.404422915	0.923403001	2.778000038	1.766800767	1.327316666	0.623431706	2.906252545	2.454713791	0.76150304	1.256005581	1.679054697	1.940828856	1.429360454	1.425324495	1.846479407	2.359386102	1.706105808	0.822212093	1.469335131	0.726926716
SLC66A1	1.019365338	2.289935068	29.10461523	3.88382389	5.993011089	2.818699611	2.59101359	4.935914565	3.399949096	8.011387937	5.76988578	3.012882299	3.654854698	1.870854749	2.094986012	3.112661135	1.559343502	3.19691003	6.161772302	2.116206247	1.637683826	4.014607186	9.360836872	2.870812912	15.17538579	51.13392935	6.852244018	1.463257615	1.143383343	1.938165816	22.8118614	2.772785709	1.289279631	2.901069503	11.98396592	3.171994151	2.762001969	1.645034599	2.653819027	2.623412414	3.604530652	3.209586505	6.602199874	1.374046655	1.861452691	1.732375766	4.738302427	3.95080573	0.85573805
CTNS	0.435475946	0.648123373	5.128463488	1.761441426	1.534104522	0.751829449	0.712749809	1.501771103	1.047208444	2.568100333	1.488384316	2.074472382	1.434781954	2.747498952	0.924648935	2.026748349	0.632089057	3.864491602	1.527306472	1.066648701	1.025572864	1.497748299	0.747265035	1.023085325	1.272892109	3.621035715	0.96924039	1.779420235	0.715692577	1.440516681	3.555946064	1.110298859	1.182709927	1.701605449	1.027229489	1.396733399	1.810108065	1.196148993	1.317218355	1.405085639	0.97388269	1.884013526	2.190657147	1.154994463	0.917321925	1.045889742	1.028658745	1.804717043	0.647059286
RTN4R	1.825482285	1.336174323	1.312442555	0.29889582	3.825075116	2.447829238	2.12262417	0.073952225	0.394435671	0.180443967	0.482803728	1.427301318	0.701300714	0.154282361	1.458706864	12.10501458	0.619684405	0.223434424	1.178975275	5.999548717	3.889051477	3.784187342	0.037202834	2.971965976	0.454233135	0.46642502	0.354684138	0.715087584	0.273852674	1.453211677	0.036586055	0.094783096	1.481089967	2.470373267	0.559157625	2.211271143	2.797786854	2.387525905	0.194895798	5.506858941	1.677072975	3.972274702	0.368866183	0.068390892	2.01382779	5.64687469	2.777034074	1.463736203	1.19573644
PHF23	5.381143916	4.359240337	5.254092204	3.580891455	4.244440727	5.65883735	3.669686357	3.721801999	4.533554962	3.987307207	8.633744374	3.106831997	1.452944371	6.944864163	1.201058879	4.083145268	2.471199997	4.592632759	6.792492748	3.132695739	1.901356302	6.860575641	6.884998997	4.295901785	5.075930432	11.41908493	20.8736646	3.509847323	1.867646679	2.584266259	4.68163951	3.380505665	2.110698268	2.895928624	7.021685345	3.425383159	1.082887687	4.637776915	2.853394291	2.063768445	8.995583442	4.299103115	4.878619101	2.297355534	4.092986379	2.983426519	3.065158522	2.549163314	1.294193641
CDH10	0	0	0.020381001	0	0.018069637	0.004420057	0	0.003158124	0.01095567	0	0	0	0.007534337	0.599351483	0	0	0	0.171190198	0	0.002768344	0.003301822	0.007328953	0	0	0.003079046	0.175171038	0	0	0	0	0	0.014718925	0	0	0	0.005167286	0	0	0.156472571	0	0	0	0	0	0	0	0	0	0
INPP4A	0.122298067	0.893959819	1.808444865	0.593036251	2.097020499	0.202386261	0.333951152	2.389044326	0.810984581	1.121978899	0.322800889	3.062758153	1.4259314	0.935416176	0.999202777	1.882108325	0.332453388	1.868308221	0.900403742	0.553123063	0.430646255	1.584340785	0.641043555	0.392704439	1.636266919	0.555886422	1.441505658	0.8157725	0.264497581	1.11961993	1.45030322	1.885024558	0.538691837	1.063733803	0.363988464	1.892087067	1.426863889	0.388707708	1.594594893	1.260689507	1.240561634	0.705618857	0.52255263	0.51956402	0.876595957	0.890916638	0.442161057	0.684056668	0.318094096
RAB27B	0.246308227	1.143069914	0.058651643	0.669182436	2.71602255	0.626382743	2.113523526	3.422057041	0.208784079	0.852213201	0.073995228	1.759643804	0.281384422	5.928167585	0.933488577	0.141357145	0.259798855	6.819849941	0.727429356	0.124633524	0.513522329	1.769766931	1.697135659	0.227259433	0.335527335	0.086726938	7.675697086	1.234402457	0.073293104	0.352258874	0.50357733	1.244370503	1.108878466	0.136762923	0.013764991	2.212687656	1.461825273	0.827472933	0.766452109	0.384484469	0.582111989	0.512239666	1.139369902	0.305131074	1.154099887	1.215822824	0.045139211	2.527652137	0.444503879
PSMA4	7.228824889	6.564261126	6.920572166	11.50688855	11.45871284	5.308428995	8.895580223	20.14597553	15.92529793	20.02013726	7.547864863	16.53921418	15.98986894	10.97531703	8.239862401	9.381598044	4.772131224	11.47272944	5.062119495	9.459946764	6.958100325	13.17291775	12.35624836	2.299677654	13.49771107	3.814571656	10.72648366	12.2348037	2.636183407	5.847256252	2.849388792	14.54038903	15.18651796	6.345083942	3.3316538	9.16274189	12.58453213	8.866980801	10.10819339	5.868271217	13.57698609	5.601450758	6.153117713	5.893115248	8.260051723	6.315844331	1.548114969	7.120687182	3.988356877
MYO16	0.003074984	0.007996357	0.359603522	0.018574384	0.007501687	0.084410253	0.006488324	0.05375545	0	0.021781204	0.006387828	0.010328493	0.014075605	0.116470492	0.018341562	0.001333818	0.00593863	1.172078081	0.005806168	0.008045029	0.001370765	0.003042646	0.031659544	0.018441629	0.223698827	0.104392699	0.005295361	0.016718083	0.001213792	0.006268656	0.376210549	0.012221249	0.004269664	0.033690435	0.005585001	0.046122248	0.007526908	0.01124483	0.005528532	0.010516892	0.016784782	0.009968149	0.239036436	0.006381637	0.010985665	0.020579696	0.002154678	0.067442673	0.008859436
LSG1	2.267087801	4.548239752	2.239309911	7.973210634	8.080549005	4.488295783	2.434510227	6.517285917	8.66098104	2.419786961	2.667371762	7.147829492	5.025768423	5.946315103	6.587870241	7.107779602	4.740953557	9.832828379	1.222550074	3.190959002	3.73539798	4.011582713	2.659718229	2.014912148	5.579492727	2.233565793	6.060350021	5.860979553	2.057244774	2.916895965	1.581165687	4.802520623	5.525463074	4.854599501	1.084534925	12.09739054	13.4151882	7.837657827	2.834933741	2.478373485	10.13591282	2.685248571	4.753790123	1.497624016	3.386509252	2.76312824	0.981237093	15.28933825	0.39044261
PARP3	0.623050682	0.512516956	3.816610036	0.993968362	2.882802102	0.293398902	1.371299165	4.976977819	2.278851353	1.606196926	2.497023135	1.943268258	2.401446227	2.427535797	0.642145071	2.63270873	1.526610332	3.484828612	2.496935439	1.403545209	0.831340438	3.299174646	10.251363	1.002243948	4.429493394	11.99306185	5.207780236	3.252982852	0.82983012	1.168192118	7.492213089	1.137057662	2.471759077	2.425681601	2.82522136	4.485601792	1.319674561	1.226670046	0.922058238	1.869994118	2.749819102	5.001255188	3.298930538	1.189246507	1.086454135	1.378266534	0.855338489	2.39676117	0.163983076
TNC	0	0.7807278	0.40145116	0.030978957	0.027444702	0.008391643	0.007912448	0.019186609	0.283916553	0.014941106	0.042065428	0.044871459	0.190246113	1.378381537	0.003355103	0.063436558	0.082831529	0.077789508	0.654952288	0.037841789	0.01002981	0.218918156	0.004826063	0	2.480907885	0.011800826	0.027848576	0.038226637	0.028864055	0.018346957	0.011865132	3.086461896	0.021478107	0	0.003831106	0.054937595	0.911473808	0.042608129	0.16433604	0.022444182	0.046054977	0.021880908	0.044000394	0.175102732	0.056518222	0.063110918	0	0.124709487	0.002315142
THAP3	2.719571536	1.395357364	1.78599355	4.473988527	1.678170338	1.443914253	1.472103382	2.313451807	1.727841464	0.838064894	2.043793341	1.751938007	1.522188019	2.616528599	2.027700908	1.665392336	2.400835919	2.61899536	3.066783544	1.816161626	1.019188776	1.666467282	2.416281519	1.773210309	0.720437674	4.085953349	0.860902993	1.77876242	3.915116876	1.644209802	1.648592183	0.758330448	1.591913907	2.513106983	4.61259873	1.353201303	1.928552619	2.674320778	1.536967338	0.995485306	2.754805558	0.90536966	2.597303566	0.575470156	0.89896075	0.942067226	1.144315799	2.491669387	0.406038462
RIPOR3	0.643632063	2.911481044	0.109916296	3.204954989	1.708548239	0.327684515	0.712282853	0.585325171	10.50044514	0.055792863	1.726011275	0.398738495	0.856159874	10.983075	1.245698695	0.046856153	0.667149765	29.85411532	7.051020108	0.211962396	0.046147657	2.786462275	0.252943444	0.034705832	0.480858725	0.010301254	0.339103538	1.117492246	0.355331006	0.133963359	0.049844931	2.944896907	0.249984125	0.287178296	0.265683981	13.65589395	5.211184701	0.355050832	2.797890816	0.24630096	2.870976872	0.087543614	0.955026515	0.089673066	0.158789649	0.18605359	0.05361546	4.628985369	0.057428631
TDP1	1.439746924	1.246110699	3.778869395	4.19475471	3.358286915	2.511228758	1.700497575	3.215196284	4.305853048	2.48977397	1.947454236	2.763651244	2.038375341	2.697523274	2.447704542	3.832096176	1.653181627	3.509082706	1.754769563	1.773083621	1.205942175	2.171032984	1.581013425	1.089822741	2.33788789	2.809930033	3.825934247	3.430258065	1.767702948	1.504387237	2.021610279	3.062342932	2.481498923	2.501538472	1.087922025	2.575630129	3.367445016	2.253003386	2.247830361	2.629685999	3.502257852	1.821696381	1.859315139	1.437477221	1.346214467	2.143738615	1.159946017	1.90466263	0.602447363
AIFM2	0.110864715	0.171606331	0.426720999	0.495222718	0.873212133	0.08821177	0.913434675	1.370840949	0.462666382	0.278124978	1.423505139	0.115260757	0.144993804	0.12724842	0.192086693	0.201516437	0.066272099	0.570078362	1.176258389	0.023677832	0.063541579	0.565906486	0.89911461	0.104030384	1.389186333	3.507998526	0.843219414	0.100458263	0.068768486	0.101165735	0.810153117	0.655687259	0.056810231	0.139499513	0.184580219	0.241237291	0.721077492	0.049643056	0.43661517	0.096298	0.296402117	0.343986735	0.090337103	0.129284127	0.103733776	0.047802324	0	0.088100043	0.082570094
SPATA7	0.499024503	0.3616094	0.19403027	0.320988455	1.145234246	0.291909	1.004403586	0.50964727	0.280077437	0.607756446	0.276986335	2.221079995	0.603920088	0.89424702	0.47530908	0.583498144	0.135229992	0.965560547	0.052140605	0.458541215	0.393912309	0.620636033	0.407848517	0.057456423	0.301739323	0.237752797	0.337969151	0.752446745	0.227345142	0.443917189	0.1435425	0.417439591	1.153013127	0.678824321	0.125386208	0.51601427	0.801462359	1.013931003	0.278379947	0.224866409	0.833633951	0.501289955	0.258440284	0.247244956	0.931923967	0.380491144	0.005528417	0.596244845	0.198087153
MED17	3.549801963	1.427106556	0.703954363	2.680386298	2.012315725	3.185809936	1.768951155	4.793290278	2.188960724	0.571531711	1.299213913	5.177747771	2.482806714	2.49896256	2.222512289	1.8441929	2.429415048	2.863132875	1.178239845	1.657986382	1.102971406	1.553023199	1.856816057	1.025659723	0.784305827	0.196729347	1.838828497	4.35164699	1.721403945	2.174645378	0.358045537	0.912989835	4.176581929	1.665100939	1.397677379	5.667987068	5.899840079	6.586509257	0.959532209	1.502486675	4.917640068	1.438023245	1.982874937	1.163146201	3.294403284	1.536284195	0.394551269	10.00814599	0.835661471
RETSAT	0.917249084	1.336270399	3.037481347	2.160106443	2.619914406	1.382411293	1.685846718	2.811892272	1.703337499	1.988878369	1.649535654	2.954428695	1.552791684	1.333291943	1.23400976	2.31751933	1.011799326	4.081674915	1.445394051	1.436366457	1.241595811	1.627501769	6.066121893	1.25049377	2.504909113	2.959970336	2.30594713	2.317514205	0.697705462	1.375811041	6.888490417	1.107627273	1.517646817	2.299898741	0.781304323	2.552618899	2.009235681	1.112258656	1.330135665	1.408271286	1.795973479	1.551830743	1.430448488	0.955970101	2.00623916	1.114946964	1.759290158	4.165923217	0.628299482
CAPG	11.46447738	27.64901481	219.8863736	7.020265296	40.26599385	5.784811207	4.248501067	93.43508109	17.75307713	200.9534779	111.014529	54.58560548	50.5459015	6.399274931	6.77813132	3.995804207	2.310414128	1.783378666	37.65152931	2.827281449	1.823440853	28.94563716	121.045976	71.85247134	151.1736409	388.8657588	158.1588378	2.782412483	11.53243818	42.42502144	534.1704567	40.15291078	1.225405983	24.39793445	53.29299352	13.6271523	20.74931866	1.814898227	34.22748891	75.47542941	14.3316843	45.27286355	104.8629176	69.14995532	10.33956835	53.22517267	48.53743896	3.072419427	10.26759956
AP2S1	28.03125766	20.97229827	148.6742324	26.20176695	26.21623671	13.23889331	9.606939113	35.73710905	65.35187393	71.20753703	94.45609585	15.67764542	41.23076452	33.57173702	23.31042494	56.31159611	48.50730551	21.61743234	75.1270926	25.17426834	46.24440575	32.18416972	23.95340511	91.59179476	53.73535781	169.7660442	40.25662334	30.42174686	37.71377129	49.0002204	89.16190017	35.38111176	27.91693908	58.40268389	28.68756428	18.03827265	30.92979061	24.31547646	54.25324095	89.20581489	27.92332753	72.22113319	68.18276925	51.18334006	23.13232797	62.41086648	77.96991803	20.79866246	27.23569758
USH2A	0.000656935	0	0.004971036	0.001867389	0.006410592	0.00470433	0.006468722	0.000560206	0	0	0	0.002758203	0.000668242	0	0.003918461	0.002849547	0	0	0.000826947	0	0	0	0.001690923	0	0	0	0.000565646	0	0	0	0	0.000652732	0.001824328	0	0.001789756	0.001833206	0	0.000686379	0.002362213	0.001497874	0.004098141	0.00298141	0	0	0.00117348	0	0	0.001252899	0.005948534
ZPBP	0	0	0	0.018347537	0.015116542	0.018488467	0	0.004403327	0.057282504	0.018287914	0	0.013008	0.063030111	0.112607638	0.024639879	0	0.074792797	0.062606701	0.038999754	0	0.050640509	0.023843527	0.031012282	0	0.034344557	0	0.004446086	0.018715762	0.044841419	0.008421253	0.016338287	0.01539179	0.05018848	0.093181138	0	0.003602337	0.010111577	0.026975354	0	0	0.04831825	0.040173348	0	0.115735902	0	0	0	0	0
TG	0	0.113989027	0.032666907	0.101239442	0.066538858	0.120618478	0.027404988	0.076836707	0.067537987	0.023718268	0.110282878	0.070549586	0.049543071	0.097829177	0.174307446	0.049646989	0.002351552	0.140249246	0.075103954	0.043688706	0.027139478	0.03212836	0.061637329	0.005216025	0.06276474	0.020436249	0.077582837	0.031996437	0.005767585	0.014893408	0.01797916	0.084688029	0.016061486	0.078474054	0.016586431	0.057762943	0.013114075	0.019082906	0.200308481	0.030539169	0.075958442	0.010262573	0.221451338	0.003032367	0.014137679	0.021091677	0	0.041800149	0.010023201
ADAM28	1.747047858	3.079182598	0.11807988	5.442679361	12.20350918	11.32140808	8.676128694	4.502919088	3.273703121	1.213281785	0.63821353	14.94147044	2.872096051	1.293965071	11.45499539	1.947204079	1.050695124	1.696469511	0.708644105	0.992771293	1.687288223	7.028888937	2.259024102	0.609437218	3.544788698	0.17645181	2.426129899	4.652954678	0.233125244	1.808935861	0.501694815	3.340215011	10.39803174	0.68438336	0.101719191	11.23309098	6.638570643	8.192048408	2.000737768	2.509134586	3.840816028	1.929607638	0.036981899	2.545549486	5.994636365	2.927519268	0.458684214	14.85784555	1.447715506
BARX2	0	0	0.00745547	0.005134572	0.003525313	0	0	0.003080686	0	0	0.003001871	0.003033582	0	0.004146491	0.008619361	0	0.00348847	0	0	0	0	0.002383082	0.003099575	0.003095138	0	0	0	0.006547025	0	0	0	0	0.002508086	0	0	0	0	0.003774536	0	0	0.03943887	0	0.007064895	0	0	0	0	0.006889944	0
DCUN1D1	8.243347958	6.982121808	0.71276459	12.51975907	11.2334542	10.09359673	14.27673864	8.127429672	11.46046591	2.207560551	3.506219498	7.052263508	4.205896011	9.094483184	7.317049739	1.718473055	2.27993332	9.492431574	4.576262159	3.298098454	1.645330237	8.565672835	4.258728901	0.985570569	2.060681174	0.502908359	4.980571332	6.520354407	1.624377064	1.635248288	0.318377292	4.734082533	5.07277021	1.057920561	1.185442947	12.16650475	12.20902568	9.567531544	7.605468922	0.88546312	10.98313897	2.164449738	1.769399493	1.519785477	6.151472707	1.54041093	0.347578864	6.756069909	1.057085591
JADE2	2.359913416	2.74584983	3.123235365	8.184679027	5.128120973	3.4977392	2.326001155	3.393312956	5.642644321	2.380594667	1.680668589	2.78828721	1.358768866	1.666438505	2.421624597	6.872370612	1.23086785	4.55365001	3.282945171	1.875509996	1.294435515	2.040437037	2.425324887	3.99558598	2.664153366	1.653064235	2.496037552	3.568055933	1.252333389	1.888489349	4.898097855	1.396446556	3.807068361	3.101732168	0.995535195	4.36187711	1.730277546	1.625489428	1.909415803	4.061398357	6.680463114	2.014145903	2.102004769	0.519437021	1.837051665	1.879287205	1.510608284	3.224682643	0.479874094
ZIC2	0	0.00535683	0.017004817	0.005855597	0	0	0	0.193231095	0.021328592	0.00729571	0.027387279	0.003459574	0	0.009457528	0.00491487	0	0	0	0	0.006159355	0	0	0	0	0.003425322	0.009429248	0	0.003733197	0.003252521	0.006719085	0	0.004093561	0	0	0	0.008622614	0	0	0	0.004696906	0.019275898	0	0	0	0.007359394	0	0	0	0
LCP2	17.33899283	22.49296971	39.36762926	31.83807285	22.41781202	16.21534463	24.5694335	16.81378031	12.03285204	25.75833753	24.41283569	19.2107738	18.86809778	69.02089815	23.70387624	17.7599147	3.846243989	33.52698435	34.9725274	21.23249647	8.00567118	16.67439354	8.036580912	23.79098837	20.6078196	42.3132308	26.24814744	14.31635418	12.55143607	14.67995477	41.44436424	15.56013424	6.645026778	11.46668814	56.76947126	8.975219199	11.31855981	6.235208894	57.42058001	26.85162382	20.77054479	15.8344843	25.23125823	11.24715414	11.79037379	9.880914116	13.81729042	11.54451267	6.304180543
TRIT1	0.738621322	0.946887117	0.401060843	1.592385366	2.512578474	0.68840036	1.065278204	1.307500924	1.723166108	1.29511979	0.36376808	2.602894183	0.941278916	1.788425426	1.042023059	1.043959344	0.975695109	2.90549046	0.639872353	0.899531704	0.503142416	0.886878457	0.635507315	0.273747954	1.285111632	0.419454555	0.739596451	0.857292467	0.412765941	0.764718871	0.266969556	1.840924531	0.927637977	1.080433372	0.07725135	1.56323652	2.34429	1.582474253	0.925103798	0.652836096	2.161489139	0.52999241	1.093489633	0.320356787	1.16929653	1.014473159	0.305302685	0.963529086	0.198118469
ADRB1	0.102584474	0.226171384	0.027613942	0.19651607	2.646265352	2.299651349	3.168425595	0.068462386	0.145138297	0.082931988	2.364529676	4.771526075	0.163330741	0.368591532	0.622533969	0	0.043069232	0.081116777	0.701809484	3.194007622	0.019882637	1.444616431	0.061228593	1.096715588	0.296658316	0	0.122892793	0.076789126	0.056338497	3.575187709	0.079971048	1.094620147	0.030965251	0.017247249	0.008100917	0.684550632	9.114019076	0.037280844	2.056876	3.879730624	0.403447052	0.439540577	0.183171184	0.018512836	0.378443338	2.763793882	4.319180259	0.025519319	0.440585477
GUCA2B	0.022441277	0	0	0	0	0	0	0	0	0	0	0	0	0	0.026771392	0	0	0	0	0	0	0	0	0	0	0	0.019322806	0	0	0	0	0	0	0	0	0.01565585	0	0	0	0	0	0	0	0	0	0	0	0.042799785	0
CUL7	0.561257102	0.890936127	2.913476078	0.989795217	1.31379321	0.76438409	0.627252423	2.344633085	1.846238474	0.888713514	0.487830464	6.760095396	2.323950118	2.41871514	0.821537954	2.649607929	0.788017596	7.003294682	0.695672283	0.626743515	1.257124629	1.599057798	2.113802358	0.618040011	1.972450923	1.57613239	1.177029605	2.580311137	0.886182801	1.281759535	3.446438417	1.406140607	1.459421445	2.654117903	1.156981324	2.542694606	1.589606484	1.163832498	0.574189312	1.375895662	1.780174314	0.93538382	1.84336964	0.773197885	1.533073112	0.887897161	0.873418329	3.708723923	0.454929827
CTNNA1	0.305475844	4.247316935	9.608366543	3.659897322	8.388568105	9.281398778	4.811021722	8.303175781	9.973351106	10.16113146	5.589416338	14.1972079	6.598799301	17.56796952	8.808303387	9.64153347	3.750227745	23.56375885	9.153403364	8.781569623	7.940570493	12.87935227	7.943165669	8.726157421	11.25909776	6.709185785	6.076044356	12.52841937	0.230254894	5.840634933	5.44478493	8.317101053	11.05901442	5.120741488	4.389821261	11.09141277	7.260967923	8.009663764	12.56022946	7.299400975	1.61836041	3.912266461	0.816538674	0.614214378	13.36755168	6.055341504	4.468170893	12.21704583	2.620762583
PHKA2	1.703236981	3.987920712	3.541207802	4.027892996	7.318399638	2.982987682	3.016100596	9.829047617	3.551421447	3.437408847	3.569851015	8.972962985	4.150708294	4.37222855	2.74133792	4.170042517	1.909635917	6.372914152	5.078591983	2.629353493	1.81404325	4.922068824	6.121632936	1.449751395	7.162148103	3.853429627	6.36735182	3.993481398	1.801619453	2.687248753	6.247287148	4.000793915	3.060810221	4.223241305	2.013392043	6.156941964	5.816640908	2.856603792	2.072870392	3.243519175	2.685996081	2.586920123	3.151001156	1.554783193	2.960332833	2.190168376	1.646866844	4.219286592	1.024791664
CNTLN	0.09310777	0.242122511	0.507342127	0.28904336	0.738816897	0.131594971	0.334327729	0.867113903	2.002350741	0.515246349	0.306414363	0.817849769	1.93533174	1.363964678	0.714668407	0.742904962	0.306397644	0.861521171	0.235949566	0.642874329	0.819188376	0.934216267	0.438317574	0.159541709	2.156283854	0.288800547	0.601270399	0.676054875	0.098651565	0.662334522	0.127919747	1.979272353	0.779091772	0.524270233	0.229186976	0.911084447	1.223506241	0.354563522	1.024217583	0.539116809	1.606841657	0.702938273	0.596562209	0.248148299	0.996814094	0.601913441	0.133917218	1.461482666	0.332798534
EPHA3	0	0.013398183	0	0	0.002011095	0	0	0.001757448	0.289591497	0	0	0	0	0.011827303	0.002458556	0	0	0.003123434	0	0	0.022048959	0.002718967	0.021218682	0	0.080531772	0	0.001774513	0.00560235	0.001627002	0	0	0	0	0	0.001871574	0	0.026232138	0.045218682	0.003705302	0	0.054639955	0	0	0	0	0	0	0.001965263	0
HSPA5	53.25498496	47.8168269	33.19196547	69.67378914	100.5351329	134.4954559	69.96691372	140.7067732	58.42727731	194.7266353	214.4268261	92.33712699	149.5990838	68.44167817	93.58248787	72.35801072	108.4020231	137.35536	406.8897141	223.9171686	160.8315564	194.9221992	89.09204172	84.15036779	83.06152883	61.24316281	120.4594743	168.5823846	123.5556521	149.019425	38.89694448	167.7021561	91.41431885	162.2438086	219.7151784	133.9541681	248.0825164	58.21409384	412.1196914	67.76522855	75.32430396	129.0909087	197.208803	64.04565255	1087.709915	106.0488914	84.81714266	408.4825336	176.3825223
DSG2	0.022847924	0.118829972	0.003929333	0.105538931	0.006967433	0.006817281	0	0.045056165	0.046468108	0.006321873	0.021358442	1.677561917	0.062460701	0.15734649	0.361148673	0.001238827	0.001378923	4.624948843	0.001797555	0	0.001273142	0.00188397	0.082088453	0.001223447	0.048676951	0.06645441	0.009836473	0.005175819	0	0	0.004518332	0.028377194	0.011896763	0.830133797	0	0.00697355	0.109057379	0.002983999	0.419770069	0.001627984	0.768335003	0	0.033511362	0.01896688	0	0	0	0.008170376	0
GEMIN8	0.430248803	0.828119568	2.043843522	0.835406796	1.990162099	0.998705295	1.753727459	2.117608383	1.210148385	1.382820645	0.89518616	5.095016655	1.878123218	2.161970665	0.945703939	3.10946281	1.076279756	3.961206835	0.985106871	1.306719251	2.256247485	1.756530733	1.023149527	1.311936163	0.799920872	1.354298617	1.020955066	2.176479129	1.551227213	1.842609531	1.314903354	1.935514715	1.731069777	2.506528369	1.559819296	2.249997275	2.076461896	2.275982259	1.017183627	1.838425928	1.463526097	1.638537414	2.524207093	1.153052148	1.966766331	1.627132436	1.053994647	1.460220394	0.635837191
OFD1	0.829833677	0.877231699	2.020166749	1.856493488	2.307702985	1.20680346	1.827000684	1.928189896	2.341399346	2.359383437	0.728655719	4.14070565	2.043791869	3.276607852	1.607633281	2.643682409	0.720511963	4.761179222	1.283794137	1.340960904	0.718862823	1.960765893	1.998347705	0.162805443	1.649449807	0.393014693	2.331192802	1.608141292	0.178920016	0.602755927	0.564485179	2.134064268	2.389197555	0.911212658	1.233309113	4.152185182	2.594545998	1.919847197	1.237294785	0.644944047	2.359981404	0.430071189	0.698911235	0.520997629	3.549336364	0.605340611	0.194231969	2.836136671	0.582646668
GPM6B	0.110466961	0.342272353	12.68894876	0.561211299	0.373850671	0.159894621	0.26780452	1.380954898	0.309406973	1.277767685	1.083921478	0.596040218	0.157793865	0.722983522	0.608439883	12.14023601	2.358106531	0.56281709	0.227814149	0.523561197	1.703629999	0.297682316	0.451713492	0	0.324380976	0.030482506	0.135591351	0.185287501	0.016699695	0.070913318	0.917204842	0.553471903	4.85447568	0.627118593	0.529342312	0.405005198	0.361299937	7.327828866	0.802888229	0.026795248	0.711116952	0.018285944	0.0551569	0.072191392	0.188929823	0.016655366	0.003293852	0.273437708	0
MAGEC2	0	0	0	0	0	0	0	0	0	0	0	0	0	0	0	0	0	0	0	0	0	0	0	0	0	0	0.005853047	0	0	0	0	0	0	0	0.012346382	0	0	0	0	0	0	0	0	0	0	0	0	0	0
PREX2	0	0.001452685	0.009991428	0.01508545	0.00436102	0.005333798	0.025146087	0.009527475	0.031398669	0.001978477	0.000928373	0.01031998	0.00909188	0.037188542	0.010662658	0.0019385	0.002157722	0.003386552	0.001406396	0.002505475	0.000996098	0.005896025	0	0	0.041800103	0.000852353	0.005771996	0	0.006174213	0	0	0.086588334	0.000775663	0	0	0	0.007657444	0.001167331	0.026113338	0	0.003484872	0.029698707	1.153639398	0.076980253	0	0	0	0	0.000919702
WDR37	6.206129572	11.25517473	2.077658806	10.72701968	13.0947256	9.201687333	8.666552433	5.081366427	5.450519844	1.51803688	5.573415508	4.192607765	2.553627267	5.140611722	6.954528692	3.443143645	4.590718035	5.066425671	6.590995483	4.230702699	1.988858847	7.289568885	3.292686372	5.595451135	2.550394047	1.724824593	7.718291136	4.878970509	6.689481759	2.568074556	1.955745556	3.744741178	4.084634132	1.236672383	3.524211257	9.945373235	4.93492996	4.861535828	7.180206183	2.160598965	13.02372762	4.909296588	2.52622536	1.862552283	3.688924008	1.961375285	1.23301344	6.268915219	1.33341436
YTHDC2	2.00464052	3.200206339	0.743010551	6.248393462	4.515900822	3.21751511	3.539883687	3.714199008	4.353046219	0.516489697	1.138289311	3.934453424	2.656758536	4.0747899	5.020831484	1.182968073	0.903674195	4.086700575	0.438995375	1.521930735	1.024484488	3.591424297	3.498030449	0.154767776	1.580101923	0.206719135	2.508098449	2.875892002	0.495177845	0.721174524	0.267264431	3.868958982	1.982224308	0.722789833	0.205060784	4.696123313	4.290342848	4.263691198	1.873123045	0.630698144	4.004813763	0.741747606	0.610862035	0.601917141	2.248695035	0.635108347	0.188110479	3.361476464	0.368657502
CTPS2	1.384615822	0.936801163	0.537778735	1.173797874	3.032327513	1.556026269	1.582311053	2.946630491	2.539186047	2.004941908	0.431704915	7.972132926	3.116036134	3.665087217	1.681016895	2.500183668	0.86138152	8.421777784	0.323910898	1.667012564	1.562201563	3.415840605	3.31583591	0.392627548	1.866332656	0.732882089	0.400919406	2.960079082	0.957673595	1.884447597	1.29493698	2.400879927	1.864713894	2.877689962	0.545252049	3.882639522	3.340056098	2.583532675	1.057448011	1.536621007	1.169518299	1.279022864	2.036825531	1.053803763	2.335440035	1.551365071	0.480815389	3.316097286	0.919900416
ATP6V1H	10.27478078	5.635250653	3.836411904	13.7296483	10.25453321	5.217087443	6.813919573	5.412494395	11.6919046	5.970153755	4.812821895	4.917184474	5.283896661	5.885930975	7.201063855	5.06850951	5.862237176	4.9807493	6.853037607	5.399572508	4.770886332	11.33081382	12.25392246	4.370785755	5.870903091	4.017572734	4.534393269	4.918662781	6.862009456	2.800037772	2.43681833	4.831420778	7.037474031	3.977633326	2.730050255	5.745193967	8.510469583	7.397345959	7.221645389	3.826873823	9.629451384	5.146373897	4.845510472	2.667524079	4.32398285	4.368068025	3.033199147	5.822062077	1.919391121
POLR2B	10.46904037	11.72139113	4.473008625	23.66991139	29.22687576	23.2321975	23.64362335	12.95967241	22.04321396	3.229042229	6.970796942	14.8887609	9.144301125	14.59370001	17.14434309	5.086026885	4.952435986	18.07217522	5.340867622	11.0523044	3.682223241	16.88090113	17.46908541	2.649433759	6.400798475	1.476245791	14.60110085	6.734266866	4.880840507	3.761849225	1.276471984	13.70329162	6.006260071	2.313315476	3.274272754	18.63296516	15.51751951	14.53468322	10.0834011	2.811988224	17.08434811	5.101796948	4.110437863	2.551826124	16.56768127	3.697563157	0.67714902	11.05614846	1.420534782
FAM214A	5.31693277	6.091794729	0.126874212	12.36334859	8.530109068	8.992194745	6.154961246	3.225365326	6.279524749	0.948123777	1.900805894	4.675080136	2.665723096	4.494462772	7.140839301	1.672855182	1.148321583	5.547688855	1.682329691	2.440438029	0.503118749	5.118017342	2.698380317	0.523573612	2.294370643	0.255158437	1.717226101	3.334956596	0.950771129	1.321004977	0.294688076	2.352218119	3.883389664	0.986406749	0.326232593	6.092523061	4.134523832	3.95467779	3.184798415	1.045042431	9.556445098	1.13418421	0.761740338	0.589569903	4.539826206	0.963419295	0.22567934	4.398199391	0.765910965
ARAP2	3.168577538	1.58554749	0.21834502	8.482174083	2.718410919	3.970475237	1.991550067	2.562509766	5.284468911	0.282000601	0.291839696	0.302249934	2.387657886	1.041599073	4.535957497	2.318291467	1.40292919	3.216893464	0.702980992	2.240534157	1.849604609	3.39679596	0.254546776	0.694329049	7.586628217	0.162263191	0.606699106	4.606696784	0.21182869	1.145580455	0.026459163	2.27263304	5.379500664	0.077326023	0.165418871	5.076194305	2.951820365	4.96076689	3.343563121	0.554595441	7.270386063	0.782122743	0.507667331	0.638346472	2.486121398	0.823595429	0.261386886	6.188696623	0.460607174
TPR	2.522130578	9.314303915	2.123073158	13.75686455	13.79032565	10.09679873	6.56461307	10.43468113	18.4855512	4.904557473	2.401257266	10.77649584	7.900932811	16.9231788	12.25902576	2.510795969	3.27907369	24.0375989	1.318017986	3.019951713	1.480494012	9.369926757	8.561649907	0.900826952	6.572698292	2.540389554	6.050951607	10.9386334	0.775482587	2.628530494	1.816228775	9.007624507	11.25964315	1.368008512	0.588057691	13.79906381	15.32395091	5.907930091	5.270579541	2.067049231	21.20598983	1.93263079	5.818769028	1.335674567	7.617595563	1.67215153	0.419903671	9.313711375	0.414691715
CP	0.059416073	0.361351199	0.276881312	0.110326502	0.095386834	0.116664003	0.024265156	0.01307549	0.255146902	0.006788147	0.007963107	0.201180709	0.36458222	0.490575853	0.016005295	0.048219644	0.057374282	0.026143299	0.173712137	0.1676273	0.02904968	0.328725091	0.027955783	0.037768384	1.274808572	0	0.024754613	0.246616946	0.006052485	0.201615301	0	1.706329667	0.054556552	0.007411537	0	0.073541762	0.664322856	0.032040861	0.203311152	0.065552119	0.023913161	0.027337986	0.022489384	0.066825264	0.068474	0.036218512	0.145045911	0.221152394	0.023666206
KATNIP	0.405566462	2.257399603	2.350424958	1.548655096	2.690392877	1.188564593	1.381328367	2.820098657	1.231611999	0.692367315	1.322616968	4.549767518	1.932755465	1.500126428	1.241036034	1.64352874	0.734975844	3.286978106	1.40044842	1.274953037	1.058755017	1.769207265	2.354759827	0.967448927	2.348782869	2.272865194	3.020891753	1.915517648	1.25220882	1.542580441	2.047936184	1.696069908	0.833131846	2.080319756	1.331967048	2.86716867	2.59064465	1.288647391	0.93518589	1.029237908	1.479464808	1.280502305	1.436874748	0.900490965	1.47745548	1.336372428	0.788322074	2.818479185	0.737452459
DTNBP1	2.758965636	3.257483654	5.598870304	7.115242392	4.294641377	1.248092904	3.943605697	3.161006048	3.281144111	4.964484134	2.32581698	4.753087243	3.327005897	2.528243251	2.303921738	7.010583975	1.413721373	3.415935734	2.117394695	2.880640963	3.15804165	3.384551809	1.870816436	3.431274243	2.985663616	8.317405684	1.697387356	3.415311609	4.047049839	2.108250753	4.078537346	2.10462264	4.133629286	6.194740806	4.974655771	3.20378522	2.910480861	2.98491233	3.052221764	4.383202937	6.488898265	3.900613135	5.117006699	2.519347758	2.384675617	3.510746256	4.115930366	3.946404301	0.446899185
XK	0.222677841	3.239349756	0.091909489	1.528459069	3.233885302	0.109433571	1.278750702	0.567436825	10.15618582	0.199482824	0.585572464	0.112192112	2.049255201	22.27201328	1.975143009	0.004545397	0.786741011	52.65934902	7.254979276	0.074414627	0.039706095	5.362374108	0.202293105	0.035911734	0.542338159	0.04996493	0.225569674	0.104448709	0.270932337	0.19867012	0.05802397	8.641892177	2.648135855	0.462618958	0.24266583	16.02461898	11.24507368	0.095800565	9.191651984	0.283729776	0.837561469	0.163053789	0.783851087	0.252269768	0.086573158	0.18357993	0	0.582073762	0.116452004
ANO2	0.212348361	0.01162531	0.004612949	0.020650056	0.004362459	0	0.031442976	0.011436741	0.090920862	0.00395826	0.005572074	0.001876979	0	0.369442501	0.002666544	0.005817419	0	0.398051087	0	0.001670867	0	0.01179594	0.001917811	0	0.005575185	0	0.011547798	0	0	0.003645414	0	0	0	0	0	0.026509609	0.010942813	0	0.006028142	0.002548288	0.003486021	0.011593562	0.026227725	0	0.011978433	0	0	0.00213152	0
C12orf4	1.753404479	2.440626852	0.712746155	4.30452865	3.411336451	1.351397462	2.230671302	1.816305336	5.008154079	2.173010735	1.18978762	1.793149603	1.62982741	1.583522381	2.327786648	0.88454329	0.567921788	1.830610513	0.449738642	1.125793222	0.350386733	2.327789549	1.002145678	0.186014519	2.120421252	0.215956289	1.677761803	1.210291615	0.177912621	0.562505385	0.2029035	2.10537031	1.734387466	0.690781705	0.132278019	1.790760076	2.082744887	1.401274455	1.860344412	0.391646888	2.284511741	0.486435952	0.462214901	0.339935753	0.849299739	0.458748241	0.100139233	1.037816675	0.298627979
SCML1	0.406857858	1.256793944	0.139092821	6.182155433	0.767583194	0.994717856	0.419703381	4.510365991	0.149536827	0.229243507	1.085937731	0.929692179	0.185610317	0.829249923	1.394313707	0.066313845	0.269060863	2.810297159	0.782194438	0.105063111	0.043968226	1.206924009	0.535253826	0.027463788	0.48791982	0.163661006	1.229305889	0.321746312	0.031146569	0.078417845	0.044211755	0.514506353	0.109561898	0.050853814	0.358285412	1.992032491	0.499761496	0.551333634	1.407568159	0.047789328	2.991872717	0.089525834	0.026521954	0.110535471	0.169579343	0.029122399	0.055290209	0.331544557	0.044655666
WWC3	1.504231278	1.877418614	0.549450176	2.054820257	4.580214419	2.299216357	3.663768109	1.497834711	4.064655596	0.614960691	0.706216763	2.862382635	1.165719202	2.67895077	1.929662875	0.313952337	0.788924834	3.641254296	2.236332954	2.321265394	0.257467283	1.911002713	0.413998914	2.871920608	0.77955163	0.921686949	0.432782915	3.300763442	0.112548796	1.989699887	0.246748667	1.663500503	0.323575604	1.557259617	0.330307349	4.766319721	2.346125041	1.042675989	1.255292931	1.802412212	1.881323445	1.653067444	0.468241749	0.588702186	2.554774546	0.656230997	1.424160882	3.372560696	1.290913664
ARHGAP6	0.009145079	0.059453402	0.091219473	0.012997806	0.005949387	0	0.190820289	0.090982941	0.034944067	0.106613519	0.083589251	0.030717193	0.021705804	6.345163538	0.014546201	0.002644539	0.008830815	0.076229977	0.134304223	0.003418016	0.008153379	0.087472738	0.023539065	0	0.078567084	0.024418709	0.003937133	0.102202201	0.045724743	0.01491451	0.033758689	0.092380164	0.011639912	0	0.077513012	0.002126646	0.179081671	0.001592495	0.149348083	0	0.002377064	0	0.12817069	0	0.005445273	0	0	0.03197591	0.002509351
FAM184B	0.447051838	0.123061447	0.005541113	0.452214593	0.200438476	0.286006775	0.121806847	0.08414469	0.239776343	0.007132042	0.04685255	0.07609419	0.049161801	0.150237145	0.225816751	0.036686641	0.087504573	0.216690015	0.081116706	0.019568832	0.010772248	0.08103115	0.119215986	0	0.028462076	0	0.032944365	0.072988968	0.007948888	0.047620553	0.002123904	0.062026787	0.013980597	0.049317754	0.010972524	0.24023159	0.250404607	0.233544605	0.034395011	0.002295769	0.367447693	0.018278247	0.029535902	0	0.068345821	0.045981171	0	0.270762209	0
MAP4	1.029652595	2.642302585	4.839386635	3.241655208	7.614728731	3.242171028	2.800158681	8.96083167	7.167667252	5.924682138	3.979689946	11.52243397	3.991796655	2.80253235	4.305076945	11.04998624	3.138189848	6.669498877	2.947285295	6.92031716	8.685904719	5.473086412	10.87803268	5.579547992	5.930027901	12.35868316	5.923443982	11.19603601	5.584480931	5.75422807	15.27614552	3.224587203	8.887543252	3.715919491	4.695020258	5.41359544	6.680863049	4.323046001	2.046254583	7.659420793	7.644186251	6.318698392	8.110117181	3.139091694	7.606545319	6.526997525	5.547680238	10.77472731	2.027816401
GOPC	2.706220139	2.490509183	1.962375926	5.602976304	7.968194574	3.946476694	4.948031912	3.968631465	4.659154437	2.256105391	1.202232292	8.937378406	3.244372115	3.042277221	2.033468861	3.468227294	0.511897548	5.710532151	0.785282959	1.138442584	0.859087168	4.051415995	5.138838365	0.341262351	2.717490812	0.873645223	1.495438229	4.739853594	1.532978806	1.229956946	1.291211833	4.525162997	1.533145267	1.970636108	0.763349503	5.206185864	2.658303531	2.429705311	1.80877619	1.666153195	4.147455659	0.696881283	1.076795067	1.043031887	4.292627372	0.839401328	0.377614323	1.55005875	0.853472521
ROS1	0.019821024	0	0	0.001083516	0	0	0.057908836	0.001300195	0.003382825	0	0	0	0	0	0	0.001322716	0	0.001155389	0	0	0	0.001005773	0	0	0	0.002326376	0	0	0.001203689	0	0	0	0.001058531	0	0	0	0	0	0	0	0	0	0	0.001265703	0.001361778	0	0	0	0
USP28	0.684955326	0.804311281	0.608142473	3.085620089	0.858053416	0.90235938	0.79348678	3.249946204	2.504794946	1.592777677	0.575065807	2.605182328	2.001032427	0.315559638	1.648376256	1.00132974	0.370759888	1.183574128	0.465419335	0.729925034	0.371900923	1.14756613	0.947612576	0.255854623	1.574432053	0.394174111	0.504062039	2.098221294	0.323699463	0.763401537	0.542443118	1.702610804	3.621639824	0.66598689	0.163579312	1.484806415	0.923594121	1.465980053	0.794712751	1.329391021	7.621804726	0.748333093	1.00347455	0.423011337	1.09863953	0.768844901	0.345435705	2.958476175	0.448732341
HDAC9	0.193086726	0.136754416	0.842853927	0.179608035	0.856318103	0.13396082	0.077288288	1.815234429	0.360482725	1.408704948	0.842655606	0.125888121	7.241628278	0.607206293	0.410123649	1.164386527	0.1947887	0.27836127	0.498958136	2.545209276	0.537438427	1.629413505	1.276165561	0.329512361	2.079102124	0.494611896	0.755582254	0.763860257	0.130746851	0.754610157	0.330308897	2.942502224	1.037540517	0.189192406	0.4462128	1.95321259	0.794642033	0.4141433	0.403599189	0.596851623	1.819034237	0.828463344	0.253270911	0.963032377	0.323878967	0.689697456	0.706190418	1.351758418	0.095625596
TSPAN17	0.220927162	2.784688673	3.751178857	1.335429805	3.842543843	0.356740551	0.482616819	2.641996068	19.03970492	2.131032901	3.112178216	2.597234853	2.170625871	2.547693122	2.034030302	2.096992544	0.875929069	5.17017377	6.769336414	0.493492484	0.56310145	3.003872861	1.857614893	0.944179058	1.50833688	2.766123678	2.593798642	1.615647548	0.613525825	0.832941055	2.201282589	5.121127465	1.910939591	2.23795543	1.753756855	10.97745585	9.545769332	0.947758232	6.081928372	1.606026506	1.844362728	1.995186401	1.100454641	0.407794285	0.740532853	0.837009937	0.713930179	1.648222577	0.239631188
NOP16	2.613329068	2.110354234	7.88877644	6.615019496	2.804721931	2.161984379	1.413378573	5.775247108	7.380787413	1.762150633	5.189979574	3.346453968	3.331487267	2.605876011	2.362675523	8.372903152	3.083270429	4.912414382	1.21005561	2.469844289	4.280883434	2.351637913	2.727113559	4.556616433	2.361494288	6.802925727	6.00601845	4.889250957	2.974561199	4.470789534	4.845152113	3.46054724	4.051208345	5.304948979	2.934765004	4.930264904	5.495872459	4.052792133	2.75310666	5.760388209	7.119236087	3.554629012	6.003388469	1.792476622	1.540240395	3.845254665	4.26488048	3.966103203	0.679967374
CC2D2A	0.0148665	0.061613825	0.045381536	0.130079109	0.039894905	0.036595454	0.002614069	0.274943809	0.026799636	0.146439328	0.055589342	0.054616122	0.467848859	0.756125766	0.063181072	0.053200588	0.021533435	0.328814735	0.017544275	0.022920249	0.039763094	0.018387694	0.720672038	0.050947988	0.322907229	0.13822626	0.042402089	0.046306692	0.008802407	0.065917318	0.089178508	0.108015801	0.027738183	0.0059883	0.026157776	0.044726708	0.073689812	0.012620427	0.064315613	0.073090523	0.163746468	0.02349389	0.010902449	0.017740495	0.010788363	0.041700448	0.026042833	0.077085381	0.001529727
RRM2B	5.890978768	5.008332835	1.525512793	12.47520219	10.70720016	7.237972395	6.451167779	5.656081826	4.663567279	2.695928018	3.628985869	4.482282614	2.606159448	5.589897514	6.166825655	1.712255522	1.141106951	6.624689138	2.025585418	2.578611521	0.730773774	7.269489223	7.71639772	1.139538913	3.093781396	0.374039079	4.12196925	4.041672382	1.254479934	1.490531333	0.495891702	3.342596589	7.121904442	1.205599034	0.575395008	8.87553989	4.325343609	3.8669177	4.882090942	0.971713198	5.924945855	1.509481314	0.892433483	0.93715333	3.009147155	1.740127867	0.348834833	2.078730996	0.517428455
ZNF800	12.06875053	16.29449064	2.771699985	33.07426253	27.59329968	21.98876474	29.2209578	37.98239903	34.29212728	11.31777753	12.79508433	18.23713484	15.09688384	21.85266178	19.01982395	5.480604794	9.760634339	27.28936655	5.304569014	12.78891772	4.937753598	17.64649402	17.52169857	2.68423088	6.894256302	1.909993761	32.23268213	29.45993916	6.697924439	8.673650803	2.245703572	12.90752911	13.92626344	1.921167305	5.709512373	27.54570222	33.83038426	37.32789652	14.79307757	3.21433586	24.9488944	8.669594654	6.236786622	4.152769404	23.95327141	4.786270473	1.088650653	24.6819036	4.1064194
TNFRSF17	0.227021704	1.527989533	0	0.806658963	0.638543589	0.191260001	0.225422903	2.516729013	0.276536228	0.201009397	0	0.123351722	0	0.306554369	0.350481041	0.034755494	0	0.21251197	0	0	0	0.220229618	0	0	0.022205533	0.030563769	0.252966944	0.266215576	0.063255921	0	0	0.092881492	0.472834813	0.327052025	0.012127432	0.381971895	0.052301258	0.16743323	0.072028879	0	2.270124674	0.173160982	0.013057875	0.144115587	0.059636469	0.073602678	0.168434266	0.050938069	0
SNX29	0.736568027	1.244705567	1.62818473	3.481631518	3.633642657	1.493321269	1.375309475	3.990673215	3.615327549	2.055296306	1.822178731	2.193999076	2.195266678	2.408204466	2.136621976	4.332460909	2.367765606	6.099758721	1.676188628	2.573611729	4.098455051	3.356853698	2.322009982	3.127553616	3.325238705	2.187306239	3.901342794	4.246980096	2.044695336	2.332073711	1.923172079	2.894048852	5.78578913	1.334443131	1.833491867	5.583797041	3.547195449	4.225179799	3.946958159	2.844664554	5.68377679	2.707385515	1.913165388	1.429043787	2.195381042	2.05438044	2.335157723	6.791654215	1.026018449
LMO3	0	0	0	0.001926106	0.001322433	0.001617417	0	0.002311284	0.001002243	0.003599713	0.002252153	0.07624415	0.00689254	0.001555452	0	0.001175659	0.001308612	0	0.015353082	0.025325282	0.003624675	0.022348836	0.00581364	0.001161063	0.016900582	0	0.001166864	0.002455953	0.005349327	0	0.011434514	0.006732562	0.005645075	0.019214767	0.004922753	0.010399667	0	0.002831846	0.001218245	0.021629622	0.002113501	0.006150314	0.005300437	0	0.004841513	0.001067025	0	0.00258459	0.012271156
MRPS10	9.139626734	9.8442462	8.449598915	17.62280949	22.26540682	8.78202173	13.16532372	12.18620687	18.4306458	9.63544455	8.286363476	11.63673979	7.255028351	7.097244567	10.5720482	9.356758185	6.095612977	8.45679579	6.548708613	7.517082172	6.882505539	13.93568974	12.24431358	5.834128423	7.292852032	8.435090912	14.6387371	11.98978483	7.14405339	4.079044456	2.954506847	12.60202811	13.25513594	7.612566205	4.829951808	9.775840878	15.43911338	17.97907323	7.485000976	5.688109315	10.54948457	8.097440415	6.797277046	3.504225917	6.554644313	6.830328524	3.057393851	5.108663812	2.94354108
GUCA1A	0.021245347	0.011049511	0	0.111724423	0.016585548	0.065926743	0.017931367	0	0.050279314	0	0.038837994	0.010704075	0.004322206	0.014631004	0.015206822	0	0	0.01931927	0	0.003176219	0	0.022423379	0.010936933	0.003640425	0.007065397	0	0.007317226	0	0	0	0	0	0.011799799	0.005476948	0	0.014821526	0.024961964	0.013318552	0.019098566	0	0.033133596	0	0	0	0	0	0	0.004051892	0
RSF1	3.085202358	4.730948282	0.661362097	7.119077623	5.702057882	5.945942665	6.60045201	2.976676038	5.609026797	1.277257407	1.192163631	4.469803887	2.355057027	3.827743244	3.73758808	1.18351763	1.508074166	6.072257752	1.306594381	2.415480085	0.913777369	3.603159541	2.273069504	0.515833255	2.408083034	0.442065224	2.269918093	4.034944145	0.728772169	0.752042386	0.349622975	2.543315717	2.561129805	1.083345123	0.765630243	3.801512559	3.885426333	3.516198133	2.55758232	0.686395223	7.928400173	0.999563126	1.087251059	0.574919626	2.857340601	0.877548587	0.213379382	8.787107043	0.338050866
VPS13D	0.95941645	2.254761593	0.80007302	5.557400818	2.649470979	3.012232207	1.795796043	1.488253636	1.965983104	0.793431326	1.156238206	2.413084799	0.939415876	1.290726299	2.525771523	1.738248851	0.460072219	3.475899594	1.019569948	1.216754366	0.509152713	1.878848771	0.900443288	0.269522597	1.406492958	0.338085698	0.950851769	1.526406309	0.462182759	0.819068031	0.802635642	1.496063762	1.068450574	0.57458636	0.365107637	3.341155031	3.932611103	0.821710474	1.633999691	1.011933488	3.452633037	0.825560073	0.913875229	0.495746963	1.078412748	0.965592144	0.229579459	3.573691336	0.325579896
CELF2	16.03709106	20.11200369	14.78835723	24.36455289	43.36754189	29.62215646	25.61747308	28.03797068	18.88001015	11.45953399	15.99534463	35.76212159	12.65020577	23.60376222	23.56213589	23.90384269	11.51866042	22.8412955	13.57534602	36.05090204	17.85471461	23.60544804	19.56334004	12.05308907	20.42862185	16.85609378	31.44147307	27.79730335	8.996078964	16.73618104	11.91095766	16.30693797	12.22345903	7.908019349	20.33736982	21.74936428	27.00496418	23.44463722	14.09288213	16.72502563	32.45732111	20.8714092	20.91709675	15.35750158	29.24083303	20.1448708	11.76355397	38.32188478	11.90040088
FAM120A	6.143124534	12.29251246	24.90900164	16.09043057	25.5083825	9.390309128	8.041514605	31.60386616	11.69978947	28.94192959	24.71770871	19.89101069	18.0216121	8.487348621	12.09954601	23.45459421	7.857578928	16.88418259	21.48928939	15.15206434	11.94790971	18.86981828	23.82576577	17.25756576	26.19966309	25.41230906	23.1502791	17.39783216	6.174443351	13.70400298	32.66417202	30.67710572	10.25708869	11.43143915	21.58127187	17.38409529	19.08296671	9.363846636	26.82827218	22.21316162	14.47013557	20.0814762	15.71024059	8.053187792	15.37417637	14.13656957	9.238289173	8.867352224	6.244133217
R3HDM1	1.014272971	3.030305331	4.999802923	3.863715356	7.459223064	1.857800641	2.979071077	9.883023879	8.785662415	10.02754177	4.684605618	12.42825605	8.19449296	8.718421005	5.228915884	8.678510166	5.347855461	14.58649731	2.899180842	6.128289188	6.492180517	8.005076121	5.096235228	4.575781507	6.125492312	5.517331788	8.06535592	11.28850657	3.692031093	4.849111165	8.844044094	6.92659785	12.16981665	5.01270399	3.280725175	8.697056698	11.40625006	5.131909049	5.564811511	8.015978976	9.31700111	6.701651195	8.796673038	2.802340312	5.45530226	6.10912479	2.773104018	11.98942378	1.415566327
COL9A2	0.282989026	1.304550106	12.26428526	3.139975318	6.859825844	1.919028286	1.325418036	12.37044927	1.30329589	8.516326733	5.611468201	4.091039073	13.64717785	0.95966427	1.875940986	0.401728982	2.155061738	14.63584812	4.169457636	2.201907313	1.579751239	13.30061492	32.56013727	1.942380717	17.24217458	12.74499509	12.6760909	4.83421131	1.480085992	1.992929997	18.08791759	1.974640682	1.506993936	2.710874752	14.73908781	9.514463156	1.59950027	5.043239165	1.858809313	2.174026579	0.717179244	5.06634524	1.726288305	1.671130624	1.754896836	1.878745464	2.16771149	4.547703043	1.193874274
KITLG	0.010922265	0.142014264	0.007513544	0.013971332	0.166269782	0.104286275	0.006145696	0.009314047	0.043619635	0	0	0.020177598	0.097770317	0.115334597	0.072966605	0	0.004218772	0.004966033	0.027497812	0.014696092	0	0.038906641	0.001874231	0.001871548	0.15800641	0.009999106	0.065831446	0.00593822	0	0.147846939	0	0.299525971	0.003033147	0	0	0.120392352	0.053470766	0.006847088	0.017673484	0.03984611	0.006813613	0.147291485	0	0.014507141	0.16193632	0.010319795	0	0.022913922	0.003596399
ERCC8	0.101436132	0.119900016	0.087752386	0.196959682	0.257460571	0.14796783	0.237815284	0.339448764	0.273552212	0.389645471	0.137499241	0.357488919	0.343419169	0.389264263	0.143010109	0.304884506	0.123674687	0.385498224	0.145744222	0.299851268	0.221980048	0.31394998	0.184171322	0.09963494	0.203169545	0.089892306	0.133216208	0.273887254	0.078057793	0.170860757	0.068621669	0.237206229	0.241500522	0.124805601	0.067925168	0.249108967	0.313502631	0.222135278	0.449484015	0.123234747	0.241289923	0.224198575	0.177331061	0.145021038	0.18897354	0.166592198	0.117026596	0.212022155	0.103321024
ADAMTS6	0.120273715	0.008230692	0.203577998	0.017994082	0.125088724	0.018887809	0.073463126	0.437248036	0.009363165	0.186362168	0.039450152	0.094351662	0.016097883	0.029062714	0.041533947	0.286937407	0.033619646	0.10433308	0.009960532	0.419954389	0.026807784	0.074119544	0.509177139	0.025761376	0.049998096	0.026561158	0.625449794	0.159174112	0.00874554	0.009033306	0.04840444	0.091200624	0.039553092	0.079554825	0.002874336	0.220808722	0.959138814	0.165348052	0.024184828	0.093817469	0.718215668	0.035910939	0.038685766	0.061745333	0.368910571	0.169462325	0.006653465	0.571953035	0
H6PD	0.932037597	3.246122806	6.065501226	3.522532292	3.453599611	2.660369787	0.922465809	8.109216103	1.139873908	5.520509467	2.600087473	8.135407064	2.74958039	1.42859203	1.280133183	3.511788748	0.994081483	15.06554546	2.212876221	0.796702198	0.996900757	4.901325664	10.83616782	1.445079401	10.57298496	5.726122056	4.244218509	2.313621098	1.099695336	2.663033833	9.072639042	3.343115954	1.569735954	4.395042022	0.524223262	4.244203239	3.263049778	1.35513389	2.08876279	2.672167477	5.594345756	1.7968006	2.442601524	1.326545765	1.196075216	2.389323581	2.455454723	0.736264649	0.384216105
VAMP3	19.08942206	20.04218782	32.88584075	35.77014506	39.84063405	38.919305	19.61119458	53.1625581	32.16403193	57.47782383	51.25847853	33.56711247	38.02880093	31.24619622	32.333925	24.4816613	27.06347129	51.95462787	18.36720006	18.80729643	21.78600582	29.86656892	34.01223546	30.72568329	23.47463197	23.53814691	41.06833725	40.45537209	24.58089277	27.37542771	24.05159605	29.5818885	58.45911125	10.22844547	36.37404159	32.31278113	40.4796043	49.28480027	45.1148388	21.59323751	28.44089451	30.44742513	19.17016035	17.39896862	24.3674438	28.66666764	18.08513032	32.09864825	11.85595689
PER3	0.086716981	0.097573654	1.687506983	0.542773785	0.478436326	0.141313484	0.060991946	0.844720384	0.049332866	0.150608665	0.178756073	0.141434791	0.921111629	0.805827265	0.240718555	0.067995851	0.070854397	0.943989257	0.369461248	0.029917733	0.010407563	0.096805657	0.060093928	0.02714643	1.28388029	0.94654429	0.134974365	0.973148226	0.011848811	0.009518979	0.047489176	1.135021428	0.149352098	0.07523391	0.199905672	0.246641278	1.285018031	0.03484759	0.574164748	0.07034379	0.221067288	0.739534592	0.065225116	0.051221427	0.318741079	0.422798848	0.021033561	0.701299325	0.042555689
UTS2	0	0.029487959	0.150811448	0.354568971	0	0.02706761	0	6.195171344	0.050317872	0.937089835	0.533941192	0.311052978	0.061518513	2.516293322	0.072146886	0.0131165	0.014599821	0.177587155	0.038064455	0.033905652	0	0.004986794	0.402139187	0.518146438	0.11313304	0.144182124	0.130183769	0.102751411	0	0.03698682	2.511567359	2.891862396	0.062980524	1.919619796	0.020595666	1.677105664	0.214652471	0	0.020387427	0.31026297	0.224007503	0	0.022175812	0.112960306	0.020255778	0.035713514	0	0.086506648	0.628522335
TNFRSF9	0.479976316	0.18861032	0.152616936	2.340653708	0.087430425	0.287700213	0.807212548	0.272869046	0.519049448	0.215323347	0.216255624	0.023287063	0.201804975	0.190981346	1.511635653	0.011103817	0.162733777	1.139651461	1.135881632	0.07016275	0.043743679	0.220929749	0.13910136	0.056657486	0.379545462	0.042313392	0.078982046	0.162371162	0.084205172	0.020874211	0.033748822	0.275545502	0.167354172	0.035745833	0.032933402	0.568499056	0.089813047	0.069094095	0.412299393	0.019455864	0.139730539	0.067769605	0.08760737	0.102710401	0.080022118	0.169642937	0.023916452	0.679434793	0.119410175
EPN3	0	0.011741486	0.037272383	0.00213912	0.017624216	0.075444277	0.004234293	0.005133792	0.069011234	0.002665211	0.025012255	0.015165889	0.021433457	0.006909898	0.010772765	0.002611357	0	0.063868428	0.075782333	0.009000346	0.002683692	0.009928184	0.01033054	0.005157876	0.007507867	0.043631822	0.015550933	0.008182691	0	0.027000187	0.006349545	0.053835375	0.058514217	0	0.035536634	0.113398003	0.08841735	0.006290056	0.119061726	0.041180066	0.018777912	0	0.005886628	0	0.096785102	0.021330556	0.269980259	0.03444513	0.272565177
LTBP1	0.095922104	3.779991426	0.088827102	0.33034556	3.146536631	0.050636962	1.076866294	0.280001965	5.188206147	0.258060432	0.196198468	54.50751101	0.923192113	28.30142852	0.748199927	0.086415742	0.099750873	18.75636973	4.363123964	0.182014473	0.011512339	4.585043968	0.083882568	0.007902121	0.676342505	0.151986953	0.047649598	0.110319329	0.039319736	0.100781701	0.03307458	2.864751889	0.079401344	12.26426352	0.144066891	8.201407028	3.662831895	0.040474044	3.001448341	0.054677914	0.247410745	0.007175765	0.91448666	0.070440483	0.08237754	0.029048417	0.121501795	0.080916523	0.10477546
RCN1	2.76122046	4.768560804	3.540401303	4.997160179	7.586580771	4.634002733	6.156703418	9.989826089	3.315327418	4.479071784	5.430024037	11.86049174	5.460254644	4.014648904	5.991404007	9.460794621	5.279983474	10.14738321	3.19729084	6.842365783	6.461189311	9.943022508	7.590970363	3.539458958	5.52881513	2.996780307	3.645874765	5.339139753	2.950375237	5.397925297	3.094483194	4.321627101	11.89549453	8.563830014	1.164322937	9.314460666	9.345209677	10.38720014	2.152517754	4.968952282	6.05058586	7.693360048	4.771584773	3.283540373	9.418041367	6.185785001	1.915705425	7.601555659	2.896743599
ELN	0.010312334	0.04022513	0.034051033	0.035176349	0.169060536	0.142770799	0.127655037	0.02638177	0.198292297	0.012783035	0.013710308	0.081398964	0.113290198	1.784914213	0.546214609	0.060834454	0.330604194	19.76762288	0.088271658	0.371552876	0.76310663	0.165983162	0.037160944	0.348105986	0.173189301	0.037762904	0.015982771	0.190624817	0.00651296	0.267408742	0.021752892	0.040985442	0.635756379	0.055827865	0.003745996	0.082014548	0.028271488	0.200406519	0.03893527	0.317427061	0.299140109	0.068195969	9.305047582	0	0.440259064	0.237092011	0.777514877	0.536924991	0.230898433
RFC2	7.755080025	6.161614178	18.97334271	10.13346678	9.392288435	2.670625999	6.148704504	6.2106624	17.67765031	13.59186533	6.561179373	6.862146418	13.02080642	11.448336	7.971602732	13.95543373	4.593786462	6.564226595	7.678462328	2.758728032	7.083549672	12.68203857	5.507099647	4.637829523	15.44878872	25.784039	4.835193585	5.438395304	4.936593895	5.478956374	15.05897152	10.05060918	8.878321601	12.0822558	2.989650519	5.953386631	8.415452157	4.265912444	8.591694346	11.26637052	10.74649453	6.506478861	19.03239971	6.412323825	3.055296877	5.121394847	6.916097705	5.618018581	1.332277874
ARID1B	1.75057105	1.971861765	0.948854033	2.016627263	3.587303117	1.53387938	1.822390548	2.808210126	4.345574678	1.023745514	2.944309093	7.024322707	2.47983538	1.961174418	1.840859457	2.828945806	1.23817407	6.463714905	2.209184347	2.183005977	1.747279027	3.287562951	2.238770654	1.552405919	1.660794329	0.769066086	0.86469547	3.296846862	1.404142754	1.301628686	1.885238233	1.763708934	2.300596697	2.628079963	0.684998829	4.951752044	4.216257283	1.943116989	2.165270382	1.912972335	3.653836875	1.460412185	2.320003877	0.796669663	1.804161917	1.571894951	0.904889188	4.62444353	0.40447154
CLPTM1L	1.962085135	5.629767234	15.51773257	9.095604565	8.076755295	4.236410977	3.27828144	13.3413439	10.94590901	10.86525544	8.151886826	6.899761673	6.170735887	7.197989267	4.985046578	8.880703535	3.817299204	11.98566646	5.744781605	4.283996471	2.993026376	6.280360876	5.735780559	5.954544171	6.361678248	9.61756895	7.832330849	6.220815258	1.975455646	5.805765401	12.73302383	5.59565249	4.930046762	6.45075562	5.696994844	7.722003664	7.309528036	4.249266947	4.934236653	6.991403957	7.495083548	6.826102943	5.654444871	2.958637792	3.549230444	3.738350711	3.999845883	5.040741526	1.671374024
NEDD4L	0.051678712	0.165917659	0.051684728	0.132775752	0.202495252	0.074014597	0.039143955	0.305774027	1.294177708	0.221043096	1.374803714	0.09647177	0.174688256	0.159696512	0.25750849	0.02862399	0.067560728	1.257680871	0.341778275	0.056459701	0.001063261	0.062673434	0.355740355	0.033377417	1.085386009	0.020319374	0.113297143	0.060155747	0.021340703	0.132581574	0.23940571	0.345217217	0.027046758	0.067637422	0.02527067	0.502245294	0.232368014	0.019521273	0.623949607	0.077044295	0.723509003	0.009793851	0.098342878	0.072270588	0.062489127	0.039751102	0.585518375	0.034875479	0.188488972
FOXP3	0	0.519695815	0.271933798	0.477565109	0.360034299	0.225414311	0.166820983	0.303388644	0.201398306	0.913914192	0.116790857	0.154907321	0.107228801	0.221819801	0.335345084	0.247677004	0.097550554	0.602438611	0.265390416	0.045965634	0.078319293	0.179637717	0.165814212	0.146761285	0.211801637	0.25801592	0.347935739	0.246758767	0.183779015	0.057306	0.157506166	0.144017478	0.103678405	0.090584386	0.103708011	0.337062439	0.249430901	0.091782636	0.157937593	0.280414095	0.356202264	0.165165052	0.064421955	0.058338829	0.149071848	0.117583021	0.455501467	0.100522631	0.021693766
PPP1R3F	0.167186999	0.100639391	0.502635139	0.385034258	0.453185508	0.169977339	0.317928849	1.053434077	0.196916787	0.32621557	0.308716811	0.423770207	0.267694408	0.522378308	0.265928345	0.701024184	0.275048889	1.607107616	0.155892117	0.199032424	0.3616015	0.279799264	0.844726966	0.310350839	0.213648366	1.310898074	0.63979762	0.712581893	0.413073106	0.280235566	1.012279641	0.218413649	0.296625607	0.454944456	0.435803608	0.440623855	0.36073592	0.459345047	0.264404775	0.660045059	1.023644971	0.806930967	0.463184733	0.398372714	0.340124028	0.316905089	0.234299836	0.460571825	0.142722321
HEXB	10.78416339	7.787580841	6.817993352	14.3958655	14.36372928	11.81934687	5.607947223	40.97069476	8.787124759	42.57580844	30.22261964	3.511057565	11.95404066	8.130919105	9.502045167	5.524240778	3.638225901	4.051216893	9.026226605	7.206648019	8.313479733	15.30454878	19.31697242	8.144121624	35.45056819	11.15109318	40.96593646	8.510610103	1.538439068	11.14105334	10.32789854	19.71430498	6.1922476	1.89172575	3.598304512	5.462496265	4.467038435	8.709031932	27.02056023	9.09297521	10.71082642	13.41231074	5.240712552	6.75574832	8.231735388	10.96606521	7.067969785	5.489808462	5.933783676
PTCD2	0.104050466	0.245848201	0.220889504	0.770437546	0.826481187	0.256381545	0.439100185	0.581991499	0.776138927	0.172369059	0.10877203	0.838970352	0.506445508	0.428910428	0.33100622	0.80172399	0.132886088	0.888521639	0.015492061	0.230827104	0.06882724	0.259789147	0.266861777	0.032591047	0.319056753	0.151078111	0.324648662	0.563674251	0.092743152	0.199800572	0.061361291	0.545827305	0.365849781	0.229299437	0.042673744	0.424608884	0.554300516	0.288735368	0.181038329	0.197704254	0.9317665	0.133469026	0.208952952	0.110524151	0.2028526	0.176184702	0.018815329	0.413958527	0.035918717
NEXMIF	0.0010986	0.00714215	0	0.002342144	0.00643231	0.002622371	0	0	0.005687394	0.000972722	0	0.003690063	0.00111751	0	0.006552894	0.000953067	0	0.004162511	0.001382914	0	0	0.003623489	0	0.000941235	0	0.000838121	0.003783749	0.001990958	0	0	0.001158697	0.003274716	0.00381356	0.011328555	0	0.009197082	0.001075656	0	0.00098759	0	0.001713344	0	0	0	0.003924851	0.000865001	0	0.00104762	0.000904347
JKAMP	6.873861096	6.936146424	2.375019087	10.15061679	15.39802255	7.118059718	7.63557467	11.07246887	6.841967183	9.98464911	4.849570876	6.080866099	6.126870876	6.727335628	4.568467271	4.138606966	3.243600277	7.086093582	2.930024586	5.441075104	1.427935355	8.889935562	11.16709508	2.699011397	6.173508145	1.711571077	9.167752015	6.203226272	2.137698695	2.617122183	1.498615264	4.984640057	6.381724769	2.233134175	2.238319648	5.093269151	3.99973869	8.305153287	5.142861938	2.671383988	5.389289861	5.430328392	4.232057421	1.6580683	6.375933694	2.995628997	0.908297377	1.744204371	1.757037156
DKK3	0	0.017685871	0	0.076524788	0.014379551	0.013528524	0.011161494	0.0444641	0.009221343	0	0.011302577	0.003807326	0.009224176	0.018214323	0.027044524	0	0.002189119	0.189829572	0.02711034	0	0	0.024674999	0.008752839	0	0.009424074	0.003459021	0.002927992	0.030813393	0	0	0	0.0056313	0.015738986	0.033604588	0.001029381	0.082241001	0.005549191	0.014211802	0.012227682	0.005169031	0.022981272	0	0	0	0	0	0.01747383	0.007566378	0
ARHGEF5	0	0.22719109	0.020834651	0.544702366	0.618380375	0.061172737	0.550577424	0.08344221	0.447981085	0.024753751	0.096794588	0.242586452	0.239355707	0.064177247	0.08337876	0.002021131	0.031495764	0.346029001	0.108509541	0.001741516	0	0.222841485	0.013992307	0.019960394	0.319600513	0.133302792	0.030090173	0.025332868	0.003678513	0	0.004914404	0.023148533	0.004852358	0.168168091	0	0.48272115	0.221266773	0.019473442	0.090056732	0.034528473	0.098102325	0.06495025	0.031892817	0	0.018727368	0	0	0.028881395	0
NFE2L3	0.103950623	0.491488827	1.066130475	1.752780353	0.494897251	0.484983893	2.623210823	3.602198625	0.806055228	1.801750507	0.295775289	2.618679944	1.486766494	1.493214719	0.706471091	0.295134962	0.723941438	5.650112002	0.535306285	0.527445767	1.620463121	2.751176146	1.394579739	0.075566534	1.23352172	1.494757489	0.306488535	2.837212479	0.042275967	0.382728632	1.514984057	1.173700003	1.777970335	0.450693107	0.068655412	4.006165788	0.999290706	1.201290297	0.518204511	0.211879237	1.886466649	0.618810065	0.54826083	0.256264456	0.348865721	0.270344022	0.141264363	4.304506525	0.254117375
MCUR1	1.832782075	1.862199259	4.881522205	2.237554408	3.828113924	1.645250719	2.14059336	6.05511956	5.539342069	5.264625241	3.679959262	3.406895432	3.913041318	4.137914602	2.840481377	5.979452131	3.805393808	5.658857764	3.580369894	2.453995033	4.050169034	3.538443118	3.400368491	4.365643586	4.007609204	7.798664208	4.402869022	4.304961219	2.542255484	4.062034589	3.934527563	3.226316899	5.234181141	2.760473914	2.814667382	3.178584748	3.77086931	4.232017473	4.467992451	4.615180895	6.383301903	3.799828634	10.61918729	2.481889994	2.834174701	4.061392616	4.211845396	2.718694324	1.438709434
LIMA1	0.476164583	0.58830611	1.004908708	0.74566946	1.436023443	0.578591146	1.439649462	1.401893678	1.002284482	3.340411282	0.531730479	3.828375707	2.242085031	6.170131521	0.686277038	2.676649982	0.757320169	5.374898735	0.347160419	1.269134562	1.73077172	2.413346934	1.303270088	0.11260378	1.055098121	0.621332133	0.350630148	1.229978974	0.146283297	0.455046847	0.754454346	1.6098868	3.341710279	1.341395141	0.655480841	1.01610972	1.445070617	0.954492724	1.098208547	1.52292929	0.369625779	0.91776559	0.592004758	0.654628704	2.141822315	0.870280593	0.474060696	1.195781488	0.659785681
LETMD1	10.5726242	3.383381543	6.765997213	10.74868506	10.81270068	7.391402137	9.018270831	9.477700999	7.770933917	7.367596961	5.902254791	7.915697804	9.385420661	13.35243243	6.961751367	11.47432576	6.498802199	8.418743433	5.89489809	9.418253212	7.032026008	13.68621194	12.10196218	10.33268244	4.517438031	7.313263436	4.334049038	9.718671986	8.163967254	8.527879928	5.52927222	5.394271251	11.42438979	10.16948078	6.613823161	8.4779128	8.42666299	11.73910865	6.738855669	7.844252927	7.566247838	6.851721976	13.55696248	7.372066545	11.29336961	7.365575692	6.591160355	8.061316722	4.628130578
SLC4A8	0.125560947	0.087529763	0.034341759	0.051064923	0.13802702	0.056873702	0.036176267	0.330894527	0.110761093	0.075678745	0.048395782	0.457947648	0.076941053	0.010418059	0.098354987	0.23819732	0.089839005	0.163356718	0.029516415	0.054844726	0.086319049	0.049895773	0.243365078	0.082949693	0.14275295	0.008078705	0.190174368	0.348178965	0.058519963	0.164683196	0.061428129	0.166844599	0.329256871	0.097497006	0.019920254	0.115563239	0.065912864	0.309004784	0.028558325	0.090543865	0.07667691	0.051982115	0.243330448	0.051488411	0.124980335	0.181049445	0.063601481	0.332515157	0.041717323
LAMC3	0.003032673	0.029573728	0.021905187	0.050646099	0.039951707	0.021717071	0.046926329	0.050429643	0.013457127	0.010740748	0.070559238	0.010186374	0.064782318	0.006961689	1.448943566	0.046041277	1.858106103	0.042515073	0.015270068	0	0.060835665	0.099025722	0.040330885	0.019487007	0.03151725	0.053213349	0.078337453	0.114042303	0.003591272	0.0803712	0.017592125	0.006026543	3.735080659	0.041044941	0.002754076	0.080396705	0.022270015	0.335871671	0.00817869	0.082977441	0.002364832	0.06390142	0	0.025175303	0.040629388	0.063277389	0.121126704	1.369334556	0.179743497
PTGER3	0.027080556	0.050036508	0.151973471	0.03342493	0.006954245	0.01530985	0	0.021877728	0.046380156	0.006309907	0.035530026	5.167978457	0.085539681	16.02223655	0.010201843	0.001236482	0.01651576	2.768204908	0.012559069	0.006392517	0	0.004701011	0.015897463	0	0.004739982	0.019572382	0	0.007749034	0	0.009297913	0.006013039	0.035404354	0.005937123	0.167182247	0	0.009943358	0.009768676	0.004467527	0.035875582	0	0.137816249	0.000924071	0.001393664	0.001183186	0.00891098	0	0.017976949	0.014950671	0
TNIP3	0	0	0.072127214	0.043678786	0.038809474	0.008630253	0.035601265	0.077078773	0.002673897	0.064024771	0.039055545	0.009108029	0.003677737	0.041498091	0.069010065	0.009409663	0.034912615	0.076713666	0.022755924	0	0.009670312	0.021464898	0.027918499	0	0.015029752	0.022066134	0.043583262	0.013104528	0	0	0.026692986	0.017961878	0.020080747	0	0.003283367	0.02774539	0.003539996	0.003777557	0.05850305	0.008243702	0.016915898	0	0.028282195	0	0.009687546	0	0	0.024134101	0.005952428
MAPK9	1.628662819	2.092046935	1.651407276	3.169944263	4.962884849	1.540963641	2.574207466	5.376004702	3.136624908	6.375306109	2.645017032	3.563944995	3.034709783	1.388112758	2.224605515	2.542190043	0.990973243	3.075115051	2.263553534	2.044531008	2.12544393	5.177080628	2.498644517	1.075057665	3.787896863	1.885698667	2.48537679	2.86927988	1.019293873	1.700825107	1.511816061	3.478621899	3.773593594	1.494488105	1.105160461	3.564925374	3.365656025	2.440207664	3.137727027	1.761845765	2.799679725	2.208020058	1.33795468	0.929821905	2.156269585	1.669683533	0.62576376	1.961563595	0.946951275
COL23A1	3.703474794	1.140160493	22.21234505	1.949031224	4.008449901	0.185563299	5.76516015	2.808143619	0.620921848	3.697622958	1.364274758	0.908679956	9.830831938	0.806612832	0.248539732	1.000818423	2.092877138	0.205004091	0.720229447	1.18545329	0.698631811	2.481991327	7.280842935	0.026641333	0.879000836	0.168431447	2.243697402	0.921377721	0.67509019	1.181612505	8.546771799	0.828028165	4.429919134	1.575197322	0.38687314	7.636061011	4.064551035	0.152699438	0.178901734	0.028360302	2.061063225	1.272121453	5.913863545	3.957208466	0.069432228	0.02448357	0.108944955	9.35537113	0.133105532
BCAR1	0.01178783	0.090045287	0.026354169	0.038743441	0.017254451	0.050999548	0	0.010052165	0.087178504	0	0.004897497	0.002474617	0.01798609	0.138680944	0.014062329	0.008947994	0.021342656	0.048012905	0.187335755	0	0	0.036935564	0.0050569	0.001262415	0.285438495	0.010117043	0.008881055	0.004005507	0	0.01081379	0.015540821	0.108339864	0.001022974	0.005697836	0	0.009251571	0.033182217	0.007697609	0.010596704	0.001679837	0.004595985	0.000955313	0.008644685	0.017124625	0.003948104	0.001160168	0	0.001405102	0.002425878
FHIP1B	3.306892603	10.69147747	19.27207755	11.45663161	11.23705079	8.797278823	4.930152163	13.18272742	6.384587223	7.684377422	7.707279145	7.767022714	8.472255128	8.348320018	6.319476019	10.83086644	3.564368972	9.145599076	7.022080569	4.221367264	3.725636838	8.778615378	11.00210913	4.297727863	9.633517438	19.44742154	17.53609666	8.087656434	3.939775758	6.857191521	12.69881753	9.746071044	6.89348218	2.029588112	7.636689433	12.97567198	7.503448754	7.545507574	5.899072702	5.055027322	5.904314291	5.636095007	7.515876575	3.054686059	4.53150095	3.595099916	4.00331352	2.959252817	3.369068856
HERPUD1	11.40433589	14.23635205	7.147039554	30.20656321	16.2580471	18.25790883	7.213224885	35.51193451	12.30578022	53.5370591	30.3180339	8.096914514	18.92490899	11.76196487	19.6198446	4.843420427	9.978159978	9.650500781	31.51587649	31.28513089	4.101433774	18.78525573	16.84707619	25.80912027	13.8272759	8.514463125	25.89656068	16.39489355	17.64299098	25.56664234	9.249190607	14.50277888	11.0053758	8.124817245	24.12747989	15.54414992	16.73481393	10.79360532	64.77101816	13.09002183	26.41777884	21.66772568	18.87257674	10.38741024	24.34394361	28.26432987	15.42692322	6.697684347	11.87420291
HOMER3	2.368676108	14.82741384	16.20173411	4.683930013	12.60079964	5.015847564	1.509983218	8.153939503	0.834881622	10.25137903	21.58800033	37.47212441	47.32265981	0.886539648	1.280551879	13.16437962	8.212017461	0.681359	19.09172987	15.28407408	14.28829993	9.578868552	4.3738465	6.125478514	43.4866187	17.7502975	17.00510839	16.61078542	1.322745628	8.401104324	35.88622077	3.931720773	5.029664437	29.19398827	21.65465986	2.614115224	2.179588434	9.915925596	3.115655946	5.098256383	0.982214571	16.14285916	7.982456295	2.837686632	2.830205311	2.226792887	6.960998072	10.83297318	3.28344009
RAD51	1.243817225	1.485808121	4.731693155	4.247776124	1.938583789	0.881259604	0.216389663	1.165617996	6.757719578	3.83314583	1.234403434	1.546387132	4.882074468	2.734188635	3.035792518	2.299170579	0.920965135	1.538713454	3.020773711	1.324011679	0.38401341	2.510760461	0.769273538	0.591191393	5.630999767	3.037844417	1.290467719	0.796512231	0.530875929	1.94966754	1.87739311	3.655175825	1.107637286	2.945901744	0.670547879	2.170863334	3.257614537	0.537276621	3.397860365	2.926214868	4.70217729	0.56135545	2.789130856	0.726059732	0.804724922	2.010589369	1.047100903	0.662203152	0.155572818
POLQ	0.355649648	1.625204436	0.492355937	4.43187408	1.644551411	0.283566985	0.20343691	0.534835214	5.245231395	0.344951666	0.523604662	0.257752418	1.754815578	1.527815577	2.719926793	0.353344367	0.434628803	0.612818042	0.291648946	0.463309568	0.106571369	1.341441738	0.697649736	0.068274326	1.792537688	0.17112605	0.72808586	0.336975404	0.072231811	0.339348535	0.110508009	3.190633454	0.367807515	0.30624993	0.077729113	1.645171622	2.717864614	0.373132138	1.220478442	0.277595562	2.080551753	0.25067338	0.497827057	0.358940202	0.421773003	0.431078505	0.097201436	0.593856913	0.060739397
PIK3CB	2.001804247	8.406280891	1.928839081	3.617853076	11.88757662	6.742478104	13.68808299	3.470125878	2.903392339	1.983659053	2.11729231	6.471235187	3.794688377	3.23017836	2.654085963	2.147532845	1.654245742	14.79602057	4.81341812	3.916657736	2.37655355	8.442998545	3.159171082	1.535854669	5.804965451	1.565420312	2.385993213	4.542588186	1.640397076	1.883263265	1.113997772	6.291622385	2.766335098	1.388180297	1.36735594	10.14836927	5.849523152	3.960897726	3.874112878	1.549026427	1.924934744	3.800514749	3.549657115	1.75217651	2.928895231	1.634681593	0.692864901	3.173275701	0.929226012
CYBA	60.01828067	72.47336277	473.1749404	72.01098144	96.85820966	32.57860521	47.04331602	145.7295753	52.11598529	228.7652937	288.0881347	42.10255259	150.5133319	45.05640088	68.18407723	222.0643495	139.9444972	37.76393674	113.7772551	96.64621612	259.2909612	90.39174019	127.2213814	277.1723327	158.9758788	768.3174428	133.2672496	138.1362588	161.153354	202.7779751	541.077045	96.74222673	80.71543322	91.58956832	270.4044467	47.13241583	80.21207001	127.5760917	121.5042452	279.1150698	85.05731276	326.7090871	211.2531825	302.2329009	71.55796971	239.5201519	347.8719326	65.87532858	121.1342838
THOC3	0.208289403	0.863569429	3.498305097	0.754063033	1.288565782	0.248594563	0.823712979	1.223234987	3.636002402	1.280525128	1.332360532	0.871222948	0.73956213	1.416380733	1.256462385	2.164954541	1.111916695	1.733244917	1.404963577	0.596353789	0.949534571	1.062900033	0.778903726	0.336705046	1.496475199	2.218657299	0.632784085	1.378143984	0.452976461	0.894101945	1.570943558	3.198069455	2.965798633	2.218759344	0.74591265	1.935642289	2.982130829	1.006003151	1.992541408	2.410442723	0.888718174	1.505845352	3.074222915	0.685109113	0.442267789	0.974717982	1.035424977	0.629599847	0.317038871
HEBP2	6.062353104	3.942920685	6.383439847	4.64873989	7.667607523	5.10232212	6.606781563	4.3568562	2.738515403	6.506192069	8.581088241	5.630527527	7.416023441	3.181560246	3.020926079	5.030946136	4.979081939	4.512594791	7.477982348	5.762947685	5.171471642	5.375849215	4.039805122	5.425063784	7.079241544	8.367889789	4.68778146	4.839564307	3.494917111	6.10834721	4.618028102	3.023493536	4.951518693	4.62946524	15.13578338	4.331625299	3.747336872	3.002871251	6.35728029	5.851531384	2.568890728	9.56467279	2.353205239	2.528244615	4.070874556	5.7042431	6.838945008	2.35236745	4.791010616
MPHOSPH9	1.36281971	2.811898969	1.374575265	5.077980067	6.764960678	2.257677926	6.298926434	4.085491543	5.981196286	3.38938279	0.930204638	6.435513472	5.321644652	6.003217556	3.383380161	2.908923071	1.125448682	6.501373093	1.278354693	2.520251578	1.070778425	4.991312778	3.880297447	0.3459994	3.103871843	0.732603028	3.24621643	3.364975071	0.735264132	1.260398993	0.586879694	4.68184375	2.276783522	1.185224469	1.213731822	5.594389544	5.95051165	2.978375921	2.594491301	1.195254002	5.822316293	1.147956142	1.92812127	0.948959265	3.715044116	1.201472287	0.331833813	4.665184828	0.434228329
PLEKHA5	9.221004112	1.000517986	0.11787906	0.736775357	2.414656366	1.425186337	1.561503632	1.362013358	2.068332458	0.825415324	0.463881966	2.326717141	1.169724238	4.27132949	3.824879884	1.338857043	1.062542979	11.5274691	0.41241689	1.719168691	0.618790291	1.462375791	2.317229248	0.464444414	0.588688496	0.231858887	2.045227694	1.660155175	0.750425351	0.653840632	0.236429052	0.958391953	0.778895114	0.851554987	0.43161488	2.996159023	1.022503729	2.025725305	0.778933592	0.551667012	4.457442116	0.307440942	1.139166476	1.022592995	2.565240644	0.761161829	0.280924661	6.403674028	0.547378499
PRSS8	0.100235189	0.017772071	0.094026633	0.404725085	0.075582711	0.174009099	0.019227248	0.06993519	0.350434145	0.012102296	0.060574216	0.122428233	0.101960473	0.099359681	0.092399547	0.086956882	0.030797034	0.100124687	0.177792994	0.027246088	0	0.042076812	0.046909335	0	0.049244034	0.218980417	0.082383352	0.037156292	0.025178337	0.104027244	0.043248406	0.230876851	0.006326279	0	0.19032934	0.123962759	0.12490771	0.004760357	0.139255832	0.166215203	0.135006875	0.085663756	0.066825598	0.026475533	0.036623808	0.046635646	0.01277018	0.060826047	0.071260073
SIKE1	5.356040567	5.331445339	1.577253964	9.707633998	12.43479214	7.918531282	7.838376453	9.066172673	9.810139122	3.15409498	2.774669596	7.701292025	7.179312994	6.688674098	7.017756589	4.301370731	3.364343463	9.875821375	2.255107482	3.269651913	1.498793946	5.84508237	4.800616054	0.985150751	3.695889367	1.22987107	4.98600523	6.193205583	2.950252632	2.676023189	0.788293228	5.78106129	5.426831586	1.828960457	2.318183059	8.628280625	11.20214366	6.047829442	5.478443514	2.147244531	5.315294419	2.758339275	1.913630091	2.01025839	4.319536031	2.62373442	0.615569676	5.69960389	1.071484593
RRP12	1.533605649	4.986122645	7.477812789	6.860965703	4.146902265	14.43239546	4.182717255	7.503893013	6.64769878	5.784726671	14.24879442	3.057352742	10.29763392	17.03696842	6.525602919	4.931613995	12.61454319	11.97307738	9.892546521	5.704599775	11.35921851	5.440903228	10.9914706	7.701123822	16.44877623	9.076186427	18.54575249	8.463196009	2.928321188	11.04123138	7.931607002	18.06920178	18.27342592	3.34721201	12.88952329	14.41647368	11.31706102	13.08442234	6.940341522	4.096473812	39.03161713	4.461448337	7.446586828	5.825921038	17.67315468	13.92202983	6.307381745	10.30678429	17.13901913
FNIP2	0.836897563	1.994954461	0.151145323	3.362281014	3.953276552	3.526884239	0.850818694	1.34208035	6.162916202	1.161782563	1.18466316	1.498804454	1.411303928	1.844644364	2.490058831	0.050329686	0.113234701	1.965234166	2.493865716	1.156139711	0.472117485	3.886434037	2.248397524	1.020535794	3.370221905	0.59420892	2.506161446	0.282979811	0.245569611	0.556620594	0.294226045	2.168390786	0.452477869	0.537779313	0.051564501	1.29514842	1.057509666	1.002087346	2.882827797	0.457350549	3.73656806	0.64823013	0.158113141	0.301258343	0.825748676	0.776544783	0.190285097	0.076510315	0.163592585
MSMO1	1.292718261	4.226786677	0.905621759	9.713515579	6.168259427	3.772081563	10.91072144	4.454083922	2.186255473	4.258576687	3.455519294	6.561012506	0.855696737	1.047358265	5.924813186	1.463683181	2.496589866	2.146480185	4.50490228	7.748315273	5.36437178	9.289319245	1.341563928	1.522877257	8.317634245	1.221889912	8.245797491	2.407349299	2.033600959	2.181900312	0.145366068	1.917227707	3.454637409	3.602110972	5.671275233	2.934319128	3.029351386	3.793763801	6.053991053	0.774808277	6.166845364	2.233955777	3.016016676	0.583909899	7.428420628	1.73257917	0.472892918	0.711538915	1.341912598
TTC17	3.145044813	3.171877777	2.779297479	9.4269487	6.632222267	5.360485112	6.864870097	9.602261738	5.093862935	7.331972453	2.322199864	7.93797755	4.889701997	6.604006385	5.292156258	5.701462968	2.425171018	8.705603527	1.871485827	3.836327771	2.465931059	5.863785135	4.484646164	0.997217452	3.305171447	1.344772476	3.379582058	7.381726464	1.207817934	4.181039205	2.341324505	4.038198815	5.898956881	3.306833286	1.2978424	8.399685164	7.326551506	5.779665345	3.012781929	2.779756503	7.088829649	3.405941308	2.007538527	1.84978334	5.776596613	2.370487101	0.751686623	9.461866897	1.182358282
ALX4	0.018934215	0.009232043	0.014653181	0.018501314	0.01385749	0.005649523	0	0.00807315	0	0	0	0.033786275	0	0.008149625	0.019764178	0.018479217	0.009141777	0.019728572	0.011917159	0.008845939	0	0.006245031	0.002030663	0	0.011806504	0	0.004075773	0.010723082	0.011210889	0	0.009984984	0.030571261	0	0	0.002149353	0.003302299	0.016221426	0	0.002127621	0.013491199	0.036911532	0	0.004628512	0.009823731	0.012683293	0.020498738	0.049752861	0.060937567	0
FSTL4	0	0.081410084	0.001389407	0.093296037	0.001970939	0.007231743	0.017046956	0.008611781	0.132942185	0.012518269	0.005034876	0.020352257	0.004109026	0.016227602	0.040960908	0.003504379	0.001950341	0.009183202	0.048306579	0.003019562	0.001800725	0.003997015	0.003465834	0	0.005037688	0.004622594	0.010434488	0	0	0.004940945	0.002130234	0.018061443	0	0	0	0.011272399	0.013842961	0.002110276	0.012709611	0	0.08189839	0.0065474	0	0.003353331	0.001803934	0.003180566	0	0.001926022	0
FOXN3	10.19445598	6.516160392	13.6805	6.736847528	14.40333786	6.367117007	6.302681083	24.69676529	20.73460781	15.94812569	21.79092122	10.93402616	5.822190316	11.67868669	8.316911912	13.44782723	14.24459468	28.75148127	17.60849886	15.45709855	11.84847744	12.20153034	21.96529553	11.77641718	8.726287543	9.956000315	26.67875626	15.70459044	10.8648452	11.92095416	17.46947211	9.363718435	24.19488328	6.84197169	18.80391777	14.29525939	12.4314191	18.56024772	17.06583094	13.46891808	21.28895638	15.2831333	13.00183449	9.564387213	8.396412775	13.55911914	11.62661375	20.14385637	4.822654198
METTL24	0.088268632	0	0.021859539	0.090327808	0.017227109	0.016855857	0	0.006021741	0.005222422	0	0	0.002964835	0.007183036	0	0.021060069	0.003063022	0	0.032106523	0.151112616	0.007917796	0	0.039594291	0	0	0.00293548	0	0.003040108	0.009597983	0.019511736	0	0	0	0.022061229	0.004551045	0.006412786	0.056653053	0.013828022	0.014755989	0	0	0.027532215	0	0.169167344	0	0.012613913	0	0	0.033669015	0
AKR7A2	4.053406736	7.013924051	119.5754682	5.815210149	14.94447355	3.264581019	4.6301028	38.57459057	16.11573551	54.7452013	42.9121631	11.59953099	19.3603238	15.73253737	7.635038476	26.06929033	18.18738847	18.75297685	8.113987507	8.788021628	23.17756241	15.11832378	39.09221077	17.20728206	37.95077172	159.3253154	31.65399322	12.81382672	11.15793786	15.27150931	102.3301153	14.2248605	22.43353096	26.60494346	57.27753963	10.75309617	19.64979423	12.84058678	12.41776114	32.3388687	13.4749251	41.92909697	52.38916503	17.33671186	10.41174307	25.50214882	22.67945148	16.04248519	6.497756592
MRTO4	1.071210993	3.682003159	13.12917986	5.543561932	4.491789412	1.955719566	2.275211765	5.942165453	12.86783333	8.700576917	3.798404456	6.955666543	7.260730899	4.583293652	3.549031906	12.54563185	3.190252238	5.927360148	2.436530963	3.27431409	7.110852521	6.380662046	6.338044187	2.98047724	5.400978883	10.23555441	5.319517124	5.727857817	3.629729161	4.298347922	7.522739112	8.530670812	7.017256603	9.918268163	2.008214442	6.08211404	7.819559825	3.701195827	4.743333679	8.893230693	5.549462538	4.28393901	8.555820362	3.240041766	4.357475336	5.519912894	4.607706653	3.317351692	1.719946759
NNAT	0.122388543	0.623270578	6.840632125	1.471323384	0.97535251	1.095535561	0.430406785	1.026283273	1.501025747	0	0.364416695	1.370293429	2.002296825	1.158920834	0.644850114	0.645901257	0.325002561	4.204400352	0.333801502	0.236340338	0.090930526	0.403671443	0.936318906	0.297095967	0.288304337	0.054465909	1.071376177	0.683885761	0.233501132	0.765136425	0.398007549	0.445887071	0.651430604	0.289219109	0.092621093	1.615155987	2.446579248	0.245092096	0.669297688	0.488350958	1.479269221	0.145473466	0.458745074	0.330197112	0.528336935	0.35333716	0	1.624201908	0.025186969
USE1	5.207705519	3.827830627	19.78011323	4.540845644	5.201557992	4.631623316	7.960932072	6.918122675	4.362754298	7.030051578	8.714824128	9.00353172	8.609599378	7.538828927	5.334543998	14.25971255	9.696758485	5.847648727	6.078170143	8.185734675	12.14431974	7.933538698	7.10405787	11.86136255	5.39591701	15.6280896	6.615632837	8.94767962	7.135329427	7.979362452	19.42985886	4.249204074	9.06582315	18.02485819	10.91182007	6.986102747	7.904998417	8.016040928	4.676469763	12.363527	3.982628273	11.47020552	13.17196397	10.35878376	7.071496737	10.19825507	11.51771975	11.53249087	5.25533202
MCF2L2	0.020769249	0.027004743	0.007143695	0.160048965	0.064602154	0.061970536	0.057518784	0.013283355	0.027840328	0.01034409	0.015640085	0.074121431	0.019806316	0.073005562	0.108398243	0.012950377	0.035097176	0.101317317	0.021242204	0.034446556	0.009258508	0.030826241	0.025059005	0.006672835	0.024822264	0.002475757	0.01453004	0.054694806	0.007173487	0.004234014	0.004107259	0.038048322	0.023881824	0.015058722	0.001768245	0.041656976	0.036222578	0.116638309	0.02217131	0.024417882	0.070855507	0.005891155	0.01015418	0.019396459	0.020868766	0.007154445	0.020920311	0.032802785	0.012288356
NRIP2	0.534667008	0.889340357	0.785309505	2.591247326	3.21508545	0.747357178	1.443239296	1.601956571	1.489060128	0.238834694	1.452905348	3.316716359	0.803555514	1.028329768	1.344620277	1.83864055	0.58141167	3.157345873	0.68516358	1.004572417	0.695705771	1.413961798	2.549917131	0.536490553	1.281513322	0.738624423	2.131798544	1.514545081	0.965885388	0.911254996	0.513111616	1.6415995	0.464832	1.21691785	0.161849928	2.46316484	3.508867967	1.182688081	0.48497056	0.966487652	2.599209341	0.952493087	1.248131499	0.611788038	1.032512001	1.012625331	0.303768267	1.86028488	0.226011425
LAMA3	0.024324807	0.003649359	0.063715245	0.012632295	0.022824017	0.03461483	0.039481683	0.05265574	0.009686785	0.023194396	0.005441823	0.026710933	0.003806692	0.016107435	0.280138743	0.581129384	0.023488903	1.345606003	0.007066148	0.014686287	0.052549283	0.001234307	0.041740717	0.01042024	0.019445934	0.019984868	0.015305668	0.077993105	0.004431582	0.012206399	0.010854225	0.00650709	0.896346568	0.004823706	0	0.207554559	0.009160301	0.057672666	0.010092395	0.056529503	0.186762976	0.003032827	0.069525435	0.001553299	0.071861781	0.02872882	0.115379384	0.294410998	0.040817562
AP5M1	1.705378452	1.633929795	0.585141675	3.132638688	3.869847554	2.029165681	3.156112551	1.883099491	2.159808693	0.95410507	0.590012942	2.330778974	1.441373817	2.183255068	1.651892974	0.8174086	0.568026563	2.548326324	0.588448735	1.370512081	0.526308176	2.547991887	1.676685627	0.473652369	1.172028783	0.316918045	1.319584843	1.803794606	0.919747111	0.522972817	0.214127058	1.928259435	0.902797031	0.764938486	0.367795876	2.58937829	1.835922186	1.862312611	1.267250535	0.364391706	2.253725883	0.665557182	0.750288731	0.535855517	1.760276726	0.824673373	0.204269907	0.785321311	0.655636977
ANAPC4	1.128937309	1.908237502	1.809997952	2.954177782	5.327037762	1.818980504	2.535780542	4.509210109	2.44416382	1.718637648	1.037940699	8.678698395	3.295078112	1.569557134	2.196102888	2.538503479	0.991677739	3.627558015	0.504261993	1.572087661	1.183466172	3.031689672	3.25110287	0.404051031	2.532717881	0.57927047	1.848479234	2.671267051	0.425501719	1.351173312	0.664483651	3.442941218	2.168018935	1.342514384	0.625057997	3.976047539	3.538932922	3.300802698	1.194917555	1.253828996	2.470598319	1.068386277	1.484903562	0.879731745	3.553473137	1.201432215	0.216903492	3.06295589	0.72247081
KCNQ1	0.003066636	1.666701252	6.651480194	0.66686241	4.410986469	0.936972073	0.440008167	5.504781118	1.401606981	10.21751843	15.24329764	1.864381867	6.057913765	1.474807408	0.932880045	0.119717736	0.174713944	1.673171168	4.265598042	1.19889337	0.497603932	4.780168553	2.938975052	5.302024282	10.72623932	4.494245528	8.49446296	1.014255609	0.164627588	4.48617489	7.555533492	5.106800933	0.498194466	0.221357908	5.163240337	2.943809888	1.630405923	0.426143455	10.55288257	2.122140612	0.52130691	7.67650644	0.074964613	0.878274896	0.742258161	1.924410292	1.156069631	0.798341864	0.881013957
TRAPPC3	3.781587376	3.158023576	10.1200596	7.403910127	7.076637539	3.206126597	4.432933614	6.37418069	5.610502172	8.435377988	4.196089047	5.431217936	6.676956353	5.438776015	3.025842844	9.865242293	3.217447452	5.938023489	4.731221872	3.119791028	4.539887628	6.208477101	6.442940126	5.429477226	4.58185068	6.655368349	4.252113059	5.561299438	5.779702613	4.236890721	7.685063128	4.227069081	4.687827397	5.701631528	1.130770399	5.144973122	4.827690066	3.589702934	3.223277004	6.694615358	6.437067675	4.34786507	8.255875975	3.573108522	3.33632819	4.2120682	5.202662441	4.26209162	1.80638484
THRAP3	10.97285246	17.17590314	10.08882201	19.156753	26.17371619	19.23809187	12.72885207	7.155639246	25.43276449	11.31492014	11.03632621	11.47363454	6.820889546	10.92989727	11.4936619	12.37180218	7.215444964	15.23302611	16.02852688	13.13743447	9.342574063	20.24868557	15.51763933	9.337112713	19.76903991	12.02987583	15.17721271	7.168964463	11.3673257	6.203202954	7.435737741	15.83324421	10.42314768	8.843077567	11.02364273	21.68499769	9.087565157	9.280350357	15.26208516	9.32734811	31.96413465	11.97540262	21.0964778	4.865580361	13.6015245	11.08164728	5.911991205	10.88264319	2.827279943
[truncated: 18,839 more rows]
[truncated: 100 more columns]
