# Supplementary material for: High expression level of the FTH1 gene is associated with poor prognosis in children with non-M3 acute myeloid leukemia
Source: Front Oncol. 2023 Feb 1;12:1068094. doi: 10.3389/fonc.2022.1068094 (PMC9928996; doi:10.3389/fonc.2022.1068094)
Supplement: Supplementary file 6 [file DataSheet_6.zip › GSEA/Termmf..txt]

ID	Description	setSize	enrichmentScore	NES	pvalue	p.adjust	qvalues	rank	leading_edge	core_enrichment
GOMF_ANION_TRANSMEMBRANE_TRANSPORTER_ACTIVITY	GOMF_ANION_TRANSMEMBRANE_TRANSPORTER_ACTIVITY	313	-0.421222521262868	-1.34102724158742	0.0099009900990099	0.315789473684211	0.310249307479224	2980	tags=26%, list=15%, signal=22%	SLC13A2/SLC35D3/SLC7A8/SLC16A12/CLCN3/SLCO2B1/ANO5/GLRA3/SLC24A3/CLCNKB/SLC9A2/SLC26A4/CLCNKA/CLDN4/SLC6A11/SLC13A4/ABCC5/SLC22A7/AQP6/GABRB2/CLCA2/SLC27A4/SLC2A10/BEST3/SLC24A5/SLC4A10/ABCC4/SLC25A31/SLC44A4/SLC25A23/CLCA4/SLC17A1/SLC39A14/SLC12A1/SLC22A9/SLC17A6/SLC18A2/SLC9A9/GABRA6/CFTR/SLC22A6/SLC6A1/ADAMTS8/SLC5A8/SLC13A3/SLC17A8/CLCN4/GABRB3/SLC22A3/SLC7A2/SLC7A9/SLC26A9/ABCC9/SLC9C2/SLCO1…
GOMF_CATALYTIC_ACTIVITY_ACTING_ON_DNA	GOMF_CATALYTIC_ACTIVITY_ACTING_ON_DNA	219	-0.401513552266527	-1.26448403150994	0.0099009900990099	0.315789473684211	0.310249307479224	9366	tags=68%, list=48%, signal=36%	TATDN1/REV1/DMC1/RFC1/PLD4/MGME1/MUTYH/WRNIP1/WRN/POLL/POLK/PLD3/DICER1/TEFM/DNASE2B/EXO5/MCM9/TTF2/POLD3/MCM5/TOP3A/RAD51C/RECQL/HELB/RFC2/NAV2/POLG2/POLM/RTEL1/LIG3/SMARCA2/NME1/XRCC3/EXOG/RBBP4/RFC3/RFC5/ALKBH2/BPTF/ERCC4/CHD3/GEN1/FANCM/POLG/SMARCA4/CHTF8/THAP9/DHX9/DNMT1/CHD1L/FEN1/MUS81/RAD51B/REV3L/CHD9/MCM7/DDX11/XRCC5/PCNA/MSH6/DKC1/TEP1/SMARCA5/ERCC2/G3BP1/MRE11/EXD2/SMC3/SMUG1/RUVBL2/R…
GOMF_CATION_CHANNEL_ACTIVITY	GOMF_CATION_CHANNEL_ACTIVITY	330	-0.441644929222796	-1.40675311537083	0.0099009900990099	0.315789473684211	0.310249307479224	4450	tags=35%, list=23%, signal=27%	KCNJ14/TRPM5/PKD2/GRIA3/TRPM1/TMC2/CACNA1C/CNGA4/HTR3D/CHRNA5/LRRC55/CHRNG/CNR1/KCNIP2/GRIK2/KCNK18/TRPM2/KCNE1B/HCN3/KCNMB4/HTR3A/KCNIP4/CALHM4/RYR1/SCN8A/CHRNA9/CACNA1D/CATSPER3/GPM6A/KCNH2/CACNG1/KCNQ4/TMEM63C/KCNK3/GRIN2A/KCNV1/UNC80/KCNJ8/KCNH6/GRIA1/KCNJ16/KCNE4/KCNJ1/KCNS2/CACNA1S/MCOLN2/KCNJ15/TRPM3/SLC24A3/KCNMB2/KCNQ2/KCNH1/CACNB2/TRPM8/SCN3A/TRPA1/KCNJ4/SCN1A/HCN4/SCN11A/NALF1/OPRM1/SL…
GOMF_DNA_BINDING_TRANSCRIPTION_ACTIVATOR_ACTIVITY	GOMF_DNA_BINDING_TRANSCRIPTION_ACTIVATOR_ACTIVITY	455	-0.370270011774672	-1.1963139439459	0.0099009900990099	0.315789473684211	0.310249307479224	2806	tags=20%, list=14%, signal=18%	TLX2/RFX4/LEF1/GRHL2/SOX9/PGR/STOX1/ZNF300/TFAP4/NDN/CARF/HOXA13/MYB/SIX1/NHLH2/GLIS1/SPIC/TP53/ESR1/ZNF585B/ZNF780B/RFX6/ZNF112/HEYL/NFIA/MSGN1/BARX2/LHX4/PAX6/GFI1B/RAX/ONECUT3/ISL1/ZNF175/HNF4A/TEAD4/FOXJ1/TFAP2B/TCF15/EBF2/POU4F2/ZNF594/HOXC11/MIXL1/POU4F1/LMX1A/SP7/ZIC1/MSX1/GLIS2/TP73/HOXD4/SALL2/SOX2/SIX5/GCM2/PLAG1/ZNF485/ALX1/ZNF208/TBX5/HOXB5/MECOM/OTX1/CREB3L3/NEUROD1/HOXB1/HOXB7/ONECU…
GOMF_EXTRACELLULAR_MATRIX_STRUCTURAL_CONSTITUENT	GOMF_EXTRACELLULAR_MATRIX_STRUCTURAL_CONSTITUENT	172	-0.492648991562812	-1.54352710708825	0.0099009900990099	0.315789473684211	0.310249307479224	4213	tags=48%, list=22%, signal=38%	LAMC2/CRELD1/LAMA1/ACAN/PRG4/VWA1/PODN/COL23A1/ASPN/COL9A3/LTBP2/COL5A3/FBN1/COL9A1/LAMC1/FGG/MMRN1/GP2/OGN/TECTA/COL6A3/COL4A4/ZP2/OIT3/CCN1/COLQ/AEBP1/PRELP/AMELX/COL2A1/BGN/COL4A3/LAMA4/COL5A1/DCN/THBS2/MXRA5/HMCN1/CTHRC1/TECTB/COL6A2/COL1A2/IMPG2/NPNT/POSTN/PXDN/ZPLD1/COL22A1/NID2/COL6A6/EDIL3/LAMA3/FGB/COL16A1/LAMB4/UMOD/COL25A1/ENAM/COL11A2/COL14A1/MMRN2/COL6A5/VWF/MUC4/PRG3/COL4A2/TNC/ZP4/…
GOMF_GATED_CHANNEL_ACTIVITY	GOMF_GATED_CHANNEL_ACTIVITY	341	-0.475812322474413	-1.51765102421303	0.0099009900990099	0.315789473684211	0.310249307479224	4530	tags=39%, list=23%, signal=30%	GRIK1/GABRD/KCNJ14/TRPM5/PKD2/GRIA3/TMC2/CACNA1C/CNGA4/HTR3D/CHRNA5/LRRC55/CHRNG/CNR1/KCNIP2/TMC3/GRIK2/KCNK18/TRPM2/KCNE1B/HCN3/KCNMB4/HTR3A/KCNIP4/RYR1/SCN8A/CHRNA9/CACNA1D/CATSPER3/KCNH2/CACNG1/KCNQ4/TMEM63C/KCNK3/GRIN2A/KCNV1/NOX1/CLCN3/KCNJ8/KCNH6/GRIA1/KCNJ16/KCNE4/KCNJ1/ANO5/KCNS2/GLRA3/CACNA1S/MCOLN2/KCNJ15/TRPM3/CLCNKB/KCNMB2/CLCNKA/TMC5/KCNQ2/KCNH1/CACNB2/TRPM8/SCN3A/GABRB2/CLCA2/TRPA1/…
GOMF_GLYCOSAMINOGLYCAN_BINDING	GOMF_GLYCOSAMINOGLYCAN_BINDING	233	-0.408195825973372	-1.2831125901524	0.0099009900990099	0.315789473684211	0.310249307479224	5166	tags=39%, list=26%, signal=29%	SHH/F2/LAMC2/FGFR4/SOST/EVA1C/ACAN/SUSD5/COL23A1/ADAMTS3/LXN/FSTL1/BMP4/LTBP2/COL5A3/FBN1/SMOC2/LGR6/SLIT3/LRTM1/FGFBP3/LIPG/APOH/ZNF146/CCN1/COLQ/LYVE1/PRELP/FGF10/EXTL2/PLA2G2D/CCL23/LPA/SMOC1/HMMR/REG3G/BGN/CCN2/PODXL2/COL5A1/DCN/THBS2/SERPINE2/CFH/STAB2/F11/ADAMTSL5/LIPI/CCN5/IMPG2/PTPRF/PGLYRP2/FGFBP1/PF4/SEMA5A/CHODL/SFRP1/ADGRG1/RSPO2/CEL/POSTN/SLIT2/CCL15/HABP2/LIPH/SERPINA5/EPYC/FGFR2/AD…
GOMF_HEPARIN_BINDING	GOMF_HEPARIN_BINDING	167	-0.45600184311692	-1.42597481267293	0.0099009900990099	0.315789473684211	0.310249307479224	5142	tags=42%, list=26%, signal=31%	F2/LAMC2/FGFR4/SOST/EVA1C/COL23A1/ADAMTS3/LXN/FSTL1/BMP4/LTBP2/COL5A3/FBN1/SMOC2/LGR6/SLIT3/LRTM1/FGFBP3/LIPG/APOH/ZNF146/CCN1/COLQ/PRELP/FGF10/PLA2G2D/CCL23/LPA/SMOC1/CCN2/COL5A1/THBS2/SERPINE2/CFH/F11/ADAMTSL5/LIPI/CCN5/IMPG2/PTPRF/FGFBP1/PF4/SFRP1/ADGRG1/RSPO2/CEL/POSTN/SLIT2/CCL15/LIPH/SERPINA5/FGFR2/ADAMTS8/COL25A1/REG4/RSPO4/ADAMTS1/NDNF/CXCL13/MPIG6B/BSPH1/FGF7/APOB/SAA1/RSPO3/ADAMTS15/SEL…
GOMF_INORGANIC_ANION_TRANSMEMBRANE_TRANSPORTER_ACTIVITY	GOMF_INORGANIC_ANION_TRANSMEMBRANE_TRANSPORTER_ACTIVITY	150	-0.502045148185805	-1.56490031518317	0.0099009900990099	0.315789473684211	0.310249307479224	2875	tags=29%, list=15%, signal=25%	CLCN3/ANO5/GLRA3/CLCNKB/SLC26A4/CLCNKA/CLDN4/SLC13A4/ABCC5/AQP6/GABRB2/CLCA2/BEST3/SLC4A10/ABCC4/CLCA4/SLC17A1/SLC39A14/SLC12A1/SLC18A2/GABRA6/CFTR/SLC22A6/SLC6A1/ADAMTS8/CLCN4/GABRB3/SLC26A9/ABCC9/NMUR2/ANO2/GABRQ/CLDN17/GABRB1/GABRG3/GABRE/SLC6A3/GABRA3/SLC13A1/SLC17A3/CLIC5/ANO4/GABRG1/GABRA2
GOMF_LIGAND_GATED_ION_CHANNEL_ACTIVITY	GOMF_LIGAND_GATED_ION_CHANNEL_ACTIVITY	145	-0.49229236818639	-1.5313764643932	0.0099009900990099	0.315789473684211	0.310249307479224	4530	tags=42%, list=23%, signal=33%	GRIK1/GABRD/KCNJ14/TRPM5/PKD2/GRIA3/CNGA4/HTR3D/CHRNA5/CHRNG/GRIK2/TRPM2/HTR3A/RYR1/CHRNA9/KCNH2/GRIN2A/KCNJ8/KCNH6/GRIA1/KCNJ16/KCNJ1/GLRA3/MCOLN2/KCNJ15/TRPM8/GABRB2/CLCA2/TRPA1/KCNJ4/HCN4/KCNJ12/ASIC1/CHRNB3/GABRA6/CFTR/HTR3C/KCNJ6/GRIN2D/HTR3B/HCN1/CNGA3/KCNJ3/GRIA2/GABRB3/RYR2/ABCC9/ABCC8/CHRNA6/GABRQ/RYR3/GABRB1/GABRG3/GABRE/ASIC5/GABRA3/KCNN1/GRIK3/MCOLN3/GABRG1/GABRA2
GOMF_METAL_ION_TRANSMEMBRANE_TRANSPORTER_ACTIVITY	GOMF_METAL_ION_TRANSMEMBRANE_TRANSPORTER_ACTIVITY	426	-0.426991388101684	-1.37929880057205	0.0099009900990099	0.315789473684211	0.310249307479224	4530	tags=34%, list=23%, signal=27%	GRIK1/SLC9B2/KCNJ14/SLC34A1/TRPM5/PKD2/TRPM1/TMC2/CACNA1C/SLC10A5/SLC8A2/ATP2B4/LRRC55/SLC5A7/SLC30A10/CNR1/KCNIP2/GRIK2/KCNK18/TRPM2/KCNE1B/HCN3/KCNMB4/KCNIP4/RYR1/SCN8A/CHRNA9/SLC9C1/CACNA1D/SLC8A3/CATSPER3/ATP1A2/ATP12A/GPM6A/KCNH2/SLC6A5/CACNG1/NIPAL2/KCNQ4/KCNK3/ATP1A3/SLC13A2/GRIN2A/KCNV1/SLC5A4/SLC30A6/KCNJ8/KCNH6/KCNJ16/KCNE4/KCNJ1/KCNS2/CACNA1S/MCOLN2/SLC34A3/KCNJ15/TRPM3/SLC24A3/SLC9A2/…
GOMF_METALLOPEPTIDASE_ACTIVITY	GOMF_METALLOPEPTIDASE_ACTIVITY	191	-0.418898763486221	-1.31556694737456	0.0099009900990099	0.315789473684211	0.310249307479224	3775	tags=30%, list=19%, signal=25%	ADAM2/ADAM30/MMP3/CPE/MIPEP/ADAMTS7/ADAM33/CPN1/AEBP1/MMP20/TLL2/TLL1/ADAMTSL3/NLN/OMA1/CPO/ADAM22/NAALADL2/LMLN/ADAMTS10/ADAMTS4/ERMP1/ADAMTS18/ECE2/MMP16/METAP1D/CLCA2/MMP15/CPXM2/MMP11/CLCA4/CPZ/ADAMTS14/ADAMTS20/MMEL1/ADAM18/ADAM7/ADAMTS8/ADAMTS19/CPA3/ENPEP/PAPPA2/ADAMTS1/VASH2/ADAM32/KLK7/MMP13/AGBL4/ADAMTSL1/ADAMTS9/PRSS2/ADAMTS16/CPB1/PAPPA/ACE2/AGBL1/ADAMTS15/DPEP1
GOMF_MICROTUBULE_BINDING	GOMF_MICROTUBULE_BINDING	270	-0.406189721142263	-1.27939053858717	0.0099009900990099	0.315789473684211	0.310249307479224	6057	tags=42%, list=31%, signal=30%	MAPRE3/ABRAXAS1/KATNAL1/KIF20B/KIF14/DCTN1/KIFC1/CDK5RAP2/DNAI7/APC2/STARD9/HDAC6/CCDC66/BIRC5/MAP7D3/REEP2/KIF6/KIF18A/RMDN2/KNSTRN/NEIL2/GAS8/PSRC1/ALMS1/NUSAP1/CAMSAP3/KIF3A/OGG1/CKAP5/KIF2C/MAP1LC3C/TRIM54/DCDC1/MAP10/KIF12/CETN3/KATNBL1/HOOK2/RACGAP1/JMY/SKA1/KRIT1/MAST1/CLIP2/SKA2/TUBGCP4/NME8/MDM1/MAP1A/SPC24/KIF7/SAXO2/KIF24/KATNAL2/HDGFL3/VPS41/LRPPRC/CFAP157/TPX2/MTUS2/GTSE1/STRBP/NEFH/…
GOMF_OLFACTORY_RECEPTOR_ACTIVITY	GOMF_OLFACTORY_RECEPTOR_ACTIVITY	382	-0.532593040894725	-1.71470864084969	0.0099009900990099	0.315789473684211	0.310249307479224	2340	tags=36%, list=12%, signal=32%	OR10Z1/OR2D2/OR2T29/OR2L13/OR4K1/OR2AG2/OR4K2/OR5J2/OR5M10/OR2A14/OR13F1/OR4M2/OR1L3/OR10V1/OR6B2/OR51B4/OR8H3/OR10W1/OR6C75/OR6N1/OR8G1/OR6B1/OR51V1/OR52E6/GPR148/OR1N1/OR5D16/OR51A2/OR10H2/OR1J1/OR4D1/OR8D1/OR14I1/OR4F21/OR10G7/OR4E1/OR56B4/OR8H1/OR10K2/OR14L1P/OR51E2/OR8H2/OR2A4/OR7C1/OR5M8/OR4P4/OR1J4/LINC02203/OR6C2/OR2T12/OR11H2/OR2M3/OR5AC2/OR2L5/OR5A2/OR9I1/OR7D4/OR10A4/OR4Q3/OR1A1/OR6K2/…
GOMF_PASSIVE_TRANSMEMBRANE_TRANSPORTER_ACTIVITY	GOMF_PASSIVE_TRANSMEMBRANE_TRANSPORTER_ACTIVITY	478	-0.443467547906385	-1.43097882981646	0.0099009900990099	0.315789473684211	0.310249307479224	4555	tags=35%, list=23%, signal=28%	GJD4/GRIK1/GABRD/BSND/KCNJ14/TRPM5/PKD2/GRIA3/TRPM1/TMC2/CACNA1C/CNGA4/HTR3D/CHRNA5/LRRC55/CHRNG/CNR1/AQP11/KCNIP2/GJC1/TMC3/GRIK2/KCNK18/TRPM2/KCNE1B/HCN3/KCNMB4/HTR3A/SLC14A1/KCNIP4/CALHM4/RYR1/SCN8A/CHRNA9/SLC9C1/CACNA1D/CATSPER3/GPM6A/KCNH2/GJE1/CACNG1/KCNQ4/TMEM63C/PANX3/KCNK3/GJB3/GRIN2A/KCNV1/NOX1/UNC80/CLCN3/KCNJ8/KCNH6/GRIA1/KCNJ16/KCNE4/KCNJ1/ANO5/KCNS2/GLRA3/CACNA1S/MCOLN2/KCNJ15/TRPM3…
GOMF_POTASSIUM_ION_TRANSMEMBRANE_TRANSPORTER_ACTIVITY	GOMF_POTASSIUM_ION_TRANSMEMBRANE_TRANSPORTER_ACTIVITY	155	-0.476659180758586	-1.49202922926388	0.0099009900990099	0.315789473684211	0.310249307479224	4530	tags=39%, list=23%, signal=30%	GRIK1/KCNJ14/TRPM5/PKD2/LRRC55/KCNIP2/GRIK2/KCNK18/KCNE1B/HCN3/KCNMB4/KCNIP4/SLC9C1/ATP1A2/ATP12A/KCNH2/KCNQ4/KCNK3/ATP1A3/KCNV1/KCNJ8/KCNH6/KCNJ16/KCNE4/KCNJ1/KCNS2/KCNJ15/SLC24A3/SLC9A2/KCNMB2/KCNQ2/KCNH1/KCNJ4/ATP1A4/HCN4/SLC24A5/KCNJ12/KCNF1/SLC12A1/LRRC38/SLC9A9/KCNJ6/KCNC2/KCNIP1/HCN1/SNAP25/KCNJ3/KCNQ3/ABCC9/ABCC8/SLC9C2/SLC24A2/KCNV2/KCNS1/KCNK15/KCNG1/KCNK12/KCNN1/GRIK3/KCNA2/KCNT2
GOMF_SODIUM_ION_TRANSMEMBRANE_TRANSPORTER_ACTIVITY	GOMF_SODIUM_ION_TRANSMEMBRANE_TRANSPORTER_ACTIVITY	150	-0.46975447804193	-1.46424865055056	0.0099009900990099	0.315789473684211	0.310249307479224	4530	tags=40%, list=23%, signal=31%	GRIK1/SLC9B2/SLC34A1/TRPM5/PKD2/SLC10A5/SLC8A2/SLC5A7/GRIK2/TRPM2/HCN3/SCN8A/SLC9C1/SLC8A3/ATP1A2/ATP12A/SLC6A5/ATP1A3/SLC13A2/SLC5A4/SLC34A3/SLC24A3/SLC9A2/SLC6A11/SLC13A4/SCN3A/SCN1A/ATP1A4/HCN4/SCN11A/SLC24A5/SLC4A10/SLC17A2/SLC6A15/SLC17A1/SLC5A9/SLC12A1/ASIC1/SLC18A2/SLC9A9/SCN7A/SLC6A1/SLC5A8/HCN1/SLC13A3/SLC9C2/SLC24A2/SLC6A3/SCN2B/SLC10A4/ASIC5/SLC13A1/SCN2A/SCN9A/NALCN/SLC1A6/SLC17A3/SLC…
GOMF_SULFUR_COMPOUND_BINDING	GOMF_SULFUR_COMPOUND_BINDING	267	-0.406543307983957	-1.28036714527171	0.0099009900990099	0.315789473684211	0.310249307479224	5528	tags=39%, list=28%, signal=28%	RSPO1/THBS3/MCCC1/CEP104/ACAD9/LANCL1/F2/LAMC2/FGFR4/SOST/EVA1C/HLCS/ACBD4/COL23A1/ADAMTS3/PC/LXN/FSTL1/BMP4/LTBP2/COL5A3/FBN1/SMOC2/LGR6/SLIT3/LRTM1/DHTKD1/SULT2A1/FGFBP3/ALDH6A1/DBT/SUV39H2/LIPG/APOH/ZNF146/TKTL2/ACADL/CCN1/COLQ/PRELP/FGF10/PLA2G2D/CCL23/GAL3ST4/LPA/SMOC1/GAL3ST3/PANK1/CCN2/COL5A1/N6AMT1/THBS2/FGF20/SERPINE2/GSTM3/CFH/MMACHC/F11/ADAMTSL5/LIPI/CCN5/IMPG2/PTPRF/ITGA2/FGFBP1/PF4/S…
GOMF_TUBULIN_BINDING	GOMF_TUBULIN_BINDING	371	-0.385858316186819	-1.23864707949818	0.0099009900990099	0.315789473684211	0.310249307479224	5995	tags=40%, list=31%, signal=28%	ABRAXAS1/KATNAL1/KIF20B/KIF14/DCTN1/BCAS3/KIFC1/CDK5RAP2/SMC3/TTLL13P/DNAI7/APC2/STARD9/TTLL5/HDAC6/EFHC1/CCDC66/BIRC5/MAP7D3/REEP2/KIF6/KIF18A/RMDN2/TPR/TTLL1/KNSTRN/NEIL2/GAS8/PSRC1/ALMS1/NUSAP1/CAMSAP3/KIF3A/CEP70/OGG1/CKAP5/KIF2C/OFD1/MAP1LC3C/TRIM54/DCDC1/STMN2/MAP10/TBCD/KIF12/CETN3/KATNBL1/HOOK2/RACGAP1/JMY/IFT74/SKA1/RAD51D/KRIT1/MAST1/CLIP2/SKA2/CENPJ/TUBGCP4/NME8/MDM1/MAP1A/TTLL6/SPC24/…
GOMF_VOLTAGE_GATED_CATION_CHANNEL_ACTIVITY	GOMF_VOLTAGE_GATED_CATION_CHANNEL_ACTIVITY	144	-0.4578693727284	-1.4270554955411	0.0099009900990099	0.315789473684211	0.310249307479224	6939	tags=55%, list=35%, signal=36%	CATSPER4/CACNB4/KCNJ11/CACNG6/GRIN1/KCND3/CACNG8/TRPV1/KCNG3/CACNB3/KCNH5/KCNE5/KCNC3/CACNA1I/KCNA1/KCNA5/CACNG2/KCNB2/KCNK6/KCNK5/KCNA4/GRIN3B/GRIN3A/KCNJ14/PKD2/TMC2/CACNA1C/LRRC55/CNR1/KCNIP2/KCNK18/KCNE1B/HCN3/RYR1/CACNA1D/CATSPER3/KCNH2/CACNG1/KCNQ4/KCNK3/GRIN2A/KCNV1/KCNJ8/KCNH6/KCNJ16/KCNE4/KCNJ1/KCNS2/CACNA1S/KCNJ15/KCNQ2/KCNH1/CACNB2/KCNJ4/HCN4/OPRM1/KCNJ12/KCNF1/LRRC38/CACHD1/TMC1/KCNJ6…
GOMF_VOLTAGE_GATED_CHANNEL_ACTIVITY	GOMF_VOLTAGE_GATED_CHANNEL_ACTIVITY	202	-0.472979967136211	-1.48977246396721	0.0099009900990099	0.315789473684211	0.310249307479224	5383	tags=44%, list=28%, signal=32%	KCNA5/CACNG2/KCNB2/CLCN5/KCNU1/KCNK6/KCNK5/CATSPER2/KCNA4/GRIN3B/GRIN3A/KCNJ14/TRPM5/PKD2/TMC2/CACNA1C/LRRC55/CNR1/KCNIP2/KCNK18/KCNE1B/HCN3/KCNIP4/RYR1/SCN8A/CACNA1D/CATSPER3/KCNH2/CACNG1/KCNQ4/KCNK3/GRIN2A/KCNV1/NOX1/CLCN3/KCNJ8/KCNH6/KCNJ16/KCNE4/KCNJ1/KCNS2/CACNA1S/KCNJ15/CLCNKB/CLCNKA/KCNQ2/KCNH1/CACNB2/SCN3A/KCNJ4/SCN1A/HCN4/SCN11A/OPRM1/KCNJ12/KCNF1/LRRC38/CACHD1/SCN7A/TMC1/KCNJ6/KCNC2/GRI…
GOMF_CYTOSKELETAL_MOTOR_ACTIVITY	GOMF_CYTOSKELETAL_MOTOR_ACTIVITY	112	-0.476429572464293	-1.46269489048067	0.01	0.315789473684211	0.310249307479224	5923	tags=50%, list=30%, signal=35%	KIF20B/KIF14/KIFC1/SMC3/MYO7B/STARD9/DYNC1I2/KIF6/KIF18A/MYO5C/KIF3A/KIF2C/MYO18B/DNAI2/KIF12/MYH3/DNAH12/MYO5B/MYO10/DNAH14/MYO9A/KIF7/MYH8/MYO3A/KIF24/ACTC1/MYH1/KIF21A/MYH15/KIF4B/KIF3C/MYH10/DNAH3/KIF23/MYH4/CENPE/KIF18B/KIF20A/KIF11/KIF4A/DNAH5/KIF2B/KIF26A/DNAH11/DYNC2H1/DNAH6/KIF15/MYH7/GPR88/MYO1B/MYH14/DNAH8/MYH6/MYO3B/KIF5A/KIF25
GOMF_LIGAND_GATED_CATION_CHANNEL_ACTIVITY	GOMF_LIGAND_GATED_CATION_CHANNEL_ACTIVITY	115	-0.475557040977942	-1.4613277261487	0.01	0.315789473684211	0.310249307479224	7247	tags=60%, list=37%, signal=38%	GRIN2B/ASIC2/GRIA4/KCNJ11/CHRNA7/GRIN1/CHRND/TRPV1/CCDC51/SCNN1B/SCNN1D/GRIK4/TRPM4/CHRNA1/ITPR2/P2RX6/HTR3E/P2RX5/KCNK6/CNGB1/GRIN3B/GRIN3A/GRIK1/KCNJ14/TRPM5/PKD2/GRIA3/CNGA4/HTR3D/CHRNA5/CHRNG/GRIK2/TRPM2/HTR3A/RYR1/CHRNA9/KCNH2/GRIN2A/KCNJ8/KCNH6/GRIA1/KCNJ16/KCNJ1/MCOLN2/KCNJ15/TRPM8/TRPA1/KCNJ4/HCN4/KCNJ12/ASIC1/CHRNB3/HTR3C/KCNJ6/GRIN2D/HTR3B/HCN1/CNGA3/KCNJ3/GRIA2/RYR2/ABCC9/ABCC8/CHRNA6/…
GOMF_METALLOENDOPEPTIDASE_ACTIVITY	GOMF_METALLOENDOPEPTIDASE_ACTIVITY	111	-0.457293019667623	-1.40290151409817	0.01	0.315789473684211	0.310249307479224	5309	tags=46%, list=27%, signal=34%	KEL/TRABD2B/NRDC/TRABD2A/MMP21/THOP1/IDE/ADAMTS3/ADAMTSL2/ADAM21/ADAM2/ADAM30/MMP3/MIPEP/ADAMTS7/ADAM33/MMP20/TLL2/TLL1/ADAMTSL3/NLN/OMA1/ADAM22/LMLN/ADAMTS10/ADAMTS4/ADAMTS18/ECE2/MMP16/CLCA2/MMP15/MMP11/CLCA4/ADAMTS14/ADAMTS20/MMEL1/ADAM18/ADAM7/ADAMTS8/ADAMTS19/PAPPA2/ADAMTS1/ADAM32/KLK7/MMP13/ADAMTSL1/ADAMTS9/PRSS2/ADAMTS16/PAPPA/ADAMTS15
GOMF_NEUROTRANSMITTER_RECEPTOR_ACTIVITY	GOMF_NEUROTRANSMITTER_RECEPTOR_ACTIVITY	109	-0.467154845437426	-1.43217776154399	0.01	0.315789473684211	0.310249307479224	4918	tags=43%, list=25%, signal=32%	GRIN3B/GRIN3A/GRID2/GRIK1/GABRD/GRIA3/HTR2C/HTR3D/CHRNA5/HTR1F/GABBR1/CHRNG/HTR4/GRIK2/HTR3A/CHRNA9/GRIN2A/DRD5/GRIA1/HTR5A/GLRA3/GABRB2/OR10H2/HTR1A/GRM1/CHRNB3/GABRA6/HTR3C/GRIN2D/HTR3B/GRIA2/GABRB3/CHRNA6/OR11H4/HTR2A/GABRQ/GABRB1/GABRG3/GABRE/OR10H4/OR6T1/GABRA3/GRIK3/CHRM2/HTR1B/GABRG1/GABRA2
GOMF_POTASSIUM_CHANNEL_ACTIVITY	GOMF_POTASSIUM_CHANNEL_ACTIVITY	122	-0.491249605572207	-1.51408598695976	0.01	0.315789473684211	0.310249307479224	5478	tags=46%, list=28%, signal=33%	KCNA1/KCNA5/KCNB2/KCNU1/KCNK6/KCNK5/KCNA4/GRIK1/KCNJ14/TRPM5/PKD2/LRRC55/KCNIP2/GRIK2/KCNK18/KCNE1B/HCN3/KCNMB4/KCNIP4/KCNH2/KCNQ4/KCNK3/KCNV1/KCNJ8/KCNH6/KCNJ16/KCNE4/KCNJ1/KCNS2/KCNJ15/KCNMB2/KCNQ2/KCNH1/KCNJ4/HCN4/KCNJ12/KCNF1/LRRC38/KCNJ6/KCNC2/KCNIP1/HCN1/SNAP25/KCNJ3/KCNQ3/ABCC9/ABCC8/KCNV2/KCNS1/KCNK15/KCNG1/KCNK12/KCNN1/GRIK3/KCNA2/KCNT2
GOMF_ANION_CHANNEL_ACTIVITY	GOMF_ANION_CHANNEL_ACTIVITY	86	-0.561516935045854	-1.69244993564917	0.0101010101010101	0.315789473684211	0.310249307479224	2875	tags=33%, list=15%, signal=28%	CLCN3/ANO5/GLRA3/CLCNKB/CLCNKA/CLDN4/GABRB2/CLCA2/BEST3/CLCA4/GABRA6/CFTR/CLCN4/GABRB3/SLC26A9/NMUR2/ANO2/GABRQ/CLDN17/GABRB1/GABRG3/GABRE/GABRA3/SLC17A3/CLIC5/ANO4/GABRG1/GABRA2
GOMF_ODORANT_BINDING	GOMF_ODORANT_BINDING	104	-0.485353259343017	-1.48104131430131	0.0101010101010101	0.315789473684211	0.310249307479224	2340	tags=36%, list=12%, signal=31%	OR10Z1/OR5J2/OR5M10/OR10V1/OR6B2/OR8H3/OR10W1/OR8G1/GPR148/OR5D16/OR8D1/OR14I1/OR4E1/OR8H1/OR10K2/OR14L1P/OR8H2/OR2A4/OR5M8/OR5AC2/OR5A2/OR9I1/OR6K2/OR6K6/OR10Q1/OR10K1/OR5B17/OR5L2/OR5K3/OR8D4/OR8K1/OR10J1/OR9G4/OR5I1/OR5M3/OR5L1/OR5D14
GOMF_VOLTAGE_GATED_POTASSIUM_CHANNEL_ACTIVITY	GOMF_VOLTAGE_GATED_POTASSIUM_CHANNEL_ACTIVITY	91	-0.510399263194676	-1.5630728008885	0.0101010101010101	0.315789473684211	0.310249307479224	5478	tags=53%, list=28%, signal=38%	KCNH5/KCNE5/KCNC3/KCNA1/KCNA5/KCNB2/KCNK6/KCNK5/KCNA4/KCNJ14/PKD2/LRRC55/KCNIP2/KCNK18/KCNE1B/HCN3/KCNH2/KCNQ4/KCNK3/KCNV1/KCNJ8/KCNH6/KCNJ16/KCNE4/KCNJ1/KCNS2/KCNJ15/KCNQ2/KCNH1/KCNJ4/HCN4/KCNJ12/KCNF1/LRRC38/KCNJ6/KCNC2/HCN1/SNAP25/KCNJ3/KCNQ3/ABCC9/ABCC8/KCNV2/KCNS1/KCNG1/KCNN1/KCNA2/KCNT2
GOMF_EXTRACELLULAR_LIGAND_GATED_ION_CHANNEL_ACTIVITY	GOMF_EXTRACELLULAR_LIGAND_GATED_ION_CHANNEL_ACTIVITY	73	-0.492950999070596	-1.44961452494349	0.0102040816326531	0.315789473684211	0.310249307479224	6052	tags=52%, list=31%, signal=36%	GRIK4/CHRNA1/GABRP/P2RX6/HTR3E/P2RX5/GRIN3B/GRIN3A/GRID2/GRIK1/GABRD/GRIA3/HTR3D/CHRNA5/CHRNG/GRIK2/HTR3A/CHRNA9/GRIN2A/GRIA1/GLRA3/GABRB2/CHRNB3/GABRA6/HTR3C/GRIN2D/HTR3B/GRIA2/GABRB3/CHRNA6/GABRQ/GABRB1/GABRG3/GABRE/GABRA3/GRIK3/GABRG1/GABRA2
GOMF_MICROTUBULE_MOTOR_ACTIVITY	GOMF_MICROTUBULE_MOTOR_ACTIVITY	68	-0.486692580412161	-1.39886209183815	0.0104166666666667	0.315789473684211	0.310249307479224	6113	tags=54%, list=31%, signal=38%	DNAH7/KIF20B/KIF14/KIFC1/SMC3/STARD9/DYNC1I2/KIF6/KIF18A/KIF3A/KIF2C/DNAI2/KIF12/DNAH12/DNAH14/KIF7/KIF24/KIF21A/KIF4B/KIF3C/DNAH3/KIF23/CENPE/KIF18B/KIF20A/KIF11/KIF4A/DNAH5/KIF2B/KIF26A/DNAH11/DYNC2H1/DNAH6/KIF15/DNAH8/KIF5A/KIF25
GOMF_CELL_ADHESION_MEDIATOR_ACTIVITY	GOMF_CELL_ADHESION_MEDIATOR_ACTIVITY	64	-0.530336871221915	-1.5179239886681	0.0105263157894737	0.315789473684211	0.310249307479224	4727	tags=45%, list=24%, signal=34%	JAM3/BCAM/IZUMO1/ESAM/PALLD/NRCAM/DSCAML1/MYPN/ITGA1/ITGA10/CNN3/NEXN/STXBP6/NFASC/PLXNB3/EPCAM/ITGA2/PKP3/GLDN/CXADR/DSG2/DSCAM/CNTN1/CNTN4/PKP2/NTNG1/LRRC4C/CNTN6/CNTN5
GOMF_CELL_CELL_ADHESION_MEDIATOR_ACTIVITY	GOMF_CELL_CELL_ADHESION_MEDIATOR_ACTIVITY	54	-0.568943929710642	-1.59804439748387	0.0105263157894737	0.315789473684211	0.310249307479224	4727	tags=46%, list=24%, signal=35%	JAM3/IZUMO1/ESAM/PALLD/NRCAM/DSCAML1/MYPN/CNN3/NEXN/STXBP6/NFASC/PLXNB3/EPCAM/PKP3/GLDN/CXADR/DSG2/DSCAM/CNTN1/CNTN4/PKP2/NTNG1/LRRC4C/CNTN6/CNTN5
GOMF_POSTSYNAPTIC_NEUROTRANSMITTER_RECEPTOR_ACTIVITY	GOMF_POSTSYNAPTIC_NEUROTRANSMITTER_RECEPTOR_ACTIVITY	64	-0.508384137520578	-1.45509113108208	0.0105263157894737	0.315789473684211	0.310249307479224	4657	tags=41%, list=24%, signal=31%	GRIN3A/GRID2/GRIK1/GABRD/GRIA3/CHRNA5/GABBR1/CHRNG/GRIK2/CHRNA9/DRD5/GRIA1/GABRB2/GRM1/CHRNB3/GABRA6/GRIN2D/CHRNA6/GABRB1/GABRG3/GABRE/GABRA3/GRIK3/CHRM2/GABRG1/GABRA2
GOMF_TRANSMITTER_GATED_CHANNEL_ACTIVITY	GOMF_TRANSMITTER_GATED_CHANNEL_ACTIVITY	60	-0.544198680427304	-1.53638647354889	0.0106382978723404	0.315789473684211	0.310249307479224	4918	tags=52%, list=25%, signal=39%	GRIN3B/GRIN3A/GRID2/GRIK1/GABRD/GRIA3/HTR3D/CHRNA5/CHRNG/GRIK2/HTR3A/CHRNA9/GRIN2A/GRIA1/GLRA3/GABRB2/CHRNB3/GABRA6/HTR3C/GRIN2D/HTR3B/GRIA2/GABRB3/CHRNA6/GABRB1/GABRG3/GABRE/GABRA3/GRIK3/GABRG1/GABRA2
GOMF_GLUCURONOSYLTRANSFERASE_ACTIVITY	GOMF_GLUCURONOSYLTRANSFERASE_ACTIVITY	33	-0.655196759396435	-1.73204121806918	0.0108695652173913	0.315789473684211	0.310249307479224	2886	tags=48%, list=15%, signal=41%	EXTL1/UGT1A7/B4GAT1/UGT2A1/LARGE1/CHPF/UGT2B17/CHSY3/B3GAT2/UGT1A9/UGT2B4/UGT2B10/UGT2B11/UGT2B7/UGT3A2/UGT2A2
GOMF_CHEMOREPELLENT_ACTIVITY	GOMF_CHEMOREPELLENT_ACTIVITY	28	-0.64907171122127	-1.6583017913423	0.010989010989011	0.315789473684211	0.310249307479224	2559	tags=50%, list=13%, signal=44%	SEMA3A/SEMA6C/SEMA3C/SEMA5A/SEMA6A/DPP4/FLRT2/SEMA4F/SEMA3E/SEMA3D/EPHA7/SEMA5B/SEMA4G/SEMA3G
GOMF_LIPOPOLYSACCHARIDE_BINDING	GOMF_LIPOPOLYSACCHARIDE_BINDING	35	-0.555831861015555	-1.45421359517949	0.0111111111111111	0.315789473684211	0.310249307479224	134	tags=11%, list=1%, signal=11%	SELP/DEFB106A/DEFB106B/DEFB114
GOMF_GABA_GATED_CHLORIDE_ION_CHANNEL_ACTIVITY	GOMF_GABA_GATED_CHLORIDE_ION_CHANNEL_ACTIVITY	13	-0.783697337802222	-1.81548362935753	0.0119047619047619	0.32967032967033	0.323886639676113	2249	tags=69%, list=12%, signal=61%	GABRB2/GABRA6/GABRB3/GABRB1/GABRG3/GABRE/GABRA3/GABRG1/GABRA2
GOMF_SECONDARY_ACTIVE_TRANSMEMBRANE_TRANSPORTER_ACTIVITY	GOMF_SECONDARY_ACTIVE_TRANSMEMBRANE_TRANSPORTER_ACTIVITY	237	-0.397146451860229	-1.24783866539945	0.0198019801980198	0.500927643784787	0.492139439507861	5585	tags=40%, list=29%, signal=29%	SLC16A10/SLC1A7/MFSD2B/SLC5A11/SLC41A1/CLCN5/SLC5A5/SLC28A2/SLC2A13/SLC19A1/SLC35E2B/SLC16A1/SLC6A9/SLC45A3/SLC26A7/SLC1A5/SLC25A4/SLC9B2/SLCO1B1/SLC6A19/SLC34A1/MFSD4B/SLC38A4/SLC46A1/SLC16A13/SLC10A5/SLC15A1/SLC8A2/SLC5A7/SLC16A8/SLC16A7/SLC26A1/SLCO2A1/SLC37A4/SLC26A2/SLC9C1/SLC8A3/SLC6A5/ATP1A3/SLC13A2/SLC5A4/SLC35D3/SLC7A8/SLC16A12/CLCN3/SLCO2B1/SLC15A5/SLC34A3/CDH17/SLC47A2/SLC24A3/SLC9A2/S…
GOMF_SYMPORTER_ACTIVITY	GOMF_SYMPORTER_ACTIVITY	144	-0.418454764351776	-1.30421077860078	0.0198019801980198	0.500927643784787	0.492139439507861	5124	tags=39%, list=26%, signal=29%	SLC5A5/SLC28A2/SLC2A13/SLC16A1/SLC6A9/SLC45A3/SLC1A5/SLC6A19/SLC34A1/MFSD4B/SLC38A4/SLC46A1/SLC16A13/SLC10A5/SLC15A1/SLC5A7/SLC16A8/SLC16A7/SLC6A5/SLC13A2/SLC5A4/SLC16A12/SLC15A5/SLC34A3/SLC24A3/SLC6A18/SLC6A11/SLC13A4/MFSD3/SLC2A10/SLC16A2/SLC15A2/SLC24A5/SLC4A10/SLC17A2/SLC6A15/SLC17A1/SLC39A14/SLC5A9/SLC12A1/SLC16A9/SLC17A6/SLC18A2/SLC6A1/SLC5A8/SLC13A3/SLC17A8/SLC24A2/SLC6A14/SLC6A3/SLC10A4/S…
GOMF_ATP_DEPENDENT_ACTIVITY_ACTING_ON_DNA	GOMF_ATP_DEPENDENT_ACTIVITY_ACTING_ON_DNA	102	-0.455751732123989	-1.39787655203886	0.02	0.500927643784787	0.492139439507861	8220	tags=73%, list=42%, signal=42%	RAD51C/RECQL/HELB/RFC2/NAV2/RTEL1/SMARCA2/XRCC3/RBBP4/RFC3/RFC5/BPTF/CHD3/FANCM/SMARCA4/CHTF8/DHX9/CHD1L/RAD51B/CHD9/MCM7/DDX11/XRCC5/MSH6/SMARCA5/ERCC2/G3BP1/MRE11/SMC3/RUVBL2/RFC4/ATAD5/MYO18A/ERCC6/ASCC3/RAD17/RAD54L/CHTF18/MCM6/RAD51/CHD5/DDX1/BRIP1/BLM/TOP2B/DNA2/DSCC1/RAD51D/SMARCAD1/RECQL5/FBH1/RECQL4/ERCC6L/ZRANB3/POLQ/MCM4/MCM2/SMARCAL1/ATRX/RUVBL1/MCM8/HLTF/MCM3/DQX1/RAD54B/TWNK/XRCC2/M…
GOMF_NEUROTRANSMITTER_RECEPTOR_ACTIVITY_INVOLVED_IN_REGULATION_OF_POSTSYNAPTIC_MEMBRANE_POTENTIAL	GOMF_NEUROTRANSMITTER_RECEPTOR_ACTIVITY_INVOLVED_IN_REGULATION_OF_POSTSYNAPTIC_MEMBRANE_POTENTIAL	49	-0.533139532682778	-1.47459968905234	0.0210526315789474	0.500927643784787	0.492139439507861	4907	tags=47%, list=25%, signal=35%	GRIN3A/GRID2/GRIK1/GABRD/GRIA3/CHRNA5/GABBR1/CHRNG/GRIK2/CHRNA9/GRIA1/GABRB2/CHRNB3/GABRA6/GRIN2D/CHRNA6/GABRB1/GABRG3/GABRE/GABRA3/GRIK3/GABRG1/GABRA2
GOMF_EXTRACELLULAR_MATRIX_STRUCTURAL_CONSTITUENT_CONFERRING_TENSILE_STRENGTH	GOMF_EXTRACELLULAR_MATRIX_STRUCTURAL_CONSTITUENT_CONFERRING_TENSILE_STRENGTH	41	-0.537440905925883	-1.44175359062373	0.0217391304347826	0.500927643784787	0.492139439507861	4668	tags=66%, list=24%, signal=50%	COL3A1/COL24A1/COL4A5/COL15A1/COL27A1/COL23A1/COL9A3/COL5A3/COL9A1/COL6A3/COL4A4/COL2A1/COL4A3/COL5A1/COL6A2/COL1A2/COL6A6/COL16A1/COL25A1/COL11A2/COL14A1/COL6A5/COL4A2/COL12A1/COL21A1/COL8A1/COL5A2
GOMF_INTRAMEMBRANE_LIPID_TRANSPORTER_ACTIVITY	GOMF_INTRAMEMBRANE_LIPID_TRANSPORTER_ACTIVITY	41	-0.513238034255791	-1.37682630885375	0.0217391304347826	0.500927643784787	0.492139439507861	5558	tags=49%, list=28%, signal=35%	ANO9/ATP8B1/RFT1/ABCA7/ABCA4/ATP8B3/ATP8B2/ATP10D/ATP10A/ATP11C/ABCA2/ATP10B/PLSCR4/ABCA3/PLSCR2/ABCA12/ATP8A2/TMEM30B/PLSCR5/ANO4
GOMF_METALLOCARBOXYPEPTIDASE_ACTIVITY	GOMF_METALLOCARBOXYPEPTIDASE_ACTIVITY	29	-0.584254313049011	-1.50396847587494	0.0217391304347826	0.500927643784787	0.492139439507861	3982	tags=45%, list=20%, signal=36%	AGBL2/CPE/CPN1/AEBP1/CPO/CPXM2/CPZ/CPA3/VASH2/AGBL4/CPB1/ACE2/AGBL1
GOMF_INWARD_RECTIFIER_POTASSIUM_CHANNEL_ACTIVITY	GOMF_INWARD_RECTIFIER_POTASSIUM_CHANNEL_ACTIVITY	27	-0.619997618829363	-1.58959153450812	0.021978021978022	0.500927643784787	0.492139439507861	3431	tags=48%, list=18%, signal=40%	KCNH2/KCNJ8/KCNH6/KCNJ16/KCNJ1/KCNJ15/KCNJ4/KCNJ12/KCNJ6/KCNJ3/ABCC9/ABCC8/KCNN1
GOMF_GABA_RECEPTOR_ACTIVITY	GOMF_GABA_RECEPTOR_ACTIVITY	22	-0.676692950679359	-1.66195499605196	0.0224719101123595	0.500927643784787	0.492139439507861	1441	tags=45%, list=7%, signal=42%	GABRB2/GABRA6/GABRB3/GABRQ/GABRB1/GABRG3/GABRE/GABRA3/GABRG1/GABRA2
GOMF_LIGAND_GATED_ANION_CHANNEL_ACTIVITY	GOMF_LIGAND_GATED_ANION_CHANNEL_ACTIVITY	18	-0.744425268733919	-1.82462035191087	0.0227272727272727	0.500927643784787	0.492139439507861	2713	tags=61%, list=14%, signal=53%	GLRA3/GABRB2/GABRA6/CFTR/GABRB3/GABRB1/GABRG3/GABRE/GABRA3/GABRG1/GABRA2
GOMF_ACTIVE_ION_TRANSMEMBRANE_TRANSPORTER_ACTIVITY	GOMF_ACTIVE_ION_TRANSMEMBRANE_TRANSPORTER_ACTIVITY	257	-0.388513614304492	-1.22131338703583	0.0297029702970297	0.616907844630617	0.606084899987975	7346	tags=47%, list=38%, signal=30%	SLC4A11/SLC25A11/ABCC11/SLC20A2/SLC4A4/SLC25A22/ATP6V1E2/LETM1/ATP13A1/KCNJ11/ATP7A/SLC34A2/SLC5A6/SLC12A3/ATP6V0E2/CTNS/ATP2A3/SLC6A4/SLC12A2/SLC5A12/ATP8A1/ATP6V1C1/ABCC10/SLC4A7/SLC47A1/ATP13A4/SLC36A2/SLC26A3/SLC1A7/SLC5A11/ATP13A2/SLC41A1/CLCN5/CYB5A/SLC5A5/SLC28A2/COX6A2/COX15/SLC2A13/SLC19A1/ATP7B/SLC6A9/SLC45A3/SLC26A7/SLC25A4/SLC9B2/SLCO1B1/SLC34A1/SLC46A1/SLC10A5/SLC15A1/SLC8A2/ATP2B4/S…
GOMF_ACTIVE_TRANSMEMBRANE_TRANSPORTER_ACTIVITY	GOMF_ACTIVE_TRANSMEMBRANE_TRANSPORTER_ACTIVITY	389	-0.370976404039093	-1.1978429725729	0.0297029702970297	0.616907844630617	0.606084899987975	7358	tags=44%, list=38%, signal=28%	ABCB7/SLC4A11/SLC25A11/ABCB6/ABCC11/SLC20A2/TMEM241/NDUFS1/SLC4A4/SLC25A22/ATP6V1E2/LETM1/ATP6V1G2/RALBP1/ATP13A1/KCNJ11/ATP7A/SLC34A2/SLC5A6/SLC12A3/ATP6V0E2/CTNS/ATP2A3/SLC35D1/SLC6A4/SLC12A2/SLC5A12/ATP8A1/SLC25A10/ATP6V1C1/ABCB8/ABCC10/SLC4A7/SLC47A1/CYB561D1/ATP13A4/SLC6A16/SLC36A2/ABCC12/SLC26A3/ABCD2/SLC16A10/SLC1A7/MFSD2B/TAP2/NDUFA8/SLC5A11/ATP13A2/ABCA5/SLC41A1/CLCN5/CYB5A/SLC5A5/SLC28A…
GOMF_LIPID_TRANSPORTER_ACTIVITY	GOMF_LIPID_TRANSPORTER_ACTIVITY	157	-0.408678508255659	-1.27773099434378	0.0297029702970297	0.616907844630617	0.606084899987975	5598	tags=36%, list=29%, signal=26%	ABCD2/ANO9/MFSD2B/OSBPL1A/ABCA5/ATP8B1/APOD/RFT1/ABCA7/ABCA4/ABCA6/ATP8B3/FABP4/ATP8B2/SLCO1B1/FABP2/OSBPL10/CD36/SLC10A5/ATP10D/ATP10A/SLCO2A1/ABCB11/PLEKHA8/ABCA9/ATP11C/ABCA2/ARV1/OSBPL3/SLCO2B1/ATP10B/PLSCR4/ABCG5/ABCA8/ABCA10/SLC27A4/MTTP/AKR1C4/ABCA3/ABCC4/PLSCR2/SLC22A9/ABCA12/SLC5A8/ATP8A2/CFHR4/TTPA/SLCO1C1/TMEM30B/OSBPL6/SLCO1B3/SLC27A6/SLC10A4/PLSCR5/APOB/ANO4/SLC10A2
GOMF_SEMAPHORIN_RECEPTOR_BINDING	GOMF_SEMAPHORIN_RECEPTOR_BINDING	23	-0.644585365783686	-1.59971893644488	0.032967032967033	0.653357531760436	0.641895118922533	2978	tags=52%, list=15%, signal=44%	PLXNB1/SEMA3A/SEMA6C/SEMA3C/SEMA5A/SEMA6A/SEMA4F/SEMA3E/SEMA3D/SEMA5B/SEMA4G/SEMA3G
GOMF_TASTE_RECEPTOR_ACTIVITY	GOMF_TASTE_RECEPTOR_ACTIVITY	30	-0.562043046537026	-1.44839297395617	0.032967032967033	0.653357531760436	0.641895118922533	3792	tags=47%, list=19%, signal=38%	TAS2R50/TAS2R19/TAS2R31/TAS2R4/TAS2R14/TAS2R13/TAS2R20/TAS2R5/TAS2R42/TAS2R8/TAS2R10/TAS2R9/TAS2R39/TAS2R16
GOMF_DNA_BINDING_BENDING	GOMF_DNA_BINDING_BENDING	17	-0.674215908489307	-1.65720355949661	0.0340909090909091	0.653357531760436	0.641895118922533	3168	tags=47%, list=16%, signal=39%	FOXI1/LEF1/TOP2A/FOXL1/HMGB4/HMGA2/FOXD4/FOXD1
GOMF_INHIBITORY_EXTRACELLULAR_LIGAND_GATED_ION_CHANNEL_ACTIVITY	GOMF_INHIBITORY_EXTRACELLULAR_LIGAND_GATED_ION_CHANNEL_ACTIVITY	15	-0.721545952148133	-1.73964192661243	0.0344827586206897	0.653357531760436	0.641895118922533	2713	tags=53%, list=14%, signal=46%	GLRA3/GABRB2/GABRA6/GABRG3/GABRE/GABRA3/GABRG1/GABRA2
GOMF_NEUROTRANSMITTER_TRANSMEMBRANE_TRANSPORTER_ACTIVITY	GOMF_NEUROTRANSMITTER_TRANSMEMBRANE_TRANSPORTER_ACTIVITY	19	-0.703710628412064	-1.70570461482686	0.0344827586206897	0.653357531760436	0.641895118922533	1756	tags=58%, list=9%, signal=53%	SLC29A2/SLC6A15/SLC17A6/SLC17A8/SLC22A3/SLC29A4/GABRQ/SLC6A3/SLC18A3/SLC17A7/CPLX3
GOMF_STRUCTURAL_CONSTITUENT_OF_SKIN_EPIDERMIS	GOMF_STRUCTURAL_CONSTITUENT_OF_SKIN_EPIDERMIS	13	-0.748630502340836	-1.73424912383777	0.0357142857142857	0.665024630541872	0.653357531760436	1114	tags=38%, list=6%, signal=36%	KRT2/KRT84/PKP1/FLG/SPRR1A
GOMF_BENZODIAZEPINE_RECEPTOR_ACTIVITY	GOMF_BENZODIAZEPINE_RECEPTOR_ACTIVITY	11	-0.791163490619629	-1.77673197639933	0.0365853658536585	0.669698222405953	0.657949130784796	1441	tags=55%, list=7%, signal=51%	GABRA6/GABRG3/GABRE/GABRA3/GABRG1/GABRA2
GOMF_PHOSPHATIDYLINOSITOL_3_KINASE_REGULATORY_SUBUNIT_BINDING	GOMF_PHOSPHATIDYLINOSITOL_3_KINASE_REGULATORY_SUBUNIT_BINDING	10	-0.74479050218312	-1.62136010287072	0.0375	0.675	0.663157894736842	3033	tags=50%, list=16%, signal=42%	NLRC3/FAM83B/FAM83A/DAB2IP/PTPN13
GOMF_SODIUM_CHANNEL_ACTIVITY	GOMF_SODIUM_CHANNEL_ACTIVITY	46	-0.506566823833271	-1.36692493741732	0.0434782608695652	0.719640179910045	0.707014913595834	4530	tags=43%, list=23%, signal=33%	GRIK1/TRPM5/PKD2/GRIK2/TRPM2/HCN3/SCN8A/SCN3A/SCN1A/HCN4/SCN11A/ASIC1/SCN7A/HCN1/SCN2B/ASIC5/SCN2A/SCN9A/NALCN/GRIK3
GOMF_ACETYLGALACTOSAMINYLTRANSFERASE_ACTIVITY	GOMF_ACETYLGALACTOSAMINYLTRANSFERASE_ACTIVITY	34	-0.541157885156197	-1.42392976557918	0.0444444444444444	0.719640179910045	0.707014913595834	4625	tags=44%, list=24%, signal=34%	GALNT15/GALNT7/GALNTL6/GALNT12/EXTL2/B3GALNT1/ABO/CHPF/B4GALNT3/B4GALNT1/CHSY3/GALNT18/GALNT13/GALNT17/B4GALNT4
GOMF_BITTER_TASTE_RECEPTOR_ACTIVITY	GOMF_BITTER_TASTE_RECEPTOR_ACTIVITY	24	-0.635239580555139	-1.57552855427722	0.0444444444444444	0.719640179910045	0.707014913595834	3792	tags=58%, list=19%, signal=47%	TAS2R50/TAS2R19/TAS2R31/TAS2R4/TAS2R14/TAS2R13/TAS2R20/TAS2R5/TAS2R42/TAS2R8/TAS2R10/TAS2R9/TAS2R39/TAS2R16
GOMF_VOLTAGE_GATED_SODIUM_CHANNEL_ACTIVITY	GOMF_VOLTAGE_GATED_SODIUM_CHANNEL_ACTIVITY	25	-0.602335928089553	-1.50930396957221	0.0444444444444444	0.719640179910045	0.707014913595834	2262	tags=52%, list=12%, signal=46%	PKD2/HCN3/SCN8A/SCN3A/SCN1A/HCN4/SCN11A/SCN7A/HCN1/SCN2B/SCN2A/SCN9A/NALCN
GOMF_EXTRACELLULAR_MATRIX_STRUCTURAL_CONSTITUENT_CONFERRING_COMPRESSION_RESISTANCE	GOMF_EXTRACELLULAR_MATRIX_STRUCTURAL_CONSTITUENT_CONFERRING_COMPRESSION_RESISTANCE	22	-0.660415921784053	-1.62197868262018	0.0449438202247191	0.719640179910045	0.707014913595834	4980	tags=68%, list=25%, signal=51%	ACAN/PRG4/PODN/ASPN/OGN/PRELP/AMELX/BGN/DCN/ENAM/PRG3/FMOD/STATH/LUM/AMELY
GOMF_INHIBITORY_MHC_CLASS_I_RECEPTOR_ACTIVITY	GOMF_INHIBITORY_MHC_CLASS_I_RECEPTOR_ACTIVITY	10	0.703653577303346	1.96467475906565	0.0454545454545455	0.719640179910045	0.707014913595834	1414	tags=60%, list=7%, signal=56%	LILRA4/LILRA5/LILRA6/LILRB1/LILRB3/LILRB2
GOMF_LIPOPEPTIDE_BINDING	GOMF_LIPOPEPTIDE_BINDING	10	0.731387749626008	2.04211148373169	0.0454545454545455	0.719640179910045	0.707014913595834	1230	tags=50%, list=6%, signal=47%	CD1C/CD14/CD1B/CD1E/CD1D
GOMF_RAGE_RECEPTOR_BINDING	GOMF_RAGE_RECEPTOR_BINDING	10	0.703232063091648	1.96349784707512	0.0454545454545455	0.719640179910045	0.707014913595834	1090	tags=60%, list=6%, signal=57%	S100A12/S100A9/FPR1/S100A8/S100A7/S100A4
GOMF_LIPID_PHOSPHATASE_ACTIVITY	GOMF_LIPID_PHOSPHATASE_ACTIVITY	16	-0.672926130307086	-1.65015705435622	0.0459770114942529	0.719640179910045	0.707014913595834	2081	tags=38%, list=11%, signal=34%	PLPP7/PLPP4/SGPP2/EPHX2/PLPPR1/PLPPR5
GOMF_BILE_ACID_BINDING	GOMF_BILE_ACID_BINDING	11	-0.669680285406668	-1.50391466637873	0.0487804878048781	0.72972972972973	0.716927453769559	2844	tags=45%, list=15%, signal=39%	AKR1C2/NAPEPLD/AKR1C4/AKR1C1/NR1H4
GOMF_ENDOPEPTIDASE_ACTIVITY	GOMF_ENDOPEPTIDASE_ACTIVITY	424	-0.376096278614457	-1.21295663039165	0.0495049504950495	0.72972972972973	0.716927453769559	5309	tags=32%, list=27%, signal=24%	KEL/TMPRSS12/TMPRSS11D/TRABD2B/SHH/KDM8/F2/NRDC/GZMK/TRABD2A/IMMP2L/TYSND1/USP28/MMP21/THOP1/IDE/ADAMTS3/ESPL1/PIGK/TMPRSS9/ASPRV1/USP5/ADAMTSL2/ADAM21/APEH/TMPRSS2/CD5L/ADGRG6/PCSK4/ADAM2/PREPL/MST1/USP1/ADAM30/ACR/F10/MMP3/KLK2/USP6/MIPEP/CTSF/ADAMTS7/CFI/NAPSA/HPN/CAPN8/ADAM33/TMPRSS11B/ATG4C/UCHL1/PRSS41/MMP20/PRSS45P/HGFAC/TLL2/TLL1/ADAMTSL3/NLN/OMA1/PRSS48/LPA/ADAM22/TMPRSS4/LMLN/ADAMTS10/P…
GOMF_INTEGRIN_BINDING	GOMF_INTEGRIN_BINDING	156	-0.385583925249195	-1.20714898876319	0.0495049504950495	0.72972972972973	0.716927453769559	4138	tags=28%, list=21%, signal=22%	FBN1/PTK2/CDH26/ITGA1/ADAM2/ACTN2/ITGA6/CCN1/ITGA10/ADAM22/DST/ITGB6/CCN2/CDH17/GFAP/COL4A3/IGF2/COL5A1/TSPAN8/TLN2/CD226/CCN5/THY1/ITGA2/NPNT/CASR/CXADR/VCAM1/EMP2/EDIL3/LAMA3/COL16A1/ITGAD/ADAMTS8/CX3CL1/CXCL12/VWF/ESM1/ITGA2B/IBSP/ITGB3/FBLN1/ITGBL1/FGF2
