# Supplementary material for: High expression level of the FTH1 gene is associated with poor prognosis in children with non-M3 acute myeloid leukemia
Source: Front Oncol. 2023 Feb 1;12:1068094. doi: 10.3389/fonc.2022.1068094 (PMC9928996; doi:10.3389/fonc.2022.1068094)
Supplement: Supplementary file 6 [file DataSheet_6.zip › GSEA/Termmfbp..txt]

ID	Description	setSize	enrichmentScore	NES	pvalue	p.adjust	qvalues	rank	leading_edge	core_enrichment
GOBP_ACTIN_FILAMENT_BASED_MOVEMENT	GOBP_ACTIN_FILAMENT_BASED_MOVEMENT	129	-0.459784812701185	-1.42378855786358	0.0099009900990099	0.410305958132045	0.404949571997627	5613	tags=41%, list=29%, signal=29%	AKAP9/MYO7B/PARVA/DLG1/KCNA5/MYL1/MYO5C/EPDR1/MYH3/MYO5B/CACNA1C/GATA4/GPD1L/GJC1/MYH8/RNF207/KCNE1B/NOS1AP/ACTC1/CACNA1D/ATP1A2/KCNH2/WIPF3/CAMK2D/ANK2/MYH10/KCNJ8/KCNE4/MYH4/CACNB2/MYLK2/SCN1A/HCN4/FGF12/TPM1/FRMD6/DSG2/MYH7/EMP2/EPB41L5/MYO1B/KCNJ3/FGF13/RYR2/CTNNA3/CAV1/PKP2/MYH14/MYH6/SCN2B/SGCD/GJA5/PDPN
GOBP_ACTION_POTENTIAL	GOBP_ACTION_POTENTIAL	139	-0.487809166058073	-1.51974597311712	0.0099009900990099	0.410305958132045	0.404949571997627	6803	tags=53%, list=35%, signal=35%	KCND3/SCN3B/DSC2/GNAQ/CAV3/SCN4A/NTRK2/ANK3/TRPM4/CACNB3/CHRNA1/KCNE5/CACNA1I/GNA11/AKAP9/TBX18/KCNA1/GPER1/DLG1/KCNA5/GNA14/CACNA1C/CD36/NRCAM/SLC8A2/GPD1L/CNR1/KCNIP2/GJC1/TACR1/GRIK2/RNF207/CNR2/KCNE1B/NOS1AP/KCNMB4/SCN8A/CACNA1D/ATP1A2/KCNH2/CAMK2D/ANK2/KCNJ8/KCNH6/KCNE4/KCNMB2/CACNB2/SCN3A/SCN1A/HCN4/SCN11A/FGF12/CXADR/DSG2/PTPN3/SCN7A/KCNC2/GPR88/GJD2/CLDN19/KCNJ3/FGF13/RYR2/CTNNA3/AKAP6/CA…
GOBP_ANTERIOR_POSTERIOR_PATTERN_SPECIFICATION	GOBP_ANTERIOR_POSTERIOR_PATTERN_SPECIFICATION	212	-0.458828626399664	-1.44908045622159	0.0099009900990099	0.410305958132045	0.404949571997627	4521	tags=37%, list=23%, signal=29%	PCDH8/BMP4/WNT2B/TBX6/GPC3/RIPPLY2/ATM/GATA4/GDF11/PRKDC/DKK1/POGLUT1/GLI3/FEZF1/KAT2A/HOXC10/MIB1/ROR2/TASOR/FOXH1/ACVR2B/TDRD5/TDGF1/HOXB3/FOXA2/ACVR2A/WNT3/LEF1/TDRKH/HOXB6/HOXC5/DCANP1/TP53/HEYL/MSGN1/SMO/PAX6/RIPPLY1/XRCC2/MLLT3/HES1/PLD6/SEMA3C/SFRP1/TCF15/TDRD10/DLL3/HOXC11/MSX1/CELSR2/EPB41L5/TIFAB/COBL/BMPR1A/CFC1/HOXD4/GDF3/HOXB5/CER1/OTX1/HOXC6/NEUROD1/HOXB8/TDRD15/HOXB1/HOXB9/CFC1B/HO…
GOBP_AXON_DEVELOPMENT	GOBP_AXON_DEVELOPMENT	473	-0.4080806478241	-1.32145630592959	0.0099009900990099	0.410305958132045	0.404949571997627	4281	tags=30%, list=22%, signal=24%	IGF1R/PALLD/B4GALT6/GAP43/NRCAM/LGR6/ROBO1/DSCAML1/MYPN/PTK2/BOC/CNR1/ARTN/MTR/ADARB1/SLIT3/LRTM1/MAP1A/EPHA10/ALS2/GLI3/DHFR/NREP/EPHB3/FEZF1/PLP1/VAX2/FZD3/PLXNC1/RET/PRKCQ/STMN1/NEFH/MEGF8/PLA2G10/UCHL1/PLXNB1/NEXN/EDN3/WNT3/NGF/LGI1/CSPG5/RNF165/NDN/SEMA3A/LPAR3/MAP1B/NFASC/UNC5D/NCAM1/TIAM2/SMO/LHX4/PAX6/PLXNB3/SEMA6C/STXBP1/XK/SEMA3C/THY1/PTPRF/NTN3/GDF7/BRSK1/ISL1/SEMA5A/NGFR/CHODL/EFNB3/M…
GOBP_CARDIAC_CHAMBER_MORPHOGENESIS	GOBP_CARDIAC_CHAMBER_MORPHOGENESIS	123	-0.473958452762736	-1.46629147895114	0.0099009900990099	0.410305958132045	0.404949571997627	4557	tags=37%, list=23%, signal=29%	SOS1/BMP4/ZFPM1/APLNR/GATA4/ROBO1/SLIT3/ADGRG6/BMP10/CPE/FHL2/NPY5R/FOXH1/PPP1R13L/CCN1/MKS1/GRHL2/TP53/HEYL/SMO/HES1/SEMA3C/DNAH11/PTCD2/ISL1/TPM1/SLIT2/MYH7/POU4F1/FGFR2/BMP5/BMPR1A/ADAMTS1/RYR2/TBX5/PKP2/TEK/MYH6/TNNI3/LRP2/SOX11/HEY2/FOXF1/ZFPM2/FOXC2/SHOX2
GOBP_CELL_CELL_ADHESION_VIA_PLASMA_MEMBRANE_ADHESION_MOLECULES	GOBP_CELL_CELL_ADHESION_VIA_PLASMA_MEMBRANE_ADHESION_MOLECULES	275	-0.546725652933452	-1.74230345406629	0.0099009900990099	0.410305958132045	0.404949571997627	4456	tags=49%, list=23%, signal=38%	SELE/PCDHGB3/CLDN8/ESAM/PCDHGC5/PALLD/PCDHB15/PCDHAC1/ROBO1/PCDHA7/DSCAML1/MYPN/PCDHGC3/MDGA1/ADGRL1/PCDHA6/PCDHGA5/CDH26/OBSL1/CDH19/CLDN5/CELSR1/RET/TENM2/CDH1/PCDHA13/PCDHB7/CLDN11/CDHR3/PCDHA2/PCDHGA7/PCDHB14/CELSR3/PCDHGC4/SDK2/DSC1/CDH7/PCDHB13/NEXN/CDHR1/LRFN5/CLDN6/CDH13/CDH5/PCDHGA1/PCDHGA8/CDH17/SDK1/KIRREL3/PCDHA5/CLDN4/CRB1/PCDHB1/PTPRG/HMCN1/PCDH9/PCDHB9/PCDHGB1/UNC5D/PCDHGA10/SPARCL…
GOBP_CELL_JUNCTION_ASSEMBLY	GOBP_CELL_JUNCTION_ASSEMBLY	416	-0.446823099406128	-1.44882715617782	0.0099009900990099	0.410305958132045	0.404949571997627	4399	tags=34%, list=22%, signal=27%	CORO2B/CLDN8/ESAM/RHOD/FAM107A/PATJ/TRIP6/APLNR/GAP43/NLGN2/MYO9A/NRCAM/PTK2/STAU2/LRRTM3/LAMC1/MDGA1/ECT2/GJC1/DKK1/OBSL1/EPHB3/SHANK3/CDH19/CLDN5/CDH1/GPM6A/CLDN11/BSN/CDHR3/ACTN2/PCDHB14/SDK2/ITGA6/CDH7/COLQ/PCDHB13/ANK2/PLXNB1/LGI2/LRFN5/CLDN6/DST/GRHL2/CDH5/SDK1/KIRREL3/THSD1/TJP1/CLDN4/SIX1/TLN2/ROCK2/THBS2/PCDHB9/MAP1B/BHLHB9/GABRB2/ADGRF1/CUX2/CDH18/THY1/ITGA2/NEGR1/PTPRK/CBLN1/OXTR/ADGRL…
GOBP_CELL_RECOGNITION	GOBP_CELL_RECOGNITION	156	-0.442969670584809	-1.38633535885121	0.0099009900990099	0.410305958132045	0.404949571997627	4474	tags=35%, list=23%, signal=27%	TUB/IZUMO1/SPA17/PALLD/CD36/GAP43/NRCAM/ROBO1/PCDHA7/DSCAML1/MYPN/CNR1/ZAN/EPHB3/PCSK4/ADAM2/ACR/ZP2/MEGF8/COLEC11/NEXN/SPESP1/NDN/SEMA3A/LBP/MEGF10/NTM/CD226/CRISP1/GLIPR1L2/FCN3/SEMA5A/EFNB3/C4B/DSCAM/ADAM18/AMIGO1/PLA2G5/ZPBP2/CLGN/FETUB/TEX101/CNTN4/ADAM32/SPAM1/ZP4/FOLR1/CNTN6/C4BPA/CLEC4M/PCDHB6/CNTNAP2/CRTAC1/FEZF2
GOBP_CELLULAR_PROCESS_INVOLVED_IN_REPRODUCTION_IN_MULTICELLULAR_ORGANISM	GOBP_CELLULAR_PROCESS_INVOLVED_IN_REPRODUCTION_IN_MULTICELLULAR_ORGANISM	398	-0.374802566292564	-1.2124886849001	0.0099009900990099	0.410305958132045	0.404949571997627	6242	tags=41%, list=32%, signal=28%	SOX30/GDF9/RHBDD1/MKKS/LIN28A/FANCG/FBXO5/MEIG1/MAEL/LGR5/TEX15/MEIOC/ZFY/CEP131/SYCP3/SLC26A3/AURKA/EHMT2/WDR77/SPIRE2/PYGO2/DRC7/IQCG/RIMBP3C/CABYR/NECTIN3/IHH/EQTN/CCNB2/KIF18A/WEE2/KIT/TTLL1/ROPN1B/CATSPER2/MYBL1/GMCL2/PAQR8/PTGDR2/BBS2/NCAPH/PDE5A/CHD5/JAM3/BRIP1/PLA2G3/MLH3/JAM2/TTC12/SOS1/ODF2/KNL1/BMP4/CELF4/DDX25/NOBOX/IZUMO1/TRIP13/ASZ1/NDC80/ATM/PRMT7/PIWIL1/SLIT3/HPGDS/DNMT3A/ADAD1/PC…
GOBP_CILIUM_MOVEMENT	GOBP_CILIUM_MOVEMENT	183	-0.444936384740892	-1.40834025884263	0.0099009900990099	0.410305958132045	0.404949571997627	6635	tags=54%, list=34%, signal=36%	INTS13/TEKT2/RFX3/TACR2/DNAAF11/CFAP100/MKKS/DNAH7/CCDC65/MEIG1/TEKT5/CEP131/VPS13A/CACNA1I/DRC7/IQCG/CABYR/TACR3/TTLL1/CFAP70/ROPN1B/CATSPER2/GAS8/CAMSAP3/BBS2/ADCY10/OFD1/NPHP4/PLA2G3/DNAI2/CFAP54/TTC12/SLC9B2/CFAP61/SPA17/SORD/CFAP73/ATP2B4/CFAP46/ENKUR/NME8/TACR1/TTLL6/TTLL9/LDHC/DNAAF4/QRICH2/CFAP91/SLC9C1/CATSPER3/CFAP157/HYDIN/CFAP298/RSPH6A/DNAAF5/SLC22A14/CFAP58/CFAP251/TTC29/CFAP206/ODA…
GOBP_CILIUM_ORGANIZATION	GOBP_CILIUM_ORGANIZATION	408	-0.417844626710886	-1.35302576128564	0.0099009900990099	0.410305958132045	0.404949571997627	7942	tags=57%, list=41%, signal=34%	ACTR2/ZMYND10/NOTCH1/OCRL/TCTN1/DNAH2/EXOC4/TOGARAM1/DYNC2LI1/TTC8/NEURL1/CPLANE1/PCNT/MAP4/C2CD3/RTTN/BBS1/TRAF3IP1/SPAG16/EVI5L/POC1B/IFT46/SGSM3/CFAP97D1/CFAP65/CEP164/AVIL/EHD2/DYNC2I1/MAPK15/EVI5/BBS4/GSN/CEP350/TEKT1/ALPK1/DCDC2/CEP89/FHDC1/NPHP3/JHY/LRGUK/WDR11/DNAL1/DISC1/TEKT2/CEP135/SDCCAG8/RFX3/ATXN10/TBC1D10C/RABGAP1/CCP110/CEP120/IFT88/DNAAF11/DYNC2I2/ENTR1/TMEM250/EXOC5/TCHP/CFAP100…
GOBP_DETECTION_OF_STIMULUS_INVOLVED_IN_SENSORY_PERCEPTION	GOBP_DETECTION_OF_STIMULUS_INVOLVED_IN_SENSORY_PERCEPTION	498	-0.499708953452931	-1.62168859030793	0.0099009900990099	0.410305958132045	0.404949571997627	2340	tags=32%, list=12%, signal=29%	OR10Z1/OR2D2/OPN4/OR2T29/OR2L13/TRPA1/OR4K1/OR2AG2/OR4K2/OR5J2/SCN1A/OR5M10/OR2A14/OR13F1/OR4M2/TAS2R13/OR1L3/OR10V1/OR6B2/ITGA2/TAS2R20/OR51B4/OR8H3/OR10W1/OR6C75/OR6N1/OR8G1/OR6B1/OR51V1/OR52E6/GPR148/OR1N1/OR5D16/OR51A2/OR10H2/OR1J1/GUCY2F/OR4D1/OR8D1/OR14I1/OR4F21/OR10G7/OR4E1/OR56B4/TMC1/OR8H1/OR10K2/OR14L1P/OR51E2/OR8H2/OR2A4/OR7C1/OR5M8/OR4P4/ATP8A2/TAS2R5/TAS2R42/OR1J4/CXCL12/LINC02203/OR…
GOBP_EMBRYONIC_ORGAN_MORPHOGENESIS	GOBP_EMBRYONIC_ORGAN_MORPHOGENESIS	291	-0.392349784263398	-1.2509048329185	0.0099009900990099	0.410305958132045	0.404949571997627	5262	tags=36%, list=27%, signal=27%	IHH/HNF1B/DLX5/SHH/HOXA6/BBS5/WDR19/GRHL3/HAND2/IFT140/HOXD10/FZD6/BMP4/TBX6/PKD2/SCRIB/NDRG4/APLNR/DLX6/GATA4/FBN1/STIL/DSCAML1/MTHFD1/CLRN1/GLI3/RNF207/MYO3A/MIB1/ROR2/VAX2/FZD3/RARB/CHRNA9/PAX5/FOXH1/FRZB/ALDH1A3/FOXN4/EYA1/HPN/BBS7/KCNQ4/IFT172/MEGF8/FOXI1/LRIG3/COL2A1/HOXB3/FGF10/GRHL2/SOX9/ARL13B/STOX1/CEP290/HOXB6/YAP1/SIX1/DCANP1/CTHRC1/SETDB2/MMP16/NOTO/SMO/TH/PAX6/RBPMS2/PDGFRA/HMX2/VAN…
GOBP_EMBRYONIC_SKELETAL_SYSTEM_DEVELOPMENT	GOBP_EMBRYONIC_SKELETAL_SYSTEM_DEVELOPMENT	126	-0.440126383401779	-1.36185863877738	0.0099009900990099	0.410305958132045	0.404949571997627	5387	tags=40%, list=28%, signal=30%	DLG1/XYLT1/IHH/SHH/HOXA6/WDR19/HAND2/IFT140/HOXD10/MBTD1/BMP4/CDK20/DSCAML1/MTHFD1/GLI3/PAX5/EYA1/MEGF8/COL2A1/HOXB3/MKS1/ACVR2A/GRHL2/HOXB6/HOXC5/SIX1/MMP16/SLC2A10/PDGFRA/HOXC11/KIAA1217/FGFR2/HOXD4/MDFI/ALX1/HOXB5/HOXC6/HOXB8/HOXB1/HOXB9/HOXB7/SATB2/SOX11/DLX2/PBX1/SULF1/FOXC2/UCMA/DLX1/SHOX2/ALX3
GOBP_EXTERNAL_ENCAPSULATING_STRUCTURE_ORGANIZATION	GOBP_EXTERNAL_ENCAPSULATING_STRUCTURE_ORGANIZATION	310	-0.416432583614016	-1.3342208716638	0.0099009900990099	0.410305958132045	0.404949571997627	3435	tags=31%, list=18%, signal=26%	SERPINH1/ADAMTS7/HPN/COL4A4/CCN1/COLQ/COLGALT2/AEBP1/MMP20/COL2A1/TLL2/TLL1/ADAMTSL3/NOX1/SMOC1/SOX9/ADAMTS10/OLFML2A/CCN2/GFAP/COL4A3/ADAMTS4/ADAMTS18/COL5A1/HMCN1/TIE1/MMP16/KLK4/MMP15/CAV2/SH3PXD2B/SLC2A10/PDGFRA/ADAMTSL5/COL1A2/IMPG2/NPNT/MMP11/TCF15/ADAMTS14/POSTN/ADAMTS20/PXDN/COL22A1/NID2/DPP4/COL6A6/COL16A1/MIA/ADAMTS8/LAMB4/LOXL1/FLRT2/ANTXR1/ADAMTS19/ADAMTS1/NDNF/COL11A2/VIT/HPSE2/COL14…
GOBP_FOREBRAIN_DEVELOPMENT	GOBP_FOREBRAIN_DEVELOPMENT	372	-0.380318080776299	-1.2302767679671	0.0099009900990099	0.410305958132045	0.404949571997627	4115	tags=27%, list=21%, signal=21%	ROBO1/STIL/ATP2B4/MDGA1/SLIT3/DKK1/GLI3/TOX/EPHB3/FEZF1/KAT2A/SHANK3/VAX2/RARB/PAX5/ATP1A2/GART/CDH1/ALDH1A3/WNT7B/CDK6/FGF10/ATRX/ELAVL4/RFX4/LEF1/HTR5A/ARL13B/KIRREL3/LHX6/SEMA3A/ASPM/DCLK2/NHLH2/SMO/TH/PAX6/DNAH5/RAX/HES1/POU3F3/TACC2/GDF7/DYNC2H1/ISL1/SLC4A10/OXTR/SEMA5A/ADGRG1/RPGRIP1L/NEFL/SLIT2/CCDC141/POU4F1/LMX1A/FGFR2/UNCX/KCNC2/MSX1/EGFR/CXCL12/BMPR1A/NDNF/FGF13/SOX2/DAB2IP/FOXP2/CCKAR…
GOBP_HEART_MORPHOGENESIS	GOBP_HEART_MORPHOGENESIS	247	-0.428064483978137	-1.36042542544846	0.0099009900990099	0.410305958132045	0.404949571997627	4557	tags=34%, list=23%, signal=26%	SOS1/BMP4/TBX6/PKD2/ZFPM1/ANKRD1/NDRG4/APLNR/GATA4/ROBO1/STIL/PTK2/SLIT3/ADGRG6/DKK1/RNF207/NPY1R/BMP10/MIB1/CLDN5/ACTC1/CPE/RYR1/FHL2/NPY5R/FOXH1/FOXN4/EYA1/BBS7/PPP1R13L/IFT172/MEGF8/CCN1/COL2A1/MKS1/GRHL2/SOX9/ARL13B/TMEM100/COL5A1/YAP1/SIX1/TP53/SETDB2/HEYL/NOTO/SMO/TH/MYLK2/VANGL2/HES1/CCDC40/SEMA3C/DNAH11/PTCD2/ISL1/TPM1/SLIT2/MYH7/POU4F1/FGFR2/BMP5/MSX1/FLRT2/BMPR1A/ADAMTS1/RYR2/TBX5/PKP2/…
GOBP_HEART_PROCESS	GOBP_HEART_PROCESS	246	-0.41462906247344	-1.31660971073256	0.0099009900990099	0.410305958132045	0.404949571997627	4162	tags=31%, list=21%, signal=25%	GATA4/SLC8A2/ATP2B4/GPD1L/UCN/ADRA1D/KCNIP2/GJC1/RNF207/BMP10/KCNE1B/NOS1AP/ACTC1/CACNA1D/SLC8A3/CSRP3/ATP1A2/KCNH2/FOXN4/TRDN/PPP1R13L/CASQ2/CAMK2D/ANK2/APELA/ATP1A3/EHD3/KCNJ8/KCNH6/EDN3/DMPK/TNNI3K/KCNE4/CCN2/SEMA3A/YAP1/CACNB2/CORIN/TH/MYLK2/SCN1A/HCN4/NOX4/FGF12/ISL1/TPM1/KCNJ12/AGTR2/CXADR/DSG2/SPX/MYH7/CYP2J2/KCNJ3/FGF13/RYR2/MC3R/CTNNA3/ABCC9/CAV1/ADRA1A/TBX5/PKP2/TRPC1/SGCZ/MYH6/TNNI3/HR…
GOBP_HOMOPHILIC_CELL_ADHESION_VIA_PLASMA_MEMBRANE_ADHESION_MOLECULES	GOBP_HOMOPHILIC_CELL_ADHESION_VIA_PLASMA_MEMBRANE_ADHESION_MOLECULES	169	-0.603520429634597	-1.90286249317862	0.0099009900990099	0.410305958132045	0.404949571997627	4318	tags=56%, list=22%, signal=44%	ESAM/PCDHGC5/PALLD/PCDHB15/PCDHAC1/ROBO1/PCDHA7/DSCAML1/MYPN/PCDHGC3/PCDHA6/PCDHGA5/CDH26/OBSL1/CDH19/CELSR1/RET/CDH1/PCDHA13/PCDHB7/CDHR3/PCDHA2/PCDHGA7/PCDHB14/CELSR3/PCDHGC4/SDK2/DSC1/CDH7/PCDHB13/NEXN/CDHR1/CDH13/CDH5/PCDHGA1/PCDHGA8/CDH17/SDK1/KIRREL3/PCDHA5/PCDHB1/PTPRG/HMCN1/PCDH9/PCDHB9/PCDHGB1/PCDHGA10/FAT1/DSG3/PLXNB3/PCDH11X/CDH18/PCDHGA9/PCDHGB7/CDH12/PTPRR/PCDHB10/DSG2/DSCAM/AMIGO1/P…
GOBP_INORGANIC_ANION_TRANSPORT	GOBP_INORGANIC_ANION_TRANSPORT	183	-0.470565590392331	-1.48946341118293	0.0099009900990099	0.410305958132045	0.404949571997627	2875	tags=28%, list=15%, signal=24%	CLCN3/ANO5/GLRA3/P2RY4/SLC34A3/NMUR1/CLCNKB/SLC26A4/CLCNKA/CLDN4/SLC13A4/ABCC5/AQP6/GABRB2/CLCA2/ENPP3/BEST3/SLC4A10/ABCC4/CLCA4/SLC17A1/SLC39A14/SLC12A1/CASR/GABRA6/CFTR/SLC22A6/SLC6A1/ADAMTS8/ENPP1/CLCN4/GABRB3/PRKG2/SLC26A9/ABCC9/CA7/NMUR2/ANO2/GABRQ/CLDN17/GABRB1/GABRG3/GABRE/GABRA3/SLC13A1/SLC17A3/SLC17A7/CLIC5/ANO4/GABRG1/GABRA2
GOBP_LOCOMOTORY_BEHAVIOR	GOBP_LOCOMOTORY_BEHAVIOR	193	-0.433102735082035	-1.37065289843493	0.0099009900990099	0.410305958132045	0.404949571997627	3911	tags=30%, list=20%, signal=24%	HPGDS/ALS2/TAL1/NPY1R/ATP1A2/FZD4/ALDH1A3/DMRT3/UCHL1/ELAVL4/ABCA2/FOXA2/OPRL1/CLCN3/SNCG/CRH/TH/SCN1A/RCAN1/BSX/FGF12/DBH/NEGR1/SLC4A10/EFNB3/GAD1/DSCAM/GRM1/SLC18A2/DPP4/LMX1A/PENK/ZIC1/CNTN1/GPR88/GRIN2D/CXCL12/SNAP25/NMS/CALB1/CHL1/MC3R/NTF4/DAB1/DMBX1/HOXB8/TNR/PRKN/SLC6A3/SLURP1/PAK5/KLHL1/OPRK1/ASTN1/LRRTM1/OTOG/MCOLN3/FEZF2
GOBP_MICROTUBULE_BASED_MOVEMENT	GOBP_MICROTUBULE_BASED_MOVEMENT	390	-0.405148774891224	-1.31441614717017	0.0099009900990099	0.410305958132045	0.404949571997627	6635	tags=46%, list=34%, signal=31%	INTS13/TEKT2/RFX3/KIF5B/SYBU/KPNB1/IFT88/TACR2/DNAAF11/DYNC2I2/SPG11/CFAP100/MKKS/PCM1/DNAH7/STK11/RABL2B/CCDC65/TMEM201/MEIG1/TEKT5/KIFAP3/KIF20B/KIF14/DCTN1/KIFC1/CEP131/VPS13A/CACNA1I/TTC30A/DRC7/STARD9/IQCG/CABYR/PRKCZ/HDAC6/DYNC1I2/TACR3/KIF6/KIF18A/TTLL1/CFAP70/ROPN1B/CATSPER2/GAS8/LCA5L/WDR19/CAMSAP3/DLG2/BBS2/KIF3A/ADCY10/KIF2C/OFD1/IFT140/NPHP4/PLA2G3/DNAI2/CFAP54/TTC12/KIF12/WDR35/SLC9B…
GOBP_MULTICELLULAR_ORGANISMAL_SIGNALING	GOBP_MULTICELLULAR_ORGANISMAL_SIGNALING	160	-0.476370150331291	-1.49033078870302	0.0099009900990099	0.410305958132045	0.404949571997627	4274	tags=39%, list=22%, signal=31%	CACNA1C/NRCAM/SLC8A2/ATP2B4/GJC1/GRIK2/RNF207/KCNE1B/KCNMB4/SCN8A/CACNA1D/SLC8A3/ATP1A2/KCNH2/TRDN/CASQ2/DMRT3/CAMK2D/ANK2/ATP1A3/EHD3/DRD5/KCNH6/TNNI3K/KCNE4/KCNMB2/CACNB2/NFASC/CORIN/SCN3A/SCN1A/HCN4/SCN11A/FGF12/ITGA2/ISL1/MAG/CXADR/DSG2/SCN7A/GPR88/CLDN19/KCNJ3/RYR2/CTNNA3/ABCC9/CAV1/TBX5/PKP2/MYH14/TRPC1/TNR/CACNG4/HRC/SCN2B/AVPR1A/GJA5/SCN2A/SCN9A/CNTNAP2/ACE2/KCNA2
GOBP_MUSCLE_CONTRACTION	GOBP_MUSCLE_CONTRACTION	338	-0.379055789133291	-1.22473744027358	0.0099009900990099	0.410305958132045	0.404949571997627	4393	tags=28%, list=22%, signal=22%	F2R/SSPN/TMOD2/CACNA1C/GATA4/ATP2B4/GPD1L/CHRNG/UCN/KCNIP2/ZDHHC21/GJC1/TACR1/MYH8/RNF207/BMP10/KCNE1B/NOS1AP/RYR1/CACNA1D/SLC8A3/CSRP3/ATP1A2/MYH1/KCNH2/ACTN2/TRDN/MYOM3/PPP1R13L/CASQ2/MYLK/CAMK2D/ANK2/EHD3/KCNJ8/EDN3/DMPK/TNNI3K/KCNE4/MYH4/CACNA1S/CCN2/MYOM2/NMUR1/PLCE1/ROCK2/DCANP1/CACNB2/MYLK2/SYNM/SCN1A/HCN4/HOMER1/FGF12/ITGA2/NPNT/TPM1/OXTR/KCNJ12/ADRA2C/DSG2/ARHGAP42/SPX/MYH7/SCN7A/STRIT1/…
GOBP_NEURON_PROJECTION_GUIDANCE	GOBP_NEURON_PROJECTION_GUIDANCE	235	-0.466612428730951	-1.48486408853609	0.0099009900990099	0.410305958132045	0.404949571997627	4251	tags=36%, list=22%, signal=29%	PALLD/GAP43/NRCAM/LGR6/ROBO1/DSCAML1/MYPN/PTK2/BOC/ARTN/SLIT3/LRTM1/EPHA10/GLI3/EPHB3/FEZF1/FZD3/PLXNC1/RET/PRKCQ/MEGF8/PLA2G10/PLXNB1/NEXN/EDN3/WNT3/LGI1/RNF165/SEMA3A/NFASC/UNC5D/NCAM1/SMO/LHX4/PAX6/PLXNB3/SEMA6C/SEMA3C/NTN3/GDF7/ISL1/SEMA5A/NGFR/EFNB3/SLIT2/POU4F2/DSCAM/SEMA6A/LMX1A/LAMA3/KALRN/CNTN1/FLRT2/CXCL12/TMEFF1/SEMA4F/SEMA3E/CNTN4/CHL1/OR10A4/EPHA2/SEMA3D/EPHA7/SEMA5B/DCC/UNC5C/SEMA4G…
GOBP_NEUROTRANSMITTER_TRANSPORT	GOBP_NEUROTRANSMITTER_TRANSPORT	207	-0.445905462683236	-1.4100032142834	0.0099009900990099	0.410305958132045	0.404949571997627	6053	tags=45%, list=31%, signal=31%	PRKCB/PFN2/SYT7/SLC6A16/SYT1/KMO/GRM4/RIMS2/SYT9/SLC1A7/GPER1/DDC/SLC28A2/CASK/NRXN1/CPLX2/NOS1/GRIN3A/SLC6A9/ICA1/RIMS4/ERC2/SYP/SCRIB/CHRNA5/SLC5A7/CNR1/RIMS3/PREPL/KCNMB4/UNC13A/ATP1A2/SLC6A5/SV2C/DOC2B/DOC2A/SEPTIN5/SNPH/SYT2/P2RY4/CSPG5/GFAP/SLC29A2/SLC6A18/SV2B/SLC6A11/SNCG/STX19/CACNB2/TH/STXBP1/CADPS2/P2RY1/RIMS1/BRSK1/SYT5/UNC13B/SLC6A15/CADPS/RAB3B/ASIC1/SYN3/SLC17A6/SLC18A2/CHRNB3/PPFI…
GOBP_PATTERN_SPECIFICATION_PROCESS	GOBP_PATTERN_SPECIFICATION_PROCESS	452	-0.438343884389392	-1.4208845065097	0.0099009900990099	0.410305958132045	0.404949571997627	4883	tags=38%, list=25%, signal=29%	GRHL3/MMP21/SYNGAP1/HAND2/OFD1/CDX2/IFT140/LEFTY1/PRKACB/HOXD10/DNAI2/TP63/NEK8/DAND5/PCDH8/BMP4/WNT2B/TBX6/PKD2/GPC3/IFT74/RIPPLY2/CDK20/SHROOM3/NDRG4/APLNR/ATM/GATA4/GDF11/ROBO1/STIL/DSCAML1/ENKUR/CC2D2A/PRKDC/DKK1/POGLUT1/GLI3/FEZF1/DNAAF4/KAT2A/RNF207/HOXC10/MIB1/ROR2/VAX2/TASOR/WNT6/FOXH1/FOXN4/ACVR2B/EYA1/TDRD5/BBS7/TDGF1/IFT172/DMRT3/MEGF8/WNT7B/HOXB3/FGF10/MKS1/FOXA2/ARL6/ACVR2A/TBC1D32/W…
GOBP_POTASSIUM_ION_TRANSPORT	GOBP_POTASSIUM_ION_TRANSPORT	234	-0.451147047321149	-1.43535554679521	0.0099009900990099	0.410305958132045	0.404949571997627	3819	tags=32%, list=20%, signal=26%	KCNK18/RNF207/KCNE1B/HCN3/NOS1AP/KCNMB4/KCNIP4/SLC9C1/CACNA1D/ATP1A2/ATP12A/KCNH2/HPN/ACTN2/KCNQ4/CASQ2/NEDD4/KCNK3/ANK2/ATP1A3/KCNV1/KCNJ8/KCNH6/KCNJ16/EDN3/KCNE4/KCNJ1/KCNS2/KCNJ15/RGS7/SLC24A3/SLC9A2/KCNMB2/KCNQ2/KCNH1/KCNJ4/ATP1A4/HCN4/SLC24A5/DPP6/KCNJ12/KCNF1/SLC12A1/LRRC38/AMIGO1/SLC9A9/KCNJ6/KCNC2/KCNIP1/WNK3/HCN1/SNAP25/KCNJ3/KCNQ3/AKAP6/ABCC9/ABCC8/SLC9C2/CAV1/HTR2A/SLC24A2/KCNV2/KCNS1/…
GOBP_REGIONALIZATION	GOBP_REGIONALIZATION	346	-0.440114559286347	-1.4225342478819	0.0099009900990099	0.410305958132045	0.404949571997627	4765	tags=36%, list=24%, signal=28%	CDX2/IFT140/PRKACB/HOXD10/TP63/PCDH8/BMP4/WNT2B/TBX6/GPC3/RIPPLY2/CDK20/ATM/GATA4/GDF11/ROBO1/DSCAML1/PRKDC/DKK1/POGLUT1/GLI3/FEZF1/KAT2A/HOXC10/MIB1/ROR2/VAX2/TASOR/FOXH1/FOXN4/ACVR2B/TDRD5/TDGF1/IFT172/DMRT3/MEGF8/WNT7B/HOXB3/FGF10/MKS1/FOXA2/ACVR2A/TBC1D32/WNT3/RFX4/LEF1/ARL13B/MNS1/TDRKH/SEMA3A/HOXB6/HOXC5/DISP1/SIX1/DCANP1/TP53/SETDB2/CXXC4/HEYL/MSGN1/DZIP1L/NOTO/SMO/PAX6/RIPPLY1/XRCC2/MLLT3…
GOBP_REGULATION_OF_AXONOGENESIS	GOBP_REGULATION_OF_AXONOGENESIS	154	-0.480633863543535	-1.5021135081211	0.0099009900990099	0.410305958132045	0.404949571997627	2807	tags=29%, list=14%, signal=25%	WNT3/NGF/SEMA3A/LPAR3/MAP1B/TIAM2/PLXNB3/SEMA6C/XK/SEMA3C/THY1/BRSK1/SEMA5A/CHODL/EFNB3/MAG/NEFL/SLIT2/POU4F2/DBN1/BRSK2/DSCAM/SEMA6A/AMIGO1/SLITRK1/TIAM1/CXCL12/SEMA4F/FGF13/SEMA3E/MAP6/SEMA3D/EPHA7/SEMA5B/DCC/LRRC4C/DAB1/SEMA4G/TNR/SEMA3G/CHN1/MAP2/POU3F2/SHOX2/CDH2
GOBP_REGULATION_OF_BLOOD_CIRCULATION	GOBP_REGULATION_OF_BLOOD_CIRCULATION	248	-0.421673925503274	-1.34021444276776	0.0099009900990099	0.410305958132045	0.404949571997627	4393	tags=34%, list=22%, signal=27%	F2R/FAAH/CACNA1C/GATA4/SLC8A2/ATP2B4/GPD1L/UCN/ADRA1D/KCNIP2/ZDHHC21/GJC1/TACR1/FGG/RNF207/BMP10/KCNE1B/NOS1AP/KCNMB4/CACNA1D/SLC8A3/CSRP3/ATP1A2/KCNH2/FOXN4/TRDN/CASQ2/CAMK2D/ANK2/APELA/ATP1A3/EHD3/KCNH6/EDN3/DMPK/TNNI3K/KCNE4/CCN2/SEMA3A/KCNMB2/CACNB2/CORIN/TH/HCN4/DBH/ISL1/TPM1/OXTR/KCNJ12/HTR1A/AGTR2/ADRA2C/CASR/CXADR/DSG2/ARHGAP42/SPX/MYH7/FGB/CYP2J2/KCNJ3/AGTR1/FGF13/RYR2/MC3R/CTNNA3/ABCC9/…
GOBP_REGULATION_OF_HEART_CONTRACTION	GOBP_REGULATION_OF_HEART_CONTRACTION	200	-0.42903458818837	-1.35230123917149	0.0099009900990099	0.410305958132045	0.404949571997627	4162	tags=34%, list=21%, signal=27%	CACNA1C/GATA4/SLC8A2/ATP2B4/GPD1L/UCN/ADRA1D/KCNIP2/GJC1/RNF207/BMP10/KCNE1B/NOS1AP/CACNA1D/SLC8A3/CSRP3/ATP1A2/KCNH2/FOXN4/TRDN/CASQ2/CAMK2D/ANK2/APELA/ATP1A3/EHD3/KCNH6/EDN3/DMPK/TNNI3K/KCNE4/CCN2/SEMA3A/CACNB2/CORIN/TH/HCN4/ISL1/TPM1/KCNJ12/AGTR2/CXADR/DSG2/SPX/MYH7/CYP2J2/KCNJ3/FGF13/RYR2/MC3R/CTNNA3/ABCC9/CAV1/ADRA1A/TBX5/PKP2/TRPC1/MYH6/TNNI3/HRC/SCN2B/AVPR1A/GJA5/HEY2/ACE2/CHRM2/SHOX2
GOBP_REGULATION_OF_MEMBRANE_POTENTIAL	GOBP_REGULATION_OF_MEMBRANE_POTENTIAL	416	-0.407137702099683	-1.32014696619279	0.0099009900990099	0.410305958132045	0.404949571997627	6052	tags=40%, list=31%, signal=28%	GRIK4/TRPM4/CACNB3/KCNH5/CHRNA1/KCNE5/GABRP/KDR/P2RX6/SLC26A3/ABAT/HTR3E/CACNA1I/GNA11/RIMS2/AKAP9/GCLC/RGS4/TBX18/KCNA1/GPER1/PRKCZ/DLG1/KCNA5/CACNG2/P2RX5/MAPK8IP2/KCNK6/BEST2/KCNK5/CRTC1/CNGB1/NRXN1/GRIN3A/GRID2/RIMS4/GRIK1/GABRD/GNA14/CELF4/SLC34A1/GRIA3/UCN3/CACNA1C/CD36/PYCR1/NLGN2/HTR3D/NRCAM/CHRNA5/SLC8A2/GPD1L/GABBR1/CHRNG/CNR1/KCNIP2/GJC1/TACR1/GRIK2/KCNK18/RIMS3/SHANK3/RNF207/CNR2/KCNE…
GOBP_REGULATION_OF_NEUROGENESIS	GOBP_REGULATION_OF_NEUROGENESIS	349	-0.378195863264847	-1.22303869053673	0.0099009900990099	0.410305958132045	0.404949571997627	2807	tags=22%, list=14%, signal=19%	WNT3/TLX2/NGF/GFAP/SEMA3A/LPAR3/ASPM/YAP1/SERPINE2/TP53/MAP1B/BHLHB9/HEYL/TIAM2/NFATC4/SMO/RASSF10/PAX6/PLXNB3/XRCC2/HES1/SEMA6C/CUX2/PRTG/ASPA/SEMA3C/THY1/OPRM1/DAAM2/TMEM98/VEGFC/SEMA5A/CHODL/EFNB3/MAG/NEFL/SLIT2/POU4F2/DLL3/DBN1/DSCAM/SEMA6A/AMIGO1/POU4F1/SLITRK1/TIAM1/CX3CL1/CXCL12/BMPR1A/TP73/SEMA4F/ZNF488/FGF13/SEMA3E/MAP6/PLAG1/ABCC8/SEMA3D/EPHA7/SEMA5B/DCC/DMRTA2/DAB1/SEMA4G/TNR/SEMA3G/PT…
GOBP_REGULATION_OF_NEURON_DIFFERENTIATION	GOBP_REGULATION_OF_NEURON_DIFFERENTIATION	185	-0.422230683221918	-1.33195321283485	0.0099009900990099	0.410305958132045	0.404949571997627	4204	tags=32%, list=21%, signal=25%	DTX1/NRCAM/GDF11/ECT2/DKK1/GLI3/NREP/FEZF1/MIB1/RET/EYA1/ZC4H2/EPO/NGF/SOX9/ASPM/SIX1/FGF20/VWC2/MAP1B/HEYL/VWC2L/PAX6/HES1/DISP3/GDF7/ISL1/ZFHX2/SFRP1/TLX3/MAG/POU4F2/ADRA2C/CDON/LMX1A/TIAM1/DUOXA1/CXCL12/ESRP1/SH3GL3/TP73/SOX2/CNTN4/NAP1L2/BEND6/NTF4/DAB1/NLGN1/NEUROD1/BRINP2/SOX11/DLX2/HEY2/NEUROG3/PCP4/PBX1/DLX1/FEZF2/BRINP3
GOBP_REGULATION_OF_NEURON_PROJECTION_DEVELOPMENT	GOBP_REGULATION_OF_NEURON_PROJECTION_DEVELOPMENT	423	-0.395849584978972	-1.28490901091458	0.0099009900990099	0.410305958132045	0.404949571997627	4211	tags=28%, list=22%, signal=23%	NDRG4/LRRC7/NRCAM/ROBO1/CUL7/STAU2/CNR1/DKK1/OBSL1/TOX/EPHB3/SHANK3/FBXW8/MAGI2/ROR2/CBFA2T2/PLXNC1/RET/CAPRIN2/ADCY6/ITGA6/MEGF8/RTN4IP1/GPC2/NEDD4/ELAVL4/PLXNB1/EPO/LZTS1/WNT3/TLX2/NGF/PPFIA2/INPP5J/GFAP/SEMA3A/LPAR3/NR2F1/PTPRG/MAP1B/BHLHB9/TIAM2/NFATC4/TNIK/PLXNB3/HES1/SEMA6C/CUX2/XK/SEMA3C/EFHC2/THY1/PTPRF/NEGR1/BRSK1/SEMA5A/CHODL/SFRP1/EFNB3/MAG/NEFL/SLIT2/POU4F2/DBN1/BRSK2/FKBP4/DSCAM/SEMA…
GOBP_REGULATION_OF_NEUROTRANSMITTER_LEVELS	GOBP_REGULATION_OF_NEUROTRANSMITTER_LEVELS	211	-0.429777760779708	-1.35875942075845	0.0099009900990099	0.410305958132045	0.404949571997627	4404	tags=34%, list=23%, signal=26%	ERC2/SYP/PRIMA1/SCRIB/CHRNA5/SLC5A7/CNR1/RIMS3/PREPL/KCNMB4/UNC13A/ATP1A2/SLC6A5/DOC2B/DOC2A/SEPTIN5/COLQ/SNPH/SYT2/P2RY4/CSPG5/GFAP/SLC29A2/SLC6A11/SNCG/STX19/CACNB2/TH/STXBP1/CADPS2/P2RY1/DBH/RIMS1/BRSK1/SYT5/UNC13B/SLC44A4/ALDH5A1/MAOA/CADPS/RAB3B/GAD1/ASIC1/SYN3/SLC18A2/CHRNB3/PPFIA3/SLC6A1/PCLO/SNAP25/PRRT2/SLC22A3/SLC29A4/CHRNA6/GPM6B/ADRA1A/HTR2A/ITGB3/ADRA2A/SYT10/NLGN1/CHAT/PRKN/SLC6A3/S…
GOBP_REGULATION_OF_TRANS_SYNAPTIC_SIGNALING	GOBP_REGULATION_OF_TRANS_SYNAPTIC_SIGNALING	413	-0.385074535437216	-1.24561432934362	0.0099009900990099	0.410305958132045	0.404949571997627	4222	tags=27%, list=22%, signal=22%	FAM107A/NLGN2/PRKAR1B/CHRNA5/SLC8A2/GABBR1/STAU2/UCN/CNR1/SHISA7/TACR1/DKK1/MAP1A/GRIK2/KAT2A/RIMS3/SHANK3/PREPL/CNR2/KCNMB4/ROR2/AKAP12/UNC13A/NPY5R/SLC8A3/ATP1A2/GRM8/CDH1/SEPTIN5/ELAVL4/GRIN2A/DRD5/LZTS1/GRIA1/DMPK/NGF/LGI1/P2RY4/CSPG5/GFAP/NCDN/RASGRF2/PLCL1/SERPINE2/SNCG/MAP1B/CACNB2/NFATC4/PPP1R9A/STXBP1/HOMER1/CUX2/P2RY1/RIMS1/BRSK1/CBLN1/SLC4A10/OXTR/CEL/PRKAR2B/DGKI/ASIC1/DBN1/SYN3/GRM1/…
GOBP_SENSORY_PERCEPTION_OF_CHEMICAL_STIMULUS	GOBP_SENSORY_PERCEPTION_OF_CHEMICAL_STIMULUS	480	-0.502237550676369	-1.62945750884617	0.0099009900990099	0.410305958132045	0.404949571997627	2340	tags=37%, list=12%, signal=34%	OR2S2/OR52K1/OR2I1P/OR2V2/OR1L8/OR51I1/CA6/TAS2R31/TAS2R4/OR4D10/OR5P2/OR7A5/OR13C4/LEF1/TAS2R14/OR2L3/OR7G1/OR2A7/OR7G2/OR2L2/OR10A2/OR13D1/WNT10B/OR10Z1/OR2D2/UGT2A1/OR2T29/OR2L13/TRPA1/OR4K1/OR2AG2/OR4K2/OR5J2/OR5M10/OR2A14/OR13F1/OR4M2/TAS2R13/OR1L3/OR10V1/OR6B2/TAS2R20/OR51B4/OR8H3/OR10W1/OR6C75/OR6N1/OR8G1/OR6B1/OR51V1/OR52E6/GPR148/OR1N1/OR5D16/OR51A2/CFAP69/OR10H2/OR1J1/OR4D1/ASIC1/OR8D1/…
GOBP_SENSORY_PERCEPTION_OF_SMELL	GOBP_SENSORY_PERCEPTION_OF_SMELL	410	-0.524813372198962	-1.69993240593331	0.0099009900990099	0.410305958132045	0.404949571997627	2340	tags=35%, list=12%, signal=31%	OR10Z1/OR2D2/UGT2A1/OR2T29/OR2L13/OR4K1/OR2AG2/OR4K2/OR5J2/OR5M10/OR2A14/OR13F1/OR4M2/OR1L3/OR10V1/OR6B2/OR51B4/OR8H3/OR10W1/OR6C75/OR6N1/OR8G1/OR6B1/OR51V1/OR52E6/GPR148/OR1N1/OR5D16/OR51A2/CFAP69/OR10H2/OR1J1/OR4D1/OR8D1/OR14I1/OR4F21/OR10G7/OR4E1/OR56B4/OR8H1/OR10K2/OR14L1P/OR51E2/OR8H2/OR2A4/OR7C1/OR5M8/OR4P4/OR1J4/LINC02203/OR6C2/OR2T12/OR11H2/OR2M3/OR5AC2/OR2L5/OR5A2/OR9I1/OR7D4/OR10A4/OR4Q…
GOBP_SENSORY_SYSTEM_DEVELOPMENT	GOBP_SENSORY_SYSTEM_DEVELOPMENT	385	-0.379255939031479	-1.22705992666177	0.0099009900990099	0.410305958132045	0.404949571997627	5493	tags=36%, list=28%, signal=26%	PYGO2/ARHGAP35/GRM6/TTLL5/NECTIN3/DLG1/NES/IHH/ZDHHC16/SHH/PHOX2B/LAMA1/RPE65/WDR19/FSCN2/GRHL3/BFSP2/IFT140/NPHP4/CPAMD8/SOS1/BMP4/RHOJ/WNT2B/CELF4/TUB/LCTL/ABI2/CACNA1C/CDK20/GDF11/FBN1/ATP2B4/STAU2/CC2D2A/MDM1/RHO/OPN5/GLI3/OBSL1/MAF/NR2E3/VAX2/RARB/B9D1/RET/WNT6/GNGT1/USP45/GPM6A/FZD4/ALDH1A3/GJE1/FOXN4/ACVR2B/ACTL6A/BBS7/SDK2/PPP1R13L/IFT172/WNT7B/TMEM231/FGF10/CRYBA4/PDE6C/SMOC1/WNT5B/TBC1D…
GOBP_SMOOTHENED_SIGNALING_PATHWAY	GOBP_SMOOTHENED_SIGNALING_PATHWAY	138	-0.479507350704478	-1.49583520991599	0.0099009900990099	0.410305958132045	0.404949571997627	5371	tags=49%, list=27%, signal=36%	MOSMO/IHH/HERC4/SHH/GAS8/WDR19/IFT140/HHAT/PRKACB/TUBD1/RB1/GPC3/CDK20/STIL/BOC/PTCH2/CC2D2A/CENPJ/GLI3/KIF7/CIBAR1/ROR2/B9D1/IFT81/IFT27/BBS7/TTC26/IFT172/MEGF8/GPC2/TMEM231/FGF10/MKS1/DISP2/TBC1D32/RFX4/KIAA0586/ARL13B/ARMC9/TMEM17/WNT10B/STK36/SERPINE2/TEDC2/DZIP1L/SMO/TTC23/PAX6/HES1/HHIP/DISP3/DYNC2H1/SFRP1/RPGRIP1L/CDON/IFT80/EVC/FGFR2/ZIC1/GLIS2/ENPP1/GPR161/INTU/DHH/FOXF1/DZIP1/GLI2/SHOX2
GOBP_SODIUM_ION_TRANSMEMBRANE_TRANSPORT	GOBP_SODIUM_ION_TRANSMEMBRANE_TRANSPORT	173	-0.436009684024087	-1.37768317584444	0.0099009900990099	0.410305958132045	0.404949571997627	4496	tags=35%, list=23%, signal=27%	SLC9B2/SLC6A19/SLC34A1/FGF14/TRPM5/PKD2/CNKSR3/SLC8A2/ATP2B4/GPD1L/TRPM2/HCN3/SCN8A/SLC9C1/SLC8A3/ATP1A2/ATP12A/SLC6A5/NEDD4/CAMK2D/ATP1A3/SLC34A3/SLC24A3/SLC9A2/SLC6A18/SLC6A11/SCN3A/SCN1A/ATP1A4/HCN4/SCN11A/FGF12/SLC24A5/SLC4A10/SLC17A2/SLC6A15/SLC17A1/SLC12A1/ASIC1/SLC9A9/PTPN3/SCN7A/SLC6A1/WNK3/HCN1/PCSK9/FGF13/SLC9C2/SLC24A2/SLC6A14/SLC6A3/SCN2B/ASIC5/SCN2A/SCN9A/NALCN/SLC17A3/HECW1/SLC17A7/…
GOBP_SODIUM_ION_TRANSPORT	GOBP_SODIUM_ION_TRANSPORT	243	-0.426852971980895	-1.35703025530768	0.0099009900990099	0.410305958132045	0.404949571997627	4496	tags=35%, list=23%, signal=27%	SLC9B2/SLC6A19/SLC34A1/FGF14/TRPM5/MFSD4B/PKD2/CNKSR3/SLC38A4/SLC10A5/SLC8A2/ATP2B4/SLC5A7/GPD1L/TRPM2/HCN3/SCN8A/SLC9C1/SLC8A3/CATSPER3/ATP1A2/ATP12A/SLC6A5/NEDD4/CAMK2D/ATP1A3/SLC13A2/SLC5A4/DMPK/SLC34A3/SLC24A3/KLHL3/SLC9A2/SLC6A18/SLC6A11/SLC13A4/SERPINE2/SCN3A/SCN1A/ATP1A4/HCN4/SCN11A/FGF12/SLC24A5/SLC4A10/SLC17A2/SLC6A15/SLC17A1/SLC5A9/SLC12A1/ASIC1/SLC17A6/SLC9A9/PTPN3/SCN7A/SLC6A1/CNTN1/S…
GOBP_STRIATED_MUSCLE_CONTRACTION	GOBP_STRIATED_MUSCLE_CONTRACTION	171	-0.436758565172356	-1.37777262704811	0.0099009900990099	0.410305958132045	0.404949571997627	4274	tags=32%, list=22%, signal=25%	CACNA1C/GATA4/GPD1L/UCN/GJC1/MYH8/RNF207/BMP10/KCNE1B/NOS1AP/CACNA1D/SLC8A3/CSRP3/ATP1A2/KCNH2/PPP1R13L/CASQ2/CAMK2D/ANK2/EHD3/KCNJ8/DMPK/TNNI3K/KCNE4/CCN2/CACNB2/MYLK2/SYNM/SCN1A/HCN4/HOMER1/FGF12/TPM1/DSG2/MYH7/STRIT1/ATP8A2/KCNJ3/FGF13/TNNT1/RYR2/CTNNA3/CAV1/ADRA1A/PKP2/MYH14/STAC/MYH6/TNNI3/HRC/SCN2B/SGCD/GJA5/ACE2
GOBP_SYNAPSE_ASSEMBLY	GOBP_SYNAPSE_ASSEMBLY	178	-0.533224533965355	-1.68819192241038	0.0099009900990099	0.410305958132045	0.404949571997627	4195	tags=42%, list=21%, signal=33%	GAP43/NLGN2/NRCAM/STAU2/LRRTM3/MDGA1/DKK1/OBSL1/EPHB3/SHANK3/CDH1/GPM6A/BSN/PCDHB14/SDK2/COLQ/PCDHB13/PLXNB1/LGI2/LRFN5/SDK1/KIRREL3/SIX1/THBS2/PCDHB9/MAP1B/BHLHB9/GABRB2/ADGRF1/CUX2/NEGR1/CBLN1/OXTR/ADGRL3/CEL/PCDHB10/DSCAM/AMIGO1/POU4F1/SLITRK1/PCDHB5/PCLO/FLRT2/GABRB3/FGF13/PCDHB11/ST8SIA2/NLGN4X/EPHA7/LINGO2/NLGN1/PCDH17/LRFN3/SLITRK5/GPC6/PCDHB6/PTPRD/PCDHB3/DNM3/LRRN1/ADGRB3/IL1RAPL1/CBLN2/…
GOBP_SYNAPSE_ORGANIZATION	GOBP_SYNAPSE_ORGANIZATION	414	-0.425977149175199	-1.37927999692108	0.0099009900990099	0.410305958132045	0.404949571997627	4440	tags=34%, list=23%, signal=27%	PALM/ERC2/F2R/ABI2/PCDHGC5/IGF1R/GAP43/DNAJA3/NLGN2/NRCAM/SLC8A2/PCDHGC3/STAU2/LRRTM3/MDGA1/ADGRL1/SHISA7/DKK1/ALS2/OBSL1/EPHB3/SHANK3/NOS1AP/UNC13A/SLC8A3/CAPRIN2/CDH1/GPM6A/BSN/PCDHB14/SYNPO/PCDHGC4/SDK2/NEFH/ZC4H2/COLQ/PCDHB13/WNT7B/NEDD4/PLXNB1/LGI2/DMPK/LRFN5/PPFIA2/C1QB/SDK1/KIRREL3/GPHN/SIX1/THBS2/C1QC/SNCG/PCDHB9/MAP1B/CACNB2/NFASC/BHLHB9/NFIA/GABRB2/NFATC4/SPARCL1/CAMKV/ADGRF1/WASF1/HOME…
GOBP_UROGENITAL_SYSTEM_DEVELOPMENT	GOBP_UROGENITAL_SYSTEM_DEVELOPMENT	351	-0.384204858077717	-1.24100131302677	0.0099009900990099	0.410305958132045	0.404949571997627	4656	tags=31%, list=24%, signal=24%	TP63/CAT/LGR4/BMP4/WNT2B/SLC34A1/CNTRL/PKD2/GPC3/PSAPL1/CYP7B1/GDF11/FBN1/AQP11/CC2D2A/ASS1/GLI3/EPHB3/GCNT3/BMP10/MAGI2/RARB/RET/WNT6/ACVR2B/IFT27/EYA1/COL4A4/ANGPT2/WNT7B/WFS1/FGF10/RIDA/KCNJ8/TBC1D32/SOX9/PODXL/PDGFD/COL4A3/PLCE1/KIRREL3/CEP290/KLHL3/HOXA13/ANKS6/YAP1/SIX1/ESR1/ANGPT1/HEYL/NFIA/SMO/EPCAM/PDGFRA/VANGL2/HES1/BICC1/PKHD1/POU3F3/HPGD/BMPER/NPNT/PTCD2/DYNC2H1/CENPF/FOXJ1/SFRP1/TFAP…
GOBP_VESICLE_MEDIATED_TRANSPORT_IN_SYNAPSE	GOBP_VESICLE_MEDIATED_TRANSPORT_IN_SYNAPSE	197	-0.460971674865544	-1.45534548546271	0.0099009900990099	0.410305958132045	0.404949571997627	4404	tags=35%, list=23%, signal=27%	ERC2/SYP/SCRIB/NLGN2/PRKAR1B/CHRNA5/CNR1/RIMS3/PREPL/UNC13A/SNAP91/BSN/DOC2B/DOC2A/SEPTIN5/SNPH/SYT2/CLCN3/RAB27B/P2RY4/CSPG5/GSG1L/SNCG/STX19/CACNB2/TH/STXBP1/BTBD8/CADPS2/P2RY1/RIMS1/BRSK1/SYT5/UNC13B/CEL/CADPS/STON1/RAB3B/BRSK2/SYN3/SLC17A6/SLC18A2/CHRNB3/PPFIA3/PCLO/SNAP25/PRRT2/SH3GL3/SLC17A8/DNAJC6/NLGN4X/CHRNA6/ADRA1A/HTR2A/ITGB3/ADRA2A/SYT10/NLGN1/PCDH17/RAPGEF4/AMPH/DNM3/UNC13C/SLC17A7/N…
GOBP_AXIS_SPECIFICATION	GOBP_AXIS_SPECIFICATION	94	-0.471217559038143	-1.44883933072606	0.01	0.410305958132045	0.404949571997627	4494	tags=39%, list=23%, signal=30%	BMP4/TBX6/GPC3/RIPPLY2/STIL/VAX2/TASOR/WNT6/TDRD5/TDGF1/IFT172/FGF10/FOXA2/WNT3/ARL13B/MNS1/TDRKH/DCANP1/SETDB2/CXXC4/SMO/PAX6/RIPPLY1/PLD6/SFRP1/TDRD10/EPB41L5/TIFAB/COBL/BMPR1A/MDFI/GDF3/CER1/TDRD15/WNT8A/HEY2/CDX4
GOBP_CARDIAC_CONDUCTION	GOBP_CARDIAC_CONDUCTION	94	-0.502683256544627	-1.54558602286797	0.01	0.410305958132045	0.404949571997627	4274	tags=39%, list=22%, signal=31%	CACNA1C/SLC8A2/ATP2B4/GJC1/RNF207/KCNE1B/CACNA1D/SLC8A3/ATP1A2/KCNH2/TRDN/CASQ2/CAMK2D/ANK2/ATP1A3/EHD3/KCNH6/TNNI3K/KCNE4/CACNB2/CORIN/HCN4/ISL1/CXADR/DSG2/KCNJ3/RYR2/CTNNA3/ABCC9/CAV1/TBX5/PKP2/TRPC1/HRC/SCN2B/GJA5/ACE2
GOBP_CARDIAC_MUSCLE_CONTRACTION	GOBP_CARDIAC_MUSCLE_CONTRACTION	131	-0.463771770018439	-1.4348368620209	0.01	0.410305958132045	0.404949571997627	4274	tags=34%, list=22%, signal=26%	CACNA1C/GATA4/GPD1L/UCN/GJC1/RNF207/BMP10/KCNE1B/NOS1AP/CACNA1D/CSRP3/ATP1A2/KCNH2/PPP1R13L/CASQ2/CAMK2D/ANK2/EHD3/KCNJ8/TNNI3K/KCNE4/CCN2/CACNB2/MYLK2/SCN1A/HCN4/FGF12/TPM1/DSG2/MYH7/KCNJ3/FGF13/RYR2/CTNNA3/CAV1/ADRA1A/PKP2/MYH6/TNNI3/HRC/SCN2B/SGCD/GJA5/ACE2
GOBP_CELL_FATE_SPECIFICATION	GOBP_CELL_FATE_SPECIFICATION	94	-0.468599750883951	-1.44079042987052	0.01	0.410305958132045	0.404949571997627	4025	tags=34%, list=21%, signal=27%	PTCH2/DKK1/GLI3/OLIG3/HOXC10/EYA1/DMRT3/FOXA2/SOX9/HOXA13/SIX1/PRDM14/SMO/PAX6/ISL1/TEAD4/TLX3/POU4F1/BMPR1A/ESRP1/SOX2/TBX10/TBX5/DMRTA2/DHH/MYT1L/POU3F2/FEV/GLI2/FGF2/MNX1/TBR1
GOBP_CHLORIDE_TRANSPORT	GOBP_CHLORIDE_TRANSPORT	110	-0.515962147705681	-1.59478924389778	0.01	0.410305958132045	0.404949571997627	2875	tags=32%, list=15%, signal=27%	CLCN3/ANO5/GLRA3/P2RY4/NMUR1/CLCNKB/SLC26A4/CLCNKA/CLDN4/GABRB2/CLCA2/BEST3/SLC4A10/CLCA4/SLC12A1/CASR/GABRA6/CFTR/SLC6A1/CLCN4/GABRB3/PRKG2/SLC26A9/CA7/ANO2/GABRQ/CLDN17/GABRB1/GABRG3/GABRE/GABRA3/CLIC5/ANO4/GABRG1/GABRA2
GOBP_INORGANIC_ANION_TRANSMEMBRANE_TRANSPORT	GOBP_INORGANIC_ANION_TRANSMEMBRANE_TRANSPORT	91	-0.48777652879533	-1.50381857561881	0.01	0.410305958132045	0.404949571997627	2875	tags=27%, list=15%, signal=24%	CLCN3/ANO5/GLRA3/SLC26A4/SLC13A4/GABRB2/SLC17A1/SLC12A1/CASR/GABRA6/CFTR/SLC6A1/ADAMTS8/GABRB3/SLC26A9/ANO2/GABRQ/GABRB1/GABRG3/GABRE/GABRA3/SLC13A1/ANO4/GABRG1/GABRA2
GOBP_MESENCHYMAL_CELL_DEVELOPMENT	GOBP_MESENCHYMAL_CELL_DEVELOPMENT	89	-0.479431529986179	-1.47953771220993	0.01	0.410305958132045	0.404949571997627	2832	tags=28%, list=14%, signal=24%	EDN3/SOX9/SEMA3A/HEYL/SMO/HES1/SEMA6C/SEMA3C/ISL1/SEMA5A/SEMA6A/BMPR1A/SEMA4F/SEMA3E/ALX1/SEMA3D/SEMA5B/FOLR1/SEMA4G/SEMA3G/SOX11/HEY2/FOXC2/ERBB4/CDH2
GOBP_REGULATION_OF_STRIATED_MUSCLE_CONTRACTION	GOBP_REGULATION_OF_STRIATED_MUSCLE_CONTRACTION	90	-0.453374650350871	-1.39943482180165	0.01	0.410305958132045	0.404949571997627	4274	tags=31%, list=22%, signal=24%	CACNA1C/GATA4/UCN/RNF207/BMP10/SLC8A3/ATP1A2/CASQ2/CAMK2D/ANK2/EHD3/DMPK/TNNI3K/CCN2/HCN4/DSG2/MYH7/STRIT1/FGF13/RYR2/CTNNA3/CAV1/ADRA1A/PKP2/TNNI3/HRC/GJA5/ACE2
GOBP_SYNAPTIC_TRANSMISSION_GLUTAMATERGIC	GOBP_SYNAPTIC_TRANSMISSION_GLUTAMATERGIC	93	-0.483661450301703	-1.48557854643433	0.01	0.410305958132045	0.404949571997627	4178	tags=38%, list=21%, signal=30%	NLGN2/UCN/CNR1/DKK1/ALS2/GRIK2/SHANK3/ROR2/UNC13A/ATP1A2/GRM8/CLCN3/SERPINE2/STXBP1/HOMER1/OXTR/UNC13B/DGKI/SLC17A6/GRM1/GRM7/GRIN2D/SLC17A8/GRIA2/HTR2A/NLGN1/TNR/PRKN/CACNG4/GRM3/UNC13C/SLC17A7/GRIK3/CDH2/HTR1B
GOBP_ACTIN_MEDIATED_CELL_CONTRACTION	GOBP_ACTIN_MEDIATED_CELL_CONTRACTION	99	-0.492117133771731	-1.50773926934723	0.0101010101010101	0.410305958132045	0.404949571997627	4552	tags=41%, list=23%, signal=32%	EPDR1/MYH3/CACNA1C/GATA4/GPD1L/GJC1/MYH8/RNF207/KCNE1B/NOS1AP/ACTC1/CACNA1D/ATP1A2/KCNH2/CAMK2D/ANK2/KCNJ8/KCNE4/MYH4/CACNB2/MYLK2/SCN1A/HCN4/FGF12/TPM1/FRMD6/DSG2/MYH7/EMP2/EPB41L5/KCNJ3/FGF13/RYR2/CTNNA3/CAV1/PKP2/MYH6/SCN2B/SGCD/GJA5/PDPN
GOBP_AXONEME_ASSEMBLY	GOBP_AXONEME_ASSEMBLY	86	-0.484654370221691	-1.48593748404854	0.0101010101010101	0.410305958132045	0.404949571997627	7910	tags=69%, list=40%, signal=41%	ZMYND10/DNAH2/TOGARAM1/NEURL1/SPAG16/CFAP97D1/CFAP65/JHY/LRGUK/DNAL1/TEKT2/DNAAF11/CFAP100/DNAH7/CCDC65/CFAP74/MEIG1/CEP131/DRC7/IQCG/TTLL1/GAS8/BBS2/PLA2G3/DNAI2/TTC12/CFAP73/CFAP46/CC2D2A/DNAAF4/CFAP91/CFAP157/HYDIN/RSPH6A/DNAAF5/TTC26/CFAP58/CFAP206/ODAD1/DAW1/MNS1/DNAAF10/SPEF2/DNAI4/ODAD2/RSPH1/DNAH5/CFAP44/CCDC40/CFAP47/RP1/FOXJ1/CFAP69/LRRC49/FSIP2/DNAAF3/DNAH8/SPAG17/DNAI3
GOBP_CARDIAC_VENTRICLE_MORPHOGENESIS	GOBP_CARDIAC_VENTRICLE_MORPHOGENESIS	71	-0.536731143794846	-1.63913774122127	0.0101010101010101	0.410305958132045	0.404949571997627	3751	tags=37%, list=19%, signal=30%	BMP10/CPE/NPY5R/FOXH1/PPP1R13L/GRHL2/HEYL/SEMA3C/PTCD2/ISL1/TPM1/MYH7/POU4F1/FGFR2/BMPR1A/RYR2/TBX5/PKP2/MYH6/TNNI3/LRP2/SOX11/HEY2/FOXF1/ZFPM2/FOXC2
GOBP_MICROTUBULE_BUNDLE_FORMATION	GOBP_MICROTUBULE_BUNDLE_FORMATION	118	-0.459595025046377	-1.41560879341759	0.0101010101010101	0.410305958132045	0.404949571997627	7910	tags=62%, list=40%, signal=37%	ZMYND10/PRC1/DNAH2/GAS2L2/TOGARAM1/NEURL1/SPAG16/CFAP97D1/CFAP65/FES/AAAS/PLK1/JHY/LRGUK/DNAL1/TEKT2/DNAAF11/CFAP100/DNAH7/CCDC65/CFAP74/MEIG1/CEP131/CDK5RAP2/DRC7/IQCG/CCDC66/TTLL1/GAS8/PSRC1/BBS2/PLA2G3/DNAI2/TTC12/NAV1/CFAP73/CFAP46/CC2D2A/TTLL6/DNAAF4/CFAP91/CFAP157/HYDIN/RSPH6A/DNAAF5/TTC26/CFAP58/CFAP206/ODAD1/DAW1/MNS1/DNAAF10/KIF20A/MAP1B/SPEF2/DNAI4/ODAD2/RSPH1/DNAH5/CFAP44/CCDC40/CFAP47…
GOBP_MONOAMINE_TRANSPORT	GOBP_MONOAMINE_TRANSPORT	82	-0.564765701735171	-1.73628269282313	0.0101010101010101	0.410305958132045	0.404949571997627	2395	tags=33%, list=12%, signal=29%	FGF20/SNCG/CRH/P2RY1/SYT5/OXTR/RAB3B/HTR1A/ADRA2C/SLC18A2/SYT3/CXCL12/SYT6/SLC22A3/SLC29A4/CHRNA6/GPM6B/HTR2A/ITGB3/ADRA2A/SYT10/VIP/PRKN/SLC6A3/OPRK1/KCNA2/HTR1B
GOBP_MORPHOGENESIS_OF_A_POLARIZED_EPITHELIUM	GOBP_MORPHOGENESIS_OF_A_POLARIZED_EPITHELIUM	96	-0.496599485395898	-1.51804440541063	0.0101010101010101	0.410305958132045	0.404949571997627	5064	tags=45%, list=26%, signal=33%	LAMA1/CAMSAP3/VANGL1/GRHL3/SAPCD2/TP63/FZD6/ARHGEF19/ZNRF3/SCRIB/GPC3/MYO9A/PLEKHA4/DKK1/MAGI2/ROR2/FZD3/CELSR1/CELSR3/MKS1/DAAM1/SYNE4/AJAP1/ASTN2/CTHRC1/FAT1/VANGL2/MLLT3/PKHD1/BRSK1/SFRP1/TCF15/PRICKLE2/RPGRIP1L/NPHP1/BRSK2/LAMA3/TIAM1/CELSR2/GPC6/FOXF1/RSPO3/ERBB4
GOBP_MUSCLE_ORGAN_MORPHOGENESIS	GOBP_MUSCLE_ORGAN_MORPHOGENESIS	77	-0.4950229098593	-1.49864644981914	0.0101010101010101	0.410305958132045	0.404949571997627	2178	tags=26%, list=11%, signal=23%	MYLK2/PTCD2/ISL1/TPM1/TCF15/MYH7/POU4F1/FGFR2/BMPR1A/RYR2/PKP2/MYH6/TNNI3/LRP2/HEY2/MYF6/XIRP2/ZFPM2/FOXC2/SHOX2
GOBP_POSITIVE_REGULATION_OF_CELL_JUNCTION_ASSEMBLY	GOBP_POSITIVE_REGULATION_OF_CELL_JUNCTION_ASSEMBLY	103	-0.524281934929124	-1.60379943044911	0.0101010101010101	0.410305958132045	0.404949571997627	2442	tags=31%, list=12%, signal=27%	THBS2/BHLHB9/CUX2/THY1/CBLN1/OXTR/CLDN3/SFRP1/NPHP1/AMIGO1/SLITRK1/COL16A1/EPB41L5/FLRT2/CLDN19/ST8SIA2/EPHA2/CAV1/TBX5/LINGO2/TEK/NLGN1/PTPRD/LRRN1/ADGRB3/IL1RAPL1/CBLN2/LRRC4B/LRRTM1/CNTNAP2/ACE2/SYNDIG1
GOBP_REGULATION_OF_BMP_SIGNALING_PATHWAY	GOBP_REGULATION_OF_BMP_SIGNALING_PATHWAY	101	-0.485145049451392	-1.4917549042726	0.0101010101010101	0.410305958132045	0.404949571997627	4614	tags=34%, list=24%, signal=26%	DAND5/FSTL1/BMP4/GPC3/GATA4/ELAPOR2/FBN1/DKK1/BAMBI/CCN1/CDH5/RNF165/HOXA13/VWC2/VWC2L/RBPMS2/HES1/BMPER/SFRP1/TFAP2B/MSX1/SKOR2/GDF3/CER1/SCUBE3/ZNF423/NEO1/LRP2/SOX11/SFRP5/SULF1/CHRDL1/FOXD1/DLX1
GOBP_CHLORIDE_TRANSMEMBRANE_TRANSPORT	GOBP_CHLORIDE_TRANSMEMBRANE_TRANSPORT	66	-0.546699055953205	-1.65954972060417	0.0102040816326531	0.410305958132045	0.404949571997627	2875	tags=32%, list=15%, signal=27%	CLCN3/ANO5/GLRA3/SLC26A4/GABRB2/SLC12A1/CASR/GABRA6/CFTR/SLC6A1/GABRB3/SLC26A9/ANO2/GABRQ/GABRB1/GABRG3/GABRE/GABRA3/ANO4/GABRG1/GABRA2
GOBP_POSITIVE_REGULATION_OF_NEURON_DIFFERENTIATION	GOBP_POSITIVE_REGULATION_OF_NEURON_DIFFERENTIATION	84	-0.462174808505761	-1.41364682529983	0.0102040816326531	0.410305958132045	0.404949571997627	2395	tags=26%, list=12%, signal=23%	FGF20/VWC2/MAP1B/HEYL/VWC2L/GDF7/ADRA2C/DUOXA1/CXCL12/SH3GL3/NAP1L2/BEND6/DAB1/NEUROD1/BRINP2/SOX11/DLX2/NEUROG3/PCP4/DLX1/FEZF2/BRINP3
GOBP_REGULATION_OF_ORGAN_GROWTH	GOBP_REGULATION_OF_ORGAN_GROWTH	85	-0.458492356086057	-1.39532320268265	0.0102040816326531	0.410305958132045	0.404949571997627	2621	tags=21%, list=13%, signal=18%	IGF2/YAP1/FGF20/SMO/WWC1/FGFR2/BMPR1A/TP73/AKAP6/TBX5/MYH6/HEY2/ZFPM2/FOXC2/ERBB4/ARX/CGA/FGF2
GOBP_ANIMAL_ORGAN_FORMATION	GOBP_ANIMAL_ORGAN_FORMATION	63	-0.512436026981152	-1.54801316878029	0.0103092783505155	0.410305958132045	0.404949571997627	4791	tags=38%, list=25%, signal=29%	HAND2/TP63/BMP4/WNT2B/ROBO1/DKK1/GLI3/FOXH1/EYA1/FGF10/MKS1/SIX1/HES1/ISL1/HOXC11/FGFR2/BMPR1A/NTF4/TBX5/FOLR1/LRP2/SULF1/FGF2/TBR1
GOBP_COLLAGEN_FIBRIL_ORGANIZATION	GOBP_COLLAGEN_FIBRIL_ORGANIZATION	60	-0.504308944654772	-1.5302036438747	0.0103092783505155	0.410305958132045	0.404949571997627	3435	tags=38%, list=18%, signal=32%	SERPINH1/ADAMTS7/COLGALT2/AEBP1/COL2A1/TLL2/TLL1/COL5A1/COL1A2/MMP11/ADAMTS14/PXDN/LOXL1/COL11A2/COL14A1/P3H4/FMOD/COL12A1/FKBP10/LOX/LUM/FOXC2/COL5A2
GOBP_FOREBRAIN_CELL_MIGRATION	GOBP_FOREBRAIN_CELL_MIGRATION	63	-0.484769812817023	-1.46443656291854	0.0103092783505155	0.410305958132045	0.404949571997627	2721	tags=27%, list=14%, signal=23%	ARL13B/LHX6/POU3F3/ADGRG1/SLIT2/CCDC141/EGFR/CXCL12/FGF13/DAB2IP/DAB1/CDK5R2/TNR/FOXB1/POU3F2/ARX/FEZF2
GOBP_NEGATIVE_REGULATION_OF_AXONOGENESIS	GOBP_NEGATIVE_REGULATION_OF_AXONOGENESIS	64	-0.525529263119252	-1.58663793077959	0.0103092783505155	0.410305958132045	0.404949571997627	2807	tags=33%, list=14%, signal=28%	WNT3/SEMA3A/SEMA6C/SEMA3C/THY1/SEMA5A/EFNB3/MAG/SEMA6A/SEMA4F/FGF13/SEMA3E/SEMA3D/EPHA7/SEMA5B/DCC/DAB1/SEMA4G/TNR/SEMA3G/MAP2
GOBP_NON_MOTILE_CILIUM_ASSEMBLY	GOBP_NON_MOTILE_CILIUM_ASSEMBLY	63	-0.484084780422768	-1.46236715500903	0.0103092783505155	0.410305958132045	0.404949571997627	7818	tags=68%, list=40%, signal=41%	TOGARAM1/TTC8/MAP4/C2CD3/BBS1/BBS4/CEP350/CEP89/DISC1/CEP135/IFT88/EXOC5/MKKS/PCM1/DCTN1/CEP250/CEP131/CC2D2B/BBS2/IFT140/IFT74/CC2D2A/CENPJ/ARL13A/BBS7/IFT172/MKS1/TBC1D32/ARL13B/PIBF1/CEP290/TMEM17/BBS10/CEP126/VANGL2/DYNC2H1/RP1/RPGRIP1L/IFT80/CLCN4/INTU/GFY/HAP1
GOBP_POSITIVE_REGULATION_OF_SYNAPSE_ASSEMBLY	GOBP_POSITIVE_REGULATION_OF_SYNAPSE_ASSEMBLY	61	-0.54537056893437	-1.64611417410541	0.0103092783505155	0.410305958132045	0.404949571997627	2442	tags=31%, list=12%, signal=27%	THBS2/BHLHB9/CUX2/CBLN1/OXTR/AMIGO1/SLITRK1/FLRT2/ST8SIA2/LINGO2/NLGN1/PTPRD/LRRN1/ADGRB3/IL1RAPL1/CBLN2/LRRC4B/LRRTM1/SYNDIG1
GOBP_CARDIAC_MUSCLE_TISSUE_MORPHOGENESIS	GOBP_CARDIAC_MUSCLE_TISSUE_MORPHOGENESIS	58	-0.531547326433303	-1.59041167662452	0.0104166666666667	0.410305958132045	0.404949571997627	2178	tags=29%, list=11%, signal=26%	MYLK2/PTCD2/ISL1/TPM1/MYH7/POU4F1/FGFR2/BMPR1A/RYR2/PKP2/MYH6/TNNI3/LRP2/HEY2/XIRP2/ZFPM2/FOXC2
GOBP_CELL_COMMUNICATION_INVOLVED_IN_CARDIAC_CONDUCTION	GOBP_CELL_COMMUNICATION_INVOLVED_IN_CARDIAC_CONDUCTION	58	-0.510247542082033	-1.5266818372344	0.0104166666666667	0.410305958132045	0.404949571997627	6047	tags=50%, list=31%, signal=35%	TRPM4/KCNE5/GJD3/TBX18/KCNA5/GJC3/CACNA1C/GJC1/RNF207/CACNA1D/ATP1A2/TRDN/CASQ2/CAMK2D/ANK2/ATP1A3/TNNI3K/CACNB2/HCN4/CXADR/DSG2/KCNJ3/RYR2/CTNNA3/CAV1/TBX5/PKP2/HRC/GJA5
GOBP_HOMOLOGOUS_RECOMBINATION	GOBP_HOMOLOGOUS_RECOMBINATION	59	-0.505388600930377	-1.52069561762254	0.0104166666666667	0.410305958132045	0.404949571997627	7684	tags=75%, list=39%, signal=45%	SLX4/MSH5/SYCE3/ERCC4/FANCM/MND1/KLHDC3/MLH1/MUS81/RAD51B/EME2/CORT/MRE11/EME1/NUCKS1/RAD54L/RAD51/C1orf146/BRIP1/MLH3/CENPS/TOP2B/TRIP13/FANCD2/ATM/RAD51D/C11orf80/RAD51AP1/RMI1/MEIOB/HSF2BP/RNF212/MSH4/RAD54B/TEX19/TOP2A/RNF212B/RAD50/BRME1/SHOC1/HFM1/C14orf39/SPO11/ANKRD31
GOBP_NEURON_FATE_COMMITMENT	GOBP_NEURON_FATE_COMMITMENT	62	-0.483406324894557	-1.45695815501568	0.0104166666666667	0.410305958132045	0.404949571997627	2179	tags=37%, list=11%, signal=33%	GLI3/OLIG3/HOXC10/FOXN4/EYA1/DMRT3/SIX1/PAX6/ISL1/TLX3/POU4F1/ESRP1/DMRTA2/SATB2/DLX2/MYT1L/POU3F2/FEV/GLI2/DLX1/FEZF2/MNX1/TBR1
GOBP_VENTRICULAR_CARDIAC_MUSCLE_TISSUE_DEVELOPMENT	GOBP_VENTRICULAR_CARDIAC_MUSCLE_TISSUE_DEVELOPMENT	55	-0.590652375972629	-1.75171119653379	0.0104166666666667	0.410305958132045	0.404949571997627	1920	tags=33%, list=10%, signal=30%	PTCD2/ISL1/TPM1/DSG2/MYH7/POU4F1/FGFR2/BMPR1A/RYR2/TBX5/PKP2/ADAMTS9/MYH6/TNNI3/LRP2/HEY2/ZFPM2/FOXC2
GOBP_CATECHOLAMINE_SECRETION	GOBP_CATECHOLAMINE_SECRETION	56	-0.561316307154836	-1.65928575116423	0.0105263157894737	0.410305958132045	0.404949571997627	2395	tags=34%, list=12%, signal=30%	FGF20/SNCG/CRH/P2RY1/SYT5/OXTR/ADRA2C/SYT3/CXCL12/SYT6/CHRNA6/HTR2A/ADRA2A/SYT10/VIP/PRKN/OPRK1/KCNA2/HTR1B
GOBP_REGULATION_OF_ESTABLISHMENT_OF_PLANAR_POLARITY	GOBP_REGULATION_OF_ESTABLISHMENT_OF_PLANAR_POLARITY	57	-0.510427346527634	-1.51408902388854	0.0105263157894737	0.410305958132045	0.404949571997627	4901	tags=46%, list=25%, signal=34%	VANGL1/GRHL3/SAPCD2/FZD6/ARHGEF19/ZNRF3/GPC3/PLEKHA4/DKK1/MAGI2/ROR2/FZD3/CELSR1/CELSR3/MKS1/DAAM1/CTHRC1/VANGL2/MLLT3/PKHD1/SFRP1/PRICKLE2/TIAM1/CELSR2/GPC6/RSPO3
GOBP_VENTRICULAR_CARDIAC_MUSCLE_TISSUE_MORPHOGENESIS	GOBP_VENTRICULAR_CARDIAC_MUSCLE_TISSUE_MORPHOGENESIS	46	-0.594646164659375	-1.73524748645309	0.0105263157894737	0.410305958132045	0.404949571997627	1920	tags=33%, list=10%, signal=29%	PTCD2/ISL1/TPM1/MYH7/POU4F1/FGFR2/BMPR1A/RYR2/PKP2/MYH6/TNNI3/LRP2/HEY2/ZFPM2/FOXC2
GOBP_CELL_COMMUNICATION_BY_ELECTRICAL_COUPLING_INVOLVED_IN_CARDIAC_CONDUCTION	GOBP_CELL_COMMUNICATION_BY_ELECTRICAL_COUPLING_INVOLVED_IN_CARDIAC_CONDUCTION	27	-0.593184801346362	-1.64133677317755	0.0106382978723404	0.410305958132045	0.404949571997627	4819	tags=48%, list=25%, signal=36%	GJC3/CACNA1C/GJC1/ATP1A2/TRDN/CAMK2D/ATP1A3/RYR2/CAV1/TBX5/PKP2/HRC/GJA5
GOBP_CEREBRAL_CORTEX_NEURON_DIFFERENTIATION	GOBP_CEREBRAL_CORTEX_NEURON_DIFFERENTIATION	26	-0.608969084651048	-1.68116683378553	0.0106382978723404	0.410305958132045	0.404949571997627	438	tags=27%, list=2%, signal=26%	TOX/ELAVL4/LHX6/DLX2/ARX/DLX1/FEZF2
GOBP_DIGESTIVE_TRACT_MORPHOGENESIS	GOBP_DIGESTIVE_TRACT_MORPHOGENESIS	47	-0.582807786656504	-1.6988515333759	0.0106382978723404	0.410305958132045	0.404949571997627	5262	tags=53%, list=27%, signal=39%	IHH/HNF1B/SHH/TP63/BMP4/GATA4/GLI3/EPHB3/ACVR2B/BBS7/FGF10/HOXA13/RBPMS2/PDGFRA/SFRP1/FGFR2/EPB41L5/EGFR/AGR2/SOX11/FOXF1/SFRP5/GLI2/SHOX2/HOXD13
GOBP_DOPAMINE_SECRETION	GOBP_DOPAMINE_SECRETION	37	-0.586945709912852	-1.66316421372461	0.0106382978723404	0.410305958132045	0.404949571997627	2395	tags=62%, list=12%, signal=55%	GRM2/SYT12/SYT7/SYT1/ABAT/SYT9/SYT13/GABBR1/CNR1/SYT2/FGF20/SNCG/SYT5/SYT3/CXCL12/SYT6/CHRNA6/HTR2A/SYT10/PRKN/OPRK1/KCNA2/HTR1B
GOBP_DOPAMINE_TRANSPORT	GOBP_DOPAMINE_TRANSPORT	51	-0.597823332113308	-1.75655782736527	0.0106382978723404	0.410305958132045	0.404949571997627	2395	tags=35%, list=12%, signal=31%	FGF20/SNCG/SYT5/RAB3B/SLC18A2/SYT3/CXCL12/SYT6/SLC22A3/SLC29A4/CHRNA6/HTR2A/SYT10/PRKN/SLC6A3/OPRK1/KCNA2/HTR1B
GOBP_FOREBRAIN_GENERATION_OF_NEURONS	GOBP_FOREBRAIN_GENERATION_OF_NEURONS	50	-0.5418498703744	-1.58895096872122	0.0106382978723404	0.410305958132045	0.404949571997627	2785	tags=32%, list=14%, signal=28%	LEF1/LHX6/SEMA3A/ASPM/DCLK2/NHLH2/PAX6/HES1/SLC4A10/FGFR2/NDNF/SATB2/DLX2/DLX1/FEZF2/TBR1
GOBP_GAMMA_AMINOBUTYRIC_ACID_SIGNALING_PATHWAY	GOBP_GAMMA_AMINOBUTYRIC_ACID_SIGNALING_PATHWAY	27	-0.629662699865232	-1.74227077572004	0.0106382978723404	0.410305958132045	0.404949571997627	2504	tags=52%, list=13%, signal=45%	GABBR1/SHISA7/GABBR2/PLCL1/GABRB2/HTR1A/GABRA6/GABRB3/GABRB1/GABRG3/GABRE/GABRA3/GABRG1/GABRA2
GOBP_HETEROPHILIC_CELL_CELL_ADHESION_VIA_PLASMA_MEMBRANE_CELL_ADHESION_MOLECULES	GOBP_HETEROPHILIC_CELL_CELL_ADHESION_VIA_PLASMA_MEMBRANE_CELL_ADHESION_MOLECULES	47	-0.513149217118236	-1.49580076709881	0.0106382978723404	0.410305958132045	0.404949571997627	2497	tags=30%, list=13%, signal=26%	CRB1/HMCN1/CBLN1/CXADR/VCAM1/AMIGO1/TENM3/UMOD/NLGN1/FAT4/PTPRD/IL1RAPL1/SELP/CDH2
GOBP_MEMBRANE_DEPOLARIZATION_DURING_ACTION_POTENTIAL	GOBP_MEMBRANE_DEPOLARIZATION_DURING_ACTION_POTENTIAL	35	-0.548797813835306	-1.56285354324631	0.0106382978723404	0.410305958132045	0.404949571997627	6785	tags=63%, list=35%, signal=41%	SCN3B/CAV3/SCN4A/ANK3/TRPM4/CACNA1I/CACNA1C/SCN8A/CACNA1D/ATP1A2/KCNH2/ANK2/CACNB2/SCN3A/SCN1A/HCN4/SCN11A/PTPN3/SCN7A/SCN2B/SCN2A/SCN9A
GOBP_NEGATIVE_CHEMOTAXIS	GOBP_NEGATIVE_CHEMOTAXIS	47	-0.525831716457228	-1.53276953097324	0.0106382978723404	0.410305958132045	0.404949571997627	4437	tags=47%, list=23%, signal=36%	PLXNA4/LGR6/ROBO1/SLIT3/LRTM1/SEMA3A/SEMA6C/SEMA3C/SEMA5A/SLIT2/SEMA6A/DPP4/FLRT2/SEMA4F/SEMA3E/SEMA3D/EPHA7/SEMA5B/UNC5C/SEMA4G/ITGB3/SEMA3G
GOBP_NEGATIVE_REGULATION_OF_AXON_EXTENSION	GOBP_NEGATIVE_REGULATION_OF_AXON_EXTENSION	44	-0.531092776227317	-1.53155646051706	0.0106382978723404	0.410305958132045	0.404949571997627	2807	tags=34%, list=14%, signal=29%	WNT3/SEMA3A/SEMA6C/SEMA3C/SEMA5A/MAG/SEMA6A/SEMA4F/SEMA3E/SEMA3D/SEMA5B/SEMA4G/TNR/SEMA3G/MAP2
GOBP_NEGATIVE_REGULATION_OF_AXON_EXTENSION_INVOLVED_IN_AXON_GUIDANCE	GOBP_NEGATIVE_REGULATION_OF_AXON_EXTENSION_INVOLVED_IN_AXON_GUIDANCE	27	-0.600193000416073	-1.66072839417114	0.0106382978723404	0.410305958132045	0.404949571997627	2807	tags=44%, list=14%, signal=38%	WNT3/SEMA3A/SEMA6C/SEMA3C/SEMA5A/SEMA6A/SEMA4F/SEMA3E/SEMA3D/SEMA5B/SEMA4G/SEMA3G
GOBP_NEURON_PROJECTION_EXTENSION_INVOLVED_IN_NEURON_PROJECTION_GUIDANCE	GOBP_NEURON_PROJECTION_EXTENSION_INVOLVED_IN_NEURON_PROJECTION_GUIDANCE	37	-0.543636051657456	-1.54044234609274	0.0106382978723404	0.410305958132045	0.404949571997627	3190	tags=43%, list=16%, signal=36%	MEGF8/WNT3/SEMA3A/SEMA6C/SEMA3C/SEMA5A/SLIT2/DSCAM/SEMA6A/CXCL12/SEMA4F/SEMA3E/SEMA3D/SEMA5B/SEMA4G/SEMA3G
GOBP_NEURON_RECOGNITION	GOBP_NEURON_RECOGNITION	49	-0.590942494563837	-1.72809407161631	0.0106382978723404	0.410305958132045	0.404949571997627	4251	tags=45%, list=22%, signal=35%	PALLD/GAP43/NRCAM/ROBO1/DSCAML1/MYPN/CNR1/EPHB3/MEGF8/NEXN/NDN/SEMA3A/NTM/SEMA5A/EFNB3/DSCAM/AMIGO1/CNTN4/CNTN6/CNTNAP2/CRTAC1/FEZF2
GOBP_POSITIVE_REGULATION_OF_BMP_SIGNALING_PATHWAY	GOBP_POSITIVE_REGULATION_OF_BMP_SIGNALING_PATHWAY	38	-0.550267587255686	-1.57450032806729	0.0106382978723404	0.410305958132045	0.404949571997627	4494	tags=39%, list=23%, signal=30%	BMP4/GPC3/GATA4/ELAPOR2/CCN1/CDH5/RNF165/HES1/MSX1/SCUBE3/ZNF423/NEO1/SOX11/SULF1/FOXD1
GOBP_PRESYNAPSE_ORGANIZATION	GOBP_PRESYNAPSE_ORGANIZATION	51	-0.540482721994689	-1.58807645148168	0.0106382978723404	0.410305958132045	0.404949571997627	1882	tags=31%, list=10%, signal=28%	CBLN1/CEL/SLITRK1/PCLO/NLGN4X/NLGN1/PCDH17/LRFN3/SLITRK5/GPC6/PTPRD/IL1RAPL1/CBLN2/LRRC4B/NLGN4Y/CNTN5
GOBP_REGULATION_OF_ACTION_POTENTIAL	GOBP_REGULATION_OF_ACTION_POTENTIAL	53	-0.5078177260869	-1.48740250422416	0.0106382978723404	0.410305958132045	0.404949571997627	6047	tags=49%, list=31%, signal=34%	TRPM4/CACNB3/AKAP9/TBX18/DLG1/CACNA1C/CD36/SLC8A2/CNR1/TACR1/RNF207/CNR2/NOS1AP/CAMK2D/ANK2/HCN4/FGF12/CXADR/DSG2/FGF13/RYR2/CTNNA3/CAV1/ADRA1A/PKP2/GJA5
GOBP_REGULATION_OF_SYSTEMIC_ARTERIAL_BLOOD_PRESSURE_BY_HORMONE	GOBP_REGULATION_OF_SYSTEMIC_ARTERIAL_BLOOD_PRESSURE_BY_HORMONE	38	-0.541013627256951	-1.54802164134944	0.0106382978723404	0.410305958132045	0.404949571997627	2961	tags=34%, list=15%, signal=29%	NOX1/DRD5/EDN3/CORIN/OXTR/AGTR2/OR51E2/RASL10B/CPA3/ENPEP/AGTR1/AVPR1A/ACE2
GOBP_REGULATION_OF_SYSTEMIC_ARTERIAL_BLOOD_PRESSURE_MEDIATED_BY_A_CHEMICAL_SIGNAL	GOBP_REGULATION_OF_SYSTEMIC_ARTERIAL_BLOOD_PRESSURE_MEDIATED_BY_A_CHEMICAL_SIGNAL	48	-0.518363280947234	-1.51498927790369	0.0106382978723404	0.410305958132045	0.404949571997627	4591	tags=42%, list=23%, signal=32%	SLC2A5/F2R/ADRB3/ADRA1D/TACR1/NOX1/DRD5/EDN3/CORIN/TPM1/OXTR/AGTR2/OR51E2/RASL10B/CPA3/ENPEP/AGTR1/ADRA1A/AVPR1A/ACE2
GOBP_SPECIFICATION_OF_ANIMAL_ORGAN_IDENTITY	GOBP_SPECIFICATION_OF_ANIMAL_ORGAN_IDENTITY	37	-0.539909514043484	-1.52988286180657	0.0106382978723404	0.410305958132045	0.404949571997627	4494	tags=38%, list=23%, signal=29%	BMP4/WNT2B/ROBO1/DKK1/GLI3/FOXH1/FGF10/SIX1/ISL1/HOXC11/FGFR2/LRP2/FGF2/TBR1
GOBP_SYNAPTIC_TRANSMISSION_GABAERGIC	GOBP_SYNAPTIC_TRANSMISSION_GABAERGIC	51	-0.607949368148311	-1.78631071070388	0.0106382978723404	0.410305958132045	0.404949571997627	4178	tags=45%, list=21%, signal=36%	NLGN2/CNR1/TACR1/CNR2/NPY5R/CLCN3/PLCL1/GABRB2/STXBP1/OXTR/SYN3/GABRA6/SLC6A1/ADRA1A/CA7/GABRG3/GABRE/NLGN1/GABRA3/HTR1B/HAP1/GABRG1/GABRA2
GOBP_SYNAPTIC_VESICLE_LOCALIZATION	GOBP_SYNAPTIC_VESICLE_LOCALIZATION	52	-0.533822307236088	-1.57127962607411	0.0106382978723404	0.410305958132045	0.404949571997627	1907	tags=21%, list=10%, signal=19%	BRSK1/BRSK2/SYN3/PCLO/NLGN1/PCDH17/PRKN/MAP2/KIF5A/SYNDIG1/CDH2
GOBP_CALCIUM_DEPENDENT_CELL_CELL_ADHESION_VIA_PLASMA_MEMBRANE_CELL_ADHESION_MOLECULES	GOBP_CALCIUM_DEPENDENT_CELL_CELL_ADHESION_VIA_PLASMA_MEMBRANE_CELL_ADHESION_MOLECULES	43	-0.686982904031247	-1.96444631416556	0.010752688172043	0.410305958132045	0.404949571997627	3387	tags=58%, list=17%, signal=48%	CDHR3/PCDHB14/CDH7/PCDHB13/CDH13/CDH5/CDH17/PCDHB9/CDH18/CDH12/PCDHB10/PCDHB5/CDH11/PCDHB11/NLGN1/PCDHB6/CDH10/PCDHB3/CDH6/PCDHB16/PCDHB2/PCDHB4/SELP/CDH9/CDH2
GOBP_EATING_BEHAVIOR	GOBP_EATING_BEHAVIOR	39	-0.535169911074849	-1.52697365873369	0.010752688172043	0.410305958132045	0.404949571997627	3896	tags=44%, list=20%, signal=35%	TACR1/RMI1/NPY5R/UCHL1/OPRL1/NPSR1/TH/MC4R/BSX/P2RY1/OPRM1/OXTR/TCF15/ATP8A2/NMUR2/CCK/OPRK1
GOBP_FOREBRAIN_NEURON_DIFFERENTIATION	GOBP_FOREBRAIN_NEURON_DIFFERENTIATION	41	-0.579316251283042	-1.67383241277749	0.010752688172043	0.410305958132045	0.404949571997627	2607	tags=34%, list=13%, signal=30%	LHX6/SEMA3A/DCLK2/NHLH2/PAX6/HES1/SLC4A10/FGFR2/NDNF/SATB2/DLX2/DLX1/FEZF2/TBR1
GOBP_NEUROTRANSMITTER_UPTAKE	GOBP_NEUROTRANSMITTER_UPTAKE	43	-0.5200983780565	-1.48723546944351	0.010752688172043	0.410305958132045	0.404949571997627	3540	tags=37%, list=18%, signal=31%	ATP1A2/SLC6A5/GFAP/SLC29A2/SLC6A11/RAB3B/SLC18A2/SLC6A1/SNAP25/SLC22A3/SLC29A4/GPM6B/ITGB3/PRKN/SLC6A3/SLC1A6
GOBP_NEUTRAL_LIPID_CATABOLIC_PROCESS	GOBP_NEUTRAL_LIPID_CATABOLIC_PROCESS	40	-0.540002560069252	-1.55250009188266	0.010752688172043	0.410305958132045	0.404949571997627	2694	tags=28%, list=14%, signal=24%	LIPG/APOC2/LIPE/LIPI/GPLD1/AADAC/LIPH/PNPLA3/GPIHBP1/APOB/CPS1
GOBP_POSITIVE_REGULATION_OF_HEART_GROWTH	GOBP_POSITIVE_REGULATION_OF_HEART_GROWTH	31	-0.581833922609561	-1.64582623545911	0.010752688172043	0.410305958132045	0.404949571997627	1391	tags=26%, list=7%, signal=24%	FGFR2/BMPR1A/AKAP6/TBX5/HEY2/ZFPM2/ERBB4/FGF2
GOBP_PROXIMAL_DISTAL_PATTERN_FORMATION	GOBP_PROXIMAL_DISTAL_PATTERN_FORMATION	34	-0.585891533368255	-1.6548374096025	0.010752688172043	0.410305958132045	0.404949571997627	664	tags=21%, list=3%, signal=20%	HOXC11/HOXB9/DLX2/PBX1/GLI2/DLX1/SP8
GOBP_REGULATION_OF_ACTIN_FILAMENT_BASED_MOVEMENT	GOBP_REGULATION_OF_ACTIN_FILAMENT_BASED_MOVEMENT	39	-0.539084809409662	-1.53814384321188	0.010752688172043	0.410305958132045	0.404949571997627	4274	tags=38%, list=22%, signal=30%	CACNA1C/GATA4/ATP1A2/CAMK2D/ANK2/MYLK2/HCN4/DSG2/FGF13/RYR2/CTNNA3/CAV1/PKP2/GJA5/PDPN
GOBP_REGULATION_OF_HEART_RATE_BY_CARDIAC_CONDUCTION	GOBP_REGULATION_OF_HEART_RATE_BY_CARDIAC_CONDUCTION	39	-0.524192650225107	-1.49565278695871	0.010752688172043	0.410305958132045	0.404949571997627	6803	tags=62%, list=35%, signal=40%	KCND3/SCN3B/DSC2/TRPM4/KCNE5/AKAP9/KCNA5/CACNA1C/KCNE1B/CACNA1D/KCNH2/CAMK2D/ANK2/KCNH6/KCNE4/CACNB2/HCN4/ISL1/DSG2/KCNJ3/CTNNA3/CAV1/PKP2/SCN2B
GOBP_REGULATION_OF_SYNAPTIC_TRANSMISSION_GABAERGIC	GOBP_REGULATION_OF_SYNAPTIC_TRANSMISSION_GABAERGIC	34	-0.597860660424056	-1.68864393877072	0.010752688172043	0.410305958132045	0.404949571997627	4178	tags=44%, list=21%, signal=35%	NLGN2/CNR1/TACR1/CNR2/NPY5R/PLCL1/STXBP1/OXTR/SYN3/SLC6A1/ADRA1A/CA7/NLGN1/HTR1B/HAP1
GOBP_SYNAPTIC_MEMBRANE_ADHESION	GOBP_SYNAPTIC_MEMBRANE_ADHESION	25	-0.640976651673198	-1.755563070721	0.010752688172043	0.410305958132045	0.404949571997627	2817	tags=48%, list=14%, signal=41%	LRFN5/SPARCL1/PTPRF/SLITRK1/NTNG1/LRRC4C/NLGN1/PCDH17/LRFN3/GPC6/PTPRD/LRRC4B
GOBP_TRIGLYCERIDE_CATABOLIC_PROCESS	GOBP_TRIGLYCERIDE_CATABOLIC_PROCESS	30	-0.603346823746682	-1.69313290508979	0.010752688172043	0.410305958132045	0.404949571997627	2694	tags=37%, list=14%, signal=32%	LIPG/APOC2/LIPE/LIPI/GPLD1/AADAC/LIPH/PNPLA3/GPIHBP1/APOB/CPS1
GOBP_VENTRICULAR_CARDIAC_MUSCLE_CELL_ACTION_POTENTIAL	GOBP_VENTRICULAR_CARDIAC_MUSCLE_CELL_ACTION_POTENTIAL	33	-0.554022725193205	-1.54935517320254	0.010752688172043	0.410305958132045	0.404949571997627	6803	tags=67%, list=35%, signal=44%	KCND3/SCN3B/DSC2/CAV3/TRPM4/KCNE5/DLG1/CACNA1C/GPD1L/RNF207/KCNE1B/NOS1AP/KCNH2/ANK2/KCNJ8/KCNE4/DSG2/KCNJ3/RYR2/CTNNA3/CAV1/PKP2
GOBP_ANATOMICAL_STRUCTURE_REGRESSION	GOBP_ANATOMICAL_STRUCTURE_REGRESSION	16	-0.682554199344932	-1.78980769488364	0.0108695652173913	0.410305958132045	0.404949571997627	3839	tags=56%, list=20%, signal=45%	OPN5/LEF1/OPN4/TH/SLC17A6/AMH/BMPR1A/SLC6A3/AMHR2
GOBP_CATECHOLAMINE_UPTAKE	GOBP_CATECHOLAMINE_UPTAKE	18	-0.6541011592172	-1.71717915082334	0.0108695652173913	0.410305958132045	0.404949571997627	1650	tags=28%, list=8%, signal=25%	RAB3B/SLC22A3/SLC29A4/PRKN/SLC6A3
GOBP_CORONARY_VASCULATURE_MORPHOGENESIS	GOBP_CORONARY_VASCULATURE_MORPHOGENESIS	18	-0.694989015571201	-1.82452000087928	0.0108695652173913	0.410305958132045	0.404949571997627	904	tags=28%, list=5%, signal=27%	TBX5/SGCD/LRP2/HEY2/FGF2
GOBP_ENDOCRINE_PANCREAS_DEVELOPMENT	GOBP_ENDOCRINE_PANCREAS_DEVELOPMENT	42	-0.543958277904037	-1.5650001357046	0.0108695652173913	0.410305958132045	0.404949571997627	3125	tags=36%, list=16%, signal=30%	CDK6/FOXA2/SOX9/RFX6/SMO/PAX6/HES1/HNF4A/GIPR/BMP5/NEUROD1/ONECUT2/NEUROG3/CDH2/MNX1
GOBP_GONADOTROPIN_SECRETION	GOBP_GONADOTROPIN_SECRETION	16	-0.731244821637851	-1.91748524859612	0.0108695652173913	0.410305958132045	0.404949571997627	355	tags=31%, list=2%, signal=31%	OPRK1/CGA/NPVF/FOXD1/KISS1
GOBP_MAMMARY_GLAND_EPITHELIAL_CELL_DIFFERENTIATION	GOBP_MAMMARY_GLAND_EPITHELIAL_CELL_DIFFERENTIATION	18	-0.651709641303605	-1.71090081811872	0.0108695652173913	0.410305958132045	0.404949571997627	320	tags=33%, list=2%, signal=33%	IRF6/SMO/FOXF1/FOXB1/ERBB4/FGF2
GOBP_NEUROMUSCULAR_PROCESS_CONTROLLING_POSTURE	GOBP_NEUROMUSCULAR_PROCESS_CONTROLLING_POSTURE	17	-0.679577383395061	-1.7785549110944	0.0108695652173913	0.410305958132045	0.404949571997627	2150	tags=41%, list=11%, signal=37%	SCN1A/TCF15/POU4F1/ATP8A2/PRRT2/TMEM150C/SLURP1
GOBP_NOTOCHORD_DEVELOPMENT	GOBP_NOTOCHORD_DEVELOPMENT	18	-0.639272727747673	-1.67825080923569	0.0108695652173913	0.410305958132045	0.404949571997627	4107	tags=50%, list=21%, signal=40%	STIL/COL2A1/SOX9/YAP1/NOTO/COBL/GDF3/EPHA2/TEAD2
GOBP_POSITIVE_REGULATION_OF_ORGAN_GROWTH	GOBP_POSITIVE_REGULATION_OF_ORGAN_GROWTH	42	-0.548703244612299	-1.57865168554581	0.0108695652173913	0.410305958132045	0.404949571997627	2621	tags=29%, list=13%, signal=25%	IGF2/YAP1/SMO/FGFR2/BMPR1A/AKAP6/TBX5/HEY2/ZFPM2/ERBB4/ARX/FGF2
GOBP_REGULATION_OF_CARDIAC_CONDUCTION	GOBP_REGULATION_OF_CARDIAC_CONDUCTION	24	-0.593720395000897	-1.60955376888263	0.0108695652173913	0.410305958132045	0.404949571997627	4108	tags=50%, list=21%, signal=40%	SLC8A2/ATP2B4/SLC8A3/ANK2/EHD3/TNNI3K/CORIN/RYR2/TBX5/TRPC1/GJA5/ACE2
GOBP_ANTIFUNGAL_INNATE_IMMUNE_RESPONSE	GOBP_ANTIFUNGAL_INNATE_IMMUNE_RESPONSE	21	-0.694992130312466	-1.86039267919056	0.010989010989011	0.410305958132045	0.404949571997627	1579	tags=24%, list=8%, signal=22%	RNASE8/PLA2G5/DEFB106A/DEFB106B/DEFB114
GOBP_AXONAL_FASCICULATION	GOBP_AXONAL_FASCICULATION	22	-0.597662177860764	-1.59037178509958	0.010989010989011	0.410305958132045	0.404949571997627	4157	tags=50%, list=21%, signal=39%	NRCAM/CNR1/EPHB3/MEGF8/NDN/SEMA3A/SEMA5A/AMIGO1/CNTN4/CRTAC1/FEZF2
GOBP_MAMMARY_GLAND_ALVEOLUS_DEVELOPMENT	GOBP_MAMMARY_GLAND_ALVEOLUS_DEVELOPMENT	19	-0.636622183048353	-1.690907873917	0.010989010989011	0.410305958132045	0.404949571997627	3285	tags=37%, list=17%, signal=31%	CCND1/ESR1/TGFA/EGF/FOXF1/FOXB1/ERBB4
GOBP_POSITIVE_REGULATION_OF_CARDIAC_MUSCLE_CELL_PROLIFERATION	GOBP_POSITIVE_REGULATION_OF_CARDIAC_MUSCLE_CELL_PROLIFERATION	22	-0.621998653947056	-1.65513085192714	0.010989010989011	0.410305958132045	0.404949571997627	1391	tags=36%, list=7%, signal=34%	YAP1/FGFR2/BMPR1A/TBX5/HEY2/ZFPM2/ERBB4/FGF2
GOBP_RETROGRADE_AXONAL_TRANSPORT	GOBP_RETROGRADE_AXONAL_TRANSPORT	21	-0.636997673146262	-1.70514996659016	0.010989010989011	0.410305958132045	0.404949571997627	1662	tags=33%, list=8%, signal=31%	DST/NEFL/AGBL4/TMEM108/KIF5A/MGARP/HAP1
GOBP_SEROTONIN_TRANSPORT	GOBP_SEROTONIN_TRANSPORT	19	-0.651845768808403	-1.73134265881196	0.010989010989011	0.410305958132045	0.404949571997627	1637	tags=37%, list=8%, signal=34%	HTR1A/SLC18A2/SLC22A3/SLC29A4/GPM6B/ITGB3/HTR1B
GOBP_AMMONIUM_ION_METABOLIC_PROCESS	GOBP_AMMONIUM_ION_METABOLIC_PROCESS	23	-0.641914552818646	-1.719472135917	0.0111111111111111	0.410305958132045	0.404949571997627	1637	tags=39%, list=8%, signal=36%	HTR1A/SLC22A3/SLC29A4/TPH2/RNF180/PRG3/ENPP6/CHDH/BCHE
GOBP_DNA_METHYLATION_INVOLVED_IN_GAMETE_GENERATION	GOBP_DNA_METHYLATION_INVOLVED_IN_GAMETE_GENERATION	20	-0.618871804316013	-1.64111792170864	0.0111111111111111	0.410305958132045	0.404949571997627	4215	tags=50%, list=22%, signal=39%	ASZ1/PRMT7/DNMT3A/TDRD5/DDX4/TDRKH/PLD6/TDRD9/MORC1/CTCFL
GOBP_NEGATIVE_REGULATION_OF_GLIAL_CELL_DIFFERENTIATION	GOBP_NEGATIVE_REGULATION_OF_GLIAL_CELL_DIFFERENTIATION	23	-0.596209784243167	-1.59704450797339	0.0111111111111111	0.410305958132045	0.404949571997627	2050	tags=26%, list=10%, signal=23%	HES1/DAAM2/TMEM98/DAB1/DLX2/DLX1
GOBP_LUTEINIZING_HORMONE_SECRETION	GOBP_LUTEINIZING_HORMONE_SECRETION	10	-0.865958085377438	-1.98203557920075	0.0113636363636364	0.416612164813604	0.411173453581632	355	tags=40%, list=2%, signal=39%	OPRK1/CGA/FOXD1/KISS1
GOBP_SYNAPTIC_VESICLE_CLUSTERING	GOBP_SYNAPTIC_VESICLE_CLUSTERING	14	-0.727454614330625	-1.82683881360246	0.0114942528735632	0.418390804597701	0.41292887390891	1907	tags=57%, list=10%, signal=52%	BRSK1/BRSK2/SYN3/PCLO/NLGN1/PCDH17/SYNDIG1/CDH2
GOBP_ANION_TRANSMEMBRANE_TRANSPORT	GOBP_ANION_TRANSMEMBRANE_TRANSPORT	247	-0.398353244562613	-1.26600057350366	0.0198019801980198	0.576796830786644	0.569266970482233	4724	tags=31%, list=24%, signal=24%	SLC26A7/SLC1A5/SLC25A4/SLC38A5/GABRD/SLC34A1/SLC35B3/SLC25A42/SLC46A1/SLC16A8/SLC16A7/SLC26A1/SLC37A4/SLC25A17/TCAF1/SLC26A2/SLC9C1/ATP1A2/GOPC/SFXN2/SLC6A5/SLC13A2/SLC35D3/SLC7A8/SLC16A12/CLCN3/ANO5/GLRA3/GFAP/SLC24A3/SLC9A2/SLC26A4/SLC13A4/ABCC5/SLC22A7/GABRB2/SLC24A5/SLC4A10/ABCC4/SLC25A31/SLC44A4/SLC17A1/SLC12A1/SLC22A9/CASR/SLC17A6/GRM1/SLC9A9/GABRA6/CFTR/SLC22A6/SLC6A1/ADAMTS8/SLC5A8/SLC13A…
GOBP_CARDIAC_MUSCLE_TISSUE_DEVELOPMENT	GOBP_CARDIAC_MUSCLE_TISSUE_DEVELOPMENT	213	-0.40710578484416	-1.28482203821341	0.0198019801980198	0.576796830786644	0.569266970482233	4377	tags=30%, list=22%, signal=23%	ZFPM1/ERBB3/ANKRD1/NDRG4/GATA4/GJC1/DKK1/OBSL1/KAT2A/NPPB/BMP10/ACTC1/RARB/FHL2/CSRP3/FOXH1/NRAP/ACTN2/LRRC10/PPP1R13L/SORBS2/ACADM/YAP1/FGF20/MYLK2/PDGFRA/HCN4/NOX4/MYLK3/PTCD2/ALPK3/ISL1/TPM1/FHOD3/CXADR/DSG2/MYH7/POU4F1/FGFR2/BMP5/MSX1/BMPR1A/TP73/RYR2/AKAP6/ADRA1A/TBX5/PKP2/SGCZ/ADAMTS9/WNT8A/MYH6/TNNI3/SGCD/GJA5/LRP2/HEY2/XIRP2/ZFPM2/FOXC2/ERBB4/FGF2/SHOX2
GOBP_CARDIAC_VENTRICLE_DEVELOPMENT	GOBP_CARDIAC_VENTRICLE_DEVELOPMENT	123	-0.438209853616096	-1.35569556910375	0.0198019801980198	0.576796830786644	0.569266970482233	4614	tags=33%, list=24%, signal=26%	DAND5/BMP4/CNTRL/ZFPM1/APLNR/GATA4/ROBO1/SLIT3/BMP10/TRIP11/CPE/NPY5R/FOXH1/PPP1R13L/CCN1/GRHL2/HOXA13/HEYL/HES1/SEMA3C/PTCD2/ISL1/TPM1/SLIT2/MYH7/POU4F1/FGFR2/BMPR1A/RYR2/TBX5/PKP2/MYH6/TNNI3/GJA5/LRP2/SOX11/HEY2/XIRP2/FOXF1/ZFPM2/FOXC2
GOBP_CELL_CELL_JUNCTION_ASSEMBLY	GOBP_CELL_CELL_JUNCTION_ASSEMBLY	147	-0.443581800078685	-1.38505638511475	0.0198019801980198	0.576796830786644	0.569266970482233	4727	tags=36%, list=24%, signal=28%	JAM3/NPHP4/CLDN9/TBCD/FBF1/CLDN8/ESAM/PATJ/APLNR/ECT2/GJC1/CDH19/CLDN5/CLDN11/CDHR3/CDH7/ANK2/CLDN6/GRHL2/CDH5/TJP1/CLDN4/TLN2/ROCK2/CDH18/CLDN3/PKP3/CLDN10/CLDN18/CDH12/NPHP1/CLDN24/CLDN19/CDH11/GJA4/EPHA2/CAV1/TBX5/PKP2/CLDN17/PKP1/GJA5/CDH10/MPDZ/POF1B/CDH6/CTNND2/NR1H4/CNTNAP2/ACE2/CLDN16/CDH9/CDH2
GOBP_CELL_FATE_COMMITMENT	GOBP_CELL_FATE_COMMITMENT	256	-0.407879633456423	-1.29612060311928	0.0198019801980198	0.576796830786644	0.569266970482233	4195	tags=29%, list=21%, signal=23%	GAP43/GATA4/DSCAML1/PTCH2/PRKDC/DKK1/TAL1/GLI3/TOX/OLIG3/HOXC10/ROR2/WNT6/FOXN4/EYA1/RAG2/DMRT3/WNT7B/FGF10/FOXA2/WNT5B/WNT3/SOX9/HOXA13/WNT10B/SIX1/PRDM14/TP53/SMO/PAX6/SLAMF8/HES1/GDF7/ISL1/TEAD4/SFRP1/TLX3/EBF2/POU4F1/FGFR2/BMPR1A/ESRP1/FGF13/SOX2/TBX10/GDF3/IL23R/NTF4/TBX5/DMRTA2/DHH/NEUROD1/ONECUT2/WNT8A/SATB2/DLX2/HEY2/MYF6/MYT1L/MYOD1/POU3F2/PDPN/FOXC2/POU6F2/ERBB4/FEV/ARX/GLI2/DLX1/FGF2/F…
GOBP_EMBRYONIC_ORGAN_DEVELOPMENT	GOBP_EMBRYONIC_ORGAN_DEVELOPMENT	447	-0.370340427384106	-1.20144167362033	0.0198019801980198	0.576796830786644	0.569266970482233	5262	tags=34%, list=27%, signal=25%	IHH/HNF1B/DLX5/SHH/PALB2/HOXA6/SPINT2/KIT/BBS5/WDR19/GRHL3/HAND2/CDX2/IFT140/EN2/HOXD10/MBD3/FZD6/BMP4/ASCL2/TBX6/PLXNA4/PKD2/ZFPM1/SPINT1/SCRIB/PLK4/CDK20/NDRG4/APLNR/DLX6/GATA4/FBN1/STIL/DSCAML1/MTHFD1/CLRN1/CC2D2A/TAL1/GLI3/ZNF568/RNF207/FBXW8/MYO3A/MIB1/ROR2/VAX2/FZD3/RARB/CHRNA9/PAX5/FOXH1/FRZB/POLE/ALDH1A3/UTP25/FOXN4/E2F8/EYA1/HPN/BBS7/KCNQ4/E2F7/PPP1R13L/IFT172/MEGF8/CCN1/FOXI1/WNT7B/LRIG…
GOBP_MEIOTIC_CELL_CYCLE	GOBP_MEIOTIC_CELL_CYCLE	264	-0.392974648519956	-1.24720646973497	0.0198019801980198	0.576796830786644	0.569266970482233	7696	tags=52%, list=39%, signal=32%	YTHDC2/SLX4/SPIRE1/MSH5/CDK2/TUBGCP5/PIWIL2/TUBGCP6/SYCE3/ERCC4/SPIN1/MAPK15/FANCM/PLK1/FANCA/MND1/TRIM75P/KLHDC3/MLH1/MOS/MUS81/RAD51B/NCAPD3/CDC25C/MSH6/FBXO5/CCNE2/EME2/MAEL/PKMYT1/CORT/TEX15/MRE11/MEIOC/SYCP3/AURKA/SMC3/STAG3/EHMT2/INSR/TERB1/SPIRE2/ZW10/EME1/EXD1/INCENP/MAJIN/CCNB2/KIF18A/WEE2/RAD54L/CDC20/RAD51/MYBL1/C1orf146/NCAPD2/SMC1A/NCAPH/NDC1/BRIP1/MLH3/WBP2NL/CENPS/ESPL1/TOP2B/SMC1B…
GOBP_MORPHOGENESIS_OF_A_BRANCHING_STRUCTURE	GOBP_MORPHOGENESIS_OF_A_BRANCHING_STRUCTURE	194	-0.413776153314999	-1.30774856158931	0.0198019801980198	0.576796830786644	0.569266970482233	3026	tags=23%, list=15%, signal=20%	FGF10/MKS1/TIMELESS/LEF1/GRHL2/SOX9/PGR/HOXA13/SEMA3A/YAP1/SIX1/ESR1/TIE1/NFATC4/SMO/HHIP/PKHD1/SEMA3C/NPNT/GDF7/SFRP1/RSPO2/SLIT2/AGTR2/CASR/FGFR2/SEMA3E/EPHA2/EPHA7/HOXB7/FGF7/EGF/DLX2/NTN4/FOXF1/PBX1/ADAMTS16/SULF1/RSPO3/FOXC2/FOXD1/GLI2/FGF2/SHOX2/HOXD13
GOBP_NUCLEAR_CHROMOSOME_SEGREGATION	GOBP_NUCLEAR_CHROMOSOME_SEGREGATION	281	-0.381745500893115	-1.21645867460295	0.0198019801980198	0.576796830786644	0.569266970482233	9427	tags=65%, list=48%, signal=34%	IHO1/PINX1/NUP62/AXIN2/DMC1/ANKRD53/BAZ1B/HORMAD2/TUBG2/MIS12/MAD1L1/RIOK2/WRAP73/HNRNPU/RAN/RRS1/APC/PDCD6IP/SYCP1/SEH1L/PSMC3IP/SPAG5/HDAC8/SMC5/ESCO1/RAD21L1/CCNE1/CHAMP1/KIF22/RAD51C/RAD21/TTL/FAM83D/ACTR2/CHMP7/PRC1/XRCC3/SLX4/MSH5/SYCE3/ERCC4/MAPK15/GEN1/CDC23/TTN/AURKB/FANCM/CHTF8/PLK1/KLHDC8B/MLH1/MOS/DSN1/FEN1/MUS81/DIS3L2/KPNB1/NCAPD3/DDX11/SLF1/KLHL22/NCAPG2/ANAPC5/CDCA5/PCID2/FBXO5/CC…
GOBP_REGULATION_OF_ANIMAL_ORGAN_MORPHOGENESIS	GOBP_REGULATION_OF_ANIMAL_ORGAN_MORPHOGENESIS	129	-0.455226801062828	-1.40967403159383	0.0198019801980198	0.576796830786644	0.569266970482233	4901	tags=38%, list=25%, signal=29%	VANGL1/GRHL3/SAPCD2/LGR4/FZD6/ARHGEF19/BMP4/WNT2B/ZNRF3/GPC3/PLEKHA4/ROBO1/DKK1/MAGI2/ROR2/FZD3/CELSR1/CELSR3/DMRT3/FGF10/MKS1/DAAM1/SOX9/STOX1/AJAP1/SIX1/CTHRC1/SMO/VANGL2/MLLT3/PKHD1/NGFR/SFRP1/RSPO2/PRICKLE2/AGTR2/HOXC11/TIAM1/MSX1/CELSR2/BMPR1A/HOXB7/GPC6/TNFRSF11B/FGF7/NTN4/SULF1/RSPO3/FGF2
GOBP_REGULATION_OF_CELLULAR_RESPONSE_TO_GROWTH_FACTOR_STIMULUS	GOBP_REGULATION_OF_CELLULAR_RESPONSE_TO_GROWTH_FACTOR_STIMULUS	286	-0.383425459498733	-1.22010317838576	0.0198019801980198	0.576796830786644	0.569266970482233	5163	tags=31%, list=26%, signal=24%	GRB10/MYOCD/TMEM204/MEN1/UBE2O/SOST/CASK/MTMR4/XDH/IL4/ADAMTS3/LRIT3/DAND5/FSTL1/BMP4/SNX25/ASPN/GPC3/ADAMTSL2/GATA4/ELAPOR2/FBN1/SMOC2/ROBO1/ATP2B4/CCBE1/FGF16/WFIKKN2/DKK1/FGFBP3/NREP/BAMBI/CIDEA/FZD4/CCN1/NEDD4/FGF10/CDH5/RNF165/HOXA13/DCN/PRDM14/VWC2/TP53/VWC2L/CAV2/RBPMS2/SLC2A10/WASF1/HES1/HHIP/BMPER/NPNT/FGFBP1/VEGFC/NGFR/SFRP1/TFAP2B/SLIT2/AGTR2/SEMA6A/SPINT3/MSX1/SKOR2/VEPH1/MMRN2/CXCL13…
GOBP_REGULATION_OF_ION_TRANSMEMBRANE_TRANSPORT	GOBP_REGULATION_OF_ION_TRANSMEMBRANE_TRANSPORT	462	-0.371802686088798	-1.20468659148097	0.0198019801980198	0.576796830786644	0.569266970482233	4450	tags=28%, list=23%, signal=22%	KCNJ14/SLC34A1/THADA/FGF14/TRPM5/F2R/PKD2/CNKSR3/TMC2/CACNA1C/TSPAN13/APLNR/NLGN2/ATP2B4/LRRC55/GPD1L/CD19/SHISA7/KCNIP2/SHANK3/RNF207/KCNE1B/PLP1/NOS1AP/TCAF1/KCNIP4/SCN8A/CACNA1D/CATSPER3/ATP1A2/GOPC/KCNH2/ACTN2/TRDN/CACNG1/KCNQ4/CASQ2/MRLN/NEDD4/CAMK2D/ANK2/KCNV1/EPO/NOX1/EHD3/OPRL1/KCNJ8/KCNH6/SLN/KCNJ16/EDN3/KCNE4/KCNJ1/NPSR1/KCNS2/CACNA1S/KCNJ15/RGS7/CLCNKB/CLCNKA/RASGRF2/GSG1L/KCNQ2/KCNH1/…
GOBP_REGULATION_OF_NERVOUS_SYSTEM_DEVELOPMENT	GOBP_REGULATION_OF_NERVOUS_SYSTEM_DEVELOPMENT	427	-0.372414990322823	-1.20951019046706	0.0198019801980198	0.576796830786644	0.569266970482233	2807	tags=21%, list=14%, signal=19%	WNT3/TLX2/NGF/GFAP/SEMA3A/LPAR3/ASPM/YAP1/THBS2/SERPINE2/TP53/MAP1B/BHLHB9/HEYL/TIAM2/NFATC4/SMO/RASSF10/PAX6/PLXNB3/XRCC2/HES1/SEMA6C/CUX2/PRTG/ASPA/SEMA3C/THY1/OPRM1/CBLN1/DAAM2/OXTR/TMEM98/VEGFC/SEMA5A/CHODL/EFNB3/MAG/NEFL/SLIT2/POU4F2/DLL3/DBN1/DSCAM/SEMA6A/AMIGO1/POU4F1/SLITRK1/TIAM1/FLRT2/CX3CL1/CXCL12/BMPR1A/KLK8/TP73/SEMA4F/ZNF488/FGF13/SEMA3E/MAP6/ST8SIA2/PLAG1/ABCC8/SEMA3D/EPHA7/SEMA5B/…
GOBP_SINGLE_FERTILIZATION	GOBP_SINGLE_FERTILIZATION	152	-0.431574255501431	-1.34968903086962	0.0198019801980198	0.576796830786644	0.569266970482233	5385	tags=37%, list=28%, signal=27%	GLIPR1L1/TMPRSS12/PKDREJ/EQTN/CCT3/WEE2/ROPN1B/HOXD10/WBP2NL/ATP8B3/CDK1/SPACA7/IZUMO1/SPA17/HYAL3/MST1R/ADAM21/ZAN/PCSK4/ADAM2/ACR/PRND/ZP2/PLA2G10/UBXN8/SPESP1/LYZL6/CRISP1/GLIPR1L2/STXBP1/RIMS1/PLCZ1/UNC13B/SERPINA5/ADAM18/CCDC136/ZPBP2/CLGN/NOX5/FETUB/TEX101/SYT6/IQCF1/LLCFC1/ADAM32/SPAM1/ZP4/FOLR1/RNASE10/BSPH1/DKKL1/TRPC6/SMCP/OR10J1/DAZ2/BPY2
GOBP_TELENCEPHALON_DEVELOPMENT	GOBP_TELENCEPHALON_DEVELOPMENT	246	-0.391621046574586	-1.24355024650588	0.0198019801980198	0.576796830786644	0.569266970482233	4115	tags=26%, list=21%, signal=21%	ROBO1/ATP2B4/MDGA1/SLIT3/GLI3/EPHB3/FEZF1/KAT2A/SHANK3/RARB/PAX5/ATP1A2/GART/ALDH1A3/CDK6/RFX4/LEF1/HTR5A/ARL13B/KIRREL3/LHX6/SEMA3A/ASPM/DCLK2/SMO/TH/PAX6/DNAH5/HES1/POU3F3/TACC2/OXTR/ADGRG1/RPGRIP1L/NEFL/SLIT2/CCDC141/LMX1A/UNCX/EGFR/CXCL12/FGF13/DAB2IP/FOXP2/DMRTA2/DAB1/CDK5R2/NEUROD1/TNR/FAT4/TMEM108/AVPR1A/IGF2BP1/DLX2/FOXB1/POU3F2/CNTNAP2/ERBB4/ARX/NFIB/DLX1/CDH2/FEZF2/TBR1
GOBP_CEREBRAL_CORTEX_DEVELOPMENT	GOBP_CEREBRAL_CORTEX_DEVELOPMENT	109	-0.436191157090228	-1.34740356459073	0.02	0.576796830786644	0.569266970482233	2607	tags=22%, list=13%, signal=19%	LHX6/ASPM/SMO/TH/PAX6/POU3F3/TACC2/ADGRG1/NEFL/SLIT2/CCDC141/EGFR/FGF13/DAB2IP/FOXP2/DMRTA2/DAB1/CDK5R2/FAT4/POU3F2/CNTNAP2/ARX/CDH2/TBR1
GOBP_ODONTOGENESIS_OF_DENTIN_CONTAINING_TOOTH	GOBP_ODONTOGENESIS_OF_DENTIN_CONTAINING_TOOTH	89	-0.439866888783705	-1.3574402382895	0.02	0.576796830786644	0.569266970482233	4791	tags=35%, list=25%, signal=26%	HAND2/TP63/BMP4/SLC34A1/EDA/GLI3/WNT6/ACVR2B/CCDC154/DMRT3/MMP20/AMELX/FGF10/ACVR2A/LEF1/ITGB6/EDAR/SMO/KLK4/PDGFRA/NGFR/RSPO2/CFTR/MSX1/BMPR1A/ENAM/TNFRSF11B/DLX2/WDR72/GLI2/DLX1
GOBP_SYNAPTIC_VESICLE_EXOCYTOSIS	GOBP_SYNAPTIC_VESICLE_EXOCYTOSIS	107	-0.433000571177077	-1.33763598114745	0.02	0.576796830786644	0.569266970482233	5042	tags=50%, list=26%, signal=37%	CTBP2/STX2/SV2A/SYT12/GIPC1/PRKCB/PFN2/SYT7/SYT1/RIMS2/SYT9/CASK/CPLX2/GRIN3A/RIMS4/ERC2/SYP/SCRIB/CHRNA5/CNR1/RIMS3/PREPL/UNC13A/DOC2B/DOC2A/SEPTIN5/SNPH/SYT2/P2RY4/CSPG5/STX19/CACNB2/STXBP1/CADPS2/P2RY1/RIMS1/SYT5/UNC13B/CADPS/CHRNB3/PPFIA3/PCLO/SNAP25/PRRT2/CHRNA6/ADRA1A/HTR2A/ADRA2A/SYT10/NLGN1/UNC13C/CPLX3/HTR1B
GOBP_AMINE_TRANSPORT	GOBP_AMINE_TRANSPORT	99	-0.474330979013869	-1.45324638109199	0.0202020202020202	0.576796830786644	0.569266970482233	2395	tags=27%, list=12%, signal=24%	FGF20/SNCG/CRH/TH/STXBP1/P2RY1/SYT5/OXTR/RAB3B/ADRA2C/SLC18A2/SYT3/GRM7/SLC6A1/CXCL12/SYT6/CHRNA6/HTR2A/ADRA2A/SYT10/VIP/PRKN/AVPR1A/OPRK1/ACE2/KCNA2/HTR1B
GOBP_ASSOCIATIVE_LEARNING	GOBP_ASSOCIATIVE_LEARNING	80	-0.453715661616567	-1.38365601446515	0.0202020202020202	0.576796830786644	0.569266970482233	4211	tags=29%, list=22%, signal=23%	NDRG4/UCN/TACR1/MAP1A/ADAM2/ATP1A2/ELAVL4/GRIN2A/OPRL1/DRD5/RAG1/DBH/BRSK1/ASIC1/SLC6A1/SNAP25/ABCC8/TNR/MEIS2/OPRK1/FOXB1/NETO1/TBR1
GOBP_CARDIAC_MUSCLE_CELL_ACTION_POTENTIAL	GOBP_CARDIAC_MUSCLE_CELL_ACTION_POTENTIAL	73	-0.478973858674861	-1.46867148999528	0.0202020202020202	0.576796830786644	0.569266970482233	6803	tags=53%, list=35%, signal=35%	KCND3/SCN3B/DSC2/CAV3/ANK3/TRPM4/KCNE5/AKAP9/TBX18/DLG1/KCNA5/CACNA1C/GPD1L/KCNIP2/GJC1/RNF207/KCNE1B/NOS1AP/CACNA1D/ATP1A2/KCNH2/CAMK2D/ANK2/KCNJ8/KCNE4/CACNB2/SCN1A/HCN4/FGF12/CXADR/DSG2/KCNJ3/FGF13/RYR2/CTNNA3/CAV1/PKP2/SCN2B/GJA5
GOBP_CARDIAC_MUSCLE_CELL_CONTRACTION	GOBP_CARDIAC_MUSCLE_CELL_CONTRACTION	71	-0.489101146156862	-1.49367920458651	0.0202020202020202	0.576796830786644	0.569266970482233	4274	tags=39%, list=22%, signal=31%	CACNA1C/GATA4/GPD1L/GJC1/RNF207/KCNE1B/NOS1AP/CACNA1D/ATP1A2/KCNH2/CAMK2D/ANK2/KCNJ8/KCNE4/CACNB2/SCN1A/HCN4/FGF12/DSG2/KCNJ3/FGF13/RYR2/CTNNA3/CAV1/PKP2/SCN2B/SGCD/GJA5
GOBP_CHROMOSOME_ORGANIZATION_INVOLVED_IN_MEIOTIC_CELL_CYCLE	GOBP_CHROMOSOME_ORGANIZATION_INVOLVED_IN_MEIOTIC_CELL_CYCLE	72	-0.47909753258388	-1.4646142582201	0.0202020202020202	0.576796830786644	0.569266970482233	6095	tags=57%, list=31%, signal=39%	CCNE2/MAEL/TEX15/MRE11/MEIOC/STAG3/EHMT2/TERB1/MAJIN/RAD51/C1orf146/NCAPD2/NCAPH/NDC1/BRIP1/MLH3/SMC4/TRIP13/FANCD2/TERB2/ATM/SGO1/MEIOB/BUB1B/ATRX/RNF212/SMC2/MSH4/BUB1/MEI4/SGO2/RNF212B/RAD50/SYCP2/SPATA22/SYCE1/P3H4/C14orf39/SPO11/KASH5/ANKRD31
GOBP_DIENCEPHALON_DEVELOPMENT	GOBP_DIENCEPHALON_DEVELOPMENT	73	-0.479014338559074	-1.4687956129527	0.0202020202020202	0.576796830786644	0.569266970482233	2559	tags=32%, list=13%, signal=27%	SEMA3A/NHLH2/SMO/PAX6/RAX/HES1/ISL1/SEMA5A/POU4F1/KCNC2/BMPR1A/NDNF/SOX2/NR0B1/OTX1/SLC6A3/FOXB1/POU3F2/CNTNAP2/ARX/GLI2/FGF2/HAP1
GOBP_ESTABLISHMENT_OF_TISSUE_POLARITY	GOBP_ESTABLISHMENT_OF_TISSUE_POLARITY	72	-0.513306255245399	-1.56919125884739	0.0202020202020202	0.576796830786644	0.569266970482233	4901	tags=46%, list=25%, signal=34%	VANGL1/GRHL3/SAPCD2/TP63/FZD6/ARHGEF19/ZNRF3/GPC3/PLEKHA4/DKK1/MAGI2/ROR2/FZD3/CELSR1/CELSR3/MKS1/DAAM1/ASTN2/CTHRC1/VANGL2/MLLT3/PKHD1/BRSK1/SFRP1/PRICKLE2/RPGRIP1L/NPHP1/BRSK2/TIAM1/CELSR2/GPC6/RSPO3/ERBB4
GOBP_NON_CANONICAL_WNT_SIGNALING_PATHWAY	GOBP_NON_CANONICAL_WNT_SIGNALING_PATHWAY	72	-0.494444816178756	-1.51153132384717	0.0202020202020202	0.576796830786644	0.569266970482233	4901	tags=46%, list=25%, signal=34%	VANGL1/GRHL3/FZD6/ARHGEF19/ZNRF3/GPC3/PLEKHA4/DKK1/NLK/MAGI2/ROR2/FZD3/CELSR1/FZD8/FRZB/FZD4/CELSR3/MKS1/WNT5B/DAAM1/CTHRC1/VANGL2/MLLT3/FZD9/DAAM2/SFRP1/PRICKLE2/IFT80/TIAM1/CELSR2/GPC6/SFRP5/RSPO3
GOBP_PANCREAS_DEVELOPMENT	GOBP_PANCREAS_DEVELOPMENT	75	-0.460172990718829	-1.40001151235115	0.0202020202020202	0.576796830786644	0.569266970482233	3422	tags=43%, list=17%, signal=35%	IHH/HNF1B/CLOCK/SHH/MEN1/GIP/BMP4/GDF11/ACVR2B/MSLN/CDK6/WFS1/FGF10/FOXA2/SOX9/IGF2/RFX6/SMO/PAX6/HES1/CCDC40/ISL1/HNF4A/GIPR/BMP5/NEUROD1/ONECUT2/MEIS2/NEUROG3/FOXF1/CDH2/MNX1
GOBP_POSITIVE_REGULATION_OF_LIPASE_ACTIVITY	GOBP_POSITIVE_REGULATION_OF_LIPASE_ACTIVITY	68	-0.472543385439874	-1.44055379523675	0.0202020202020202	0.576796830786644	0.569266970482233	3720	tags=31%, list=19%, signal=25%	FGFR3/PNLIP/APOH/CCN1/APOC2/NMUR1/TXK/ESR1/PDGFRA/FGFR2/PLA2G5/EGFR/AGTR1/PTH/ADRA1A/NMUR2/HTR2A/GPIHBP1/AVPR1A/ARHGAP6/FGF2
GOBP_REGULATION_OF_CARDIAC_MUSCLE_CONTRACTION	GOBP_REGULATION_OF_CARDIAC_MUSCLE_CONTRACTION	71	-0.487282206755268	-1.48812429640461	0.0202020202020202	0.576796830786644	0.569266970482233	4274	tags=37%, list=22%, signal=29%	NOS1/PDE5A/CACNA1C/GATA4/UCN/RNF207/BMP10/ATP1A2/CASQ2/CAMK2D/ANK2/EHD3/TNNI3K/CCN2/HCN4/DSG2/FGF13/RYR2/CTNNA3/CAV1/ADRA1A/PKP2/TNNI3/HRC/GJA5/ACE2
GOBP_REGULATION_OF_HEART_RATE	GOBP_REGULATION_OF_HEART_RATE	102	-0.473617131999998	-1.45602304378001	0.0202020202020202	0.576796830786644	0.569266970482233	4274	tags=35%, list=22%, signal=28%	CACNA1C/GPD1L/ADRA1D/KCNE1B/NOS1AP/CACNA1D/KCNH2/CASQ2/CAMK2D/ANK2/KCNH6/EDN3/TNNI3K/KCNE4/SEMA3A/CACNB2/HCN4/ISL1/TPM1/AGTR2/DSG2/SPX/MYH7/KCNJ3/RYR2/MC3R/CTNNA3/CAV1/ADRA1A/PKP2/MYH6/HRC/SCN2B/AVPR1A/HEY2/SHOX2
GOBP_REGULATION_OF_POTASSIUM_ION_TRANSPORT	GOBP_REGULATION_OF_POTASSIUM_ION_TRANSPORT	101	-0.44781626360547	-1.37697397551909	0.0202020202020202	0.576796830786644	0.569266970482233	5613	tags=41%, list=29%, signal=29%	AKAP9/RGS4/WNK4/KCNA1/DLG1/KCNA5/KEL/NOS1/LRRC55/KCNIP2/RNF207/KCNE1B/NOS1AP/KCNIP4/CACNA1D/KCNH2/ACTN2/CASQ2/NEDD4/ANK2/EDN3/KCNE4/KCNS2/RGS7/DPP6/LRRC38/AMIGO1/KCNC2/KCNIP1/WNK3/AKAP6/ABCC8/CAV1/HTR2A/KCNS1/ADRA2A/VIP/DPP10/KCNG1/OPRK1/NETO1
GOBP_REGULATION_OF_SYNAPSE_ASSEMBLY	GOBP_REGULATION_OF_SYNAPSE_ASSEMBLY	101	-0.458072550820422	-1.40851066082555	0.0202020202020202	0.576796830786644	0.569266970482233	2453	tags=33%, list=13%, signal=29%	NLGN2/STAU2/LRRTM3/MDGA1/DKK1/EPHB3/COLQ/LRFN5/SIX1/THBS2/BHLHB9/CUX2/NEGR1/CBLN1/OXTR/AMIGO1/SLITRK1/FLRT2/ST8SIA2/EPHA7/LINGO2/NLGN1/LRFN3/SLITRK5/GPC6/PTPRD/LRRN1/ADGRB3/IL1RAPL1/CBLN2/LRRC4B/LRRTM1/SYNDIG1
GOBP_REGULATION_OF_SYNAPTIC_TRANSMISSION_GLUTAMATERGIC	GOBP_REGULATION_OF_SYNAPTIC_TRANSMISSION_GLUTAMATERGIC	69	-0.469465677917705	-1.4330134855013	0.0202020202020202	0.576796830786644	0.569266970482233	5895	tags=48%, list=30%, signal=34%	SYT1/KMO/GRM4/GRM6/CACNG2/MAPK8IP2/NRXN1/GRIK1/NLGN2/UCN/CNR1/DKK1/GRIK2/SHANK3/ROR2/UNC13A/ATP1A2/GRM8/SERPINE2/STXBP1/HOMER1/OXTR/DGKI/GRM1/GRM7/HTR2A/NLGN1/TNR/CACNG4/GRM3/GRIK3/CDH2/HTR1B
GOBP_HOMOLOGOUS_CHROMOSOME_SEGREGATION	GOBP_HOMOLOGOUS_CHROMOSOME_SEGREGATION	64	-0.472828204597464	-1.42752690821427	0.0206185567010309	0.576796830786644	0.569266970482233	6095	tags=55%, list=31%, signal=38%	CCNE2/MAEL/TEX15/MRE11/MEIOC/STAG3/EHMT2/TERB1/MAJIN/C1orf146/NDC1/BRIP1/MLH3/ESPL1/PTTG2/TRIP13/FANCD2/TERB2/ATM/SGO1/MEIOB/RNF212/MSH4/MEI4/SGO2/RNF212B/FMN2/SYCP2/SPATA22/SYCE1/P3H4/C14orf39/SPO11/KASH5/ANKRD31
GOBP_REGULATION_OF_ALTERNATIVE_MRNA_SPLICING_VIA_SPLICEOSOME	GOBP_REGULATION_OF_ALTERNATIVE_MRNA_SPLICING_VIA_SPLICEOSOME	60	-0.476514212688229	-1.4458672453505	0.0206185567010309	0.576796830786644	0.569266970482233	4717	tags=30%, list=24%, signal=23%	RBFOX3/CELF4/DDX17/FAM172A/RAVER2/TIA1/SRRM4/RBFOX2/RBM24/CELF6/MBNL3/KHDRBS2/CELF3/RBFOX1/KHDRBS3/MYOD1/NOVA1/RBMY1A1
GOBP_REGULATION_OF_VASOCONSTRICTION	GOBP_REGULATION_OF_VASOCONSTRICTION	63	-0.479110606352116	-1.44734071939611	0.0206185567010309	0.576796830786644	0.569266970482233	4393	tags=40%, list=22%, signal=31%	F2R/FAAH/ADRA1D/ZDHHC21/TACR1/FGG/KCNMB4/ATP1A2/EDN3/KCNMB2/DBH/OXTR/HTR1A/ADRA2C/CASR/ARHGAP42/FGB/AGTR1/CAV1/ADRA1A/HTR2A/ADRA2A/AVPR1A/GJA5/ACE2
GOBP_REGULATION_OF_POTASSIUM_ION_TRANSMEMBRANE_TRANSPORTER_ACTIVITY	GOBP_REGULATION_OF_POTASSIUM_ION_TRANSMEMBRANE_TRANSPORTER_ACTIVITY	59	-0.49412621869592	-1.4868075258128	0.0208333333333333	0.576796830786644	0.569266970482233	4093	tags=36%, list=21%, signal=28%	LRRC55/KCNIP2/RNF207/KCNE1B/NOS1AP/CACNA1D/ACTN2/CASQ2/NEDD4/ANK2/KCNE4/KCNS2/LRRC38/AMIGO1/KCNC2/AKAP6/ABCC8/CAV1/KCNS1/KCNG1/NETO1
GOBP_CARDIAC_CONDUCTION_SYSTEM_DEVELOPMENT	GOBP_CARDIAC_CONDUCTION_SYSTEM_DEVELOPMENT	36	-0.54268488788958	-1.54321590054884	0.0210526315789474	0.576796830786644	0.569266970482233	2059	tags=25%, list=11%, signal=22%	HCN4/ISL1/DSG2/MSX1/BMPR1A/TBX5/GJA5/HEY2/SHOX2
GOBP_NEGATIVE_REGULATION_OF_GLIOGENESIS	GOBP_NEGATIVE_REGULATION_OF_GLIOGENESIS	36	-0.535923267748417	-1.52398809460073	0.0210526315789474	0.576796830786644	0.569266970482233	2050	tags=22%, list=10%, signal=20%	HES1/DAAM2/TMEM98/ABCC8/DAB1/SOX11/DLX2/DLX1
GOBP_REGULATION_OF_CARDIAC_MUSCLE_CELL_PROLIFERATION	GOBP_REGULATION_OF_CARDIAC_MUSCLE_CELL_PROLIFERATION	36	-0.538160322144037	-1.53034953563355	0.0210526315789474	0.576796830786644	0.569266970482233	2454	tags=28%, list=13%, signal=24%	YAP1/FGF20/FGFR2/BMPR1A/TP73/TBX5/HEY2/ZFPM2/ERBB4/FGF2
GOBP_SIGNALING_RECEPTOR_LIGAND_PRECURSOR_PROCESSING	GOBP_SIGNALING_RECEPTOR_LIGAND_PRECURSOR_PROCESSING	36	-0.545460183937571	-1.5511079223935	0.0210526315789474	0.576796830786644	0.569266970482233	3777	tags=39%, list=19%, signal=31%	PCSK4/CPE/SLC30A6/ECE2/DISP1/CORIN/PCSK2/BACE2/DPP4/CPA3/ENPEP/SLC30A8/BCHE/ACE2
GOBP_CARDIAC_MUSCLE_CELL_ACTION_POTENTIAL_INVOLVED_IN_CONTRACTION	GOBP_CARDIAC_MUSCLE_CELL_ACTION_POTENTIAL_INVOLVED_IN_CONTRACTION	51	-0.506324615324178	-1.48771119904505	0.0212765957446809	0.576796830786644	0.569266970482233	6803	tags=59%, list=35%, signal=38%	KCND3/SCN3B/DSC2/CAV3/TRPM4/KCNE5/DLG1/KCNA5/CACNA1C/GPD1L/GJC1/RNF207/KCNE1B/NOS1AP/CACNA1D/KCNH2/ANK2/KCNJ8/KCNE4/CACNB2/SCN1A/FGF12/DSG2/KCNJ3/RYR2/CTNNA3/CAV1/PKP2/SCN2B/GJA5
GOBP_NEURON_FATE_SPECIFICATION	GOBP_NEURON_FATE_SPECIFICATION	29	-0.572499880699205	-1.61144064264387	0.0212765957446809	0.576796830786644	0.569266970482233	3825	tags=55%, list=20%, signal=44%	GLI3/OLIG3/HOXC10/EYA1/DMRT3/SIX1/ISL1/TLX3/POU4F1/ESRP1/DMRTA2/MYT1L/POU3F2/FEV/GLI2/MNX1
GOBP_POSTSYNAPSE_ASSEMBLY	GOBP_POSTSYNAPSE_ASSEMBLY	29	-0.565407770243278	-1.59147816681445	0.0212765957446809	0.576796830786644	0.569266970482233	1882	tags=45%, list=10%, signal=41%	NRXN1/GRID2/GAP43/NLGN2/SHANK3/CBLN1/CEL/NLGN4X/NLGN1/PTPRD/LRRC4B/NLGN4Y/CDH2
GOBP_REGULATION_OF_CARDIAC_MUSCLE_CELL_ACTION_POTENTIAL	GOBP_REGULATION_OF_CARDIAC_MUSCLE_CELL_ACTION_POTENTIAL	27	-0.591352219309943	-1.63626603589735	0.0212765957446809	0.576796830786644	0.569266970482233	6746	tags=70%, list=34%, signal=46%	DSC2/CAV3/TRPM4/AKAP9/TBX18/DLG1/CACNA1C/NOS1AP/CAMK2D/ANK2/HCN4/CXADR/DSG2/FGF13/RYR2/CTNNA3/CAV1/PKP2/GJA5
GOBP_REGULATION_OF_MORPHOGENESIS_OF_A_BRANCHING_STRUCTURE	GOBP_REGULATION_OF_MORPHOGENESIS_OF_A_BRANCHING_STRUCTURE	51	-0.510044648326217	-1.49864160730578	0.0212765957446809	0.576796830786644	0.569266970482233	3026	tags=27%, list=15%, signal=23%	FGF10/SOX9/SIX1/ESR1/SMO/SFRP1/AGTR2/FGFR2/HOXB7/FGF7/NTN4/SULF1/SHOX2/HOXD13
GOBP_REGULATION_OF_NON_CANONICAL_WNT_SIGNALING_PATHWAY	GOBP_REGULATION_OF_NON_CANONICAL_WNT_SIGNALING_PATHWAY	26	-0.556105938141904	-1.53522877078575	0.0212765957446809	0.576796830786644	0.569266970482233	4360	tags=46%, list=22%, signal=36%	ZNRF3/GPC3/PLEKHA4/DKK1/MKS1/WNT5B/MLLT3/DAAM2/SFRP1/IFT80/TIAM1/RSPO3
GOBP_BINDING_OF_SPERM_TO_ZONA_PELLUCIDA	GOBP_BINDING_OF_SPERM_TO_ZONA_PELLUCIDA	40	-0.508648893023567	-1.46235872113983	0.021505376344086	0.576796830786644	0.569266970482233	5285	tags=48%, list=27%, signal=35%	TMPRSS12/CCT3/ATP8B3/SPA17/ZAN/PCSK4/ADAM2/ACR/ZP2/CRISP1/GLIPR1L2/ADAM18/ZPBP2/CLGN/FETUB/TEX101/ADAM32/SPAM1/ZP4
GOBP_NEGATIVE_REGULATION_OF_EXOCYTOSIS	GOBP_NEGATIVE_REGULATION_OF_EXOCYTOSIS	33	-0.536841060300433	-1.501305697657	0.021505376344086	0.576796830786644	0.569266970482233	733	tags=15%, list=4%, signal=15%	ADRA2A/PRKN/IL1RAPL1/FOXF1/IL13RA2
GOBP_PHOTORECEPTOR_CELL_MAINTENANCE	GOBP_PHOTORECEPTOR_CELL_MAINTENANCE	43	-0.491937542413861	-1.40670879336848	0.021505376344086	0.576796830786644	0.569266970482233	7296	tags=60%, list=37%, signal=38%	BBS4/SPATA7/NPHP3/PROM1/MKKS/ERCC6/CNGB1/BBS2/ABCA4/NPHP4/USH2A/TUB/CLRN1/RHO/USP45/LCA5/CROCC/CLCN3/CDHR1/BBS10/CRB1/RP1/USH1G/ADGRV1/USH1C/ESRRB
GOBP_DENDRITE_SELF_AVOIDANCE	GOBP_DENDRITE_SELF_AVOIDANCE	17	-0.653739694569483	-1.71093384324414	0.0217391304347826	0.576992753623188	0.569460335621663	4251	tags=41%, list=22%, signal=32%	PALLD/DSCAML1/MYPN/NEXN/DSCAM/CNTN4/CNTN6
GOBP_PIRNA_METABOLIC_PROCESS	GOBP_PIRNA_METABOLIC_PROCESS	24	-0.582670557319539	-1.57959807250547	0.0217391304347826	0.576992753623188	0.569460335621663	6511	tags=67%, list=33%, signal=45%	TDRD6/MAEL/TEX15/EXD1/MYBL1/HENMT1/ASZ1/PIWIL1/TDRD5/GPAT2/DDX4/TDRKH/PLD6/TDRD9/TDRD10/TDRD15
GOBP_REGULATION_OF_DELAYED_RECTIFIER_POTASSIUM_CHANNEL_ACTIVITY	GOBP_REGULATION_OF_DELAYED_RECTIFIER_POTASSIUM_CHANNEL_ACTIVITY	19	-0.606836815832776	-1.61179609727238	0.021978021978022	0.577319587628866	0.569782902935372	3760	tags=42%, list=19%, signal=34%	RNF207/KCNE1B/NOS1AP/KCNE4/KCNS2/AKAP6/KCNS1/KCNG1
GOBP_THYROID_HORMONE_GENERATION	GOBP_THYROID_HORMONE_GENERATION	21	-0.597420577517958	-1.59920784759463	0.021978021978022	0.577319587628866	0.569782902935372	3386	tags=43%, list=17%, signal=35%	HPN/DUOX2/DIO2/SLC16A2/DUOX1/DUOXA1/SLCO1C1/DUOXA2/CGA
GOBP_CALCIUM_INDEPENDENT_CELL_CELL_ADHESION_VIA_PLASMA_MEMBRANE_CELL_ADHESION_MOLECULES	GOBP_CALCIUM_INDEPENDENT_CELL_CELL_ADHESION_VIA_PLASMA_MEMBRANE_CELL_ADHESION_MOLECULES	23	-0.576072359119361	-1.54310315201338	0.0222222222222222	0.577777777777778	0.570235111588495	5263	tags=61%, list=27%, signal=45%	CLDN20/CLDN9/CLDN8/CLDN5/CLDN11/CLDN6/CLDN4/CLDN3/CLDN10/CLDN18/CX3CL1/CLDN19/CLDN17/CLDN16
GOBP_SIALYLATION	GOBP_SIALYLATION	20	-0.584627884260468	-1.55031024470545	0.0222222222222222	0.577777777777778	0.570235111588495	1097	tags=20%, list=6%, signal=19%	ST6GALNAC1/ST8SIA2/ST6GAL2/ST6GALNAC5
GOBP_BRANCHING_MORPHOGENESIS_OF_A_NERVE	GOBP_BRANCHING_MORPHOGENESIS_OF_A_NERVE	10	-0.812281198960639	-1.85917801778374	0.0227272727272727	0.58494031221304	0.577304141897443	1391	tags=40%, list=7%, signal=37%	FGFR2/EPHA7/DLX2/SHOX2
GOBP_CEREBRAL_CORTEX_GABAERGIC_INTERNEURON_DIFFERENTIATION	GOBP_CEREBRAL_CORTEX_GABAERGIC_INTERNEURON_DIFFERENTIATION	10	-0.826368995141615	-1.891422665342	0.0227272727272727	0.58494031221304	0.577304141897443	438	tags=50%, list=2%, signal=49%	LHX6/DLX2/ARX/DLX1/FEZF2
GOBP_GABAERGIC_NEURON_DIFFERENTIATION	GOBP_GABAERGIC_NEURON_DIFFERENTIATION	13	-0.737024982987682	-1.82304775955732	0.0232558139534884	0.589610089089436	0.581912956636645	438	tags=38%, list=2%, signal=38%	LHX6/DLX2/ARX/DLX1/FEZF2
GOBP_PRESYNAPTIC_MEMBRANE_ORGANIZATION	GOBP_PRESYNAPTIC_MEMBRANE_ORGANIZATION	11	-0.7846954645176	-1.84961066975411	0.0232558139534884	0.589610089089436	0.581912956636645	1687	tags=55%, list=9%, signal=50%	CEL/NLGN4X/NLGN1/PTPRD/IL1RAPL1/NLGN4Y
GOBP_REGULATION_OF_AXON_GUIDANCE	GOBP_REGULATION_OF_AXON_GUIDANCE	11	-0.780069260878702	-1.83870621573612	0.0232558139534884	0.589610089089436	0.581912956636645	1633	tags=36%, list=8%, signal=33%	SLIT2/POU4F2/FEZF2/TBR1
GOBP_ALPHA_AMINO_ACID_METABOLIC_PROCESS	GOBP_ALPHA_AMINO_ACID_METABOLIC_PROCESS	199	-0.41024157294475	-1.29083190800952	0.0297029702970297	0.692485392036962	0.683445262156614	5967	tags=45%, list=31%, signal=32%	MMUT/CTPS1/IYD/GCDH/KMO/ACAT1/GLS2/NOXRED1/GOT1/GCLC/AMT/MCCC1/PYCR2/DCT/PPAT/ATCAY/DGLUCY/BCAT2/ICMT/ALDH8A1/GLYATL1/NOS1/KYAT1/GCAT/MRI1/RIMKLB/BAAT/PCBD2/BCAT1/ASPG/IVD/SCLY/MCCC2/AZIN2/PYCR1/HAL/HYKK/THNSL2/CTPS2/ATP2B4/ASNS/MTHFD1/MTR/PFAS/ASS1/BHMT2/AGMAT/DHFR/ALDH6A1/HIBADH/GART/MTAP/PSPH/RIDA/ALDH4A1/HIBCH/ACADSB/SIRT4/PYCR3/TH/NOS2/CAD/AASS/NOX4/ASPA/HNF4A/GLYATL1B/ALDH18A1/CBSL/ALDH5A1/…
GOBP_APPENDAGE_DEVELOPMENT	GOBP_APPENDAGE_DEVELOPMENT	177	-0.41234295083679	-1.30304432426493	0.0297029702970297	0.692485392036962	0.683445262156614	4791	tags=35%, list=25%, signal=27%	HAND2/IFT140/HOXD10/TP63/MYH3/FZD6/BMP4/ZNRF3/GPC3/CACNA1C/DLX6/KREMEN2/DKK1/GLI3/KAT2A/CIBAR1/HOXC10/ROR2/RARB/B9D1/BBS7/IFT172/ITGA6/MEGF8/COL2A1/TMEM231/FGF10/ATRX/IRF6/MKS1/SMOC1/TBC1D32/WNT3/LEF1/GRHL2/SOX9/RNF165/HOXA13/RAX/SEMA3C/DYNC2H1/TFAP2B/RSPO2/RPGRIP1L/HOXC11/PKDCC/IFT80/FGFR2/MSX1/RSPO4/BMPR1A/FREM2/INTU/TBX5/KRT84/SOX11/FRAS1/PBX1/SHOX2/ALX3/HOXD13/SP8
GOBP_CHROMOSOME_SEGREGATION	GOBP_CHROMOSOME_SEGREGATION	340	-0.369259029513002	-1.19344490191715	0.0297029702970297	0.692485392036962	0.683445262156614	9000	tags=59%, list=46%, signal=33%	MIS12/TLK1/MAD1L1/RIOK2/WRAP73/HNRNPU/RAN/RRS1/APC/PDCD6IP/CIAO1/SYCP1/SEH1L/PSMC3IP/RGS14/SPAG5/HDAC8/TOP3A/SMC5/RCC1/ESCO1/RAD21L1/CCNE1/CHAMP1/KIF22/RAD51C/RAD21/TTL/FAM83D/ACTR2/CHMP7/PRC1/XRCC3/SLX4/MSH5/SYCE3/ERCC4/MAPK15/GEN1/CDC23/TTN/AURKB/FANCM/HJURP/CHTF8/PLK1/CENPT/NUP37/KLHDC8B/MLH1/MOS/DSN1/FEN1/MUS81/DIS3L2/MMS19/KPNB1/NCAPD3/DDX11/SLF1/KLHL22/NCAPG2/ANAPC5/CDCA5/PCID2/FBXO5/CCNE2/…
GOBP_CILIUM_OR_FLAGELLUM_DEPENDENT_CELL_MOTILITY	GOBP_CILIUM_OR_FLAGELLUM_DEPENDENT_CELL_MOTILITY	147	-0.436704978914655	-1.36358394178898	0.0297029702970297	0.692485392036962	0.683445262156614	6635	tags=53%, list=34%, signal=35%	INTS13/TEKT2/RFX3/TACR2/DNAAF11/MKKS/DNAH7/CCDC65/MEIG1/TEKT5/CEP131/VPS13A/CACNA1I/DRC7/IQCG/EFHC1/TACR3/TTLL1/ROPN1B/CATSPER2/GAS8/BBS2/NPHP4/PLA2G3/CFAP54/TTC12/SLC9B2/DNAH14/SORD/ATP2B4/CFAP46/ENKUR/NME8/TACR1/TTLL6/TTLL9/LDHC/QRICH2/SLC9C1/CATSPER3/CFAP157/RSPH6A/SLC22A14/CFAP58/CFAP251/CFAP206/DNAH3/EFCAB9/DDX4/MNS1/PRDM14/SPEF2/TEKT3/CFAP52/TEKT4/DNAH5/ATP1A4/CFAP44/CCDC40/EFHC2/CFAP47/DNA…
GOBP_FERTILIZATION	GOBP_FERTILIZATION	193	-0.410672686741484	-1.29966786814139	0.0297029702970297	0.692485392036962	0.683445262156614	5423	tags=36%, list=28%, signal=26%	RIMBP3C/NECTIN3/GLIPR1L1/TMPRSS12/PKDREJ/EQTN/CCT3/WEE2/ROPN1B/CATSPER2/HOXD10/WBP2NL/ATP8B3/CDK1/SPACA7/IZUMO1/SPA17/HYAL3/MST1R/ADAM21/ZAN/PCSK4/ADAM2/ACR/MEIOB/PRND/ZP2/PLA2G10/UBXN8/SPESP1/TDRKH/LYZL6/RIMBP3/PRDM14/CRISP1/GLIPR1L2/ACTL9/ATP1A4/STXBP1/TDRD9/RIMS1/PLCZ1/UNC13B/CFAP69/SERPINA5/ADAM18/CCDC136/SYCP2/ZPBP2/CLGN/NOX5/FETUB/TEX101/SYT6/IQCF1/LLCFC1/ADAM32/SPAM1/ZP4/FOLR1/RNASE10/BSPH…
GOBP_MEIOSIS_I_CELL_CYCLE_PROCESS	GOBP_MEIOSIS_I_CELL_CYCLE_PROCESS	135	-0.438652239445444	-1.36970163371321	0.0297029702970297	0.692485392036962	0.683445262156614	6867	tags=61%, list=35%, signal=40%	SLX4/MSH5/PIWIL2/SYCE3/ERCC4/MAPK15/FANCM/PLK1/MND1/TRIM75P/KLHDC3/MLH1/MUS81/RAD51B/CDC25C/MSH6/FBXO5/CCNE2/EME2/MAEL/CORT/TEX15/MRE11/MEIOC/SYCP3/AURKA/STAG3/EHMT2/TERB1/EME1/MAJIN/CCNB2/WEE2/RAD54L/RAD51/MYBL1/C1orf146/NDC1/BRIP1/MLH3/CENPS/ESPL1/TOP2B/PTTG2/TRIP13/FANCD2/TERB2/NDC80/ATM/RAD51D/C11orf80/RAD51AP1/RMI1/SGO1/MEIOB/HSF2BP/RNF212/CDC25A/DDX4/MSH4/BRDT/RAD54B/MEI4/SGO2/TDRD9/TEX19/T…
GOBP_MEIOTIC_CELL_CYCLE_PROCESS	GOBP_MEIOTIC_CELL_CYCLE_PROCESS	206	-0.409986804836601	-1.293994922157	0.0297029702970297	0.692485392036962	0.683445262156614	6867	tags=50%, list=35%, signal=32%	PLK1/FANCA/MND1/TRIM75P/KLHDC3/MLH1/MOS/MUS81/RAD51B/NCAPD3/CDC25C/MSH6/FBXO5/CCNE2/EME2/MAEL/CORT/TEX15/MRE11/MEIOC/SYCP3/AURKA/STAG3/EHMT2/TERB1/SPIRE2/EME1/INCENP/MAJIN/CCNB2/KIF18A/WEE2/RAD54L/CDC20/RAD51/MYBL1/C1orf146/NCAPD2/NCAPH/NDC1/BRIP1/MLH3/CENPS/ESPL1/TOP2B/SMC4/PTTG2/TRIP13/FANCD2/ASZ1/TERB2/NDC80/ATM/RAD51D/C11orf80/RAD51AP1/RMI1/SGO1/MEIOB/NUF2/BUB1B/ATRX/HSF2BP/FIGNL1/RNF212/CDC2…
GOBP_MESODERM_DEVELOPMENT	GOBP_MESODERM_DEVELOPMENT	128	-0.426857054412657	-1.32169931533267	0.0297029702970297	0.692485392036962	0.683445262156614	4656	tags=34%, list=24%, signal=26%	TP63/TRIM15/DAND5/BMP4/TBX6/GDF11/DKK1/POGLUT1/TAL1/RPS6KA6/FOXH1/ACVR2B/EYA1/APELA/ACVR2A/WNT3/TLX2/LEF1/YAP1/TIE1/MSGN1/SMO/ITGA2/BMX/TCF15/PUS7/DLL3/MIXL1/POU4F1/FGFR2/AMH/EPB41L5/BMPR1A/GDF3/EPHA2/CER1/ITGB3/TEAD2/HMGA2/FOXF1/ZFPM2/FOXC2/TSPY1/TSPY2
GOBP_MUSCLE_CELL_DEVELOPMENT	GOBP_MUSCLE_CELL_DEVELOPMENT	172	-0.415270914784607	-1.31041737731255	0.0297029702970297	0.692485392036962	0.683445262156614	4749	tags=34%, list=24%, signal=26%	MYO18B/SDC1/MYOG/CDK1/MYH3/BMP4/ANKRD1/TMOD2/GATA4/MYPN/WFIKKN2/OBSL1/BMP10/ACTC1/RYR1/FHL2/TMEM182/CSRP3/NRAP/ACTN2/LRRC10/UCHL1/ANK2/MYOM2/SORBS2/WNT10B/SIX1/MEGF10/NFATC4/SMO/LDB3/CAV2/PDGFRA/RCAN1/HES1/HOMER1/XK/MYLK3/PTCD2/ALPK3/ISL1/TPM1/SYPL2/FHOD3/CXADR/BMPR1A/TNNT1/AKAP6/ADRA1A/TBX5/LOX/SGCZ/MYH6/SGCD/TMOD4/HEY2/MYF6/MYOD1/SHOX2
GOBP_REGULATION_OF_CELL_JUNCTION_ASSEMBLY	GOBP_REGULATION_OF_CELL_JUNCTION_ASSEMBLY	197	-0.408539868913605	-1.289811687515	0.0297029702970297	0.692485392036962	0.683445262156614	2518	tags=22%, list=13%, signal=19%	TJP1/SIX1/ROCK2/THBS2/BHLHB9/CUX2/THY1/NEGR1/CBLN1/OXTR/CLDN3/SFRP1/NPHP1/AMIGO1/SLITRK1/COL16A1/EPB41L5/FLRT2/CLDN19/ST8SIA2/EPHA2/GPM6B/CAV1/EPHA7/TBX5/LINGO2/TEK/NLGN1/LRFN3/SLITRK5/GPC6/PTPRD/ARHGAP6/LRRN1/ADGRB3/IL1RAPL1/PHLDB2/CBLN2/LRRC4B/LRRTM1/CNTNAP2/ACE2/SYNDIG1
GOBP_REGULATION_OF_MUSCLE_CONTRACTION	GOBP_REGULATION_OF_MUSCLE_CONTRACTION	160	-0.419483324117134	-1.31235954403206	0.0297029702970297	0.692485392036962	0.683445262156614	5668	tags=36%, list=29%, signal=26%	ABAT/AKAP9/KCNA1/GPER1/DLG1/KCNB2/TACR3/MYOCD/KIT/NOS1/TBXA2R/PDE5A/F2R/CACNA1C/GATA4/UCN/ZDHHC21/TACR1/RNF207/BMP10/SLC8A3/ATP1A2/CASQ2/CAMK2D/ANK2/EHD3/DMPK/TNNI3K/CCN2/PLCE1/MYLK2/HCN4/ITGA2/NPNT/TPM1/OXTR/ADRA2C/DSG2/ARHGAP42/SPX/MYH7/STRIT1/FGF13/TNNT1/RYR2/CTNNA3/CAV1/ADRA1A/NMUR2/PKP2/ADRA2A/PRKG1/TNNI3/HRC/GJA5/ACE2/CHRM2
GOBP_SPECIFICATION_OF_SYMMETRY	GOBP_SPECIFICATION_OF_SYMMETRY	135	-0.434580663577121	-1.35698804509531	0.0297029702970297	0.692485392036962	0.683445262156614	5262	tags=45%, list=27%, signal=33%	IHH/SHH/BBS5/GAS8/MMP21/HAND2/OFD1/IFT140/LEFTY1/DNAI2/NEK8/DAND5/BMP4/TBX6/PKD2/IFT74/RIPPLY2/NDRG4/APLNR/GATA4/STIL/ENKUR/CC2D2A/DNAAF4/RNF207/MIB1/FOXH1/FOXN4/ACVR2B/BBS7/TDGF1/IFT172/MEGF8/FGF10/MKS1/ARL6/ACVR2A/TBC1D32/DAW1/ARL13B/ANKS6/DISP1/SETDB2/CFAP52/NOTO/ODAD2/SMO/DNAH5/VANGL2/CCDC40/BICC1/DNAH11/DYNC2H1/DAAM2/FOXJ1/RPGRIP1L/CFC1/CER1/FOLR1/CFC1B/FOXF1
GOBP_SPERMATID_DIFFERENTIATION	GOBP_SPERMATID_DIFFERENTIATION	176	-0.411369436407107	-1.30249901811703	0.0297029702970297	0.692485392036962	0.683445262156614	6242	tags=45%, list=32%, signal=31%	SOX30/RHBDD1/MKKS/FANCG/MEIG1/MEIOC/CEP131/SYCP3/SLC26A3/EHMT2/PYGO2/DRC7/IQCG/RIMBP3C/CABYR/NECTIN3/KIT/TTLL1/ROPN1B/CATSPER2/BBS2/CHD5/JAM3/BRIP1/PLA2G3/JAM2/TTC12/ODF2/KNL1/DDX25/TRIP13/PIWIL1/ADAD1/PCSK4/CATSPER3/CFAP157/TDRD5/RSPH6A/TTC26/STRBP/GALNTL5/SLC22A14/SEPTIN14/CFAP58/CFAP206/EFCAB9/MNS1/TSSK1B/RIMBP3/SPEF2/CCDC42/ACTL9/RSPH1/CFAP44/SUN5/PLD6/CFAP47/CFAP69/NPHP1/SPEM1/CFTR/CCDC136/Z…
GOBP_VASCULAR_PROCESS_IN_CIRCULATORY_SYSTEM	GOBP_VASCULAR_PROCESS_IN_CIRCULATORY_SYSTEM	259	-0.388175255483575	-1.23507350895389	0.0297029702970297	0.692485392036962	0.683445262156614	5596	tags=39%, list=29%, signal=28%	GCLC/INSR/ARHGAP35/GPER1/CD38/KCNA5/KEL/PLVAP/SLC5A5/SLC28A2/SLC2A13/SLC19A1/NOS1/SLC16A1/SLC6A9/GPR4/TBXA2R/SLC1A5/SLC38A5/C2CD4B/F2R/FAAH/NPR3/ADRB3/CD36/SLC8A2/ATP2B4/UCN/ADRA1D/SLC16A7/ITGA1/ZDHHC21/TJP2/TACR1/FGFBP3/FGG/NPPB/CLDN5/KCNMB4/AKAP12/ATP1A2/ADCY6/NPR1/ABCA2/SLC7A8/DRD5/SLC16A12/KCNJ8/EDN3/SLCO2B1/CDH5/SLC29A2/SLC24A3/KCNMB2/TJP1/ROCK2/ABCC5/ANGPT1/SLC27A4/SLC2A10/ATP1A4/SLC16A2/MY…
GOBP_MEIOTIC_CHROMOSOME_SEGREGATION	GOBP_MEIOTIC_CHROMOSOME_SEGREGATION	95	-0.45480847577008	-1.40149825217411	0.03	0.692485392036962	0.683445262156614	8287	tags=69%, list=42%, signal=40%	RAD21L1/CCNE1/RAD51C/RAD21/ACTR2/SLX4/MSH5/SYCE3/ERCC4/MAPK15/FANCM/PLK1/MLH1/MOS/MUS81/CCNE2/EME2/MAEL/CORT/TEX15/MRE11/MEIOC/STAG3/EHMT2/TERB1/EME1/MAJIN/C1orf146/NCAPH/NDC1/BRIP1/MLH3/CENPS/ESPL1/TOP2B/SMC4/PTTG2/TRIP13/FANCD2/TERB2/ATM/RMI1/SGO1/MEIOB/NUF2/BUB1B/RNF212/TTK/SMC2/MSH4/BUB1/MEI4/SGO2/TOP2A/RNF212B/FMN2/SYCP2/SHOC1/HFM1/SPATA22/SYCE1/P3H4/C14orf39/SPO11/KASH5/ANKRD31
GOBP_SPERM_MOTILITY	GOBP_SPERM_MOTILITY	119	-0.434239416897616	-1.34495967451485	0.03	0.692485392036962	0.683445262156614	5710	tags=47%, list=29%, signal=34%	CEP131/VPS13A/CACNA1I/DRC7/IQCG/TACR3/TTLL1/ROPN1B/CATSPER2/GAS8/BBS2/NPHP4/PLA2G3/TTC12/SLC9B2/SORD/ATP2B4/ENKUR/NME8/TACR1/TTLL9/LDHC/QRICH2/SLC9C1/CATSPER3/CFAP157/SLC22A14/CFAP58/CFAP251/CFAP206/EFCAB9/DDX4/MNS1/PRDM14/SPEF2/TEKT3/CFAP52/DNAH5/ATP1A4/CFAP44/CCDC40/CFAP47/DNAH11/GAPDHS/CFAP69/SPEM1/CELF3/TEX101/IQCF1/FSIP2/CABS1/RNASE10/APOB/EFCAB1/SMCP/DZIP1
GOBP_ADENYLATE_CYCLASE_INHIBITING_G_PROTEIN_COUPLED_RECEPTOR_SIGNALING_PATHWAY	GOBP_ADENYLATE_CYCLASE_INHIBITING_G_PROTEIN_COUPLED_RECEPTOR_SIGNALING_PATHWAY	76	-0.452265076099379	-1.37153212408689	0.0303030303030303	0.692485392036962	0.683445262156614	4890	tags=41%, list=25%, signal=31%	PTGDR2/PRMT5/GPR37/PALM/ADCY5/PSAPL1/NPR3/HTR1F/GABBR1/HTR4/NPY1R/AKAP12/GABBR2/GRM8/ADCY6/GPR176/OPRL1/HTR5A/P2RY1/OPRM1/GNAZ/HTR1A/CASR/GRM1/GRM7/ADRA2A/OPRK1/GRM3/GRIK3/CHRM2/HTR1B
GOBP_CENTRAL_NERVOUS_SYSTEM_NEURON_DEVELOPMENT	GOBP_CENTRAL_NERVOUS_SYSTEM_NEURON_DEVELOPMENT	80	-0.446801906721703	-1.36257175541901	0.0303030303030303	0.692485392036962	0.683445262156614	2607	tags=21%, list=13%, signal=18%	LHX6/SEMA3A/DCLK2/NHLH2/SLC4A10/SLIT2/FGFR2/NDNF/CDH11/DCC/GABRB1/AGBL4/MAP2/ARX/NFIB/GLI2/FEZF2
GOBP_GLUTAMINE_FAMILY_AMINO_ACID_METABOLIC_PROCESS	GOBP_GLUTAMINE_FAMILY_AMINO_ACID_METABOLIC_PROCESS	77	-0.445531961333534	-1.34881614332403	0.0303030303030303	0.692485392036962	0.683445262156614	5915	tags=48%, list=30%, signal=34%	CTPS1/GLS2/NOXRED1/GOT1/GCLC/PYCR2/PPAT/ATCAY/DGLUCY/GLYATL1/NOS1/RIMKLB/PYCR1/HAL/CTPS2/ATP2B4/ASNS/PFAS/ASS1/AGMAT/ALDH4A1/SIRT4/PYCR3/NOS2/CAD/GLYATL1B/ALDH18A1/ALDH5A1/OTC/GAD1/RIMKLA/FTCD/UROC1/DDAH1/CPS1/PRODH2/NR1H4
GOBP_NEURAL_CREST_CELL_DIFFERENTIATION	GOBP_NEURAL_CREST_CELL_DIFFERENTIATION	96	-0.45519157583463	-1.39146544732105	0.0303030303030303	0.692485392036962	0.683445262156614	2832	tags=27%, list=14%, signal=23%	EDN3/SOX9/SEMA3A/SIX1/SMO/HES1/SEMA6C/SEMA3C/ISL1/SEMA5A/SFRP1/SEMA6A/BMPR1A/SEMA4F/SEMA3E/ALX1/SEMA3D/SEMA5B/FOLR1/SEMA4G/WNT8A/SEMA3G/SOX11/FOXC2/ERBB4/CDH2
GOBP_PHOSPHOLIPASE_C_ACTIVATING_G_PROTEIN_COUPLED_RECEPTOR_SIGNALING_PATHWAY	GOBP_PHOSPHOLIPASE_C_ACTIVATING_G_PROTEIN_COUPLED_RECEPTOR_SIGNALING_PATHWAY	102	-0.437004310632535	-1.34346564666113	0.0303030303030303	0.692485392036962	0.683445262156614	4503	tags=38%, list=23%, signal=30%	GNA14/LPAR4/F2R/HTR2C/NPR3/TRHR/GPR55/ADRA1D/TACR1/CXCR2/ACTN2/OPRL1/DRD5/P2RY4/NMUR1/PLCE1/ESR1/HOMER1/P2RY1/OPRM1/F2RL2/CASR/PTH1R/GRM1/AGTR1/NMBR/MC3R/ADRA1A/NMUR2/CCKAR/HTR2A/ADRA2A/VIP/GPR32/OPRK1/GPR17/PTGER3/CHRM2/KISS1
GOBP_REGULATION_OF_NEUROTRANSMITTER_TRANSPORT	GOBP_REGULATION_OF_NEUROTRANSMITTER_TRANSPORT	98	-0.439521568152236	-1.34753287849065	0.0303030303030303	0.692485392036962	0.683445262156614	6416	tags=44%, list=33%, signal=30%	TACR2/SYT12/GIPC1/PRKCB/PFN2/SYT1/KMO/GPER1/CASK/CPLX2/NOS1/GRIN3A/RIMS4/SYP/CHRNA5/CNR1/RIMS3/PREPL/KCNMB4/ATP1A2/SEPTIN5/P2RY4/CSPG5/GFAP/SNCG/CACNB2/STXBP1/P2RY1/RIMS1/RAB3B/ASIC1/CHRNB3/CHRNA6/GPM6B/ADRA1A/HTR2A/ITGB3/ADRA2A/NLGN1/PRKN/CPLX3/HTR1B/SNCAIP
GOBP_CALCIUM_ION_REGULATED_EXOCYTOSIS	GOBP_CALCIUM_ION_REGULATED_EXOCYTOSIS	65	-0.459922289388326	-1.39945709598512	0.0306122448979592	0.696428571428571	0.687336964861132	6044	tags=45%, list=31%, signal=31%	SCAMP5/SYT7/SYT1/CACNA1I/RIMS2/SYT9/EQTN/SYT13/HYAL3/RIMS3/UNC13A/DOC2B/DOC2A/SYT2/STXBP1/CADPS2/RIMS1/SYT5/UNC13B/CADPS/SCIN/SYT3/SYT6/ZP4/ADRA2A/SYT10/CDK5R2/RAPGEF4/UNC13C
GOBP_REGULATION_OF_MORPHOGENESIS_OF_AN_EPITHELIUM	GOBP_REGULATION_OF_MORPHOGENESIS_OF_AN_EPITHELIUM	64	-0.463061506096485	-1.39804003585979	0.0309278350515464	0.700481099656357	0.691336588894918	3026	tags=27%, list=15%, signal=23%	FGF10/WNT5B/SOX9/STOX1/SIX1/ESR1/SMO/SFRP1/AGTR2/MMRN2/HOXB7/FGF7/EGF/NTN4/SULF1/FGF2/HOXD13
GOBP_MOTILE_CILIUM_ASSEMBLY	GOBP_MOTILE_CILIUM_ASSEMBLY	55	-0.490698299133067	-1.45527511558052	0.03125	0.704061895551257	0.694870638879597	5962	tags=58%, list=30%, signal=41%	MEIG1/CEP131/DRC7/IQCG/BBOF1/TTLL1/BBS5/BBS2/PLA2G3/TTC12/MCIDAS/CC2D2A/CENPJ/SPATA6/CFAP157/RSPH6A/CFAP58/CFAP206/MKS1/MNS1/SPEF2/NOTO/CFAP221/CFAP44/CCDC40/CFAP47/FOXJ1/CFAP69/INTU/FSIP2/DNAAF3/DZIP1
GOBP_PEPTIDE_CROSS_LINKING	GOBP_PEPTIDE_CROSS_LINKING	36	-0.518240123548681	-1.47370309512921	0.0315789473684211	0.704061895551257	0.694870638879597	2685	tags=28%, list=14%, signal=24%	BGN/DCN/TGM5/F13B/NDNF/KRT2/FLG/SPOCK3/SPRR1B/SPRR1A
GOBP_CEREBRAL_CORTEX_CELL_MIGRATION	GOBP_CEREBRAL_CORTEX_CELL_MIGRATION	44	-0.491006190170665	-1.4159554344755	0.0319148936170213	0.704061895551257	0.694870638879597	1953	tags=34%, list=10%, signal=31%	ROBO1/MDGA1/GLI3/LHX6/POU3F3/ADGRG1/SLIT2/CCDC141/EGFR/FGF13/DAB2IP/DAB1/CDK5R2/POU3F2/ARX
GOBP_HOMOLOGOUS_CHROMOSOME_PAIRING_AT_MEIOSIS	GOBP_HOMOLOGOUS_CHROMOSOME_PAIRING_AT_MEIOSIS	53	-0.487532802786515	-1.42798778873661	0.0319148936170213	0.704061895551257	0.694870638879597	6095	tags=55%, list=31%, signal=38%	CCNE2/MAEL/TEX15/MRE11/MEIOC/STAG3/EHMT2/TERB1/MAJIN/C1orf146/NDC1/BRIP1/MLH3/TRIP13/FANCD2/TERB2/MEIOB/RNF212/MSH4/MEI4/RNF212B/SYCP2/SPATA22/SYCE1/P3H4/C14orf39/SPO11/KASH5/ANKRD31
GOBP_NEURONAL_ACTION_POTENTIAL	GOBP_NEURONAL_ACTION_POTENTIAL	35	-0.523095207590081	-1.4896582639862	0.0319148936170213	0.704061895551257	0.694870638879597	3822	tags=57%, list=20%, signal=46%	SCN4A/ANK3/CHRNA1/CACNA1I/KCNA1/GPER1/GRIK2/KCNMB4/SCN8A/KCNMB2/SCN3A/SCN1A/SCN11A/FGF12/SCN7A/GPR88/MYH14/SCN2A/SCN9A/KCNA2
GOBP_THYROID_HORMONE_METABOLIC_PROCESS	GOBP_THYROID_HORMONE_METABOLIC_PROCESS	27	-0.555130169023856	-1.53603996301163	0.0319148936170213	0.704061895551257	0.694870638879597	3889	tags=44%, list=20%, signal=36%	SULT2A1/HPN/DUOX2/SULT1B1/DIO2/SLC16A2/DUOX1/DUOXA1/SLCO1C1/DUOXA2/CRYM/CGA
GOBP_LYMPHANGIOGENESIS	GOBP_LYMPHANGIOGENESIS	17	-0.617997682557867	-1.61739169109353	0.0326086956521739	0.70412675018423	0.694934646860334	4079	tags=47%, list=21%, signal=37%	CCBE1/ACVR2B/TIE1/FLT4/VEGFC/EPHA2/PDPN/FOXC2
GOBP_NEURON_CELL_CELL_ADHESION	GOBP_NEURON_CELL_CELL_ADHESION	17	-0.624065582320199	-1.63327228568955	0.0326086956521739	0.70412675018423	0.694934646860334	5012	tags=71%, list=26%, signal=53%	NRXN1/NRXN3/NLGN2/RET/ASTN2/CEL/CNTN4/NLGN4X/NLGN1/TNR/ASTN1/NLGN4Y
GOBP_PARAXIAL_MESODERM_DEVELOPMENT	GOBP_PARAXIAL_MESODERM_DEVELOPMENT	17	-0.632206898537164	-1.65457931899328	0.0326086956521739	0.70412675018423	0.694934646860334	2785	tags=53%, list=14%, signal=45%	POGLUT1/LEF1/YAP1/TCF15/DLL3/EPB41L5/BMPR1A/TEAD2/FOXC2
GOBP_POSITIVE_REGULATION_OF_VOLTAGE_GATED_POTASSIUM_CHANNEL_ACTIVITY	GOBP_POSITIVE_REGULATION_OF_VOLTAGE_GATED_POTASSIUM_CHANNEL_ACTIVITY	16	-0.633341759080595	-1.66076181932732	0.0326086956521739	0.70412675018423	0.694934646860334	4093	tags=56%, list=21%, signal=45%	LRRC55/KCNIP2/RNF207/NOS1AP/LRRC38/AMIGO1/KCNC2/AKAP6/ABCC8
GOBP_REGULATION_OF_CELL_COMMUNICATION_BY_ELECTRICAL_COUPLING	GOBP_REGULATION_OF_CELL_COMMUNICATION_BY_ELECTRICAL_COUPLING	16	-0.649427603096526	-1.70294245117464	0.0326086956521739	0.70412675018423	0.694934646860334	3333	tags=44%, list=17%, signal=36%	TRDN/CASQ2/CAMK2D/CAV1/TBX5/HRC/GJA5
GOBP_LYMPH_VESSEL_MORPHOGENESIS	GOBP_LYMPH_VESSEL_MORPHOGENESIS	22	-0.571021345939923	-1.51948085542734	0.032967032967033	0.708860759493671	0.699606855502925	4079	tags=41%, list=21%, signal=32%	CCBE1/ACVR2B/TIE1/SVEP1/FLT4/VEGFC/EPHA2/PDPN/FOXC2
GOBP_OTIC_VESICLE_DEVELOPMENT	GOBP_OTIC_VESICLE_DEVELOPMENT	15	-0.671004065972538	-1.72441112698239	0.0337078651685393	0.721744877726371	0.712322776538173	3397	tags=53%, list=17%, signal=44%	EYA1/COL2A1/FGF10/SOX9/STOX1/CEP290/SIX1/FGFR2
GOBP_EPINEPHRINE_TRANSPORT	GOBP_EPINEPHRINE_TRANSPORT	11	-0.693275323667949	-1.63412367436299	0.0348837209302326	0.731553258685042	0.722003112863986	2308	tags=64%, list=12%, signal=56%	GABBR1/CRH/ADRA2C/SLC22A3/SLC29A4/ADRA2A/VIP
GOBP_LIMB_BUD_FORMATION	GOBP_LIMB_BUD_FORMATION	11	-0.672922350606563	-1.58614955212348	0.0348837209302326	0.731553258685042	0.722003112863986	3096	tags=64%, list=16%, signal=54%	COL2A1/FGF10/WNT3/SOX9/SEMA3C/FGFR2/SOX11
GOBP_POSTSYNAPTIC_MEMBRANE_ASSEMBLY	GOBP_POSTSYNAPTIC_MEMBRANE_ASSEMBLY	11	-0.749646706551068	-1.76699701945555	0.0348837209302326	0.731553258685042	0.722003112863986	1687	tags=45%, list=9%, signal=42%	CEL/NLGN4X/NLGN1/NLGN4Y/CDH2
GOBP_REGULATION_OF_HEXOKINASE_ACTIVITY	GOBP_REGULATION_OF_HEXOKINASE_ACTIVITY	11	-0.695979093028029	-1.64049674631649	0.0348837209302326	0.731553258685042	0.722003112863986	3639	tags=45%, list=19%, signal=37%	COX11/PFKFB1/FOXA2/GCKR/PRKN
GOBP_REGULATION_OF_SKELETAL_MUSCLE_FIBER_DEVELOPMENT	GOBP_REGULATION_OF_SKELETAL_MUSCLE_FIBER_DEVELOPMENT	11	-0.708449367200297	-1.66989050887375	0.0348837209302326	0.731553258685042	0.722003112863986	356	tags=27%, list=2%, signal=27%	MYF6/MYOD1/SHOX2
GOBP_CATECHOLAMINE_UPTAKE_INVOLVED_IN_SYNAPTIC_TRANSMISSION	GOBP_CATECHOLAMINE_UPTAKE_INVOLVED_IN_SYNAPTIC_TRANSMISSION	12	-0.706115673058491	-1.68759453217326	0.0357142857142857	0.739837398373984	0.730179106302341	1650	tags=25%, list=8%, signal=23%	RAB3B/PRKN/SLC6A3
GOBP_NEGATIVE_REGULATION_OF_OLIGODENDROCYTE_DIFFERENTIATION	GOBP_NEGATIVE_REGULATION_OF_OLIGODENDROCYTE_DIFFERENTIATION	12	-0.746374416958015	-1.78381167997105	0.0357142857142857	0.739837398373984	0.730179106302341	2050	tags=42%, list=10%, signal=37%	HES1/DAAM2/TMEM98/DLX2/DLX1
GOBP_SUBSTRATE_INDEPENDENT_TELENCEPHALIC_TANGENTIAL_MIGRATION	GOBP_SUBSTRATE_INDEPENDENT_TELENCEPHALIC_TANGENTIAL_MIGRATION	12	-0.690605429759989	-1.65052553231683	0.0357142857142857	0.739837398373984	0.730179106302341	2721	tags=50%, list=14%, signal=43%	SLIT3/ARL13B/LHX6/SLIT2/ARX/FEZF2
GOBP_APPENDAGE_MORPHOGENESIS	GOBP_APPENDAGE_MORPHOGENESIS	142	-0.414937672650061	-1.29568051899141	0.0396039603960396	0.749411764705882	0.739628482972136	5262	tags=38%, list=27%, signal=28%	IHH/DLX5/SHH/WDR19/HAND2/IFT140/HOXD10/TP63/MYH3/FZD6/BMP4/GPC3/CACNA1C/DLX6/DKK1/GLI3/CIBAR1/HOXC10/ROR2/RARB/B9D1/MEGF8/COL2A1/TMEM231/FGF10/ATRX/MKS1/TBC1D32/WNT3/LEF1/GRHL2/SOX9/RNF165/HOXA13/SEMA3C/DYNC2H1/TFAP2B/RSPO2/RPGRIP1L/HOXC11/PKDCC/FGFR2/MSX1/BMPR1A/FREM2/INTU/TBX5/SOX11/FRAS1/PBX1/SHOX2/ALX3/HOXD13/SP8
GOBP_BIOMINERALIZATION	GOBP_BIOMINERALIZATION	170	-0.414519332985818	-1.30961826295836	0.0396039603960396	0.749411764705882	0.739628482972136	3720	tags=27%, list=19%, signal=22%	FGFR3/ROR2/WNT6/FAM83H/MINPP1/ACVR2B/AHSG/CCDC154/CCN1/MMP20/AMELX/ACVR2A/SOX9/ITGB6/SLC24A3/WNT10B/OC90/ROCK2/KLK4/NOTUM/COL1A2/FZD9/RSPO2/PTH1R/PKDCC/IFT80/CFTR/FGFR2/BMPR1A/ENAM/ENPP1/HTN1/PTH/ADGRV1/GPM6B/IBSP/CER1/MMP13/STATH/LOX/MEPE/WDR72/HEY2/TSPEAR/UCMA/AMELY
GOBP_CARDIAC_CHAMBER_DEVELOPMENT	GOBP_CARDIAC_CHAMBER_DEVELOPMENT	164	-0.422489273309261	-1.32843007400384	0.0396039603960396	0.749411764705882	0.739628482972136	4614	tags=34%, list=24%, signal=26%	DAND5/SOS1/BMP4/TBX6/CNTRL/ZFPM1/IGF1R/APLNR/GATA4/ROBO1/SLIT3/ADGRG6/BMP10/TRIP11/CPE/FHL2/NPY5R/FOXH1/PPP1R13L/CCN1/ANK2/MKS1/GRHL2/HOXA13/TP53/HEYL/SMO/HES1/SEMA3C/DNAH11/PTCD2/ISL1/TPM1/SLIT2/MYH7/POU4F1/FGFR2/BMP5/BMPR1A/ADAMTS1/RYR2/TBX5/PKP2/TEK/MYH6/TNNI3/GJA5/LRP2/SOX11/HEY2/XIRP2/FOXF1/ZFPM2/FOXC2/SHOX2
GOBP_CELL_CELL_JUNCTION_ORGANIZATION	GOBP_CELL_CELL_JUNCTION_ORGANIZATION	204	-0.405742299113547	-1.27894748418698	0.0396039603960396	0.749411764705882	0.739628482972136	4727	tags=33%, list=24%, signal=25%	JAM3/NPHP4/PLEKHA7/CLDN9/TBCD/FBF1/F2R/CLDN8/ESAM/PATJ/APLNR/NLGN2/ECT2/GJC1/TJP2/CDH19/CLDN5/CDH1/CLDN11/CDHR3/CDH7/AJM1/ANK2/CLDN6/GRHL2/CDH5/LIMS2/TJP1/CLDN4/TLN2/ROCK2/CDH18/PKHD1/SVEP1/CLDN3/PKP3/CLDN10/CLDN18/CDH12/NPHP1/CXADR/DSG2/CLDN24/CLDN19/CDH11/GJA4/EPHA2/NLGN4X/ABCC8/CAV1/TBX5/PKP2/CLDN17/PKP1/GJA5/CDH10/MPDZ/POF1B/XIRP2/CDH6/CTNND2/NR1H4/CNTNAP2/ACE2/CLDN16/CDH9/CDH2
GOBP_CELLULAR_AMINO_ACID_METABOLIC_PROCESS	GOBP_CELLULAR_AMINO_ACID_METABOLIC_PROCESS	281	-0.375524875710667	-1.1966362184196	0.0396039603960396	0.749411764705882	0.739628482972136	8313	tags=58%, list=43%, signal=34%	HMGCL/WARS2/HOGA1/ADI1/GATC/GMPS/CBS/SEPHS1/ETFA/SRR/QDPR/VARS1/ILVBL/KYAT3/TPH1/PHGDH/AASDH/GLUD2/TAT/DAO/DARS1/GOT2/SARS2/FARS2/PM20D1/ECHS1/TST/NOS3/TARS2/DHFR2/LGSN/SDSL/ATP7A/AFMID/LARS2/MARS2/ACCS/CSAD/GPT2/CTNS/SHMT1/BLMH/LRRC47/BPHL/ENOSF1/TYR/HPDL/QRSL1/MMUT/CTPS1/IARS2/IYD/GCDH/KMO/ACAT1/GLS2/ACY1/ABAT/NOXRED1/GOT1/GCLC/AMT/TARS3/MCCC1/PYCR2/CARNMT1/DCT/PPAT/ATCAY/DDC/DGLUCY/BCAT2/ICMT/…
GOBP_DIGESTION	GOBP_DIGESTION	136	-0.430383417131603	-1.34512792852394	0.0396039603960396	0.749411764705882	0.739628482972136	4797	tags=38%, list=25%, signal=28%	ENPP7/SLC26A7/SLC2A5/PRAP1/FABP2/UCN3/NPR3/LIMA1/CD36/SLC46A1/CYP39A1/UCN/TJP2/TACR1/GCNT3/PNLIP/CLPSL1/CAPN8/CRACD/SI/FGF10/OPRL1/AKR1C2/TFF3/SOX9/NPSR1/PGA5/PIR/DCANP1/ABCG5/PLS1/PPARGC1A/OXTR/CEL/CAPN9/GKN1/SST/TIFAB/TFF2/SOAT2/MUC4/AKR1C1/STATH/ADRA2A/NEUROD1/CCK/OPRK1/PRSS2/PGA4/PTGER3/ARX
GOBP_DIGESTIVE_SYSTEM_DEVELOPMENT	GOBP_DIGESTIVE_SYSTEM_DEVELOPMENT	135	-0.406684359015603	-1.26988119712668	0.0396039603960396	0.749411764705882	0.739628482972136	5262	tags=39%, list=27%, signal=29%	IHH/HNF1B/MYOCD/SHH/KIT/GIP/WDR19/CDX2/TP63/LGR4/BMP4/RB1/GATA4/ASS1/GLI3/EPHB3/CBFA2T2/RARB/RET/ACVR2B/BBS7/IFT172/MEGF8/FGF10/IGF2/HOXA13/YAP1/SMO/RBPMS2/PDGFRA/HES1/CCDC40/OXTR/SFRP1/CLDN18/OTC/PKDCC/MIXL1/FGFR2/FOXL1/EPB41L5/COBL/EGFR/AGR2/CYP1A1/BARX1/SOX11/CPS1/FOXF1/SFRP5/GLI2/SHOX2/HOXD13
GOBP_DNA_DEPENDENT_DNA_REPLICATION	GOBP_DNA_DEPENDENT_DNA_REPLICATION	160	-0.416766115866913	-1.30385871938591	0.0396039603960396	0.749411764705882	0.739628482972136	8291	tags=68%, list=42%, signal=39%	ORC4/CCNE1/ORC1/RECQL/HELB/RFC2/POLG2/DONSON/WIZ/RTEL1/PNKP/LIG3/CDK2/RFC3/DDX21/RFC5/GMNN/WDR18/GEN1/GINS2/FANCM/POLG/TIPIN/POLD2/ORC2/CHTF8/TOPBP1/FEN1/MUS81/SLFN11/REV3L/MCM7/DDX11/PCNA/TRAIP/FBXO5/CCNE2/ETAA1/EME2/CORT/POLA2/MRE11/RFWD3/BAZ1A/ORC5/EXD2/ATR/RRM1/RFC4/ATAD5/METTL4/EME1/GINS4/NUCKS1/PRIM1/CHTF18/MCM6/RAD51/ENDOG/CDC45/LIG1/DDX23/ORC6/BLM/CENPS/DBF4B/PRIM2/MMS22L/DNA2/MCIDAS/DSCC…
GOBP_ENDOCRINE_SYSTEM_DEVELOPMENT	GOBP_ENDOCRINE_SYSTEM_DEVELOPMENT	126	-0.42044697751112	-1.30096574544284	0.0396039603960396	0.749411764705882	0.739628482972136	3125	tags=25%, list=16%, signal=21%	CDK6/HOXB3/FGF10/FOXA2/SOX9/NR5A1/SIX1/CRH/RFX6/SMO/PAX6/PDGFRA/HES1/ISL1/HNF4A/GIPR/BMP5/BMPR1A/SOX2/GCM2/NR0B1/NEUROD1/SLC6A3/ONECUT2/NEUROG3/PBX1/POU3F2/CGA/GLI2/FGF2/CDH2/MNX1
GOBP_HINDBRAIN_DEVELOPMENT	GOBP_HINDBRAIN_DEVELOPMENT	148	-0.430128266029751	-1.34482918264744	0.0396039603960396	0.749411764705882	0.739628482972136	2785	tags=22%, list=14%, signal=19%	LEF1/ARL13B/CEP290/NHLH2/SERPINE2/TP53/SMO/TRNP1/HES1/CBLN1/FAIM2/RPGRIP1L/POU4F1/LMX1A/BMP5/CNTN1/NLGN4X/DAB1/OTX1/CDK5R2/NEUROD1/HOXB1/EGF/KLHL1/NEUROG3/SSTR1/GDF10/NFIB/GLI2/FGF2/HAP1/TBR1
GOBP_IMPORT_INTO_CELL	GOBP_IMPORT_INTO_CELL	225	-0.388571038520402	-1.23174753689823	0.0396039603960396	0.749411764705882	0.739628482972136	5006	tags=33%, list=26%, signal=25%	SLC19A1/ITGA4/NOS1/SLC6A9/SLC1A5/SLC2A5/KCNJ14/SLC34A1/CD36/SLC46A1/ACSL5/SLC15A1/SLC8A2/ATP2B4/TRPM2/SLC9C1/SLC8A3/ATP1A2/ATP12A/EPRS1/KCNH2/NEURL1B/SLC6A5/ATP1A3/SLC7A8/KCNJ8/KCNJ16/KCNJ1/KCNJ15/GFAP/SLC29A2/SLC9A2/SLC6A11/SLC27A4/KCNJ4/SLC2A10/ATP1A4/HCN4/SLC16A2/NALF1/SLC15A2/KCNJ12/CALCR/RAB3B/SLC39A14/SLC12A1/SPX/GRM1/SLC18A2/SLC9A9/KCNJ6/SLC6A1/WNK3/SNAP25/CNGA3/KCNJ3/SLC22A3/SLC29A4/STEAP…
GOBP_LEARNING	GOBP_LEARNING	145	-0.429512951202779	-1.34243599021087	0.0396039603960396	0.749411764705882	0.739628482972136	4211	tags=28%, list=22%, signal=22%	NDRG4/SLC8A2/UCN/TACR1/DKK1/MAP1A/ADAM2/SHANK3/CLDN5/SLC8A3/ATP1A2/ELAVL4/GRIN2A/OPRL1/DRD5/RAG1/TH/DBH/BRSK1/PRKAR2B/ASIC1/SLC6A1/GPR88/SNAP25/FGF13/NLGN4X/ABCC8/SLC24A2/TNR/PRKN/PAK5/MEIS2/ADGRB3/OPRK1/BCHE/FOXB1/NLGN4Y/CNTNAP2/NETO1/TBR1
GOBP_MICROTUBULE_ORGANIZING_CENTER_ORGANIZATION	GOBP_MICROTUBULE_ORGANIZING_CENTER_ORGANIZATION	146	-0.432753730685218	-1.35220824483049	0.0396039603960396	0.749411764705882	0.739628482972136	7786	tags=60%, list=40%, signal=37%	KAT2B/PCLAF/XRCC3/C2CD3/RTTN/CDK2/POC1B/UBXN2B/HAUS7/BBS4/CHD3/GEN1/FES/CETN2/PLK2/TUBE1/PLK1/PARD6B/CEP44/CEP295/DEUP1/CEP135/SDCCAG8/RAB6C/CCP110/CEP120/CHEK1/PCM1/CEP152/KIAA0753/DCTN1/BCAS3/SASS6/USP33/CEP250/CEP131/CEP192/CDK5RAP2/AURKA/CEP72/KIAA1614/HAUS5/XPO1/WDR62/CEP63/CHMP4C/ALMS1/TRIM37/SLC16A1/KIF3A/CNTLN/CKAP5/OFD1/CDK1/ODF2/CETN3/PKD2/PLK4/MCIDAS/PATJ/NDC80/STIL/CENPJ/MDM1/KAT2A/SG…
GOBP_MUSCLE_TISSUE_DEVELOPMENT	GOBP_MUSCLE_TISSUE_DEVELOPMENT	382	-0.354386379314235	-1.14829037464335	0.0396039603960396	0.749411764705882	0.739628482972136	3909	tags=25%, list=20%, signal=20%	GJC1/DKK1/POGLUT1/OBSL1/KAT2A/NPPB/BMP10/ACTC1/RARB/RYR1/FHL2/PAX5/CSRP3/FOXH1/NRAP/RBM24/EYA1/ACTN2/SRPK3/LRRC10/PPP1R13L/MYLK/TLL2/NLN/MRTFB/LEF1/SOX9/IGF2/SORBS2/ACADM/WNT10B/YAP1/SIX1/MEGF10/FGF20/HEYL/SMO/MYLK2/CAV2/PDGFRA/RCAN1/HCN4/NOX4/HOMER1/XK/MYLK3/SEMA3C/PTCD2/ALPK3/ISL1/PPARGC1A/TPM1/CENPF/TFAP2B/FHOD3/CXADR/DSG2/MYH7/POU4F1/FGFR2/BMP5/MSX1/BMPR1A/TP73/RYR2/AKAP6/CAV1/ADRA1A/TBX5/PKP…
GOBP_NEGATIVE_REGULATION_OF_NERVOUS_SYSTEM_DEVELOPMENT	GOBP_NEGATIVE_REGULATION_OF_NERVOUS_SYSTEM_DEVELOPMENT	139	-0.439075598058569	-1.36791888810892	0.0396039603960396	0.749411764705882	0.739628482972136	2807	tags=26%, list=14%, signal=22%	WNT3/TLX2/SEMA3A/TP53/NFATC4/PAX6/HES1/SEMA6C/PRTG/SEMA3C/THY1/CBLN1/DAAM2/TMEM98/SEMA5A/EFNB3/MAG/DLL3/SEMA6A/BMPR1A/SEMA4F/FGF13/SEMA3E/ABCC8/SEMA3D/EPHA7/SEMA5B/DCC/DAB1/SEMA4G/TNR/SEMA3G/SOX11/DLX2/MAP2/DLX1
GOBP_NEGATIVE_REGULATION_OF_NEURON_PROJECTION_DEVELOPMENT	GOBP_NEGATIVE_REGULATION_OF_NEURON_PROJECTION_DEVELOPMENT	134	-0.414324735793914	-1.29150594422345	0.0396039603960396	0.749411764705882	0.739628482972136	2807	tags=25%, list=14%, signal=21%	WNT3/INPP5J/GFAP/SEMA3A/NR2F1/PTPRG/HES1/SEMA6C/SEMA3C/THY1/SEMA5A/EFNB3/MAG/FKBP4/SEMA6A/KANK1/MINAR1/KLK8/SEMA4F/FGF13/SEMA3E/SEMA3D/EPHA7/SEMA5B/DCC/DAB1/SEMA4G/NLGN1/TNR/SEMA3G/MAP2/DNM3/CRMP1
GOBP_ORGANIC_HYDROXY_COMPOUND_TRANSPORT	GOBP_ORGANIC_HYDROXY_COMPOUND_TRANSPORT	267	-0.384215318572239	-1.22009504918859	0.0396039603960396	0.749411764705882	0.739628482972136	4236	tags=34%, list=22%, signal=27%	OSBPL1A/SLC5A11/CYP8B1/PIP4K2A/ABCA5/ATP8B1/SYT13/SHH/SLC2A13/NOS1/ABCA7/SLC16A1/LDLRAP1/ABCA4/ENPP7/SLCO1B1/LIMA1/OSBPL10/CD36/SLC10A5/GABBR1/SLC16A8/CNR1/AQP11/SLC16A7/PNLIP/ABCB11/LIPG/GALR1/PLA2G10/SYT2/ABCA2/ARV1/OSBPL3/SLCO2B1/APOC2/FGF20/SNCG/CRH/ABCG5/ABCA8/MTTP/AKR1C4/TTC39B/P2RY1/ABCA3/SYT5/OXTR/ABCC4/SLC22A24/CEL/RAB3B/HTR1A/ADRA2C/SLC18A2/ABCA12/SYT3/CFTR/SLC5A8/CXCL12/PCSK9/AGTR1/SYT…
GOBP_REGULATION_OF_DEVELOPMENTAL_GROWTH	GOBP_REGULATION_OF_DEVELOPMENTAL_GROWTH	310	-0.368125825373134	-1.1794493969438	0.0396039603960396	0.749411764705882	0.739628482972136	3266	tags=21%, list=17%, signal=17%	CPNE5/RAG2/MEGF8/COLQ/SYT2/TLL2/WNT3/NGF/IGF2/SEMA3A/LPAR3/YAP1/SIX1/FGF20/MAP1B/SMO/SEMA6C/GPR21/PLS1/SEMA3C/RIMS1/SEMA5A/RNF157/MAG/POU4F2/DBN1/DSCAM/SEMA6A/WWC1/SYT3/FGFR2/OSTN/ATP8A2/CXCL12/BMPR1A/TP73/SEMA4F/FGF13/SEMA3E/AKAP6/SEMA3D/AGR2/EPHA7/SEMA5B/TBX5/DCC/SEMA4G/TNR/PRKN/SLC6A3/FTO/MYH6/SEMA3G/MAP2/HEY2/STC2/MYOD1/ZFPM2/POU3F2/FOXC2/ERBB4/ARX/CGA/FGF2
GOBP_REGULATION_OF_SYNAPSE_STRUCTURE_OR_ACTIVITY	GOBP_REGULATION_OF_SYNAPSE_STRUCTURE_OR_ACTIVITY	210	-0.397169352826542	-1.25449143449008	0.0396039603960396	0.749411764705882	0.739628482972136	4178	tags=29%, list=21%, signal=23%	NLGN2/NRCAM/STAU2/LRRTM3/MDGA1/ADGRL1/DKK1/EPHB3/SHANK3/CAPRIN2/GPM6A/COLQ/NEDD4/DMPK/LRFN5/PPFIA2/SIX1/THBS2/BHLHB9/NFATC4/CAMKV/HOMER1/CUX2/ARHGEF15/NEGR1/CBLN1/OXTR/ARHGAP22/DBN1/SLC17A6/AMIGO1/SLITRK1/ZDHHC15/FLRT2/KLK8/SLC17A8/DAB2IP/ST8SIA2/CTTNBP2/ARHGAP44/EPHA7/LINGO2/C1QL3/NLGN1/LRFN3/SLITRK5/GPC6/LRFN2/PTPRD/DNM3/LRRN1/ADGRB3/IL1RAPL1/CBLN2/LRRC4B/LRRTM1/SLC17A7/SYNDIG1/FRMPD4/CDH2
GOBP_SENSORY_PERCEPTION_OF_LIGHT_STIMULUS	GOBP_SENSORY_PERCEPTION_OF_LIGHT_STIMULUS	220	-0.397077115666427	-1.25499137556911	0.0396039603960396	0.749411764705882	0.739628482972136	5136	tags=38%, list=26%, signal=28%	WDR36/ABLIM1/BBS5/CNGB1/RPE65/FSCN2/BBS2/BFSP2/ABCA4/CRX/USH2A/LRIT3/LCTL/TRPM1/ARR3/MYO9A/CLRN1/RDH5/CYP4V2/GJC1/RHO/OPN5/MYO3A/NR2E3/VAX2/GRM8/BBS7/PPEF2/WFS1/COL2A1/GPR179/BBS9/CRYBA4/PDE6C/ARL6/CHM/LAMC3/RGR/BBS10/CRB1/HMCN1/EYA4/CACNB2/OPN4/TH/PAX6/GUCA1C/CRYZ/RAX/CABP2/IMPG2/RIMS1/SLC4A10/RP1/FAM161A/GUCY2F/GUCY2D/RD3/ATP8A2/USH1G/GJD2/PDE6A/CNGA3/TIMP3/CLDN19/ADGRV1/KRT12/USH1C/LRAT/SEMA5B…
GOBP_CHROMOSOME_SEPARATION	GOBP_CHROMOSOME_SEPARATION	95	-0.429481641396056	-1.32345328160007	0.04	0.749411764705882	0.739628482972136	7325	tags=60%, list=37%, signal=38%	ERCC4/MAPK15/GEN1/CDC23/AURKB/FANCM/PLK1/MLH1/MOS/MUS81/DIS3L2/KLHL22/ANAPC5/PCID2/FBXO5/EME2/CORT/CDK5RAP2/ANAPC4/ZW10/CCNB1/EME1/ANAPC7/MAD2L1/TPR/CDC16/ZWILCH/NCAPH/CENPS/ESPL1/TOP2B/UBE2C/RB1/PRAP1/PTTG2/TRIP13/ANAPC1/NDC80/ATM/ZWINT/SMARCAD1/RECQL5/RMI1/KNTC1/SPDL1/MEIOB/CDC6/BUB1B/TTK/CENPE/DLGAP5/BUB1/TOP2A/CENPF/USP44/SHOC1/HFM1
GOBP_DNA_GEOMETRIC_CHANGE	GOBP_DNA_GEOMETRIC_CHANGE	94	-0.433802915083811	-1.33380158082387	0.04	0.749411764705882	0.739628482972136	8163	tags=68%, list=42%, signal=40%	RECQL/HELB/RFC2/NAV2/MTERF1/RTEL1/HMGB1/RFC3/RFC5/CHD3/GINS2/FANCM/CHTF8/DHX9/CHD1L/CHD9/MCM7/DDX11/XRCC5/HNRNPA2B1/ERCC2/G3BP1/MRE11/RUVBL2/RFC4/GTF2H2/ASCC3/GINS4/RAD54L/CHTF18/MCM6/RAD51/CDC45/CHD5/DDX1/BRIP1/BLM/DNA2/DSCC1/POT1/SMARCAD1/RECQL5/FBH1/RECQL4/RPA1/ERCC6L/ZRANB3/GINS3/POLQ/MCM4/MCM2/ATRX/RUVBL1/MCM8/MCM3/DQX1/GINS1/RAD54B/TWNK/MCMDC2/PIF1/TOP2A/RAD50/HFM1
GOBP_EMBRYONIC_SKELETAL_SYSTEM_MORPHOGENESIS	GOBP_EMBRYONIC_SKELETAL_SYSTEM_MORPHOGENESIS	94	-0.445574753922452	-1.36999612149253	0.04	0.749411764705882	0.739628482972136	4085	tags=36%, list=21%, signal=29%	HOXA6/WDR19/IFT140/HOXD10/BMP4/DSCAML1/MTHFD1/GLI3/PAX5/EYA1/MEGF8/COL2A1/HOXB3/GRHL2/HOXB6/SIX1/MMP16/PDGFRA/HOXC11/FGFR2/HOXD4/MDFI/ALX1/HOXB5/HOXB8/HOXB1/HOXB9/HOXB7/SATB2/SOX11/DLX2/FOXC2/SHOX2/ALX3
GOBP_LIMBIC_SYSTEM_DEVELOPMENT	GOBP_LIMBIC_SYSTEM_DEVELOPMENT	107	-0.417191224350974	-1.28879735930558	0.04	0.749411764705882	0.739628482972136	2785	tags=24%, list=14%, signal=21%	LEF1/HTR5A/KIRREL3/SEMA3A/DCLK2/NHLH2/SMO/RAX/NEFL/LMX1A/FGFR2/NDNF/FGF13/NR0B1/DAB1/CDK5R2/NEUROD1/TMEM108/DLX2/FOXB1/POU3F2/CNTNAP2/DLX1/FEZF2/HAP1/TBR1
GOBP_NEGATIVE_REGULATION_OF_DEVELOPMENTAL_GROWTH	GOBP_NEGATIVE_REGULATION_OF_DEVELOPMENTAL_GROWTH	104	-0.425987856431831	-1.31321090464449	0.04	0.749411764705882	0.739628482972136	2046	tags=21%, list=10%, signal=19%	SEMA6C/SEMA3C/SEMA5A/MAG/SEMA6A/WWC1/OSTN/TP73/SEMA4F/FGF13/SEMA3E/SEMA3D/EPHA7/SEMA5B/TBX5/DCC/SEMA4G/TNR/SEMA3G/MAP2/STC2/CGA
GOBP_REGULATION_OF_POSTSYNAPTIC_MEMBRANE_POTENTIAL	GOBP_REGULATION_OF_POSTSYNAPTIC_MEMBRANE_POTENTIAL	130	-0.424799611012627	-1.31307539375137	0.04	0.749411764705882	0.739628482972136	5721	tags=39%, list=29%, signal=28%	P2RX6/ABAT/RIMS2/RGS4/KCNA1/PRKCZ/P2RX5/MAPK8IP2/NRXN1/GRIN3A/GRID2/GRIK1/GABRD/CELF4/GRIA3/NLGN2/CHRNA5/SLC8A2/GABBR1/CHRNG/GRIK2/SHANK3/CHRNA9/SLC8A3/GRIN2A/GRIA1/DMPK/GLRA3/GABRB2/CUX2/RIMS1/OPRM1/CBLN1/UNC13B/GRM1/CHRNB3/GABRA6/GRIN2D/NLGN4X/CHRNA6/GABRB1/GABRG3/GABRE/NLGN1/TMEM108/GABRA3/IGSF11/GRIK3/NETO1/GABRG1/GABRA2
GOBP_NEGATIVE_REGULATION_OF_CELLULAR_RESPONSE_TO_GROWTH_FACTOR_STIMULUS	GOBP_NEGATIVE_REGULATION_OF_CELLULAR_RESPONSE_TO_GROWTH_FACTOR_STIMULUS	100	-0.421881551999076	-1.29509066666674	0.0404040404040404	0.751677852348993	0.741864987714511	2465	tags=22%, list=13%, signal=19%	DCN/PRDM14/VWC2/VWC2L/RBPMS2/BMPER/NGFR/SFRP1/SLIT2/AGTR2/SEMA6A/SKOR2/MMRN2/CXCL13/DAB2IP/GDF3/CER1/LRP2/SULF1/CHRDL1/DLX1/FGF2
GOBP_MEMBRANE_BIOGENESIS	GOBP_MEMBRANE_BIOGENESIS	61	-0.462898660568349	-1.39718585809435	0.0412371134020619	0.751677852348993	0.741864987714511	2152	tags=16%, list=11%, signal=15%	CAV2/CEL/EMP2/NLGN4X/CAV1/NLGN1/PTPRD/IL1RAPL1/NLGN4Y/CDH2
GOBP_PRESYNAPTIC_ENDOCYTOSIS	GOBP_PRESYNAPTIC_ENDOCYTOSIS	61	-0.460828079906959	-1.39093614025203	0.0412371134020619	0.751677852348993	0.741864987714511	4403	tags=31%, list=23%, signal=24%	SYP/SCRIB/NLGN2/SNAP91/SYT2/RAB27B/SNCG/BTBD8/SYT5/CEL/STON1/SH3GL3/DNAJC6/NLGN4X/NLGN1/AMPH/DNM3/SLC17A7/NLGN4Y
GOBP_LIPID_TRANSLOCATION	GOBP_LIPID_TRANSLOCATION	55	-0.481066356525007	-1.42670944413439	0.0416666666666667	0.751677852348993	0.741864987714511	5701	tags=45%, list=29%, signal=32%	XKR5/ANO9/ATP8B1/RFT1/ABCA7/ABCA4/ATP8B3/ATP8B2/ATP10D/ATP10A/ATP11C/ABCA2/XKR7/XKR9/ATP10B/PLSCR4/XKR4/ABCA3/PLSCR2/XKR6/ABCA12/ATP8A2/TMEM30B/PLSCR5/ANO4
GOBP_ANTERIOR_POSTERIOR_AXIS_SPECIFICATION	GOBP_ANTERIOR_POSTERIOR_AXIS_SPECIFICATION	57	-0.479828663818793	-1.42332364865918	0.0421052631578947	0.751677852348993	0.741864987714511	4765	tags=40%, list=24%, signal=31%	CDX2/BMP4/TBX6/GPC3/RIPPLY2/TASOR/TDRD5/TDGF1/FOXA2/WNT3/TDRKH/DCANP1/RIPPLY1/PLD6/TDRD10/EPB41L5/TIFAB/GDF3/CER1/TDRD15/WNT8A/HEY2/CDX4
GOBP_BASEMENT_MEMBRANE_ORGANIZATION	GOBP_BASEMENT_MEMBRANE_ORGANIZATION	32	-0.514785809594504	-1.46105106712237	0.0421052631578947	0.751677852348993	0.741864987714511	2399	tags=34%, list=12%, signal=30%	HMCN1/CAV2/MMP11/PXDN/NID2/LAMB4/FLRT2/CAV1/NTNG1/NTN4/PHLDB2
GOBP_EPITHELIAL_STRUCTURE_MAINTENANCE	GOBP_EPITHELIAL_STRUCTURE_MAINTENANCE	32	-0.523232085570587	-1.48502305760476	0.0421052631578947	0.751677852348993	0.741864987714511	3283	tags=34%, list=17%, signal=29%	CRACD/MKS1/CROCC/TFF3/SOX9/CXADR/TFF2/MUC4/LDB2/LACRT/NEUROD1
GOBP_POSITIVE_REGULATION_OF_PHOSPHOLIPASE_ACTIVITY	GOBP_POSITIVE_REGULATION_OF_PHOSPHOLIPASE_ACTIVITY	56	-0.478279847696285	-1.41382483679123	0.0421052631578947	0.751677852348993	0.741864987714511	2694	tags=29%, list=14%, signal=25%	APOC2/NMUR1/TXK/ESR1/PDGFRA/FGFR2/PLA2G5/EGFR/AGTR1/PTH/ADRA1A/NMUR2/HTR2A/AVPR1A/ARHGAP6/FGF2
GOBP_POSTSYNAPTIC_MEMBRANE_ORGANIZATION	GOBP_POSTSYNAPTIC_MEMBRANE_ORGANIZATION	36	-0.497437450084845	-1.41454718867277	0.0421052631578947	0.751677852348993	0.741864987714511	4179	tags=33%, list=21%, signal=26%	DNAJA3/NLGN2/SHISA7/SHANK3/COLQ/GPHN/FZD9/CEL/NLGN4X/NLGN1/NLGN4Y/CDH2
GOBP_VESICLE_DOCKING_INVOLVED_IN_EXOCYTOSIS	GOBP_VESICLE_DOCKING_INVOLVED_IN_EXOCYTOSIS	36	-0.496996107959164	-1.41329215798898	0.0421052631578947	0.751677852348993	0.741864987714511	3631	tags=31%, list=19%, signal=25%	UNC13A/SNPH/SCFD2/RAB3C/STXBP1/UNC13B/RAB3B/PPFIA3/CFTR/SNAP25/UNC13C
GOBP_EXPLORATION_BEHAVIOR	GOBP_EXPLORATION_BEHAVIOR	27	-0.549502962180752	-1.52046953453655	0.0425531914893617	0.751677852348993	0.741864987714511	2308	tags=37%, list=12%, signal=33%	CRH/SLC4A10/GAD1/HTR1A/AGTR2/DPP4/PENK/CHL1/TNR/LRRTM1
GOBP_NEUROTRANSMITTER_REUPTAKE	GOBP_NEUROTRANSMITTER_REUPTAKE	35	-0.491389921026494	-1.39936869249674	0.0425531914893617	0.751677852348993	0.741864987714511	2639	tags=31%, list=13%, signal=27%	SLC29A2/SLC6A11/RAB3B/SLC18A2/SLC6A1/SLC22A3/SLC29A4/GPM6B/ITGB3/PRKN/SLC6A3
GOBP_OLFACTORY_LOBE_DEVELOPMENT	GOBP_OLFACTORY_LOBE_DEVELOPMENT	35	-0.489170703481629	-1.39304885681994	0.0425531914893617	0.751677852348993	0.741864987714511	5935	tags=43%, list=30%, signal=30%	LHX2/KIF14/DLX5/FUT1/ROBO1/SLIT3/FEZF1/ATP1A2/SEMA3A/RPGRIP1L/SLIT2/UNCX/DLX2/ERBB4/ARX
GOBP_CELL_COMMUNICATION_BY_ELECTRICAL_COUPLING	GOBP_CELL_COMMUNICATION_BY_ELECTRICAL_COUPLING	34	-0.503851665095967	-1.42311765370271	0.043010752688172	0.751677852348993	0.741864987714511	5534	tags=50%, list=28%, signal=36%	GJD3/KCNA1/GJC3/CACNA1C/GJC1/ATP1A2/TRDN/CASQ2/CAMK2D/ATP1A3/DBN1/RYR2/CAV1/TBX5/PKP2/HRC/GJA5
GOBP_CGMP_MEDIATED_SIGNALING	GOBP_CGMP_MEDIATED_SIGNALING	33	-0.504597827703199	-1.411135715536	0.043010752688172	0.751677852348993	0.741864987714511	4327	tags=42%, list=22%, signal=33%	GUCY1B1/HTR2C/CD36/NPPB/NPR1/PDE11A/NPR2/GUCY2F/IRAG1/PDE10A/GUCY2D/KCNC2/PRKG1/PDE3A
GOBP_NEGATIVE_REGULATION_OF_SMOOTHENED_SIGNALING_PATHWAY	GOBP_NEGATIVE_REGULATION_OF_SMOOTHENED_SIGNALING_PATHWAY	33	-0.502290508341446	-1.40468316940963	0.043010752688172	0.751677852348993	0.741864987714511	5371	tags=52%, list=27%, signal=37%	MOSMO/HERC4/PRKACB/RB1/GPC3/CDK20/PTCH2/GLI3/KIF7/IFT172/MEGF8/RFX4/SERPINE2/HHIP/GLIS2/ENPP1/GPR161
GOBP_REGULATION_OF_OLIGODENDROCYTE_DIFFERENTIATION	GOBP_REGULATION_OF_OLIGODENDROCYTE_DIFFERENTIATION	39	-0.497061905881687	-1.41824198508639	0.043010752688172	0.751677852348993	0.741864987714511	2050	tags=23%, list=10%, signal=21%	HES1/ASPA/DAAM2/TMEM98/TP73/ZNF488/OPALIN/DLX2/DLX1
GOBP_AMINO_ACID_BETAINE_METABOLIC_PROCESS	GOBP_AMINO_ACID_BETAINE_METABOLIC_PROCESS	18	-0.590051274787349	-1.54903218363678	0.0434782608695652	0.751677852348993	0.741864987714511	5554	tags=61%, list=28%, signal=44%	DMGDH/ALDH7A1/CPT1B/BHMT2/CPT1C/ACADL/CROT/ACADM/BBOX1/BHMT/CHDH
GOBP_CALCIUM_ION_REGULATED_EXOCYTOSIS_OF_NEUROTRANSMITTER	GOBP_CALCIUM_ION_REGULATED_EXOCYTOSIS_OF_NEUROTRANSMITTER	17	-0.605393676764678	-1.58440513658086	0.0434782608695652	0.751677852348993	0.741864987714511	5942	tags=71%, list=30%, signal=49%	SYT7/SYT1/RIMS2/RIMS3/UNC13A/DOC2B/SYT2/STXBP1/RIMS1/SYT5/UNC13B/UNC13C
GOBP_EMBRYONIC_DIGESTIVE_TRACT_MORPHOGENESIS	GOBP_EMBRYONIC_DIGESTIVE_TRACT_MORPHOGENESIS	17	-0.606713032179791	-1.58785808559059	0.0434782608695652	0.751677852348993	0.741864987714511	5262	tags=65%, list=27%, signal=47%	IHH/HNF1B/SHH/GLI3/FGF10/RBPMS2/PDGFRA/FGFR2/SOX11/FOXF1/SHOX2
GOBP_HYDROGEN_PEROXIDE_BIOSYNTHETIC_PROCESS	GOBP_HYDROGEN_PEROXIDE_BIOSYNTHETIC_PROCESS	16	-0.612978814105146	-1.60736568515581	0.0434782608695652	0.751677852348993	0.741864987714511	3225	tags=44%, list=16%, signal=37%	DUOX2/ZNF205/DUOX1/MPV17L/DUOXA1/DUOXA2/CYP1A1
GOBP_PLASMA_MEMBRANE_PHOSPHOLIPID_SCRAMBLING	GOBP_PLASMA_MEMBRANE_PHOSPHOLIPID_SCRAMBLING	24	-0.569780462790155	-1.54465350869107	0.0434782608695652	0.751677852348993	0.741864987714511	2934	tags=33%, list=15%, signal=28%	XKR7/XKR9/PLSCR4/XKR4/PLSCR2/XKR6/PLSCR5/ANO4
GOBP_NOREPINEPHRINE_TRANSPORT	GOBP_NOREPINEPHRINE_TRANSPORT	21	-0.566377164669109	-1.51610915412436	0.043956043956044	0.751677852348993	0.741864987714511	1981	tags=33%, list=10%, signal=30%	P2RY1/OXTR/ADRA2C/SLC22A3/SLC29A4/ADRA2A/SLC6A3
GOBP_REGULATION_OF_LIPOPROTEIN_PARTICLE_CLEARANCE	GOBP_REGULATION_OF_LIPOPROTEIN_PARTICLE_CLEARANCE	21	-0.560589900240252	-1.50061749039696	0.043956043956044	0.751677852348993	0.741864987714511	3518	tags=33%, list=18%, signal=27%	LIPG/APOC2/GPLD1/PCSK9/ABCC8/GPIHBP1/NR1H4
GOBP_RENAL_WATER_HOMEOSTASIS	GOBP_RENAL_WATER_HOMEOSTASIS	21	-0.54983206731316	-1.47182033896372	0.043956043956044	0.751677852348993	0.741864987714511	4713	tags=43%, list=24%, signal=33%	PRKACB/MYO5B/AKAP11/ADCY6/PRKACG/WFS1/CYP4F12/TFAP2B/AQP2
GOBP_SIGNAL_TRANSDUCTION_INVOLVED_IN_REGULATION_OF_GENE_EXPRESSION	GOBP_SIGNAL_TRANSDUCTION_INVOLVED_IN_REGULATION_OF_GENE_EXPRESSION	22	-0.560602541891977	-1.49175654459401	0.043956043956044	0.751677852348993	0.741864987714511	4614	tags=55%, list=24%, signal=42%	DAND5/TBX6/PARP1/FGF5/PAX6/EPCAM/PDGFRA/P2RY1/HNF4A/MSX1/CER1/NEUROD1
GOBP_MORPHOGENESIS_OF_AN_EPITHELIAL_FOLD	GOBP_MORPHOGENESIS_OF_AN_EPITHELIAL_FOLD	23	-0.556430661570626	-1.49048968268345	0.0444444444444444	0.757487922705314	0.747599209841773	5166	tags=48%, list=26%, signal=35%	SHH/TP63/BMP4/WNT2B/FGF10/GDF7/FGFR2/BMP5/EGFR/SULF1/HOXD13
GOBP_HEPATOCYTE_DIFFERENTIATION	GOBP_HEPATOCYTE_DIFFERENTIATION	15	-0.640823332250446	-1.64684975933935	0.0449438202247191	0.762132655350333	0.752183307292384	3460	tags=53%, list=18%, signal=44%	FRZB/E2F8/E2F7/ITGA2/HNF4A/CYP1A1/CPS1/PCK1
GOBP_NEGATIVE_REGULATION_OF_MICROTUBULE_POLYMERIZATION	GOBP_NEGATIVE_REGULATION_OF_MICROTUBULE_POLYMERIZATION	14	-0.608329503269644	-1.52768286315028	0.0459770114942529	0.762132655350333	0.752183307292384	4635	tags=57%, list=24%, signal=44%	STMN2/TBCD/STMN1/INPP5J/CDH5/TUBB4A/FKBP4/MAP2
GOBP_POSITIVE_REGULATION_OF_SYNAPTIC_TRANSMISSION_GABAERGIC	GOBP_POSITIVE_REGULATION_OF_SYNAPTIC_TRANSMISSION_GABAERGIC	14	-0.64632222476784	-1.62309304668614	0.0459770114942529	0.762132655350333	0.752183307292384	1829	tags=50%, list=9%, signal=45%	NLGN2/TACR1/OXTR/ADRA1A/CA7/NLGN1/HAP1
GOBP_CELLULAR_RESPONSE_TO_PURINE_CONTAINING_COMPOUND	GOBP_CELLULAR_RESPONSE_TO_PURINE_CONTAINING_COMPOUND	13	-0.656186778813094	-1.62309265571577	0.0465116279069767	0.762132655350333	0.752183307292384	3783	tags=54%, list=19%, signal=43%	TRPM2/RYR1/CASQ2/CACNA1S/P2RY1/RYR2/RYR3
GOBP_EPITHELIAL_CELL_FATE_COMMITMENT	GOBP_EPITHELIAL_CELL_FATE_COMMITMENT	11	-0.664378087878615	-1.56600981610944	0.0465116279069767	0.762132655350333	0.752183307292384	691	tags=36%, list=4%, signal=35%	HOXA13/NEUROD1/PDPN/ARX
GOBP_HOMOCYSTEINE_METABOLIC_PROCESS	GOBP_HOMOCYSTEINE_METABOLIC_PROCESS	13	-0.664098873251202	-1.64266339805387	0.0465116279069767	0.762132655350333	0.752183307292384	2052	tags=38%, list=10%, signal=34%	NOX4/CBSL/BHMT/CPS1/DPEP1
GOBP_NEGATIVE_REGULATION_OF_CAMP_MEDIATED_SIGNALING	GOBP_NEGATIVE_REGULATION_OF_CAMP_MEDIATED_SIGNALING	11	-0.668552136824055	-1.57584849342397	0.0465116279069767	0.762132655350333	0.752183307292384	4196	tags=45%, list=21%, signal=36%	APLNR/OPRL1/PDE11A/RNF157/PDE3A
GOBP_NEGATIVE_REGULATION_OF_LIPOPOLYSACCHARIDE_MEDIATED_SIGNALING_PATHWAY	GOBP_NEGATIVE_REGULATION_OF_LIPOPOLYSACCHARIDE_MEDIATED_SIGNALING_PATHWAY	13	-0.644467299089811	-1.59410426082297	0.0465116279069767	0.762132655350333	0.752183307292384	710	tags=23%, list=4%, signal=22%	CARD8/LACRT/DEFB114
GOBP_POSITIVE_REGULATION_OF_ENDOPLASMIC_RETICULUM_UNFOLDED_PROTEIN_RESPONSE	GOBP_POSITIVE_REGULATION_OF_ENDOPLASMIC_RETICULUM_UNFOLDED_PROTEIN_RESPONSE	13	-0.684501883811546	-1.69313070045044	0.0465116279069767	0.762132655350333	0.752183307292384	1307	tags=23%, list=7%, signal=22%	BOK/DAB2IP/AGR2
GOBP_REGULATION_OF_GONADOTROPIN_SECRETION	GOBP_REGULATION_OF_GONADOTROPIN_SECRETION	11	-0.667856080389	-1.57420781437427	0.0465116279069767	0.762132655350333	0.752183307292384	355	tags=27%, list=2%, signal=27%	OPRK1/NPVF/KISS1
GOBP_REGULATION_OF_POSTSYNAPTIC_DENSITY_ORGANIZATION	GOBP_REGULATION_OF_POSTSYNAPTIC_DENSITY_ORGANIZATION	13	-0.629497517172989	-1.55707617084711	0.0465116279069767	0.762132655350333	0.752183307292384	1882	tags=31%, list=10%, signal=28%	CBLN1/PTPRD/LRRC4B/CDH2
GOBP_SEROTONIN_UPTAKE	GOBP_SEROTONIN_UPTAKE	11	-0.663363101056051	-1.56361738421508	0.0465116279069767	0.762132655350333	0.752183307292384	1520	tags=45%, list=8%, signal=42%	SLC18A2/SLC22A3/SLC29A4/GPM6B/ITGB3
GOBP_CENTRAL_NERVOUS_SYSTEM_NEURON_DIFFERENTIATION	GOBP_CENTRAL_NERVOUS_SYSTEM_NEURON_DIFFERENTIATION	167	-0.403730810124473	-1.27162768756899	0.0495049504950495	0.791919191919192	0.781580992107308	4035	tags=29%, list=21%, signal=23%	MDGA1/ADARB1/TAL1/GLI3/TOX/EPHB3/SHANK3/OLIG3/HOXC10/FOXN4/IFT172/DMRT3/ZC4H2/ELAVL4/LHX6/SEMA3A/DCLK2/NHLH2/SMO/LHX4/PAX6/HES1/GDF7/DYNC2H1/ISL1/CBLN1/SLC4A10/FAIM2/SLIT2/POU4F1/LMX1A/FGFR2/NDNF/CDH11/MDGA2/DCC/GABRB1/AGBL4/SATB2/DLX2/MAP2/ARX/NFIB/GLI2/DLX1/FEZF2/MNX1/TBR1
GOBP_DNA_REPLICATION	GOBP_DNA_REPLICATION	282	-0.376392787731928	-1.19875648254927	0.0495049504950495	0.791919191919192	0.781580992107308	9328	tags=66%, list=48%, signal=35%	GDF2/REV1/RFC1/MGME1/STRA8/NPM2/ZMPSTE24/WRNIP1/CDAN1/WRN/POLL/POLK/ING5/TEFM/NT5M/MCM9/POLD3/JADE2/MCM5/CCDC88A/ESCO1/ORC4/CCNE1/ORC1/TTF1/RECQL/HELB/RFC2/EREG/OBI1/POLG2/DONSON/WIZ/RTEL1/ZBTB38/PNKP/LIG3/PCLAF/DUT/SLX4/CDK2/RBBP4/DTD1/RFC3/DDX21/RFC5/SET/FAF1/GMNN/WDR18/GEN1/GINS2/LPIN1/FANCM/CHAF1B/POLG/TIPIN/POLD2/ORC2/CHTF8/TOPBP1/JADE1/DHX9/FEN1/MUS81/SLFN11/JADE3/REV3L/CHAF1A/MCM7/DDX11/CH…
GOBP_NEGATIVE_REGULATION_OF_CELL_DEVELOPMENT	GOBP_NEGATIVE_REGULATION_OF_CELL_DEVELOPMENT	173	-0.404265686011311	-1.2773799633272	0.0495049504950495	0.791919191919192	0.781580992107308	2807	tags=23%, list=14%, signal=20%	WNT3/TLX2/SEMA3A/TP53/NFATC4/PAX6/HES1/SEMA6C/PRTG/SEMA3C/THY1/DAAM2/TMEM98/NPR2/SEMA5A/EFNB3/CLDN18/MAG/DLL3/SEMA6A/KANK1/BMPR1A/SEMA4F/FGF13/SEMA3E/TTPA/ABCC8/SEMA3D/EPHA7/SEMA5B/DCC/DAB1/SEMA4G/TNR/SEMA3G/SOX11/DLX2/MAP2/FBLN1/DLX1
GOBP_NEURON_MIGRATION	GOBP_NEURON_MIGRATION	163	-0.404463396344608	-1.27169756299408	0.0495049504950495	0.791919191919192	0.781580992107308	4278	tags=29%, list=22%, signal=23%	SCRT1/NAV1/ELP3/NRCAM/MDGA1/FEZF1/DNAAF4/OLIG3/FZD3/CELSR1/GPM6A/SEPTIN14/KIRREL3/LHX6/NDN/SEMA3A/ASPM/ASTN2/MAP1B/UNC5D/PAX6/ADGRL3/TLX3/ADGRG1/SEMA6A/GPR173/CELSR2/FLRT2/CX3CL1/CXCL12/NDNF/FGF13/DAB2IP/CHL1/DCC/CCKAR/NTNG1/DAB1/SOX14/CDK5R2/PRKG1/CCK/NEO1/SATB2/ASTN1/ARX/FEZF2
GOBP_ORGAN_GROWTH	GOBP_ORGAN_GROWTH	156	-0.407205980625905	-1.27440790366548	0.0495049504950495	0.791919191919192	0.781580992107308	4320	tags=28%, list=22%, signal=22%	BNC2/PSAPL1/NDRG4/GATA4/BMP10/FGFR3/RARB/GJE1/ACVR2B/RAG2/FGF10/SOX9/IGF2/SORBS2/YAP1/FGF20/ESR1/SMO/RSPO2/LEPR/IFT80/WWC1/EVC/FGFR2/OSTN/BMPR1A/TP73/PLAG1/NLGN4X/AKAP6/ADRA1A/TBX5/CER1/MMP13/MYH6/FGF7/HEY2/ZFPM2/FOXC2/ERBB4/ARX/CGA/FGF2
GOBP_PALLIUM_DEVELOPMENT	GOBP_PALLIUM_DEVELOPMENT	166	-0.410353273219727	-1.29078022056392	0.0495049504950495	0.791919191919192	0.781580992107308	2785	tags=21%, list=14%, signal=18%	LEF1/HTR5A/KIRREL3/LHX6/ASPM/DCLK2/SMO/TH/PAX6/POU3F3/TACC2/ADGRG1/NEFL/SLIT2/CCDC141/LMX1A/EGFR/FGF13/DAB2IP/FOXP2/DMRTA2/DAB1/CDK5R2/NEUROD1/FAT4/TMEM108/IGF2BP1/DLX2/POU3F2/CNTNAP2/ARX/DLX1/CDH2/FEZF2/TBR1
GOBP_RESPONSE_TO_BMP	GOBP_RESPONSE_TO_BMP	168	-0.40811617913738	-1.28422599272101	0.0495049504950495	0.791919191919192	0.781580992107308	5252	tags=34%, list=27%, signal=25%	DLX5/PHOX2B/UBE2O/SOST/SPINT2/LEFTY1/DAND5/FSTL1/BMP4/SPINT1/GPC3/GATA4/ELAPOR2/FBN1/DKK1/BAMBI/BMP10/ROR2/ADAMTS7/ACVR2B/MEGF8/CCN1/COL2A1/ACVR2A/LEF1/SOX9/CDH5/RNF165/HOXA13/TMEM100/VWC2/HEYL/USP9Y/VWC2L/RBPMS2/HES1/BMPER/GDF7/SFRP1/TFAP2B/BMP5/MSX1/SKOR2/BMPR1A/GDF3/VSTM2A/CER1/SCUBE3/ZNF423/NEO1/LRP2/SOX11/SFRP5/SULF1/CHRDL1/FOXD1/DLX1
