# Supplementary material for: High expression level of the FTH1 gene is associated with poor prognosis in children with non-M3 acute myeloid leukemia
Source: Front Oncol. 2023 Feb 1;12:1068094. doi: 10.3389/fonc.2022.1068094 (PMC9928996; doi:10.3389/fonc.2022.1068094)
Supplement: Supplementary file 6 [file DataSheet_6.zip › GSEA/Termmfcc..txt]

ID	Description	setSize	enrichmentScore	NES	pvalue	p.adjust	qvalues	rank	leading_edge	core_enrichment
GOCC_CATION_CHANNEL_COMPLEX	GOCC_CATION_CHANNEL_COMPLEX	215	-0.465519789261318	-1.45040740898015	0.0099009900990099	0.200963081861958	0.187209597026274	6939	tags=54%, list=35%, signal=35%	CATSPER4/CACNB4/KCNJ11/CACNG6/GRIN1/KCND3/CACNG8/SCN3B/SCN4A/CCDC51/KCNG3/SCNN1B/SCNN1D/ABCB8/GRIK4/TRPM4/CACNB3/MICU3/KCNE5/KCNC3/HTR3E/CACNA1I/AKAP9/DLG3/KCNA1/KCNA5/CACNG2/KCNB2/KCNK6/CATSPER2/KCNA4/GRIN3B/GRIN3A/KCNJ14/PKD2/GRIA3/CACNA1C/HTR3D/LRRC55/SHISA7/KCNIP2/GRIK2/CPT1C/KCNMB4/HTR3A/KCNIP4/RYR1/SCN8A/CACNA1D/CATSPER3/KCNH2/CACNG1/KCNQ4/CASQ2/CATSPERE/OLFM2/GRIN2A/KCNV1/UNC80/EFCAB9/KCNJ…
GOCC_CENTRIOLE	GOCC_CENTRIOLE	144	-0.493104194249569	-1.51506317329095	0.0099009900990099	0.200963081861958	0.187209597026274	7706	tags=69%, list=39%, signal=42%	PCNT/C2CD3/RTTN/CCDC120/TOPORS/POC1B/CEP164/BCCIP/MAPK15/BBS4/CETN2/CEP350/CEP128/PLK2/PLK1/CEP89/CEP44/CEP295/DEUP1/CEP135/SDCCAG8/HERC2/CCP110/CEP120/IFT88/DYNC2I2/PCM1/CBY1/RABL2B/CEP152/SFI1/KIAA0753/DCTN1/SASS6/SCLT1/CEP250/CEP131/CEP192/AURKA/POC1A/PARP3/ODF2L/STARD9/CEP104/WDR90/CEP43/GLE1/WDR62/CEP63/ALMS1/KIF3A/NEURL4/CNTLN/OFD1/IFT140/PLA2G3/CCHCR1/TUBD1/ODF2/CETN3/POC5/FBF1/PLK4/MPHOSP…
GOCC_CILIARY_BASAL_BODY	GOCC_CILIARY_BASAL_BODY	160	-0.442021027620405	-1.35827279769153	0.0099009900990099	0.200963081861958	0.187209597026274	7823	tags=62%, list=40%, signal=37%	GAS2L2/TOGARAM1/DYNC2LI1/TTC8/C2CD3/RTTN/TRAF3IP1/TOPORS/POC1B/IFT46/MAPK15/BBS4/SPATA7/CETN2/WDR11/JADE1/DISC1/SDCCAG8/IFT88/DYNC2I2/CCDC170/ENTR1/CFAP100/MKKS/PCM1/CBY1/RABL2B/CCDC65/KIFAP3/FAM166A/CEP250/CEP131/POC1A/ODF2L/ARHGAP35/CCDC66/BBOF1/GLE1/TTLL1/BBS5/CFAP70/GAS8/CDC45/CAMSAP3/BBS2/OFD1/IFT140/NPHP4/USH2A/CETN3/WDR35/FBF1/CDK10/PKD2/PTK2/AGBL2/CENPJ/TTLL6/CEP41/TTLL9/KIF7/CIBAR2/SAXO2…
GOCC_COLLAGEN_CONTAINING_EXTRACELLULAR_MATRIX	GOCC_COLLAGEN_CONTAINING_EXTRACELLULAR_MATRIX	425	-0.405438762941666	-1.28644665114435	0.0099009900990099	0.200963081861958	0.187209597026274	3441	tags=29%, list=18%, signal=24%	CTSF/SERPINH1/APOH/OGN/TECTA/COL6A3/AHSG/COL4A4/ANGPT2/ZP2/CCN1/COLQ/AEBP1/GPC2/PRELP/AMELX/COL2A1/FGF10/VWA2/SMOC1/WNT5B/DST/ADAMTS10/LAMC3/CDH13/C1QB/BGN/CCN2/COL4A3/ADAMTS4/LAMA4/COL5A1/DCN/LRRC15/COCH/THBS2/C1QC/MXRA5/HMCN1/SERPINE2/VWC2/CTHRC1/ANGPT1/NCAM1/SPARCL1/F7/COL6A2/COL1A2/FCN3/IMPG2/NTN3/NPNT/PZP/CBLN1/PF4/SFRP1/POSTN/ADAMTS20/SCARA3/PXDN/NID2/CDON/SERPINA5/COL6A6/EDIL3/LAMA3/FGFR2/…
GOCC_CYTOPLASMIC_REGION	GOCC_CYTOPLASMIC_REGION	259	-0.392300581367153	-1.23133118001144	0.0099009900990099	0.200963081861958	0.187209597026274	6768	tags=44%, list=35%, signal=29%	SPTBN5/WDR11/CTBP2/DNAL1/CANX/KIF5B/HPCA/SYBU/DYNC2I2/TCHP/CFAP100/HNRNPAB/PHLDB1/DNAH7/CCDC65/CFAP74/KIFAP3/DCTN1/RIMS2/DNAI7/TTC30A/PRKCZ/HDAC6/EFHC1/BBS5/CFAP70/GAS8/LCA5L/CAMSAP3/DLG2/KIF3A/SAPCD2/IFT140/DNAI2/CFAP54/WDR35/MYO5B/CFAP61/ERC2/PKD2/GUCY1B1/FABP2/DNAH14/CFAP73/STAU2/CFAP46/NME8/MAP1A/GLI3/GRIK2/RIMS3/SAXO2/TRAK2/PIK3C3/UNC13A/CFAP91/CCDC113/HYDIN/BSN/BBS7/RSPH6A/IFT172/LCA5/UCHL1…
GOCC_EXOCYTIC_VESICLE	GOCC_EXOCYTIC_VESICLE	216	-0.437535178928432	-1.36718406175343	0.0099009900990099	0.200963081861958	0.187209597026274	3408	tags=27%, list=17%, signal=22%	SNAP91/BSN/SV2C/DOC2A/SEPTIN5/WFS1/SYT2/SVOP/GRIN2A/CLCN3/GRIA1/APBA2/NGF/RAB27B/KIRREL3/SV2B/RAB3C/RAB40AL/RAB3IL1/SLC40A1/STX19/TH/TRIM9/BTBD8/SLC30A3/BRSK1/SYT5/SYTL4/UNC13B/SYPL2/STON1/RAB3B/DGKI/SYN3/SLC17A6/SLC18A2/SYT3/RAB40A/PENK/SNAP25/PRRT2/TMEM163/SLC17A8/CLCN4/SYT6/ABCC8/CTTNBP2/NTF4/SYT10/AMPH/OPRK1/UNC13C/SLC17A7/CPLX3/SYNDIG1/SNCAIP/HAP1/GABRA2
GOCC_INTRINSIC_COMPONENT_OF_POSTSYNAPTIC_MEMBRANE	GOCC_INTRINSIC_COMPONENT_OF_POSTSYNAPTIC_MEMBRANE	123	-0.536128388884447	-1.62479870684676	0.0099009900990099	0.200963081861958	0.187209597026274	2977	tags=34%, list=15%, signal=29%	GRIN2A/CLCN3/GRIA1/ADAM22/LRFN5/HTR5A/CSPG5/GSG1L/SLC6A11/GABRB2/OPRM1/EFNB3/CEL/SLITRK1/SLC6A1/CNTN1/GRIN2D/NLGN4X/CHRNA6/ADRA1A/EPHA7/DCC/HTR2A/LRRC4C/ADRA2A/NLGN1/PCDH17/LRFN3/SLC6A3/CACNG4/LRFN2/CDH10/GABRA3/OPRK1/LRRC4B/GRM3/LRRTM1/NLGN4Y/ERBB4/NETO1/CDH2/GABRA2
GOCC_INTRINSIC_COMPONENT_OF_SYNAPTIC_MEMBRANE	GOCC_INTRINSIC_COMPONENT_OF_SYNAPTIC_MEMBRANE	159	-0.554467148876281	-1.70236168624187	0.0099009900990099	0.200963081861958	0.187209597026274	2977	tags=35%, list=15%, signal=30%	GRIN2A/CLCN3/GRIA1/ADAM22/LRFN5/HTR5A/P2RY4/CSPG5/GPHN/GSG1L/SLC6A11/GABRB2/P2RY1/OPRM1/EFNB3/CEL/SLITRK1/SLC6A1/CNTN1/GRIN2D/PRRT2/KCNJ3/NLGN4X/CHRNA6/ADRA1A/EPHA7/DCC/HTR2A/NTNG1/LRRC4C/GABRG3/CNTN6/ADRA2A/NLGN1/PCDH17/LRFN3/SLC6A3/CACNG4/LRFN2/PTPRD/CDH10/GABRA3/SCN2A/OPRK1/LRRC4B/GRM3/LRRTM1/NLGN4Y/CNTN5/ERBB4/CPLX3/KCNA2/NETO1/CDH2/HTR1B/GABRA2
GOCC_ION_CHANNEL_COMPLEX	GOCC_ION_CHANNEL_COMPLEX	287	-0.471940967278315	-1.48117194336048	0.0099009900990099	0.200963081861958	0.187209597026274	4160	tags=36%, list=21%, signal=28%	HTR3D/CHRNA5/LRRC55/SHISA7/KCNIP2/GRIK2/CPT1C/KCNMB4/HTR3A/KCNIP4/RYR1/SCN8A/CHRNA9/CACNA1D/CATSPER3/KCNH2/CACNG1/KCNQ4/CASQ2/CATSPERE/OLFM2/GRIN2A/KCNV1/UNC80/EFCAB9/KCNJ8/GRIA1/KCNJ16/KCNJ1/KCNS2/GLRA3/CACNA1S/CLCNKB/KCNMB2/CLCNKA/CLDN4/KCNQ2/KCNH1/VWC2/CACNB2/CATSPERB/SCN3A/GABRB2/VWC2L/KCNJ4/SCN1A/BEST3/HCN4/TMEM249/SCN11A/DPP6/KCNF1/LRRC38/CHRNB3/CACHD1/GABRA6/CFTR/SCN7A/HTR3C/KCNJ6/KCNC2/GR…
GOCC_MOTILE_CILIUM	GOCC_MOTILE_CILIUM	225	-0.431540567533403	-1.3440012264116	0.0099009900990099	0.200963081861958	0.187209597026274	7947	tags=58%, list=41%, signal=35%	DRC3/SPACA3/DNAH2/DYNC2LI1/PKD1/DNAH9/SPAG16/IFT46/CFAP65/AK1/EFCAB2/CCR6/CATSPERG/BBS4/DNALI1/CETN2/TEKT1/CATSPER4/AK2/CEP89/TEKT2/IFT88/TACR2/DNAAF11/AKAP3/CFAP100/MKKS/PMFBP1/CCDC65/TEKT5/VPS13A/SLC26A3/DRC7/IQCG/CABYR/FLACC1/TACR3/TTLL1/CFAP70/ROPN1B/CATSPER2/GAS8/WDR19/CAMSAP3/BBS2/ADCY10/OFD1/FBXL13/WBP2NL/DNAI2/ODF2/SLC9B2/CFAP61/SPA17/PKD2/HYAL3/IFT74/SORD/CFAP73/ATP2B4/ENKUR/HSPD1/NME8/T…
GOCC_POSTSYNAPTIC_MEMBRANE	GOCC_POSTSYNAPTIC_MEMBRANE	271	-0.484292850456693	-1.51800635384907	0.0099009900990099	0.200963081861958	0.187209597026274	4530	tags=38%, list=23%, signal=30%	GRIK1/GABRD/PCDH8/SYNJ2BP/F2R/GRIA3/SSPN/SCRIB/CACNA1C/DNAJA3/NLGN2/NRCAM/CHRNA5/GABBR1/CHRNG/LRRTM3/SHISA7/SHC4/MAGEE1/GRIK2/SHANK3/HTR3A/CHRNA9/GABBR2/TENM2/ZC4H2/PCDHB13/ANK2/GRIN2A/CLCN3/GRIA1/ADAM22/LRFN5/HTR5A/GLRA3/CSPG5/LRRTM4/GPHN/GSG1L/SLC6A11/KCNH1/GABRB2/KCNJ4/P2RY1/OPRM1/CBLN1/FAIM2/EFNB3/CEL/DGKB/DBN1/GRM1/CHRNB3/KCTD8/GABRA6/GRM7/SLITRK1/SLC6A1/KCNC2/CNTN1/GRIN2D/HTR3B/PRRT2/SEMA4F…
GOCC_POSTSYNAPTIC_SPECIALIZATION_MEMBRANE	GOCC_POSTSYNAPTIC_SPECIALIZATION_MEMBRANE	116	-0.490129595588107	-1.49033359089867	0.0099009900990099	0.200963081861958	0.187209597026274	2977	tags=30%, list=15%, signal=26%	GRIN2A/GRIA1/ADAM22/LRFN5/HTR5A/GPHN/GSG1L/KCNH1/GABRB2/EFNB3/CEL/GRM1/SLITRK1/GRIN2D/PRRT2/GRIA2/NLGN4X/EPHA7/DCC/LRRC4C/ADRA2A/NLGN1/LRFN3/CACNG4/LRFN2/CDH10/GABRA3/LRRC4B/LRRTM1/NLGN4Y/ERBB4/SYNDIG1/NETO1/CDH2/GABRA2
GOCC_PRESYNAPSE	GOCC_PRESYNAPSE	491	-0.419009599268507	-1.33280884345352	0.0099009900990099	0.200963081861958	0.187209597026274	4108	tags=29%, list=21%, signal=23%	SLC8A2/ATP2B4/GABBR1/UCN/CNR1/ADGRL1/RAB40B/MAL2/GRIK2/RIMS3/HCN3/VPS45/UNC13A/FZD3/SLC8A3/GPM6A/SNAP91/BSN/SLC6A5/SV2C/DOC2B/DOC2A/SEPTIN5/PDYN/WFS1/SNPH/SYT2/SVOP/GRIN2A/CLCN3/GRIA1/APBA2/NGF/PPFIA2/RAB27B/P2RY4/SLC29A2/KIRREL3/SV2B/RAB3C/RAB40AL/SLC6A11/SLC40A1/KCNH1/SNCG/STX19/CACNB2/TNIK/TH/TRIM9/CAD/STXBP1/BTBD8/CADPS2/SLC30A3/P2RY1/ITGA2/RIMS1/BRSK1/OPRM1/SYT5/SLC4A10/NTS/UNC13B/EFNB3/CEL/…
GOCC_PRESYNAPTIC_MEMBRANE	GOCC_PRESYNAPTIC_MEMBRANE	141	-0.523750353116011	-1.6042198483627	0.0099009900990099	0.200963081861958	0.187209597026274	4404	tags=40%, list=23%, signal=32%	ERC2/SYP/SCRIB/NLGN2/ATP2B4/GABBR1/CNR1/ADGRL1/GRIK2/RIMS3/UNC13A/GPM6A/SNAP91/SLC6A5/GRIN2A/P2RY4/SLC6A11/KCNH1/STX19/STXBP1/P2RY1/RIMS1/OPRM1/UNC13B/EFNB3/KCTD8/SLC6A1/KCNC2/CNTN1/SNAP25/PRRT2/KCNJ3/CHRNA6/ADRA1A/KCTD16/HTR2A/NTNG1/CNTN6/ADRA2A/PCDH17/LRFN3/SLC6A3/PTPRD/CDH10/SCN2A/OPRK1/LRRC4B/GRM3/UNC13C/GRIK3/CNTN5/ERBB4/CPLX3/KCNA2/CDH2/HTR1B/SNCAIP
GOCC_SYNAPTIC_MEMBRANE	GOCC_SYNAPTIC_MEMBRANE	371	-0.468194166566976	-1.47911033219015	0.0099009900990099	0.200963081861958	0.187209597026274	4538	tags=36%, list=23%, signal=28%	RIMS4/ENO2/GRIK1/GABRD/PCDH8/SYNJ2BP/ERC2/SYP/F2R/GRIA3/SSPN/SCRIB/CACNA1C/DNAJA3/NLGN2/NRCAM/CHRNA5/ATP2B4/GABBR1/CHRNG/LRRTM3/CNR1/ADGRL1/SHISA7/SHC4/MAGEE1/GRIK2/RIMS3/SHANK3/HTR3A/UNC13A/CHRNA9/GABBR2/TENM2/GPM6A/SNAP91/SLC6A5/ZC4H2/PCDHB13/ANK2/GRIN2A/CLCN3/GRIA1/ADAM22/LRFN5/HTR5A/GLRA3/P2RY4/CSPG5/TMEM240/LRRTM4/GPHN/GSG1L/SLC6A11/KCNH1/STX19/GABRB2/KCNJ4/STXBP1/P2RY1/RIMS1/OPRM1/CBLN1/UNC…
GOCC_SYNAPTIC_VESICLE_MEMBRANE	GOCC_SYNAPTIC_VESICLE_MEMBRANE	103	-0.466508985178388	-1.41591272613169	0.0099009900990099	0.200963081861958	0.187209597026274	3388	tags=30%, list=17%, signal=25%	BSN/SV2C/DOC2A/WFS1/SYT2/SVOP/GRIA1/RAB27B/SV2B/RAB3C/SLC30A3/SYT5/UNC13B/SYPL2/RAB3B/DGKI/SYN3/SLC17A6/SLC18A2/PRRT2/TMEM163/SLC17A8/SYT6/ABCC8/AMPH/OPRK1/UNC13C/SLC17A7/CPLX3/SYNDIG1/GABRA2
GOCC_TRANSPORT_VESICLE_MEMBRANE	GOCC_TRANSPORT_VESICLE_MEMBRANE	185	-0.426091730747108	-1.31806466856531	0.0099009900990099	0.200963081861958	0.187209597026274	3631	tags=26%, list=19%, signal=22%	UNC13A/CPE/BSN/SV2C/CLTCL1/STX17/DOC2A/WFS1/SYT2/SVOP/GRIA1/RAB27B/SV2B/RAB3C/ECE2/TGFA/SLC30A3/DBH/SYT5/RASSF9/SYTL4/UNC13B/SYPL2/RAB3B/DGKI/SYN3/SLC17A6/SCGN/SLC18A2/ABCA12/SYT3/PRRT2/TMEM163/SLC17A8/SYT6/MAP6/ABCC8/FOLR1/SYT10/SLC30A8/AMPH/SLC18A3/OPRK1/UNC13C/SLC17A7/AQP2/CPLX3/SYNDIG1/GABRA2
GOCC_TRANSPORTER_COMPLEX	GOCC_TRANSPORTER_COMPLEX	384	-0.438041896100177	-1.38883138947703	0.0099009900990099	0.200963081861958	0.187209597026274	4160	tags=30%, list=21%, signal=24%	HTR3D/CHRNA5/LRRC55/SHISA7/ATP10D/KCNIP2/ATP10A/GRIK2/CPT1C/KCNMB4/HTR3A/KCNIP4/RYR1/SCN8A/CHRNA9/CACNA1D/CATSPER3/ATP1A2/ATP12A/KCNH2/NDUFAF1/CACNG1/KCNQ4/CASQ2/CATSPERE/OLFM2/ATP1A3/GRIN2A/ATP11C/KCNV1/ABCA2/UNC80/EFCAB9/KCNJ8/GRIA1/KCNJ16/KCNJ1/ATP10B/KCNS2/GLRA3/WDR93/CACNA1S/CLCNKB/KCNMB2/CLCNKA/CLDN4/KCNQ2/KCNH1/VWC2/CACNB2/CATSPERB/SCN3A/ABCG5/GABRB2/VWC2L/KCNJ4/SCN1A/ATP1A4/BEST3/HCN4/TME…
GOCC_BASEMENT_MEMBRANE	GOCC_BASEMENT_MEMBRANE	94	-0.482074468859354	-1.44840431434587	0.01	0.200963081861958	0.187209597026274	7019	tags=65%, list=36%, signal=42%	LOXL2/CCDC80/COL18A1/NTN1/AMTN/COL4A6/EGFLAM/EFNA5/EFEMP2/LAMB2/COL4A5/COL15A1/DLG1/NTN5/LAMC2/LAMA1/CASK/VWA1/ERBIN/USH2A/EGFL6/COL9A3/FBN1/SMOC2/COL9A1/LAMC1/COL4A4/COLQ/COL2A1/VWA2/SMOC1/DST/LAMC3/COL4A3/LAMA4/COL5A1/THBS2/HMCN1/VWC2/NTN3/NPNT/NID2/LAMA3/LAMB4/LOXL1/ADAMTS1/TIMP3/TMEFF1/MMRN2/FREM2/TMEFF2/COL4A2/NTNG1/FREM1/P3H2/FREM3/ATRNL1/NTN4/FRAS1/COL8A1/FBLN1
GOCC_COLLAGEN_TRIMER	GOCC_COLLAGEN_TRIMER	86	-0.530692648687913	-1.59030590772602	0.01	0.200963081861958	0.187209597026274	4706	tags=50%, list=24%, signal=38%	EMID1/COL23A1/COL9A3/COL5A3/COL9A1/CCBE1/C1QTNF6/EDA/COL26A1/C1QTNF7/COL6A3/COL4A4/COLQ/C1QTNF3/COL2A1/COLEC11/C1QL4/C1QB/COL4A3/COL5A1/C1QC/CTHRC1/COL6A2/COL1A2/FCN3/GLDN/SCARA3/COL22A1/COL6A6/COL16A1/COL25A1/COL11A2/COL14A1/COL6A5/COL4A2/COL20A1/COL12A1/C1QL3/LOX/COL21A1/COL8A1/LUM/COL5A2
GOCC_INTRINSIC_COMPONENT_OF_POSTSYNAPTIC_SPECIALIZATION_MEMBRANE	GOCC_INTRINSIC_COMPONENT_OF_POSTSYNAPTIC_SPECIALIZATION_MEMBRANE	80	-0.573818481174445	-1.72105624214151	0.01	0.200963081861958	0.187209597026274	2977	tags=36%, list=15%, signal=31%	GRIN2A/GRIA1/ADAM22/LRFN5/HTR5A/GSG1L/GABRB2/EFNB3/CEL/SLITRK1/GRIN2D/NLGN4X/EPHA7/DCC/LRRC4C/ADRA2A/NLGN1/LRFN3/CACNG4/LRFN2/CDH10/GABRA3/LRRC4B/LRRTM1/NLGN4Y/ERBB4/NETO1/CDH2/GABRA2
GOCC_SARCOLEMMA	GOCC_SARCOLEMMA	131	-0.455997799417953	-1.37802972824828	0.01	0.200963081861958	0.187209597026274	4367	tags=33%, list=22%, signal=26%	SSPN/IGF1R/CACNA1C/SLC8A2/ATP2B4/NOS1AP/RYR1/CACNA1D/SLC8A3/SNTG2/ATP1A2/COL6A3/CACNG1/CAMK2D/ANK2/KCNJ8/BGN/CACNA1S/CACNB2/AHNAK2/SYNM/CAV2/SCN1A/COL6A2/CAVIN4/MLIP/OPRM1/ALOX12/VCAM1/KCNJ3/RYR2/AKAP6/ABCC8/CAV1/ADRA1A/RYR3/SLC27A6/STAC/SGCZ/CACNG4/SGCD/SCN2A/CDH2
GOCC_POTASSIUM_CHANNEL_COMPLEX	GOCC_POTASSIUM_CHANNEL_COMPLEX	89	-0.501542384182199	-1.49448791028893	0.0101010101010101	0.200963081861958	0.187209597026274	4093	tags=55%, list=21%, signal=44%	CCDC51/KCNG3/ABCB8/GRIK4/KCNE5/KCNC3/AKAP9/KCNA1/KCNA5/KCNB2/KCNK6/KCNA4/KCNJ14/LRRC55/KCNIP2/GRIK2/KCNMB4/KCNIP4/KCNH2/KCNQ4/KCNV1/KCNJ8/KCNJ16/KCNJ1/KCNS2/KCNMB2/KCNQ2/KCNH1/KCNJ4/HCN4/DPP6/KCNF1/LRRC38/KCNJ6/KCNC2/KCNIP1/HCN1/KCNJ3/KCNQ3/ABCC9/ABCC8/KCNV2/KCNS1/DPP10/KCNG1/KCNN1/CNTNAP2/GRIK3/KCNA2
GOCC_PRESYNAPTIC_ACTIVE_ZONE	GOCC_PRESYNAPTIC_ACTIVE_ZONE	75	-0.478278418675032	-1.43289520350882	0.0101010101010101	0.200963081861958	0.187209597026274	4538	tags=41%, list=23%, signal=32%	RIMS4/ERC2/SYP/GUCY1B1/ATP2B4/RIMS3/UNC13A/FZD3/GPM6A/BSN/PPFIA2/P2RY4/STX19/STXBP1/P2RY1/RIMS1/BRSK1/UNC13B/GAD1/PPFIA3/GRM7/PCLO/ARHGAP44/NTNG1/ADRA2A/LRFN3/CDH10/UNC13C/SLC17A7/CPLX3/CDH2
GOCC_GABA_ERGIC_SYNAPSE	GOCC_GABA_ERGIC_SYNAPSE	70	-0.533972671196418	-1.58025208010286	0.0102040816326531	0.200963081861958	0.187209597026274	4524	tags=41%, list=23%, signal=32%	GABRD/ERC2/GAP43/NLGN2/GABBR1/MDGA1/CNR1/BSN/LRFN5/CSPG5/SLC6A11/GABRB2/SLITRK1/SLC6A1/PCLO/CALB1/NLGN4X/ADRA1A/GABRB1/GABRG3/ADRA2A/PCDH17/CDH10/GABRA3/LRRTM1/NLGN4Y/CNTN5/ERBB4/GABRA2
GOCC_INTRINSIC_COMPONENT_OF_PRESYNAPTIC_MEMBRANE	GOCC_INTRINSIC_COMPONENT_OF_PRESYNAPTIC_MEMBRANE	73	-0.640407519467446	-1.90425037358414	0.0102040816326531	0.200963081861958	0.187209597026274	1981	tags=37%, list=10%, signal=33%	P2RY1/OPRM1/EFNB3/SLC6A1/CNTN1/PRRT2/KCNJ3/CHRNA6/ADRA1A/HTR2A/NTNG1/CNTN6/ADRA2A/PCDH17/LRFN3/SLC6A3/PTPRD/CDH10/SCN2A/OPRK1/GRM3/CNTN5/ERBB4/CPLX3/KCNA2/CDH2/HTR1B
GOCC_CHLORIDE_CHANNEL_COMPLEX	GOCC_CHLORIDE_CHANNEL_COMPLEX	51	-0.624744349904629	-1.79958844273104	0.0103092783505155	0.200963081861958	0.187209597026274	2713	tags=37%, list=14%, signal=32%	GLRA3/CLCNKB/CLCNKA/CLDN4/GABRB2/BEST3/GABRA6/CFTR/GABRB3/ANO2/GABRQ/CLDN17/GABRB1/GABRG3/GABRE/GABRA3/CLIC5/GABRG1/GABRA2
GOCC_EXCITATORY_SYNAPSE	GOCC_EXCITATORY_SYNAPSE	51	-0.591158856859899	-1.70284476648019	0.0103092783505155	0.200963081861958	0.187209597026274	4843	tags=51%, list=25%, signal=38%	SLC6A9/GRID2/SYP/GRIA3/PALLD/NLGN2/SHISA7/BSN/GRIA1/HOMER1/ELFN1/CBLN1/SLC17A6/FGFR2/KCNJ3/SLC17A8/GRIA2/NLGN4X/CNTN6/NLGN1/UNC13C/SLC17A7/IGSF11/NLGN4Y/SYNDIG1/NETO1
GOCC_GABA_RECEPTOR_COMPLEX	GOCC_GABA_RECEPTOR_COMPLEX	21	-0.686639233366495	-1.74990563953132	0.0104166666666667	0.200963081861958	0.187209597026274	1441	tags=48%, list=7%, signal=44%	GABRB2/GABRA6/GABRB3/GABRQ/GABRB1/GABRG3/GABRE/GABRA3/GABRG1/GABRA2
GOCC_APICOLATERAL_PLASMA_MEMBRANE	GOCC_APICOLATERAL_PLASMA_MEMBRANE	20	-0.680905732797154	-1.69908964205614	0.0105263157894737	0.200963081861958	0.187209597026274	4537	tags=60%, list=23%, signal=46%	FZD6/PALM/CLDN8/CLDN5/NEDD4/CLDN6/CLDN4/CLDN3/CXADR/TMEM114/MPDZ/CDH2
GOCC_COMPLEX_OF_COLLAGEN_TRIMERS	GOCC_COMPLEX_OF_COLLAGEN_TRIMERS	22	-0.60709522893396	-1.53208775823257	0.0105263157894737	0.200963081861958	0.187209597026274	3305	tags=50%, list=17%, signal=42%	COL4A4/COL2A1/COL4A3/COL5A1/COL1A2/COL16A1/COL11A2/COL4A2/COL8A1/LUM/COL5A2
GOCC_LAMELLIPODIUM_MEMBRANE	GOCC_LAMELLIPODIUM_MEMBRANE	22	-0.641658629984829	-1.61931322321588	0.0105263157894737	0.200963081861958	0.187209597026274	1499	tags=32%, list=8%, signal=29%	DPP4/ANTXR1/NCKAP1/EPHA2/ITGB3/PDPN/KCNA2
GOCC_AXON_INITIAL_SEGMENT	GOCC_AXON_INITIAL_SEGMENT	19	-0.64529438375776	-1.59604707396703	0.010752688172043	0.200963081861958	0.187209597026274	5478	tags=74%, list=28%, signal=53%	KCNA1/KCNA4/NAV1/LRRC7/NRCAM/MAP1A/SCN8A/KCNQ2/NFASC/SCN1A/CNGA3/KCNQ3/MAP2/KCNA2
GOCC_INTRINSIC_COMPONENT_OF_PRESYNAPTIC_ACTIVE_ZONE_MEMBRANE	GOCC_INTRINSIC_COMPONENT_OF_PRESYNAPTIC_ACTIVE_ZONE_MEMBRANE	17	-0.684661712988394	-1.65312738845929	0.0112359550561798	0.200963081861958	0.187209597026274	4100	tags=59%, list=21%, signal=47%	ATP2B4/GPM6A/P2RY4/P2RY1/NTNG1/ADRA2A/LRFN3/CDH10/CPLX3/CDH2
GOCC_PLATELET_ALPHA_GRANULE_MEMBRANE	GOCC_PLATELET_ALPHA_GRANULE_MEMBRANE	17	-0.675239664766677	-1.63037769225864	0.0112359550561798	0.200963081861958	0.187209597026274	1939	tags=35%, list=10%, signal=32%	LY6G6F/SYTL4/ITGA2B/ITGB3/SELP/PCDH7
GOCC_ANCHORED_COMPONENT_OF_SYNAPTIC_MEMBRANE	GOCC_ANCHORED_COMPONENT_OF_SYNAPTIC_MEMBRANE	11	-0.771272461086584	-1.67104945963184	0.0125	0.211486486486486	0.19701280227596	2491	tags=55%, list=13%, signal=48%	GPHN/CNTN1/NTNG1/CNTN6/CNTN5/CPLX3
GOCC_DOPAMINERGIC_SYNAPSE	GOCC_DOPAMINERGIC_SYNAPSE	11	-0.763622788748947	-1.6544755749528	0.0125	0.211486486486486	0.19701280227596	1650	tags=82%, list=8%, signal=75%	NLGN2/CHRNA5/RAB3B/SLC18A2/CHRNB3/CHRNA6/ADRA1A/ADRA2A/SLC6A3
GOCC_APICAL_PLASMA_MEMBRANE	GOCC_APICAL_PLASMA_MEMBRANE	359	-0.398069044550455	-1.25211756742399	0.0198019801980198	0.296401515151515	0.276116427432217	4648	tags=31%, list=24%, signal=24%	USH2A/SLC2A5/CSPG4/FZD6/SLC9B2/SLC6A19/SLC34A1/MFSD4B/ERBB3/CNKSR3/SHROOM3/CD36/PATJ/SLC46A1/SLC15A1/SLC16A8/MAL2/FZD3/SLC26A2/ABCB11/ATP12A/GP2/HPN/TDGF1/DUOX2/SI/SLC52A3/AJM1/ANK2/PFKM/CYP4F12/SLC7A8/CPO/CLCN3/KCNE4/SLCO2B1/PODXL/CUBN/RAB27B/CEACAM20/P2RY4/SLC34A3/SORBS2/SLC26A4/AJAP1/SLC6A18/CLDN4/IGSF5/ASPM/ABCC5/ACY3/ECRG4/AQP6/ABCG5/TNIK/FAT1/ENPP3/EPCAM/VANGL2/SLC16A2/PKHD1/P2RY1/THY1/DUOX…
GOCC_PERIKARYON	GOCC_PERIKARYON	153	-0.422957035405886	-1.29809342120879	0.0198019801980198	0.296401515151515	0.276116427432217	4992	tags=37%, list=26%, signal=27%	ENDOG/DLG2/CPLX2/LRIT3/ENO2/DMWD/CACNA1C/AZIN2/GAP43/SLC8A2/SLC5A7/UCN/ASS1/ITGA1/GRIK2/TRPM2/CNR2/SLC8A3/SYNPO/CPNE5/SEPTIN14/ELAVL4/HTR5A/GLRA3/NCDN/NDN/TMEM100/ASTN2/KCNH1/MAP1B/OPN4/TIAM2/PDE11A/TH/PCSK2/OPRM1/SLC4A10/NGFR/DRP2/AMIGO1/PENK/KCNC2/CNGA3/SLC17A8/SEMA4F/SERPINI1/VIP/TTLL7/OPRK1/ASTN1/CRMP1/CTNND2/KIF5A/CNTNAP2/GRIK3/KCNA2
GOCC_CATENIN_COMPLEX	GOCC_CATENIN_COMPLEX	31	-0.621315929627357	-1.62263704593382	0.0204081632653061	0.296401515151515	0.276116427432217	3963	tags=48%, list=20%, signal=39%	CDH26/CDH19/CDH1/CDHR3/CDH7/CDH13/CDH5/CDH17/CDH18/CDH12/CDH11/CDH10/CDH6/CDH9/CDH2
GOCC_CELL_CELL_CONTACT_ZONE	GOCC_CELL_CELL_CONTACT_ZONE	70	-0.472116792376205	-1.39719424503947	0.0204081632653061	0.296401515151515	0.276116427432217	5398	tags=40%, list=28%, signal=29%	NECTIN3/DLG1/KCNA5/PKP4/JAM3/JAM2/SCRIB/BAIAP2L2/GJC1/TJP2/OBSL1/ATP1A2/NRAP/MYH1/ANK2/AJAP1/PCDH9/SCN1A/DSG2/TIAM1/FGF13/CTNNA3/AKAP6/PKP2/OPALIN/GJA5/SCN2A/CDH2
GOCC_CORNIFIED_ENVELOPE	GOCC_CORNIFIED_ENVELOPE	45	-0.569925579936014	-1.61002758881217	0.0204081632653061	0.296401515151515	0.276116427432217	2200	tags=40%, list=11%, signal=36%	FLG2/DSC1/SCEL/DSG3/KAZN/PKP3/DSG2/TCHH/KRT2/HRNR/PKP2/SPRR2G/PKP1/FLG/SPRR2F/SPRR1B/DSC3/SPRR1A
GOCC_NEUROTRANSMITTER_RECEPTOR_COMPLEX	GOCC_NEUROTRANSMITTER_RECEPTOR_COMPLEX	45	-0.502218681152743	-1.41875704607531	0.0204081632653061	0.296401515151515	0.276116427432217	5649	tags=64%, list=29%, signal=46%	GRIN2B/GRIA4/GRIN1/CACNG8/GRIK4/HTR3E/DLG3/CACNG2/GRIN3B/GRIN3A/GRID2/GRIA3/HTR3D/SHISA7/GRIK2/CPT1C/HTR3A/OLFM2/GRIN2A/GRIA1/VWC2/VWC2L/HTR3C/GRIN2D/HTR3B/GRIA2/CACNG4/GRIK3/OLFM3
GOCC_INTRINSIC_COMPONENT_OF_POSTSYNAPTIC_DENSITY_MEMBRANE	GOCC_INTRINSIC_COMPONENT_OF_POSTSYNAPTIC_DENSITY_MEMBRANE	53	-0.555787714532309	-1.59546764244881	0.0208333333333333	0.296401515151515	0.276116427432217	2977	tags=34%, list=15%, signal=29%	GRIN2A/GRIA1/ADAM22/LRFN5/GSG1L/EFNB3/SLITRK1/GRIN2D/EPHA7/DCC/LRRC4C/ADRA2A/LRFN3/CACNG4/LRFN2/LRRC4B/ERBB4/NETO1
GOCC_ADHERENS_JUNCTION	GOCC_ADHERENS_JUNCTION	172	-0.4061886504141	-1.25080011998609	0.0297029702970297	0.364801864801865	0.339835602993498	4351	tags=29%, list=22%, signal=23%	ABI2/SCRIB/ESAM/SHROOM3/TJP2/CDCA3/CDH19/PRICKLE4/TMEM47/CDH1/CDHR3/CDH7/AJM1/MPP4/CNN3/NEXN/CDH5/AJAP1/TJP1/CRB1/STXBP6/HMCN1/LDB3/SYNM/PDLIM3/CDH18/PTPRK/OXTR/PKP3/MAGI1/CDH12/NPHP1/CXADR/SHROOM4/PARD3B/EPB41L5/WNK3/CDH11/CTNNA3/PKP2/ALOX15B/PKP1/JCAD/CDH10/POF1B/CDH6/CTNND2/CCDC85A/CDH9/CDH2
GOCC_ANCHORED_COMPONENT_OF_MEMBRANE	GOCC_ANCHORED_COMPONENT_OF_MEMBRANE	167	-0.411357332915287	-1.26546777983301	0.0297029702970297	0.364801864801865	0.339835602993498	3510	tags=30%, list=18%, signal=25%	GP2/TECTA/LY6L/PRND/TDGF1/NRN1/MSLN/PRSS41/GPC2/ART1/ALPP/LYNX1/CPO/CDH13/RAB27B/RHBG/RAB3C/GPHN/NTM/NCAM1/TECTB/PKHD1/THY1/NEGR1/LYPD6B/SPRN/LY6G6D/RAB3B/GP1BA/LSAMP/UMOD/CNTN1/CNTN3/CFC1/TEX101/CNTN4/MDGA2/NTNG1/SPAM1/FOLR1/CNTN6/LYPD6/ENPP6/CEACAM7/GPC6/GPIHBP1/GPC5/CNTN5/CPLX3/DPEP1
GOCC_APICAL_PART_OF_CELL	GOCC_APICAL_PART_OF_CELL	424	-0.384938044189963	-1.22233896989549	0.0297029702970297	0.364801864801865	0.339835602993498	6903	tags=43%, list=35%, signal=28%	OTOA/DVL2/ATP7A/SLC34A2/PARD6B/SLC5A6/SLC12A3/SPTBN5/PSEN2/ARHGEF18/PRKAA1/PDZK1/PLAT/SLC12A2/STK39/DNAAF11/NHS/SLC5A12/MAL/SCNN1B/TCHP/PROM1/RIPOR2/ERBB2/MIP/PCM1/SPTBN2/ATP6V1C1/TMEM235/SIPA1L3/CLDN1/SLC4A7/SLC47A1/IGFBP2/REN/HSP90AB1/SLC26A3/AHCYL1/MYO7B/KIAA1614/KCNA1/PRKCZ/DLG1/KCNA5/ATP8B1/DSG1/CLCN5/CD300LG/BYSL/SLC19A1/SLC16A1/SLC6A9/ADCY10/SAPCD2/USH2A/SLC2A5/CSPG4/FZD6/SLC9B2/SLC6A19/MY…
GOCC_CELL_CELL_JUNCTION	GOCC_CELL_CELL_JUNCTION	495	-0.373901207626387	-1.189609903757	0.0297029702970297	0.364801864801865	0.339835602993498	5404	tags=33%, list=28%, signal=25%	PRKCZ/NECTIN3/DLG1/KCNA5/DSG1/CLDN20/PKP4/PTPRU/TMEM204/FGFR4/LAMA1/KIT/CASK/PVR/CAMSAP3/PALS2/GJC3/SAPCD2/JAM3/NPHP4/PLEKHA7/JAM2/CLDN9/TBCD/GJD4/FBF1/PLXDC1/PKD2/CLDN8/ABI2/SCRIB/BAIAP2L2/ESAM/SHROOM3/PATJ/CNKSR1/KRIT1/ECT2/GJC1/TJP2/RHO/OBSL1/CDCA3/CDH19/CLDN5/MAGI2/PRICKLE4/ABCB11/ATP1A2/TMEM47/CDH1/NRAP/FZD4/MYH1/GJE1/CLDN11/CDHR3/HPN/SYNPO/CCND1/DSC1/PANX3/CDH7/AJM1/MPP4/ANK2/GJB3/CNN3/NEXN…
GOCC_LEADING_EDGE_MEMBRANE	GOCC_LEADING_EDGE_MEMBRANE	176	-0.402088778535165	-1.23493863365039	0.0297029702970297	0.364801864801865	0.339835602993498	1950	tags=16%, list=10%, signal=14%	THY1/OPRM1/PTPRK/TPM1/BMX/DPP4/WWC1/GABRA6/KCNC2/KANK1/EPB41L5/ANTXR1/EGFR/NCKAP1/ADGRV1/EPHA2/ARHGAP44/GABRG3/ITGB3/GABRE/JCAD/AMPH/GABRA3/CNTNAP2/PDPN/KCNA2/GABRG1/GABRA2
GOCC_RECEPTOR_COMPLEX	GOCC_RECEPTOR_COMPLEX	406	-0.389529466312376	-1.23766179259868	0.0297029702970297	0.364801864801865	0.339835602993498	4950	tags=32%, list=25%, signal=24%	IKBKB/ITGA4/GRIN3B/GRIN3A/LRP1B/NBR1/TM7SF2/GP5/GRID2/GPR37/GABRD/TYRO3/PLXNA4/PLXDC1/GRIA3/ERBB3/HTR2C/IGF1R/ADRB3/CD36/HTR3D/CHRNA5/MST1R/GABBR1/SHISA7/HSPD1/ITGA1/ACVR1C/EPHA10/GRIK2/CPT1C/EPHB3/IL11RA/PLP1/FGFR3/ROR2/HTR3A/PLXNC1/GHR/CHRNA9/RET/GABBR2/CAPRIN2/ACVR2B/PLA2R1/TSPAN32/ITGA6/NPR1/OLFM2/TSHR/IL12RB2/ITGA10/PLXNB1/GRIN2A/GRIA1/ACVR2A/CUBN/ITGB6/KLRC2/NR3C2/VWC2/TIE1/ABCG5/GABRB2/VWC…
GOCC_ACTIN_FILAMENT_BUNDLE	GOCC_ACTIN_FILAMENT_BUNDLE	78	-0.431456981514956	-1.28803542878104	0.0303030303030303	0.364801864801865	0.339835602993498	4251	tags=32%, list=22%, signal=25%	PALLD/LIMA1/FAM107A/TRIP6/MST1R/PTK2/FBLIM1/PRICKLE4/SYNPO/SEPTIN11/MYLK/MYH10/DAAM1/LDB3/PLS3/PDLIM3/SYNPO2/PLS1/TPM1/MYH7/SHROOM4/MYH14/TEK/MYH6/XIRP2
GOCC_POSTSYNAPTIC_DENSITY_MEMBRANE	GOCC_POSTSYNAPTIC_DENSITY_MEMBRANE	88	-0.453931970569519	-1.35086786008679	0.0303030303030303	0.364801864801865	0.339835602993498	2977	tags=28%, list=15%, signal=24%	GRIN2A/GRIA1/ADAM22/LRFN5/GSG1L/KCNH1/EFNB3/GRM1/SLITRK1/GRIN2D/PRRT2/GRIA2/NLGN4X/EPHA7/DCC/LRRC4C/ADRA2A/LRFN3/CACNG4/LRFN2/LRRC4B/NLGN4Y/ERBB4/SYNDIG1/NETO1
GOCC_INTERCALATED_DISC	GOCC_INTERCALATED_DISC	48	-0.488685599487477	-1.39002702627907	0.03125	0.369103773584906	0.343843098311817	3909	tags=31%, list=20%, signal=25%	GJC1/OBSL1/ATP1A2/NRAP/MYH1/ANK2/SCN1A/DSG2/FGF13/CTNNA3/AKAP6/PKP2/GJA5/SCN2A/CDH2
GOCC_9PLUS2_MOTILE_CILIUM	GOCC_9PLUS2_MOTILE_CILIUM	147	-0.420384711915883	-1.2929093384944	0.0396039603960396	0.401282051282051	0.373819163292847	7947	tags=55%, list=41%, signal=33%	DRC3/SPACA3/DNAH2/DNAH9/SPAG16/CFAP65/AK1/EFCAB2/CCR6/CATSPERG/DNALI1/CETN2/CATSPER4/AK2/IFT88/TACR2/AKAP3/PMFBP1/TEKT5/VPS13A/SLC26A3/IQCG/CABYR/FLACC1/TACR3/CFAP70/GAS8/WBP2NL/DNAI2/ODF2/SLC9B2/SPA17/HYAL3/ATP2B4/ENKUR/HSPD1/NME8/TACR1/RHO/SPATA6/SAXO2/QRICH2/IFT81/FSCB/IFT27/RSPH6A/ODF1/SLC22A14/CFAP58/IFT172/CATSPERE/CFAP251/TTC29/PFKM/CROCC/EFCAB9/MNS1/LYZL6/GSTM3/SPEF2/TEKT3/CFAP52/MROH2B/C…
GOCC_ACTIN_BASED_CELL_PROJECTION	GOCC_ACTIN_BASED_CELL_PROJECTION	214	-0.391213850916155	-1.21943660624178	0.0396039603960396	0.401282051282051	0.373819163292847	4797	tags=31%, list=25%, signal=24%	ENPP7/JAM3/LOXHD1/USH2A/PALM/MYO10/ABI2/FABP2/TMC2/IQGAP2/GAP43/CLRN1/MYO3A/AOC3/ACTC1/FZD3/SLC26A2/PJVK/CEACAM16/TENM2/GPM6A/ACTN2/ADCY6/SLC7A8/OSBPL3/PODXL/CEACAM20/ESPN/CRB1/NFASC/ANGPT1/TIAM2/SLC27A4/FAT1/PPP1R9A/PDGFRA/MTTP/FZD9/PLS1/OXTR/LY6G6D/CXADR/VCAM1/FMN2/TMC1/MYO1B/ANTXR1/MORN4/FGF13/CALB1/ADGRV1/USH1C/UNC5C/ITGB3/TEK/NLGN1/PKHD1L1/ENAH/ESPNL/IGF2BP1/GRXCR2/MAP2/MYO3B/TSPEAR/PDPN/DPE…
GOCC_BASAL_PART_OF_CELL	GOCC_BASAL_PART_OF_CELL	268	-0.38182728026595	-1.19623586642685	0.0396039603960396	0.401282051282051	0.373819163292847	5121	tags=37%, list=26%, signal=28%	VSIG1/CD300LG/CASK/GKN2/SLC19A1/DLG2/SLC16A1/LDLRAP1/ATP7B/SLC6A9/ADCY10/ERBIN/SLC26A7/IDE/SLC1A5/SLC9B2/SLCO1B1/BSND/SYNJ2BP/PALM/PKD2/CLDN8/ERBB3/ANK1/SCRIB/SLC46A1/NDRG4/LRRC7/MST1R/SLC8A2/ATP2B4/SLC16A8/CLRN1/SLC26A1/ITGA1/SLC14A1/ABCB11/ATP12A/MAP7/CLDN11/KCNQ4/ANK2/TSHR/SLC7A8/SLC16A12/KCNJ16/DST/P2RY4/RHBG/CDH17/SLC29A2/AJAP1/TJP1/CLDN4/DISP1/SLC40A1/ABCC5/SLC22A7/ABCA8/CLCA2/EPCAM/KCNJ4/M…
GOCC_DISTAL_AXON	GOCC_DISTAL_AXON	270	-0.381793972355311	-1.19670160165619	0.0396039603960396	0.401282051282051	0.373819163292847	2387	tags=19%, list=12%, signal=17%	PCDH9/SNCG/MAP1B/PCDHGB1/TIAM2/TH/CAD/THY1/ITGA2/BRSK1/SLC4A10/NTS/NGFR/UNC13B/NEFL/GAD1/CASR/DBN1/BRSK2/CXADR/FKBP4/DSCAM/SCGN/SLC18A2/PENK/KCNC2/GPRIN1/COBL/SNAP25/PRRT2/SLC17A8/FGF13/CALB1/DCC/UNC5C/MYH14/ADRA2A/CDK5R2/IGF2BP1/NEO1/MAP2/SLC18A3/OPRK1/CRMP1/UNC13C/LRRTM1/GRIK3/CPLX3/KCNA2/HTR1B/HAP1
GOCC_CILIARY_PLASM	GOCC_CILIARY_PLASM	132	-0.432464269972066	-1.30551159586096	0.04	0.401282051282051	0.373819163292847	7947	tags=58%, list=41%, signal=35%	DRC3/DNAH2/TOGARAM1/DYNC2LI1/DNAH9/MAP4/BBS1/TRAF3IP1/SPAG16/DYNC2I1/MAPK15/SPATA7/DNALI1/DCDC2/WDR11/DNAL1/DYNC2I2/CFAP100/DNAH7/CCDC65/CFAP74/KIFAP3/DNAI7/TTC30A/EFHC1/BBS5/CFAP70/GAS8/LCA5L/CAMSAP3/IFT140/DNAI2/CFAP54/WDR35/CFAP61/DNAH14/CFAP73/CFAP46/NME8/GLI3/SAXO2/PIK3C3/CFAP91/CCDC113/HYDIN/BBS7/RSPH6A/IFT172/LCA5/CFAP251/CFAP206/ODAD1/DNAH3/ARL6/ARL13B/MNS1/DNAI4/CFAP52/DZIP1L/ODAD2/DNAH5…
GOCC_CAVEOLA	GOCC_CAVEOLA	83	-0.433055957120823	-1.29892765934943	0.0404040404040404	0.401282051282051	0.373819163292847	7061	tags=52%, list=36%, signal=33%	NOS3/SORBS1/CDH15/JAK2/CAV3/ADCYAP1R1/LRP6/SPRED1/EFNA5/MLC1/INSR/HDAC6/KCNA5/CAVIN1/KIF18A/PLVAP/DLC1/SELE/F2R/IGF1R/ADTRP/CD36/ATP2B4/NOS1AP/ATP1A2/CDH1/CDH13/LIPE/SMO/CAV2/CAVIN4/CAVIN2/EMP2/SLC22A6/BMPR1A/AKAP6/TRPC4/CAV1/ADRA1A/HTR2A/PTGIS/SLC6A3/GASK1A
GOCC_NEURON_PROJECTION_MEMBRANE	GOCC_NEURON_PROJECTION_MEMBRANE	58	-0.468614625403854	-1.37011088903727	0.0404040404040404	0.401282051282051	0.373819163292847	1950	tags=19%, list=10%, signal=17%	THY1/OPRM1/GABRA6/KCNC2/ADGRV1/GABRG3/GABRE/GABRA3/CNTNAP2/GABRG1/GABRA2
GOCC_INTEGRIN_COMPLEX	GOCC_INTEGRIN_COMPLEX	31	-0.544948316304712	-1.42319435892402	0.0408163265306122	0.401282051282051	0.373819163292847	3926	tags=35%, list=20%, signal=28%	ITGA1/PLP1/TSPAN32/ITGA6/ITGA10/ITGB6/ITGA2/ITGAD/ITGA2B/ITGB3/ITGBL1
GOCC_CILIARY_BASE	GOCC_CILIARY_BASE	40	-0.511078674419709	-1.40420955889619	0.0412371134020619	0.401282051282051	0.373819163292847	4719	tags=42%, list=24%, signal=32%	NPHP4/PRKACB/NEK8/PRKAR1B/GLI3/CIBAR1/TTC26/CILK1/PRKACG/CFAP418/C11orf97/CEP126/ODAD2/PRKAR2B/CLCN4/DZIP1/GLI2
GOCC_DENDRITE_MEMBRANE	GOCC_DENDRITE_MEMBRANE	41	-0.515406651178551	-1.42611966434643	0.0412371134020619	0.401282051282051	0.373819163292847	1950	tags=22%, list=10%, signal=20%	THY1/OPRM1/GABRA6/KCNC2/GABRG3/GABRE/GABRA3/GABRG1/GABRA2
GOCC_INTRINSIC_COMPONENT_OF_SYNAPTIC_VESICLE_MEMBRANE	GOCC_INTRINSIC_COMPONENT_OF_SYNAPTIC_VESICLE_MEMBRANE	40	-0.517933483560687	-1.42304342734335	0.0412371134020619	0.401282051282051	0.373819163292847	3251	tags=32%, list=17%, signal=27%	SV2C/WFS1/RAB27B/RAB3C/SLC30A3/RAB3B/SLC17A6/TMEM163/SLC17A8/OPRK1/SLC17A7/CPLX3/GABRA2
GOCC_PRESYNAPTIC_ACTIVE_ZONE_MEMBRANE	GOCC_PRESYNAPTIC_ACTIVE_ZONE_MEMBRANE	29	-0.562276191096078	-1.45152015651385	0.0416666666666667	0.401282051282051	0.373819163292847	2678	tags=34%, list=14%, signal=30%	P2RY4/STX19/STXBP1/P2RY1/NTNG1/ADRA2A/LRFN3/CDH10/CPLX3/CDH2
GOCC_VOLTAGE_GATED_SODIUM_CHANNEL_COMPLEX	GOCC_VOLTAGE_GATED_SODIUM_CHANNEL_COMPLEX	17	-0.628747680863018	-1.51812200382605	0.0449438202247191	0.42628532516173	0.397111266419368	2262	tags=47%, list=12%, signal=42%	SCN8A/SCN3A/SCN1A/SCN11A/SCN7A/SCN2B/SCN2A/SCN9A
GOCC_MITOCHONDRIAL_PROTON_TRANSPORTING_ATP_SYNTHASE_COMPLEX_COUPLING_FACTOR_F_O	GOCC_MITOCHONDRIAL_PROTON_TRANSPORTING_ATP_SYNTHASE_COMPLEX_COUPLING_FACTOR_F_O	10	0.568687643898695	1.69965363528414	0.0476190476190476	0.427887901572112	0.398604165917185	8440	tags=100%, list=43%, signal=57%	ATP5MG/ATP5MC2/ATP5ME/ATP5PD/ATP5MC3/ATP5PO/ATP5PB/ATP5MGL/ATP5PF/ATP5MC1
GOCC_VACUOLAR_PROTON_TRANSPORTING_V_TYPE_ATPASE_V0_DOMAIN	GOCC_VACUOLAR_PROTON_TRANSPORTING_V_TYPE_ATPASE_V0_DOMAIN	10	0.552811231553881	1.65220333062807	0.0476190476190476	0.427887901572112	0.398604165917185	1600	tags=50%, list=8%, signal=46%	ATP6V0A4/ATP6V0C/RNASEK/ATP6V0D1/ATP6V0B
GOCC_JUXTAPARANODE_REGION_OF_AXON	GOCC_JUXTAPARANODE_REGION_OF_AXON	10	-0.710324158006428	-1.55733076173264	0.0493827160493827	0.427887901572112	0.398604165917185	233	tags=40%, list=1%, signal=40%	KCNA1/DLG2/CNTNAP2/KCNA2
GOCC_BASOLATERAL_PLASMA_MEMBRANE	GOCC_BASOLATERAL_PLASMA_MEMBRANE	225	-0.385474034157557	-1.20053041042887	0.0495049504950495	0.427887901572112	0.398604165917185	6109	tags=43%, list=31%, signal=30%	MLC1/ABCC10/CLDN1/SLC4A7/SLC47A1/HSP90AB1/PIANP/SLC16A10/DLG3/LPO/CD38/DLG1/SLC41A1/VSIG1/CD300LG/CASK/SLC19A1/DLG2/SLC16A1/ATP7B/SLC6A9/ERBIN/SLC26A7/IDE/SLC9B2/SLCO1B1/BSND/SYNJ2BP/PALM/PKD2/CLDN8/ERBB3/ANK1/SCRIB/SLC46A1/NDRG4/LRRC7/SLC8A2/ATP2B4/SLC16A8/SLC26A1/SLC14A1/ABCB11/ATP12A/MAP7/ANK2/TSHR/SLC7A8/SLC16A12/KCNJ16/P2RY4/RHBG/CDH17/SLC29A2/AJAP1/TJP1/DISP1/SLC40A1/ABCC5/SLC22A7/ABCA8/EPC…
GOCC_FILOPODIUM	GOCC_FILOPODIUM	103	-0.416873869813114	-1.2652639846464	0.0495049504950495	0.427887901572112	0.398604165917185	4440	tags=30%, list=23%, signal=23%	PALM/MYO10/ABI2/IQGAP2/GAP43/MYO3A/ACTC1/FZD3/TENM2/GPM6A/ACTN2/OSBPL3/PODXL/TIAM2/FAT1/PPP1R9A/FZD9/LY6G6D/CXADR/VCAM1/MYO1B/ANTXR1/MORN4/FGF13/UNC5C/ITGB3/NLGN1/ENAH/IGF2BP1/MAP2/PDPN
GOCC_TRANSPORT_VESICLE	GOCC_TRANSPORT_VESICLE	383	-0.374908913038323	-1.18856154301548	0.0495049504950495	0.427887901572112	0.398604165917185	5612	tags=31%, list=29%, signal=23%	SYNPR/SYT9/SEPTIN8/LMAN1/SEC31B/ZNRF1/ATP13A2/SYTL1/CLCN5/DDC/SYT13/FGFR4/SLC2A13/STON2/SNTB2/ANKRD27/SLC6A9/ICA1/CD59/GALNT15/RAB3IP/CLBA1/SLC9B2/SYP/TMEM168/SSPN/AP1AR/AZIN2/GABBR1/USO1/CLRN1/RAB40B/MAL2/TRIP11/FGFR3/VPS45/UNC13A/CPE/GOPC/SNAP91/BSN/SV2C/CLTCL1/DEFA5/STX17/DOC2A/SEPTIN5/WFS1/SYT2/SVOP/GRIN2A/CLCN3/GRIA1/APBA2/NGF/RAB27B/BGN/KIRREL3/SV2B/RAB3C/ECE2/RAB40AL/RAB3IL1/SLC40A1/STX19/…
