# Supplementary material for: High expression level of the FTH1 gene is associated with poor prognosis in children with non-M3 acute myeloid leukemia
Source: Front Oncol. 2023 Feb 1;12:1068094. doi: 10.3389/fonc.2022.1068094 (PMC9928996; doi:10.3389/fonc.2022.1068094)
Supplement: Supplementary file 7 [file DataSheet_7.zip › KM/149 TCGA.xlsx]

## Sheet: TCGACLINI
sample	futime	fustat	Sex	Age	WBC	Group
TARGET.20.PATJHJ	607	1	0	137	519	3
TARGET.20.PASPLU	351	1	1	3399	446	3
TARGET.20.PASBBE	2244	0	1	3889	439.2	3
TARGET.20.PARKCX	2760	0	0	292	382.5	3
TARGET.20.PANGJY	2983	0	0	594	302	3
TARGET.20.PASGZS	278	1	0	446	263.1	3
TARGET.20.PAPAWN	2605	0	1	2154	253.2	2
TARGET.20.PAMVKZ	693	1	1	5934	248	3
TARGET.20.PATDNN	194	1	1	1262	210.9	3
TARGET.20.PARCCH	228	1	1	339	208.6	3
TARGET.20.PASCRZ	339	1	1	5356	203.3	3
TARGET.20.PARMZF	2193	0	0	3163	200.1	2
TARGET.20.PASSSI	712	1	1	530	198.8	3
TARGET.20.PAKLPD	2707	0	0	147	194.4	3
TARGET.20.PARLVL	1979	1	1	963	178.2	3
TARGET.20.PANGDN	3063	0	1	6590	176.2	3
TARGET.20.PANBZH	462	1	1	3921	170	2
TARGET.20.PASVVS	1968	0	1	283	169	3
TARGET.20.PASXNR	542	1	0	890	165.4	3
TARGET.20.PASBPK	2117	0	1	161	162.9	3
TARGET.20.PAKSMZ	1293	1	1	6303	152.7	3
TARGET.20.PANTPW	2946	0	0	821	152.6	3
TARGET.20.PAPVZK	2492	0	1	5822	146	2
TARGET.20.PANGCM	3055	0	1	3235	140.9	2
TARGET.20.PANDER	3291	0	0	4312	137	2
TARGET.20.PARWDZ	321	1	0	4855	137	3
TARGET.20.PARXNG	2246	0	1	3687	137	3
TARGET.20.PAKIYW	2965	0	0	163	136	3
TARGET.20.PARPWL	1199	0	1	766	134.5	2
TARGET.20.PAPXWI	880	0	0	1430	128.7	2
TARGET.20.PANUTB	925	1	0	5587	127.8	2
TARGET.20.PANKKE	3149	0	1	261	125.9	2
TARGET.20.PARJYP	1798	0	0	5433	122.5	2
TARGET.20.PANPKN	3630	0	1	359	120.7	3
TARGET.20.PARDDY	766	1	1	677	115	3
TARGET.20.PARZUU	2168	0	1	3273	113	2
TARGET.20.PARUWX	439	1	1	1049	112.5	3
TARGET.20.PARUDL	2411	0	1	6446	100.7	2
TARGET.20.PANLKB	1985	0	0	1678	97.6	2
TARGET.20.PAEAKL	163	1	0	5218	96.1	3
TARGET.20.PARCZL	2695	0	0	3806	94.8	2
TARGET.20.PASMHY	592	1	1	6979	94.5	3
TARGET.20.PARYFN	2203	0	0	1597	87.8	1
TARGET.20.PASMYS	1888	0	0	768	86.8	2
TARGET.20.PANPTM	3130	0	1	5853	86.7	1
TARGET.20.PASWAJ	1712	0	0	3298	86.6	2
TARGET.20.PANKNB	443	0	1	6460	81.5	1
TARGET.20.PAPWHS	2687	0	1	4852	81.2	1
TARGET.20.PANWHP	2738	0	0	1852	77.2	1
TARGET.20.PANUUA	1767	1	0	5405	76.6	2
TARGET.20.PARBRA	1362	1	0	2792	73.6	3
TARGET.20.PAEERJ	373	1	0	5082	71.9	3
TARGET.20.PARTAL	531	1	0	6000	70.5	1
TARGET.20.PALGKX	485	1	0	4723	69.2	2
TARGET.20.PAPWYK	199	1	0	8231	66.1	1
TARGET.20.PANFMG	3253	0	1	1430	65.9	3
TARGET.20.PAPVCN	2592	0	1	4231	62.2	1
TARGET.20.PASPTM	1900	0	0	5122	60.6	1
TARGET.20.PAPBEJ	404	1	0	367	60.3	3
TARGET.20.PARYGA	2406	0	1	5916	59.8	1
TARGET.20.PASLSD	2126	0	0	969	59.2	3
TARGET.20.PARGVC	295	1	1	1802	58	2
TARGET.20.PASIBG	1094	1	1	748	55.3	2
TARGET.20.PANVGE	2819	0	1	5346	54.8	2
TARGET.20.PARDMG	413	1	0	6535	54.8	3
TARGET.20.PAPWIU	2829	0	0	4421	52.2	1
TARGET.20.PAEFGR	4022	0	0	549	51.2	1
TARGET.20.PARVAI	429	1	0	6102	51.1	3
TARGET.20.PASBHI	2342	0	1	2201	49.5	2
TARGET.20.PASWAT	342	1	0	5157	49.5	1
TARGET.20.PATELT	1652	0	0	4401	46.7	2
TARGET.20.PANYNR	2952	0	1	3310	46.2	2
TARGET.20.PARBFJ	2387	0	1	4701	46.1	1
TARGET.20.PATIAK	1464	0	0	227	45.8	1
TARGET.20.PANLIR	3238	0	1	5885	45.3	1
TARGET.20.PASWPT	518	1	1	3438	44.2	2
TARGET.20.PASVYL	286	1	1	6090	43	3
TARGET.20.PARUTH	1412	1	1	3454	42.5	2
TARGET.20.PARAJX	2803	0	1	618	42	2
TARGET.20.PASXYG	570	1	0	4103	40.5	2
TARGET.20.PANAEV	2767	0	1	3539	37.8	1
TARGET.20.PASPGA	1729	1	0	1189	35.8	1
TARGET.20.PARXBT	2246	0	1	3381	34.9	1
TARGET.20.PARIMT	2476	0	0	2748	34.9	3
TARGET.20.PARSHM	2450	0	0	358	34.8	1
TARGET.20.PASTUH	166	1	0	5305	33.5	3
TARGET.20.PASWLN	614	1	0	6631	32.4	3
TARGET.20.PARENB	314	0	0	2758	31.7	2
TARGET.20.PASTTW	600	1	0	757	31.1	2
TARGET.20.PASYJI	1780	0	0	4545	31.1	1
TARGET.20.PARUUB	1882	0	0	6315	31	2
TARGET.20.PANGTF	616	1	0	5814	30.8	1
TARGET.20.PASHYZ	433	1	0	1695	30.3	2
TARGET.20.PARZWH	2151	0	1	4243	29.5	1
TARGET.20.PADZCG	536	1	0	5325	29.3	1
TARGET.20.PARASV	749	1	1	4401	26.2	3
TARGET.20.PANVGP	2688	0	1	4950	25.7	2
TARGET.20.PANSJB	422	1	1	4074	24.3	3
TARGET.20.PARHVK	2516	0	0	4983	24.2	3
TARGET.20.PASZLJ	289	1	0	3543	24.2	2
TARGET.20.PARCUK	279	1	0	5987	23.9	2
TARGET.20.PASINN	843	1	1	1330	23.8	2
TARGET.20.PANTNA	1152	1	1	6416	23.7	2
TARGET.20.PASMGW	286	1	1	3089	23.5	3
TARGET.20.PAPXRJ	1248	1	0	2855	22.9	3
TARGET.20.PARIHK	923	1	1	3830	20.2	3
TARGET.20.PANNHB	436	1	0	1482	19.4	3
TARGET.20.PARYVW	2317	0	0	664	19.4	2
TARGET.20.PASCFW	2205	0	0	733	19.1	2
TARGET.20.PASFEW	313	1	0	428	18.6	2
TARGET.20.PASJTM	1953	0	1	901	18.2	3
TARGET.20.PANINI	3144	0	1	6118	16.9	1
TARGET.20.PARBIU	917	1	0	5830	16.5	3
TARGET.20.PASVYA	630	1	1	590	16.4	1
TARGET.20.PAMYGX	3380	0	0	1259	16	2
TARGET.20.PARUNX	2364	0	0	2321	14.9	2
TARGET.20.PASGWH	1214	1	1	5251	14.2	2
TARGET.20.PANDIX	3069	0	1	6573	14.1	1
TARGET.20.PAKIWK	112	0	1	1248	13.9	3
TARGET.20.PAEIKD	3600	0	1	282	13.2	3
TARGET.20.PASPKE	2026	0	0	3200	11.9	2
TARGET.20.PANLJN	2133	0	1	6524	11.8	1
TARGET.20.PARFAL	378	1	1	6922	11.7	3
TARGET.20.PANSBH	813	1	1	491	11.5	2
TARGET.20.PASJGZ	462	1	0	658	11.5	2
TARGET.20.PAPVDV	2688	0	1	2318	11.4	2
TARGET.20.PAEFGT	315	1	0	5452	11.4	3
TARGET.20.PAKVGI	1229	1	0	645	11.3	2
TARGET.20.PANHYK	1675	0	1	2191	11.2	2
TARGET.20.PANLXM	390	1	0	3748	11.2	3
TARGET.20.PANZKA	2824	0	0	637	11.1	3
TARGET.20.PARXMP	1903	0	1	534	8.7	3
TARGET.20.PARUBT	586	1	0	2692	7.7	1
TARGET.20.PARIZR	2457	0	1	2695	7.4	2
TARGET.20.PANLIZ	784	1	1	3102	6.4	2
TARGET.20.PABLDZ	721	0	0	2455	6	3
TARGET.20.PAMYAS	3263	0	1	3972	5.6	3
TARGET.20.PASHBI	1335	0	1	5727	5.6	2
TARGET.20.PARSAN	870	1	1	5420	5.3	2
TARGET.20.PAEDKB	800	1	1	815	5.2	1
TARGET.20.PASCGR	702	1	0	6660	5.2	2
TARGET.20.PARANT	2509	0	1	6397	5.1	1
TARGET.20.PASGGK	2025	0	0	4458	4.2	3
TARGET.20.PAKTCX	1896	1	0	3262	3.9	3
TARGET.20.PANLLX	3234	0	1	4559	2.1	1
TARGET.20.PARPDS	836	1	0	3774	2.1	2
TARGET.20.PATDHA	403	1	0	5544	1.6	2
TARGET.20.PASGMZ	789	1	0	5129	1.5	1
TARGET.20.PARJCR	468	1	1	5348	1.3	3
