# Supplementary material for: High expression level of the FTH1 gene is associated with poor prognosis in children with non-M3 acute myeloid leukemia
Source: Front Oncol. 2023 Feb 1;12:1068094. doi: 10.3389/fonc.2022.1068094 (PMC9928996; doi:10.3389/fonc.2022.1068094)
Supplement: Supplementary file 7 [file DataSheet_7.zip › KM/survival analysis.R]

rm(list=ls())
install.packages(c("survival", "survminer"))
library("survival")
library("survminer")
mydata<- read.table(".txt",header=T,sep="\t")
attach(mydata)

#Í¨¹ý·Ö×éÀ´¼ÆËãÉú´æ¸ÅÂÊ¡£
fit <- survfit(Surv(futime, fustat) ~Group, data = mydata)
print(fit)

# Summary of survival curves
summary(fit)
# Access to the sort summary table
summary(fit)$table

d <- data.frame(time = fit$time,
                n.risk = fit$n.risk,
                n.event = fit$n.event,
                n.censor = fit$n.censor,
                surv = fit$surv,
                upper = fit$upper,
                lower = fit$lower
)
head(d)

# Change color, linetype by strata, risk.table color by strata
ggsurvplot(fit,data =mydata,
           pval = TRUE, conf.int = TRUE,
           risk.table = TRUE, # Add risk table
           risk.table.col = "strata", # Change risk table color by groups
           linetype = "strata", # Change line type by groups
           surv.median.line = "hv", # Specify median survival
           ggtheme = theme_bw(), # Change ggplot2 theme
           palette = c("#E7B800", "#2E9FDF"))

ggsurvplot(
  fit,                     # survfit object with calculated statistics.
  pval = TRUE,             # show p-value of log-rank test.
  conf.int = TRUE,         # show confidence intervals for 
  # point estimaes of survival curves.
  conf.int.style = "step",  # customize style of confidence intervals
  xlab = "Time in days",   # customize X axis label.
  break.time.by = 200,     # break X axis in time intervals by 200.
  ggtheme = theme_light(), # customize plot and risk table with a theme.
  risk.table = "abs_pct",  # absolute number and percentage at risk.
  risk.table.y.text.col = T,# colour risk table text annotations.
  risk.table.y.text = FALSE,# show bars instead of names in text annotations
  # in legend of risk table.
  ncensor.plot = TRUE,      # plot the number of censored subjects at time t
  surv.median.line = "hv",  # add the median survival pointer.
  legend.labs = 
    c(" favorable-intermediate risk groups", "poor risk groups"),    # change legend labels.
palette = 
    c("#E7B800", "#2E9FDF") # custom color palettes.
)

summary(fit)$table
#Í¨¹ýÀ´¼ÆËãÉú´æ¸ÅÂÊ¡£
fit <- survfit(Surv(time, outcome) ~ mydata$albumin, data = mydata)
print(fit)

# Summary of survival curves
summary(fit)
# Access to the sort summary table
summary(fit)$table

d <- data.frame(time = fit$time,
                n.risk = fit$n.risk,
                n.event = fit$n.event,
                n.censor = fit$n.censor,
                surv = fit$surv,
                upper = fit$upper,
                lower = fit$lower
)
head(d)

# Change color, linetype by strata, risk.table color by strata
ggsurvplot(fit,data =mydata,
           pval = TRUE, conf.int = TRUE,
           risk.table = TRUE, # Add risk table
           risk.table.col = "strata", # Change risk table color by groups
           linetype = "strata", # Change line type by groups
           surv.median.line = "hv", # Specify median survival
           ggtheme = theme_bw(), # Change ggplot2 theme
           palette = c("#E7B800", "#2E9FDF","#FF7F00"))

ggsurvplot(
  fit,                     # survfit object with calculated statistics.
  pval = TRUE,             # show p-value of log-rank test.
  conf.int = TRUE,         # show confidence intervals for 
  # point estimaes of survival curves.
  conf.int.style = "step",  # customize style of confidence intervals
  xlab = "Time in days",   # customize X axis label.
  break.time.by = 200,     # break X axis in time intervals by 200.
  ggtheme = theme_light(), # customize plot and risk table with a theme.
  risk.table = "abs_pct",  # absolute number and percentage at risk.
  risk.table.y.text.col = T,# colour risk table text annotations.
  risk.table.y.text = FALSE,# show bars instead of names in text annotations
  # in legend of risk table.
  ncensor.plot = TRUE,      # plot the number of censored subjects at time t
  surv.median.line = "hv",  # add the median survival pointer.
  legend.labs = 
    c(">=30g/L", "20~30g/L","<20g/L"),    # change legend labels.
  palette = 
    c("#E7B800", "#2E9FDF","#FF7F00") # custom color palettes.
)

summary(fit)$table
fit <- survfit(Surv(time, outcome) ~ treatment, data = mydata)
print(fit)

# Summary of survival curves
summary(fit)
# Access to the sort summary table
summary(fit)$table

d <- data.frame(time = fit$time,
                n.risk = fit$n.risk,
                n.event = fit$n.event,
                n.censor = fit$n.censor,
                surv = fit$surv,
                upper = fit$upper,
                lower = fit$lower
)
head(d)

# Change color, linetype by strata, risk.table color by strata
ggsurvplot(fit,data =mydata,
           pval = TRUE, conf.int = TRUE,
           risk.table = TRUE, # Add risk table
           risk.table.col = "strata", # Change risk table color by groups
           linetype = "strata", # Change line type by groups
           surv.median.line = "hv", # Specify median survival
           ggtheme = theme_bw(), # Change ggplot2 theme
           palette = c("#E7B800", "#2E9FDF"))

ggsurvplot(
  fit,                     # survfit object with calculated statistics.
  pval = TRUE,             # show p-value of log-rank test.
  conf.int = TRUE,         # show confidence intervals for 
  # point estimaes of survival curves.
  conf.int.style = "step",  # customize style of confidence intervals
  xlab = "Time in days",   # customize X axis label.
  break.time.by = 200,     # break X axis in time intervals by 200.
  ggtheme = theme_light(), # customize plot and risk table with a theme.
  risk.table = "abs_pct",  # absolute number and percentage at risk.
  risk.table.y.text.col = T,# colour risk table text annotations.
  risk.table.y.text = FALSE,# show bars instead of names in text annotations
  # in legend of risk table.
  ncensor.plot = TRUE,      # plot the number of censored subjects at time t
  surv.median.line = "hv",  # add the median survival pointer.
  legend.labs = 
    c("no-HLH-04", "HLH-04"),    # change legend labels.
  palette = 
    c("#E7B800", "#2E9FDF") # custom color palettes.
)

#Ê¹ÓÃ²ÎÊýxlim¿ÉÒÔËõ¶ÌÉú´æÇúÏß£¬ÈçÏÂËùÊ¾£º
ggsurvplot(fit,
           conf.int = TRUE,
           risk.table.col = "strata", # Change risk table color by groups
           ggtheme = theme_bw(), # Change ggplot2 theme
           palette = c("#E7B800", "#2E9FDF"),
           xlim = c(0, 600))

#ÀýÈç£¬Òª»æÖÆÀÛ»ýÊÂ¼þ£¬Çë¼üÈëÒÔÏÂÄÚÈÝ£º
ggsurvplot(fit,
           conf.int = TRUE,
           risk.table.col = "strata", # Change risk table color by groups
           ggtheme = theme_bw(), # Change ggplot2 theme
           palette = c("#E7B800", "#2E9FDF"),
           fun = "event")

#Òª»æÖÆÀÛ»ýÎ£ÏÕÍ¼£¬Çë¼üÈëÒÔÏÂÄÚÈÝ£º
ggsurvplot(fit,
           conf.int = TRUE,
           risk.table.col = "strata", # Change risk table color by groups
           ggtheme = theme_bw(), # Change ggplot2 theme
           palette = c("#E7B800", "#2E9FDF"),
           fun = "cumhaz")

summary(fit)

res.sum <- surv_summary(fit)
head(res.sum)

attr(res.sum, "table")

surv_diff <- survdiff(Surv(time, status) ~ sex, data = lung)
surv_diff

#ÄâºÏ¸´ÔÓÉú´æÇúÏß
require("survival")
fit2 <- survfit( Surv(time, status) ~ sex + rx + adhere,
                 data = colon )

# Plot survival curves by sex and facet by rx and adhere
ggsurv <- ggsurvplot(fit2, fun = "event", conf.int = TRUE,
                     ggtheme = theme_bw())

ggsurv$plot +theme_bw() + 
  theme (legend.position = "right")+
  facet_grid(rx ~ adhere)
