# Supplementary material for: High expression level of the FTH1 gene is associated with poor prognosis in children with non-M3 acute myeloid leukemia
Source: Front Oncol. 2023 Feb 1;12:1068094. doi: 10.3389/fonc.2022.1068094 (PMC9928996; doi:10.3389/fonc.2022.1068094)
Supplement: Supplementary file 8 [file DataSheet_8.zip]

Archive with 8 entries (8 files):
- .GSEA.R
- 60.txt
- c2.cp.kegg.v7.5.1.symbols.gmt
- c5.go.bp.v7.5.1.symbols.gmt
- c5.go.cc.v7.5.1.symbols.gmt
- c5.go.mf.v7.5.1.symbols.gmt
- GOKEGG.R
- wgcna.R
