# Supplementary material for: High expression level of the FTH1 gene is associated with poor prognosis in children with non-M3 acute myeloid leukemia
Source: Front Oncol. 2023 Feb 1;12:1068094. doi: 10.3389/fonc.2022.1068094 (PMC9928996; doi:10.3389/fonc.2022.1068094)
Supplement: Supplementary file 8 [file DataSheet_8.zip › wgcna.R]

inputdata1="mRNA.txt" #ÊäÈëÊý¾Ý
data0=read.table(inputdata1,sep="\t",header=T,check.names=F,quote="!")
data0 <- data0[!duplicated(data0$gene), ]
rownames(data0) = data0[,1]
total_FPKM <- data0
total_FPKM = total_FPKM[,-1]
dim(total_FPKM)
# É¸Ñ¡·½·¨£ºmad>1ÇÒtop5000
datExpr = total_FPKM
WGCNA_matrix = t(datExpr[order(apply(datExpr,1,mad),decreasing = T)[1:5000],])
datExpr_filted <- WGCNA_matrix
dim(datExpr_filted)
library(WGCNA)
 gsg = goodSamplesGenes(datExpr_filted, verbose = 3)
 gsg$allOK
 sampleTree = hclust(dist(datExpr_filted), method = "average")
pdf("sampleTree.pdf",width = 8,height = 6)
 plot(sampleTree, main = "Sample clustering to detect outliers", sub="", xlab="")
 dev.off()
 
powers = c(c(1:10,by = 1), seq(from = 12, to=20, by=2))
sft = pickSoftThreshold(datExpr_filted, powerVector = powers, verbose = 5) #this step will take some time
# The "sft" object contains the network characteristics that calculated for each power value(ÔÚsftÕâ¸ö¶ÔÏóÖÐ±£´æÁËÃ¿¸öpowerÖµ¼ÆËã³öÀ´µÄÍøÂçµÄÌØ???)
str(sft) 
# make figures to show the soft thresholding power
par(mfrow = c(1,2))
cex1 = 0.8

pdf("beta.pdf",width = 6,height = 8)
plot(sft$fitIndices[,1], -sign(sft$fitIndices[,3])*sft$fitIndices[,2],
        xlab="Soft Threshold (power)",ylab="Scale Free Topology Model Fit,signed R^2",type="n",
        main = paste("Scale independence"))
 text(sft$fitIndices[,1], -sign(sft$fitIndices[,3])*sft$fitIndices[,2],labels=powers,cex=cex1,col="red")
 abline(h=0.8,col="red")
  plot(sft$fitIndices[,1], sft$fitIndices[,5],
        xlab="Soft Threshold (power)",ylab="Mean Connectivity", type="n",
        main = paste("Mean connectivity"))
 text(sft$fitIndices[,1], sft$fitIndices[,5], labels=powers, cex=cex1,col="red")
 dev.off()

 
 Connectivity=softConnectivity(datExpr_filted,power=14)
 pdf("scalefree9.pdf",15,10)
 par(mfrow=c(1,1))
 scaleFreePlot(Connectivity, main=paste("soft threshold, power=",power=9))
 dev.off()
 
 net = blockwiseModules(datExpr_filted, power = 14, maxBlockSize = 5000,
                          TOMType = "unsigned", minModuleSize = 30,
                          reassignThreshold = 0, mergeCutHeight = 0.25,
                          numericLabels = TRUE, pamRespectsDendro = FALSE,
                          saveTOMs = TRUE,
                          saveTOMFileBase = "RNA_seq_datExpr_filted_TOM",
                          verbose = 3)
 # You can check how many modules and how many genes in each module
 # "0" represent "grey" module
 
 # Convert labels to colors for plotting
  mergedColors = labels2colors(net$colors)
 # Plot the dendrogram and the module colors underneath
  pdf("Module.pdf",width =8,height =6)  
  plotDendroAndColors(net$dendrograms[[1]], mergedColors[net$blockGenes[[1]]],"Dynamic Tree Cut",
                       dendroLabels = FALSE, hang = 0.03,
                       addGuide = TRUE, guideHang = 0.05)
  dev.off()
  
  
  
  
  # Calculate eigengenes 
  MEList = moduleEigengenes(datExpr_filted, colors = mergedColors) 
  MEs1 = MEList$eigengenes 
  # Calculate dissimilarity of module eigengenes 
  MEDiss = 1-cor(MEs1); 
  # Cluster module eigengenes 
  METree = hclust(as.dist(MEDiss), method = "average") 
  # Plot the result 
  #sizeGrWindow(7, 6) 
  pdf(file="6_Clustering of module eigengenes.pdf",width=7,height=6) 
  plot(METree, main = "Clustering of module eigengenes", 
       xlab = "", sub = "") 
  MEDissThres = 0.8######¼ôÇÐ¸ß¶È¿ÉÐÞ¸Ä 
  # Plot the cut line into the dendrogram 
  abline(h=MEDissThres, col = "red") 
  dev.off()
  # Call an automatic merging function 
  merge = mergeCloseModules(datExpr_filted, mergedColors, cutHeight = MEDissThres, verbose = 3) 
  # The merged module colors 
  mergedColors1 = merge$colors 
  # Eigengenes of the new merged modules: 
  mergedMEs = merge$newMEs 
  table(mergedColors1) 
  
  #sizeGrWindow(12, 9) 
  geneTree = net$dendrograms[[1]]
  pdf(file="7_merged dynamic.pdf", width = 9, height = 6) 
  plotDendroAndColors(geneTree, cbind(mergedColors, mergedColors1), 
                      c("Dynamic Tree Cut", "Merged dynamic"), 
                      dendroLabels = FALSE, hang = 0.03, 
                      addGuide = TRUE, guideHang = 0.05) 
  dev.off()
  
  #shown in a heat map according to 1-TOM value (distance between genes)
  # This step you could use 5000 genes to make heatmap figure, or you could use randomly some genes from each module
geneTree = net$dendrograms[[1]]
moduleColors = labels2colors(net$colors)
   dissTOM = 1 - TOMsimilarityFromExpr(
    datExpr_filted,
    power = 14)
  plotTOM = dissTOM ^ 7
  diag(plotTOM) = NA
  
 
  pdf("TOM.pdf",height=6,width=8) 
  TOMplot(
    plotTOM,
    geneTree,
    moduleColors,
    main = "Network heatmap plot, all genes")
dev.off()

library(gplots)
pdf("TOM1.pdf",height=6,width=8)
myheatcol = colorpanel(250,'red',"orange",'lemonchiffon')
TOMplot(plotTOM, geneTree, moduleColors, main = "Network heatmap plot, all genes", col=myheatcol)
dev.off()
library(stringr)

MEs = net$MEs

MEs_col = MEs
library(stringr)
colnames(MEs_col) = paste0("ME", labels2colors(
  as.numeric(str_replace_all(colnames(MEs),"ME",""))))
MEs_col = orderMEs(MEs_col)
pdf("Eigengene adjacency heatmap.pdf",width = 8,height = 8)
plotEigengeneNetworks(MEs_col, "Eigengene adjacency heatmap", 
                      marDendro = c(3,3,2,4),
                      marHeatmap = c(3,4,2,2), plotDendrograms = T, 
                      xLabelsAngle = 90)
dev.off()


#µ¼³öÊý¾Ý
moduleLabels = net$colors
moduleColors = labels2colors(net$colors)
table(moduleColors) #²é¿´ËùÓÐÄ£¿éÀï»ùÒòµÄÊýÁ¿
moduleColors
MEs = net$MEs
geneTree = net$dendrograms[[1]]
save(MEs, moduleLabels, moduleColors, geneTree,
file = "RNA_seq_FPKM_filted_networkConstruction.RData")
unique(moduleColors)
head(colnames(datExpr_filted)[moduleColors=="black"])

datME=moduleEigengenes(datExpr_filted,mergedColors)[[1]]
color1=rep("grey",dim(datExpr_filted)[[2]])
color1=as.character(mergedColors)
datKME=signedKME(datExpr_filted, datME)
datSummary=colnames(datExpr_filted)
datout=data.frame(datSummary, colorNEW=color1,datKME )
write.table(datout, "gene_module.xls", sep="\t", row.names=F,quote=F)
  
     

#Ä£¿éÓëÐÔ×´/ÊµÑéÌõ¼þ/ÁÙ´²ÌØÕ÷µÄÏà¹ØÐÔ
inputclinial="clinical.txt" #ÁÙ´²Êý¾Ý
dataclinial = read.table(inputclinial,sep="\t",row.names=1,header=T,check.names=F,quote="!")
dataclinial <- dataclinial[,-c(1,2)]
nGenes = ncol(datExpr_filted)
nSamples = nrow(datExpr_filted)
MEs0 = moduleEigengenes(datExpr_filted,mergedColors)$eigengenes
MEsFemale = orderMEs(MEs0)
modul_clinical_cor = cor(MEsFemale, dataclinial, use = "p")
write.table(modul_clinical_cor,"module-clinial-cor.xls",sep="\t",quote=F)
modul_clinical_p = corPvalueStudent(modul_clinical_cor, nSamples)
write.table(modul_clinical_p,"modul-clinical-p.xls",sep="\t",quote=F)
textMatrix = paste(signif(modul_clinical_cor, 2), " (", signif(modul_clinical_p, 1), ")",sep = "")
dim(textMatrix) = dim(modul_clinical_cor)
pdf("modul-clinical1.pdf",height=6,width=10)
par(mar = c(6, 8.5, 3, 3))
labeledHeatmap(Matrix = modul_clinical_cor, xLabels = names(dataclinial), 
                      yLabels = names(MEsFemale),ySymbols = names(MEsFemale), colorLabels = FALSE, 
                      colors = blueWhiteRed(50), textMatrix = textMatrix, setStdMargins = FALSE, 
                      cex.text = 1, zlim = c(-1,1), main = paste("Module-trait relationships"))
dev.off() 
       
which.trait <-"FAB"
moduleTraitCor[, which.trait]
       
# ¶Ôp/brown(Ìõ¼þ/Ä£¿é)¾ßÌå·ÖÎö,Ä£¿éÄÚ»ùÒòÓë±íÐÍÊý¾Ý¹ØÁª:
# ÐÔ×´¸úÄ£¿éËäÈ»Çó³öÁËÏà¹ØÐÔ£¬¿ÉÒÔÌôÑ¡×îÏà¹ØµÄÄÇÐ©Ä£¿éÀ´·ÖÎö
# µ«ÊÇÄ£¿é±¾ÉíÈÔÈ»°üº¬·Ç³£¶àµÄ»ùÒò£¬»¹Ðè½øÒ»²½µÄÑ°ÕÒ×îÖØÒªµÄ»ùÒò
#ËùÓÐµÄÄ£¿é¶¼¿ÉÒÔ¸ú»ùÒòËã³öÏà¹ØÏµÊý£¬ËùÓÐµÄÁ¬ÐøÐÍÐÔ×´Ò²¿ÉÒÔ¸ú»ùÒòµÄ±í´ïÖµËã³öÏà¹ØÏµÊý
# Èç¹û¸úÐÔ×´ÏÔÖøÏà¹Ø»ùÒòÒ²¸úÄ³¸öÄ£¿éÏÔÖøÏà¹Ø£¬ÄÇÃ´ÕâÐ©»ùÒò¿ÉÄÜ¾Í·Ç³£ÖØÒª
        
# Firstly, calculate the correlation matrix between module and genes.(Ê×ÏÈ¼ÆËãÄ£¿éÓë»ùÒòµÄÏà¹ØÐÔ¾Ø)
# names (colors) of the modules
modNames = substring(names(MEs_col),3)
geneModuleMembership = as.data.frame(cor(datExpr_filted, MEs, use = "p"))
# Calculate the Pearson correlation coefficient matrix of each module and its genes(Ëã³öÃ¿¸öÄ£¿é¸ú»ùÒòµÄÆ¤¶ûÉ­Ïà¹ØÏµÊý¾Ø)
# MEs is the value of each module in each sample.(MEsÊÇÃ¿¸öÄ£¿éÔÚÃ¿¸öÑù±¾ÀïÃæµÄ)
MMPvalue = as.data.frame(corPvalueStudent(as.matrix(geneModuleMembership), nSamples))
names(geneModuleMembership) = paste("MM", modNames, sep="")
names(MMPvalue) = paste("p.MM", modNames, sep="")
# Secondly, calculate the correlation matrix between conditions and genes. (ÔÙ¼ÆËãÐÔ×´Óë»ùÒòµÄÏà¹ØÐÔ¾Ø)
# Only continuous properties can be computed. If the variables are discrete, the matrix is converted to 0-1 when the sample table is constructed.(Ö»ÓÐÁ¬ÐøÐÍÐÔ×´²ÅÄÜÖ»ÓÐ¼ÆËã,Èç¹ûÊÇÀëÉ¢±äÁ¿£¬ÔÚ¹¹½¨ÑùÆ·±íÊ±¾Í×ªÎª0-1¾ØÕó)
# Here, the variable whether or not it belongs to the P condition is numeralized with 0 and 1.(ÕâÀï°ÑÊÇ·ñÊôÓÚ P ÊµÑéÌõ¼þÕâ¸ö±äÁ¿½øÐÐÊýÖµ»¯£¬£°ºÍ£±±íÊ¾)
P = as.data.frame(dataclinial[,1]) # choose an interested condition!!
names(P) = "proliferating"
geneTraitSignificance = as.data.frame(cor(datExpr_filted, P, use = "p"))
GSPvalue = as.data.frame(corPvalueStudent(as.matrix(geneTraitSignificance), nSamples))
names(geneTraitSignificance) = paste("GS.", names(P), sep="")
names(GSPvalue) = paste("p.GS.", names(P), sep="")
# Then, combine aboved two correlation matrixes(×îºó°ÑÁ½¸öÏà¹ØÐÔ¾ØÕóÁªºÏÆðÀ´,Ö¸¶¨¸ÐÐËÈ¤Ä£¿é½øÐÐ·ÖÎö)
module = "cyan"
#choose interested module
column = match(module, modNames)
# get the genes in the interested module(»ñÈ¡Ä£¿éÄÚµÄ»ùÒò)
moduleGenes = moduleColors==module
sizeGrWindow(7, 7)
par(mfrow = c(1,1))
pdf("Module membership vs gene significance cyan.pdf",height=6,width=8)
# Genes that are highly correlated with conditions are also highly associated with modules (ÓëÐÔ×´¸ß¶ÈÏà¹ØµÄ»ùÒò£¬Ò²ÊÇÓëÐÔ×´Ïà¹ØµÄÄ£ÐÍµÄ¹Ø¼ü»ùÒò)
verboseScatterplot(abs(geneModuleMembership[moduleGenes, column]),
                             abs(geneTraitSignificance[moduleGenes, 1]),
                             xlab = paste("Module Membership in", module, "module"),
                             ylab = "Gene significance for proliferating",
                             main = paste("Module membership vs. gene significance\n"),
                             cex.main = 1.2, cex.lab = 1.2, cex.axis = 1.2, col=module) 
dev.off()      
       
# Recalculate topological overlap
 TOM = TOMsimilarityFromExpr(datExpr_filted, power = 14)
# Select modules
 module = "black"
# Select module probes
 probes = colnames(datExpr_filted) #»ùÒòÃû
 inModule = (moduleColors == module)
modProbes = probes[inModule]
# modGenes = annot$gene_symbol[match(modProbes, annot$substanceBXH)];
# Select the corresponding Topological Overlap
 modTOM = TOM[inModule, inModule]
dimnames(modTOM) = list(modProbes, modProbes)
#export to VisANT
 vis = exportNetworkToVisANT(modTOM,
                              file = paste("VisANTInput-", module, ".txt", sep=""),
                              weighted = TRUE,
                              threshold = 0)
# Export the network into edge and node list files Cytoscape can read
cyt = exportNetworkToCytoscape(modTOM,
                                 edgeFile = paste("AS-green-FPKM-One-step-CytoscapeInput-edges-", paste(module, collapse="-"), ".edges.txt", sep=""),
                                 nodeFile = paste("AS-green-FPKM-One-step-CytoscapeInput-nodes-", paste(module, collapse="-"), ".nodes.txt", sep=""),
                                 weighted = TRUE,
                                 threshold = 0.02,
                                 nodeNames = modProbes,                               
                                 #altNodeNames = modGenes,
                                 nodeAttr = moduleColors[inModule])


#£¨1£©Calculate Intramodular connectivity
 moduleColors <- labels2colors(net$colors)
 connet=abs(cor(datExpr_filted,use="p"))^6
 Alldegrees1=intramodularConnectivity(connet, moduleColors)
 head(Alldegrees1)
# (2) calculate relationship between gene significance and intramodular connectivity
 which.module="pink"
 P= as.data.frame(dataclinial[,1]) # change specific 
 names(P) = "Proliferating"
 GS1 = as.numeric(cor(P,datExpr_filted, use="p"))
 GeneSignificance=abs(GS1)
 colorlevels=unique(moduleColors)
 sizeGrWindow(9,6)
 par(mfrow=c(2,as.integer(0.5+length(colorlevels)/2)))
 par(mar = c(4,5,3,1))
 pdf("color-connetivity.pdf",height=6,width=8)
 for (i in c(1:length(colorlevels)))
{
  whichmodule=colorlevels[[i]]
  restrict1 = (moduleColors == whichmodule)
  verboseScatterplot(Alldegrees1$kWithin[restrict1],
                     GeneSignificance[restrict1], col=moduleColors[restrict1],
                     main=whichmodule,
                     xlab = "Connectivity", ylab = "Gene Significance", abline = TRUE)
}
dev.off()

#
 datKME=signedKME(datExpr_filted, MEs_col, outputColumnName="MM.")
 head(datKME)
 write.csv(datKME,file = "datKME.csv")
# Finding genes with high gene significance and high intramodular connectivity in interesting modules 
  FilterGenes= abs(GS1)> 0.2& abs(datKME$MM.pink) > 0.79
table(FilterGenes)
x = datKME[FilterGenes,]
write.csv(x, file="module_cyan _hub_gene_GS.csv")
