# Supplementary material for: High expression level of the FTH1 gene is associated with poor prognosis in children with non-M3 acute myeloid leukemia
Source: Front Oncol. 2023 Feb 1;12:1068094. doi: 10.3389/fonc.2022.1068094 (PMC9928996; doi:10.3389/fonc.2022.1068094)
Supplement: Supplementary file 9 [file DataSheet_9.zip]

Archive with 8 entries (8 files):
- 6PCR+SPSS Figrue6b.xlsx
- PCR 6AML .xlsx
- PCR-MOLM-13,THP1-6.xlsx
- PCR-MOLM-13-FTH1-SPSS.xlsx
- PCR-MOLM-13-GPX4-SPSS.xlsx
- PCR-THP1-FTH1-SPSS.xlsx
- PCR-THP1-GPX4-SPSS.xlsx
- ~$PCR-MOLM-13-GPX4-SPSS.xlsx
