# Supplementary material for: High expression level of the FTH1 gene is associated with poor prognosis in children with non-M3 acute myeloid leukemia
Source: Front Oncol. 2023 Feb 1;12:1068094. doi: 10.3389/fonc.2022.1068094 (PMC9928996; doi:10.3389/fonc.2022.1068094)
Supplement: Supplementary file 9 [file DataSheet_9.zip › 6PCR+SPSS Figrue6b.xlsx]

## Sheet: Sheet1
RCC2			ABDH17B			FTH1			IRAK1
	Normal	AML		Normal	AML		Normal	AML		Normal	AML
	1	1.45465		1	1.36891		1	1.66667		1	1.33773
	1	1.61004		1	1.40193		1	2.09336		1	1.63573
	1	1.29073		1	1.35998		1	1.95602		1	1.52175
	1	1.44102		1	1.27771		1	1.21882		1	2.61251
	1	2.76203		1	1.32472		1	1.81176		1	3.73017
	1	1.902		1	1.44767		1	1.06831		1	1.8104
means ±SD	1.00+0.00	1.7434+0.54042	means ±SD	1.00+0.00	1.3635+0.05910	means ±SD	1.00+0.00	1.6358+0.40981	means ±SD	1.00+0.00	2.1080+0.90935
	T=-3.370	P=0.020		T=-15.064	P=0.000023		T=-3.800	P=0.013		T=-2.985	P=0.031
