# Supplementary material for: High expression level of the FTH1 gene is associated with poor prognosis in children with non-M3 acute myeloid leukemia
Source: Front Oncol. 2023 Feb 1;12:1068094. doi: 10.3389/fonc.2022.1068094 (PMC9928996; doi:10.3389/fonc.2022.1068094)
Supplement: Supplementary file 9 [file DataSheet_9.zip › PCR-MOLM-13,THP1-6.xlsx]

## Sheet: Sheet1
	MOLM-13-PCR	FTH1			THP-1-PCR	FTH1
	N	L	E		N	L	E
	1	15.8658	0.671489		1	3.36781	0.841158
	1	14.0669	0.929261		1	6.24038	0.760617
	1	16.5888	0.835024		1	5.10109	0.540899
	1	13.84	0.782924		1	3.27998	0.956055
	1	12.5236	0.751533		1	2.87575	0.85824
	1	15.7352	0.801134		1	2.61239	0.659007
	MOLM-13-PCR	GPX4			THP-1-PCR	GPX4
	N	L	E		N	L	E
	1	4.01872	0.894289		1	1.89211	0.916564
	1	3.61957	0.755043		1	1.92991	0.770898
	1	4.4707	0.794651		1	1.4729	0.851459
	1	5.52176	0.694294		1	2.1349	0.672722
	1	3.85834	0.824855		1	1.96604	0.75381
	1	4.67306	0.859777		1	1.71996	0.670976
