# Supplementary material for: High expression level of the FTH1 gene is associated with poor prognosis in children with non-M3 acute myeloid leukemia
Source: Front Oncol. 2023 Feb 1;12:1068094. doi: 10.3389/fonc.2022.1068094 (PMC9928996; doi:10.3389/fonc.2022.1068094)
Supplement: Supplementary file 9 [file DataSheet_9.zip › PCR-MOLM-13-FTH1-SPSS.xlsx]

## Sheet: Sheet1
ONEWAY molmfth1 BY group
/STATISTICS DESCRIPTIVES HOMOGENEITY
/PLOT MEANS
/MISSING ANALYSIS
/POSTHOC=LSD T2 ALPHA(0.05).
Oneway
Notes
Output Created		06-DEC-2022 10:45:57
Comments
Input	Active Dataset	DataSet0
	Filter	<none>
	Weight	<none>
	Split File	<none>
	N of Rows in Working Data File	18
Missing Value Handling	Definition of Missing	User-defined missing values are treated as missing.
	Cases Used	Statistics for each analysis are based on cases with no missing data for any variable in the analysis.
Syntax		ONEWAY molmfth1 BY group /STATISTICS DESCRIPTIVES HOMOGENEITY /PLOT MEANS /MISSING ANALYSIS /POSTHOC=LSD T2 ALPHA(0.05).
Resources	Processor Time	00:00:00.86
	Elapsed Time	00:00:00.61
Descriptives
molmfth1
	N	Mean	Std. Deviation	Std. Error	95% Confidence Interval for Mean		Minimum	Maximum
					Lower Bound	Upper Bound
n	6	1	0	0	1	1	1	1
l	6	14.7701	1.53922	0.628385	13.1547	16.3854	12.5236	16.5888
e	6	0.795228	0.0859712	0.0350976	0.705006	0.885449	0.671489	0.929261
Total	18	5.52176	6.78141	1.59839	2.14945	8.89407	0.671489	16.5888
Test of Homogeneity of Variances
molmfth1
Levene Statistic	df1	df2	Sig.
26.2489	2	15	1.26186e-05
ANOVA
molmfth1
	Sum of Squares	df	Mean Square	F	Sig.
Between Groups	769.904	2	384.952	485.929	2.31086e-14
Within Groups	11.883	15	0.792198
Total	781.787	17
Post Hoc Tests
Multiple Comparisons
Dependent Variable:	molmfth1
(I) group			Mean Difference (I-J)	Std. Error	Sig.	95% Confidence Interval
						Lower Bound	Upper Bound
LSD	n	l	-13.77005*	0.513874	4.3931e-14	-14.8653	-12.6748
		e	0.204772	0.513874	0.695885	-0.890523	1.30007
	l	n	13.77005*	0.513874	4.3931e-14	12.6748	14.8653
		e	13.97482*	0.513874	3.53538e-14	12.8795	15.0701
	e	n	-0.204772	0.513874	0.695885	-1.30007	0.890523
		l	-13.97482*	0.513874	3.53538e-14	-15.0701	-12.8795
Tamhane	n	l	-13.77005*	0.628385	1.10213e-05	-15.9808	-11.5593
		e	.20477*	0.0350976	0.00626214	0.0812936	0.328251
	l	n	13.77005*	0.628385	1.10213e-05	11.5593	15.9808
		e	13.97482*	0.629364	9.73108e-06	11.7667	16.183
	e	n	-.20477*	0.0350976	0.00626214	-0.328251	-0.0812936
		l	-13.97482*	0.629364	9.73108e-06	-16.183	-11.7667
*. The mean difference is significant at the 0.05 level.
Means Plots
