# Supplementary material for: High expression level of the FTH1 gene is associated with poor prognosis in children with non-M3 acute myeloid leukemia
Source: Front Oncol. 2023 Feb 1;12:1068094. doi: 10.3389/fonc.2022.1068094 (PMC9928996; doi:10.3389/fonc.2022.1068094)
Supplement: Supplementary file 9 [file DataSheet_9.zip › PCR-THP1-FTH1-SPSS.xlsx]

## Sheet: Sheet1
ONEWAY THP1FTH1 BY group
/STATISTICS DESCRIPTIVES HOMOGENEITY
/PLOT MEANS
/MISSING ANALYSIS
/POSTHOC=LSD T2 ALPHA(0.05).
Oneway
Notes
Output Created		06-DEC-2022 11:01:09
Comments
Input	Active Dataset	DataSet0
	Filter	<none>
	Weight	<none>
	Split File	<none>
	N of Rows in Working Data File	18
Missing Value Handling	Definition of Missing	User-defined missing values are treated as missing.
	Cases Used	Statistics for each analysis are based on cases with no missing data for any variable in the analysis.
Syntax		ONEWAY THP1FTH1 BY group /STATISTICS DESCRIPTIVES HOMOGENEITY /PLOT MEANS /MISSING ANALYSIS /POSTHOC=LSD T2 ALPHA(0.05).
Resources	Processor Time	00:00:00.39
	Elapsed Time	00:00:00.24
Descriptives
THP1FTH1
	N	Mean	Std. Deviation	Std. Error	95% Confidence Interval for Mean		Minimum	Maximum
					Lower Bound	Upper Bound
n	6	1	0	0	1	1	1	1
l	6	3.9129	1.43483	0.585766	2.40714	5.41866	2.61239	6.24038
e	6	0.769329	0.149906	0.0611987	0.612013	0.926646	0.540899	0.956055
Total	18	1.89408	1.66709	0.392938	1.06505	2.7231	0.540899	6.24038
Test of Homogeneity of Variances
THP1FTH1
Levene Statistic	df1	df2	Sig.
17.9951	2	15	0.000103404
ANOVA
THP1FTH1
	Sum of Squares	df	Mean Square	F	Sig.
Between Groups	36.8404	2	18.4202	26.5522	1.17996e-05
Within Groups	10.406	15	0.693735
Total	47.2464	17
Post Hoc Tests
Multiple Comparisons
Dependent Variable:	THP1FTH1
(I) group			Mean Difference (I-J)	Std. Error	Sig.	95% Confidence Interval
						Lower Bound	Upper Bound
LSD	n	l	-2.91290*	0.480879	2.1934e-05	-3.93787	-1.88793
		e	0.230671	0.480879	0.63837	-0.794299	1.25564
	l	n	2.91290*	0.480879	2.1934e-05	1.88793	3.93787
		e	3.14357*	0.480879	9.40468e-06	2.1186	4.16854
	e	n	-0.230671	0.480879	0.63837	-1.25564	0.794299
		l	-3.14357*	0.480879	9.40468e-06	-4.16854	-2.1186
Tamhane	n	l	-2.91290*	0.585766	0.012552	-4.97371	-0.852081
		e	.23067*	0.0611987	0.0385931	0.0153641	0.445977
	l	n	2.91290*	0.585766	0.012552	0.852081	4.97371
		e	3.14357*	0.588954	0.00867515	1.0909	5.19624
	e	n	-.23067*	0.0611987	0.0385931	-0.445977	-0.0153641
		l	-3.14357*	0.588954	0.00867515	-5.19624	-1.0909
*. The mean difference is significant at the 0.05 level.
Means Plots
