# Supplementary material for: High expression level of the FTH1 gene is associated with poor prognosis in children with non-M3 acute myeloid leukemia
Source: Front Oncol. 2023 Feb 1;12:1068094. doi: 10.3389/fonc.2022.1068094 (PMC9928996; doi:10.3389/fonc.2022.1068094)
Supplement: Supplementary file 9 [file DataSheet_9.zip › PCR-THP1-GPX4-SPSS.xlsx]

## Sheet: Sheet1
ONEWAY THP1GPX4 BY group
/STATISTICS DESCRIPTIVES HOMOGENEITY
/PLOT MEANS
/MISSING ANALYSIS
/POSTHOC=LSD T2 ALPHA(0.05).
Oneway
Notes
Output Created		06-DEC-2022 11:03:59
Comments
Input	Active Dataset	DataSet0
	Filter	<none>
	Weight	<none>
	Split File	<none>
	N of Rows in Working Data File	18
Missing Value Handling	Definition of Missing	User-defined missing values are treated as missing.
	Cases Used	Statistics for each analysis are based on cases with no missing data for any variable in the analysis.
Syntax		ONEWAY THP1GPX4 BY group /STATISTICS DESCRIPTIVES HOMOGENEITY /PLOT MEANS /MISSING ANALYSIS /POSTHOC=LSD T2 ALPHA(0.05).
Resources	Processor Time	00:00:00.23
	Elapsed Time	00:00:00.22
Descriptives
THP1GPX4
	N	Mean	Std. Deviation	Std. Error	95% Confidence Interval for Mean		Minimum	Maximum
					Lower Bound	Upper Bound
n	6	1	0	0	1	1	1	1
l	6	1.85264	0.228851	0.0934279	1.61247	2.0928	1.4729	2.1349
e	6	0.772738	0.0975737	0.0398343	0.670341	0.875136	0.670976	0.916564
Total	18	1.20846	0.496998	0.117143	0.961308	1.45561	0.670976	2.1349
Test of Homogeneity of Variances
THP1GPX4
Levene Statistic	df1	df2	Sig.
6.51036	2	15	0.00921698
ANOVA
THP1GPX4
	Sum of Squares	df	Mean Square	F	Sig.
Between Groups	3.88965	2	1.94482	94.2667	3.20566e-09
Within Groups	0.309466	15	0.0206311
Total	4.19911	17
Post Hoc Tests
Multiple Comparisons
Dependent Variable:	THP1GPX4
(I) group			Mean Difference (I-J)	Std. Error	Sig.	95% Confidence Interval
						Lower Bound	Upper Bound
LSD	n	l	-.85264*	0.0829279	3.4629e-08	-1.02939	-0.675882
		e	.22726*	0.0829279	0.0151741	0.0505053	0.404018
	l	n	.85264*	0.0829279	3.4629e-08	0.675882	1.02939
		e	1.07990*	0.0829279	1.40342e-09	0.903144	1.25666
	e	n	-.22726*	0.0829279	0.0151741	-0.404018	-0.0505053
		l	-1.07990*	0.0829279	1.40342e-09	-1.25666	-0.903144
Tamhane	n	l	-.85264*	0.0934279	0.000793528	-1.18133	-0.523944
		e	.22726*	0.0398343	0.00691487	0.0871185	0.367405
	l	n	.85264*	0.0934279	0.000793528	0.523944	1.18133
		e	1.07990*	0.101565	5.4675e-05	0.760158	1.39964
	e	n	-.22726*	0.0398343	0.00691487	-0.367405	-0.0871185
		l	-1.07990*	0.101565	5.4675e-05	-1.39964	-0.760158
*. The mean difference is significant at the 0.05 level.
Means Plots
