# Supplementary material for: High expression level of the FTH1 gene is associated with poor prognosis in children with non-M3 acute myeloid leukemia
Source: Front Oncol. 2023 Feb 1;12:1068094. doi: 10.3389/fonc.2022.1068094 (PMC9928996; doi:10.3389/fonc.2022.1068094)
Supplement: Supplementary file 10 [file DataSheet_10.zip]

Archive with 20 entries (18 files):
- MOLM-13/
- MOLM-13/ERA-1.fcs
- MOLM-13/ERA-2.fcs
- MOLM-13/ERA-3.fcs
- MOLM-13/LIP-1.fcs
- MOLM-13/LIP-2.fcs
- MOLM-13/LIP-3.fcs
- MOLM-13/NC-1.fcs
- MOLM-13/NC-2.fcs
- MOLM-13/NC-3.fcs
- THP-1/
- THP-1/ERA-1.fcs
- THP-1/ERA-2.fcs
- THP-1/ERA-3.fcs
- THP-1/LIP-1.fcs
- THP-1/LIP-2.fcs
- THP-1/LIP-3.fcs
- THP-1/NC-1.fcs
- THP-1/NC-2.fcs
- THP-1/NC-3.fcs
