# Supplementary material for: High expression level of the FTH1 gene is associated with poor prognosis in children with non-M3 acute myeloid leukemia
Source: Front Oncol. 2023 Feb 1;12:1068094. doi: 10.3389/fonc.2022.1068094 (PMC9928996; doi:10.3389/fonc.2022.1068094)
Supplement: Supplementary file 11 [file DataSheet_11.zip]

Archive with 3 entries (3 files):
- CCK8-OD.xlsx
- FTH-1-ANOVA-36h.xlsx
- MOLM-13-ANOVA-36h.xlsx
