# Supplementary material for: High expression level of the FTH1 gene is associated with poor prognosis in children with non-M3 acute myeloid leukemia
Source: Front Oncol. 2023 Feb 1;12:1068094. doi: 10.3389/fonc.2022.1068094 (PMC9928996; doi:10.3389/fonc.2022.1068094)
Supplement: Supplementary file 11 [file DataSheet_11.zip › CCK8-OD.xlsx]

## Sheet: Sheet1
THP-1
	Control				Liproxstain-1				Erastin
0h	0.1265	0.1209	0.1168	0.1292	0.1135	0.1202	0.1186	0.1196	0.1225	0.1149	0.1205	0.1194
12h	0.2828	0.2838	0.2333	0.2143	0.3841	0.3981	0.3975	0.3968	0.1966	0.2132	0.2031	0.1911
24h	0.3217	0.3512	0.3525	0.3356	0.4877	0.4241	0.4679	0.401	0.2689	0.3281	0.3246	0.2934
36h	0.4046	0.4297	0.4387	0.3881	0.5635	0.4968	0.5433	0.5367	0.2611	0.2535	0.2794	0.2663
48h	0.4044	0.4545	0.458	0.463	0.674	0.6393	0.6477	0.6554	0.3331	0.3243	0.2821	0.2672
60h	0.5976	0.5071	0.5506	0.5481	0.6809	0.6703	0.66	0.6592	0.2921	0.2923	0.2452	0.2502
MOLM-13
	Control				Liproxstain-1				Erastin
0h	0.1202	0.1264	0.1138	0.1227	0.1221	0.1221	0.1174	0.1219	0.1232	0.1211	0.1147	0.1204
12h	0.2686	0.2847	0.2922	0.2112	0.3286	0.2847	0.2922	0.3112	0.1891	0.1986	0.2014	0.2043
24h	0.2959	0.2714	0.2555	0.3085	0.3652	0.3886	0.3562	0.3598	0.1835	0.1776	0.183	0.1772
36h	0.4362	0.4275	0.4271	0.4253	0.5279	0.5474	0.5582	0.5887	0.2781	0.2713	0.2688	0.2658
48h	0.5263	0.5058	0.5392	0.5397	0.6961	0.6753	0.7004	0.6969	0.2722	0.2716	0.2774	0.2795
60h	0.7153	0.7074	0.721	0.7068	0.7219	0.7419	0.7497	0.7378	0.2607	0.2618	0.2656	0.2774
