# Supplementary material for: High expression level of the FTH1 gene is associated with poor prognosis in children with non-M3 acute myeloid leukemia
Source: Front Oncol. 2023 Feb 1;12:1068094. doi: 10.3389/fonc.2022.1068094 (PMC9928996; doi:10.3389/fonc.2022.1068094)
Supplement: Supplementary file 11 [file DataSheet_11.zip › MOLM-13-ANOVA-36h.xlsx]

## Sheet: Sheet1
ANOVA summary
F	350
P value	<0.0001
P value summary	****
Significant diff. among means (P < 0.05)?	Yes
R squared	0.9873
Brown-Forsythe test
F (DFn, DFd)	3.356 (2, 9)
P value	0.0815
P value summary	ns
Are SDs significantly different (P < 0.05)?	No
Bartlett's test
Bartlett's statistic (corrected)	8.862
P value	0.0119
P value summary	*
Are SDs significantly different (P < 0.05)?	Yes
ANOVA table	SS	DF	MS	F (DFn, DFd)	P value
Treatment (between columns)	0.1626	2	0.0813	F (2, 9) = 350.0	P<0.0001
Residual (within columns)	0.002091	9	0.0002323
Total	0.1647	11
Data summary
Number of treatments (columns)	3
Number of values (total)	12
